# Supplementary material for: Widespread evolutionary crosstalk among protein domains in the context of multi-domain proteins
Source: PLoS One. 2018 Aug 31;13(8):e0203085. doi: 10.1371/journal.pone.0203085 (PMC6118372; doi:10.1371/journal.pone.0203085)
Supplement: S1 File — This archive contains a file presenting the list of UniProt identifiers of the URPs sequences included in the multi-domain MSAs for each of the 2,063 studied multi-domain architectures, and files containing the values of MI¯ and nMI¯ for individual domain pairs before and after domain sequence shuffling. (GZ) [file pone.0203085.s001.tar.gz]

Archive with 6,191 entries (6,190 files):
- ./Pfam_family_vectors
- ./Pfam_family_vectors/PF00106_PF13561_all_alignment_sequences_UniProt_IDs
- ./Pfam_family_vectors/PF01094_PF07562_PF00003_normalized_average_shuffled_interdomain_MI
- ./Pfam_family_vectors/PF01380_PF00571_PF00571_normalized_average_shuffled_interdomain_MI
- ./Pfam_family_vectors/PF14324_PF02891_normalized_average_shuffled_interdomain_MI
- ./Pfam_family_vectors/PF00888_PF10557_normalized_average_interdomain_MI
- ./Pfam_family_vectors/PF13878_PF13880_normalized_average_shuffled_interdomain_MI
- ./Pfam_family_vectors/PF01558_PF01855_PF17147_normalized_average_interdomain_MI
- ./Pfam_family_vectors/PF00535_PF00652_all_alignment_sequences_UniProt_IDs
- ./Pfam_family_vectors/PF00440_PF08362_normalized_average_shuffled_interdomain_MI
- ./Pfam_family_vectors/PF02558_PF08546_normalized_average_interdomain_MI
- ./Pfam_family_vectors/PF16983_PF16983_normalized_average_interdomain_MI
- ./Pfam_family_vectors/PF04313_PF04851_PF11867_all_alignment_sequences_UniProt_IDs
- ./Pfam_family_vectors/PF00385_PF01393_all_alignment_sequences_UniProt_IDs
- ./Pfam_family_vectors/PF00440_PF02909_normalized_average_shuffled_interdomain_MI
- ./Pfam_family_vectors/PF10568_PF17171_normalized_average_interdomain_MI
- ./Pfam_family_vectors/PF01602_PF07718_PF14806_normalized_average_shuffled_interdomain_MI
- ./Pfam_family_vectors/PF00239_PF07508_PF13408_PF14287_normalized_average_interdomain_MI
- ./Pfam_family_vectors/PF10374_PF10373_all_alignment_sequences_UniProt_IDs
- ./Pfam_family_vectors/PF12894_PF00400_PF00400_PF00400_all_alignment_sequences_UniProt_IDs
- ./Pfam_family_vectors/PF00753_PF14863_PF14864_all_alignment_sequences_UniProt_IDs
- ./Pfam_family_vectors/PF00133_PF08264_PF06827_normalized_average_interdomain_MI
- ./Pfam_family_vectors/PF01751_PF01131_PF01396_PF01396_PF01396_all_alignment_sequences_UniProt_IDs
- ./Pfam_family_vectors/PF00580_PF13361_PF13361_normalized_average_interdomain_MI
- ./Pfam_family_vectors/PF02197_PF00027_PF00027_normalized_average_interdomain_MI
- ./Pfam_family_vectors/PF01433_PF09127_normalized_average_shuffled_interdomain_MI
- ./Pfam_family_vectors/PF00690_PF00122_PF00702_PF00689_all_alignment_sequences_UniProt_IDs
- ./Pfam_family_vectors/PF00575_PF00575_PF00575_PF00575_normalized_average_shuffled_interdomain_MI
- ./Pfam_family_vectors/PF02899_PF00589_normalized_average_interdomain_MI
- ./Pfam_family_vectors/PF04212_PF00004_PF09336_normalized_average_interdomain_MI
- ./Pfam_family_vectors/PF08407_PF01644_all_alignment_sequences_UniProt_IDs
- ./Pfam_family_vectors/PF00999_PF02254_all_alignment_sequences_UniProt_IDs
- ./Pfam_family_vectors/PF14555_PF03556_normalized_average_shuffled_interdomain_MI
- ./Pfam_family_vectors/PF00520_PF00520_all_alignment_sequences_UniProt_IDs
- ./Pfam_family_vectors/PF00483_PF01050_normalized_average_shuffled_interdomain_MI
- ./Pfam_family_vectors/PF03931_PF01466_all_alignment_sequences_UniProt_IDs
- ./Pfam_family_vectors/PF00149_PF12320_normalized_average_interdomain_MI
- ./Pfam_family_vectors/PF02254_PF02080_all_alignment_sequences_UniProt_IDs
- ./Pfam_family_vectors/PF00270_PF00271_PF04408_PF07717_PF11898_normalized_average_interdomain_MI
- ./Pfam_family_vectors/PF00096_PF00096_PF00096_PF00096_PF00096_all_alignment_sequences_UniProt_IDs
- ./Pfam_family_vectors/PF08206_PF00773_PF00575_normalized_average_interdomain_MI
- ./Pfam_family_vectors/PF00096_PF00096_PF00096_PF00096_PF00096_PF00096_PF00096_normalized_average_interdomain_MI
- ./Pfam_family_vectors/PF01134_PF13932_normalized_average_interdomain_MI
- ./Pfam_family_vectors/PF00270_PF00271_PF13959_all_alignment_sequences_UniProt_IDs
- ./Pfam_family_vectors/PF01243_PF10590_all_alignment_sequences_UniProt_IDs
- ./Pfam_family_vectors/PF13401_PF09079_normalized_average_shuffled_interdomain_MI
- ./Pfam_family_vectors/PF02736_PF00063_PF01576_normalized_average_interdomain_MI
- ./Pfam_family_vectors/PF15801_PF00557_normalized_average_shuffled_interdomain_MI
- ./Pfam_family_vectors/PF00009_PF03144_PF09173_normalized_average_shuffled_interdomain_MI
- ./Pfam_family_vectors/PF04997_PF00623_PF04983_PF05000_PF04998_all_alignment_sequences_UniProt_IDs
- ./Pfam_family_vectors/PF04037_PF04046_all_alignment_sequences_UniProt_IDs
- ./Pfam_family_vectors/PF00076_PF00076_PF00076_PF00076_PF00076_normalized_average_shuffled_interdomain_MI
- ./Pfam_family_vectors/PF03016_PF09258_all_alignment_sequences_UniProt_IDs
- ./Pfam_family_vectors/PF00111_PF01799_PF00941_PF03450_normalized_average_shuffled_interdomain_MI
- ./Pfam_family_vectors/PF01642_PF02310_all_alignment_sequences_UniProt_IDs
- ./Pfam_family_vectors/PF00551_PF02911_all_alignment_sequences_UniProt_IDs
- ./Pfam_family_vectors/PF01225_PF08245_PF02875_normalized_average_shuffled_interdomain_MI
- ./Pfam_family_vectors/PF00772_PF03796_normalized_average_interdomain_MI
- ./Pfam_family_vectors/PF13541_PF01078_PF13335_normalized_average_shuffled_interdomain_MI
- ./Pfam_family_vectors/PF13516_PF13516_PF13516_PF13516_PF13516_all_alignment_sequences_UniProt_IDs
- ./Pfam_family_vectors/PF12874_PF12874_normalized_average_interdomain_MI
- ./Pfam_family_vectors/PF13715_PF14905_normalized_average_shuffled_interdomain_MI
- ./Pfam_family_vectors/PF01326_PF00391_all_alignment_sequences_UniProt_IDs
- ./Pfam_family_vectors/PF00466_PF00428_normalized_average_shuffled_interdomain_MI
- ./Pfam_family_vectors/PF12215_PF04685_normalized_average_shuffled_interdomain_MI
- ./Pfam_family_vectors/PF12906_PF12428_normalized_average_shuffled_interdomain_MI
- ./Pfam_family_vectors/PF13102_PF00589_normalized_average_shuffled_interdomain_MI
- ./Pfam_family_vectors/PF00082_PF06280_normalized_average_interdomain_MI
- ./Pfam_family_vectors/PF03477_PF13597_normalized_average_shuffled_interdomain_MI
- ./Pfam_family_vectors/PF00763_PF02882_PF01268_normalized_average_shuffled_interdomain_MI
- ./Pfam_family_vectors/PF11717_PF01853_all_alignment_sequences_UniProt_IDs
- ./Pfam_family_vectors/PF04055_PF16199_PF00583_all_alignment_sequences_UniProt_IDs
- ./Pfam_family_vectors/PF07994_PF01658_all_alignment_sequences_UniProt_IDs
- ./Pfam_family_vectors/PF00642_PF13920_all_alignment_sequences_UniProt_IDs
- ./Pfam_family_vectors/PF02321_PF02321_normalized_average_interdomain_MI
- ./Pfam_family_vectors/PF17121_PF06391_normalized_average_interdomain_MI
- ./Pfam_family_vectors/PF08666_PF16976_all_alignment_sequences_UniProt_IDs
- ./Pfam_family_vectors/PF00072_PF00249_normalized_average_interdomain_MI
- ./Pfam_family_vectors/PF12796_PF13637_normalized_average_interdomain_MI
- ./Pfam_family_vectors/PF00270_PF00271_PF02889_all_alignment_sequences_UniProt_IDs
- ./Pfam_family_vectors/PF10584_PF00227_all_alignment_sequences_UniProt_IDs
- ./Pfam_family_vectors/PF07143_PF17186_normalized_average_shuffled_interdomain_MI
- ./Pfam_family_vectors/PF08448_PF00512_PF02518_PF00072_normalized_average_interdomain_MI
- ./Pfam_family_vectors/PF15409_PF01237_normalized_average_shuffled_interdomain_MI
- ./Pfam_family_vectors/PF08298_PF06798_normalized_average_interdomain_MI
- ./Pfam_family_vectors/PF02132_PF13662_all_alignment_sequences_UniProt_IDs
- ./Pfam_family_vectors/PF17284_PF01564_normalized_average_interdomain_MI
- ./Pfam_family_vectors/PF07679_PF07679_normalized_average_shuffled_interdomain_MI
- ./Pfam_family_vectors/PF13188_PF00512_PF02518_normalized_average_interdomain_MI
- ./Pfam_family_vectors/PF00005_PF12848_PF00005_all_alignment_sequences_UniProt_IDs
- ./Pfam_family_vectors/PF00613_PF00454_normalized_average_interdomain_MI
- ./Pfam_family_vectors/PF00044_PF02800_all_alignment_sequences_UniProt_IDs
- ./Pfam_family_vectors/PF00072_PF08769_all_alignment_sequences_UniProt_IDs
- ./Pfam_family_vectors/PF07978_PF07978_all_alignment_sequences_UniProt_IDs
- ./Pfam_family_vectors/PF00982_PF02358_all_alignment_sequences_UniProt_IDs
- ./Pfam_family_vectors/PF13710_PF10369_all_alignment_sequences_UniProt_IDs
- ./Pfam_family_vectors/PF00046_PF02183_normalized_average_shuffled_interdomain_MI
- ./Pfam_family_vectors/PF08263_PF07714_normalized_average_interdomain_MI
- ./Pfam_family_vectors/PF14215_PF00010_normalized_average_interdomain_MI
- ./Pfam_family_vectors/PF00989_PF00512_PF02518_all_alignment_sequences_UniProt_IDs
- ./Pfam_family_vectors/PF00139_PF00069_normalized_average_interdomain_MI
- ./Pfam_family_vectors/PF00439_PF17035_normalized_average_interdomain_MI
- ./Pfam_family_vectors/PF00521_PF03989_PF03989_PF03989_normalized_average_shuffled_interdomain_MI
- ./Pfam_family_vectors/PF02838_PF00728_normalized_average_interdomain_MI
- ./Pfam_family_vectors/PF01012_PF00766_normalized_average_interdomain_MI
- ./Pfam_family_vectors/PF13365_PF13180_PF00595_normalized_average_interdomain_MI
- ./Pfam_family_vectors/PF06175_PF06175_all_alignment_sequences_UniProt_IDs
- ./Pfam_family_vectors/PF13245_PF13538_normalized_average_interdomain_MI
- ./Pfam_family_vectors/PF00270_PF00271_PF13959_normalized_average_interdomain_MI
- ./Pfam_family_vectors/PF01625_PF01641_normalized_average_shuffled_interdomain_MI
- ./Pfam_family_vectors/PF01595_PF00571_PF03471_all_alignment_sequences_UniProt_IDs
- ./Pfam_family_vectors/PF06733_PF13307_all_alignment_sequences_UniProt_IDs
- ./Pfam_family_vectors/PF13491_PF01580_PF01580_PF09397_normalized_average_interdomain_MI
- ./Pfam_family_vectors/PF14691_PF07992_normalized_average_interdomain_MI
- ./Pfam_family_vectors/PF01217_PF00928_normalized_average_interdomain_MI
- ./Pfam_family_vectors/PF01379_PF03900_normalized_average_shuffled_interdomain_MI
- ./Pfam_family_vectors/PF13915_PF13889_all_alignment_sequences_UniProt_IDs
- ./Pfam_family_vectors/PF13007_PF13005_PF03050_PF13817_all_alignment_sequences_UniProt_IDs
- ./Pfam_family_vectors/PF08385_PF08393_PF12774_PF07728_PF12775_PF12780_PF12777_PF12781_PF03028_normalized_average_shuffled_interdomain_MI
- ./Pfam_family_vectors/PF01624_PF05188_PF05192_PF05190_PF00488_normalized_average_interdomain_MI
- ./Pfam_family_vectors/PF00191_PF00191_PF00191_PF00191_normalized_average_shuffled_interdomain_MI
- ./Pfam_family_vectors/PF00412_PF00412_normalized_average_shuffled_interdomain_MI
- ./Pfam_family_vectors/PF10555_PF00953_all_alignment_sequences_UniProt_IDs
- ./Pfam_family_vectors/PF12874_PF00096_normalized_average_interdomain_MI
- ./Pfam_family_vectors/PF02743_PF06580_PF02518_normalized_average_shuffled_interdomain_MI
- ./Pfam_family_vectors/PF13715_PF07715_PF00593_normalized_average_shuffled_interdomain_MI
- ./Pfam_family_vectors/PF01169_PF01169_normalized_average_interdomain_MI
- ./Pfam_family_vectors/PF03709_PF01276_PF03711_normalized_average_shuffled_interdomain_MI
- ./Pfam_family_vectors/PF13537_PF00733_normalized_average_interdomain_MI
- ./Pfam_family_vectors/PF13247_PF14711_normalized_average_interdomain_MI
- ./Pfam_family_vectors/PF00082_PF01483_normalized_average_interdomain_MI
- ./Pfam_family_vectors/PF09229_PF08327_normalized_average_shuffled_interdomain_MI
- ./Pfam_family_vectors/PF00899_PF08825_normalized_average_interdomain_MI
- ./Pfam_family_vectors/PF06472_PF00005_normalized_average_interdomain_MI
- ./Pfam_family_vectors/PF01471_PF00413_normalized_average_interdomain_MI
- ./Pfam_family_vectors/PF02769_PF02769_PF13507_normalized_average_shuffled_interdomain_MI
- ./Pfam_family_vectors/PF02554_PF13722_all_alignment_sequences_UniProt_IDs
- ./Pfam_family_vectors/PF02310_PF04055_normalized_average_shuffled_interdomain_MI
- ./Pfam_family_vectors/PF00292_PF00046_normalized_average_interdomain_MI
- ./Pfam_family_vectors/PF02837_PF00703_PF02836_PF16353_PF02929_normalized_average_shuffled_interdomain_MI
- ./Pfam_family_vectors/PF13369_PF13371_normalized_average_shuffled_interdomain_MI
- ./Pfam_family_vectors/PF12932_PF12931_normalized_average_shuffled_interdomain_MI
- ./Pfam_family_vectors/PF07676_PF07676_PF07676_all_alignment_sequences_UniProt_IDs
- ./Pfam_family_vectors/PF00004_PF16193_PF12002_all_alignment_sequences_UniProt_IDs
- ./Pfam_family_vectors/PF00130_PF00620_normalized_average_shuffled_interdomain_MI
- ./Pfam_family_vectors/PF12894_PF00400_normalized_average_shuffled_interdomain_MI
- ./Pfam_family_vectors/PF16209_PF00122_PF13246_PF16212_normalized_average_shuffled_interdomain_MI
- ./Pfam_family_vectors/PF00132_PF00132_PF00132_normalized_average_shuffled_interdomain_MI
- ./Pfam_family_vectors/PF13417_PF13410_all_alignment_sequences_UniProt_IDs
- ./Pfam_family_vectors/PF00988_PF00117_all_alignment_sequences_UniProt_IDs
- ./Pfam_family_vectors/PF00395_PF00395_PF00395_normalized_average_shuffled_interdomain_MI
- ./Pfam_family_vectors/PF13537_PF00156_all_alignment_sequences_UniProt_IDs
- ./Pfam_family_vectors/PF17297_PF00821_all_alignment_sequences_UniProt_IDs
- ./Pfam_family_vectors/PF00072_PF01966_normalized_average_shuffled_interdomain_MI
- ./Pfam_family_vectors/PF01565_PF02913_all_alignment_sequences_UniProt_IDs
- ./Pfam_family_vectors/PF03732_PF00098_normalized_average_interdomain_MI
- ./Pfam_family_vectors/PF02515_PF02515_normalized_average_shuffled_interdomain_MI
- ./Pfam_family_vectors/PF08079_PF00327_normalized_average_shuffled_interdomain_MI
- ./Pfam_family_vectors/PF05170_PF13502_all_alignment_sequences_UniProt_IDs
- ./Pfam_family_vectors/PF12464_PF00132_normalized_average_shuffled_interdomain_MI
- ./Pfam_family_vectors/PF03460_PF01077_all_alignment_sequences_UniProt_IDs
- ./Pfam_family_vectors/PF01565_PF08031_all_alignment_sequences_UniProt_IDs
- ./Pfam_family_vectors/PF09371_PF16921_PF12836_PF00575_normalized_average_shuffled_interdomain_MI
- ./Pfam_family_vectors/PF00536_PF00536_PF07647_normalized_average_interdomain_MI
- ./Pfam_family_vectors/PF00970_PF00175_PF10418_normalized_average_shuffled_interdomain_MI
- ./Pfam_family_vectors/PF08393_PF12774_PF07728_PF12775_PF12780_PF12777_PF12781_PF03028_normalized_average_shuffled_interdomain_MI
- ./Pfam_family_vectors/PF14555_PF13899_PF00789_normalized_average_shuffled_interdomain_MI
- ./Pfam_family_vectors/PF02195_PF07506_all_alignment_sequences_UniProt_IDs
- ./Pfam_family_vectors/PF03453_PF00994_PF03454_all_alignment_sequences_UniProt_IDs
- ./Pfam_family_vectors/PF03772_PF00753_all_alignment_sequences_UniProt_IDs
- ./Pfam_family_vectors/PF01392_PF01534_all_alignment_sequences_UniProt_IDs
- ./Pfam_family_vectors/PF00339_PF02752_normalized_average_interdomain_MI
- ./Pfam_family_vectors/PF00646_PF07734_normalized_average_interdomain_MI
- ./Pfam_family_vectors/PF13334_PF01762_normalized_average_shuffled_interdomain_MI
- ./Pfam_family_vectors/PF14322_PF07980_normalized_average_shuffled_interdomain_MI
- ./Pfam_family_vectors/PF02460_PF02460_normalized_average_interdomain_MI
- ./Pfam_family_vectors/PF01565_PF04030_normalized_average_interdomain_MI
- ./Pfam_family_vectors/PF00137_PF00137_normalized_average_shuffled_interdomain_MI
- ./Pfam_family_vectors/PF14715_PF13442_PF13442_normalized_average_interdomain_MI
- ./Pfam_family_vectors/PF10370_PF01557_normalized_average_interdomain_MI
- ./Pfam_family_vectors/PF07676_PF07676_PF07676_normalized_average_shuffled_interdomain_MI
- ./Pfam_family_vectors/PF03472_PF00196_all_alignment_sequences_UniProt_IDs
- ./Pfam_family_vectors/PF12760_PF12762_normalized_average_interdomain_MI
- ./Pfam_family_vectors/PF00330_PF00694_normalized_average_interdomain_MI
- ./Pfam_family_vectors/PF07517_PF01043_PF07516_PF02810_normalized_average_interdomain_MI
- ./Pfam_family_vectors/PF02607_PF02310_normalized_average_shuffled_interdomain_MI
- ./Pfam_family_vectors/PF01325_PF02742_PF04023_all_alignment_sequences_UniProt_IDs
- ./Pfam_family_vectors/PF01590_PF01590_PF00233_normalized_average_shuffled_interdomain_MI
- ./Pfam_family_vectors/PF13413_PF13464_normalized_average_shuffled_interdomain_MI
- ./Pfam_family_vectors/PF11915_PF11915_normalized_average_shuffled_interdomain_MI
- ./Pfam_family_vectors/PF10584_PF00227_normalized_average_shuffled_interdomain_MI
- ./Pfam_family_vectors/PF01554_PF01554_normalized_average_shuffled_interdomain_MI
- ./Pfam_family_vectors/PF01144_PF01144_all_alignment_sequences_UniProt_IDs
- ./Pfam_family_vectors/PF01087_PF02744_normalized_average_shuffled_interdomain_MI
- ./Pfam_family_vectors/PF07549_PF02355_normalized_average_interdomain_MI
- ./Pfam_family_vectors/PF00069_PF08332_normalized_average_interdomain_MI
- ./Pfam_family_vectors/PF08279_PF03099_PF02237_normalized_average_shuffled_interdomain_MI
- ./Pfam_family_vectors/PF13567_PF03772_PF00753_normalized_average_interdomain_MI
- ./Pfam_family_vectors/PF02844_PF01071_PF02843_normalized_average_shuffled_interdomain_MI
- ./Pfam_family_vectors/PF01273_PF02886_normalized_average_shuffled_interdomain_MI
- ./Pfam_family_vectors/PF00873_PF00873_normalized_average_shuffled_interdomain_MI
- ./Pfam_family_vectors/PF00389_PF02826_normalized_average_shuffled_interdomain_MI
- ./Pfam_family_vectors/PF01213_PF08603_normalized_average_interdomain_MI
- ./Pfam_family_vectors/PF00005_PF00571_PF00571_normalized_average_shuffled_interdomain_MI
- ./Pfam_family_vectors/PF00072_PF00158_PF02954_all_alignment_sequences_UniProt_IDs
- ./Pfam_family_vectors/PF02743_PF00990_normalized_average_shuffled_interdomain_MI
- ./Pfam_family_vectors/PF05524_PF00391_PF02896_normalized_average_shuffled_interdomain_MI
- ./Pfam_family_vectors/PF01580_PF09397_all_alignment_sequences_UniProt_IDs
- ./Pfam_family_vectors/PF01909_PF03828_normalized_average_interdomain_MI
- ./Pfam_family_vectors/PF01926_PF06071_normalized_average_interdomain_MI
- ./Pfam_family_vectors/PF04433_PF00249_PF16495_normalized_average_shuffled_interdomain_MI
- ./Pfam_family_vectors/PF13298_PF01068_PF04679_normalized_average_shuffled_interdomain_MI
- ./Pfam_family_vectors/PF02861_PF00004_PF07724_PF10431_normalized_average_shuffled_interdomain_MI
- ./Pfam_family_vectors/PF13245_PF13361_normalized_average_interdomain_MI
- ./Pfam_family_vectors/PF07244_PF07244_PF07244_PF07244_PF07244_PF01103_normalized_average_interdomain_MI
- ./Pfam_family_vectors/PF03104_PF00136_PF14260_normalized_average_interdomain_MI
- ./Pfam_family_vectors/PF01193_PF01000_all_alignment_sequences_UniProt_IDs
- ./Pfam_family_vectors/PF01398_PF13012_all_alignment_sequences_UniProt_IDs
- ./Pfam_family_vectors/PF03765_PF00650_normalized_average_shuffled_interdomain_MI
- ./Pfam_family_vectors/PF00854_PF00854_normalized_average_shuffled_interdomain_MI
- ./Pfam_family_vectors/PF12397_PF08146_all_alignment_sequences_UniProt_IDs
- ./Pfam_family_vectors/PF00227_PF12465_normalized_average_shuffled_interdomain_MI
- ./Pfam_family_vectors/PF00270_PF00271_PF08147_normalized_average_shuffled_interdomain_MI
- ./Pfam_family_vectors/PF02449_PF08532_all_alignment_sequences_UniProt_IDs
- ./Pfam_family_vectors/PF00862_PF00534_normalized_average_interdomain_MI
- ./Pfam_family_vectors/PF13727_PF02397_all_alignment_sequences_UniProt_IDs
- ./Pfam_family_vectors/PF14510_PF00005_PF01061_PF06422_PF00005_PF01061_all_alignment_sequences_UniProt_IDs
- ./Pfam_family_vectors/PF09202_PF01163_normalized_average_shuffled_interdomain_MI
- ./Pfam_family_vectors/PF00899_PF00581_all_alignment_sequences_UniProt_IDs
- ./Pfam_family_vectors/PF15801_PF00557_all_alignment_sequences_UniProt_IDs
- ./Pfam_family_vectors/PF12161_PF02384_normalized_average_interdomain_MI
- ./Pfam_family_vectors/PF00787_PF09325_normalized_average_interdomain_MI
- ./Pfam_family_vectors/PF00009_PF01583_normalized_average_interdomain_MI
- ./Pfam_family_vectors/PF13715_PF07715_PF14905_normalized_average_shuffled_interdomain_MI
- ./Pfam_family_vectors/PF01476_PF01551_normalized_average_shuffled_interdomain_MI
- ./Pfam_family_vectors/PF01409_PF01409_PF03147_normalized_average_interdomain_MI
- ./Pfam_family_vectors/PF03547_PF03547_all_alignment_sequences_UniProt_IDs
- ./Pfam_family_vectors/PF01595_PF00571_PF00571_PF03471_all_alignment_sequences_UniProt_IDs
- ./Pfam_family_vectors/PF03717_PF00905_normalized_average_interdomain_MI
- ./Pfam_family_vectors/PF06719_PF12833_normalized_average_shuffled_interdomain_MI
- ./Pfam_family_vectors/PF01903_PF01903_normalized_average_shuffled_interdomain_MI
- ./Pfam_family_vectors/PF00575_PF10150_normalized_average_shuffled_interdomain_MI
- ./Pfam_family_vectors/PF13646_PF13646_normalized_average_interdomain_MI
- ./Pfam_family_vectors/PF13855_PF13855_PF13855_PF13855_normalized_average_shuffled_interdomain_MI
- ./Pfam_family_vectors/PF05195_PF00557_normalized_average_shuffled_interdomain_MI
- ./Pfam_family_vectors/PF02366_PF16192_all_alignment_sequences_UniProt_IDs
- ./Pfam_family_vectors/PF00367_PF02378_PF00358_normalized_average_shuffled_interdomain_MI
- ./Pfam_family_vectors/PF12353_PF00076_normalized_average_shuffled_interdomain_MI
- ./Pfam_family_vectors/PF08142_PF04950_normalized_average_shuffled_interdomain_MI
- ./Pfam_family_vectors/PF13739_PF11738_normalized_average_shuffled_interdomain_MI
- ./Pfam_family_vectors/PF00324_PF03522_all_alignment_sequences_UniProt_IDs
- ./Pfam_family_vectors/PF00642_PF16543_all_alignment_sequences_UniProt_IDs
- ./Pfam_family_vectors/PF05697_PF05698_normalized_average_shuffled_interdomain_MI
- ./Pfam_family_vectors/PF12704_PF02687_all_alignment_sequences_UniProt_IDs
- ./Pfam_family_vectors/PF00806_PF00806_PF00806_PF00806_PF00806_PF00806_PF00806_PF00806_all_alignment_sequences_UniProt_IDs
- ./Pfam_family_vectors/PF00642_PF00076_PF00642_normalized_average_shuffled_interdomain_MI
- ./Pfam_family_vectors/PF13527_PF13530_normalized_average_interdomain_MI
- ./Pfam_family_vectors/PF00675_PF05193_PF16187_PF05193_all_alignment_sequences_UniProt_IDs
- ./Pfam_family_vectors/PF14215_PF00010_normalized_average_shuffled_interdomain_MI
- ./Pfam_family_vectors/PF00356_PF13407_normalized_average_shuffled_interdomain_MI
- ./Pfam_family_vectors/PF00520_PF00520_PF00520_PF00520_all_alignment_sequences_UniProt_IDs
- ./Pfam_family_vectors/PF00005_PF12857_all_alignment_sequences_UniProt_IDs
- ./Pfam_family_vectors/PF08351_PF05127_PF13718_PF13725_normalized_average_shuffled_interdomain_MI
- ./Pfam_family_vectors/PF14696_PF00903_normalized_average_interdomain_MI
- ./Pfam_family_vectors/PF04055_PF16199_PF00583_normalized_average_interdomain_MI
- ./Pfam_family_vectors/PF00514_PF00514_PF00514_PF00514_normalized_average_shuffled_interdomain_MI
- ./Pfam_family_vectors/PF10587_PF00736_normalized_average_shuffled_interdomain_MI
- ./Pfam_family_vectors/PF00439_PF00439_PF17035_normalized_average_shuffled_interdomain_MI
- ./Pfam_family_vectors/PF08572_PF06544_normalized_average_interdomain_MI
- ./Pfam_family_vectors/PF00912_PF17092_PF00905_all_alignment_sequences_UniProt_IDs
- ./Pfam_family_vectors/PF00001_PF00001_all_alignment_sequences_UniProt_IDs
- ./Pfam_family_vectors/PF03150_PF00034_normalized_average_interdomain_MI
- ./Pfam_family_vectors/PF13344_PF13242_normalized_average_interdomain_MI
- ./Pfam_family_vectors/PF02359_PF02933_PF00004_PF00004_PF09336_normalized_average_shuffled_interdomain_MI
- ./Pfam_family_vectors/PF00135_PF00135_all_alignment_sequences_UniProt_IDs
- ./Pfam_family_vectors/PF14570_PF00076_normalized_average_shuffled_interdomain_MI
- ./Pfam_family_vectors/PF13567_PF03772_PF00753_normalized_average_shuffled_interdomain_MI
- ./Pfam_family_vectors/PF00289_PF02786_PF02785_PF00364_PF08326_PF01039_normalized_average_interdomain_MI
- ./Pfam_family_vectors/PF00440_PF16925_normalized_average_shuffled_interdomain_MI
- ./Pfam_family_vectors/PF00586_PF02769_normalized_average_interdomain_MI
- ./Pfam_family_vectors/PF12796_PF13857_normalized_average_interdomain_MI
- ./Pfam_family_vectors/PF02113_PF02113_normalized_average_interdomain_MI
- ./Pfam_family_vectors/PF12922_PF12717_all_alignment_sequences_UniProt_IDs
- ./Pfam_family_vectors/PF08347_PF00505_normalized_average_shuffled_interdomain_MI
- ./Pfam_family_vectors/PF07549_PF02355_PF07549_PF02355_normalized_average_interdomain_MI
- ./Pfam_family_vectors/PF01326_PF00391_normalized_average_shuffled_interdomain_MI
- ./Pfam_family_vectors/PF02465_PF07196_PF07195_normalized_average_shuffled_interdomain_MI
- ./Pfam_family_vectors/PF00069_PF06479_all_alignment_sequences_UniProt_IDs
- ./Pfam_family_vectors/PF11707_PF16201_all_alignment_sequences_UniProt_IDs
- ./Pfam_family_vectors/PF05833_PF05670_normalized_average_interdomain_MI
- ./Pfam_family_vectors/PF01656_PF07685_normalized_average_shuffled_interdomain_MI
- ./Pfam_family_vectors/PF00005_PF03459_all_alignment_sequences_UniProt_IDs
- ./Pfam_family_vectors/PF02770_PF00441_normalized_average_interdomain_MI
- ./Pfam_family_vectors/PF07143_PF17186_all_alignment_sequences_UniProt_IDs
- ./Pfam_family_vectors/PF04563_PF04561_PF04565_PF06883_PF00562_PF04560_all_alignment_sequences_UniProt_IDs
- ./Pfam_family_vectors/PF13167_PF16360_PF01926_normalized_average_interdomain_MI
- ./Pfam_family_vectors/PF02518_PF00072_normalized_average_shuffled_interdomain_MI
- ./Pfam_family_vectors/PF12894_PF00400_PF00400_PF00400_normalized_average_shuffled_interdomain_MI
- ./Pfam_family_vectors/PF01743_PF12627_PF12626_all_alignment_sequences_UniProt_IDs
- ./Pfam_family_vectors/PF13721_PF07549_PF02355_normalized_average_interdomain_MI
[truncated: 5,891 more entries]
