# Supplementary material for: Widespread evolutionary crosstalk among protein domains in the context of multi-domain proteins
Source: PLoS One. 2018 Aug 31;13(8):e0203085. doi: 10.1371/journal.pone.0203085 (PMC6118372; doi:10.1371/journal.pone.0203085)
Supplement: S1 File — This archive contains a file presenting the list of UniProt identifiers of the URPs sequences included in the multi-domain MSAs for each of the 2,063 studied multi-domain architectures, and files containing the values of MI¯ and nMI¯ for individual domain pairs before and after domain sequence shuffling. (GZ) [file pone.0203085.s001.tar.gz › ./Pfam_family_vectors/PF00106_PF13561_all_alignment_sequences_UniProt_IDs]

A0A010QWP2_9PEZI
A0A010R6C0_9PEZI
A0A010R7Q9_9PEZI
A0A010RBS4_9PEZI
A0A010RU39_9PEZI
A0A010RZ83_9PEZI
A0A010S587_9PEZI
A0A010SK58_PSEFL
A0A010ZR25_9ACTN
A0A013WEW8_9SPHN
A0A014MY74_9HYPO
A0A016UEM9_9BILA
A0A016VPI1_9BILA
A0A016VQ81_9BILA
A0A016VQ88_9BILA
A0A016VR25_9BILA
A0A017HPH7_9RHOB
A0A017HRG0_9RHOB
A0A017S2T2_9EURO
A0A017SMR8_9EURO
A0A017SN92_9EURO
A0A017SNK4_9EURO
A0A017SPX4_9EURO
A0A017TDZ5_9DELT
A0A017TG56_9DELT
A0A021VXA4_9CELL
A0A022KXY9_9MICO
A0A022QTR3_ERYGU
A0A022QW31_ERYGU
A0A022QWX1_ERYGU
A0A022QZU9_ERYGU
A0A023BCK3_GRENI
A0A024JSV6_9MYCO
A0A024JWR2_9MYCO
A0A024K2Y7_9MYCO
A0A024K357_9MYCO
A0A024K4L9_9MYCO
A0A024TFS7_9STRA
A0A024TG88_9STRA
A0A024U8R9_9STRA
A0A024U9V3_9STRA
A0A037Z637_CLOTT
A0A058Z5Q2_9EUKA
A0A059A903_EUCGR
A0A059AEZ0_EUCGR
A0A059AFM2_EUCGR
A0A059CF22_EUCGR
A0A059CFA3_EUCGR
A0A059CHC5_EUCGR
A0A059CHV7_EUCGR
A0A059CI35_EUCGR
A0A059CII2_EUCGR
A0A059CIP1_EUCGR
A0A059CIQ0_EUCGR
A0A059CJC9_EUCGR
A0A059CJE4_EUCGR
A0A059LFW4_9CHLO
A0A060NRR7_9BURK
A0A060QKV8_9PROT
A0A060SC91_PYCCI
A0A060SVZ4_PYCCI
A0A061DTB0_THECC
A0A061E188_THECC
A0A061ELL8_THECC
A0A061EVW6_THECC
A0A061GXK9_THECC
A0A061GXQ8_THECC
A0A061H7K2_9BASI
A0A061P6G4_9BACL
A0A063BR93_9HYPO
A0A063CB01_9HYPO
A0A066VFJ9_9BASI
A0A066VI09_9HOMO
A0A066VJN0_9BASI
A0A066VNB6_9HOMO
A0A066X4X8_COLSU
A0A066X5H1_COLSU
A0A066XFW1_COLSU
A0A066XL93_COLSU
A0A066XMX0_COLSU
A0A066XTY3_COLSU
A0A066YNF1_9ACTN
A0A066Z2S1_9ACTN
A0A067C756_SAPPC
A0A067CF35_SAPPC
A0A067HDT2_CITSI
A0A067JKQ9_JATCU
A0A067JXG7_JATCU
A0A067KMD4_JATCU
A0A067MIE5_9HOMO
A0A067MT11_9HOMO
A0A067NFB8_PLEOS
A0A067NN20_PLEOS
A0A067NQF4_PLEOS
A0A068NGS5_9ACTO
A0A069DJG3_9BACL
A0A069K160_9ACTN
A0A072NSX2_9EURO
A0A072NZD2_9EURO
A0A072PZF0_9EURO
A0A072UBX3_MEDTR
A0A074PYU6_9MICO
A0A074RF20_9HOMO
A0A074S3K3_9HOMO
A0A074VDZ6_9PEZI
A0A074WJV5_9PEZI
A0A074Y6Y2_AURPU
A0A074YTF5_9PEZI
A0A075AIU9_9TREM
A0A076K2C2_9RHOB
A0A076MXM2_AMYME
A0A076N0Q2_AMYME
A0A077LN47_9PSED
A0A077YWN5_TRITR
A0A077ZFI3_TRITR
A0A078AX33_STYLE
A0A078BVN1_BRANA
A0A078C4U2_BRANA
A0A078C9R3_BRANA
A0A078D0C1_BRANA
A0A078E6Z8_BRANA
A0A078EA48_BRANA
A0A078EHS1_BRANA
A0A078EIS7_BRANA
A0A078F2F1_BRANA
A0A078HDW7_BRANA
A0A078HR69_BRANA
A0A078HWR1_BRANA
A0A078I8D5_BRANA
A0A078IBW7_BRANA
A0A078IG15_BRANA
A0A078IY43_BRANA
A0A078JDI0_BRANA
A0A080KDN3_9GAMM
A0A084GFI0_9PEZI
A0A084QB93_9HYPO
A0A084QPP2_9HYPO
A0A084R088_9HYPO
A0A085EIW9_9FLAO
A0A085WAV5_9DELT
A0A085WRW7_9DELT
A0A086CZM0_9GAMM
A0A086T5G1_ACRC1
A0A087AD54_9BIFI
A0A087GZ83_ARAAL
A0A087M2W3_9RHIZ
A0A087MHB3_9GAMM
A0A089YAI9_9PSED
A0A090W2J0_9FLAO
A0A091AXG8_9GAMM
A0A091BB40_9GAMM
A0A093QYZ2_PHACA
A0A094ASC2_9PEZI
A0A094CVH0_9PEZI
A0A094DK03_9PEZI
A0A094DVA0_9PEZI
A0A094EGS1_9PEZI
A0A094EL05_9PEZI
A0A094EN62_9PEZI
A0A094FBM9_9PEZI
A0A094G0H9_9PEZI
A0A094G6M0_9PEZI
A0A094GCU2_9PEZI
A0A094GUQ7_9PEZI
A0A094H840_9PEZI
A0A094H866_9PEZI
A0A094HSG3_9PEZI
A0A094K2W4_9PEZI
A0A094S501_9ACTN
A0A095C1U6_CRYGR
A0A095CET1_CRYGR
A0A095XGW3_9FIRM
A0A095YDH5_9MICC
A0A096TDF1_MAIZE
A0A096TDF2_MAIZE
A0A096TW63_MAIZE
A0A099D8J0_9ACTN
A0A099EVW2_9RHOB
A0A099V842_9HELI
A0A099Y3G8_9FLAO
A0A0A0D3L0_9PROT
A0A0A0DQA4_9BURK
A0A0A0E7N2_9RHOB
A0A0A0EMG5_9GAMM
A0A0A0LE39_CUCSA
A0A0A1CVW5_9MICC
A0A0A1DRS4_NOCSI
A0A0A1FMP1_9MYCO
A0A0A1FMQ2_9MYCO
A0A0A1FQG8_9MYCO
A0A0A1FX78_9MYCO
A0A0A1FYZ9_9MYCO
A0A0A1G0X5_9MYCO
A0A0A1H0T3_9LACO
A0A0A1I307_9PSED
A0A0A1TE33_9HYPO
A0A0A1V144_9HYPO
A0A0A2JI81_PENEN
A0A0A2JPZ0_PENEN
A0A0A2L8Q0_PENIT
A0A0A2LKD1_PENIT
A0A0A2MP77_9FLAO
A0A0A2MQN9_9FLAO
A0A0A3AU11_9PAST
A0A0A6P4F0_9GAMM
A0A0B0ECU5_9BACT
A0A0B1TI61_OESDE
A0A0B1ZIC1_9SPHN
A0A0B1ZJP3_9SPHN
A0A0B1ZML5_9SPHN
A0A0B1ZMT0_9SPHN
A0A0B1ZVR3_9SPHN
A0A0B2A891_9MICO
A0A0B2DB94_9PSED
A0A0B2K0H8_9FIRM
A0A0B2NVZ2_GLYSO
A0A0B2P5Y7_GLYSO
A0A0B2PAP5_GLYSO
A0A0B2PIZ8_GLYSO
A0A0B2PXX7_GLYSO
A0A0B2QZ17_GLYSO
A0A0B2R559_GLYSO
A0A0B2RCD6_GLYSO
A0A0B2VIV7_TOXCA
A0A0B2W344_TOXCA
A0A0B2WJ96_9HYPO
A0A0B2X2A3_9HYPO
A0A0B4GRP5_9HYPO
A0A0B4GWE2_9HYPO
A0A0B4HF68_9HYPO
A0A0B4HZH3_9HYPO
A0A0B5EM50_STRA4
A0A0B7N005_9FUNG
A0A0B8N986_9NOCA
A0A0B8ZWB8_BRELN
A0A0B9ASM7_BRELN
A0A0C1C3Z1_9EURO
A0A0C1DQJ7_9FLAO
A0A0C1F2Y0_9FLAO
A0A0C1N4M7_9CYAN
A0A0C1UTT3_9ACTN
A0A0C1V1N5_9ACTN
A0A0C1Y668_9BURK
A0A0C2D7T0_9DELT
A0A0C2SWW2_AMAMU
A0A0C2WJQ6_AMAMU
A0A0C2XFT3_AMAMU
A0A0C2ZHM3_9HOMO
A0A0C3CFN4_HEBCY
A0A0C3D9F1_9PEZI
A0A0C3H535_9PEZI
A0A0C3HZM2_9PEZI
A0A0C3JZG7_PISTI
A0A0C3SAU5_PHLGI
A0A0C4DJ42_FUSO4
A0A0C4DPQ0_MAGP6
A0A0C4DWU7_MAGP6
A0A0C4EAI0_MAGP6
A0A0C4ECH9_MAGP6
A0A0C4ECI0_MAGP6
A0A0C5VQP7_9GAMM
A0A0C9M167_9FUNG
A0A0C9M2X8_9FUNG
A0A0C9MBA3_9FUNG
A0A0C9VM26_9HOMO
A0A0C9XX92_9AGAR
A0A0C9Y143_9AGAR
A0A0D0A3R9_9HOMO
A0A0D0ACY2_9HOMO
A0A0D0AEA6_9HOMO
A0A0D0BLG2_9AGAR
A0A0D0P302_KITGR
A0A0D0QIS7_9GAMM
A0A0D0SGY2_9FIRM
A0A0D1A446_9LACO
A0A0D1BCL3_9SPHN
A0A0D1CW98_USTMA
A0A0D1DUH6_USTMA
A0A0D1LNG3_9MYCO
A0A0D1VX91_9EURO
A0A0D1XUW2_9PEZI
A0A0D1Y7K5_9EURO
A0A0D1YC38_9EURO
A0A0D1YP80_9EURO
A0A0D1YQB3_9EURO
A0A0D1ZN52_9EURO
A0A0D2A8V6_9PEZI
A0A0D2ADU3_9EURO
A0A0D2AHL8_9EURO
A0A0D2AST4_9EURO
A0A0D2AVB2_9EURO
A0A0D2BAW3_9PEZI
A0A0D2BK73_9EURO
A0A0D2BWG7_9EURO
A0A0D2BWL4_9EURO
A0A0D2C9K1_9EURO
A0A0D2D0F2_9EURO
A0A0D2DDS7_9EURO
A0A0D2DEX3_9EURO
A0A0D2DQY8_9EURO
A0A0D2DVJ3_9EURO
A0A0D2DVX1_9EURO
A0A0D2EHA7_9EURO
A0A0D2FU04_9EURO
A0A0D2G579_9EURO
A0A0D2GSX9_9EURO
A0A0D2H4C4_9EURO
A0A0D2H550_9EURO
A0A0D2H961_9EURO
A0A0D2HA60_9EURO
A0A0D2HH71_9EURO
A0A0D2IH28_9EURO
A0A0D2IL06_9EURO
A0A0D2JVE1_9EURO
A0A0D2JWH6_9EURO
A0A0D2L1L6_9CHLO
A0A0D2LN72_9CHLO
A0A0D2MDV7_9CHLO
A0A0D2MQT4_9CHLO
A0A0D2NHB8_9CHLO
A0A0D2NLE3_9AGAR
A0A0D2UNQ2_9PROT
A0A0D2V734_GOSRA
A0A0D2XIZ5_FUSO4
A0A0D2XMD0_FUSO4
A0A0D2XN54_FUSO4
A0A0D2Y5Q1_FUSO4
A0A0D3B773_BRAOL
A0A0D3C2U7_BRAOL
A0A0D3CL58_BRAOL
A0A0D3CMW7_BRAOL
A0A0D3CUU4_BRAOL
A0A0D3DUF0_BRAOL
A0A0D3DUS5_BRAOL
A0A0D3FHE2_9ORYZ
A0A0D3FR01_9ORYZ
A0A0D3FTJ7_9ORYZ
A0A0D3FYA2_9ORYZ
A0A0D3GUN1_9ORYZ
A0A0D3HLC4_9ORYZ
A0A0D3HLC5_9ORYZ
A0A0D3HSW7_9ORYZ
A0A0D4DGB9_9ACTN
A0A0D7AIR2_9AGAR
A0A0D7AJI4_9AGAR
A0A0D7AL06_9AGAR
A0A0D7F6F7_RHOPL
A0A0D9MU67_ASPFA
A0A0D9MV18_ASPFA
A0A0D9N2J8_ASPFA
A0A0D9N353_ASPFA
A0A0D9N5P1_ASPFA
A0A0D9N6T0_ASPFA
A0A0D9N7Y8_ASPFA
A0A0D9VG73_9ORYZ
A0A0D9VT16_9ORYZ
A0A0D9W6P5_9ORYZ
A0A0D9WMP6_9ORYZ
A0A0D9XY51_9ORYZ
A0A0D9Z612_9ORYZ
A0A0E0APL8_9ORYZ
A0A0E0BIP3_9ORYZ
A0A0E0BIP9_9ORYZ
A0A0E0BIQ0_9ORYZ
A0A0E0BQV8_9ORYZ
A0A0E0KCL6_ORYPU
A0A0E0KT68_ORYPU
A0A0E0L8Q4_ORYPU
A0A0E0MF46_ORYPU
A0A0E0NTV5_ORYRU
A0A0E0QD29_ORYRU
A0A0E0R7V1_ORYRU
A0A0E0R7V2_ORYRU
A0A0E9NCT4_9ASCO
A0A0F0CDY2_9CLOT
A0A0F0CE40_9CLOT
A0A0F0GS49_9ACTN
A0A0F0I349_ASPPU
A0A0F0IGE7_ASPPU
A0A0F2NGH0_9FIRM
A0A0F2NI62_9DELT
A0A0F2P426_9GAMM
A0A0F2R950_9DELT
A0A0F2RE90_9RHOB
A0A0F2SCH9_9FIRM
A0A0F4GF13_9PEZI
A0A0F4JEQ9_9ACTN
A0A0F4YIP0_TALEM
A0A0F4Z1M3_TALEM
A0A0F4Z2G7_TALEM
A0A0F5QEX3_9RHIZ
A0A0F5W1Q1_9ACTN
A0A0F5W707_9ACTN
A0A0F6AIF1_9GAMM
A0A0F6R0D0_9CORY
A0A0F6W8G4_9DELT
A0A0F7FUL1_9ACTN
A0A0F7TE69_9EURO
A0A0F8C5N9_LARCR
A0A0F8UYX0_9EURO
A0A0F9WW54_TRIHA
A0A0G0AJ85_TRIHA
A0A0G1ET19_9BACT
A0A0G2DSW6_9PEZI
A0A0G2E9H9_9PEZI
A0A0G2F7U3_9PEZI
A0A0G2FAU0_9PEZI
A0A0G2FZ43_9PEZI
A0A0G2GL83_9PEZI
A0A0G2ZFK5_9BACT
A0A0G2ZKN5_9DELT
A0A0G3A210_9DELT
A0A0G3GXR6_9CORY
A0A0G3IH70_9MYCO
A0A0G3IJB0_9MYCO
A0A0G3IJJ3_9MYCO
A0A0G3US21_9ACTN
A0A0G4EBU3_VITBC
A0A0G4IHH9_PLABS
A0A0G4KNV5_9PEZI
A0A0G4L428_9PEZI
A0A0G4L9Y0_9PEZI
A0A0G4LB10_9PEZI
A0A0G4MD22_9PEZI
A0A0G4N7X7_9PEZI
A0A0G4NDD7_9PEZI
A0A0G4NYY0_PENCA
A0A0G4PC89_PENCA
A0A0G9HBV3_9GAMM
A0A0H0ZRM3_9MICC
A0A0H2ST91_9HOMO
A0A0H4KZH3_9RHOB
A0A0H5CFK8_CYBJA
A0A0H5CJF3_9PSEU
A0A0J0Y376_9SPHI
A0A0J0YI68_9ACTN
A0A0J1FPU7_9BURK
A0A0J6Y7Q6_COCIT
A0A0J7K3J4_LASNI
A0A0J7Y3A2_9SPHN
A0A0J8CG32_BETVU
A0A0J8CP61_BETVU
A0A0J8D374_BETVU
A0A0J8EDT9_BETVU
A0A0J8EQA8_BETVU
A0A0J8FY84_BETVU
A0A0J8QQF7_COCIT
A0A0J8RZW2_COCIT
A0A0J8TZ45_COCIT
A0A0J8U8F0_COCIT
A0A0J9E3U4_9RHOB
A0A0K0CYL0_ANGCA
A0A0K1J4A1_9RHOO
A0A0K1Q6E1_9DELT
A0A0K2YEA7_9NOCA
A0A0K2YIK2_9NOCA
A0A0K6FQD9_9HOMO
A0A0K6FUL1_9HOMO
A0A0K6G0X0_9HOMO
A0A0K6GEX4_9HOMO
A0A0K6GGM7_9HOMO
A0A0K8L1W7_9EURO
A0A0K8L523_9EURO
A0A0K8LJ05_9EURO
A0A0K9GAG9_9BACI
A0A0K9QRV5_SPIOL
A0A0K9R1D7_SPIOL
A0A0K9R3G3_SPIOL
A0A0K9RFJ9_SPIOL
A0A0L0DBZ1_THETB
A0A0L0H4F6_SPIPN
A0A0L0N462_9HYPO
A0A0L0VJU5_9BASI
A0A0L1HEW7_9PLEO
A0A0L1HLM4_9PLEO
A0A0L1HQI3_9PLEO
A0A0L1HQP2_9PLEO
A0A0L1HRG7_9PLEO
A0A0L1HSU3_9PLEO
A0A0L1I2S8_9PLEO
A0A0L1IWB3_ASPNO
A0A0L1JAB6_ASPNO
A0A0L1JCK5_ASPNO
A0A0L1JIC6_ASPNO
A0A0L6U642_9BASI
A0A0L6UX07_9BASI
A0A0L6V553_9BASI
A0A0L6VU97_9BASI
A0A0L7KSS2_9NEOP
A0A0L7L4Q6_9NEOP
A0A0L7L8Q7_9NEOP
A0A0L8I2U2_OCTBM
A0A0L9U2T3_PHAAN
A0A0L9U2X3_PHAAN
A0A0L9U5G2_PHAAN
A0A0L9U8K7_PHAAN
A0A0L9UA10_PHAAN
A0A0L9VQI6_PHAAN
A0A0L9VQU3_PHAAN
A0A0L9VR14_PHAAN
A0A0L9VS81_PHAAN
A0A0M0K3L5_9EUKA
A0A0M2CS52_9MICC
A0A0M2HMI3_9MICO
A0A0M2JW64_9MYCO
A0A0M2K3R1_9MYCO
A0A0M2S2T7_9ACTN
A0A0M2ZHZ8_9MYCO
A0A0M2ZLX7_9MYCO
A0A0M2ZR55_9MYCO
A0A0M2ZRP9_9MYCO
A0A0M3I728_ASCLU
A0A0M3K5J0_ANISI
A0A0M3QDN2_SPHS1
A0A0M4MAS6_9MICC
A0A0M4QM37_9PSEU
A0A0M4R8E5_9PSEU
A0A0M5LX94_9MICC
A0A0M5LYP7_9PSEU
A0A0M6ZCX7_9RHOB
A0A0M7AJ12_9RHOB
A0A0M8N7X9_9HYPO
A0A0M8NYP5_9EURO
A0A0M8TB14_9ACTN
A0A0M8TN68_9ACTN
A0A0M8V8T9_9ACTN
A0A0M8XZR1_9ACTN
A0A0M8YE51_9PSEU
A0A0M9E3N7_9DELT
A0A0M9EN21_9HYPO
A0A0M9EUQ8_9HYPO
A0A0M9VM13_9MICO
A0A0N0D8M8_9RHOB
A0A0N0KDP8_9SPHN
A0A0N0LYG3_9SPHN
A0A0N0M0H0_9SPHN
A0A0N0MPJ2_9ACTN
A0A0N0N0D2_9ACTN
A0A0N0N6D1_9ACTN
A0A0N0NP98_9EURO
A0A0N0T763_9NOCA
A0A0N0UXY8_9BACT
A0A0N0Y140_9ACTN
A0A0N0ZD55_9BURK
A0A0N1C2J9_9SPHN
A0A0N1EH74_9SPHN
A0A0N1ERL9_9SPHN
A0A0N1EZ66_9SPHN
A0A0N1FYT8_9ACTN
A0A0N1GKL2_9ACTN
A0A0N1GM97_9ACTN
A0A0N1GTX5_9ACTN
A0A0N1GXK5_9EURO
A0A0N1GYA2_9EURO
A0A0N1H1B7_9EURO
A0A0N1H888_9EURO
A0A0N1HN13_9EURO
A0A0N1IER6_PAPMA
A0A0N1J1Y1_9RHOB
A0A0N1LFK5_9SPHN
A0A0N1MSR6_9SPHN
A0A0N1P0F0_9EURO
A0A0N1P1A4_9EURO
A0A0N4URB6_DRAME
A0A0N4XV97_NIPBR
A0A0N4YB11_NIPBR
A0A0N5AVW5_9BILA
A0A0N7L827_9STRA
A0A0N9IIF8_9PSEU
A0A0N9MLX8_9ACTN
A0A0N9UXY6_SPHMC
A0A0P0DIV7_9MICO
A0A0P0DKR7_9MICO
A0A0P0E462_9MICO
A0A0P0EHK8_9MICO
A0A0P0EIC2_9MICO
A0A0P0JKI2_BLAVI
A0A0P0SKI9_9PSEU
A0A0P0WCP5_ORYSJ
A0A0P1A790_9STRA
A0A0P1FQZ8_THAGE
A0A0P4U7A3_ROSNE
A0A0P4UGX4_ROSNE
A0A0P4UHX6_ROSNE
A0A0P4UMP2_ROSNE
A0A0P7B0D9_9HYPO
A0A0P7B9W0_9HYPO
A0A0P7BRL1_9HYPO
A0A0P7HEM4_9MICC
A0A0P7ZII4_9EURY
A0A0P8CKN3_9EURY
A0A0P9CXW3_9CHLR
A0A0P9EK37_RHOGW
A0A0P9ERL9_RHOGW
A0A0Q0V665_9RHOB
A0A0Q2LJL2_MYCGO
A0A0Q2MNX9_MYCGO
A0A0Q2RKU9_MYCGO
A0A0Q2YZ40_9RHOB
A0A0Q3UQC8_AMAAE
A0A0Q4UXB7_9MICO
A0A0Q5D5W2_9BURK
A0A0Q5QTG3_9ACTN
A0A0Q5R428_9ACTN
A0A0Q5V762_9ACTN
A0A0Q6RLP9_9MICO
A0A0Q6W7P4_9BURK
A0A0Q6XDL3_9BURK
A0A0Q6XHW0_9BURK
A0A0Q6Y304_9MICO
A0A0Q7B5G0_9ACTN
A0A0Q7B6U2_9ACTN
A0A0Q7S3Q1_9BURK
A0A0Q7Z1Q9_9SPHN
A0A0Q8DJZ8_9ACTN
A0A0Q8PPU7_9ACTN
A0A0Q8QI67_9SPHN
A0A0Q8QT97_9SPHN
A0A0Q8VPV8_9ACTN
A0A0Q9BX96_9CELL
A0A0Q9CSQ7_9CELL
A0A0Q9EDZ2_9GAMM
A0A0Q9L1C5_9BACL
A0A0Q9MCU1_9MICC
A0A0Q9N7S3_9BACL
A0A0R0CEX1_9GAMM
A0A0R0DDZ3_9GAMM
A0A0R1J943_9LACO
A0A0R2BFQ7_LACCL
A0A0R2G537_LACPN
A0A0R2HI03_9FIRM
A0A0R2PXM0_9ACTN
A0A0R3MZK1_9BRAD
A0A0R3PCL8_ANGCS
A0A0S1S9C7_9FLAO
A0A0S1S9N4_9FLAO
A0A0S6WYP7_9SPHN
A0A0S6XMZ0_9FUNG
A0A0S7BPK4_9CHLR
A0A0S7DJX9_9EURO
A0A0S7E1F0_9EURO
A0A0S7E925_9EURO
A0A0S7ZQY7_9SPIR
A0A0S8GN66_9BACT
A0A0T0PY30_9SPHN
A0A0T1WFH5_9MYCO
A0A0T2KZ62_9MICO
A0A0T5P791_9RHOB
A0A0T6ATB4_9SCAR
A0A0T6AZ52_9SCAR
A0A0U0YTN7_9MYCO
A0A0U1AL12_9MYCO
A0A0U1LSN2_9EURO
A0A0U1M633_9EURO
A0A0U1MBT3_9EURO
A0A0U2PCK1_9BACL
A0A0U3J2P7_9FLAO
A0A0U3PKT5_9ACTN
A0A0U3QTX8_9MICC
A0A0U4Z208_9EURO
A0A0U5FQR5_9EURO
A0A0U5G4Q7_9EURO
A0A0U5GCG5_9EURO
A0A0V1QY12_9FLAO
A0A0W0EYP4_9AGAR
A0A0W0F0C9_9AGAR
A0A0W0FLZ6_9AGAR
A0A0W0G2X7_9AGAR
A0A0W0GAD0_9AGAR
A0A0W0GD90_9AGAR
A0A0W0WEI0_9GAMM
A0A0W1A3F6_9GAMM
A0A0W1NFT4_9ACTN
A0A0W1REP8_9EURY
A0A0W7VTY9_9HYPO
A0A0W7VVJ0_9HYPO
A0A0W7VWB8_9HYPO
A0A0W7WVU9_9ACTN
A0A0W8C9K6_PHYNI
A0A0W8CNW6_PHYNI
A0A0X8E2K9_9MICO
A0A0X8H1J5_9FIRM
A0A0X8JF52_9ACTO
A0A100IJK4_ASPNG
A0A100IQ57_ASPNG
A0A101JBM6_9ACTN
A0A101JC03_9ACTN
A0A101JIE2_9ACTN
A0A101MMF4_9EURO
A0A101PDU2_9ACTN
A0A101SUJ5_9ACTN
A0A101UTW8_9ACTN
A0A101W500_9FLAO
A0A101W629_9FLAO
A0A101WG16_9FIRM
A0A105TS90_9FLAO
A0A109FG32_9BASI
A0A109FGD3_9BASI
A0A109IHU2_9ACTN
A0A109JL96_9BRAD
A0A117I5E0_9MYCO
A0A117J4A3_9ACTN
A0A117MK25_9ACTN
A0A117MRB8_9ACTN
A0A120GAL3_9SPHN
A0A124BXT7_ASPNG
A0A125TZI5_9GAMM
A0A126YXI5_9MICO
A0A127CFD6_9RHIZ
A0A127F1K5_9RHIZ
A0A127MBM8_9SPHN
A0A132BBD1_9HELO
A0A132GYB9_9BACT
A0A132H8Z1_9BACT
A0A132PDB4_9MYCO
A0A132PH21_9MYCO
A0A132SFH2_9MYCO
A0A132T4Q0_9MYCO
A0A132T572_9MYCO
A0A135LV28_PENPA
A0A135S5E9_9PEZI
A0A135SPZ6_9PEZI
A0A135UK99_9PEZI
A0A135UV72_9PEZI
A0A135UWW1_9PEZI
A0A135V532_9PEZI
A0A135V6U2_9PEZI
A0A135VA09_9PEZI
A0A136FQB8_9PSED
A0A136KVW7_9CHLR
A0A136PTW0_9ACTN
A0A137Q0D8_9AGAR
A0A137Q7D3_9AGAR
A0A137Q7S9_9AGAR
A0A137Q7W5_9AGAR
A0A137QI71_9AGAR
A0A137QIM6_9AGAR
A0A137QXX0_9AGAR
A0A139A1I3_GONPR
A0A139A720_GONPR
A0A139AJY9_GONPR
A0A139H809_9PEZI
A0A139HCU6_9PEZI
A0A139IDL9_9PEZI
A0A139NIE6_9STRE
A0A139TJP9_9FIRM
A0A139TKX1_9FIRM
A0A139V5M1_MYCPH
A0A139VGV8_MYCPH
A0A139VPC2_MYCPH
A0A139VPL6_MYCPH
A0A139VR24_MYCPH
A0A139WV86_9CYAN
A0A143BJB3_9BACT
A0A143YDM3_9LACT
A0A143YSQ4_9LACT
A0A147ECN7_9SPHN
A0A147GZL3_9BURK
A0A150A9H0_9BACT
A0A150UV47_9PEZI
A0A150V491_9PEZI
A0A150X015_9BACT
A0A150X812_9BACT
A0A150YEH1_9BACI
A0A151GIY8_9HYPO
A0A151GM65_9HYPO
A0A151QM52_CAJCA
A0A151RCR3_CAJCA
A0A151RDI1_CAJCA
A0A151RSH9_CAJCA
A0A151TQR5_CAJCA
A0A151V6J9_HYPMA
A0A151VLV2_HYPMA
A0A151VW60_HYPMA
A0A151W6U6_HYPMA
A0A151WDN9_HYPMA
A0A158QQR1_HAEPC
A0A158R323_NIPBR
A0A159ZA03_9RHOB
A0A160FNT7_9BURK
A0A160FQQ4_9BURK
A0A161WIL4_9PEZI
A0A161XK23_9NOCA
A0A161Y5P9_9PEZI
A0A161ZZ26_DAUCA
A0A162IVD8_CORDF
A0A162JR06_9ACTN
A0A162K0R2_9ACTN
A0A162NG69_9PEZI
A0A162NWZ4_9PEZI
A0A162Z644_DIDRA
A0A164NEH6_9HOMO
A0A164NF61_9HOMO
A0A164NFM3_9HOMO
A0A164NFQ0_9HOMO
A0A164R4G6_9HOMO
A0A164SHR3_9NOCA
A0A164ZRW6_9PEZI
A0A165AC94_DAUCA
A0A165CEA8_9APHY
A0A165FJ82_9APHY
A0A165GY67_9BASI
A0A165U5Y3_9GAMM
A0A165XTB4_9HOMO
A0A165YUJ7_9HOMO
A0A165YUM4_9HOMO
A0A165YZB0_9HOMO
A0A165ZFZ9_9HOMO
A0A166CYK1_9HOMO
A0A166FA32_9HOMO
A0A166H3G9_DAUCA
A0A166HMB0_9HOMO
A0A166IG58_9HOMO
A0A166MFR2_9HOMO
A0A166PFL3_9PEZI
A0A166PGM1_9HOMO
A0A166QXY9_9ACTN
A0A166SCG8_9ACTN
A0A166SF86_9EURY
A0A166SV32_9HOMO
A0A166T9X1_9RHOB
A0A166TAP6_9ACTN
A0A166VRG0_9PEZI
A0A166YPN6_9PEZI
A0A166YTL0_9PEZI
A0A166ZGA8_9PEZI
A0A167AZF3_9PEZI
A0A167B4V4_9PEZI
A0A167BVD6_9HYPO
A0A167D553_9HYPO
A0A167DLV9_9PEZI
A0A167IZF7_9BASI
A0A167P758_9PEZI
A0A167QBU1_9BASI
A0A167RF16_9PEZI
A0A167U3N9_9HOMO
A0A167Y1N4_9FLAO
A0A167YQD3_9PEZI
A0A168AEF9_9PEZI
A0A168IQG0_9ACTN
A0A168JFY6_CORDF
A0A168NWN5_MUCCL
A0A171KVV6_9BURK
A0A172Q6Z9_9STRE
A0A172UHD5_9MYCO
A0A172ULF8_9MYCO
A0A172UTD8_9MYCO
A0A175YFM2_DAUCA
A0A175YKC8_DAUCA
A0A176FH87_9RHOB
A0A176TEJ9_9FLAO
A0A177C2W3_9PLEO
A0A177CL78_9PLEO
A0A177D0G1_9PLEO
A0A177D6D0_ALTAL
A0A177DMY8_ALTAL
A0A177DRM4_ALTAL
A0A177DWG4_ALTAL
A0A178ASW1_9PLEO
A0A178B4R4_9PLEO
A0A178B9A3_9PLEO
A0A178DHA7_9PLEO
A0A178DTI9_9PLEO
A0A178DZI1_9PLEO
A0A178EDH7_9PLEO
A0A183BYE5_GLOPA
A0A183C707_GLOPA
A0A183E7X1_9BILA
A0A183E930_9BILA
A0A183G8S9_HELBK
A0A183GWK6_HELBK
A0A194PJW2_PAPXU
A0A194QCJ4_PAPXU
A0A194QK44_PAPXU
A0A194XBQ8_9HELO
A0A194XJ11_9HELO
A0A194XN41_9HELO
A0A194YQX6_SORBI
A0A1B6PTP8_SORBI
A0A1B6QGD6_SORBI
A0JVP8_ARTS2
A0JWU9_ARTS2
A0R1T0_MYCS2
A0R6T2_MYCS2
A0Z4N5_9GAMM
A1DNB0_NEOFI
A1SQB5_NOCSJ
A1T6M5_MYCVP
A1TFL4_MYCVP
A1THC7_MYCVP
A1U9P5_MYCSK
A1UJP0_MYCSK
A1UNU9_MYCSK
A1WJ28_VEREI
A2QA90_ASPNC
A2QGA6_ASPNC
A2R147_ASPNC
A2R8G7_ASPNC
A2XP30_ORYSI
A3JTU9_9RHOB
A3K159_9RHOB
A3U9A4_CROAH
A3V8B9_9RHOB
A3V8N7_9RHOB
A3X3B8_9RHOB
A4I067_LEIIN
A4I3H1_LEIIN
A5V7W2_SPHWW
A5WHQ2_PSYWF
A6ENN4_9BACT
A6NSX2_9FIRM
A6R5L6_AJECN
A6RAJ8_AJECN
A6RB44_AJECN
A6VSL1_MARMS
A7HAT4_ANADF
A7SF98_NEMVE
A8H4E7_SHEPA
A8J1E3_CHLRE
A8KYD3_FRASN
A8L828_FRASN
A8L9M1_FRASN
A8LD91_FRASN
A8LEN4_FRASN
A8LFQ5_FRASN
A8P945_COPC7
A8XL13_CAEBR
A9A3K7_NITMS
A9DKA1_9FLAO
A9G695_SORC5
A9VDT8_MONBE
B0CSQ4_LACBS
B0CZA2_LACBS
B0STD2_LEPBP
B1C7Q6_9FIRM
B1MHW6_MYCA9
B1VMJ0_STRGG
B2AAX1_PODAN
B2ACP2_PODAN
B2ATG5_PODAN
B2AU53_PODAN
B2GV72_RAT
B2HG65_MYCMM
B2HKK7_MYCMM
B2HT12_MYCMM
B2J8B6_NOSP7
B2JU19_PARP8
B2UQU3_AKKM8
B2VTA0_PYRTR
B2VZX8_PYRTR
B2W427_PYRTR
B2WAC2_PYRTR
B2WKN3_PYRTR
B4DCT0_CAEEL
B4FKY9_MAIZE
B4FSX7_MAIZE
B4S607_PROA2
B5WCD0_9BURK
B5WG79_9BURK
B5WN67_9BURK
B6AU59_9RHOB
B6B2N4_9RHOB
B6H4T2_PENRW
B6H9K0_PENRW
B6HAM2_PENRW
B6Q7P8_TALMQ
B7FJU1_MEDTR
B7FYX6_PHATC
B7PJI0_IXOSC
B7RWL8_9GAMM
B8AM22_ORYSI
B8ASE0_ORYSI
B8B6A5_ORYSI
B8DMU5_DESVM
B8FFP5_DESAA
B8LTP3_TALSN
B8M7M1_TALSN
B8MVR7_ASPFN
B8MW19_ASPFN
B8N1R2_ASPFN
B8NY47_ASPFN
B9DSD5_STRU0
B9GPX9_POPTR
B9ICA2_POPTR
B9K094_AGRVS
B9RDN2_RICCO
B9RTX0_RICCO
B9SFU9_RICCO
B9T6C0_RICCO
B9XKA3_PEDPL
B9Y866_9FIRM
C0BXH7_9FIRM
C0HDZ8_MAIZE
C0NRQ0_AJECG
C0PKZ2_MAIZE
C0QBU0_DESAH
C0ZPZ9_RHOE4
C1A6Z3_GEMAT
C1A7R1_GEMAT
C1ECJ6_MICCC
C1FJB9_MICCC
C1GBK5_PARBD
C1H322_PARBA
C1MYN7_MICPC
C1N0U6_MICPC
C3KCA5_PSEFS
C3XZV8_BRAFL
C3Y977_BRAFL
C3Y982_BRAFL
C3YHD3_BRAFL
C3YXB0_BRAFL
C3YY37_BRAFL
C3ZRM9_BRAFL
C4IBW3_CLOBU
C4JFI8_UNCRE
C4JJP1_UNCRE
C4JJV8_UNCRE
C4Z6X3_EUBE2
C5AMP0_BURGB
C5EJU2_9FIRM
C5ESQ8_9FIRM
C5FGF4_ARTOC
C5FXC1_ARTOC
C5GQU5_AJEDR
C5WNF1_SORBI
C5WW14_SORBI
C5XSQ6_SORBI
C5XX91_SORBI
C5YCW3_SORBI
C6LBP7_9FIRM
C6VSX6_DYAFD
C6WIL6_ACTMD
C7HA12_9FIRM
C7MI04_BRAFD
C7N7H8_SLAHD
C7Q7U5_CATAD
C7QBA6_CATAD
C7YPT6_NECH7
C7YVA2_NECH7
C7ZBZ9_NECH7
C7ZET3_NECH7
C8WMP0_EGGLE
C8XBL5_NAKMY
C9KP31_9FIRM
C9S5H7_VERA1
C9SEM8_VERA1
C9SIV9_VERA1
C9SMA2_VERA1
C9SXD2_VERA1
C9Z4Z5_STRSW
C9Z876_STRSW
CBR3_MOUSE
D0J388_COMT2
D0LIV6_HALO1
D0LM92_HALO1
D0N7G7_PHYIT
D1PQT9_9FIRM
D1Y1E6_9BACT
D2B1B2_STRRD
D2PY65_KRIFD
D2UGF5_XANAP
D2V3F5_NAEGR
D3AIV6_9CLOT
D3B4B8_POLPA
D3CRA6_9ACTN
D3CRH4_9ACTN
D3CUY6_9ACTN
D3CW82_9ACTN
D3D0F8_9ACTN
D3D951_9ACTN
D3DE86_9ACTN
D4GPC9_HALVD
D4KEA6_9FIRM
D4MS21_9FIRM
D4MU68_ANAHA
D4XH41_9BURK
D4YQ51_9MICO
D5AVL4_RHOCB
D5DVC7_BACMQ
D5PA81_9MYCO
D5PA92_9MYCO
D5PFW1_9MYCO
D6DGB5_CLOSC
D6E6G1_9ACTN
D6U754_9CHLR
D7CFH2_STRBB
D7LS74_ARALL
D7LWG5_ARALL
D7SNB1_VITVI
D7UC32_VITVI
D7UC33_VITVI
D8IX12_HERSS
D8PV12_SCHCM
D8Q5F0_SCHCM
D8QJE2_SCHCM
D8QJF1_SCHCM
D8QP55_SELML
D8SIX0_SELML
D9QAG0_CORP2
D9ST79_CLOC7
D9V2R8_9ACTN
E0UHH7_CYAP2
E1T9M0_BURSG
E1Z3Y5_CHLVA
E1ZXD6_CAMFO
E1ZXE1_CAMFO
E2SEQ2_9ACTN
E2SLK6_9FIRM
E2SM79_9FIRM
E3FR96_STIAD
E3J2Q4_FRASU
E3J4B6_FRASU
E3J893_FRASU
E3JBW2_FRASU
E3LJM9_CAERE
E3MR52_CAERE
E3MWQ9_CAERE
E3QEA6_COLGM
E3QK77_COLGM
E3QSF5_COLGM
E3RFT6_PYRTT
E3RIV7_PYRTT
E3RIZ2_PYRTT
E4N2B8_KITSK
E4TMT1_MARTH
E4ZGN5_LEPMJ
E5Y5F3_BILWA
E6SRP1_BACT6
E6UAI9_RUMA7
E6WJP2_PANSA
E6X7C7_CELAD
E6XDX7_CELAD
E6ZN02_SPORE
E6ZWG2_SPORE
E6ZXT5_SPORE
E7G921_9FIRM
E7GQV8_CLOSY
E8LME3_9GAMM
E9CYU3_COCPS
E9DWJ2_METAQ
E9DXC1_METAQ
E9E3H3_METAQ
E9EIY0_METAQ
E9ELH2_METRA
E9ERF5_METRA
E9F156_METRA
E9FAV4_METRA
E9FC73_METRA
E9PFL3_HUMAN
E9S9E7_RUMAL
E9SX76_RHOHA
E9SY11_RHOHA
F0R1K5_BACSH
F0RBK2_CELLC
F0RW73_SPHGB
F0UVV0_AJEC8
F0VLV4_NEOCL
F0X7K8_GROCL
F0XEK2_GROCL
F0XWM1_AURAN
F0YEI5_AURAN
F0YGU9_AURAN
F0YP14_AURAN
F0YWD0_9CLOT
F2A526_RHIET
F2A9B8_RHIET
F2IB68_FLUTR
F2JZR1_MARM1
F2K377_MARM1
F2UII0_SALR5
F3AIB7_9FIRM
F3L5H0_9GAMM
F3ZAL7_9ACTN
F4AWN2_DOKS4
F4F9H7_VERMA
F4GJ73_SPHCD
F4JE70_ARATH
F4WG12_ACREC
F4X906_9FIRM
F4XYN7_9CYAN
F5YYP3_MYCSD
F5YYR1_MYCSD
F5YZM3_MYCSD
F5ZBK6_ALTNA
F6CRZ3_MARPP
F6CVG6_MARPP
F6ELD7_HOYSD
F6F351_SPHCR
F6GUY1_VITVI
F6GUY2_VITVI
F6HB25_VITVI
F6I6H7_VITVI
F6I6H8_VITVI
F6RYF7_ORNAN
F6ZW41_CALJA
F7AWV4_CALJA
F7EA04_MACMU
F7EA09_MACMU
F7EI31_MACMU
F7KGV3_9FIRM
F7UZV2_EEGSY
F7V960_CLOSS
F7VML4_SORMK
F7VU16_SORMK
F7VW49_SORMK
F7W475_SORMK
F7W9M2_SORMK
F8Q1J1_SERL3
F8QC45_SERL3
F9F996_FUSOF
F9FAG4_FUSOF
F9FLD3_FUSOF
F9FVU9_FUSOF
F9GAL5_FUSOF
F9URX4_LACPL
F9X1C3_ZYMTI
G0FRY4_AMYMS
G0IYZ1_CYCMS
G0L3H4_ZOBGA
G0MT41_CAEBE
G0MT46_CAEBE
G0MT49_CAEBE
G0S3S6_CHATD
G0S9F1_CHATD
G2ECW8_9FLAO
G2EGE1_9FLAO
G2GHD0_9ACTN
G2NQ61_STREK
G2Q641_MYCTT
G2Q727_MYCTT
G2QAU2_MYCTT
G2QIN0_MYCTT
G2QJ63_MYCTT
G2QXA9_THITE
G2RD86_THITE
G2RFS4_THITE
G2WZK9_VERDV
G2X1N6_VERDV
G2XT80_BOTF4
G3J2Y7_CORMM
G3WRJ8_SARHA
G3XLX9_ASPNA
G3XQL7_ASPNA
G3XYD8_ASPNA
G3Y6J3_ASPNA
G3YGZ9_ASPNA
G4MLK3_MAGO7
G4N8L1_MAGO7
G4V0C5_NEUT9
G4V0I5_NEUT9
G4YVP3_PHYSP
G4ZCN0_PHYSP
G5GET7_9FIRM
G5IH45_9CLOT
G5KE97_9STRE
G6CTW7_DANPL
G6DMF0_DANPL
G6E815_9SPHN
G7CBY0_MYCT3
G7CCW9_MYCT3
G7CD87_MYCT3
G7CL48_MYCT3
G7CL90_MYCT3
G7GMP3_9ACTN
G7GNM2_9ACTN
G7GTF5_9ACTN
G7KA55_MEDTR
G7LBT2_MEDTR
G7LBU0_MEDTR
G7W8M7_DESOD
G7XH10_ASPKW
G7XQM4_ASPKW
G7XT70_ASPKW
G7XU26_ASPKW
G7Y1F2_ASPKW
G7Y1Q5_ASPKW
G7Y268_ASPKW
G8NUU4_GRAMM
G8R3V5_OWEHD
G8RKA0_MYCRN
G8RRK7_MYCRN
G8RUW9_MYCRN
G8RXK7_MYCRN
G8S6V9_ACTS5
G8SDG3_ACTS5
G8SF06_ACTS5
G8TRQ8_NIAKG
G9MLH8_HYPVG
G9NK53_HYPAI
H0EJS8_GLAL7
H0EZQ2_GLAL7
H0JA91_9PSED
H0QK30_ARTGO
H0QK41_ARTGO
H0QMZ8_ARTGO
H1V3H1_COLHI
H1V7N0_COLHI
H1V845_COLHI
H2BYN0_9FLAO
H2BZ71_9FLAO
H2NV45_PONAB
H2VC79_TAKRU
H3EDE9_PRIPA
H3F5H9_PRIPA
H3GL43_PHYRM
H3NS76_9GAMM
H4GJY5_9LACO
H5U1T5_9ACTN
H5V5X8_ESCHE
H5X0P5_9PSEU
H5X3Y0_9PSEU
H5X8G6_9PSEU
H6BP87_EXODN
H6BWU7_EXODN
H6MRQ6_GORPV
H6N399_GORPV
H7FRP1_9FLAO
H8MXP7_CORCM
H9ULC2_SPIAZ
I0A2A0_FERFK
I0GVV9_SELRL
I0H5H2_ACTM4
I0K624_9BACT
I0L2E1_9ACTN
I0RFI9_MYCXE
I0RFK1_MYCXE
I0RS63_MYCXE
I0YY69_COCSC
I1GW62_BRADI
I1H6D8_BRADI
I1IJR2_BRADI
I1IZ91_BRADI
I1J000_BRADI
I1J002_BRADI
I1KIE7_SOYBN
I1KIE9_SOYBN
I1L6M9_SOYBN
I1QDG9_ORYGL
I1QWD0_ORYGL
I2FPY1_USTH4
I2FTZ8_USTH4
I2G263_USTH4
I2JLA4_9GAMM
I2JLF6_9GAMM
I3YXX1_AEQSU
I4B346_TURPD
I4EY94_9ACTN
I4VRU5_9GAMM
I4W079_9GAMM
I4W6Y7_9GAMM
I5B6S1_9DELT
I7GT92_9HELI
J0LFY5_AURST
J0WZ27_9ACTO
J2HBC2_9SPHN
J2L0N7_9BURK
J2WDN8_9SPHN
J2ZX28_9SPHN
J3K2Y7_COCIM
J3KDX6_COCIM
J3L7I0_ORYBR
J3LF76_ORYBR
J3LZV2_ORYBR
J3N8P4_ORYBR
J3NCI1_ORYBR
J3NU32_GAGT3
J4GUP5_9APHY
J4I9I8_9APHY
J5JFP2_BEAB2
J8SMB1_9SPHN
J8UWD9_PSEPU
J9A316_9PROT
J9HXL0_9SPIT
J9IJQ5_9SPIT
J9LB19_ACYPI
K0EQ94_9NOCA
K0IBJ6_NITGG
K0KA19_SACES
K0NE97_DESTT
K0Q1D6_9RHIZ
K0RHZ5_THAOC
K0RNV5_THAOC
K0SLU0_THAOC
K0TDE5_THAOC
K0UR82_MYCVA
K0UT86_MYCVA
K0VN70_MYCVA
K1W025_TRIAC
K1W143_TRIAC
K1WN23_TRIAC
K1WNC5_TRIAC
K1X2R1_MARBU
K1X315_MARBU
K1XTV8_MARBU
K1XXF0_MARBU
K2N4Y7_TRYCR
K2RIC8_MACPH
K2RU29_MACPH
K2SAK1_MACPH
K2SJ05_MACPH
K3WUJ8_PYTUL
K3X2E0_PYTUL
K3X2E1_PYTUL
K3X2E3_PYTUL
K3Y895_SETIT
K3Y8W3_SETIT
K3Y8X2_SETIT
K3YCQ0_SETIT
K3YDT3_SETIT
K3YUE2_SETIT
K3ZVI8_SETIT
K4ACF1_SETIT
K4AZG5_SOLLC
K4AZG6_SOLLC
K4AZG7_SOLLC
K4AZG8_SOLLC
K4QYT7_9ACTN
K5B797_MYCHD
K5BA48_MYCHD
K5BCP6_MYCHD
K5BD36_MYCHD
K5BJH7_MYCHD
K5BKP0_MYCHD
K5W9M4_PHACS
K5X1H7_AGABU
K5X877_AGABU
K6VXH7_9ACTN
K6WW00_9ACTN
K6XQM3_9ALTE
K7KC65_SOYBN
K7LGJ5_SOYBN
K7MZF5_SOYBN
K7TV56_MAIZE
K7TY10_MAIZE
K7U5D3_MAIZE
K8Z8V2_NANGC
K9EH30_9ACTO
K9FCN9_PEND2
K9G9L0_PEND2
K9GY29_PEND2
K9UA90_9CYAN
K9VT00_9CYAN
K9WWE2_9NOST
L0IWY3_9MYCO
L0J0I0_9MYCO
L0J3K7_9MYCO
L1JBX3_GUITH
L1KPH6_9ACTN
L1KSR1_9ACTN
L2FEA1_COLGN
L2FEL0_COLGN
L2FHV7_COLGN
L2FSX7_COLGN
L2G5F0_COLGN
L2G7I2_COLGN
L2GB75_COLGN
L7LAM4_9ACTN
L7WEK2_NONDD
L8GV93_ACACA
L8GZN5_ACACA
L8H208_ACACA
L8HBL7_ACACA
L8HCW5_ACACA
L8HHL8_ACACA
L8JLP0_9BACT
L8TLA5_9MICC
L8WPT6_THACA
L8WQM2_THACA
L8WTT8_THACA
L8X3Z6_THACA
M0R2R3_HUMAN
M0T6L1_MUSAM
M0TDT7_MUSAM
M0TFL6_MUSAM
M0TS46_MUSAM
M0TUK0_MUSAM
M0YJ05_HORVD
M0ZG29_SOLTU
M1AHJ0_SOLTU
M1BE67_SOLTU
M1CSL0_SOLTU
M1DYN5_SOLTU
M2LVW8_BAUCO
M2R2G2_COCSN
M2SYM4_COCSN
M2SZ45_COCH5
M2UB17_COCH5
M2UV43_COCH5
M3B458_SPHMS
M3B5D3_PSEFD
M3BV25_SPHMS
M3GSM5_LEPBO
M3H149_9LEPT
M4BAD3_HYAAE
M4BFI1_HYAAE
M4CTC9_BRARP
M4CTP1_BRARP
M4DCV6_BRARP
M4DD80_BRARP
M4ELN7_BRARP
M4EV60_BRARP
M4NDS3_9GAMM
M5A0V6_9ACTN
M5AQ19_9ACTN
M5BJH1_THACB
M5BM29_THACB
M5BSF9_THACB
M5C659_THACB
M5FU68_DACPD
M5QUX4_9PSED
M5W2F4_PRUPE
M5WA12_PRUPE
M5X1J2_PRUPE
M5X1M8_PRUPE
M5X2W3_PRUPE
M5X309_PRUPE
M5X368_PRUPE
M5X8K5_PRUPE
M5XEK7_PRUPE
M5XJI0_PRUPE
M5XKN4_PRUPE
M5XLD3_PRUPE
M5XLL6_PRUPE
M5XLQ9_PRUPE
M6RSS4_LEPIR
M6TC73_LEPIR
M7AE69_9ACTN
M7AXB1_9ACTN
M7MJB7_9FLAO
M7NP91_9MICC
M7SF84_EUTLA
M7SUU3_EUTLA
M7T0I9_EUTLA
M7TQP0_EUTLA
M7UDN2_BOTF1
M7X9N1_RHOT1
M7XJT3_RHOT1
M7ZL82_TRIUA
M7ZNI7_TRIUA
M7ZX44_TRIUA
M8A9Z6_TRIUA
M9M028_PSEA3
M9MG62_PSEA3
N1MN15_9SPHN
N1QKJ6_SPHMS
N1RAR0_FUSC4
N1RKI1_FUSC4
N1SAL0_FUSC4
N4TVZ2_FUSC1
N4U935_FUSC1
N4UFS5_FUSC1
N4V639_COLOR
N4V6B2_COLOR
N4VD28_COLOR
N4VK41_COLOR
N6VF70_9RHIZ
N6XZP2_9RHOO
N9UU38_9SPHN
Q01V01_SOLUE
Q025T9_SOLUE
Q0C0T5_HYPNA
Q0RL24_FRAAA
Q0RLA2_FRAAA
Q0S2V8_RHOJR
Q0SIB0_RHOJR
Q0UIQ7_PHANO
Q0UWB9_PHANO
Q0UWI7_PHANO
Q0V178_PHANO
Q0V5P4_PHANO
Q10MQ8_ORYSJ
Q12H98_POLSJ
Q1DD42_MYXXD
Q1GUQ9_SPHAL
Q1GUS5_SPHAL
Q1IMQ3_KORVE
Q1K5E4_NEUCR
Q26DT0_FLABB
Q2GR20_CHAGB
Q2GZX2_CHAGB
Q2H4K0_CHAGB
Q2HER8_CHAGB
Q2HHR5_CHAGB
Q2HHV7_CHAGB
Q2IJY7_ANADE
Q2UTG8_ASPOR
Q384P1_TRYB2
Q3IEQ7_PSEHT
Q3T0T9_BOVIN
Q4CR99_TRYCC
Q4Q8H3_LEIMA
Q4WC62_ASPFU
Q4WEQ5_ASPFU
Q4WW41_ASPFU
Q4WXS6_ASPFU
Q5BD32_EMENI
Q5GAU6_MAIZE
Q5GVH3_XANOR
Q5K8L2_CRYNJ
Q5KD14_CRYNJ
Q5KPY2_CRYNJ
Q5LDI0_BACFN
Q67N83_SYMTH
Q6C367_YARLI
Q73WK1_MYCPA
Q742Y7_MYCPA
Q7SC08_NEUCR
Q7SYD0_DANRE
Q7X779_ORYSJ
Q84NR4_ORYSJ
Q881E5_PSESM
Q89HL4_BRADU
Q8F8J0_LEPIN
Q8FQK8_COREF
Q8P4Y5_XANCP
Q8PDI5_XANCP
Q8XT85_RALSO
Q986V1_RHILO
Q9JJN7_CRIGR
Q9M198_ARATH
Q9PB75_XYLFA
Q9RZP2_DEIRA
R0HC32_9BRAS
R0HKX3_9BRAS
R0HTW9_9BRAS
R0I537_SETT2
R0IEG7_SETT2
R1B3L7_EMIHU
R1CHM2_EMIHU
R1DXM6_EMIHU
R1EB43_EMIHU
R1ELV8_EMIHU
R1FXN8_BOTPV
R1G7W9_BOTPV
R1GLY7_BOTPV
R1GUW6_BOTPV
R2S6K6_9ENTE
R4SWN5_AMYOR
R4XLU3_TAPDE
R4YX62_9ACTN
R5B4L8_9CLOT
R5FEF8_9CLOT
R5H8Q8_9FIRM
R5HI54_9FIRM
R5IF04_9CLOT
R5Q5T1_9FIRM
R5Q8Q9_9FIRM
R5QPT5_9PROT
R5RGN3_9FIRM
R5THH8_9CLOT
R5V9B7_9BACE
R5YMI8_9PROT
R6EL93_9FIRM
R6LIW2_9FIRM
R6MP54_9BACE
R6SFP4_9BACE
R6XHV2_9FIRM
R6YWG9_9BACE
R7BJD8_9FIRM
R7F211_9BACI
R7F3J0_9BACI
R7FJQ6_9CLOT
R7GHS0_9CLOT
R7JCT1_9PORP
R7S4Q3_PUNST
R7SMP5_DICSQ
R7WT50_9NOCA
R7WTM0_9NOCA
R7YI29_CONA1
R7YMI0_CONA1
R7YPM7_CONA1
R7YUD0_CONA1
R8BNL9_TOGMI
R9IVQ4_9FIRM
R9K5N7_9FIRM
R9PA16_PSEHS
S0DZS1_GIBF5
S0EB07_GIBF5
S0G301_9DELT
S0KJ34_ENTAV
S2IWJ2_MUCC1
S3DT11_GLAL2
S4AQ71_9ACTN
S4XKF8_SORCE
S4XW39_SORCE
S6AJC9_PSERE
S7MHZ2_MYOBR
S7QNZ3_GLOTA
S7S250_GLOTA
S7VLD4_9FLAO
S8B5D8_PENO1
S9P7W8_9DELT
S9PA51_9DELT
S9QPH9_9DELT
S9UD55_9TRYP
S9UE10_9TRYP
S9UG64_9TRYP
S9UP61_9TRYP
S9WP82_9TRYP
S9ZCD0_9RHOO
SDR1_ARATH
SDR2B_ARATH
T0AUS1_9RHOO
T0GH35_9SPHN
T0I7B3_9SPHN
T0K9A4_COLGC
T0KAF0_COLGC
T0KJJ9_COLGC
T0KLA0_COLGC
T0KUJ3_COLGC
T0LHW1_COLGC
T0LRZ5_COLGC
T0Q927_9STRA
T0QDU2_9STRA
T0SH10_9DELT
T1GZE3_MEGSC
T1I2T5_RHOPR
T1JUL2_TETUR
T1K7N4_TETUR
T1K7N7_TETUR
T1K7P7_TETUR
T1NA49_TRIUA
T2KKJ5_9FLAO
T2KL95_9FLAO
T5AAD7_OPHSC
TS2_MAIZE
U1FVG7_ENDPU
U1GIZ2_ENDPU
U1GJ23_ENDPU
U1GPW1_ENDPU
U1HLW4_ENDPU
U2B0A0_9CLOT
U2N2F0_9CLOT
U2RML6_LEIAQ
U2RQD9_LEIAQ
U2YJU7_9SPHN
U2YNU4_9SPHN
U4UX55_9RHOB
U5C009_9BACT
U5D767_AMBTC
U5E763_NOCAS
U5EJI1_NOCAS
U5FMT5_POPTR
U5FU20_POPTR
U5FYD3_POPTR
U5GY71_USTV1
U5GY72_USTV1
U5VW28_9ACTN
U5VYQ7_9ACTN
U5WLV2_MYCKA
U5WN41_MYCKA
U5WQR5_MYCKA
U7DW11_POPTR
U7DXN9_POPTR
U7PNR9_SPOS1
U7PSW9_SPOS1
U7PX04_SPOS1
U7Q5E8_SPOS1
V2WYP9_MONRO
V2XPM1_MONRO
V2Y4B0_MONRO
V4KJU2_9ACTN
V4L1G6_EUTSA
V4LVL5_EUTSA
V4SH79_9ROSI
V4TT91_9ROSI
V4VY42_9ROSI
V5BG64_TRYCR
V5EIS8_KALBG
V5ERJ9_KALBG
V5FMD1_BYSSN
V5G4Q2_BYSSN
V5ILQ2_NEUCR
V5INH6_NEUCR
V5X5J7_MYCNE
V5X7G4_MYCNE
V5XE31_MYCNE
V6JZ23_STRNV
V6KMF2_STRRC
V6KWJ2_STRRC
V7APS2_PHAVU
V7AQX2_PHAVU
V7B1W5_PHAVU
V7B6U5_PHAVU
V8D278_9ACTN
V9EBN4_PHYPR
V9F5A7_PHYPR
W0RFC1_9BACT
W0ZEG7_9MICO
W2R0I2_PHYPN
W2R701_PHYPN
W2RUK6_9EURO
W2SD91_9EURO
W2SMK4_NECAM
W2TJZ5_NECAM
W2YI16_PHYPR
W2ZAZ7_PHYPR
W3AQ11_9FIRM
W3WSH1_9PEZI
W3X4Y1_9PEZI
W4FG10_9STRA
W4GU00_9STRA
W4GV19_9STRA
W4JP05_9HOMO
W4KPL4_9HOMO
W4LDK8_9BACT
W4LIS0_9BACT
W4M584_9BACT
W4XWU4_STRPU
W4ZQE4_WHEAT
W5A1G8_WHEAT
W5AWK2_WHEAT
W5B6B3_WHEAT
W5DX81_WHEAT
W5EXL0_WHEAT
W5GXX4_WHEAT
W5KZ27_ASTMX
W5M657_LEPOC
W5PWA2_SHEEP
W5PWD7_SHEEP
W5TFF7_9NOCA
W5THC4_9NOCA
W5TI54_9NOCA
W5TKW7_9NOCA
W5Y1P7_9CORY
W5Y585_9CORY
W6KJI2_9TRYP
W6L6D7_9TRYP
W6Q2T9_PENRF
W6QB50_PENRF
W6XPA9_COCCA
W6Y5V6_COCCA
W6YQD4_COCCA
W7LMX6_GIBM7
W7MJ02_GIBM7
W7S9J7_9PSEU
W7T2D9_9PSEU
W9AKE7_9MYCO
W9AZ31_9MYCO
W9B093_9MYCO
W9E5P1_RHILI
W9R501_9ROSA
W9WC07_9EURO
W9WE73_9EURO
W9WHP0_9EURO
W9WXL9_9EURO
W9X4F0_9EURO
W9X5H7_9EURO
W9X614_9EURO
W9X7X1_9EURO
W9XJF9_9EURO
W9Y3L7_9EURO
W9YBA9_9EURO
W9YEX8_9EURO
W9YW93_9EURO
X0BR17_FUSOX
X0BVJ7_FUSOX
X0CCD4_FUSOX
X0IZY6_FUSOX
X0JPX3_FUSOX
X0K3B0_FUSOX
X0PP07_9LACO
X5DIG6_9CORY
X5KE12_9MYCO
X5KJR1_9MYCO
X5L235_9MYCO
X6M137_RETFI
X6MA63_RETFI
X6NXF4_RETFI
X7XVJ2_MYCKA
X7Y3M3_MYCKA
X7YEQ3_MYCKA
X8C4G5_MYCXE
X8DMD3_9MYCO
X8E0R1_9MYCO
X8F0Z3_MYCUL
X8FJF9_MYCUL
YR419_MIMIV
Z9JVP5_9MICO
