# Supplementary material for: Widespread evolutionary crosstalk among protein domains in the context of multi-domain proteins
Source: PLoS One. 2018 Aug 31;13(8):e0203085. doi: 10.1371/journal.pone.0203085 (PMC6118372; doi:10.1371/journal.pone.0203085)
Supplement: S1 File — This archive contains a file presenting the list of UniProt identifiers of the URPs sequences included in the multi-domain MSAs for each of the 2,063 studied multi-domain architectures, and files containing the values of MI¯ and nMI¯ for individual domain pairs before and after domain sequence shuffling. (GZ) [file pone.0203085.s001.tar.gz › ./Pfam_family_vectors/PF00535_PF00652_all_alignment_sequences_UniProt_IDs]

A0A016S504_9BILA
A0A016S680_9BILA
A0A016U267_9BILA
A0A016UE61_9BILA
A0A016UWV5_9BILA
A0A016UYP4_9BILA
A0A016UZL6_9BILA
A0A016V350_9BILA
A0A016V3V6_9BILA
A0A016V802_9BILA
A0A016VAN2_9BILA
A0A016VEU7_9BILA
A0A016VF71_9BILA
A0A016VFY8_9BILA
A0A016VFZ2_9BILA
A0A016VGR0_9BILA
A0A016VGR5_9BILA
A0A023B228_GRENI
A0A023B5X7_GRENI
A0A023B8G7_GRENI
A0A023BBC4_GRENI
A0A026W442_CERBI
A0A026W9A9_CERBI
A0A026WBU0_CERBI
A0A026WES2_CERBI
A0A026WNX2_CERBI
A0A026WUL2_CERBI
A0A026WWP9_CERBI
A0A026WXI4_CERBI
A0A044TJU3_ONCVO
A0A044UGF3_ONCVO
A0A044UN25_ONCVO
A0A044URX4_ONCVO
A0A044V362_ONCVO
A0A044V468_ONCVO
A0A044V9J2_ONCVO
A0A044V9N1_ONCVO
A0A067QGM9_ZOONE
A0A067QXX2_ZOONE
A0A067R1I4_ZOONE
A0A067R3V9_ZOONE
A0A067R7V4_ZOONE
A0A067RJ22_ZOONE
A0A067RJP5_ZOONE
A0A067RKU5_ZOONE
A0A067RSV6_ZOONE
A0A068X5V5_HYMMI
A0A068XHJ7_HYMMI
A0A068XQY2_HYMMI
A0A068YH42_ECHMU
A0A068YKB0_ECHMU
A0A074SSG5_HAMHA
A0A074TBN5_HAMHA
A0A074TBT2_HAMHA
A0A074ZHM9_9TREM
A0A074ZM56_9TREM
A0A075AHK1_9TREM
A0A077Z3L7_TRITR
A0A077Z5N1_TRITR
A0A077Z7M6_TRITR
A0A077ZA75_TRITR
A0A077ZG42_TRITR
A0A084W403_ANOSI
A0A084W4C9_ANOSI
A0A084W4K6_ANOSI
A0A084WFL2_ANOSI
A0A084WFY1_ANOSI
A0A084WIB1_ANOSI
A0A084WKP5_ANOSI
A0A084WLP2_ANOSI
A0A084WLP3_ANOSI
A0A084WLP5_ANOSI
A0A084WLP6_ANOSI
A0A084WPA3_ANOSI
A0A085M8R8_9BILA
A0A085MEH6_9BILA
A0A085NCL0_9BILA
A0A085NED5_9BILA
A0A085NFQ7_9BILA
A0A085NUQ9_9BILA
A0A087QNU8_APTFO
A0A087QNU9_APTFO
A0A087QQ73_APTFO
A0A087QSL6_APTFO
A0A087QTM2_APTFO
A0A087QWJ4_APTFO
A0A087R243_APTFO
A0A087R3U4_APTFO
A0A087R6V7_APTFO
A0A087RBX3_APTFO
A0A087RE85_APTFO
A0A087RIG6_APTFO
A0A087RJT4_APTFO
A0A087U9Z0_9ARAC
A0A087UME6_9ARAC
A0A087V534_BALRE
A0A087VAN3_BALRE
A0A087VBG5_BALRE
A0A087VGH0_BALRE
A0A087VNI9_BALRE
A0A087WV18_HUMAN
A0A087X115_HUMAN
A0A087X3G9_POEFO
A0A087X4A7_POEFO
A0A087X5Q7_POEFO
A0A087XEE6_POEFO
A0A087XFS3_POEFO
A0A087XI24_POEFO
A0A087XIJ4_POEFO
A0A087XIX9_POEFO
A0A087XPN0_POEFO
A0A087Y056_POEFO
A0A087Y0F3_POEFO
A0A087Y155_POEFO
A0A087Y1U3_POEFO
A0A087Y207_POEFO
A0A087Y261_POEFO
A0A087Y3B7_POEFO
A0A087Y3H6_POEFO
A0A087Y4K7_POEFO
A0A087Y8I1_POEFO
A0A087Y9F0_POEFO
A0A087YDS0_POEFO
A0A087YFG1_POEFO
A0A087YFP0_POEFO
A0A087YID6_POEFO
A0A088A273_APIME
A0A088A602_APIME
A0A088AEG6_APIME
A0A088ANE0_APIME
A0A088ANK9_APIME
A0A088APX4_APIME
A0A090KYM6_STRRB
A0A090L442_STRRB
A0A090LD23_STRRB
A0A090LGD6_STRRB
A0A090LHS7_STRRB
A0A090MXL4_STRRB
A0A090MXQ2_STRRB
A0A091CKA3_FUKDA
A0A091CMQ0_FUKDA
A0A091CR41_FUKDA
A0A091CV54_FUKDA
A0A091CX40_FUKDA
A0A091CZW1_FUKDA
A0A091D664_FUKDA
A0A091D971_FUKDA
A0A091D9N2_FUKDA
A0A091DN65_FUKDA
A0A091DQ32_FUKDA
A0A091E264_FUKDA
A0A091E8D8_FUKDA
A0A091EE43_CORBR
A0A091EGF2_CORBR
A0A091EHY8_CORBR
A0A091ET19_CORBR
A0A091ET88_CORBR
A0A091EUN3_CORBR
A0A091EW57_CORBR
A0A091EW80_CORBR
A0A091F526_CORBR
A0A091F7I1_CORBR
A0A091F8G4_CORBR
A0A091FBQ9_CORBR
A0A091FDK7_CORBR
A0A091FMP1_9AVES
A0A091FRV7_9AVES
A0A091FSV9_9AVES
A0A091FT74_9AVES
A0A091FYG6_9AVES
A0A091G0G5_9AVES
A0A091G6A7_9AVES
A0A091G724_9AVES
A0A091GFJ1_9AVES
A0A091GHP8_9AVES
A0A091GK22_9AVES
A0A091GVG1_BUCRH
A0A091GVP3_BUCRH
A0A091GZY7_BUCRH
A0A091H1B9_9AVES
A0A091H2B8_BUCRH
A0A091H698_BUCRH
A0A091HDE3_BUCRH
A0A091HHL5_CALAN
A0A091HKW9_CALAN
A0A091HL58_CALAN
A0A091HLS8_CALAN
A0A091HNY2_BUCRH
A0A091HUW8_CALAN
A0A091I6W5_CALAN
A0A091I9H7_CALAN
A0A091IDA5_CALAN
A0A091IHP0_CALAN
A0A091IID4_CALAN
A0A091IJ94_CALAN
A0A091IJE4_CALAN
A0A091IJM2_CALAN
A0A091ING6_CALAN
A0A091IR55_9AVES
A0A091IUV2_9AVES
A0A091J724_CALAN
A0A091JCI0_9AVES
A0A091JFQ7_9AVES
A0A091JIA9_9AVES
A0A091JIP0_9AVES
A0A091JJA0_9AVES
A0A091JQY1_COLST
A0A091JYH8_COLST
A0A091JYP8_COLST
A0A091JZ52_9AVES
A0A091JZF9_9AVES
A0A091K8W9_COLST
A0A091K9K4_9AVES
A0A091K9Z5_COLST
A0A091KBX1_9GRUI
A0A091KCD1_9GRUI
A0A091KRB3_COLST
A0A091KSH9_9GRUI
A0A091KSQ0_COLST
A0A091KUT1_9GRUI
A0A091L2M4_CATAU
A0A091L4V0_CATAU
A0A091L7C8_CATAU
A0A091LMZ1_CARIC
A0A091LQ07_9GRUI
A0A091LRG0_CARIC
A0A091LV04_CARIC
A0A091LZ22_CARIC
A0A091M099_CARIC
A0A091M269_CATAU
A0A091M2U6_CARIC
A0A091MBD3_CATAU
A0A091MIJ3_9PASS
A0A091MLJ0_9PASS
A0A091MNH8_9PASS
A0A091MU19_APAVI
A0A091MUJ4_9PASS
A0A091MX37_9PASS
A0A091MXJ1_APAVI
A0A091N0I4_APAVI
A0A091N561_APAVI
A0A091NA31_9PASS
A0A091NFR6_9PASS
A0A091NJK5_9PASS
A0A091NS38_APAVI
A0A091NZ88_HALAL
A0A091P158_HALAL
A0A091P2N3_HALAL
A0A091P5Z1_APAVI
A0A091P8N6_LEPDC
A0A091PA31_LEPDC
A0A091PD59_APAVI
A0A091PEE4_HALAL
A0A091PEH6_LEPDC
A0A091PK63_HALAL
A0A091PP33_LEPDC
A0A091PVW0_HALAL
A0A091PXP8_HALAL
A0A091Q7L3_LEPDC
A0A091Q961_LEPDC
A0A091QAY2_MERNU
A0A091QDB1_LEPDC
A0A091QDD2_MERNU
A0A091QFS7_MERNU
A0A091QR77_9GRUI
A0A091QT03_LEPDC
A0A091QW06_9GRUI
A0A091QWE1_MERNU
A0A091QYE3_MERNU
A0A091R220_9GRUI
A0A091RFZ4_9GRUI
A0A091RSV8_NESNO
A0A091RTD4_NESNO
A0A091S111_NESNO
A0A091S260_MERNU
A0A091S528_NESNO
A0A091S7B9_MERNU
A0A091S8X4_NESNO
A0A091SLX7_9AVES
A0A091SPN1_9AVES
A0A091STR0_9AVES
A0A091STX8_NESNO
A0A091SVV0_NESNO
A0A091SX77_NESNO
A0A091SZB9_9AVES
A0A091T0R7_9AVES
A0A091T5L0_PHALP
A0A091T6B0_PHALP
A0A091TE34_PHALP
A0A091TGD5_PHALP
A0A091TK67_9AVES
A0A091TLG2_PHALP
A0A091TMG2_PHALP
A0A091TY41_PHORB
A0A091U134_PHORB
A0A091U7C0_PHORB
A0A091U7C1_PHALP
A0A091UBL4_PHORB
A0A091UPP7_NIPNI
A0A091UPX8_NIPNI
A0A091UUF7_NIPNI
A0A091V0C0_NIPNI
A0A091V2T9_PHORB
A0A091V2X6_NIPNI
A0A091V3L5_NIPNI
A0A091VS29_NIPNI
A0A091VSE9_NIPNI
A0A091VUY6_NIPNI
A0A091VW24_OPIHO
A0A091VY00_OPIHO
A0A091W100_NIPNI
A0A091W3U1_OPIHO
A0A091W951_OPIHO
A0A091WD19_OPIHO
A0A091WD31_NIPNI
A0A091WE44_OPIHO
A0A091WH94_OPIHO
A0A091X5E8_NIPNI
A0A091XIE1_OPIHO
A0A091XK25_OPIHO
A0A091XX40_OPIHO
A0A093BHD1_CHAPE
A0A093BNV0_TAUER
A0A093BVR1_9AVES
A0A093BXK0_TAUER
A0A093BZS6_9AVES
A0A093C1U6_9AVES
A0A093C7Y3_9AVES
A0A093C8Q7_TAUER
A0A093CK88_9AVES
A0A093CME0_TAUER
A0A093CVY5_TAUER
A0A093DF77_CHAPE
A0A093E4D0_9AVES
A0A093EHG0_9AVES
A0A093ELJ5_TYTAL
A0A093F123_GAVST
A0A093F557_TYTAL
A0A093F6F9_TYTAL
A0A093FD86_GAVST
A0A093FQU8_GAVST
A0A093FRT0_TYTAL
A0A093FTI5_GAVST
A0A093FWN4_PICPB
A0A093G2P5_PICPB
A0A093GCA1_PICPB
A0A093GCA4_PICPB
A0A093GE71_PICPB
A0A093GEG9_PICPB
A0A093GHI9_PICPB
A0A093GKR4_PICPB
A0A093GQ99_PICPB
A0A093GTM8_STRCA
A0A093GXE6_PICPB
A0A093H2D1_STRCA
A0A093H2Z0_STRCA
A0A093H559_GAVST
A0A093H7F4_STRCA
A0A093HEL6_STRCA
A0A093HHN0_STRCA
A0A093HJS8_STRCA
A0A093HMM8_STRCA
A0A093IDD2_EURHL
A0A093IEY6_PICPB
A0A093IKY7_PICPB
A0A093J588_STRCA
A0A093J5N0_STRCA
A0A093JDB1_STRCA
A0A093JJK2_EURHL
A0A093L4D6_FULGA
A0A093LEF1_EURHL
A0A093LH03_EURHL
A0A093PBE9_PHACA
A0A093PC30_9PASS
A0A093PFC4_9PASS
A0A093PKH1_9PASS
A0A093PL76_9PASS
A0A093PQI2_9PASS
A0A093PS43_9PASS
A0A093PTW7_9PASS
A0A093PU53_9PASS
A0A093PWB6_9PASS
A0A093Q232_9PASS
A0A093QE40_9PASS
A0A093QES2_9PASS
A0A093R7V7_PHACA
A0A093T4C8_PHACA
A0A094K3I4_ANTCR
A0A094KA67_ANTCR
A0A094KIQ1_9AVES
A0A094KUX0_ANTCR
A0A094KW12_9AVES
A0A094KWQ3_ANTCR
A0A094KXV7_ANTCR
A0A094L4D1_9AVES
A0A094L6P2_9AVES
A0A094L9L5_9AVES
A0A094LBF9_ANTCR
A0A094MKB2_ANTCR
A0A094N264_9AVES
A0A094NAB9_ANTCR
A0A094ZF09_SCHHA
A0A095A3I0_SCHHA
A0A096LPR9_POEFO
A0A096MIG8_POEFO
A0A096MKR6_PAPAN
A0A096MN55_PAPAN
A0A096MQK0_PAPAN
A0A096MTD1_PAPAN
A0A096MVC7_PAPAN
A0A096N0Q3_PAPAN
A0A096N184_PAPAN
A0A096N2E5_PAPAN
A0A096N2H6_PAPAN
A0A096N3U6_PAPAN
A0A096N9P7_PAPAN
A0A096NCC5_PAPAN
A0A096NFF7_PAPAN
A0A096NRX7_PAPAN
A0A096NVT8_PAPAN
A0A096NVU0_PAPAN
A0A096NYS1_PAPAN
A0A096P120_PAPAN
A0A099YY50_TINGU
A0A099Z026_TINGU
A0A099ZIZ3_TINGU
A0A099ZT91_TINGU
A0A099ZUT3_TINGU
A0A099ZX06_CHAVO
A0A099ZZ92_CHAVO
A0A0A0A8F9_CHAVO
A0A0A0AB95_CHAVO
A0A0A0ABG0_CHAVO
A0A0A0AGA3_CHAVO
A0A0A0AKS5_CHAVO
A0A0A0AMC7_CHAVO
A0A0A0APA5_CHAVO
A0A0A0AQH7_CHAVO
A0A0A0AU94_CHAVO
A0A0B1T3Y6_OESDE
A0A0B2V2C6_TOXCA
A0A0B2VH58_TOXCA
A0A0B2VQA4_TOXCA
A0A0B2VRR5_TOXCA
A0A0B2VTE2_TOXCA
A0A0B2W1M4_TOXCA
A0A0B2W426_TOXCA
A0A0B2W5S0_TOXCA
A0A0B4LFI4_DROME
A0A0C2D078_9BILA
A0A0C2DW66_9BILA
A0A0C2H915_9BILA
A0A0C2IF63_THEKT
A0A0D8XYV0_DICVI
A0A0D8Y8R7_DICVI
A0A0D8Y9W3_DICVI
A0A0D9QX66_CHLSB
A0A0D9R0P7_CHLSB
A0A0D9R2N7_CHLSB
A0A0D9RCG5_CHLSB
A0A0D9RDX9_CHLSB
A0A0D9REK2_CHLSB
A0A0D9RF04_CHLSB
A0A0D9RF80_CHLSB
A0A0D9RFG9_CHLSB
A0A0D9RKW1_CHLSB
A0A0D9RSF9_CHLSB
A0A0D9RTT0_CHLSB
A0A0D9RTW4_CHLSB
A0A0D9RZ91_CHLSB
A0A0D9S098_CHLSB
A0A0D9S250_CHLSB
A0A0D9S251_CHLSB
A0A0D9S5M9_CHLSB
A0A0F8AED4_LARCR
A0A0F8AFK4_LARCR
A0A0F8AG62_LARCR
A0A0F8ASX4_LARCR
A0A0F8B5L6_LARCR
A0A0F8B9M1_LARCR
A0A0F8BQR0_LARCR
A0A0F8BVC5_LARCR
A0A0F8CHM6_LARCR
A0A0G2JU25_RAT
A0A0G2K7K0_RAT
A0A0G2KK98_DANRE
A0A0G4EMQ1_VITBC
A0A0G4G713_VITBC
A0A0H5SAI7_BRUMA
A0A0H5SQV4_BRUMA
A0A0I9N673_BRUMA
A0A0J7KFZ5_LASNI
A0A0J7KWC3_LASNI
A0A0J7KZQ8_LASNI
A0A0J7NV86_LASNI
A0A0J9XQN0_BRUMA
A0A0J9XRA2_BRUMA
A0A0J9XRM7_BRUMA
A0A0J9XRT6_BRUMA
A0A0K0CUK7_ANGCA
A0A0K0DID4_ANGCA
A0A0K0DJI5_ANGCA
A0A0K0DVL2_STRER
A0A0K0E3P2_STRER
A0A0K0E515_STRER
A0A0K0EEL2_STRER
A0A0K0EHQ8_STRER
A0A0K0EK26_STRER
A0A0K0EQA2_STRER
A0A0K0EWE5_9BILA
A0A0K0F945_9BILA
A0A0K0FFD0_9BILA
A0A0K0FI39_9BILA
A0A0K0FYJ5_9BILA
A0A0K0G1V2_9BILA
A0A0K0G3C1_9BILA
A0A0K0IQT6_BRUMA
A0A0K0JFS2_BRUMA
A0A0K0JNT3_BRUMA
A0A0K0JNU3_BRUMA
A0A0K0JVF2_BRUMA
A0A0K3ASG4_CAEEL
A0A0L0BUK3_LUCCU
A0A0L0BX46_LUCCU
A0A0L0BZ68_LUCCU
A0A0L0C0P2_LUCCU
A0A0L0C4J4_LUCCU
A0A0L0C8W7_LUCCU
A0A0L0CCV9_LUCCU
A0A0L0CIW4_LUCCU
A0A0L0CJ49_LUCCU
A0A0L0CMU9_LUCCU
A0A0L7L238_9NEOP
A0A0L7QMB6_9HYME
A0A0L7R4V4_9HYME
A0A0L7R5F8_9HYME
A0A0L7R7H6_9HYME
A0A0L7R8E6_9HYME
A0A0L7RFS3_9HYME
A0A0L7RH75_9HYME
A0A0L8H7R2_OCTBM
A0A0L8H7R6_OCTBM
A0A0L8H7R8_OCTBM
A0A0L8H806_OCTBM
A0A0L8H8B8_OCTBM
A0A0L8H986_OCTBM
A0A0L8HEV9_OCTBM
A0A0L8HF37_OCTBM
A0A0L8HFE0_OCTBM
A0A0L8HM44_OCTBM
A0A0L8I5L9_OCTBM
A0A0M3HT93_ASCLU
A0A0M3I6K6_ASCLU
A0A0M3I995_ASCLU
A0A0M3ICT9_ASCLU
A0A0M3IY11_ANISI
A0A0M3JRM6_ANISI
A0A0M3KAG4_ANISI
A0A0M8ZUK3_9HYME
A0A0M8ZUX5_9HYME
A0A0M9A6W5_9HYME
A0A0N0BC47_9HYME
A0A0N0BC90_9HYME
A0A0N4T2C2_BRUPA
A0A0N4TIT9_BRUPA
A0A0N4TJN0_BRUPA
A0A0N4TMT3_BRUPA
A0A0N4TWG7_BRUPA
A0A0N4U0Z6_DRAME
A0A0N4U255_DRAME
A0A0N4U4U9_DRAME
A0A0N4UPI5_DRAME
A0A0N4UPQ3_DRAME
A0A0N4UT68_ENTVE
A0A0N4V169_ENTVE
A0A0N4VCW0_ENTVE
A0A0N4VCW2_ENTVE
A0A0N4VG72_ENTVE
A0A0N4VJP9_ENTVE
A0A0N4W369_HAEPC
A0A0N4W9B2_HAEPC
A0A0N4WIC6_HAEPC
A0A0N4XCP4_NIPBR
A0A0N4Y1A4_NIPBR
A0A0N4YGM5_NIPBR
A0A0N4Z1X0_PARTI
A0A0N4Z4G6_PARTI
A0A0N4Z4I9_PARTI
A0A0N4ZD11_PARTI
A0A0N4ZQ12_PARTI
A0A0N4ZUV8_PARTI
A0A0N5AB49_9BILA
A0A0N5ADE3_9BILA
A0A0N5AIE0_9BILA
A0A0N5AKT2_9BILA
A0A0N5AKT4_9BILA
A0A0N5AR92_9BILA
A0A0N5AUI0_9BILA
A0A0N5AYK8_9BILA
A0A0N5AZX6_9BILA
A0A0N5B5J1_STREA
A0A0N5B5J9_STREA
A0A0N5BF39_STREA
A0A0N5BMG3_STREA
A0A0N5BZT2_STREA
A0A0N5C4C4_STREA
A0A0N5C8E9_STREA
A0A0N5CA89_STREA
A0A0N5CJL1_THECL
A0A0N5CQB7_THECL
A0A0N5CXQ0_THECL
A0A0N5D2Y4_THECL
A0A0N5D5D0_THECL
A0A0N5DAD2_THECL
A0A0N5DCU6_TRIMR
A0A0N5DFR9_TRIMR
A0A0N5DGI6_TRIMR
A0A0N5E3P9_TRIMR
A0A0N5E5Z6_TRIMR
A0A0N8BND7_9CRUS
A0A0N8K162_9TELE
A0A0N8K1X2_9TELE
A0A0N8NZB4_DROAN
A0A0N8P0D7_DROAN
A0A0P5STJ6_9CRUS
A0A0P5XMD0_9CRUS
A0A0P5XZK5_9CRUS
A0A0P7U8J1_9TELE
A0A0P7V1N7_9TELE
A0A0P7V3L0_9TELE
A0A0P7V485_9TELE
A0A0P7V5N7_9TELE
A0A0P7VFS8_9TELE
A0A0P7VNB9_9TELE
A0A0P7WZJ8_9TELE
A0A0P7X3T7_9TELE
A0A0P7ZCX6_9TELE
A0A0P8XUK8_DROAN
A0A0P8Y0U8_DROAN
A0A0Q3M5K5_AMAAE
A0A0Q3MIP3_AMAAE
A0A0Q3USX2_AMAAE
A0A0Q3X6N3_AMAAE
A0A0Q3X865_AMAAE
A0A0Q9W3D9_DROVI
A0A0Q9WKK0_DROVI
A0A0Q9WYK2_DROWI
A0A0Q9WYQ5_DROWI
A0A0Q9XAP7_DROMO
A0A0Q9XJ23_DROMO
A0A0R3NS93_DROPS
A0A0R3NXN7_DROPS
A0A0R3PJ30_ANGCS
A0A0R3PXT1_ANGCS
A0A0R3QJQ3_9BILA
A0A0R3QSS8_9BILA
A0A0R3QTA5_9BILA
A0A0R3QW22_9BILA
A0A0R3RJS5_9BILA
A0A0R3RMX7_9BILA
A0A0R3RPC0_9BILA
A0A0R3S0R9_9BILA
A0A0R3TR09_HYMNN
A0A0R3UI84_9CEST
A0A0R3UJX8_9CEST
A0A0R3W8B3_TAEAS
A0A0R3X0T4_HYDTA
A0A0R4IGF6_DANRE
A0A0R4II87_DANRE
A0A0R4IKI4_DANRE
A0A0R4IWF4_DANRE
A0A0T6B172_9SCAR
A0A0T6BBG3_9SCAR
A0A0T6BBM4_9SCAR
A0A0V0RJI3_9BILA
A0A0V0RJW2_9BILA
A0A0V0S1S1_9BILA
A0A0V0S7X7_9BILA
A0A0V0SGG9_9BILA
A0A0V0SHP9_9BILA
A0A0V0TEW4_9BILA
A0A0V0TG46_9BILA
A0A0V0TKE6_9BILA
A0A0V0TSK5_9BILA
A0A0V0URB3_9BILA
A0A0V0URG8_9BILA
A0A0V0URL1_9BILA
A0A0V0USB2_9BILA
A0A0V0V3W3_9BILA
A0A0V0VUP3_9BILA
A0A0V0VYP5_9BILA
A0A0V0W8U1_9BILA
A0A0V0W9L4_9BILA
A0A0V0WAC4_9BILA
A0A0V0WAQ9_9BILA
A0A0V0WFU4_9BILA
A0A0V0WH69_9BILA
A0A0V0XL97_TRIPS
A0A0V0XR53_TRIPS
A0A0V0XRC4_TRIPS
A0A0V0YD81_TRIPS
A0A0V0YJ53_TRIPS
A0A0V0YJM8_TRIPS
A0A0V0YJX3_TRIPS
A0A0V0ZHW3_9BILA
A0A0V0ZJ28_9BILA
A0A0V0ZP08_9BILA
A0A0V0ZQP7_9BILA
A0A0V1AD56_9BILA
A0A0V1CPE0_TRIBR
A0A0V1D5R8_TRIBR
A0A0V1D8I2_TRIBR
A0A0V1DGZ7_TRIBR
A0A0V1DHD7_TRIBR
A0A0V1DJC4_TRIBR
A0A0V1HGQ4_9BILA
A0A0V1HGZ5_9BILA
A0A0V1HHK6_9BILA
A0A0V1I2F0_9BILA
A0A0V1I5H1_9BILA
A0A0V1I8C1_9BILA
A0A0V1I8C2_9BILA
A0A0V1I8C6_9BILA
A0A0V1KS10_9BILA
A0A0V1KSN8_9BILA
A0A0V1KT35_9BILA
A0A0V1L221_9BILA
A0A0V1LC25_9BILA
A0A0V1LIL2_9BILA
A0A0V1LJ10_9BILA
A0A0V1M964_9BILA
A0A0V1M9B4_9BILA
A0A0V1M9T6_9BILA
A0A0V1M9Y9_9BILA
A0A0V1MA63_9BILA
A0A0V1MA67_9BILA
A0A0V1MAC5_9BILA
A0A0V1MAF5_9BILA
A0A0V1MAG2_9BILA
A0A0V1MH67_9BILA
A0A0V1MHW3_9BILA
A0A0V1MK05_9BILA
A0A0V1MTX5_9BILA
A0A0V1MUE5_9BILA
A0A0V1NVU4_9BILA
A0A0V1P392_9BILA
A0A0V1PAN4_9BILA
A0A0V1PB13_9BILA
A0A0V1PK27_9BILA
A0A0V1PPE4_9BILA
A0A0X3PA21_SCHSO
A0A132A0H1_SARSC
A0A132AD31_SARSC
A0A132AFY4_SARSC
A0A139WCV3_TRICA
A0A151LYD7_ALLMI
A0A151M068_ALLMI
A0A151M0A5_ALLMI
A0A151M0D9_ALLMI
A0A151M0G1_ALLMI
A0A151M2M2_ALLMI
A0A151M4T0_ALLMI
A0A151MAY8_ALLMI
A0A151N5K5_ALLMI
A0A151NCV1_ALLMI
A0A151NLC0_ALLMI
A0A151NRX1_ALLMI
A0A151P348_ALLMI
A0A151P734_ALLMI
A0A151PAQ3_ALLMI
A0A151PAX9_ALLMI
A0A151PB52_ALLMI
A0A151PBQ8_ALLMI
A0A151PDD1_ALLMI
A0A151WH78_9HYME
A0A151WS35_9HYME
A0A151WV38_9HYME
A0A151X3R5_9HYME
A0A151X532_9HYME
A0A151X933_9HYME
A0A151XAW4_9HYME
A0A154P465_9HYME
A0A154P779_9HYME
A0A154PE69_9HYME
A0A154PG47_9HYME
A0A154PJ57_9HYME
A0A154PQ83_9HYME
A0A154PQG7_9HYME
A0A158NA07_ATTCE
A0A158NFL3_ATTCE
A0A158NJ53_ATTCE
A0A158NKJ8_ATTCE
A0A158NQJ6_ATTCE
A0A158NRS1_ATTCE
A0A158NZ99_ATTCE
A0A158P1T7_ATTCE
A0A158P838_ANGCA
A0A158PFB9_ANGCS
A0A158PKY5_ANGCS
A0A158PQ89_BRUPA
A0A158PR78_BRUPA
A0A158PRG9_BRUPA
A0A158Q0Z9_BRUMA
A0A158Q1G0_BRUMA
A0A158Q3A9_DRAME
A0A158Q5N8_DRAME
A0A158Q6R2_9BILA
A0A158Q7I8_9BILA
A0A158Q9A7_ENTVE
A0A158QAQ8_ENTVE
A0A158QS19_9CEST
A0A158QZN6_NIPBR
A0A158R7W9_TAEAS
A0A158RCT3_THECL
A0A158RDV0_HYDTA
A0A162Q9R2_9CRUS
A0A164Y7Y6_9CRUS
A0A165AHH1_9CRUS
A0A183C4D7_GLOPA
A0A183C8T3_GLOPA
A0A183CUX3_9BILA
A0A183DZL6_9BILA
A0A183FUJ5_HELBK
A0A183GLN9_HELBK
A0A183GZ12_9BILA
A0A183HY67_9BILA
A0A183IER7_9BILA
A0A183IHU7_9BILA
A0A183JYU6_9TREM
A0A183MRL4_9TREM
A0A183N2J8_9TREM
A0A183P756_9TREM
A0A183QIU6_9TREM
A0A183SNW2_SCHSO
A0A183W0J4_TRIRE
A0A194PP64_PAPXU
A0A194Q3I0_PAPXU
A0A194Q686_PAPXU
A0A194QN11_PAPMA
A0A194REM4_PAPMA
A0A194RFJ9_PAPMA
A0A194RMQ9_PAPMA
A0NDM7_ANOGA
A0NGH9_ANOGA
A1A5P1_RAT
A6H6Z5_BOVIN
A6QLD9_BOVIN
A7RRV7_NEMVE
A7SDQ3_NEMVE
A7SG81_NEMVE
A7SPN9_NEMVE
A7SZ28_NEMVE
A7T197_NEMVE
A8WKW5_CAEBR
A8XF68_CAEBR
A8XHA9_CAEBR
A8XPT8_CAEBR
A8XT07_CAEBR
A8Y0V0_CAEBR
A8Y3F5_CAEBR
A9UUB2_MONBE
A9UW30_MONBE
A9V560_MONBE
A9VBZ1_MONBE
B0V0U4_DANRE
B0W3B0_CULQU
B0WEI4_CULQU
B0WEI6_CULQU
B0WEI7_CULQU
B0WEI8_CULQU
B0WFR4_CULQU
B0WFR6_CULQU
B0WLK6_CULQU
B0WPN5_CULQU
B0WQL8_CULQU
B0WWZ8_CULQU
B0X3N7_CULQU
B0X3P1_CULQU
B0XEL3_CULQU
B3LV96_DROAN
B3M7H3_DROAN
B3M9W9_DROAN
B3MDJ4_DROAN
B3MEY3_DROAN
B3MHP2_DROAN
B3MLN5_DROAN
B3MNW1_DROAN
B3MP25_DROAN
B3MP26_DROAN
B3MPA0_DROAN
B3MWP7_DROAN
B3RQX7_TRIAD
B3RQX8_TRIAD
B3RR06_TRIAD
B3RR07_TRIAD
B3RR08_TRIAD
B3RR09_TRIAD
B3RR10_TRIAD
B3S0H0_TRIAD
B3S0H2_TRIAD
B4G8M8_DROPE
B4G9G2_DROPE
B4G9G3_DROPE
B4G9P3_DROPE
B4GCL2_DROPE
B4GP14_DROPE
B4GX78_DROPE
B4H1N6_DROPE
B4H754_DROPE
B4H7I0_DROPE
B4H8E6_DROPE
B4HII8_DROSE
B4HIJ0_DROSE
B4HQP6_DROSE
B4HS50_DROSE
B4HT77_DROSE
B4HXG6_DROSE
B4I1D1_DROSE
B4I2Z3_DROSE
B4I6T4_DROSE
B4INK8_DROSE
B4INK9_DROSE
B4IYH9_DROGR
B4J3Y4_DROGR
B4JAT3_DROGR
B4JAV9_DROGR
B4JDG8_DROGR
B4JEB5_DROGR
B4JJ43_DROGR
B4JWN6_DROGR
B4JXS5_DROGR
B4K7Q7_DROMO
B4KE47_DROMO
B4KEI3_DROMO
B4KG89_DROMO
B4KGT0_DROMO
B4KSN8_DROMO
B4KU31_DROMO
B4KX15_DROMO
B4L0H8_DROMO
B4LE30_DROVI
B4LGV3_DROVI
B4LIH8_DROVI
B4LP94_DROVI
B4LRZ3_DROVI
B4LTQ9_DROVI
B4LUF2_DROVI
B4M8S7_DROVI
B4MD68_DROVI
B4MFD6_DROVI
B4MIT5_DROWI
B4MN33_DROWI
B4MPW8_DROWI
B4MU14_DROWI
B4MWS9_DROWI
B4MXX1_DROWI
B4MZB9_DROWI
B4N8Q4_DROWI
B4NEM0_DROWI
B4NLM5_DROWI
B4NRX7_DROSI
B4Q5J1_DROSI
B4Q9J8_DROSI
B4Q9K9_DROSI
B4Q9L0_DROSI
B4QDV4_DROSI
B4QGV5_DROSI
B4QIE5_DROSI
B4QL61_DROSI
B4QL62_DROSI
B4QL63_DROSI
B4QNM3_DROSI
B4QYT0_DROSI
B4R702_DROSI
B5DIF9_DROPS
B5DZF4_DROPS
B6AA12_CRYMR
B6AEY6_CRYMR
B6KBA7_TOXGV
B6KBG3_TOXGV
B7P9K6_IXOSC
B7PEU0_IXOSC
B7PP44_IXOSC
B7PV60_IXOSC
B7Q3F4_IXOSC
B7QFH2_IXOSC
B7Z006_DROME
B8A6C4_DANRE
B8JL27_DANRE
C3XR64_BRAFL
C3XRL8_BRAFL
C3YBV8_BRAFL
C3YJ77_BRAFL
C3YNN4_BRAFL
C3YRN5_BRAFL
C3YVU2_BRAFL
C3Z3W5_BRAFL
C3ZIZ8_BRAFL
C3ZN20_BRAFL
C3ZPJ5_BRAFL
C5LH81_PERM5
C9JGI4_HUMAN
D2A0Q4_TRICA
D2A164_TRICA
D2A249_TRICA
D2A594_TRICA
D2H1U5_AILME
D2H5Q5_AILME
D2HW57_AILME
D3ZFD2_RAT
D3ZQA1_RAT
D3ZTT8_RAT
D4A3A9_RAT
D4A864_RAT
D6WNH5_TRICA
D6WVN2_TRICA
D6WWQ3_TRICA
D6WY29_TRICA
E0VB90_PEDHC
E0VG07_PEDHC
E0VKN8_PEDHC
E0VRR0_PEDHC
E0VX75_PEDHC
E0VXB4_PEDHC
E0W2D6_PEDHC
E1B9U7_BOVIN
E1BB48_BOVIN
E1BBP1_BOVIN
E1BDW8_BOVIN
E1BHN6_BOVIN
E1BKQ9_BOVIN
E1BPR6_BOVIN
E1BRZ0_CHICK
E1BVE9_CHICK
E1BYU3_CHICK
E1C1M4_CHICK
E1C241_CHICK
E1C6M1_CHICK
E1FH70_LOALO
E1FKN1_LOALO
E1FVF8_LOALO
E1G3N9_LOALO
E1G3V0_LOALO
E1G5S5_LOALO
E1GGN6_LOALO
E1ZXG2_CAMFO
E2A3P3_CAMFO
E2A417_CAMFO
E2A7T4_CAMFO
E2A7V1_CAMFO
E2APE8_CAMFO
E2AS70_CAMFO
E2AX58_CAMFO
E2B2L3_HARSA
E2B4S0_HARSA
E2B8Q3_HARSA
E2BG61_HARSA
E2BM83_HARSA
E2BN73_HARSA
E2BXP3_HARSA
E2QY58_CANLF
E2R019_CANLF
E2RM54_CANLF
E3LLH9_CAERE
E3MD22_CAERE
E3MFV3_CAERE
E3MKX9_CAERE
E3NKC2_CAERE
E3NRQ8_CAERE
E4WXD9_OIKDI
E4WXE0_OIKDI
E4WYX1_OIKDI
E4WZH6_OIKDI
E4X6H2_OIKDI
E4X7N5_OIKDI
E4XB22_OIKDI
E4XFX0_OIKDI
E5D8G1_MOUSE
E5S8J4_TRISP
E5SMI6_TRISP
E7EZL6_DANRE
E7F4H6_DANRE
E7FDA0_DANRE
E9FX84_DAPPU
E9FYV1_DAPPU
E9G6R2_DAPPU
E9GI30_DAPPU
E9H1K7_DAPPU
E9HLY2_DAPPU
E9HP56_DAPPU
E9IGN7_SOLIN
E9ITJ6_SOLIN
E9J1W6_SOLIN
E9J4V7_SOLIN
F0VGU1_NEOCL
F0VGZ1_NEOCL
F1LQN1_RAT
F1MLM4_BOVIN
F1MWE8_BOVIN
F1N4Q3_BOVIN
F1N554_BOVIN
F1NDK8_CHICK
F1NGN7_CHICK
F1NPU9_CHICK
F1NPX8_CHICK
F1NX01_CHICK
F1NXH2_CHICK
F1P3Z4_CHICK
F1P800_CANLF
F1P835_CANLF
F1PGS1_CANLF
F1PHS3_CANLF
F1PJY7_CANLF
F1PK73_CANLF
F1PSA3_CANLF
F1PV81_CANLF
F1PX34_CANLF
F1PXQ6_CANLF
F1PYH9_CANLF
F1PZF5_CANLF
F1Q0N5_CANLF
F1Q135_CANLF
F1Q2K1_CANLF
F1Q3F3_CANLF
F1Q6D3_DANRE
F1QY66_DANRE
F1R0I8_DANRE
F1R7M5_DANRE
F1R913_DANRE
F1RFR5_PIG
F1RG44_PIG
F1RIZ9_PIG
F1RPN0_PIG
F1RQC2_PIG
F1RS80_PIG
F1S3Y5_PIG
F1S4B7_PIG
F1S6W6_PIG
F1SAI6_PIG
F1SL08_PIG
F1SSE9_PIG
F1SSN4_PIG
F2U1T5_SALR5
F2U2H2_SALR5
F2U4K5_SALR5
F2UAB7_SALR5
F2UB49_SALR5
F2UGA7_SALR5
F2UNK0_SALR5
F2UQB9_SALR5
F2URD3_SALR5
F4W772_ACREC
F4WC54_ACREC
F4WKB1_ACREC
F4WQT7_ACREC
F4WWC7_ACREC
F4WY07_ACREC
F4X0D8_ACREC
F5HLM4_ANOGA
F6PG76_MONDO
F6PW13_XENTR
F6PWL5_MONDO
F6Q089_XENTR
F6Q2X7_CALJA
F6Q7R8_XENTR
F6QA59_BOVIN
F6QH16_MONDO
F6QIH8_XENTR
F6QKV1_HORSE
F6QVA9_XENTR
F6R4R7_CALJA
F6R554_CIOIN
F6R689_MACMU
F6R6G1_CIOIN
F6R935_XENTR
F6SIR5_HORSE
F6T058_MONDO
F6T121_CALJA
F6T8K4_HORSE
F6TAE1_CALJA
F6TBX0_HORSE
F6TSL2_CIOIN
F6TU35_MONDO
F6TX55_HORSE
F6TXP1_XENTR
F6TXS7_CIOIN
F6U0N9_ORNAN
F6UBT0_MONDO
F6UDB4_HORSE
F6V8F5_MACMU
F6VB55_HORSE
F6VCU3_MACMU
F6VCX6_MONDO
F6VN72_HORSE
F6VPF9_MONDO
F6VQB1_XENTR
F6VV46_CIOIN
F6VWZ0_ORNAN
F6VYP5_MONDO
F6W893_CALJA
F6W927_MONDO
F6W9D9_HORSE
F6WTJ5_ORNAN
F6WTZ3_ORNAN
F6X0N1_ORNAN
F6X641_HORSE
F6XCE2_CIOIN
F6XFH4_MONDO
F6XFI2_HORSE
F6XNM0_HORSE
F6XVE4_CIOIN
F6Y9A8_MACMU
F6YR98_MACMU
F6Z2B6_XENTR
F6Z2C2_XENTR
F6ZDP9_ORNAN
F6ZMJ1_CALJA
F6ZPX1_HORSE
F6ZUC7_MACMU
F7A400_MONDO
F7AFB0_MACMU
F7AFB9_MACMU
F7AP84_XENTR
F7B003_ORNAN
F7B0K9_MONDO
F7B3H7_MACMU
F7B611_XENTR
F7B6S3_CALJA
F7B6X8_CIOIN
F7BFX9_XENTR
F7BGQ2_HORSE
F7BKN0_MACMU
F7BMV2_MACMU
F7BR14_HORSE
F7BV16_HORSE
F7C5M1_ORNAN
F7C6X4_ORNAN
F7C801_MONDO
F7CCJ4_MONDO
F7CGA1_HORSE
F7CU58_CALJA
F7CYR6_XENTR
F7CYS3_XENTR
F7D606_CALJA
F7DBP1_MACMU
F7DJ01_HORSE
F7E811_MACMU
F7E815_MACMU
F7EBB0_MACMU
F7EF84_XENTR
F7ES82_ORNAN
F7ET66_CALJA
F7F4X6_CALJA
F7F8T7_MACMU
F7FDF4_MACMU
F7FHV5_CALJA
F7FNW7_ORNAN
F7FTP9_ORNAN
F7GDP7_CALJA
F7GQR1_CALJA
F7GSP8_MACMU
F7H583_CALJA
F7H7N8_MACMU
F7HF93_CALJA
F7I5Z6_CALJA
F7I6A1_CALJA
F7I6B3_CALJA
F7I8X2_CALJA
F7I9U3_CALJA
F7IHZ5_CALJA
F7ILP6_CALJA
F8VUJ3_HUMAN
G0MC66_CAEBE
G0MCA4_CAEBE
G0ME29_CAEBE
G0MGF0_CAEBE
G0MLC5_CAEBE
G0MTB7_CAEBE
G0N1K8_CAEBE
G0N6B7_CAEBE
G1K9H8_ANOCA
G1KAJ1_ANOCA
G1KE43_ANOCA
G1KFW2_ANOCA
G1KGD4_ANOCA
G1KGG7_ANOCA
G1KGZ1_ANOCA
G1KPK6_ANOCA
G1L0P3_AILME
G1L2V7_AILME
G1L5F2_AILME
G1LD13_AILME
G1LGA8_AILME
G1LGB4_AILME
G1LR00_AILME
G1M4V2_AILME
G1M6W3_AILME
G1M739_AILME
G1M7I1_AILME
G1MAV3_AILME
G1ME67_AILME
G1MJM4_AILME
G1N1H9_MELGA
G1N294_MELGA
G1N2C1_MELGA
G1N4F1_MELGA
G1N4L8_MELGA
G1N4S2_MELGA
G1N5V3_MELGA
G1NE91_MELGA
G1NEJ3_MELGA
G1NH30_MELGA
G1NJM5_MELGA
G1NRH7_MELGA
G1NU13_MYOLU
G1NU30_MYOLU
G1NUE7_MYOLU
G1NWS9_MYOLU
G1NYB0_MYOLU
G1P0E7_MYOLU
G1P373_MYOLU
G1P6H4_MYOLU
G1P9V7_MYOLU
G1PAL6_MYOLU
G1PAU9_MYOLU
G1PBH3_MYOLU
G1PCX4_MYOLU
G1PF63_MYOLU
G1PJ90_MYOLU
G1PTK1_MYOLU
G1PXD9_MYOLU
G1PY46_MYOLU
G1Q4N1_MYOLU
G1Q850_MYOLU
G1Q8R1_MYOLU
G1QIY3_NOMLE
G1QK79_NOMLE
G1QLF5_NOMLE
G1QSK3_NOMLE
G1QXD4_NOMLE
G1R326_NOMLE
G1R4G9_NOMLE
G1R4H9_NOMLE
G1RKZ0_NOMLE
G1RVU0_NOMLE
G1S004_NOMLE
G1S3L6_NOMLE
G1S586_NOMLE
G1S7D1_NOMLE
G1S7T9_NOMLE
G1SCN1_RABIT
G1SEA3_RABIT
G1SM65_RABIT
G1SMW5_RABIT
G1SPP7_RABIT
G1SSD8_RABIT
G1SWQ5_RABIT
G1SXG0_RABIT
G1T0K4_RABIT
G1T0L3_RABIT
G1T130_RABIT
G1T6Z5_RABIT
G1T8Z4_RABIT
G1TAL6_RABIT
G1TB00_RABIT
G1TB61_RABIT
G1TU10_RABIT
G1U810_RABIT
G3GX17_CRIGR
G3H7G7_CRIGR
G3HB53_CRIGR
G3HCC9_CRIGR
G3HFV4_CRIGR
G3HHT7_CRIGR
G3HKX9_CRIGR
G3HQF4_CRIGR
G3NCX2_GASAC
G3NP36_GASAC
G3NPA0_GASAC
G3NPZ2_GASAC
G3NPZ6_GASAC
G3NQ11_GASAC
G3NQZ6_GASAC
G3NQZ8_GASAC
G3NR04_GASAC
G3NR16_GASAC
G3P192_GASAC
G3P2P6_GASAC
G3PEB7_GASAC
G3PHE7_GASAC
G3PKK9_GASAC
G3PSY8_GASAC
G3PUR8_GASAC
G3PVR2_GASAC
G3Q8S7_GASAC
G3QCB0_GASAC
G3QCB1_GASAC
G3QCB2_GASAC
G3QE54_GORGO
G3QJ54_GORGO
G3QJW8_GORGO
G3QS74_GORGO
G3QSN2_GORGO
G3QSQ1_GORGO
G3QVC9_GORGO
G3R0A7_GORGO
G3R1J7_GORGO
G3R1Z2_GORGO
G3R4V2_GORGO
G3RET9_GORGO
G3RKA0_GORGO
G3RKN2_GORGO
G3RY46_GORGO
G3S4J5_GORGO
G3SKS9_GORGO
G3SKV1_GORGO
G3SNP6_LOXAF
G3SR01_LOXAF
G3SSK4_LOXAF
G3SU01_LOXAF
G3SX74_LOXAF
G3SY96_LOXAF
G3T1H4_LOXAF
G3T2Z5_LOXAF
G3T5K1_LOXAF
G3TCN2_LOXAF
G3THS3_LOXAF
G3TJE8_LOXAF
G3TKQ4_LOXAF
G3TN03_LOXAF
G3TYA9_LOXAF
G3U011_LOXAF
G3U4A5_LOXAF
G3UJK3_LOXAF
G3UKS6_LOXAF
G3UL61_LOXAF
G3UL72_LOXAF
G3VI10_SARHA
G3VL59_SARHA
G3VX26_SARHA
G3VZE4_SARHA
G3W691_SARHA
G3W6T6_SARHA
G3W873_SARHA
G3WC12_SARHA
G3WDY9_SARHA
G3WGU1_SARHA
G3WVA5_SARHA
G3WXZ3_SARHA
G3WYU8_SARHA
G3WYU9_SARHA
G3X6R0_BOVIN
G3X942_MOUSE
G4LXX4_SCHMA
G4VQ97_SCHMA
G5AMU7_HETGA
G5ARZ8_HETGA
G5ATY4_HETGA
G5AZ18_HETGA
G5AZ37_HETGA
G5B3Z9_HETGA
G5B8M2_HETGA
G5BFG3_HETGA
G5BIS6_HETGA
G5BMH5_HETGA
G5BQI2_HETGA
G5BQN1_HETGA
G5BQP1_HETGA
G5BSI8_HETGA
G5C762_HETGA
G5C831_HETGA
G6CKL1_DANPL
G6CRG5_DANPL
G6CT88_DANPL
G6CXK9_DANPL
G6D2F8_DANPL
G6DTC6_DANPL
G7NY16_MACFA
G7P233_MACFA
G7P8S0_MACFA
G7PA05_MACFA
G7PJM3_MACFA
G7PKL8_MACFA
G7PKQ2_MACFA
G7PLZ2_MACFA
G7PQQ2_MACFA
G7PRV0_MACFA
G7PWN3_MACFA
G7Y789_CLOSI
G7YCN8_CLOSI
G7YD90_CLOSI
G8F487_MACFA
G8F5S1_MACFA
GALT1_BOVIN
GALT1_DROME
GALT1_HUMAN
GALT1_MOUSE
GALT1_PIG
GALT1_RAT
GALT2_DROME
GALT2_HUMAN
GALT2_MOUSE
GALT3_CAEEL
GALT3_DROME
GALT3_HUMAN
GALT3_MOUSE
GALT4_CAEEL
GALT4_DROME
GALT4_HUMAN
GALT4_MOUSE
GALT5_CAEEL
GALT5_DROME
GALT5_HUMAN
GALT5_MOUSE
GALT5_RAT
GALT6_BOVIN
GALT6_CAEEL
GALT6_DROME
GALT6_HUMAN
GALT6_MOUSE
GALT7_CAEEL
GALT7_DROME
GALT7_HUMAN
GALT7_MOUSE
GALT7_PONAB
GALT7_RAT
GALT8_DROME
GALT8_HUMAN
GALT9_CAEEL
GALT9_DROME
GALT9_HUMAN
GLT10_CAEBR
GLT10_CAEEL
GLT10_DROME
GLT10_HUMAN
GLT10_MOUSE
GLT10_RAT
GLT11_DROME
GLT11_HUMAN
GLT11_MOUSE
GLT11_RAT
GLT11_XENTR
GLT12_DROME
GLT12_HUMAN
GLT12_MOUSE
GLT13_DROME
GLT13_HUMAN
GLT13_MOUSE
GLT13_RAT
GLT14_HUMAN
GLT14_MOUSE
GLT15_HUMAN
GLT15_MOUSE
GLT16_HUMAN
GLT16_MOUSE
GLT18_HUMAN
GLT18_MOUSE
GLT35_DROME
GLTL3_HUMAN
GLTL3_MOUSE
GLTL6_HUMAN
H0UT13_CAVPO
H0UV09_CAVPO
H0V0Y8_CAVPO
H0V1B1_CAVPO
H0V276_CAVPO
H0V2W6_CAVPO
H0V3X5_CAVPO
H0V4I0_CAVPO
H0V4U9_CAVPO
H0V5T8_CAVPO
H0V8R8_CAVPO
H0VI55_CAVPO
H0VLE2_CAVPO
H0VMZ9_CAVPO
H0VNY3_CAVPO
H0VU13_CAVPO
H0WII8_OTOGA
H0WUH1_OTOGA
H0WXH7_OTOGA
H0X105_OTOGA
H0X2D0_OTOGA
H0X640_OTOGA
H0X6U2_OTOGA
H0X9V1_OTOGA
H0XB66_OTOGA
H0XEW3_OTOGA
H0XFQ1_OTOGA
H0XGY3_OTOGA
H0XIM8_OTOGA
H0XSC3_OTOGA
H0YAH3_HUMAN
H0YQR6_TAEGU
H0YR20_TAEGU
H0YY39_TAEGU
H0Z2K9_TAEGU
H0Z753_TAEGU
H0Z777_TAEGU
H0ZAB5_TAEGU
H0ZCJ7_TAEGU
H0ZCU3_TAEGU
H0ZI84_TAEGU
H0ZMJ4_TAEGU
H0ZPI2_TAEGU
H1A0Y0_TAEGU
H2KR22_CLOSI
H2KTS2_CLOSI
H2L770_ORYLA
H2LE51_ORYLA
H2LE70_ORYLA
H2LRT4_ORYLA
H2LSX1_ORYLA
H2LSX2_ORYLA
H2LXQ3_ORYLA
H2LXQ4_ORYLA
H2LY18_ORYLA
H2M5L3_ORYLA
H2M5L7_ORYLA
H2M5T5_ORYLA
H2M5T6_ORYLA
H2ML85_ORYLA
H2ML89_ORYLA
H2MM64_ORYLA
H2MMB9_ORYLA
H2MQ55_ORYLA
H2MQ57_ORYLA
H2MRA2_ORYLA
H2NE34_PONAB
H2NG67_PONAB
H2NHB5_PONAB
H2NJ67_PONAB
H2NLM4_PONAB
H2NW70_PONAB
H2P6K4_PONAB
H2P7K5_PONAB
H2P7K9_PONAB
H2P7P8_PONAB
H2PBD7_PONAB
H2PER7_PONAB
H2PH55_PONAB
H2PSV7_PONAB
H2Q1B4_PANTR
H2Q5Y2_PANTR
H2Q8I4_PANTR
H2QEF9_PANTR
H2QIU5_PANTR
H2QIX0_PANTR
H2QM52_PANTR
H2QQF4_PANTR
H2QQF5_PANTR
H2QRV0_PANTR
H2QUN9_PANTR
H2QVN3_PANTR
H2R1X7_PANTR
H2R6I6_PANTR
H2REL4_PANTR
H2RK53_TAKRU
H2RK54_TAKRU
H2RK55_TAKRU
H2RLC2_TAKRU
H2S1M9_TAKRU
H2SDL4_TAKRU
H2SFM2_TAKRU
H2SFM3_TAKRU
H2SFM4_TAKRU
H2T0N7_TAKRU
H2T334_TAKRU
H2T335_TAKRU
H2T815_TAKRU
H2TD22_TAKRU
H2TD23_TAKRU
H2TQK8_TAKRU
H2TTN4_TAKRU
H2TW37_TAKRU
H2TW38_TAKRU
H2TWH4_TAKRU
H2TX72_TAKRU
H2TX73_TAKRU
H2TX74_TAKRU
H2U6N3_TAKRU
H2U6N4_TAKRU
H2U6N5_TAKRU
H2U6N6_TAKRU
H2UR39_TAKRU
H2UWE5_TAKRU
H2V6D5_TAKRU
H2V6D6_TAKRU
H2V6R0_TAKRU
H2V6R1_TAKRU
H2V6R2_TAKRU
H2VS78_CAEJA
H2VZC8_CAEJA
H2WG19_CAEJA
H2WHQ0_CAEJA
H2WJC4_CAEJA
H2Y8E6_CIOSA
H2YPQ8_CIOSA
H2YPQ9_CIOSA
H2YPR0_CIOSA
H2YV47_CIOSA
H2YV48_CIOSA
H2ZBM0_CIOSA
H2ZBM1_CIOSA
H2ZCM2_CIOSA
H2ZNJ1_CIOSA
H2ZNJ2_CIOSA
H2ZNJ3_CIOSA
H2ZQ02_CIOSA
H2ZQU7_CIOSA
H2ZWD7_LATCH
H2ZWN5_LATCH
H3A3N6_LATCH
H3A7G2_LATCH
H3AA67_LATCH
H3AAB3_LATCH
H3AF73_LATCH
H3ATT4_LATCH
H3AW28_LATCH
H3BH33_LATCH
H3BI41_LATCH
H3CQA9_TETNG
H3CQB0_TETNG
H3CTR5_TETNG
H3CVE6_TETNG
H3CYV1_TETNG
H3D7P5_TETNG
H3DCA7_TETNG
H3DGD7_TETNG
H3DGG4_TETNG
H3DHX6_TETNG
H3DJZ4_TETNG
H3DK58_TETNG
H3DM04_TETNG
H3DNT8_TETNG
H3EPM0_PRIPA
H3EWI8_PRIPA
H3EZJ0_PRIPA
H3FVW7_PRIPA
H9G6I8_ANOCA
H9G8R0_ANOCA
H9GA18_ANOCA
H9GBI4_ANOCA
H9GCT2_ANOCA
H9GD43_ANOCA
H9GED0_ANOCA
H9GIY9_ANOCA
H9GSL9_ANOCA
H9GTD3_ANOCA
H9IUY4_BOMMO
H9J6Y7_BOMMO
H9JH98_BOMMO
H9JHA7_BOMMO
H9JLX1_BOMMO
I1FLA6_AMPQE
I3ITT3_ORENI
I3IV52_ORENI
I3IV53_ORENI
I3J1E1_ORENI
I3J1F2_ORENI
I3J1F3_ORENI
I3J9Z5_ORENI
I3JEU3_ORENI
I3JFC0_ORENI
I3JFD4_ORENI
I3JQI5_ORENI
I3JQZ2_ORENI
I3JQZ8_ORENI
I3JVR7_ORENI
I3JVS0_ORENI
I3JX47_ORENI
I3JYN9_ORENI
I3K1S9_ORENI
I3K331_ORENI
I3K332_ORENI
I3KHX5_ORENI
I3KHX9_ORENI
I3KK92_ORENI
I3KK93_ORENI
I3KLB6_ORENI
I3KP36_ORENI
I3KP37_ORENI
I3KQU5_ORENI
I3KTR3_ORENI
I3LCH7_PIG
I3LFE0_PIG
I3LK37_PIG
I3LK95_PIG
I3LXB7_ICTTR
I3M5I9_ICTTR
I3MAH4_ICTTR
I3MD64_ICTTR
I3MDN2_ICTTR
I3MDP0_ICTTR
I3MIF2_ICTTR
I3MIM3_ICTTR
I3MR30_ICTTR
I3MS90_ICTTR
I3MTS4_ICTTR
I3MY72_ICTTR
I3N237_ICTTR
I3N345_ICTTR
I3NCX1_ICTTR
I3NFK4_ICTTR
J0M7Y1_LOALO
J3KNN1_HUMAN
J9EE80_WUCBA
J9F0M8_WUCBA
J9FAZ2_WUCBA
J9FFF9_WUCBA
J9JLD8_ACYPI
J9JSS9_ACYPI
J9JY43_ACYPI
J9K3C1_ACYPI
J9K3I4_ACYPI
J9K6S1_ACYPI
J9KMP8_ACYPI
J9NS39_CANLF
J9NYT5_CANLF
J9P017_CANLF
K1PHQ1_CRAGI
K1PQC0_CRAGI
K1QCI2_CRAGI
K1QKA4_CRAGI
K1QWI9_CRAGI
K1R324_CRAGI
K1RBK5_CRAGI
K1RG64_CRAGI
K1RIU1_CRAGI
K7F7F6_PELSI
K7F7G0_PELSI
K7FBB9_PELSI
K7FBL7_PELSI
K7FFB3_PELSI
K7FG52_PELSI
K7FJ99_PELSI
K7FK64_PELSI
K7FK85_PELSI
K7FM06_PELSI
K7FP54_PELSI
K7FU75_PELSI
K7FVE2_PELSI
K7FX01_PELSI
K7FZ78_PELSI
K7GFN0_PELSI
K7GGT6_PELSI
K7GH10_PELSI
K7GJ42_PELSI
K7GJ44_PELSI
K7ILV4_NASVI
K7IS18_NASVI
K7IWI9_NASVI
K7J3H1_NASVI
K7J884_NASVI
L5JYT1_PTEAL
L5JYT6_PTEAL
L5K0P0_PTEAL
L5K2C4_PTEAL
L5K2T8_PTEAL
L5K4G4_PTEAL
L5KE22_PTEAL
L5KP38_PTEAL
L5KSL7_PTEAL
L5L0N0_PTEAL
L5L126_PTEAL
L5L2A2_PTEAL
L5L2R5_PTEAL
L5L4R3_PTEAL
L5LG48_MYODS
L5LG71_MYODS
L5LLK5_MYODS
L5LLX5_MYODS
L5LNE9_MYODS
L5LPZ6_MYODS
L5LR45_MYODS
L5LS91_MYODS
L5LWN6_MYODS
L5M2J8_MYODS
L5M8Y7_MYODS
L5M9P3_MYODS
L5MF15_MYODS
L7N3F5_XENTR
L8XZF4_TUPCH
L8Y0Q8_TUPCH
L8Y2J3_TUPCH
L8Y358_TUPCH
L9KPD3_TUPCH
L9KVL4_TUPCH
L9L2V7_TUPCH
M3VYG0_FELCA
M3W249_FELCA
M3W2E7_FELCA
M3W513_FELCA
M3W5R6_FELCA
M3W7T6_FELCA
M3W8C0_FELCA
M3W8Z5_FELCA
M3W9X5_FELCA
M3WAB2_FELCA
M3WAD8_FELCA
M3WHD8_FELCA
M3WMF2_FELCA
M3WX83_FELCA
M3WYS9_FELCA
M3XBK7_FELCA
M3XMX4_MUSPF
M3XMZ8_MUSPF
M3XNM5_MUSPF
M3XPY0_MUSPF
M3XR13_MUSPF
M3XS59_MUSPF
M3XS62_MUSPF
M3XTN8_MUSPF
M3XZL1_MUSPF
M3Y546_MUSPF
M3Y7L1_MUSPF
M3Y929_MUSPF
M3YCS7_MUSPF
M3YLZ4_MUSPF
M3YNI4_MUSPF
M3YQ79_MUSPF
M3YXM1_MUSPF
M3Z9D7_NOMLE
M3ZKP0_XIPMA
M3ZKQ4_XIPMA
M3ZPZ2_XIPMA
M3ZSQ4_XIPMA
M4A458_XIPMA
M4A4H1_XIPMA
M4A8F9_XIPMA
M4A9Z8_XIPMA
M4AA18_XIPMA
M4ABB2_XIPMA
M4AFK1_XIPMA
M4AFN3_XIPMA
M4AKZ4_XIPMA
M4ALX7_XIPMA
M4AM19_XIPMA
M4AMJ3_XIPMA
M4ANF8_XIPMA
M4AS72_XIPMA
M7AL00_CHEMY
M7AW34_CHEMY
M7B0K5_CHEMY
M7BSH2_CHEMY
M7BSL3_CHEMY
M7BYK6_CHEMY
M7C706_CHEMY
M7C7Q0_CHEMY
M7CDB6_CHEMY
M9PBK1_DROME
Q08DM9_BOVIN
Q08EC9_MOUSE
Q0IE85_AEDAE
Q0IIK7_BOVIN
Q16KJ5_AEDAE
Q16KZ4_AEDAE
Q16R35_AEDAE
Q16ZA7_AEDAE
Q16ZW8_AEDAE
Q175T3_AEDAE
Q176D5_AEDAE
Q17CM9_AEDAE
Q17M59_AEDAE
Q17M60_AEDAE
Q17M64_AEDAE
Q17NN5_AEDAE
Q17NN8_AEDAE
Q17NN9_AEDAE
Q1LVP1_DANRE
Q1LVP2_DANRE
Q28CC6_XENTR
Q28D20_XENTR
Q28YN4_DROPS
Q292V0_DROPS
Q29E48_DROPS
Q29G11_DROPS
Q29KB9_DROPS
Q29M65_DROPS
Q29MC2_DROPS
Q29MW2_DROPS
Q3T1J4_RAT
Q59J91_MOUSE
Q5CS12_CRYPI
Q5F4C7_CHICK
Q5RFV2_DANRE
Q5TWJ3_ANOGA
Q5ZJL1_CHICK
Q6AYA4_RAT
Q6NX01_DANRE
Q7PZM5_ANOGA
Q7Q0E9_ANOGA
Q7Q0X9_ANOGA
Q7Q456_ANOGA
Q7Q8I5_ANOGA
Q7QA55_ANOGA
Q7QDR0_ANOGA
Q7QEH0_ANOGA
Q7QIK5_ANOGA
R0JK66_ANAPL
R0JQ22_ANAPL
R0KR69_ANAPL
R0KTZ1_ANAPL
R4GDH9_ANOCA
R7VSH0_COLLI
R7VTU8_COLLI
S7MVC2_MYOBR
S7N0I2_MYOBR
S7NBK6_MYOBR
S7NCF9_MYOBR
S7P3U6_MYOBR
S7PDY2_MYOBR
S7PI73_MYOBR
S7PZ78_MYOBR
S7QFP8_MYOBR
S9W9F5_CAMFR
S9WA38_CAMFR
S9WDB7_CAMFR
S9WLC7_CAMFR
S9X3Y2_CAMFR
S9Y8I3_CAMFR
S9YE43_CAMFR
T1EDJ9_HELRO
T1EEE7_HELRO
T1EFH0_HELRO
T1EFR4_HELRO
T1FQI0_HELRO
T1FSR5_HELRO
T1FY39_HELRO
T1FY43_HELRO
T1FZZ7_HELRO
T1G2P9_HELRO
T1G4K5_HELRO
T1GDE0_MEGSC
T1GSB1_MEGSC
T1HQ93_RHOPR
T1HS15_RHOPR
T1HSC3_RHOPR
T1I445_RHOPR
T1IB52_RHOPR
T1ID07_RHOPR
T1IET0_RHOPR
T1J8L0_STRMM
T1JAX5_STRMM
T1JB07_STRMM
T1JEQ6_STRMM
T1JGF0_STRMM
T1JNW7_STRMM
T1JRC9_TETUR
T1JXX2_TETUR
T1K1I5_TETUR
T1KB93_TETUR
T1KGN0_TETUR
T1KGN1_TETUR
U1M9D0_ASCSU
U1MBD3_ASCSU
U1MC40_ASCSU
U1ML27_ASCSU
U1MRU5_ASCSU
U1NVW8_ASCSU
U1P2R2_ASCSU
U1P4W9_ASCSU
U3I3A3_ANAPL
U3I403_ANAPL
U3I571_ANAPL
U3I6N7_ANAPL
U3IK27_ANAPL
U3IQ66_ANAPL
U3IU55_ANAPL
U3IXL8_ANAPL
U3J1S2_ANAPL
U3J257_ANAPL
U3J5U6_ANAPL
U3JL71_FICAL
U3JPI1_FICAL
U3JQ40_FICAL
U3JR37_FICAL
U3JRL4_FICAL
U3JWH8_FICAL
U3K0P4_FICAL
U3K0V9_FICAL
U3K142_FICAL
U3K3R1_FICAL
U3K814_FICAL
U3KA12_FICAL
U3KA90_FICAL
U3KAB7_FICAL
U3KHB5_FICAL
U3KHQ3_FICAL
U3KHQ4_FICAL
U3KK81_FICAL
U4TVW9_DENPD
U4TWW9_DENPD
U4TZY3_DENPD
U4U5M5_DENPD
U4UH93_DENPD
U4UY51_DENPD
U6GFR9_EIMAC
U6KRJ5_EIMTE
U6NNN8_HAECO
U6NRF5_HAECO
U6NVC1_HAECO
U6NXB6_HAECO
U6P1Y4_HAECO
U6P654_HAECO
U6PAJ2_HAECO
U6PDF3_HAECO
U6PEE7_HAECO
U6PFM7_HAECO
U6PLP7_HAECO
U6PYB8_HAECO
V3ZDH7_LOTGI
V3ZHH4_LOTGI
V3ZR56_LOTGI
V3ZWU8_LOTGI
V4A9U0_LOTGI
V4AD42_LOTGI
V4ALX2_LOTGI
V4B1T1_LOTGI
V4B7C0_LOTGI
V4CPC4_LOTGI
V8N879_OPHHA
V8NL12_OPHHA
V8NV66_OPHHA
V8NXA6_OPHHA
V8P8M9_OPHHA
V8PCN5_OPHHA
V8PD08_OPHHA
V8PDX1_OPHHA
V8PJD7_OPHHA
W2SNG4_NECAM
W2ST88_NECAM
W2SY00_NECAM
W2T8V6_NECAM
W2TZH5_NECAM
W4XEY5_STRPU
W4XKJ3_STRPU
W4XZF6_STRPU
W4Y909_STRPU
W4YJY3_STRPU
W5JB08_ANODA
W5JDN9_ANODA
W5JJQ0_ANODA
W5JKD2_ANODA
W5JMP6_ANODA
W5JMP9_ANODA
W5JND7_ANODA
W5JPF8_ANODA
W5JQS5_ANODA
W5JRV4_ANODA
W5JTM5_ANODA
W5JZ78_ASTMX
W5JZU5_ASTMX
W5K295_ASTMX
W5K7N1_ASTMX
W5K7P9_ASTMX
W5K9E8_ASTMX
W5KGS3_ASTMX
W5KLM1_ASTMX
W5KQC3_ASTMX
W5KS39_ASTMX
W5KT20_ASTMX
W5KT84_ASTMX
W5KU99_ASTMX
W5L102_ASTMX
W5LCL5_ASTMX
W5LCM8_ASTMX
W5LDZ5_ASTMX
W5LP56_ASTMX
W5M8I9_LEPOC
W5M8Q9_LEPOC
W5M8R9_LEPOC
W5MD65_LEPOC
W5MEQ0_LEPOC
W5MES0_LEPOC
W5MET2_LEPOC
W5MF16_LEPOC
W5MFV9_LEPOC
W5MJU8_LEPOC
W5MJW0_LEPOC
W5MJX2_LEPOC
W5ML10_LEPOC
W5MNY3_LEPOC
W5MNZ4_LEPOC
W5N3U8_LEPOC
W5N4C9_LEPOC
W5N729_LEPOC
W5N7V4_LEPOC
W5N7V9_LEPOC
W5N7X2_LEPOC
W5N7X7_LEPOC
W5NEG6_LEPOC
W5NEG8_LEPOC
W5NIW8_LEPOC
W5NJ23_LEPOC
W5NJE5_LEPOC
W5NYS0_SHEEP
W5P467_SHEEP
W5P510_SHEEP
W5P6I9_SHEEP
W5PDL7_SHEEP
W5PDT4_SHEEP
W5PHV2_SHEEP
W5PHV4_SHEEP
W5PJ21_SHEEP
W5PK11_SHEEP
W5PN17_SHEEP
W5Q161_SHEEP
W5Q1D6_SHEEP
W5Q1D8_SHEEP
W5Q799_SHEEP
W5QEI6_SHEEP
W5QJ65_SHEEP
W6NG10_HAECO
W6UE93_ECHGR
W6UM57_ECHGR
W6UTZ8_ECHGR
X1WFC6_DANRE
X1WGF8_DANRE
X1WGI5_DANRE
X2JEA3_DROME
