# Supplementary material for: Widespread evolutionary crosstalk among protein domains in the context of multi-domain proteins
Source: PLoS One. 2018 Aug 31;13(8):e0203085. doi: 10.1371/journal.pone.0203085 (PMC6118372; doi:10.1371/journal.pone.0203085)
Supplement: S1 File — This archive contains a file presenting the list of UniProt identifiers of the URPs sequences included in the multi-domain MSAs for each of the 2,063 studied multi-domain architectures, and files containing the values of MI¯ and nMI¯ for individual domain pairs before and after domain sequence shuffling. (GZ) [file pone.0203085.s001.tar.gz › ./Pfam_family_vectors/PF04313_PF04851_PF11867_all_alignment_sequences_UniProt_IDs]

A0A011NPM2_9PROT
A0A011NSQ3_9PROT
A0A011NY52_9PROT
A0A011TBB8_9RHIZ
A0A017RS99_9CLOT
A0A017T1F6_9DELT
A0A021VNK1_9CELL
A0A021VV68_9CELL
A0A060B5T4_9GAMM
A0A060HLY9_9ARCH
A0A060R9N2_9BACT
A0A061AC18_9MOLU
A0A063YGE1_9MOLU
A0A063YIZ2_9MOLU
A0A066WQ27_9FLAO
A0A068NWT7_9BACT
A0A069DN64_9BACL
A0A072N7Y3_9DEIO
A0A072NBE5_9DEIO
A0A073IU40_9RHOB
A0A074JTZ0_9RHOB
A0A074LW46_9BACL
A0A075JT04_9BACI
A0A076K380_9RHOB
A0A077LHS9_9PSED
A0A078KU23_9FIRM
A0A080M3C4_9PROT
A0A081BUT0_9BACT
A0A081FTJ7_9GAMM
A0A081NMQ5_9GAMM
A0A084A3G9_9GAMM
A0A084J9K3_9CLOT
A0A085L9C7_9FIRM
A0A085LBU1_9FIRM
A0A086D4P2_9GAMM
A0A086YKL9_9FIRM
A0A088F0P2_9SPHI
A0A089LZV1_9BACL
A0A089WG23_9PSED
A0A090IV39_9BACI
A0A090KMV9_9BACT
A0A090PTW8_9VIBR
A0A090ZDF3_PAEMA
A0A091B0K4_9DELT
A0A094IS14_9GAMM
A0A094ISP9_9GAMM
A0A094JEA3_9GAMM
A0A095WU99_9ACTO
A0A096BL39_9BACT
A0A097QYQ7_HAFAL
A0A097R6K5_HAFAL
A0A098GI60_TATMI
A0A098S507_9BACT
A0A099GL15_9RHOB
A0A099GL76_9RHOB
A0A099KQC3_9GAMM
A0A099T5Z3_9RHOB
A0A099TFS9_9HELI
A0A0A0BYU2_9CELL
A0A0A0DGQ3_9STRE
A0A0A0DXB4_9SPIO
A0A0A0EAW0_9BACI
A0A0A0ER68_9GAMM
A0A0A0EWW6_9GAMM
A0A0A0F511_9GAMM
A0A0A1D2U2_9MICC
A0A0A1GZ75_9BURK
A0A0A1H443_9BURK
A0A0A1HXZ3_9PSED
A0A0A1MKL9_9BACI
A0A0A2FRN1_9PORP
A0A0A2G7P4_9PORP
A0A0A2LXC9_9FLAO
A0A0A2TG09_9BACI
A0A0A2TP59_9FIRM
A0A0A3ASY1_9PAST
A0A0A3B8X5_9PAST
A0A0A3IDG2_9BACI
A0A0A5GK99_9BACI
A0A0A5JMP8_9VIBR
A0A0A6PAI9_9GAMM
A0A0A7P9L7_9BACT
A0A0A8HLM8_STAHY
A0A0A8JGE2_BACSX
A0A0A8JM03_BACSX
A0A0A8UWA9_LEGHA
A0A0A8X7Y5_9BACI
A0A0B0D8P8_9BACI
A0A0B0ELM6_9BACT
A0A0B0HKH0_9BACL
A0A0B2BL14_9ACTN
A0A0B2JXV3_9FIRM
A0A0B5AY97_9BACL
A0A0B5FF05_9DELT
A0A0B7MFB2_9FIRM
A0A0B7MNA1_9FIRM
A0A0C1IQ62_9BACT
A0A0C2CTJ0_9DELT
A0A0C2HTR2_9DELT
A0A0C2QUP9_9CYAN
A0A0C3DJT8_9VIBR
A0A0C3R6P0_9PORP
A0A0C5WKR9_9GAMM
A0A0C5WL69_9FLAO
A0A0D0IW66_9MICO
A0A0D0NVE4_KITGR
A0A0D5M5X1_9GAMM
A0A0D5NK71_9BACL
A0A0D5YS66_9FLAO
A0A0D6NUM6_9PROT
A0A0D6P1L8_9PROT
A0A0D6PAV2_9PROT
A0A0D6ZD40_9BACI
A0A0D7ESC3_RHOPL
A0A0D7F3V2_RHOPL
A0A0D7K4T9_9BURK
A0A0D7KDI7_9BURK
A0A0D8HFQ2_9ACTN
A0A0D8HM65_9ACTN
A0A0D8PRF0_9GAMM
A0A0E3NY00_9EURY
A0A0E3NYG5_9EURY
A0A0E3UI28_9BACT
A0A0E3ZF05_9BACT
A0A0E4GAE4_9FIRM
A0A0E9M0J2_9BACT
A0A0F0CJU4_9BACT
A0A0F0CVQ3_9BACT
A0A0F2N7K9_9FIRM
A0A0F2P6F4_9GAMM
A0A0F2PSX4_9FIRM
A0A0F2PWH6_9FIRM
A0A0F2Q3Y3_9CLOT
A0A0F2QNN3_9RHOB
A0A0F2RPR1_9PROT
A0A0F4LW00_9LACO
A0A0F5EVP3_AVIPA
A0A0F5FSP9_9RHIZ
A0A0F5HLH2_9BACI
A0A0F5PVD1_9RHIZ
A0A0F6YL67_9DELT
A0A0F7HKZ9_9STAP
A0A0F9YCV6_9BACT
A0A0G0L6Q8_9BACT
A0A0G0MCR9_9BACT
A0A0G0N0I3_9BACT
A0A0G0N221_9BACT
A0A0G0N8L4_9BACT
A0A0G0N9I8_9BACT
A0A0G0QRQ9_9BACT
A0A0G0TS85_9BACT
A0A0G0TW01_9BACT
A0A0G0VW24_9BACT
A0A0G0Z5S1_9BACT
A0A0G1AA85_9BACT
A0A0G1FGF0_9BACT
A0A0G1JUU2_9BACT
A0A0G1MWM0_9BACT
A0A0G1V992_9BACT
A0A0G1WTF2_9BACT
A0A0G2IWW6_9SYNE
A0A0G3GXN7_9CORY
A0A0G3QE14_KLUIN
A0A0G4B0M7_9BACT
A0A0H4VSF9_9BACT
A0A0H5CT54_9PSEU
A0A0J5P776_9PAST
A0A0J5T271_9RHOB
A0A0J6WWY8_9FIRM
A0A0J7Z8K3_STRVR
A0A0J8JQB8_9GAMM
A0A0J8YAW7_9BACT
A0A0K1JCG1_9RHOO
A0A0K2GA96_9BACT
A0A0K2YJK2_9NOCA
A0A0K8P0V8_IDESA
A0A0K9XEU2_9ACTN
A0A0L0ME59_9BURK
A0A0L0QT89_VIRPA
A0A0L6CWD0_9RHOB
A0A0L6T8Q4_9BURK
A0A0M1UTL9_CLOSO
A0A0M2JIU7_9ACTN
A0A0M2PIW0_9BACI
A0A0M2R9J6_9PROT
A0A0M2VVY8_9BACL
A0A0M4D940_9DELT
A0A0M7BCA5_9RHOB
A0A0M8KCR5_9BACT
A0A0M8MPL3_9MICO
A0A0M8TP65_9ACTN
A0A0M8VMQ2_9ACTN
A0A0M9E2A9_9DELT
A0A0M9XAF5_9ACTN
A0A0N0HGU1_THEVU
A0A0N1F0I9_9GAMM
A0A0N8GFC6_9RHIZ
A0A0N8KQG7_9EURY
A0A0N9NH55_9ACTN
A0A0P0C5N1_9BACT
A0A0P1BWE4_9CYAN
A0A0P1I4N6_9RHOB
A0A0P1IL48_9RHOB
A0A0P4V222_9CYAN
A0A0P4V3W8_9CYAN
A0A0P6VPM8_9RHIZ
A0A0P6X937_9CHLR
A0A0P6XFW4_9CHLR
A0A0P7WJC1_9ALTE
A0A0P7WKM5_9RHOB
A0A0P7WVF6_9RHOB
A0A0P7YEZ6_9BACT
A0A0P7ZQI9_9RHOB
A0A0P8BG10_9CYAN
A0A0P8CP98_9GAMM
A0A0P9D8H0_9CHLR
A0A0P9EVW8_9BACL
A0A0P9GS00_9BACL
A0A0Q0V825_9SPHI
A0A0Q0VHT2_9SPHI
A0A0Q0VMT3_9EURY
A0A0Q0VPW9_9DELT
A0A0Q1CA83_9DELT
A0A0Q4BJ64_9EURY
A0A0Q4H535_9BURK
A0A0Q4QJ54_9BACL
A0A0Q5B0R2_9MICO
A0A0Q5VF98_9CAUL
A0A0Q6PUA0_9MICO
A0A0Q6XZX3_9MICO
A0A0Q7X1H6_9RHIZ
A0A0Q7YWQ2_9RHIZ
A0A0Q9IQ19_9BRAD
A0A0Q9KVY0_9BACL
A0A0Q9L8H2_9MICC
A0A0Q9NIA6_9BACL
A0A0Q9QIU8_9GAMM
A0A0Q9RBA1_9MICC
A0A0Q9RXC0_9ACTN
A0A0Q9SW70_9BACL
A0A0Q9TLR1_9ACTN
A0A0Q9Y5T2_9BACI
A0A0R0BR36_9GAMM
A0A0R0CBV2_9GAMM
A0A0R0DU45_9GAMM
A0A0R1RAY7_9LACO
A0A0R1VHX7_9LACO
A0A0R1WER1_9LACO
A0A0R1ZRH8_9LACO
A0A0R2BYU9_9LACO
A0A0R2DHC1_9LACO
A0A0R2G1V8_LACPN
A0A0S1SE17_9FLAO
A0A0S4K0E0_9BURK
A0A0S4KTY4_9BACT
A0A0S6VW66_9BACT
A0A0S8HDG8_9BACT
A0A0S8HZ93_9CHLR
A0A0S8KP26_9BACT
A0A0S8KU25_9BACT
A0A0S9CGG8_9SPHN
A0A0U1Q1W7_9BURK
A0A0U1QSF3_9BACL
A0A0U3F113_9BURK
A0A0W0S404_9GAMM
A0A0W7THX3_9EURY
A0A0W8JAU3_9VIBR
A0A0X3VQE5_9ACTN
A0A0X3XNR6_9ACTN
A0A0X8CQX6_9BACL
A0A0X8F7X1_9LACT
A0A0X8G2D6_9FIRM
A0A0X8GP56_9BURK
A0A100YTR8_9FIRM
A0A101D0E5_9GAMM
A0A101GY89_9BACT
A0A101HI89_9BACT
A0A101IQ62_9BACT
A0A101IQA3_9BACT
A0A101V686_9FIRM
A0A101XT25_9BACL
A0A102D0D7_9BACT
A0A109CRB2_9BACT
A0A117M642_9BACT
A0A126T1I4_9GAMM
A0A126ZF74_9BURK
A0A127AAP8_9MICC
A0A127AML8_9DELT
A0A127F4Y3_9GAMM
A0A132GVA2_9BACT
A0A132GXE6_9BACT
A0A132H9J9_9BACT
A0A132HR78_9BACT
A0A132I0Q4_9BACT
A0A132MLC4_9ACTN
A0A133XZN6_9BACT
A0A133Y7M4_9FIRM
A0A135I2S8_9GAMM
A0A135L112_9BACI
A0A135L1C1_9BACI
A0A136K3R6_9BACT
A0A136P3S6_9CHLR
A0A136Q5T4_9FIRM
A0A139CR60_9EURY
A0A139DJT7_9ALTE
A0A139DKG7_9ALTE
A0A139P2H4_9STRE
A0A139SZS2_9FIRM
A0A139VKS4_MYCPH
A0A140L4A9_9CLOT
A0A142HKY2_9BACT
A0A142L3A0_9BACT
A0A142L5R5_9BACT
A0A142LGP6_9PROT
A0A142LJH4_9PROT
A0A143QA14_9NOCA
A0A148KK96_9ALTE
A0A150L7C0_9BACI
A0A150M9Z3_9BACI
A0A150MSV1_9BACI
A0A150N1K3_9BACI
A0A150X6Q7_9BACT
A0A150Y7R8_9FIRM
A0A151AX39_9CLOT
A0A154W5I1_9PROT
A0A161REY8_9MICO
A0A163UBC4_9BACT
A0A164HID4_9NOCA
A0A164JKP5_9NOCA
A0A166B9R9_9EURY
A0A166CLJ1_9EURY
A0A171KRN1_9BURK
A0A172U8P4_9GAMM
A0A172YJQ2_9GAMM
A0A176HLU5_9GAMM
A0A176L402_9ACTN
A0A176U7G8_9FIRM
A0A177PGM4_9GAMM
A0A180EL66_9BACT
A0JTL3_ARTS2
A0Q1H7_CLONN
A0RPM0_CAMFF
A0YFV3_9GAMM
A1AQ46_PELPD
A1HQI3_9FIRM
A1T138_MYCVP
A1U399_MARHV
A1U638_MARHV
A1U8U3_MYCSK
A1VX13_POLNA
A1WM89_VEREI
A1WMK5_VEREI
A1ZCV9_9BACT
A1ZTI6_9BACT
A1ZUE2_9BACT
A2SBN4_METPP
A3N002_ACTP2
A3WKQ5_9GAMM
A3WLG8_9GAMM
A3YTT1_9SYNE
A3ZU16_9PLAN
A3ZXJ9_9PLAN
A4BQA5_9GAMM
A4CI89_ROBBH
A4CWB4_SYNPV
A5UQ10_ROSS1
A5VJW3_LACRD
A6FSH3_9RHOB
A6NXQ5_9FIRM
A6Q5Q0_NITSB
A6TVC0_ALKMQ
A7HVM3_PARL1
A7MHZ1_CROS8
A8TAT0_9VIBR
A8ZUV3_DESOH
A9NFS8_ACHLI
A9WD66_CHLAA
B0RZN8_FINM2
B0S350_FINM2
B0S3L2_FINM2
B0TE94_HELMI
B1VEB6_CORU7
B2GHN4_KOCRD
B3PH37_CELJU
B4D9G4_9BACT
B4E7C8_BURCJ
B5JUU4_9GAMM
B6WSZ5_9DELT
B7GLJ0_ANOFW
B7J8L5_ACIF2
B8D1X7_HALOH
B8F3Y2_HAEPS
B8HE51_PSECP
B8HN01_CYAP4
B9TB59_RICCO
B9XT11_PEDPL
C0QCH5_DESAH
C0QY63_BRAHW
C1A4R0_GEMAT
C1F6N2_ACIC5
C2CRG3_CORST
C2EVG4_9LACO
C4LE19_TOLAT
C4ZIB5_THASP
C5BBJ5_EDWI9
C5BTJ2_TERTT
C5C4M4_BEUC1
C5DAW5_GEOSW
C5T1K1_ACIDE
C6BZE9_DESAD
C6HWX1_9BACT
C6I093_9BACT
C6J3N9_9BACL
C6J5W1_9BACL
C6REV2_9PROT
C6WSP0_METML
C7H8R0_9FIRM
C7N7A2_SLAHD
C7R1Z8_JONDD
C7RV90_ACCPU
C8PCT5_9LACO
C8XCE7_NAKMY
D0YW26_PHODD
D1PJZ0_9FIRM
D1PNU4_9FIRM
D1PQA2_9FIRM
D1VSX4_9FIRM
D2BFS2_STRRD
D2MPM6_9FIRM
D3LSU9_9FIRM
D3PM95_MEIRD
D3R0W7_MAGIU
D4BRB2_BIFBR
D4H4J0_DENA2
D4H563_DENA2
D4IM77_9BACT
D4IMV0_9BACT
D4JQV0_9FIRM
D4JXS1_9FIRM
D4JYR3_9FIRM
D4M0C7_9FIRM
D4W3B7_9FIRM
D5BEI7_ZUNPS
D5BJP9_ZUNPS
D5BY84_NITHN
D5CMI8_SIDLE
D5EDG0_AMICL
D5SUK0_PLAL2
D5WQ37_KYRT2
D5XDC0_THEPJ
D6DG33_CLOSC
D6GQR3_FILAD
D6S329_9LACO
D6SJT9_9DELT
D6Y4N4_THEBD
D6Z2C3_DESAT
D7A553_STAND
D7B1R5_NOCDD
D7CMG7_SYNLT
D7W9G4_9CORY
D9RSE9_PREMB
D9RWH2_PREMB
D9SFF2_GALCS
D9V7M2_9ACTN
E0E371_9FIRM
E0UAI6_CYAP2
E1RHC9_METP4
E1VGP5_9GAMM
E1X5X5_HALMS
E2CKX8_9RHOB
E3I0Q1_RHOVT
E5BDH5_9FUSO
E6J4K6_9ACTN
E6JDL7_9ACTN
E6U8Z7_ETHHY
E7MKN5_9FIRM
E7RZK5_9BURK
E8UG00_TAYEM
F0JI98_DESDE
F0RJX7_DEIPM
F0SDU4_PSESL
F0SJ50_RUBBR
F0SL90_RUBBR
F0SQN8_RUBBR
F1VX93_9BURK
F2BB89_9NEIS
F2IGY8_FLUTR
F2J3N3_POLGS
F2NWW5_TRES6
F3KUA9_9BURK
F3LFR6_9GAMM
F3S700_9PROT
F3YXF9_DESAF
F4BTW5_METCG
F4GRL2_PUSST
F4HDE4_GALAU
F4L7W6_HALH1
F4XHU0_9FIRM
F5L365_9BACI
F5YFU1_TREAZ
F5YI23_TREPZ
F5YQJ6_TREPZ
F6DN99_DESRL
F6FPF2_ISOV2
F6IGI7_9SPHN
F7PMT2_9EURY
F7XNS8_METZD
F7YI72_VIBA7
F8AAS0_THEID
F8C2H7_THEGP
F8DZV6_CORRG
F8ENB0_RUNSL
F8EZR8_TRECH
F8GFC4_NITSI
F9PHQ5_9ACTO
F9UD04_9GAMM
F9VI46_ARTSS
F9ZCU4_9PROT
G0A550_METMM
G0L4H4_ZOBGA
G2TI44_BACCO
G2TML2_BACCO
G4E4T4_9GAMM
G4L9K0_TETHN
G4T421_META2
G5GB40_9BACT
G7GLK1_9ACTN
G7LQI2_9GAMM
G8LSK8_CLOCD
G8LZC9_CLOCD
G8R7A1_OWEHD
G9PDL9_9ACTO
G9RSL0_9FIRM
H1PN22_9FIRM
H1Q0Z3_9BACT
H1Q2T0_9BACT
H1XUN3_9BACT
H1YB07_9SPHI
H1Z1C3_9EURY
H2BXK5_9FLAO
H2BXU0_9FLAO
H2CGZ0_9LEPT
H2CK05_9LEPT
H2JYY3_STRHJ
H3NJW2_9LACT
H3NR37_9FIRM
H5V801_ESCHE
H5X6Z8_9PSEU
H6L721_SAPGL
H6LBT5_ACEWD
H8GPC1_METAL
H8Z486_9GAMM
I0HFZ2_ACTM4
I0II65_PHYMF
I0ILD2_LEPFC
I0X6U7_9SPIO
I0X732_9SPIO
I2JKL9_9GAMM
I2N327_9ACTN
I3DE61_HAEPH
I3Y6N1_THIV6
I3Z0J9_BELBD
I3Z634_BELBD
I4B7Q9_TURPD
I4BVS1_ANAMD
I4EFG5_9CHLR
I4WGZ9_9GAMM
I6ZR37_MELRP
I7GU26_9HELI
I9W7R5_9RALS
J1E990_9BURK
J2DRH0_9SPHN
J2E8X7_KLEPN
J2VJC3_9BURK
J4KE36_9PAST
J4TIF7_9FIRM
J5WCV1_9FIRM
K0C3G4_CYCSP
K0INR5_NITGG
K0NSD0_DESTT
K0Q1X1_9RHIZ
K0YP15_9ACTO
K1LFS6_9LACT
K1M1A1_9BACT
K2H4U5_9BACI
K4IDQ9_PSYTT
K4IQW2_PSYTT
K4L4Q4_9FIRM
K4M9P6_9EURY
K6X1C5_9MICO
K6Y682_9ALTE
K7RQL9_PROA4
K7RRE9_PROA4
K9DBP7_9BURK
K9QHT4_9NOSO
K9RQ60_SYNP3
K9W5Y9_9CYAN
K9WR95_9CYAN
K9X2H2_9NOST
K9X574_9NOST
K9YF91_HALP7
K9ZIB8_ANACC
K9ZRE0_ANACC
L0A0P9_DEIPD
L0F1X1_DESDL
L0ICS4_HALRX
L0KZL6_METHD
L0W9C6_9GAMM
L1QGF5_9CLOT
L5NAK4_9BACI
L8DCR1_9GAMM
L8JUV6_9BACT
M1WRD9_DESPC
M4NT65_9GAMM
M4R5U2_BIBTR
M4S4M1_9SPHN
M7N0B8_9FLAO
M7N3S8_9BACT
M7NB64_9BACL
M7XE61_9BACT
M7XHK9_9BACT
M9LC71_PAEPP
M9X7D3_MANHA
N1V7G4_9MICC
N2BP48_9ACTN
N6Y4M1_9RHOO
N8ZW37_9GAMM
O27023_METTH
Q0AIL4_NITEC
Q0EWQ6_9PROT
Q0P876_CAMJE
Q0RFV5_FRAAA
Q0W5N4_METAR
Q12C67_POLSJ
Q12WP1_METBU
Q13T79_BURXL
Q1IK45_KORVE
Q1IWS8_DEIGD
Q1K1N2_DESAC
Q1NX52_9DELT
Q1NY78_9DELT
Q1Z6D7_9GAMM
Q1ZMP0_PHOAS
Q21R95_RHOFT
Q223H1_RHOFT
Q2FSK3_METHJ
Q2IKB7_ANADE
Q2J5T1_FRASC
Q2LV05_SYNAS
Q2S3K0_SALRD
Q2YIX0_BRUA2
Q30S05_SULDN
Q3ARI9_CHLCH
Q3J741_NITOC
Q3JA72_NITOC
Q468X4_METBF
Q47GH2_DECAR
Q4FTC4_PSYA2
Q5L069_GEOKA
Q5LPW4_RUEPO
Q606X0_METCA
Q60AL3_METCA
Q65CT7_BACLD
Q67N50_SYMTH
Q6MH63_BDEBA
Q6NEG2_CORDI
Q6YRQ2_SYNY3
Q7UEF4_RHOBA
Q82XA5_NITEU
Q888D7_PSESM
Q8EJT2_SHEON
Q8FN19_COREF
Q8PTI2_METMA
Q8PUX4_METMA
Q8PZR1_METMA
Q8YNG2_NOSS1
Q92S35_RHIME
Q9CKR5_PASMU
Q9P9Y1_XYLFA
R4KFX1_9FIRM
R5C346_9BACE
R5HXE8_9BACT
R5IMB4_9FIRM
R5JVX3_9FIRM
R5L3S8_9CLOT
R5LZ43_9SPIR
R5MIR0_9BACE
R5SMU1_9CLOT
R6BQQ5_9BACT
R6BT20_9CLOT
R6BWI8_9CLOT
R6DCV2_9BACE
R6F179_9FIRM
R6TP89_9FIRM
R6VYS7_9FIRM
R6X3S7_9BACT
R7AWL1_9BACE
R7D4A1_9ACTN
R7JFY8_9FUSO
R7K8J7_9FIRM
R7L1Q6_9CLOT
R7RSL7_9CLOT
R9BAW7_9GAMM
R9J8J1_9FIRM
R9JEA7_9FIRM
S0GUW4_9PORP
S0JL12_9ENTE
S1NEW7_9ENTE
S2YE61_9ACTN
S3K4L2_TREMA
S3Z310_9MICO
S4XY91_SORCE
S4Y7X6_SORCE
S6ANS5_PSERE
S6CED0_9GAMM
S6EGD7_AVIPA
S6HJX0_9GAMM
S9QXB7_9RHOB
T0ATE2_9RHOO
T0HNK0_9SPHN
T0SRT1_9DELT
T0XXN5_9BACT
T0Z7P4_9BACT
T1RH_HAEIN
T1RH_METJA
U1F689_TRESO
U2DD97_CLOS4
U2DX76_CLOS4
U2FM96_9BACT
U2G1G3_9GAMM
U2JB82_9FIRM
U2PTW6_9CLOT
U2Q654_9ACTN
U2QWG0_9FIRM
U2SAE7_9FIRM
U2ZGT9_9CAUL
U3ANW5_9VIBR
U3AZI8_9VIBR
U4K667_9VIBR
U4K9N7_9VIBR
U4KQ88_9MOLU
U5BT92_9BACT
U5MWB7_CLOSA
U5NAB0_9BURK
U5Q3A8_9BACT
U7UBP7_9FIRM
U7VF44_9FUSO
U9VWH6_9CYAN
V2JM93_9BURK
V3TVW1_SERS3
V4LE84_9GAMM
V5BEX0_9GAMM
V5UI83_9BURK
V6F710_9PROT
V6K4F3_STRNV
V9H5X1_9NEIS
V9HF67_9CLOT
V9VWC7_9RHOB
W0AL71_9SPHN
W0BAZ2_9GAMM
W0DPW9_9GAMM
W0K631_9EURY
W0SES1_9RHOO
W4QN86_9BACI
W4V5P6_9FIRM
W5Y4G5_9CORY
W6LVL4_9GAMM
W6TS40_9SPHI
W7CDH7_BROTH
W7Q0K8_9GAMM
W7QF39_9GAMM
W7QMI8_9ALTE
W7SM36_9PSEU
W7UJV4_RUMFL
W7UMN0_RUMFL
W7Y641_9BACT
W7YAG3_9BACT
W8RWQ4_9RHOB
W9GDQ4_9MICO
W9GG39_9MICO
X5MFY5_9RHIZ
