# Supplementary material for: Widespread evolutionary crosstalk among protein domains in the context of multi-domain proteins
Source: PLoS One. 2018 Aug 31;13(8):e0203085. doi: 10.1371/journal.pone.0203085 (PMC6118372; doi:10.1371/journal.pone.0203085)
Supplement: S1 File — This archive contains a file presenting the list of UniProt identifiers of the URPs sequences included in the multi-domain MSAs for each of the 2,063 studied multi-domain architectures, and files containing the values of MI¯ and nMI¯ for individual domain pairs before and after domain sequence shuffling. (GZ) [file pone.0203085.s001.tar.gz › ./Pfam_family_vectors/PF00385_PF01393_all_alignment_sequences_UniProt_IDs]

A0A010RR93_9PEZI
A0A014PHB2_9HYPO
A0A014QQ64_9HYPO
A0A015JDG5_9GLOM
A0A015JQX1_9GLOM
A0A015JR81_9GLOM
A0A015LDR7_9GLOM
A0A016V0M3_9BILA
A0A017SEH4_9EURO
A0A026X2N7_CERBI
A0A044SPF7_ONCVO
A0A044UQ51_ONCVO
A0A044V263_ONCVO
A0A059C495_EUCGR
A0A059J4R8_9EURO
A0A060SB85_PYCCI
A0A061H0L1_9BASI
A0A066X6J8_COLSU
A0A067MN41_9HOMO
A0A067NFN6_PLEOS
A0A067PA53_9HOMO
A0A067Q006_9HOMO
A0A067QLM3_ZOONE
A0A067R9C5_ZOONE
A0A068RKI6_9FUNG
A0A068RQB9_9FUNG
A0A068S323_9FUNG
A0A068SCW2_9FUNG
A0A068XJP7_HYMMI
A0A068XMD0_HYMMI
A0A068XMK7_HYMMI
A0A068XNL5_HYMMI
A0A068Y5V0_ECHMU
A0A068YEQ2_ECHMU
A0A072PJD8_9EURO
A0A074S4K3_9HOMO
A0A074VLU8_9PEZI
A0A074WN45_9PEZI
A0A074XU87_AURPU
A0A074ZCX5_9TREM
A0A074ZIT6_9PEZI
A0A077Z4S1_TRITR
A0A077Z9J3_TRITR
A0A077ZAQ5_TRITR
A0A077ZU69_STYLE
A0A078AW51_STYLE
A0A078B8I7_STYLE
A0A081CDF2_PSEA2
A0A084FZ17_9PEZI
A0A084QC33_9HYPO
A0A084VKC8_ANOSI
A0A084VZV5_ANOSI
A0A085N6U5_9BILA
A0A085NS47_9BILA
A0A085NUI5_9BILA
A0A086T7R6_ACRC1
A0A087PFE6_TRIRC
A0A087PFE7_TRIRC
A0A087PFE8_TRIRC
A0A087PFE9_TRIRC
A0A087R7B1_APTFO
A0A087RIC6_APTFO
A0A087TG71_9ARAC
A0A087UPE7_9ARAC
A0A087V7Z7_BALRE
A0A087X7N5_POEFO
A0A087X9W4_POEFO
A0A087XCH0_POEFO
A0A087XQX2_POEFO
A0A087YJM0_POEFO
A0A088AKG8_APIME
A0A091CSL1_FUKDA
A0A091DWT2_FUKDA
A0A091E0L7_FUKDA
A0A091ELP9_CORBR
A0A091F2N8_CORBR
A0A091FJW6_9AVES
A0A091FQA5_9AVES
A0A091GR73_BUCRH
A0A091GYR3_9AVES
A0A091HY22_CALAN
A0A091I934_CALAN
A0A091IQ26_9AVES
A0A091J5B4_9AVES
A0A091K8R9_COLST
A0A091LH60_CATAU
A0A091LU05_CARIC
A0A091N2K8_9PASS
A0A091N8G3_9PASS
A0A091NWI5_APAVI
A0A091P9B8_HALAL
A0A091PCW8_LEPDC
A0A091PL58_HALAL
A0A091QX52_MERNU
A0A091RM92_9GRUI
A0A091RME1_MERNU
A0A091SF57_NESNO
A0A091TFQ5_9AVES
A0A091TUN2_PHALP
A0A091U484_PHORB
A0A091V0W6_NIPNI
A0A091VPT4_NIPNI
A0A091W2P6_OPIHO
A0A091W8Y1_NIPNI
A0A091WLS4_OPIHO
A0A093BME4_CHAPE
A0A093C0N2_9AVES
A0A093C168_TAUER
A0A093C894_TAUER
A0A093CLY9_9AVES
A0A093FQI7_GAVST
A0A093GIZ4_PICPB
A0A093H7N7_PICPB
A0A093HII4_STRCA
A0A093HSV3_STRCA
A0A093JEE0_FULGA
A0A093JLM9_EURHL
A0A093KKF8_FULGA
A0A093KQK5_EURHL
A0A093PP49_PHACA
A0A093Q1E3_9PASS
A0A093SD90_9PASS
A0A093TLZ2_PHACA
A0A093ZPK6_9PEZI
A0A094AHL1_9PEZI
A0A094ARK7_9PEZI
A0A094B141_9PEZI
A0A094BQF5_9PEZI
A0A094BX64_9PEZI
A0A094CXV3_9PEZI
A0A094DNG5_9PEZI
A0A094EQ55_9PEZI
A0A094H175_9PEZI
A0A094HCD5_9PEZI
A0A094HPW2_9PEZI
A0A094I8W0_9PEZI
A0A094KCC3_ANTCR
A0A095A393_SCHHA
A0A095AKT7_SCHHA
A0A096M0W2_POEFO
A0A096MDA3_POEFO
A0A096MHX7_POEFO
A0A096MM78_PAPAN
A0A096MNB4_PAPAN
A0A096P417_PAPAN
A0A098DE22_GIBZE
A0A099YSA0_TINGU
A0A099Z8D8_TINGU
A0A0A0A2A7_CHAVO
A0A0A0AYN5_CHAVO
A0A0A1MM02_9FUNG
A0A0A1N0X2_9FUNG
A0A0A1N4R1_9FUNG
A0A0A1N913_9FUNG
A0A0A1NC11_9FUNG
A0A0A1PFR8_9FUNG
A0A0A1T8S8_9HYPO
A0A0A1TKN0_9HYPO
A0A0A1V7D2_9HYPO
A0A0A2JTU3_PENEN
A0A0A2KN04_PENIT
A0A0A2VVL4_BEABA
A0A0B1P462_UNCNE
A0A0B1RYF2_OESDE
A0A0B2UKX8_9MICR
A0A0B2VAE5_TOXCA
A0A0B2VP59_TOXCA
A0A0B2VTE9_TOXCA
A0A0B2X8G0_9HYPO
A0A0B4H074_9HYPO
A0A0B4ID08_9HYPO
A0A0B7NCQ3_9FUNG
A0A0C2FLJ7_9BILA
A0A0C3CM14_HEBCY
A0A0C3DUU7_9HOMO
A0A0C3FUY7_9HOMO
A0A0C3K1Q6_PISTI
A0A0C4DZT0_MAGP6
A0A0C4EMU0_PUCT1
A0A0C9LXS0_9FUNG
A0A0C9M077_9FUNG
A0A0C9MPB2_9FUNG
A0A0C9W2I1_9HOMO
A0A0C9YBZ9_9AGAR
A0A0C9ZB98_9HOMO
A0A0D0B4U9_9HOMO
A0A0D0CZK0_9AGAR
A0A0D0DTP0_9HOMO
A0A0D1VV65_9EURO
A0A0D1WMR7_9EURO
A0A0D1YGN0_9EURO
A0A0D1Z8D9_9EURO
A0A0D2AZ43_9PEZI
A0A0D2BCT9_9EURO
A0A0D2BZA3_9EURO
A0A0D2DR69_9EURO
A0A0D2E244_9EURO
A0A0D2EBN4_9EURO
A0A0D2ENV3_9EURO
A0A0D2G3P3_9EURO
A0A0D2GCR0_9EURO
A0A0D2H1I1_9EURO
A0A0D2H6P8_9EURO
A0A0D2PAX8_9AGAR
A0A0D2XGH7_FUSO4
A0A0D7ANS4_9AGAR
A0A0D7B1B6_9HOMO
A0A0D8XII1_DICVI
A0A0D9MU24_ASPFA
A0A0D9QZG1_CHLSB
A0A0D9RNX8_CHLSB
A0A0D9S3Q7_CHLSB
A0A0E9NAS3_9ASCO
A0A0E9NAZ5_9ASCO
A0A0E9NC39_9ASCO
A0A0F0IA69_ASPPU
A0A0F4GP60_9PEZI
A0A0F4ZHE5_9PEZI
A0A0F7VHY1_9EURO
A0A0F8AKE3_LARCR
A0A0F8ASL5_LARCR
A0A0F8B0F1_LARCR
A0A0F8C4P2_LARCR
A0A0F8U8F2_9EURO
A0A0F9ZTL1_TRIHA
A0A0G2F6Y0_9PEZI
A0A0G2GVK4_9EURO
A0A0G2IE73_9EURO
A0A0G2JYS6_RAT
A0A0G4MPL0_9PEZI
A0A0G4PA59_PENCA
A0A0H1BK40_9EURO
A0A0H2S8P4_9HOMO
A0A0J6Y2K4_COCIT
A0A0J8QVZ0_COCIT
A0A0J8REV8_COCIT
A0A0J9UH75_FUSO4
A0A0J9UH78_FUSO4
A0A0J9UHX6_FUSO4
A0A0J9UIU4_FUSO4
A0A0J9V173_FUSO4
A0A0J9VYB0_FUSO4
A0A0J9VYD8_FUSO4
A0A0J9W1Q2_FUSO4
A0A0J9WIL7_FUSO4
A0A0J9WIL8_FUSO4
A0A0J9XSL0_BRUMA
A0A0K0IPP4_BRUMA
A0A0K0JFX9_BRUMA
A0A0K0JGS8_BRUMA
A0A0L0BTU1_LUCCU
A0A0L0H8T5_SPIPN
A0A0L0HME3_SPIPN
A0A0L0N961_9HYPO
A0A0L0RXD4_ALLMA
A0A0L0S1S6_ALLMA
A0A0L0W0L9_9BASI
A0A0L1HXS6_9PLEO
A0A0L1IR17_ASPNO
A0A0L6URN1_9BASI
A0A0L6WPB5_9AGAR
A0A0L7L7A9_9NEOP
A0A0L7R022_9HYME
A0A0L8H0X8_OCTBM
A0A0L9SGQ6_9HYPO
A0A0M3IB15_ASCLU
A0A0M3IBK0_ASCLU
A0A0M3J9M5_ANISI
A0A0M3K0T5_ANISI
A0A0M8N533_9HYPO
A0A0M9A201_9HYME
A0A0M9EV02_9HYPO
A0A0M9WIN7_9EURO
A0A0N4TIY6_BRUPA
A0A0N4TM16_BRUPA
A0A0N4U210_DRAME
A0A0N4UZJ4_ENTVE
A0A0N4V1H7_ENTVE
A0A0N4W0Z8_HAEPC
A0A0N4XX34_NIPBR
A0A0N4Y3J5_NIPBR
A0A0N5AJS6_9BILA
A0A0N5AY00_9BILA
A0A0N5D454_THECL
A0A0N5DL30_TRIMR
A0A0N5DSG6_TRIMR
A0A0N5E509_TRIMR
A0A0P1BMX6_9BASI
A0A0P4UE25_ROSNE
A0A0P5K2I9_9CRUS
A0A0P7B4P2_9HYPO
A0A0P7TKJ7_9TELE
A0A0P7V3Z2_9TELE
A0A0P7V8D7_9TELE
A0A0P7V8H2_9TELE
A0A0P7VWC2_9TELE
A0A0P7X573_9TELE
A0A0P7X7U1_9TELE
A0A0Q3P6X3_AMAAE
A0A0Q3PDP6_AMAAE
A0A0Q9X287_DROWI
A0A0Q9XBM4_DROMO
A0A0R0M0Q4_9MICR
A0A0R3NSK8_DROPS
A0A0R3Q351_9BILA
A0A0R3QYE6_9BILA
A0A0R3RKL8_9BILA
A0A0R3SEA2_HYMDI
A0A0R3SI44_HYMDI
A0A0R3SJZ0_HYMDI
A0A0R3T5F8_HYMNN
A0A0R3TQZ4_HYMNN
A0A0R3U312_9CEST
A0A0R3U7H0_9CEST
A0A0R3VXC2_TAEAS
A0A0R3W4R8_TAEAS
A0A0R3WT05_HYDTA
A0A0R4IRL7_DANRE
A0A0S4T959_HYMMI
A0A0S7DG25_9EURO
A0A0T6ATJ0_9SCAR
A0A0T6ATY4_9SCAR
A0A0T6AUX4_9SCAR
A0A0U1LLZ1_9EURO
A0A0U5C8U9_9EURO
A0A0V0SDL2_9BILA
A0A0V0TQM8_9BILA
A0A0V0TQP2_9BILA
A0A0V0VNX2_9BILA
A0A0V0WDB4_9BILA
A0A0V0WDX7_9BILA
A0A0V0YBY9_TRIPS
A0A0V0ZVX9_9BILA
A0A0V1CIM3_TRIBR
A0A0V1H257_9BILA
A0A0V1J4E7_TRIPS
A0A0V1KZU7_9BILA
A0A0V1MFW7_9BILA
A0A0V1PIU9_9BILA
A0A0W0F560_9AGAR
A0A0W4ZBM2_PNECA
A0A0W4ZGQ6_PNEJI
A0A0W7VQW1_9HYPO
A0A101MIG1_9EURO
A0A117E068_ASPNG
A0A135LGS7_PENPA
A0A136IJP0_9PEZI
A0A136IXQ5_9PEZI
A0A137PGT2_CONC2
A0A137QKB6_9AGAR
A0A139H117_9PEZI
A0A139H118_9PEZI
A0A139HM84_9PEZI
A0A150UY61_9PEZI
A0A151GD11_9HYPO
A0A151MQK9_ALLMI
A0A151MUN3_ALLMI
A0A151P6H0_ALLMI
A0A151VEL1_HYPMA
A0A151WZZ8_9HYME
A0A152A455_9MYCE
A0A154PRV3_9HYME
A0A158NU29_ATTCE
A0A158Q8K0_9BILA
A0A158QGD5_HYMDI
A0A158RE22_HYDTA
A0A162KRY4_CORDF
A0A162RUF0_9CRUS
A0A162TS42_MUCCL
A0A163LZQ8_DIDRA
A0A164MYH3_9CRUS
A0A164MYK1_9CRUS
A0A164VS17_9CRUS
A0A164VZH9_9HOMO
A0A165EIL3_9BASI
A0A165G5C4_9APHY
A0A165GRT6_9PEZI
A0A165JXP7_9BASI
A0A165PLA3_9HOMO
A0A165RHT2_9APHY
A0A165ZEJ9_9HOMO
A0A166EWY9_9HOMO
A0A166TCF5_9HOMO
A0A166YZY7_9PEZI
A0A167BW85_9PEZI
A0A167H0B3_9BASI
A0A167IBS3_9HYPO
A0A167JD18_PHYB8
A0A167MPG9_PHYB8
A0A167SGF1_9BASI
A0A167TCG2_9PEZI
A0A168QBY8_MUCCL
A0A177C0M1_9PLEO
A0A177D3Z2_ALTAL
A0A177WIY3_BATDE
A0A177WQW2_BATDE
A0A177WT46_BATDE
A0A177WZD3_BATDE
A0A177WZN5_BATDE
A0A178AG85_9PLEO
A0A178EGE8_9PLEO
A0A183AR86_9TREM
A0A183DQ07_9BILA
A0A183F1X8_HELBK
A0A183FG04_HELBK
A0A183K7Q3_9TREM
A0A183LCW3_9TREM
A0A183PXQ6_9TREM
A0A183R6D3_9TREM
A0A183S9S3_SCHSO
A0A183SAK5_SCHSO
A0A194Q684_PAPXU
A0A194QA59_PAPXU
A0A194R6F7_PAPMA
A0A194RSL3_PAPMA
A0A194S4Z4_RHOGW
A0A194WXP2_9HELO
A1CT44_ASPCL
A1DMF5_NEOFI
A1L223_DANRE
A2DHD7_TRIVA
A2E2Y8_TRIVA
A2EFF5_TRIVA
A2GB75_TRIVA
A6R9R2_AJECN
A7F768_SCLS1
A7RHT1_NEMVE
A8NA63_COPC7
A8PR88_MALGO
B0DII1_LACBS
B0W0S4_CULQU
B0W241_CULQU
B0WKA8_CULQU
B0XD79_CULQU
B2RYU7_RAT
B2W9W7_PYRTR
B3LZQ6_DROAN
B3MPI2_DROAN
B3MZJ7_DROAN
B4G5X9_DROPE
B4G920_DROPE
B4GVG2_DROPE
B4HET6_DROSE
B4HKF9_DROSE
B4HYG3_DROSE
B4IJQ1_DROSE
B4J791_DROGR
B4JB33_DROGR
B4JH47_DROGR
B4JWQ7_DROGR
B4K4Y1_DROMO
B4KAB6_DROMO
B4KGW8_DROMO
B4KNX4_DROMO
B4L2W4_DROMO
B4LQ93_DROVI
B4LW04_DROVI
B4LXB8_DROVI
B4M391_DROVI
B4MVX5_DROWI
B4N9Q0_DROWI
B4NPX0_DROWI
B4QX79_DROSI
B4R0R0_DROSI
B5DNA2_DROPS
B5MD17_HUMAN
B6GYX9_PENRW
B6JYB8_SCHJY
B6JYE1_SCHJY
B6Q588_TALMQ
B6Q589_TALMQ
B7P0T7_IXOSC
B8LTK8_TALSN
B8N2D3_ASPFN
C1GMJ7_PARBD
C1HBP2_PARBA
C4WTJ0_ACYPI
C5FCT8_ARTOC
C5GTN4_AJEDR
C7YM13_NECH7
C8BKD4_SHEEP
C8VKS5_EMENI
C9SSZ4_VERA1
CBX1_HUMAN
CBX1_MOUSE
CBX3_HUMAN
CBX3_MOUSE
CBX3_PONAB
CBX5_HUMAN
CBX5_MOUSE
CHP2_SCHPO
D2A509_TRICA
D2H3E9_AILME
D2HM50_AILME
D3ZRS6_RAT
D4A3T3_RAT
D4B0F2_ARTBC
D5GD24_TUBMM
D6WCR4_TRICA
D6WNJ0_TRICA
E0VK99_PEDHC
E1G8M5_LOALO
E1GAX8_LOALO
E2AQB3_CAMFO
E2BYS3_HARSA
E2QT97_CANLF
E2QXC6_CANLF
E2QYK6_CANLF
E3MJM3_CAERE
E3QHA0_COLGM
E3S3K9_PYRTT
E4WR87_OIKDI
E4WYR7_OIKDI
E4XMQ6_OIKDI
E4Y0K3_OIKDI
E4ZXM7_LEPMJ
E5R0Y0_ARTGP
E5S6B9_TRISP
E6ZRF6_SPORE
E7A2I4_SPORE
E9CWR9_COCPS
E9DYE0_METAQ
E9EQM5_METRA
E9IRS4_SOLIN
E9QDB7_DANRE
E9QFQ7_DANRE
E9QIB1_DANRE
F0X985_GROCL
F1KZU5_ASCSU
F1N1S3_BOVIN
F1P6N7_CANLF
F1P737_CANLF
F1QM86_DANRE
F1QNF2_DANRE
F1RWH1_PIG
F1ST98_PIG
F2Q146_TRIEC
F2SDL9_TRIRC
F2Z4J7_BOVIN
F2Z5T3_PIG
F4P7X5_BATDJ
F4PAG0_BATDJ
F4PAJ5_BATDJ
F4PC45_BATDJ
F4Q9V4_DICFS
F4RHF1_MELLP
F6PJF0_HORSE
F6QIP4_XENTR
F6T174_ORNAN
F6T9K7_XENTR
F6TCY0_MONDO
F6UM66_HORSE
F6W843_HORSE
F6X461_MONDO
F6XNX0_XENTR
F6YF56_CALJA
F6ZIF0_CALJA
F7BWN5_MACMU
F7C841_MACMU
F7DHL9_MONDO
F7EJK1_ORNAN
F7G8A7_MACMU
F7GRX5_MACMU
F7GZC5_MACMU
F7H4D3_CALJA
F7HWH0_CALJA
F7I2L6_CALJA
F7I6D8_CALJA
F7IG39_CALJA
F7IQM9_CALJA
F7W6B1_SORMK
F8Q942_SERL3
F8W402_DANRE
F9FXA0_FUSOF
F9GF58_FUSOF
G0MG71_CAEBE
G0MKZ7_CAEBE
G0S932_CHATD
G1KFI8_ANOCA
G1KN19_ANOCA
G1KNP3_ANOCA
G1LE25_AILME
G1LHA5_AILME
G1NDX3_MELGA
G1NTT0_MYOLU
G1P3S9_MYOLU
G1P9K7_MYOLU
G1QPW9_NOMLE
G1RY36_NOMLE
G1S7F7_NOMLE
G1SHM1_RABIT
G1SUA4_RABIT
G1T580_RABIT
G1TNF5_RABIT
G1TRL4_RABIT
G1TTY1_RABIT
G1TUI3_RABIT
G1U611_RABIT
G1U996_RABIT
G1WYN8_ARTOA
G2HHR4_PANTR
G2QHB4_MYCTT
G2QXI3_THITE
G2XTQ8_BOTF4
G3H5T7_CRIGR
G3JHJ5_CORMM
G3NII2_GASAC
G3NQ31_GASAC
G3NVJ3_GASAC
G3P093_GASAC
G3QCU2_GORGO
G3RLL2_GORGO
G3RMZ7_GORGO
G3RV49_GORGO
G3S830_GORGO
G3SNT5_LOXAF
G3SZ33_LOXAF
G3TKZ9_LOXAF
G3TSC5_LOXAF
G3VE94_SARHA
G3W212_SARHA
G3W7D7_SARHA
G3X0C1_SARHA
G4N3H8_MAGO7
G4TKM8_SERID
G4UYZ0_NEUT9
G4VDS7_SCHMA
G4VDS8_SCHMA
G5AVX5_HETGA
G5B6D2_HETGA
G5BD45_HETGA
G5BID8_HETGA
G5BY16_HETGA
G5E6N7_BOVIN
G5EDE2_CAEEL
G5EET5_CAEEL
G6CHT9_DANPL
G6D704_DANPL
G6DBR9_DANPL
G7PU66_MACFA
G7XAS1_ASPKW
G7YNK4_CLOSI
G9MPW7_HYPVG
G9NY18_HYPAI
H0ER96_GLAL7
H0VAS4_CAVPO
H0VCA7_CAVPO
H0VSQ8_CAVPO
H0W8M2_CAVPO
H0WSJ0_OTOGA
H0X953_OTOGA
H0XFP3_OTOGA
H0XK88_OTOGA
H0XNI4_OTOGA
H0XQA6_OTOGA
H0XSY7_OTOGA
H0YXE1_TAEGU
H0ZXA3_TAEGU
H1UZI4_COLHI
H2LJS8_ORYLA
H2LU62_ORYLA
H2LV69_ORYLA
H2MAC2_ORYLA
H2MAC3_ORYLA
H2NHJ5_PONAB
H2NVH0_PONAB
H2PER6_PONAB
H2Q639_PANTR
H2QUA9_PANTR
H2S4H1_TAKRU
H2S4H2_TAKRU
H2U1U1_TAKRU
H2UPL5_TAKRU
H2UPL7_TAKRU
H2UUL0_TAKRU
H2XK44_CIOIN
H3ARE6_LATCH
H3B1R7_LATCH
H3B2C5_LATCH
H3C405_TETNG
H3C420_TETNG
H3CBV2_TETNG
H3CXK9_TETNG
H3DC56_TETNG
H3DM46_TETNG
H6C3J0_EXODN
H9H074_MELGA
H9J9B7_BOMMO
H9JTJ8_BOMMO
HP1_DROME
HP1_DROVI
I1BKK2_RHIO9
I1CSK8_RHIO9
I1CT41_RHIO9
I1FJF7_AMPQE
I1RWT2_GIBZE
I2FQY3_USTH4
I2FYK2_USTH4
I3J4D0_ORENI
I3JA89_ORENI
I3JG08_ORENI
I3K2S6_ORENI
I3KP92_ORENI
I3LQ28_PIG
I3M7H1_ICTTR
I3MNC5_ICTTR
I3NB44_ICTTR
I4DNU2_PAPXU
J3JTC0_DENPD
J3JVN9_DENPD
J3KIV7_COCIM
J3KS05_HUMAN
J3NH93_GAGT3
J5JQK8_BEAB2
J9BH12_WUCBA
J9F2Q8_WUCBA
J9JJA4_ACYPI
J9JJP9_ACYPI
J9JM77_ACYPI
J9JVQ0_ACYPI
K1R7G0_CRAGI
K1XN52_MARBU
K2S7S2_MACPH
K3VDI8_FUSPC
K5WJT2_PHACS
K5X2G5_AGABU
K7ELA4_HUMAN
K7F3X4_PELSI
K7FA46_PELSI
K7FKD6_PELSI
K7ILX1_NASVI
K9GBQ0_PEND2
L2G8U0_COLGN
L2GLU5_VITCO
L2GU57_VAVCU
L5JTM5_PTEAL
L5KPM4_PTEAL
L5L5Q8_PTEAL
L5M9G5_MYODS
L7JZ56_TRAHO
L8FXY1_PSED2
L8H3M6_ACACA
L8Y296_TUPCH
L8YBK7_TUPCH
L8YBN3_TUPCH
M1WDS1_CLAP2
M2LYG3_BAUCO
M2RK21_CERS8
M2SQ24_COCSN
M2TQ65_COCH5
M3W573_FELCA
M3WCS3_FELCA
M3WM73_FELCA
M3WR52_FELCA
M3XAH2_FELCA
M3XD72_FELCA
M3Y376_MUSPF
M3YV32_MUSPF
M3Z0J5_MUSPF
M3Z4M6_MUSPF
M3Z532_MUSPF
M3ZFM9_XIPMA
M3ZMX1_XIPMA
M4A0U4_XIPMA
M4AHJ7_XIPMA
M5FMZ8_DACPD
M5G1M5_DACPD
M7B9F3_CHEMY
M7BPZ8_CHEMY
M7CA90_CHEMY
M7NM67_PNEMU
M7T1B0_EUTLA
M7U1E5_BOTF1
M7XE90_RHOT1
M9LT20_PSEA3
M9LX83_PSEA3
N1Q0X4_DOTSN
N1QBA8_PSEFD
N1QGP1_SPHMS
N4TFE1_FUSC1
N4VK97_COLOR
N6UJD4_DENPD
O93480_CHICK
O93481_CHICK
Q0CK70_ASPTN
Q0IFM9_AEDAE
Q0U549_PHANO
Q175A8_AEDAE
Q1HQQ4_AEDAE
Q1K612_NEUCR
Q1KKY9_TAKRU
Q1KL08_TAKRU
Q29AU4_DROPS
Q29GQ7_DROPS
Q29ML6_DROPS
Q49BM2_DROSI
Q49BM3_DROSI
Q54RN0_DICDI
Q54RQ4_DICDI
Q55C69_DICDI
Q5KE93_CRYNJ
Q5RJK5_RAT
Q6E6J6_CRIGR
Q6IQ71_DANRE
Q7Q2M7_ANOGA
Q7QKG5_ANOGA
Q7TPM0_MOUSE
Q8SSD0_ENCCU
Q9CYJ8_MOUSE
Q9DCC5_MOUSE
Q9VCU6_DROME
Q9VHG0_DROME
Q9W396_DROME
R0KG56_SETT2
R1E8H1_BOTPV
R4X6L0_TAPDE
R7Z3R9_CONA1
R8BKE0_TOGMI
R9PAR1_PSEHS
R9PCH7_PSEHS
S0EAI6_GIBF5
S2JKM5_MUCC1
S2JT83_MUCC1
S2K881_MUCC1
S3D0B2_GLAL2
S7MLI9_MYOBR
S7MYA7_MYOBR
S7XVU8_SPRLO
S7ZU49_PENO1
S8AG17_DACHA
S8FHU1_FOMPI
S9W0T1_SCHCR
S9W2A5_SCHCR
S9XHP2_CAMFR
S9XJ39_CAMFR
S9Y6D8_CAMFR
SWI6_SCHPO
T0M581_COLGC
T1I8F7_RHOPR
T1JR98_TETUR
T1JTW5_TETUR
T1KH49_TETUR
T1KNU4_TETUR
T1KRR7_TETUR
T1KSH1_TETUR
T1KTC3_TETUR
T1KXJ5_TETUR
U1MPC3_ASCSU
U1NLF2_ASCSU
U3IJX2_ANAPL
U3IMR0_ANAPL
U3IWW5_ANAPL
U3K4H3_FICAL
U3KA89_FICAL
U3KEJ2_FICAL
U4LI78_PYROM
U6J683_ECHGR
U6PXV5_HAECO
U9URR2_RHIID
U9USQ5_RHIID
V2WKM9_MONRO
V5EE16_KALBG
V5FZQ4_BYSSN
V8NNT8_OPHHA
V8NNY5_OPHHA
V8PAC2_OPHHA
W2RT26_9EURO
W2T3Z0_NECAM
W3WZ09_9PEZI
W4K1N7_9HOMO
W5JZ56_ASTMX
W5KFV6_ASTMX
W5KNB0_ASTMX
W5KTG5_ASTMX
W5L832_ASTMX
W5MHE4_LEPOC
W5N1D4_LEPOC
W5N1F7_LEPOC
W5N1G6_LEPOC
W5N7D5_LEPOC
W5P6E9_SHEEP
W5PBL9_SHEEP
W5PK13_SHEEP
W5PRV2_SHEEP
W5PTW7_SHEEP
W5QE97_SHEEP
W6QFC5_PENRF
W6UST7_ECHGR
W6Y6K0_COCCA
W7M1B5_GIBM7
W9CEY6_9HELO
W9WGR7_9EURO
W9WSU8_9EURO
W9YJX1_9EURO
W9Z0N7_9EURO
X0B1N3_FUSOX
X0BES4_FUSOX
X0BG30_FUSOX
X0CXR6_FUSOX
X0CYS0_FUSOX
X0CYS4_FUSOX
X0D6X3_FUSOX
X0D6X7_FUSOX
X0D822_FUSOX
X0DYS6_FUSOX
X0INY5_FUSOX
X0K6A4_FUSOX
X0KJQ7_FUSOX
X0KJR3_FUSOX
X0KJY4_FUSOX
X0LK31_FUSOX
X0LK33_FUSOX
