# Supplementary material for: Widespread evolutionary crosstalk among protein domains in the context of multi-domain proteins
Source: PLoS One. 2018 Aug 31;13(8):e0203085. doi: 10.1371/journal.pone.0203085 (PMC6118372; doi:10.1371/journal.pone.0203085)
Supplement: S1 File — This archive contains a file presenting the list of UniProt identifiers of the URPs sequences included in the multi-domain MSAs for each of the 2,063 studied multi-domain architectures, and files containing the values of MI¯ and nMI¯ for individual domain pairs before and after domain sequence shuffling. (GZ) [file pone.0203085.s001.tar.gz › ./Pfam_family_vectors/PF10374_PF10373_all_alignment_sequences_UniProt_IDs]

A0A010PZU2_9PEZI
A0A015KAE9_9GLOM
A0A015L7S6_9GLOM
A0A017S8P2_9EURO
A0A022PSX6_ERYGU
A0A022PZ65_ERYGU
A0A024GIF4_9STRA
A0A024GJG1_9STRA
A0A024TJ39_9STRA
A0A026VSD3_CERBI
A0A026VV66_CERBI
A0A026WD99_CERBI
A0A059C872_EUCGR
A0A059CX17_EUCGR
A0A059CX64_EUCGR
A0A059JBP6_9EURO
A0A061GFN7_THECC
A0A061GSQ9_THECC
A0A061H0Q0_9BASI
A0A063C7J1_9HYPO
A0A066WLS0_9BASI
A0A066XFV0_COLSU
A0A067EUB7_CITSI
A0A067GD48_CITSI
A0A067GQB0_CITSI
A0A067LFH6_JATCU
A0A067M9I6_9HOMO
A0A067NY39_PLEOS
A0A067PJZ4_9HOMO
A0A067QKQ3_ZOONE
A0A067R4F5_ZOONE
A0A067T447_9AGAR
A0A068XY17_ECHMU
A0A072PYB5_9EURO
A0A072TGI2_MEDTR
A0A072UH06_MEDTR
A0A072V3Y4_MEDTR
A0A072VEE6_MEDTR
A0A074SR49_9HOMO
A0A074W6Y7_9PEZI
A0A074X189_9PEZI
A0A074Y7R1_AURPU
A0A074Y821_9PEZI
A0A074ZRQ8_9TREM
A0A077Z332_TRITR
A0A077ZKV3_TRITR
A0A078DNQ9_BRANA
A0A078DVV1_BRANA
A0A078FHR6_BRANA
A0A078I4W1_BRANA
A0A078IAP0_BRANA
A0A078IBA8_BRANA
A0A078JI41_BRANA
A0A081CNM4_PSEA2
A0A084G2G3_9PEZI
A0A084QHL6_9HYPO
A0A085NH67_9BILA
A0A086STF2_ACRC1
A0A087HRE7_ARAAL
A0A087QVF7_APTFO
A0A087SDL5_AUXPR
A0A087UWF1_9ARAC
A0A087V4D3_BALRE
A0A087VEF2_BALRE
A0A087YMU0_POEFO
A0A088A463_APIME
A0A088AL02_APIME
A0A091D5K4_FUKDA
A0A091G3G6_9AVES
A0A091GNA0_9AVES
A0A091H4K4_BUCRH
A0A091H5L1_BUCRH
A0A091I3M0_CALAN
A0A091IZM5_9AVES
A0A091K1S2_COLST
A0A091K5Z6_9AVES
A0A091LQ87_CARIC
A0A091MN35_9PASS
A0A091MXU3_APAVI
A0A091N1H4_APAVI
A0A091NDD2_APAVI
A0A091NTW6_HALAL
A0A091PH36_HALAL
A0A091PRJ6_HALAL
A0A091PS13_LEPDC
A0A091Q0D4_LEPDC
A0A091QCL9_MERNU
A0A091R6F9_MERNU
A0A091RC50_9GRUI
A0A091SPC0_9AVES
A0A091SRU7_9AVES
A0A091T0Z7_NESNO
A0A091T406_NESNO
A0A091TFI0_PHALP
A0A091U7P1_PHORB
A0A091UDD7_PHORB
A0A091UZB3_NIPNI
A0A091WHP0_OPIHO
A0A093BKH6_CHAPE
A0A093BNP7_TAUER
A0A093C689_9AVES
A0A093CXX1_TAUER
A0A093F1Z8_TAUER
A0A093HBR5_STRCA
A0A093HBU6_PICPB
A0A093HRD5_TYTAL
A0A093J6G5_EURHL
A0A093JF86_STRCA
A0A093L944_FULGA
A0A093QRY1_9PASS
A0A093XKI3_9PEZI
A0A093XN20_9PEZI
A0A093Z0G7_9PEZI
A0A093ZWV0_9PEZI
A0A094BN59_9PEZI
A0A094BTX8_9PEZI
A0A094D9Z8_9PEZI
A0A094EW14_9PEZI
A0A094FG43_9PEZI
A0A094G2Y8_9PEZI
A0A094GQG6_9PEZI
A0A094HPH2_9PEZI
A0A094IA60_9PEZI
A0A094K5I7_ANTCR
A0A094K7B3_ANTCR
A0A094KML0_9AVES
A0A094MTQ4_9AVES
A0A094ZDE0_SCHHA
A0A095CIN0_CRYGR
A0A096NWR8_PAPAN
A0A096PNE1_MAIZE
A0A096Q1V9_MAIZE
A0A096UT80_WHEAT
A0A099ZVX3_CHAVO
A0A0A0LSD4_CUCSA
A0A0A0LXI6_CUCSA
A0A0A1T372_9HYPO
A0A0A1V2U6_9HYPO
A0A0A2JV67_PENEN
A0A0A2KGL4_PENIT
A0A0A2W2K5_BEABA
A0A0A6YWQ7_MOUSE
A0A0A8LDA2_9SACH
A0A0B0MRX4_GOSAR
A0A0B0NNV0_GOSAR
A0A0B0NPA7_GOSAR
A0A0B0P381_GOSAR
A0A0B0PSN8_GOSAR
A0A0B1P950_UNCNE
A0A0B2PLP2_GLYSO
A0A0B2PQL7_GLYSO
A0A0B2Q4U2_GLYSO
A0A0B2QT29_GLYSO
A0A0B2R276_GLYSO
A0A0B2RVG0_GLYSO
A0A0B2SP89_GLYSO
A0A0B2WME1_9HYPO
A0A0B4GU91_9HYPO
A0A0C2WUI4_9HOMO
A0A0C2X9S9_AMAMU
A0A0C3CAZ6_HEBCY
A0A0C3CRT0_9HOMO
A0A0C3E8G9_9HOMO
A0A0C3GUC6_9PEZI
A0A0C3P5D2_PISTI
A0A0C3PHS0_PHLGI
A0A0C4DRU1_MAGP6
A0A0C7NFY7_9SACH
A0A0C9UQT0_9HOMO
A0A0C9V3G5_9HOMO
A0A0C9XAA1_9AGAR
A0A0C9ZJN6_9HOMO
A0A0D0A3W3_9HOMO
A0A0D0E4M6_9HOMO
A0A0D1CLR9_USTMA
A0A0D1XBW8_9PEZI
A0A0D1Y8M3_9EURO
A0A0D1ZB37_9EURO
A0A0D1ZVI8_9EURO
A0A0D2A082_9PEZI
A0A0D2AQD9_9EURO
A0A0D2C865_9EURO
A0A0D2D0M7_9EURO
A0A0D2D5Z2_9EURO
A0A0D2E812_9EURO
A0A0D2EUP9_9EURO
A0A0D2GUJ2_9EURO
A0A0D2J344_9EURO
A0A0D2KK02_9EURO
A0A0D2L9E8_9AGAR
A0A0D2N947_GOSRA
A0A0D2NR89_GOSRA
A0A0D2S225_GOSRA
A0A0D2UI09_GOSRA
A0A0D2VAS6_GOSRA
A0A0D2VII4_GOSRA
A0A0D2W9E4_GOSRA
A0A0D2X038_CAPO3
A0A0D2XDA9_FUSO4
A0A0D3AJX2_BRAOL
A0A0D3CE76_BRAOL
A0A0D3EE24_BRAOL
A0A0D3GYQ8_9ORYZ
A0A0D7AES2_9AGAR
A0A0D7AYP0_9HOMO
A0A0D9N9L3_ASPFA
A0A0D9RJP2_CHLSB
A0A0D9X6I6_9ORYZ
A0A0D9X6I7_9ORYZ
A0A0E0ATQ6_9ORYZ
A0A0E0ATQ7_9ORYZ
A0A0E0ATQ8_9ORYZ
A0A0E0LTK8_ORYPU
A0A0E0LTK9_ORYPU
A0A0E0QH51_ORYRU
A0A0E0SF67_GIBZE
A0A0E1RVS2_COCIM
A0A0F4GLY8_9PEZI
A0A0F7TZT3_9EURO
A0A0F8BBP5_LARCR
A0A0F8BL60_CERFI
A0A0F8XCD5_9EURO
A0A0F9XL51_TRIHA
A0A0G2EAT4_9EURO
A0A0G2FG25_9PEZI
A0A0G2G9T2_9PEZI
A0A0G2I465_9EURO
A0A0G4M6L2_9PEZI
A0A0G4M7N6_9PEZI
A0A0G4PH51_PENCA
A0A0H1BC89_9EURO
A0A0H2RUJ6_9HOMO
A0A0H5CEM9_CYBJA
A0A0J0XUN1_9TREE
A0A0J6Y8L8_COCIT
A0A0J7KN47_LASNI
A0A0J7KQJ6_LASNI
A0A0J8BSY7_BETVU
A0A0J8CM59_BETVU
A0A0J8CN50_BETVU
A0A0J8QXV3_COCIT
A0A0J8RHS0_COCIT
A0A0J9UC40_FUSO4
A0A0J9UDK3_FUSO4
A0A0J9UFM3_FUSO4
A0A0K6FMJ9_9HOMO
A0A0K8L2H3_9EURO
A0A0K9PG63_ZOSMR
A0A0K9PPS0_ZOSMR
A0A0K9R076_SPIOL
A0A0K9R1A5_SPIOL
A0A0K9S088_SPIOL
A0A0L0DC04_THETB
A0A0L0GDP1_9EUKA
A0A0L0HFF6_SPIPN
A0A0L0NL06_9HYPO
A0A0L0P4P6_9ASCO
A0A0L0SLS6_ALLMA
A0A0L0W1G5_9BASI
A0A0L1HGZ6_9PLEO
A0A0L1JHT5_ASPNO
A0A0L6V5H5_9BASI
A0A0L6X0U3_9AGAR
A0A0L7KY22_9NEOP
A0A0L7QZ13_9HYME
A0A0L7R521_9HYME
A0A0L8FQE7_OCTBM
A0A0L8FQK0_OCTBM
A0A0L8IGV5_OCTBM
A0A0L8IGX1_OCTBM
A0A0L9SM51_9HYPO
A0A0L9T7Z1_PHAAN
A0A0L9UV86_PHAAN
A0A0L9VTZ6_PHAAN
A0A0M3KCK6_ANISI
A0A0M8MM48_9BASI
A0A0M8MSQ7_9HYPO
A0A0M8NZI9_9EURO
A0A0N0NH90_9EURO
A0A0N0U2V9_9HYME
A0A0N0U4F3_9HYME
A0A0N0V8R8_9HYPO
A0A0N1ICP6_PAPMA
A0A0N5DKL2_TRIMR
A0A0N5DKQ1_TRIMR
A0A0N5DKR5_TRIMR
A0A0N7KPM4_ORYSJ
A0A0N7L941_9BASI
A0A0N8K1U0_9TELE
A0A0P1A647_9STRA
A0A0P4UDK8_ROSNE
A0A0P7B8N2_9HYPO
A0A0P7UPB8_9TELE
A0A0P7XH60_9TELE
A0A0R3SV75_HYMDI
A0A0R3TTZ1_HYMNN
A0A0R3VTT4_TAEAS
A0A0R3X970_HYDTA
A0A0R4IJJ6_DANRE
A0A0S7DWZ8_9EURO
A0A0U1LV63_9EURO
A0A0U1RRS5_RAT
A0A0U1RRU7_RAT
A0A0U1RRX2_RAT
A0A0U1RS03_RAT
A0A0U1RS16_RAT
A0A0U5GDN8_9EURO
A0A0V0RNV2_9BILA
A0A0V0UF52_9BILA
A0A0V0V6L2_9BILA
A0A0V0VE13_9BILA
A0A0V0X7V5_9BILA
A0A0V0Y5U1_TRIPS
A0A0V0ZV30_9BILA
A0A0V1CWH9_TRIBR
A0A0V1H9A3_9BILA
A0A0V1LDQ7_9BILA
A0A0V1MHJ4_9BILA
A0A0V1PGM5_9BILA
A0A0W7VXS5_9HYPO
A0A0W8CKZ4_PHYNI
A0A101MQ21_9EURO
A0A109FLY9_9BASI
A0A117E311_ASPNG
A0A132A6Z4_SARSC
A0A135LL67_PENPA
A0A135TU19_9PEZI
A0A135UEQ4_9PEZI
A0A136JJ81_9PEZI
A0A137NUC4_CONC2
A0A139HXJ5_9PEZI
A0A139IMX3_9PEZI
A0A150V8R9_9PEZI
A0A151GL25_9HYPO
A0A151LY35_ALLMI
A0A151MI78_ALLMI
A0A151MI95_ALLMI
A0A151QUC7_CAJCA
A0A151R5J7_CAJCA
A0A151RZ36_CAJCA
A0A151UAF6_CAJCA
A0A151VYK7_HYPMA
A0A151XBI0_9HYME
A0A154PFQ2_9HYME
A0A158QW42_9CEST
A0A161W4D1_9PEZI
A0A162MMM2_9PEZI
A0A163G6W8_DIDRA
A0A164NSC1_9HOMO
A0A164ZTN2_9CRUS
A0A165BN38_9APHY
A0A165GSI7_9PEZI
A0A165HGR5_9BASI
A0A165KJE7_9APHY
A0A165N8H5_EXIGL
A0A165QVJ7_9HOMO
A0A165YDE1_DAUCA
A0A165ZA62_9HOMO
A0A166FCX0_9HOMO
A0A166FG26_DAUCA
A0A166KFS5_9HOMO
A0A166QVQ9_9PEZI
A0A167B0H5_9HYPO
A0A167PZ83_9BASI
A0A168F2X5_CORDF
A0A175YME3_DAUCA
A0A176W884_MARPO
A0A177CBG1_9PLEO
A0A177DH39_ALTAL
A0A177WJZ5_BATDE
A0A178B541_9PLEO
A0A178EJM3_9PLEO
A0A180G6A6_PUCT1
A0A183AJB1_9TREM
A0A183B2M9_9TREM
A0A183BGD4_9TREM
A0A183Q3X6_9TREM
A0A183T1Z0_SCHSO
A0A194PW79_PAPXU
A0A194S290_RHOGW
A0A194XI16_9HELO
A0A1B6QBA2_SORBI
A0A1B8XYH1_XENTR
A1C9Y1_ASPCL
A1CZD1_NEOFI
A3LQP7_PICST
A5DM11_PICGU
A6RFU5_AJECN
A7S1W9_NEMVE
A7SPJ8_NEMVE
A7TSV3_VANPO
A8J9L4_CHLRE
A8P0E8_COPC7
A8Q7P6_MALGO
A9RTY8_PHYPA
A9SHP2_PHYPA
A9TT53_PHYPA
B0D4T5_LACBS
B1ALB4_HUMAN
B2AWT0_PODAN
B2WJJ0_PYRTR
B6HMI9_PENRW
B6JX13_SCHJY
B6JYQ5_SCHJY
B6Q1Q2_TALMQ
B7PKM1_IXOSC
B7S4B3_PHATC
B8B9J0_ORYSI
B8BYG8_THAPS
B8MRB7_TALSN
B8NRI0_ASPFN
B8P4S3_POSPM
B8PH41_POSPM
B9GG80_POPTR
B9H2T5_POPTR
B9H8U5_POPTR
B9RBC7_RICCO
B9SJ73_RICCO
C0NR07_AJECG
C1G279_PARBD
C1GPI9_PARBA
C3Y356_BRAFL
C4JND5_UNCRE
C4R813_KOMPG
C4XYY6_CLAL4
C5DKW6_LACTC
C5DT17_ZYGRC
C5FW14_ARTOC
C5GAW4_AJEDR
C5MJA9_CANTT
C6HPV5_AJECH
C7YQM5_NECH7
C8VMW9_EMENI
C9SPQ7_VERA1
D0NT29_PHYIT
D4ACJ3_RAT
D4AIG7_ARTBC
D5GA94_TUBMM
D6WCQ2_TRICA
D7KCU4_ARALL
D7LIZ2_ARALL
D7LZ76_ARALL
D7TGB2_VITVI
D8M1L4_BLAHO
D8Q8D7_SCHCM
D8RDU1_SELML
D8RM85_SELML
D8S2I9_SELML
D8U0T7_VOLCA
E0V9J8_PEDHC
E0VHM3_PEDHC
E1ZRG4_CHLVA
E2A0Y3_CAMFO
E2AQH5_CAMFO
E2B3D6_HARSA
E2BIV8_HARSA
E2C6P7_HARSA
E2PSW0_ASPNC
E3JSZ3_PUCGT
E3Q2Y2_COLGM
E3RCH7_PYRTT
E4UTC2_ARTGP
E4X8V8_OIKDI
E5A7G4_LEPMJ
E5SK35_TRISP
E6ZNC2_SPORE
E9DB21_COCPS
E9DZT2_METAQ
E9F0K0_METRA
E9G8N1_DAPPU
E9GDE8_DAPPU
E9J5Q0_SOLIN
E9JCC1_SOLIN
E9PD50_HUMAN
EBS1_ASHGO
EBS1_YEAST
EST1_SCHPO
EST1_YEAST
F0USJ7_AJEC8
F0XHM4_GROCL
F1MLM3_BOVIN
F1N4M5_BOVIN
F1NG37_CHICK
F1PF83_CANLF
F1RP14_PIG
F1S660_PIG
F2PQ10_TRIEC
F2SPN9_TRIRC
F2U9C5_SALR5
F4NYG8_BATDJ
F4WS49_ACREC
F4WTP3_ACREC
F6HA45_VITVI
F6HKA5_VITVI
F6RX06_MONDO
F6TWP2_XENTR
F6U9C7_MONDO
F6V093_CIOIN
F6V972_MONDO
F6W9D7_MACMU
F6WN78_ORNAN
F6WT10_MOUSE
F6Y1C8_MONDO
F7A748_CALJA
F7B037_HORSE
F7B512_HORSE
F7C550_MACMU
F7C572_MACMU
F7FDL6_MACMU
F7G5Y7_ORNAN
F7HCS2_MACMU
F7HCX4_CALJA
F7HI83_CALJA
F7HX25_CALJA
F7I7R1_CALJA
F7VYP8_SORMK
F8PTG6_SERL3
F9GFT3_FUSOF
G0R7R3_HYPJQ
G0S4Q0_CHATD
G0SVS5_RHOT2
G0VBQ2_NAUCC
G0VCQ7_NAUCC
G0W8M6_NAUDC
G0WDX4_NAUDC
G1L6K1_AILME
G1L6K9_AILME
G1MS66_MELGA
G1N1E7_MELGA
G1PSB8_MYOLU
G1S8Q3_NOMLE
G1TLL0_RABIT
G1TMA0_RABIT
G1XUL4_ARTOA
G2QBY1_MYCTT
G2RAW9_THITE
G2X711_VERDV
G2XWL7_BOTF4
G3AT11_SPAPN
G3BDH4_CANTC
G3HAV1_CRIGR
G3JBD7_CORMM
G3NA03_GASAC
G3NA05_GASAC
G3QIU3_GORGO
G3RYM6_GORGO
G3T1D3_LOXAF
G3TUF6_LOXAF
G3VBS7_SARHA
G3VCZ2_SARHA
G3W6R5_SARHA
G3WJ17_SARHA
G3WJ18_SARHA
G3Y4K8_ASPNA
G4LY27_SCHMA
G4LZV6_SCHMA
G4N857_MAGO7
G4TX73_SERID
G4UP84_NEUT9
G4ZGW9_PHYSP
G5AVJ0_HETGA
G5B447_HETGA
G6CYI0_DANPL
G7E4Y3_MIXOS
G7ISB5_MEDTR
G7K338_MEDTR
G7NXG4_MACFA
G7PT03_MACFA
G7XSG5_ASPKW
G7Y4H5_CLOSI
G7YBF0_CLOSI
G8BZY1_TETPH
G8JT76_ERECY
G8YL97_PICSO
G8YNM7_PICSO
G8ZXK6_TORDC
G9MMX0_HYPVG
G9NJ51_HYPAI
H0EID4_GLAL7
H0VDF0_CAVPO
H0WM46_OTOGA
H0Z0H3_TAEGU
H1VC04_COLHI
H1VSY5_COLHI
H2ARC3_KAZAF
H2AZ36_KAZAF
H2LSV7_ORYLA
H2N4F3_PONAB
H2Q0R5_PANTR
H2Y3J0_CIOIN
H2Z5X7_CIOSA
H2ZU25_LATCH
H2ZUL5_LATCH
H2ZUL6_LATCH
H3AQN3_LATCH
H3CAU2_TETNG
H6BYY6_EXODN
H9GI56_ANOCA
H9GLU6_ANOCA
H9GMU5_ANOCA
H9JEJ6_BOMMO
I0YL23_COCSC
I1I2R2_BRADI
I1KMI5_SOYBN
I1M095_SOYBN
I1M225_SOYBN
I1NDW5_SOYBN
I1QHG4_ORYGL
I1RS26_GIBZE
I2FUW1_USTH4
I2H8A9_TETBL
I3IUR1_ORENI
I3LWK0_ICTTR
I3MYS7_ICTTR
I3N8D9_ICTTR
I4YIW9_WALMC
J3MS10_ORYBR
J3P7T1_GAGT3
J4IBX3_9APHY
J4KP39_BEAB2
J7REZ1_KAZNA
J7S3E4_KAZNA
J8LJX4_SACAR
J9JRP7_ACYPI
K0K9L7_WICCF
K0RWD5_THAOC
K1PZD1_CRAGI
K1WXS9_MARBU
K2RHP8_MACPH
K3W109_FUSPC
K3W6K6_PYTUL
K3X593_PYTUL
K3ZQA9_SETIT
K4B927_SOLLC
K4D2W4_SOLLC
K4DDL9_SOLLC
K5WBZ4_PHACS
K5X5Y4_AGABU
K7G0G3_PELSI
K7G0G9_PELSI
K7IQ52_NASVI
K7L2R0_SOYBN
K7MA63_SOYBN
K9FNG1_PEND2
L1IGE9_GUITH
L2FVU1_COLGN
L5JR76_PTEAL
L5KYV7_PTEAL
L5LBS4_MYODS
L8GCG8_PSED2
L8HHP4_ACACA
L8WXP5_THACA
L8Y846_TUPCH
M0RYJ8_MUSAM
M0SAQ3_MUSAM
M0TI90_MUSAM
M0WJ30_HORVD
M1AZI1_SOLTU
M1AZI2_SOLTU
M1C6P7_SOLTU
M1C6P9_SOLTU
M1CWM7_SOLTU
M1WFF1_CLAP2
M2N127_BAUCO
M2QUC6_COCSN
M2RE87_CERS8
M2V488_COCH5
M3B9A2_PSEFD
M3CQG7_SPHMS
M3JZJ8_CANMX
M3WE60_FELCA
M3XLK7_LATCH
M3YJY1_MUSPF
M3ZY43_XIPMA
M4BYS7_HYAAE
M4CDF2_BRARP
M4D334_BRARP
M4DU46_BRARP
M4EVQ4_BRARP
M5BXZ7_THACB
M5EQW9_MALS4
M5G0E3_DACPD
M5WMB4_PRUPE
M5X741_PRUPE
M7BQU8_CHEMY
M7TDC5_EUTLA
M7UCY0_BOTF1
M7X0Y4_RHOT1
M8AJQ2_TRIUA
N1JEY7_BLUG1
N1PWQ8_DOTSN
N1RID4_FUSC4
N4TM79_FUSC1
N4VJ83_COLOR
Q0CA92_ASPTN
Q0J6K0_ORYSJ
Q0V0H5_PHANO
Q1LVF3_DANRE
Q2H907_CHAGB
Q2HTS7_MEDTR
Q2UTS2_ASPOR
Q4WTX1_ASPFU
Q5AJX4_CANAL
Q5K8Z4_CRYNJ
Q6BIA6_DEBHA
Q6CJ80_KLULA
Q6FU90_CANGA
Q6P3P9_XENTR
Q7RYP7_NEUCR
R0GNP5_9BRAS
R0GSM4_9BRAS
R0KAK0_SETT2
R1GJ78_BOTPV
R4XEB8_TAPDE
R7SU74_DICSQ
R7YK35_CONA1
R9AFZ3_WALI9
R9P9V2_PSEHS
S0DTP8_GIBF5
S3C5Z2_OPHP1
S3D8L7_GLAL2
S6E1L1_ZYGB2
S7P581_MYOBR
S7Q1G9_MYOBR
S7RH95_GLOTA
S8A364_DACHA
S8B684_PENO1
S8D367_9LAMI
S8EA49_FOMPI
S9W4V5_SCHCR
S9W5V7_SCHCR
SMG7L_ARATH
SMG7_ARATH
SMG7_HUMAN
SMG7_MOUSE
T0LAS7_COLGC
T1FGZ8_HELRO
T1G9B9_HELRO
T1I5H2_RHOPR
T1ICT2_RHOPR
T1INQ0_STRMM
T1JIG1_STRMM
T1JIJ0_STRMM
T1K899_TETUR
T5AP20_OPHSC
U1I2W4_ENDPU
U3J8A0_ANAPL
U3JEL0_FICAL
U3JEL2_FICAL
U3JK70_FICAL
U4LXU8_PYROM
U4ULK1_DENPD
U4UVA1_DENPD
U5D3W4_AMBTC
U5D9D5_AMBTC
U5G107_POPTR
U5HIL7_USTV1
U7PQZ3_SPOS1
U9V054_RHIID
V2XGF5_MONRO
V4KVJ5_EUTSA
V4LQ18_EUTSA
V4UJV6_9ROSI
V4W0Z6_9ROSI
V5EYY6_KALBG
V5G2D1_BYSSN
V7B9E9_PHAVU
V7BM48_PHAVU
V7CMG9_PHAVU
V8P8I9_OPHHA
V9FYI7_PHYPR
W1QAD4_OGAPD
W2QU66_PHYPN
W2RW61_9EURO
W3A2B5_PHYPR
W3X1E5_9PEZI
W4FHK0_9STRA
W4JWF6_9HOMO
W4YJS1_STRPU
W4Z6K8_STRPU
W5EW77_WHEAT
W5FGC4_WHEAT
W5JTC0_ANODA
W5LNL6_ASTMX
W5LR47_ASTMX
W5M1T5_LEPOC
W5MP89_LEPOC
W5MPA1_LEPOC
W5NTC6_SHEEP
W5NTC7_SHEEP
W5PQU7_SHEEP
W6MTB0_9ASCO
W6PZ05_PENRF
W6UMH4_ECHGR
W6YJN7_COCCA
W7MA79_GIBM7
W7MBZ5_GIBM7
W7MLX1_GIBM7
W7U237_9STRA
W9CGD8_9HELO
W9RYX4_9ROSA
W9S570_9ROSA
W9W3H0_9EURO
W9XID4_9EURO
W9XPQ9_9EURO
W9XUA3_9EURO
X0D2B8_FUSOX
X0DAI7_FUSOX
X0DBR7_FUSOX
X0JFE4_FUSOX
X0JFK5_FUSOX
X0KDT3_FUSOX
X6LGH8_RETFI
X6MF33_RETFI
X6NNC6_RETFI
YB33_SCHPO
