# Supplementary material for: Widespread evolutionary crosstalk among protein domains in the context of multi-domain proteins
Source: PLoS One. 2018 Aug 31;13(8):e0203085. doi: 10.1371/journal.pone.0203085 (PMC6118372; doi:10.1371/journal.pone.0203085)
Supplement: S1 File — This archive contains a file presenting the list of UniProt identifiers of the URPs sequences included in the multi-domain MSAs for each of the 2,063 studied multi-domain architectures, and files containing the values of MI¯ and nMI¯ for individual domain pairs before and after domain sequence shuffling. (GZ) [file pone.0203085.s001.tar.gz › ./Pfam_family_vectors/PF12894_PF00400_PF00400_PF00400_all_alignment_sequences_UniProt_IDs]

A0A015IMT3_9GLOM
A0A016SVS9_9BILA
A0A016TC72_9BILA
A0A022PTP7_ERYGU
A0A022PZ32_ERYGU
A0A022Q9R4_ERYGU
A0A022RAA3_ERYGU
A0A022RZD7_ERYGU
A0A024TVV1_9STRA
A0A026WBU6_CERBI
A0A044QPP7_ONCVO
A0A044UA91_ONCVO
A0A059CRZ1_EUCGR
A0A059DKQ1_EUCGR
A0A059LHA1_9CHLO
A0A061EY32_THECC
A0A061G0A3_THECC
A0A061GC04_THECC
A0A061HE37_9BASI
A0A067CBV8_SAPPC
A0A067CBX8_SAPPC
A0A067D1B9_SAPPC
A0A067EF42_CITSI
A0A067ERC2_CITSI
A0A067F8H7_CITSI
A0A067JNS5_JATCU
A0A067JP69_JATCU
A0A067JPJ1_JATCU
A0A067M744_9HOMO
A0A067NW78_PLEOS
A0A067PYH0_9HOMO
A0A067QLV2_ZOONE
A0A067SFU2_9AGAR
A0A068RT53_9FUNG
A0A068X4L6_HYMMI
A0A072PPK5_9EURO
A0A072TYG9_MEDTR
A0A072U032_MEDTR
A0A072U570_MEDTR
A0A074RY25_9HOMO
A0A074W3D4_9PEZI
A0A075B0M9_9FUNG
A0A077ZE11_TRITR
A0A077ZWV2_STYLE
A0A078AB19_STYLE
A0A078ABS2_STYLE
A0A078AYR6_STYLE
A0A078B7R6_STYLE
A0A078DCG1_BRANA
A0A078EBJ8_BRANA
A0A078F8N2_BRANA
A0A078HWZ1_BRANA
A0A078I4V8_BRANA
A0A078IU69_BRANA
A0A078J4T4_BRANA
A0A084VM35_ANOSI
A0A084W9V2_ANOSI
A0A085N7R6_9BILA
A0A087GC48_ARAAL
A0A087GJ87_ARAAL
A0A087GND5_ARAAL
A0A087HAV8_ARAAL
A0A087QNW1_APTFO
A0A087RHH1_APTFO
A0A087SJT0_AUXPR
A0A087SMX7_AUXPR
A0A087SRR8_AUXPR
A0A087SSP7_AUXPR
A0A087TQM8_9ARAC
A0A087UFN0_9ARAC
A0A087V2G3_BALRE
A0A087XQQ9_POEFO
A0A087YD86_POEFO
A0A087ZZZ4_APIME
A0A090M0E4_OSTTA
A0A090N0L4_STRRB
A0A091DEE4_FUKDA
A0A091FYF8_9AVES
A0A091GMI4_BUCRH
A0A091GR75_BUCRH
A0A091HQM6_CALAN
A0A091J670_9AVES
A0A091K590_9AVES
A0A091K6R8_COLST
A0A091N940_9PASS
A0A091PHV0_HALAL
A0A091Q5G3_HALAL
A0A091QSK4_MERNU
A0A091QT30_LEPDC
A0A091SNL0_9AVES
A0A091U2Z4_PHORB
A0A091U3P8_9AVES
A0A091VAF6_NIPNI
A0A091WEU3_OPIHO
A0A093F2H5_TYTAL
A0A093FZW3_GAVST
A0A093GNV4_PICPB
A0A093HBS2_STRCA
A0A093KKD4_EURHL
A0A093L5R9_FULGA
A0A094KR47_ANTCR
A0A094LWY9_9AVES
A0A094MKV9_ANTCR
A0A095AGW9_SCHHA
A0A095AMA4_SCHHA
A0A096SPH6_MAIZE
A0A099P4P9_PICKU
A0A099ZAY2_TINGU
A0A0A0ABF0_CHAVO
A0A0A0KK33_CUCSA
A0A0A0KMP9_CUCSA
A0A0A0LCG1_CUCSA
A0A0A1NJ34_9FUNG
A0A0A1PJ35_9FUNG
A0A0A8L132_9SACH
A0A0B0MIN4_GOSAR
A0A0B0MKE5_GOSAR
A0A0B0MUN5_GOSAR
A0A0B0PX48_GOSAR
A0A0B1T945_OESDE
A0A0B2P8M2_GLYSO
A0A0B2PK68_GLYSO
A0A0B2QM73_GLYSO
A0A0B2QVV5_GLYSO
A0A0B2R0K9_GLYSO
A0A0B2RKL8_GLYSO
A0A0B2RRN5_GLYSO
A0A0B2S132_GLYSO
A0A0B2UKS7_9MICR
A0A0B8NHJ9_9NOCA
A0A0C1SE78_9ACTN
A0A0C2D3Z2_9BILA
A0A0C2JWX0_THEKT
A0A0C2WQ54_AMAMU
A0A0C3BXT9_HEBCY
A0A0C3FDG5_9HOMO
A0A0C3JXS7_PISTI
A0A0C3LSU8_9HOMO
A0A0C3NV06_PHLGI
A0A0C3SCR1_PHLGI
A0A0C7N8M6_9SACH
A0A0C9T167_PAXIN
A0A0C9T707_PAXIN
A0A0C9YDT7_9AGAR
A0A0D0A7X9_9HOMO
A0A0D0CXR8_9AGAR
A0A0D1XK23_9PEZI
A0A0D1YUE5_9EURO
A0A0D1Z7Q1_9EURO
A0A0D2ATX5_9EURO
A0A0D2C8M0_9EURO
A0A0D2DVU8_9EURO
A0A0D2ES67_9EURO
A0A0D2GH84_9EURO
A0A0D2GT42_9EURO
A0A0D2IW38_9EURO
A0A0D2JK87_9EURO
A0A0D2M4R0_9AGAR
A0A0D2P115_GOSRA
A0A0D2P121_GOSRA
A0A0D2QJF7_GOSRA
A0A0D2R167_GOSRA
A0A0D2SC74_GOSRA
A0A0D2T1Y2_GOSRA
A0A0D2TBY9_GOSRA
A0A0D2WGF9_CAPO3
A0A0D2WV11_CAPO3
A0A0D3A2A2_BRAOL
A0A0D3A5B8_BRAOL
A0A0D3ARA5_BRAOL
A0A0D3BT41_BRAOL
A0A0D3DFI4_BRAOL
A0A0D3F9C1_9ORYZ
A0A0D3FZR4_9ORYZ
A0A0D3H402_9ORYZ
A0A0D7A515_9AGAR
A0A0D7A5W2_9AGAR
A0A0D7BNP4_9HOMO
A0A0D8Y067_DICVI
A0A0D9RFI9_CHLSB
A0A0D9VJV5_9ORYZ
A0A0D9XBH7_9ORYZ
A0A0D9YWX8_9ORYZ
A0A0D9Z1E2_9ORYZ
A0A0E0AZZ1_9ORYZ
A0A0E0K403_ORYPU
A0A0E0K843_ORYPU
A0A0E0KUQ1_ORYPU
A0A0E0LYP0_ORYPU
A0A0E0NJP5_ORYRU
A0A0E0NP02_ORYRU
A0A0E0QND9_ORYRU
A0A0E0QNE0_ORYRU
A0A0F4GB29_9PEZI
A0A0F7TKM1_9EURO
A0A0F8BD19_LARCR
A0A0F8BTX3_LARCR
A0A0G2I1R7_9EURO
A0A0G4II05_PLABS
A0A0G4J242_PLABS
A0A0H2S075_9HOMO
A0A0H5CCK9_CYBJA
A0A0H5S8Q9_BRUMA
A0A0H5SLF7_BRUMA
A0A0J0XTM0_9TREE
A0A0J7L699_LASNI
A0A0J8CF69_BETVU
A0A0J8CPC9_BETVU
A0A0J8CXQ6_BETVU
A0A0J8QIC8_COCIT
A0A0K0E6E4_STRER
A0A0K0E827_STRER
A0A0K0EYR6_9BILA
A0A0K0FHM2_9BILA
A0A0K0JTB3_BRUMA
A0A0K9P855_ZOSMR
A0A0K9PBX1_ZOSMR
A0A0K9PIE6_ZOSMR
A0A0K9Q079_ZOSMR
A0A0K9RXT9_SPIOL
A0A0K9S1D1_SPIOL
A0A0L0CJG0_LUCCU
A0A0L0DAU1_THETB
A0A0L0DAY8_THETB
A0A0L0DAZ6_THETB
A0A0L0FUG7_9EUKA
A0A0L0G5T3_9EUKA
A0A0L0GC17_9EUKA
A0A0L0H7I5_SPIPN
A0A0L0S5E9_ALLMA
A0A0L0UU69_9BASI
A0A0L1HF24_9PLEO
A0A0L6VB17_9BASI
A0A0L7R3J1_9HYME
A0A0L8FHU6_OCTBM
A0A0L9TAL3_PHAAN
A0A0L9TQA7_PHAAN
A0A0L9UA43_PHAAN
A0A0L9UQD6_PHAAN
A0A0M0JBT3_9EUKA
A0A0M0JSU4_9EUKA
A0A0M3HF04_ASCLU
A0A0M3JVM1_ANISI
A0A0M8ZQI3_9HYME
A0A0M9FZD7_9TRYP
A0A0N1H776_9EURO
A0A0N1IM82_LEPSE
A0A0N4T285_BRUPA
A0A0N4TND7_BRUPA
A0A0N4TNY1_BRUPA
A0A0N4U6M7_DRAME
A0A0N4UME1_DRAME
A0A0N4V7K1_ENTVE
A0A0N4YI48_NIPBR
A0A0N4YMH4_NIPBR
A0A0N4ZKT0_PARTI
A0A0N5A3K8_PARTI
A0A0N5ADH3_9BILA
A0A0N5AY15_9BILA
A0A0N5BFT2_STREA
A0A0N5C2H5_STREA
A0A0N5CU28_THECL
A0A0N5D572_THECL
A0A0N5D7E4_THECL
A0A0N5E022_TRIMR
A0A0P0VSP9_ORYSJ
A0A0P1AG95_9STRA
A0A0P7UPG4_9TELE
A0A0P7X3M9_9TELE
A0A0P8XN77_DROAN
A0A0Q9WPS3_DROWI
A0A0R3RS07_9BILA
A0A0R3RZH3_9BILA
A0A0R3SB15_HYMDI
A0A0R3UHV8_9CEST
A0A0S3PAX7_9NOSO
A0A0S4JRK0_BODSA
A0A0T7BXL2_9CYAN
A0A0U1LZ04_9EURO
A0A0V0QI27_PSEPJ
A0A0V0QWM2_PSEPJ
A0A0V0R231_PSEPJ
A0A0V0RWM2_9BILA
A0A0V0TA18_9BILA
A0A0V0TZK6_9BILA
A0A0V0URX1_9BILA
A0A0V0V1P6_9BILA
A0A0V0WGN2_9BILA
A0A0V0WH57_9BILA
A0A0V0WR15_9BILA
A0A0V0XWB0_TRIPS
A0A0V0ZHV3_9BILA
A0A0V0ZM88_9BILA
A0A0V1CDM5_TRIBR
A0A0V1CLK2_TRIBR
A0A0V1GVL2_9BILA
A0A0V1KQ03_9BILA
A0A0V1LLK1_9BILA
A0A0V1MFL8_9BILA
A0A0V1MG30_9BILA
A0A0V1NKP2_9BILA
A0A0V1NU69_9BILA
A0A0W0FQQ1_9AGAR
A0A0W0FVX1_9AGAR
A0A120E9I1_9BASI
A0A131ZTX8_SARSC
A0A137R1M6_9AGAR
A0A139AU06_GONPR
A0A139HN79_9PEZI
A0A139I569_9PEZI
A0A139SLR8_9BACT
A0A150VBC5_9PEZI
A0A151NGP9_ALLMI
A0A151P6B9_ALLMI
A0A151SD40_CAJCA
A0A151SFQ0_CAJCA
A0A151SNV6_CAJCA
A0A151SQE9_CAJCA
A0A151T500_CAJCA
A0A151TJK7_CAJCA
A0A151VRL0_HYPMA
A0A151WFR8_9HYME
A0A151Z7P9_9MYCE
A0A151ZC56_9MYCE
A0A154PKT1_9HYME
A0A158NVA2_ATTCE
A0A158PBL8_ANGCA
A0A158PD39_ANGCS
A0A158Q8J3_9BILA
A0A158QI14_HYMNN
A0A158QK10_HAEPC
A0A162XRR0_DIDRA
A0A164TQV5_DAUCA
A0A164VCV8_9CRUS
A0A165ATF2_EXIGL
A0A165BQI9_9APHY
A0A165D1I5_9BASI
A0A165FHP2_9BASI
A0A165GAT6_9PEZI
A0A165QI01_9HOMO
A0A165SQM8_9APHY
A0A165ZNK6_DAUCA
A0A166B032_EXIGL
A0A166E0V2_DAUCA
A0A166HT01_9HOMO
A0A166SND6_9HOMO
A0A167K573_9BASI
A0A167KQ37_PHYB8
A0A168KHG1_MUCCL
A0A176WH40_MARPO
A0A177CSV8_9PLEO
A0A177D545_ALTAL
A0A178B8Z5_9PLEO
A0A178EL61_9PLEO
A0A180H4A0_PUCT1
A0A183C2W1_GLOPA
A0A183GXV9_9BILA
A0A183J1E1_9BILA
A0A183MJ07_9TREM
A0A183P3J7_9TREM
A0A183QLC1_9TREM
A0A183STZ9_SCHSO
A0A183W7T5_TRIRE
A0A194RAM3_PAPMA
A0A194S5Z6_RHOGW
A0A194XM24_9HELO
A0A194YRX0_SORBI
A0BCU8_PARTE
A0BZX2_PARTE
A0CS41_PARTE
A0D8M9_PARTE
A0D9W2_PARTE
A0DGA9_PARTE
A0DPL6_PARTE
A0DUY3_PARTE
A0ECJ4_PARTE
A0EI77_PARTE
A2QZ48_ASPNC
A2X8M5_ORYSI
A4HDN2_LEIBR
A5BP73_VITVI
A5DFM6_PICGU
A5DV20_LODEL
A5KE26_PLAVS
A7SRF1_NEMVE
A7TJG1_VANPO
A8N519_COPC7
A8PU28_MALGO
A8Q8X4_MALGO
A8WLM4_CAEBR
A9RGJ1_PHYPA
A9RT33_PHYPA
A9SFE2_PHYPA
A9SJA5_PHYPA
A9T3S5_PHYPA
A9T839_PHYPA
A9T9Y3_PHYPA
A9VCW3_MONBE
B0X5Y2_CULQU
B1WCA1_RAT
B3L228_PLAKH
B3MJN7_DROAN
B3MS79_DROAN
B3S1N1_TRIAD
B3S2G5_TRIAD
B4GQN3_DROPE
B4I218_DROSE
B4JAB6_DROGR
B4JX77_DROGR
B4KI23_DROMO
B4L2J6_DROMO
B4LTD3_DROVI
B4M7U0_DROVI
B4MU62_DROWI
B4NC43_DROWI
B4Q702_DROSI
B4R4P5_DROSI
B6AJA8_CRYMR
B6JUX2_SCHJY
B6QVY9_TALMQ
B6QVZ0_TALMQ
B7KCP0_CYAP7
B7P4H7_IXOSC
B8ATM4_ORYSI
B8BD73_ORYSI
B8C2F7_THAPS
B8CBY2_THAPS
B8MT97_TALSN
B8P1E0_POSPM
B9G290_ORYSJ
B9GW44_POPTR
B9I5Q9_POPTR
B9IIJ8_POPTR
B9IPC6_POPTR
B9RA26_RICCO
B9RBZ5_RICCO
B9S1Y4_RICCO
B9SDP0_RICCO
C0NAK8_AJECG
C0PLV0_MAIZE
C1E6Q7_MICCC
C1E8V9_MICCC
C1GA80_PARBD
C1GHQ2_PARBD
C1GQ70_PARBA
C1MT18_MICPC
C3ZJ75_BRAFL
C4JZS1_UNCRE
C4R1Y2_KOMPG
C4XXW1_CLAL4
C5DHY5_LACTC
C5E080_ZYGRC
C5GHD8_AJEDR
C5X0V5_SORBI
C5XZL9_SORBI
C6H4K6_AJECH
CD203_ARATH
CD205_ARATH
CDC20_DICDI
CDC20_MOUSE
CDC20_RAT
CDC21_ARATH
CDC22_ARATH
CDC26_ARATH
CDH1_DICDI
D0LHH5_HALO1
D0MXC5_PHYIT
D2HSR3_AILME
D2VL61_NAEGR
D2W1K7_NAEGR
D3B3W0_POLPA
D3YTV2_MOUSE
D6W9Q9_TRICA
D6WCR2_TRICA
D7LNJ3_ARALL
D7M6A1_ARALL
D7M8S7_ARALL
D7SNK0_VITVI
D7T7U4_VITVI
D7U1R2_VITVI
D7U1R7_VITVI
D7U1S0_VITVI
D8LDI1_ECTSI
D8MAN0_BLAHO
D8QAG5_SCHCM
D8QLM3_SCHCM
D8QN06_SELML
D8QPF0_SELML
D8R6E0_SELML
D8R778_SELML
D8RFV8_SELML
D8S4L4_SELML
D8SL27_SELML
D8TVU8_VOLCA
D8U9C1_VOLCA
E1FLU2_LOALO
E1G7U2_LOALO
E1ZGD8_CHLVA
E1ZSC0_CHLVA
E2B214_CAMFO
E2B8G8_HARSA
E2R4Z3_CANLF
E2RGS2_CANLF
E3L4C9_PUCGT
E3NB14_CAERE
E3RHY0_PYRTT
E4WQ30_OIKDI
E5RZC2_TRISP
E5SQ63_TRISP
E6ZXA2_SPORE
E7FF93_DANRE
E9AH79_LEIIN
E9GJW1_DAPPU
E9H6T0_DAPPU
E9IVM5_SOLIN
F0UJ38_AJEC8
F0XVH6_AURAN
F0ZUQ0_DICPU
F0ZYQ5_DICPU
F2UI04_SALR5
F4NRT3_BATDJ
F4QFT6_DICFS
F4QFU2_DICFS
F4R603_MELLP
F4X2K7_ACREC
F6HUJ3_VITVI
F6PJD6_MONDO
F6PMW4_ORNAN
F6PS44_MONDO
F6S1M1_XENTR
F6TG42_MACMU
F6UE96_XENTR
F6UNP2_CIOIN
F6WPH9_HORSE
F6Z3Z6_XENTR
F6ZDC9_MONDO
F7CR45_HORSE
F7GTB6_MACMU
F7GUM2_CALJA
F7GUN8_CALJA
F7I7P5_CALJA
F7W0G1_SORMK
F8PR16_SERL3
F8PRD8_SERL3
F9WA49_TRYCI
F9X8B7_ZYMTI
FZR1_ARATH
FZR_HUMAN
FZR_MOUSE
G0PFU7_CAEBE
G0QJ84_ICHMG
G0QRW8_ICHMG
G0QXF8_ICHMG
G0QZN5_ICHMG
G0VBE9_NAUCC
G1KNN9_ANOCA
G1LGD1_AILME
G1NBR7_MELGA
G1P0C1_MYOLU
G1PKX0_MYOLU
G1QQM0_NOMLE
G2QRY9_THITE
G3AKI9_SPAPN
G3B8V3_CANTC
G3HSJ7_CRIGR
G3P9B3_GASAC
G3P9D2_GASAC
G3P9D9_GASAC
G3PR65_GASAC
G3PUY7_GASAC
G3QIF6_GORGO
G3VGA5_SARHA
G3VP25_SARHA
G4THD4_SERID
G4UFN5_NEUT9
G4VNY6_SCHMA
G4YJD9_PHYSP
G5AKQ5_HETGA
G6DM13_DANPL
G7E2L9_MIXOS
G7IY01_MEDTR
G7K6J6_MEDTR
G7KZ43_MEDTR
G7L048_MEDTR
G7YLH8_CLOSI
G8BEQ5_CANPC
G8BUY1_TETPH
G8JV75_ERECY
G8YQ68_PICSO
G8YRM9_PICSO
G8ZWP0_TORDC
H0W8B9_CAVPO
H0XAM8_OTOGA
H0Z9X7_TAEGU
H2M347_ORYLA
H2MKK5_ORYLA
H2MPD6_ORYLA
H2RQA0_TAKRU
H2RQA1_TAKRU
H2T4F0_TAKRU
H2TEF5_TAKRU
H2TK73_TAKRU
H2VGB4_CAEJA
H2YPL0_CIOSA
H2YPL1_CIOSA
H2YPL2_CIOSA
H3A259_LATCH
H3CQZ2_TETNG
H3DCT1_TETNG
H3DCY6_TETNG
H3DXN2_PRIPA
H3DZP0_PRIPA
H3G782_PHYRM
H6C105_EXODN
H9JEH7_BOMMO
H9KZ18_CHICK
I0YMW4_COCSC
I0Z7M6_COCSC
I1FFF5_AMPQE
I1GF58_AMPQE
I1HAC7_BRADI
I1HVN4_BRADI
I1ICW9_BRADI
I1IM68_BRADI
I1IPI1_BRADI
I1IS66_BRADI
I1J1D4_BRADI
I1JA18_SOYBN
I1JAI7_SOYBN
I1JQC1_SOYBN
I1K0F5_SOYBN
I1KVY1_SOYBN
I1LG24_SOYBN
I1LGJ0_SOYBN
I1MUS6_SOYBN
I1P3D7_ORYGL
I1P713_ORYGL
I1PPD6_ORYGL
I1QM77_ORYGL
I2FMU8_USTH4
I2G2Z6_USTH4
I2H6U3_TETBL
I2JQI6_DEKBR
I3J0G9_ORENI
I3J0H0_ORENI
I3JU40_ORENI
I3JVC2_ORENI
I3JVC3_ORENI
I3KQQ3_ORENI
I3M156_ICTTR
I4Y9E8_WALMC
I7LY73_TETTS
I7M414_TETTS
I7M5X2_TETTS
I7MD39_TETTS
J3M118_ORYBR
J4G400_9APHY
J7RHI2_KAZNA
J9EPE8_WUCBA
J9F056_WUCBA
J9F309_WUCBA
J9F3Q0_9SPIT
J9F9R3_WUCBA
J9IJ40_9SPIT
J9IRT8_9SPIT
J9J413_9SPIT
J9K6F6_ACYPI
K0KEW7_WICCF
K1PS08_CRAGI
K1QJU3_CRAGI
K1WH96_TRIAC
K2MNX3_TRYCR
K2NWY8_TRYCR
K3WTS7_PYTUL
K3Y714_SETIT
K3YS56_SETIT
K3YS61_SETIT
K4A8G4_SETIT
K4BIU6_SOLLC
K4BJA5_SOLLC
K4C903_SOLLC
K4CI33_SOLLC
K4CP08_SOLLC
K4DFY0_SOLLC
K5VQC9_PHACS
K5X053_AGABU
K7FKI9_PELSI
K7FYW9_PELSI
K7FYX4_PELSI
K7ILS6_NASVI
K7K771_SOYBN
K7LIT2_SOYBN
K7U7J8_MAIZE
K7VM25_MAIZE
K9RA29_9CYAN
L5KBS7_PTEAL
L5KQA7_PTEAL
L5L806_PTEAL
L5LYF6_MYODS
L8GHF3_ACACA
M0RU79_MUSAM
M0RUS7_MUSAM
M0S351_MUSAM
M0S3R2_MUSAM
M0SGK3_MUSAM
M0SZI1_MUSAM
M0TQG1_MUSAM
M0UD36_MUSAM
M0UHT4_HORVD
M0UYW2_HORVD
M0WCD8_HORVD
M0WWU2_HORVD
M0ZII4_SOLTU
M1A2W4_SOLTU
M1AQH4_SOLTU
M1BL19_SOLTU
M1C2T4_SOLTU
M1CKM2_SOLTU
M1VKQ5_CYAM1
M2LJQ1_BAUCO
M2N518_BAUCO
M2PBP3_CERS8
M2SU93_COCSN
M2UNV2_COCH5
M2WYE9_GALSU
M2Y3T7_GALSU
M3K8G2_CANMX
M3VY04_FELCA
M3XXP4_MUSPF
M3YQP4_MUSPF
M4ANI5_XIPMA
M4AXL3_XIPMA
M4AY25_XIPMA
M4CMV6_BRARP
M4CVT0_BRARP
M4DAZ5_BRARP
M4DS54_BRARP
M4EKV9_BRARP
M4F7F1_BRARP
M5E7W2_MALS4
M5GDK9_DACPD
M5W4Z6_PRUPE
M5W8X1_PRUPE
M5WFD3_PRUPE
M5X8F7_PRUPE
M5XR36_PRUPE
M7C196_CHEMY
M7YID4_TRIUA
M7ZUG6_TRIUA
M7ZZ01_TRIUA
M9M6V8_PSEA3
N1Q2S2_DOTSN
N1QCC9_PSEFD
N1QLX8_SPHMS
Q09649_CAEEL
Q0JAG9_ORYSJ
Q0V7C2_PHANO
Q10SH0_ORYSJ
Q17CQ5_AEDAE
Q22CY9_TETTS
Q29G84_DROPS
Q29NM6_DROPS
Q2HSM1_MEDTR
Q32L05_BOVIN
Q4DSS0_TRYCC
Q4DY65_TRYCC
Q4QAF9_LEIMA
Q57TW3_TRYB2
Q5CS86_CRYPI
Q5H7B9_PIG
Q5ZI36_CHICK
Q6CBI4_YARLI
Q6CXF2_KLULA
Q6FXY3_CANGA
Q6Z8D3_ORYSJ
Q7PUU4_ANOGA
Q7S7C3_NEUCR
Q7ZUP9_DANRE
Q8SS21_ENCCU
Q9M7I2_MEDTR
Q9W1F6_DROME
Q9W4H9_DROME
R0F598_9BRAS
R0FF72_9BRAS
R0FPL5_9BRAS
R0GIG1_9BRAS
R0H691_9BRAS
R0HCV8_9BRAS
R0HG09_9BRAS
R0JKC1_SETT2
R1CZ98_EMIHU
R1DVB0_EMIHU
R1E893_EMIHU
R4XJA9_TAPDE
R7SMT7_DICSQ
R7VQV8_COLLI
R9PE35_PSEHS
S2K1B2_MUCC1
S7PBU5_MYOBR
S7RLI1_GLOTA
S7XUZ1_SPRLO
S7Z9V4_PENO1
S8CS36_9LAMI
S8CY95_9LAMI
S8E8U6_FOMPI
S8FWA4_FOMPI
S9WU11_9TRYP
S9X028_SCHCR
T0Q802_9STRA
T0R0Q0_9STRA
T1EEK3_HELRO
T1I9P9_RHOPR
T1J1W4_STRMM
T1K772_TETUR
T1KVZ6_TETUR
U1HER8_ENDPU
U1M932_ASCSU
U1MF94_ASCSU
U3IE02_ANAPL
U3IRV9_ANAPL
U3KAN0_FICAL
U5D4Q3_AMBTC
U5D5L2_AMBTC
U5FR10_POPTR
U5HFI2_USTV1
U6PW63_HAECO
U9TAQ4_RHIID
U9VSU6_9CYAN
V2X8B4_MONRO
V2XCL3_MONRO
V3ZB72_LOTGI
V4CML2_LOTGI
V4L3Q4_EUTSA
V4L7Q0_EUTSA
V4LCP8_EUTSA
V4LT80_EUTSA
V4LW52_EUTSA
V4LWP3_EUTSA
V4P351_EUTSA
V4S2Z1_9ROSI
V4SW50_9ROSI
V4T0R9_9ROSI
V5BFK8_TRYCR
V5ER68_KALBG
V7C0Z4_PHAVU
V7CE57_PHAVU
V7CI41_PHAVU
V7CMF6_PHAVU
V7D1C8_PHAVU
V8PF70_OPHHA
V9E3X7_PHYPR
W1NLS7_AMBTC
W1NNB5_AMBTC
W1PBE0_AMBTC
W1Q914_OGAPD
W2R0B3_PHYPN
W2RY52_9EURO
W2YAR7_PHYPR
W4FKW6_9STRA
W4FMS0_9STRA
W4JMI9_9HOMO
W4YU97_STRPU
W5AV95_WHEAT
W5BE80_WHEAT
W5F234_WHEAT
W5FJJ0_WHEAT
W5FK24_WHEAT
W5FUG8_WHEAT
W5FWD6_WHEAT
W5G5X3_WHEAT
W5GZS9_WHEAT
W5JAB6_ANODA
W5JUW9_ANODA
W5LAN6_ASTMX
W5LCS0_ASTMX
W5LIA7_ASTMX
W5LZJ8_LEPOC
W5M8H8_LEPOC
W5M8J3_LEPOC
W5MXB5_LEPOC
W5PSG6_SHEEP
W6KWL9_9TRYP
W6KZ71_9TRYP
W6MU29_9ASCO
W6YFD8_COCCA
W7TGL5_9STRA
W9RYM1_9ROSA
W9SEV6_9ROSA
W9WDN5_9EURO
W9WUM2_9EURO
W9XT53_9EURO
W9Y0R9_9EURO
