# Supplementary material for: Widespread evolutionary crosstalk among protein domains in the context of multi-domain proteins
Source: PLoS One. 2018 Aug 31;13(8):e0203085. doi: 10.1371/journal.pone.0203085 (PMC6118372; doi:10.1371/journal.pone.0203085)
Supplement: S1 File — This archive contains a file presenting the list of UniProt identifiers of the URPs sequences included in the multi-domain MSAs for each of the 2,063 studied multi-domain architectures, and files containing the values of MI¯ and nMI¯ for individual domain pairs before and after domain sequence shuffling. (GZ) [file pone.0203085.s001.tar.gz › ./Pfam_family_vectors/PF00753_PF14863_PF14864_all_alignment_sequences_UniProt_IDs]

A0A011NWQ9_9PROT
A0A014QVZ6_9HYPO
A0A024HGL3_PSEKB
A0A024HLX1_PSEKB
A0A024JQP3_9MYCO
A0A024Q872_9BACI
A0A031LPR1_9GAMM
A0A059ML64_9NOCA
A0A059MR58_9NOCA
A0A059VTD7_STRA9
A0A059W2A9_STRA9
A0A059W2J4_STRA9
A0A060RBC0_9BACT
A0A062U853_9RHOB
A0A066ZY18_HYDMR
A0A072P3A3_9EURO
A0A072PE51_9EURO
A0A073K0Q0_9BACI
A0A074M6C6_ERYLO
A0A074MKQ9_9SPHN
A0A074T475_HAMHA
A0A077FC56_9PSED
A0A077LTM5_9MICO
A0A077M273_9MICO
A0A078L2X3_9GAMM
A0A081BAK8_9RHIZ
A0A081K7P1_9GAMM
A0A081NEU9_9GAMM
A0A081NMH8_9GAMM
A0A083ZZR0_9GAMM
A0A084GGW2_9PEZI
A0A084R1T9_9HYPO
A0A085V585_PSESX
A0A093Y319_9PEZI
A0A093ZQU8_9PEZI
A0A094A422_9PEZI
A0A094B0D4_9PEZI
A0A094C6Q8_9PEZI
A0A094D0Z1_9PEZI
A0A094ENU4_9PEZI
A0A094G7Q2_9PEZI
A0A094GXG2_9PEZI
A0A094HF93_9PEZI
A0A095D2F6_9SPHN
A0A098G3J8_9GAMM
A0A099SBZ9_9CLOT
A0A0A1FWC0_9MYCO
A0A0A1FXR5_9MYCO
A0A0A1TW37_ENTIV
A0A0A1TY68_ENTIV
A0A0A1TZR8_ENTIV
A0A0A1TZZ7_ENTIV
A0A0A1U0F0_ENTIV
A0A0A1UEG7_ENTIV
A0A0A1UFG2_ENTIV
A0A0A1UGN4_ENTIV
A0A0A1UQC5_9HYPO
A0A0A1V608_9HYPO
A0A0A3HLS5_9BACI
A0A0A5JP86_9VIBR
A0A0A6Q6Q4_9BURK
A0A0A6Q9I9_9BURK
A0A0A6QBA6_9BURK
A0A0A7ENU9_9GAMM
A0A0B2AC37_9MICO
A0A0B2AVQ5_9ACTN
A0A0B2JZ66_9FIRM
A0A0B4GI44_9HYPO
A0A0B4S242_9FIRM
A0A0B4XID8_9GAMM
A0A0B5DDF2_9ACTN
A0A0B8N3Q3_9EURO
A0A0C1RKG2_9ACTN
A0A0C1TBM2_9ACTN
A0A0C1U724_9ACTN
A0A0C1ULS4_9ACTN
A0A0C2CEC5_9BURK
A0A0C2JI00_9ACTN
A0A0C3HA69_9PEZI
A0A0C4Y8C0_9BURK
A0A0C4YMI8_9BURK
A0A0C5G7K7_9ACTN
A0A0C5W3A8_9GAMM
A0A0C5WU63_9GAMM
A0A0D1J2Y8_9MYCO
A0A0D1MBF5_BRAEL
A0A0D1ZFH2_9EURO
A0A0D2B2C4_9EURO
A0A0D2IYB1_9EURO
A0A0D2W441_9PROT
A0A0D4DY60_9ACTN
A0A0D5V918_9BURK
A0A0D6ST44_9PSED
A0A0D7EFK6_RHOPL
A0A0D8HF60_9ACTN
A0A0D9MSC5_ASPFA
A0A0D9N1J1_ASPFA
A0A0E8UIW1_MYCTX
A0A0E9MUD4_9BACT
A0A0F0I0I5_ASPPU
A0A0F0IKA9_ASPPU
A0A0F0LZ69_9MICO
A0A0F2GAZ9_9ACTN
A0A0F2NPZ7_9GAMM
A0A0F2QE70_9RHOB
A0A0F2RAB4_9RHOB
A0A0F2S5B6_9FIRM
A0A0F5V9D1_9GAMM
A0A0F5V9L4_9GAMM
A0A0F5VE60_9GAMM
A0A0F5ZW95_9GAMM
A0A0F7HFH0_SERFO
A0A0F7N0M2_9ACTN
A0A0F7U4W2_9EURO
A0A0F7ZS80_9HYPO
A0A0F9WYV6_TRIHA
A0A0G3EUR8_9BURK
A0A0G3IX45_9MYCO
A0A0G3UUD8_9ACTN
A0A0G3V396_9ACTN
A0A0G4F0E2_VITBC
A0A0G4NRL8_9PEZI
A0A0G4P6L9_PENCA
A0A0H1R7S5_9RHIZ
A0A0H2KPZ1_9MICO
A0A0H2L5Z9_9MICO
A0A0I9TNE0_9MYCO
A0A0J0UTW9_9ACTN
A0A0J1GRV0_9GAMM
A0A0J1HEA1_9GAMM
A0A0J1K7Z6_9GAMM
A0A0K2YC26_9NOCA
A0A0K2YQ84_9NOCA
A0A0K2YR78_9NOCA
A0A0L0FSA5_9EUKA
A0A0L0FW04_9EUKA
A0A0L0G1Y3_9EUKA
A0A0L0G5N9_9EUKA
A0A0L0GUW6_9ENTR
A0A0L1J7K2_ASPNO
A0A0L1JI00_ASPNO
A0A0L1JJM2_ASPNO
A0A0M0IHR1_9VIBR
A0A0M0II35_9VIBR
A0A0M0IKQ6_9VIBR
A0A0M0IL78_9VIBR
A0A0M1NYB0_9BACI
A0A0M2GXR3_9MICO
A0A0M2HIK6_9MICO
A0A0M2HKV7_9MICO
A0A0M2JB55_9ACTN
A0A0M2K4D4_9MYCO
A0A0M2MIG4_9ACTN
A0A0M2ZGT7_9MYCO
A0A0M2ZQ70_9MYCO
A0A0M4D1C3_SPHS1
A0A0M8N1S2_9HYPO
A0A0M8V7T2_9ACTN
A0A0M9E8X0_9DELT
A0A0M9YV42_9ACTN
A0A0N0AIS8_9ACTN
A0A0N0K002_9PROT
A0A0N0TTY6_9ACTN
A0A0N0XMS7_9NEIS
A0A0N1AY30_9SPHN
A0A0N1BEQ5_9SPHN
A0A0N1C0T6_9SPHN
A0A0N1C1L4_9SPHN
A0A0N1FYQ1_9ACTN
A0A0N9V101_SPHMC
A0A0P0P0W0_9CAUL
A0A0P0P423_9CAUL
A0A0P0SC83_9PSEU
A0A0P1IKH8_9RHOB
A0A0P1IKI2_9RHOB
A0A0P6XDM1_9CHLR
A0A0Q0G3N8_9GAMM
A0A0Q0I5K5_9GAMM
A0A0Q2X4N2_MYCGO
A0A0Q3TVJ1_9BACI
A0A0Q3W3S6_9BACI
A0A0Q4H766_9MICO
A0A0Q5LX90_9MICO
A0A0Q5PNT5_9BURK
A0A0Q6AEE9_9BRAD
A0A0Q6XSW2_9MICO
A0A0Q7D7P3_9CAUL
A0A0Q7UN85_9MICO
A0A0Q7Z531_9SPHN
A0A0Q8CBZ9_9MICO
A0A0Q8NR40_9RHIZ
A0A0Q8P649_9ACTN
A0A0Q8PIE3_9ACTN
A0A0Q9BWZ7_9CELL
A0A0Q9J3Y4_9BRAD
A0A0Q9JQ36_9MICO
A0A0R0CL83_9GAMM
A0A0R0CQR6_9GAMM
A0A0R2QPN6_9ACTN
A0A0R2W735_9GAMM
A0A0R3MSB2_9BRAD
A0A0S2KA77_9GAMM
A0A0S7DSI7_9EURO
A0A0S8B466_9PROT
A0A0S8BY97_9DELT
A0A0S8DDQ0_9BACT
A0A0S8EPU9_9DELT
A0A0S8F0L9_9GAMM
A0A0S8F7J9_9GAMM
A0A0S8FHC3_9GAMM
A0A0S8GWZ8_9BACT
A0A0S9C4V5_9MICC
A0A0T0PX80_9SPHN
A0A0T1WDW8_9MYCO
A0A0T2KXU2_9MICO
A0A0T6UP93_9PSED
A0A0T9Y7S9_SALET
A0A0U1AA91_9MYCO
A0A0U2W3L8_9BURK
A0A0U3NDD3_9ACTN
A0A0U5FMU6_9EURO
A0A0U5JEN0_9CHLA
A0A0W0WW51_9GAMM
A0A0W0YL04_9GAMM
A0A0W1DKH6_9SPHN
A0A0X3S2C8_9ACTN
A0A0X3TNR5_9RHOB
A0A0X3UGA3_9GAMM
A0A0X3X712_9ACTN
A0A0X8R725_9SPHN
A0A100IGH4_ASPNG
A0A100IJV3_ASPNG
A0A100VW94_9MYCO
A0A101VGM8_9SPHN
A0A101VLX0_9SPHN
A0A109J766_9BRAD
A0A117I6X9_9MYCO
A0A117Q592_9ACTN
A0A120I1A0_9MICO
A0A124HRV2_9ACTN
A0A127A0I1_9MICC
A0A127JW08_9BURK
A0A127JX56_9BURK
A0A127MHY9_9SPHN
A0A132PJY8_9MYCO
A0A132PW18_9MYCO
A0A132SK18_9MYCO
A0A133XF58_9RHOO
A0A139VFR4_MYCPH
A0A147HCF1_9BURK
A0A150AKV7_9BACT
A0A157QJG7_9BORD
A0A162MZF1_CORDF
A0A165U666_9GAMM
A0A166WIN1_9GAMM
A0A168FQA8_9MICO
A0A172UIC7_9MYCO
A0A176H753_9GAMM
A0A176HU85_9GAMM
A0A177YP74_9NOCA
A0A178E5A8_9PLEO
A0A194WYJ4_9HELO
A0R5W9_MYCS2
A0YBT6_9GAMM
A0Z5E6_9GAMM
A1S2W5_SHEAM
A1TGS1_MYCVP
A1UN41_MYCSK
A2R490_ASPNC
A2R6A9_ASPNC
A3QH99_SHELP
A3QJP9_SHELP
A4A7J2_9GAMM
A4SXT6_POLSQ
A4VG24_PSEU5
A4VH69_PSEU5
A4XS18_PSEMY
A4XT13_PSEMY
A4YQS4_BRASO
A5VE80_SPHWW
A6CWG3_9VIBR
A6CWN0_9VIBR
A6D1W3_9VIBR
A6G1R4_9DELT
A6GTM8_9BURK
A6LIL9_PARD8
A7F228_SCLS1
A7HQ20_PARL1
A8GAS8_SERP5
A8GGH2_SERP5
A8H1X1_SHEPA
A8H3B2_SHEPA
A8H6N5_SHEPA
A8I0W1_AZOC5
A8PMF9_9COXI
A8T1G0_9VIBR
A8ZSD7_DESOH
A9BS10_DELAS
A9MGJ3_SALAR
B0U978_METS4
B0UCW3_METS4
B1KIM7_SHEWM
B1KNW3_SHEWM
B1MLH3_MYCA9
B1VQC6_STRGG
B2HHC7_MYCMM
B2HLI6_MYCMM
B3RTI2_TRIAD
B4RG46_PHEZH
B5GMI9_STRC2
B5JUP9_9GAMM
B6GXC1_PENRW
B6GXC3_PENRW
B6WQL8_9DELT
B7RZH1_9GAMM
B7VH76_VIBTL
B7VQ62_VIBTL
B8FKM3_DESAA
B8NGR4_ASPFN
B8NLC8_ASPFN
B9PUC7_TOXGV
B9YBI1_9FIRM
BDS1_YEAST
C0C4P8_9FIRM
C0QXS2_BRAHW
C0ZQD2_RHOE4
C0ZQI5_RHOE4
C0ZQP6_RHOE4
C0ZRV3_RHOE4
C0ZSU8_RHOE4
C4JKA3_UNCRE
C4LWU4_ENTHI
C4M148_ENTHI
C4M4S3_ENTHI
C4M8Z0_ENTHI
C4MAP5_ENTHI
C5BYP7_BEUC1
C5DNT8_LACTC
C5FDV6_ARTOC
C7Q1X5_CATAD
C8PY23_9PROT
C9RPJ4_FIBSS
D0Z4N5_PHODD
D0Z4N7_PHODD
D1AHC4_SEBTE
D1AL19_SEBTE
D1AL89_SEBTE
D1AQT9_SEBTE
D3FDI6_CONWI
D3FE79_CONWI
D3Q5J7_STANL
D4KU32_9FIRM
D4ZHN0_SHEVD
D5DSM4_BACMQ
D5P970_9MYCO
D5X1E9_THIK1
D7B1E8_NOCDD
D8DUH0_PREBR
D8DUH2_PREBR
D8EXQ7_9DELT
E0E1S8_9FIRM
E1QI92_DESB2
E1SUG4_FERBD
E1SV75_FERBD
E3GMS1_EUBLK
E3IZP2_FRASU
E4N3G9_KITSK
E4PLC9_MARAH
E4T4V5_PALPW
E6VR65_DESAO
E6WKQ6_PANSA
E9E3R2_METAQ
E9E6W9_METAQ
E9EEZ2_METAQ
E9F8T1_METRA
E9F984_METRA
E9T5Z7_RHOHA
F2RLQ3_STRVP
F3L2Q0_9GAMM
F4BTL7_METCG
F4GNA5_PUSST
F5XJB7_MICPN
F5YUI2_MYCSD
F7QF80_9BRAD
F7QJ77_9BRAD
F8JZT6_STREN
F9RDV1_VIBSN
F9T7Q9_9VIBR
F9Z4F9_ODOSD
G1USJ8_9DELT
G2YEJ6_BOTF4
G3XPA1_ASPNA
G3XX48_ASPNA
G4QN69_GLANF
G5IGC4_9CLOT
G7CFM6_MYCT3
G7H5S0_9ACTN
G7WPK0_METH6
G7XWR4_ASPKW
G7XZ43_ASPKW
G8MLA5_9BURK
G8MLP0_9BURK
G8MNI9_9BURK
G8MNJ1_9BURK
G8PTX2_PSEUV
G8RPN0_MYCRN
G9EL19_9GAMM
G9NB56_HYPVG
H0QUL8_9ACTN
H0TIU3_9BRAD
H1SB15_9BURK
H2IU02_RAHAC
H3NWG3_9GAMM
H5WS78_9BURK
H5X4R9_9PSEU
H6MZC1_GORPV
H6R3U6_NOCCG
I0GQ54_SELRL
I0HA46_ACTM4
I2B3U1_SHIBC
I2JND6_9GAMM
I2N816_9ACTN
I3Y8S8_THIV6
I4EUA5_9ACTN
J0TYW0_9BURK
J1RIE7_9ACTN
J1S075_9ACTN
J2GIT7_9SPHN
J4KS70_9GAMM
J5UQU2_9FIRM
J7L1X1_NOCAA
J7L784_NOCAA
J7LBN8_NOCAA
K0CLE9_ALCDB
K0EUT3_9NOCA
K0F3P3_9NOCA
K0UQT9_MYCVA
K1L8C2_9BACT
K1QPX8_CRAGI
K1VDJ0_TRIAC
K2H8Y8_9RHOB
K2S778_MACPH
K2SL72_MACPH
K4KKN1_SIMAS
K4KLE5_SIMAS
K5B748_MYCHD
K6VQR8_9ACTN
K6WF98_9ACTN
K6WXU9_9ACTN
L0J4V3_9MYCO
L1LXB0_PSEPU
L7FMH0_ENTIV
L7FNC4_ENTIV
L7LQR6_9ACTN
L8EL94_STRRM
L8JGE3_9GAMM
M0QFU9_9ACTN
M4U6F4_9GAMM
M4WWR6_PSEDE
M4ZWZ9_9ACTN
M5DXE8_9GAMM
M7A3X4_9ACTN
M7TJ34_BOTF1
M7XST9_9BACT
M7Y604_9BACT
N2B8X1_9CLOT
N4VYP2_COLOR
N8S1E1_ACIGI
N8Y444_9GAMM
N9TZ97_9GAMM
N9W0X5_9SPHN
O69728_MYCTU
Q085G6_SHEFN
Q0ALC3_MARMM
Q0C1L4_HYPNA
Q0K5J3_CUPNH
Q0S8R1_RHOJR
Q1GNQ1_SPHAL
Q1IJJ3_KORVE
Q1LC52_CUPMC
Q1LC65_CUPMC
Q1LLE8_CUPMC
Q1YTY7_9GAMM
Q1Z5W9_9GAMM
Q1ZB77_9GAMM
Q2FNU5_METHJ
Q2GA60_NOVAD
Q2U6X5_ASPOR
Q2UFM0_ASPOR
Q2USY5_ASPOR
Q484W1_COLP3
Q486J1_COLP3
Q5E1J1_VIBF1
Q5LP16_RUEPO
Q5YS57_NOCFA
Q5YUL3_NOCFA
Q6LSQ0_PHOPR
Q6N1R3_RHOPA
Q6NB20_RHOPA
Q745Q4_MYCPA
Q7MC60_VIBVY
Q7MCA6_VIBVY
Q7MCN0_VIBVY
Q7U9Y9_SYNPX
Q88L90_PSEPK
Q89RL2_BRADU
Q8EGJ6_SHEON
Q8PVI1_METMA
Q8Y5B0_LISMO
Q9A824_CAUCR
Q9I5I9_PSEAE
Q9KTV4_VIBCH
Q9RL04_STRCO
R4YPR0_OLEAN
R4YZ58_9ACTN
R5DUH3_9FIRM
R6MUF5_9CLOT
R7A158_9FIRM
R7I8S6_9FIRM
R7N878_9FIRM
R8AU19_PLESH
R8AU47_PLESH
R8AU92_PLESH
R8BIV1_TOGMI
R9BG60_9GAMM
R9PMA5_AGAAL
R9PTW6_AGAAL
S4AV27_9ACTN
S6AGA2_PSERE
S6ARB6_PSERE
S6AV28_PSERE
S6BHW4_PSERE
S9PCV7_9DELT
T0CII0_9DELT
T0H7J6_9SPHN
T0QIK8_PHOTE
T5AHB4_OPHSC
U1ZXZ1_9PSED
U1ZZI0_9PSED
U2FXU7_9GAMM
U2SYE4_LEIAQ
U3A550_VIBPR
U3B4G1_PSEAC
U3BRE2_VIBPR
U5E912_NOCAS
U5EBT6_NOCAS
U5EHK8_NOCAS
U5WPU1_MYCKA
V1DC19_9FIRM
V4A8V9_LOTGI
V5X547_MYCNE
W0TM51_9GAMM
W0TNG8_9GAMM
W1FWQ8_ECOLX
W1N8Y5_9GAMM
W2BZZ5_9FIRM
W3RHC9_9BRAD
W3XDJ1_9PEZI
W5TD95_9NOCA
W5THN9_9NOCA
W8RQR1_PSEST
W9AXX6_9MYCO
W9CEF4_9HELO
W9H8N9_9PROT
W9WPL5_9EURO
X5L7T7_9MYCO
X5LCX8_9MYCO
X5MMN6_9RHIZ
X8DLJ5_9MYCO
X8EZW2_MYCUL
YJCS_ECOLI
