# Supplementary material for: Widespread evolutionary crosstalk among protein domains in the context of multi-domain proteins
Source: PLoS One. 2018 Aug 31;13(8):e0203085. doi: 10.1371/journal.pone.0203085 (PMC6118372; doi:10.1371/journal.pone.0203085)
Supplement: S1 File — This archive contains a file presenting the list of UniProt identifiers of the URPs sequences included in the multi-domain MSAs for each of the 2,063 studied multi-domain architectures, and files containing the values of MI¯ and nMI¯ for individual domain pairs before and after domain sequence shuffling. (GZ) [file pone.0203085.s001.tar.gz › ./Pfam_family_vectors/PF01751_PF01131_PF01396_PF01396_PF01396_all_alignment_sequences_UniProt_IDs]

A0A011AME3_9BACL
A0A011Q5H0_9LACT
A0A015MTM5_9BACL
A0A017SV25_9DELT
A0A023DC32_9BACI
A0A024P2C4_9BACI
A0A033V3P4_STAAU
A0A037Z7N5_CLOTT
A0A060M2S0_9BACI
A0A061NYE3_9BACL
A0A061P3Q6_9BACL
A0A062X5H3_9LACO
A0A069DDT9_9BACL
A0A069RD74_CLOLI
A0A071LC61_9PROT
A0A073KER9_9BACI
A0A074LLS2_9BACL
A0A074LP87_9BACL
A0A075JQ38_9BACI
A0A075R896_BRELA
A0A077J9T5_9BACI
A0A078KM54_9FIRM
A0A078KVN4_9GAMM
A0A078M4B3_9STAP
A0A080JZ00_9NEIS
A0A081PA38_9BACL
A0A084H3S6_9BACI
A0A084JBQ9_9CLOT
A0A087N5C1_9BACI
A0A089IK21_9BACL
A0A089KVY6_9BACL
A0A089LUA5_9BACL
A0A089ZKN4_9LACO
A0A090ALL9_9GAMM
A0A090I2Z1_9FIRM
A0A090ITK9_9BACI
A0A091AKL5_9HELI
A0A094IIK4_9MOLU
A0A094WQI5_BACAO
A0A095XGH6_9FIRM
A0A095XLY2_9FIRM
A0A095XS31_9FIRM
A0A095YNC2_9FIRM
A0A095ZB70_9FIRM
A0A095ZQB5_9FIRM
A0A096BIR9_9CLOT
A0A098EKZ4_9BACL
A0A098EWQ6_9BACI
A0A098G622_9GAMM
A0A098GCI4_TATMI
A0A098M7L5_9BACL
A0A099S8N5_9CLOT
A0A099U114_9HELI
A0A099V7C1_9HELI
A0A099VSN8_9HELI
A0A099WHC8_9LIST
A0A0A0DIS8_9STRE
A0A0A0E5B5_9BACI
A0A0A0X3P4_9SPIO
A0A0A1MG18_9BACI
A0A0A2SWW0_9GAMM
A0A0A2THE5_9FIRM
A0A0A3IGB1_9BACI
A0A0A3IU39_9BACI
A0A0A3IZZ2_9BACI
A0A0A3JYK0_9BACI
A0A0A5G8U0_9BACI
A0A0A5HHR1_9BACI
A0A0A6PH49_9GAMM
A0A0A7FX76_9CLOT
A0A0A8B4F1_9ACTN
A0A0A8E7Y1_9COXI
A0A0A8HQF9_STAHY
A0A0A8JIB9_BACSX
A0A0A8UT06_LEGHA
A0A0A8WXW9_9BACI
A0A0B0H4N4_SOVGS
A0A0B0HTU7_9BACI
A0A0B0I6S8_9BACL
A0A0B4RDI3_9BACL
A0A0B4S043_9FIRM
A0A0B5ALI7_9BACL
A0A0B5FP18_9DELT
A0A0C1Q3V2_9LACO
A0A0C1U5U8_9CLOT
A0A0C2RSZ5_9BACL
A0A0C2U1I8_BACBA
A0A0C2ZAT2_9PROT
A0A0C2ZGC6_9HELI
A0A0C4YA37_9BURK
A0A0C7NLR7_9THEO
A0A0D0S6D1_9FIRM
A0A0D1VVU7_ANEMI
A0A0D2GQU9_9BACT
A0A0D3VAS4_9BACL
A0A0D5NNR0_9BACL
A0A0D6DXL3_9LACT
A0A0D6XPT9_9STAP
A0A0D6Z7J2_9BACI
A0A0D8I7E2_9CLOT
A0A0E4GAQ4_9FIRM
A0A0E4HC52_9BACL
A0A0F0CG59_9CLOT
A0A0F2JF80_9FIRM
A0A0F2PF03_9FIRM
A0A0F2QAH5_9CLOT
A0A0F2S4V7_9FIRM
A0A0F3GL30_9BACT
A0A0F3IJW6_9GAMM
A0A0F3KFS7_9NEIS
A0A0F5I9Z1_9BACI
A0A0F5R1F5_9BACL
A0A0F7JZ54_9GAMM
A0A0F9YGK2_9BACT
A0A0F9ZKW2_9BACT
A0A0G0ARR3_9BACT
A0A0G0B122_9BACT
A0A0G0BA73_9BACT
A0A0G0BE04_9BACT
A0A0G0BHY6_9BACT
A0A0G0BMG8_9BACT
A0A0G0BQ66_9BACT
A0A0G0CJW5_9BACT
A0A0G0CTU8_9BACT
A0A0G0D6F2_9BACT
A0A0G0D8W8_9BACT
A0A0G0EGD3_9BACT
A0A0G0EIF8_9BACT
A0A0G0F6X2_9BACT
A0A0G0FBF0_9BACT
A0A0G0FGH0_9BACT
A0A0G0GAE8_9BACT
A0A0G0GKP7_9BACT
A0A0G0GL56_9BACT
A0A0G0GTM2_9BACT
A0A0G0H6H5_9BACT
A0A0G0HAC2_9BACT
A0A0G0I2Y3_9BACT
A0A0G0I4U6_9BACT
A0A0G0IW53_9BACT
A0A0G0JIY5_9BACT
A0A0G0JMC9_9BACT
A0A0G0KXY8_9BACT
A0A0G0L2L7_9BACT
A0A0G0L6S8_9BACT
A0A0G0LB09_9BACT
A0A0G0LTQ2_9BACT
A0A0G0N1A7_9BACT
A0A0G0NGA6_9BACT
A0A0G0P0L1_9BACT
A0A0G0Q7E9_9BACT
A0A0G0QTT7_9BACT
A0A0G0RQY7_9BACT
A0A0G0SAM6_9BACT
A0A0G0T4V2_9BACT
A0A0G0TQQ5_9BACT
A0A0G0TXA7_9BACT
A0A0G0U0C8_9BACT
A0A0G0VIP6_9BACT
A0A0G0WNN0_9BACT
A0A0G0XJI2_9BACT
A0A0G0XP22_9BACT
A0A0G0XU50_9BACT
A0A0G0XUB0_9BACT
A0A0G0Y315_9BACT
A0A0G0YA53_9BACT
A0A0G0YFE8_9BACT
A0A0G1A6V4_9BACT
A0A0G1B5U7_9BACT
A0A0G1BFP2_9BACT
A0A0G1C3S8_9BACT
A0A0G1EUM2_9BACT
A0A0G1EZ29_9BACT
A0A0G1FGF9_9BACT
A0A0G1FNJ3_9BACT
A0A0G1GJV7_9BACT
A0A0G1GTC2_9BACT
A0A0G1GWU7_9BACT
A0A0G1HJB8_9BACT
A0A0G1I1A3_9BACT
A0A0G1IW74_9BACT
A0A0G1JS60_9BACT
A0A0G1JXT7_9BACT
A0A0G1K4Z7_9BACT
A0A0G1K8Y8_9BACT
A0A0G1KCA2_9BACT
A0A0G1KET8_9BACT
A0A0G1KUB6_9BACT
A0A0G1KZE5_9BACT
A0A0G1L388_9BACT
A0A0G1L4R6_9BACT
A0A0G1L8E4_9BACT
A0A0G1LH82_9BACT
A0A0G1LI65_9BACT
A0A0G1MTF9_9BACT
A0A0G1MZC3_9BACT
A0A0G1N5K0_9BACT
A0A0G1NBI1_9BACT
A0A0G1P9H0_9BACT
A0A0G1PI30_9BACT
A0A0G1QAY6_9BACT
A0A0G1QZJ7_9BACT
A0A0G1RNQ5_9BACT
A0A0G1S7N1_9BACT
A0A0G1TF24_9BACT
A0A0G1TLW0_9BACT
A0A0G1TWY1_9BACT
A0A0G1U9N9_9BACT
A0A0G1VNL7_9BACT
A0A0G1VRE4_9BACT
A0A0G1VU75_9BACT
A0A0G1W7C5_9BACT
A0A0G1WB48_9BACT
A0A0G1WF46_9BACT
A0A0G1X5E0_9BACT
A0A0G1X883_9BACT
A0A0G1ZFZ2_9BACT
A0A0G2A1K2_9BACT
A0A0G2B0A6_9BACT
A0A0G2B7Z4_9BACT
A0A0G2ZDR6_9BACT
A0A0G3WI23_9BACT
A0A0G4B211_9BACT
A0A0H3J899_CLOPA
A0A0H4KLY4_9BACI
A0A0H4NYA2_9BACI
A0A0H4UV04_9COXI
A0A0J0YPE3_9NEIS
A0A0J1DNT3_9FIRM
A0A0J1FIN4_9FIRM
A0A0J1GAW3_9FIRM
A0A0J1LGT4_BACCI
A0A0J5GHS2_9NEIS
A0A0J5R3A9_9BACI
A0A0J6D038_9BACI
A0A0J6NLV8_9NEIS
A0A0K0G8N4_9FIRM
A0A0K1F3E4_9ACTN
A0A0K1QCI1_9DELT
A0A0K2DT81_PISSA
A0A0K2G8P4_9BACT
A0A0K2SK47_9FIRM
A0A0K9GEF0_9BACI
A0A0K9GS15_9BACI
A0A0L0LFS4_9BACT
A0A0L0WBD3_CLOPU
A0A0L8EZG6_9CLOT
A0A0M0GRL7_9BACI
A0A0M0X7H9_9BACI
A0A0M1JFR5_9GAMM
A0A0M1NNK2_9BACI
A0A0M1UXX9_CLOSO
A0A0M2NFD4_9FIRM
A0A0M2T0R6_9BACI
A0A0M2U7U6_9FIRM
A0A0M4G7K2_9BACI
A0A0M5JIC9_9BACI
A0A0M9GRY9_9BACI
A0A0M9X0Y7_9BACI
A0A0N0XG61_9NEIS
A0A0N8GTE3_9CHLR
A0A0P6S3I9_9STRE
A0A0P6W4B3_9BACI
A0A0P6XJ50_9CHLR
A0A0P8W846_9CLOT
A0A0P9CY49_9CHLR
A0A0Q0VKX4_9BACT
A0A0Q3TLR7_9BACI
A0A0Q3W119_9BACI
A0A0Q3W767_9BACI
A0A0Q4R2Z3_9BACL
A0A0Q9KEK3_9BACL
A0A0Q9M3V9_9BACL
A0A0Q9SW55_9BACL
A0A0Q9YAV8_9BACI
A0A0Q9YGY5_9COXI
A0A0Q9YYH4_9COXI
A0A0R1GR14_9LACO
A0A0R1HV36_9LACO
A0A0R1JY60_9LACO
A0A0R1M8E1_9LACO
A0A0R1MIT1_9LACO
A0A0R1N720_9LACO
A0A0R1QM09_9LACO
A0A0R1RWU1_9LACO
A0A0R1V2Y1_9LACO
A0A0R1VR57_9LACO
A0A0R1WV28_9LACO
A0A0R1XP43_9LACO
A0A0R1Y2I3_9LACO
A0A0R1ZD28_9LACO
A0A0R1ZLX5_9LACO
A0A0R2ANX3_9LACO
A0A0R2AZT6_9LACO
A0A0R2CH38_9LACO
A0A0R2CK18_9LACO
A0A0R2EXF6_9LACO
A0A0R2GB67_9LACO
A0A0R2HME7_9FIRM
A0A0R2HXI6_CARDV
A0A0R2JY08_9LACO
A0A0R2KHB9_9LACO
A0A0R2LLS6_9LACO
A0A0R2MXS2_9LACO
A0A0R2NKJ3_9LACO
A0A0S2TGR4_9GAMM
A0A0S2W5H5_9FIRM
A0A0S4KTP4_9BACT
A0A0S7BIJ7_9CHLR
A0A0S7BVG8_9CHLR
A0A0S7WQ53_9CHLR
A0A0S7WRY8_9CHLR
A0A0S7WYW7_9BACT
A0A0S7X876_9BACT
A0A0S7XBE2_9BACT
A0A0S7XKY8_9BACT
A0A0S7ZHJ8_9SPIR
A0A0S8A668_9BACT
A0A0S8B5F3_9BACT
A0A0S8CS49_9DELT
A0A0S8EC51_9CHLR
A0A0S8F8R2_9GAMM
A0A0S8FS79_9BACT
A0A0S8GEA3_9BACT
A0A0S8J2I2_9BACT
A0A0S8JXF5_9BACT
A0A0S8L2M3_9PROT
A0A0T5ZIS6_9CHLR
A0A0T6AC89_9BACT
A0A0T6AMS0_9BACT
A0A0U1AB64_9MYCO
A0A0U1QM94_9BACL
A0A0U2V0R5_9BACL
A0A0U2YQ36_9BACL
A0A0U3F9I8_9STRE
A0A0U3PLS3_9LACT
A0A0U3W2R7_9BACI
A0A0U9HHQ7_9THEO
A0A0V8HIW3_9BACI
A0A0V8JRR1_9BACI
A0A0V8QJ78_9FIRM
A0A0W0R5V1_9GAMM
A0A0W0S101_9GAMM
A0A0W0U4J5_9GAMM
A0A0W0U7Z1_9GAMM
A0A0W0VDM0_9GAMM
A0A0W0VPZ0_9GAMM
A0A0W0VR75_9GAMM
A0A0W0WJL5_9GAMM
A0A0W0WZ11_9GAMM
A0A0W0XQG3_9GAMM
A0A0W0Y7G5_9GAMM
A0A0W0Z705_LEGSP
A0A0W0Z7M1_9GAMM
A0A0W0ZXN4_9GAMM
A0A0W1AA46_9GAMM
A0A0W1ADH6_9GAMM
A0A0X1U8B0_CLOPR
A0A0X8F9F9_9LACT
A0A0X8FL96_9LACT
A0A0X8G291_9FIRM
A0A100YQ72_9FIRM
A0A100YXE2_9ACTN
A0A101EYP4_9BACT
A0A101GDH8_9BACT
A0A101GTC8_9FIRM
A0A101GZ86_9BACT
A0A101H5R6_9CHLR
A0A101HBA1_9FIRM
A0A101HFS5_9BACT
A0A101IGP6_9BACT
A0A101VCP2_9FIRM
A0A101VX80_9BACT
A0A101WH18_9FIRM
A0A101WNQ6_9FIRM
A0A101XPI9_9BACL
A0A117KY36_9THEO
A0A117LKU8_9FIRM
A0A117M6G7_9BACT
A0A117SDV8_9FIRM
A0A120I9F8_9LACT
A0A120II02_9BURK
A0A124FD36_9FIRM
A0A124FZS2_9FIRM
A0A126T7G8_9GAMM
A0A127ALD0_9DELT
A0A127W137_SPOPS
A0A133QA41_STALU
A0A133S8S1_9FIRM
A0A133XW14_9ACTN
A0A133YYE0_9ACTN
A0A134AB97_9FIRM
A0A134CMM8_9FIRM
A0A135L3U7_9BACI
A0A135W4V9_9BACL
A0A136JZI1_9BACT
A0A136K4Q0_9BACT
A0A136KTR0_9CHLR
A0A136Q2Y4_9FIRM
A0A136WFF4_9FIRM
A0A137SUS1_9FIRM
A0A139CVN6_9FIRM
A0A139D6U7_9FIRM
A0A139DT21_9DELT
A0A139NG47_9STRE
A0A139NL86_9STRE
A0A139NMX4_9STRE
A0A139NRT0_9STRE
A0A140DTV9_9FIRM
A0A140L5B2_9CLOT
A0A140LAM3_9THEO
A0A143BAQ7_9DELT
A0A143BLF0_9BACT
A0A143H9T6_9BACL
A0A143Y7M6_9LACT
A0A147K9J5_9BACI
A0A148NAF6_9GAMM
A0A150L7I1_9BACI
A0A150LAT5_9BACI
A0A150MYQ5_9BACI
A0A150YCF4_9FIRM
A0A150YEW3_9BACI
A0A151AQI9_9CLOT
A0A151B7D9_9CLOT
A0A160F6I1_9BACI
A0A161SKL8_9NEIS
A0A162HQN1_9DELT
A0A162M9M8_9FIRM
A0A162V1N9_9CLOT
A0A165X6D2_9BACI
A0A167FNX9_9BACL
A0A167UK72_9BACI
A0A168MWC2_9BACL
A0A172Q771_9STRE
A0A172RZ20_9ACTN
A0A172UB69_9GAMM
A0A172ZG44_9BACL
A0A176J1S8_9BACI
A0A176K204_9BACT
A0A177L9Y1_9BACL
A0A177P9C2_9GAMM
A0LDV2_MAGMM
A0Q0S2_CLONN
A0RME7_CAMFF
A1BCQ2_CHLPD
A1HN51_9FIRM
A3CN34_STRSV
A3DCL9_CLOTH
A4J5Z9_DESRM
A4VV12_STRSY
A4XIW7_CALS8
A5D2W4_PELTS
A5I4L5_CLOBH
A5N826_CLOK5
A5UT75_ROSS1
A5Z3L6_9FIRM
A6LLT4_THEM4
A6LSN8_CLOB8
A6P2C8_9FIRM
A6Q5J8_NITSB
A6Q6D9_SULNB
A6TRR8_ALKMQ
A7BSD2_9GAMM
A7GRG3_BACCN
A7H0I2_CAMC5
A7I3J1_CAMHC
A7ZFR7_CAMC1
A8FD76_BACP2
A8MHD1_ALKOO
A8PP36_9COXI
A8ZW15_DESOH
A9WDH5_CHLAA
B0K9V5_THEP3
B0PD53_9FIRM
B0S183_FINM2
B0TH92_HELMI
B0VJB5_CLOAI
B1BE38_CLOBO
B1C1T6_9FIRM
B1GYR4_UNCTG
B1YIB3_EXIS2
B2A333_NATTJ
B2KBN6_ELUMP
B2TJ38_CLOBB
B3EIE2_CHLL2
B3EPW7_CHLPB
B3QUJ8_CHLT3
B4S6B2_PROA2
B4SH00_PELPB
B5CSK7_9FIRM
B5JSS7_9GAMM
B6BGF4_SULGG
B6FZ87_9FIRM
B6WXL3_9DELT
B7CD49_9FIRM
B7GGC9_ANOFW
B7J3B6_ACIF2
B8CW42_HALOH
B8E2F6_DICTD
B8F9E0_DESAA
B8J382_DESDA
B9CNU7_9ACTN
B9D4S3_CAMRE
B9DPG2_STACT
B9DS66_STRU0
B9EBD0_MACCJ
B9KEN9_CAMLR
B9L0B0_THERP
C0BYA5_9FIRM
C0DYI4_EIKCO
C0EHG4_9FIRM
C0MFG2_STRS7
C0N5G6_9GAMM
C0QYG0_BRAHW
C0ZFB0_BREBN
C1ABE5_GEMAT
C1D686_LARHH
C2BI17_9FIRM
C2WAW0_BACCE
C4GBJ8_9FIRM
C4GLE5_9NEIS
C4IJD6_CLOBU
C4L613_EXISA
C4Z5F2_EUBE2
C4ZAQ2_AGARV
C5D8V5_GEOSW
C5EIV7_9FIRM
C6D2Y1_PAESJ
C6PQY6_9CLOT
C6RGZ1_9PROT
C7H9Z8_9FIRM
C7HUU1_9FIRM
C7LU19_DESBD
C7MNY0_CRYCD
C8NEN6_9LACT
C8W5C5_DESAS
C8W7T0_ATOPD
C8WG68_EGGLE
C8WWD7_ALIAD
C9A4L9_ENTCA
C9KMX8_9FIRM
C9RBU3_AMMDK
D0BKB4_9LACT
D1B572_SULD5
D1BMP2_VEIPT
D1C7I9_SPHTD
D1PPW5_9FIRM
D1VVV3_9FIRM
D2RKK9_ACIFV
D2Z3N4_9BACT
D3E6V2_GEOS4
D3HQ06_LEGLN
D3PSE4_MEIRD
D3R1W8_MAGIU
D3RV59_ALLVD
D3UHJ9_HELM1
D4DUZ8_NEIEG
D4IVN0_BUTFI
D4JD11_9FIRM
D4K311_9FIRM
D4K7I0_9FIRM
D4LCS4_RUMC1
D4LWC7_9FIRM
D4M4K1_9FIRM
D4W332_9FIRM
D4YDW5_9LACT
D5EGF6_AMICL
D5WPD9_KYRT2
D5XFI3_THEPJ
D6DJF1_CLOSC
D6GRC4_FILAD
D6XTV5_BACIE
D7BBP5_MEISD
D7CLY8_SYNLT
D7DTG4_METV3
D7N4Y9_9NEIS
D7UYI7_LISGR
D8EYS4_9DELT
D8PC22_9BACT
D9QRL7_ACEAZ
D9QZX6_CLOSW
D9S369_THEOJ
D9SKM0_CLOC7
E0E2A2_9FIRM
E0I432_9BACL
E0NDQ5_PEDAC
E0NN70_9FIRM
E0RUQ0_BUTPB
E0UT72_SULAO
E1IFA2_9CHLR
E1X628_HALMS
E2SJG9_9FIRM
E2ZL05_9FIRM
E3DRW8_HALPG
E3EG20_PAEPS
E3GNZ3_EUBLK
E3PRW4_CLOSD
E4KXM9_9FIRM
E4RL11_HALHG
E5UMF6_NEIMU
E5WD12_9BACI
E5Y702_BILWA
E6LFJ8_9ENTE
E6SJM0_THEM7
E6TSX7_BACCJ
E6U7W7_ETHHY
E6UEF1_RUMA7
E6W3Q7_DESIS
E7A9M6_HELFC
E7GDM8_9FIRM
E7GLR2_CLOSY
E7NQ76_TREPH
E8LBJ6_9FIRM
E8SG66_STAPH
E8T4W0_THEA1
E9S873_RUMAL
F0EZX1_9NEIS
F0GYF7_9FIRM
F0S425_DESTD
F0SUB4_SYNGF
F0YYB2_9CLOT
F1T3U5_9ACTN
F2BAS7_9NEIS
F2F625_SOLSS
F2I4X5_AERUA
F2JS91_CELLD
F2LVN6_HIPMA
F2N771_CORGP
F2NLP3_MARHT
F2NVQ1_TRES6
F3ALK7_9FIRM
F3BA38_9FIRM
F3YAP5_MELPT
F4A1K8_MAHA5
F4LJJ8_TREBD
F4LTM6_TEPAE
F5L826_9BACI
F5LKI3_9BACL
F5S9F7_9NEIS
F5SC92_9BACL
F5SYY0_9GAMM
F5Y8Y5_TREAZ
F5YGL3_TREPZ
F6B6K1_DESCC
F6CIQ0_DESK7
F6DU49_DESRL
F6FHS3_MYCHI
F7KR39_9FIRM
F7V0F9_EEGSY
F7V611_CLOSS
F7YV43_9THEM
F8F1X3_TRECH
F8I2K1_SULAT
F9DPC5_9BACL
F9EZA2_9NEIS
F9HEL7_9STRE
F9N727_9FIRM
F9UBS1_9GAMM
F9VDX9_LACGL
F9VJM5_ARTSS
F9ZT42_ACICS
G0A272_METMM
G0GCB7_SPITZ
G0VQP3_MEGEL
G1USQ4_9DELT
G2DNY3_9NEIS
G2DWI1_9GAMM
G2FE47_9GAMM
G2FXE1_9FIRM
G2IVG3_PSEUL
G2KTQ4_LACSM
G2SNT0_LACRR
G2T3C8_ROSHA
G3J0B4_9GAMM
G4CIT5_9NEIS
G4CTH6_9NEIS
G4D5X4_9FIRM
G4KQV3_OSCVS
G4L8M1_TETHN
G4Q875_ACIIR
G4SUD7_META2
G5IFN1_9CLOT
G5K367_9STRE
G5KFZ8_9STRE
G6LV18_STREE
G7LYI5_9CLOT
G7V8A4_THELD
G7WE83_DESOD
G8LVI5_CLOCD
G8PD59_PEDCP
G9ENF8_9GAMM
G9RQ93_9FIRM
G9YWW3_9FIRM
H0UKL7_9BACT
H1BL59_9FIRM
H1PLC7_9FIRM
H1XUM2_9BACT
H2CDW9_9LEPT
H3NES4_9LACT
H3NKL1_9LACT
H3NNF5_9FIRM
H5XYA9_9FIRM
H6NQ66_9BACL
H7ENR1_9SPIO
H7F437_9LIST
H8GLD5_METAL
H8YX88_9GAMM
I0GNA0_SELRL
I0GQR7_SELRL
I0II60_PHYMF
I0JMK1_HALH3
I0XA10_9SPIO
I1XFD5_METNJ
I1YJI3_METFJ
I2K4F3_9PROT
I3CKJ4_9GAMM
I3DZA0_BACMT
I3U173_ENTFC
I3VW85_THESW
I4BAN4_TURPD
I4BUF5_ANAMD
I4CCS5_DESTA
I4D9H4_DESAJ
I5AUV2_EUBCE
I5B220_9DELT
I6T9K0_ENTHA
I6YMB4_MYCWM
I6ZUS9_MELRP
I7GZ33_9HELI
I7JG91_9LACT
I7KLR7_9LACO
I8J004_9BACI
J0V077_9HELI
J1F1U7_9LACO
J1H4J1_9CLOT
J1NXP3_STREE
J4TGT4_9FIRM
J5H751_9FIRM
J5U251_9FIRM
J6HCH5_9FIRM
J6IWI6_9ACTN
J7IUX5_DESMD
J9E3X3_9BACL
K0AXS9_CLOA9
K0C440_CYCSP
K0IYQ0_AMPXN
K0YMF2_9ACTN
K1LRA1_9LACT
K1M1W6_9LACT
K2GEZ6_9BACI
K4L668_9FIRM
K4Z7C0_PAEAL
K6BYU5_9BACI
K6CUE8_BACAZ
K6TPL7_9CLOT
K8ECN4_9FIRM
K8EGY5_CARML
K8ZL90_9ENTE
K9B6M7_9STAP
K9EDN6_9LACT
L0EGE4_THECK
L0FAJ1_DESDL
L0GTH7_9GAMM
L0K918_HALHC
L1NVK6_9NEIS
L1QFR8_9CLOT
L5N570_9BACI
L7VS24_CLOSH
M1E7D1_9FIRM
M1MJT7_9CLOT
M1Z155_NITG3
M1Z4L5_9FIRM
M1ZLM8_9FIRM
M2Q1J0_9FIRM
M4YLP6_9EURY
M5J786_9LACO
M7NJX5_9BACL
M7PJZ3_9GAMM
M8DL44_9BACL
M9LBC2_PAEPP
N0AXB0_9BACI
N1ZMY9_9CLOT
N2A4L8_9CLOT
N2BFR1_9FIRM
N2BPI7_9ACTN
N9Y1T5_9CLOT
Q039E3_LACC3
Q03FK1_PEDPA
Q0AYP5_SYNWW
Q0F0X5_9PROT
Q0YTD5_9CHLB
Q18BD6_PEPD6
Q1K217_DESAC
Q1WU05_LACS1
Q24UE9_DESHY
Q2RJP9_MOOTA
Q30U79_SULDN
Q38WZ0_LACSS
Q3AB70_CARHZ
Q3ANX7_CHLCH
Q3B166_CHLL7
Q5F5Q4_NEIG1
Q5L0N4_GEOKA
Q5M4N3_STRT2
Q5WFP7_BACSK
Q5ZSC0_LEGPH
Q603G7_METCA
Q65JN7_BACLD
Q67PC7_SYMTH
Q6LYN4_METMP
Q73NE5_TREDE
Q7M8P6_WOLSU
Q7NQ71_CHRVO
Q7VF79_HELHP
Q819X3_BACCR
Q81WK2_BACAN
Q834K0_ENTFA
Q83AA5_COXBU
Q895L4_CLOTE
Q8DPI9_STRR6
Q8DUD3_STRMU
Q8DZU2_STRA5
Q8EQY8_OCEIH
Q8KGB3_CHLTE
Q8R9Y1_CALS4
Q8XJQ4_CLOPE
Q8Y7K2_LISMO
Q97I68_CLOAB
Q99ZM4_STRP1
Q9K1K0_NEIMB
R1CAG4_9CLOT
R2PQL0_9ENTE
R2PZS0_9ENTE
R2TEJ6_9ENTE
R3TPI7_9ENTE
R4KCU1_CLOPA
R4KF98_9FIRM
R5A8V6_9CLOT
R5AC32_9CLOT
R5AKI0_9CLOT
R5APB7_9FIRM
R5C1Y9_9FIRM
R5CHJ2_9FIRM
R5D9G1_9FIRM
R5E1G8_9FIRM
R5EXJ7_9FIRM
R5FWB6_9ACTN
R5HMI2_9FIRM
R5HT66_9FIRM
R5IYJ9_9FIRM
R5JGV1_9FIRM
R5K0L4_9CLOT
R5KUD7_9FIRM
R5L6E1_9CLOT
R5L9N8_9SPIR
R5LS74_9FIRM
R5M329_9MOLU
R5M8A8_9MOLU
R5N239_9FIRM
R5NMC1_9FIRM
R5PFB6_9CLOT
R5Q3X4_9FIRM
R5QBE1_9FIRM
R5QYZ3_9FIRM
R5R5T5_9FIRM
R5RK54_9FIRM
R5SPP4_9CLOT
R5T880_9FIRM
R5TNL1_9CLOT
R5TRA5_9CLOT
R5UBZ4_9FIRM
R5URN3_9FIRM
R5V6K9_9FIRM
R5VGX4_9FIRM
R5VSK4_9FIRM
R5XG13_9CLOT
R5XT38_9FIRM
R5YCB6_9FIRM
R5YCR7_9FIRM
R5YZG6_9FIRM
R5ZDE9_9FIRM
R5ZEL3_9CLOT
R5ZP61_9ACTN
R6B2B8_9CLOT
R6BH58_9FIRM
R6BID3_9CLOT
R6C3W9_9CLOT
R6CG00_9CLOT
R6CLW6_9FIRM
R6DK40_9FIRM
R6E189_9FIRM
R6E8X1_9CLOT
R6EHV4_9FIRM
R6FKJ1_9FIRM
R6FPP8_9FIRM
R6FTS6_9CLOT
R6GAX0_9FIRM
R6GQ13_9FIRM
R6GWP2_9FIRM
R6H5X4_9ACTN
R6HN76_9FIRM
R6HUY3_9FIRM
R6J8C4_9FIRM
R6JNK6_9CLOT
R6KBH8_9FIRM
R6LHM5_9FIRM
R6LTY8_9CLOT
R6MK30_9FIRM
R6MQA7_9FIRM
R6MYA0_9CLOT
R6N105_9CLOT
R6NAS8_9FIRM
R6NTM6_9CLOT
R6P671_9FIRM
R6PBZ9_9FIRM
R6PS74_9CLOT
R6Q8Q2_9FIRM
R6QJ99_9FIRM
R6R2F0_9FIRM
R6RBI5_9CLOT
R6RBM4_9CLOT
R6SL49_9FIRM
R6SZF6_9CLOT
R6U868_9FIRM
R6ULI6_9CLOT
R6UZJ1_9FIRM
R6VG20_9FIRM
R6XQ07_9FIRM
R6XVK8_9CLOT
R6YXK1_9ACTN
R6ZAU9_9CLOT
R7AEI1_9BACE
R7B5D6_9ACTN
R7BID2_9FIRM
R7BQP8_9ACTN
R7C8N3_9CLOT
R7CHM8_9FIRM
R7D4U4_9ACTN
R7D7X4_9FIRM
R7DPA6_9FIRM
R7F1A1_9BACI
R7FNA0_9CLOT
R7G7P0_9FIRM
R7GEB0_9CLOT
R7GKB8_9FIRM
R7HEY6_9MOLU
R7HXF9_9CLOT
R7IDQ4_9FIRM
R7IUJ9_9FIRM
R7JRC3_9FIRM
R7K280_9CLOT
R7N154_9FIRM
R7NDU8_9MOLU
R7NH80_9FIRM
R7NQG2_9FIRM
R7PMJ1_9FIRM
R7R222_9FIRM
R9IJ79_9FIRM
R9JTR1_9FIRM
R9KIV1_9FIRM
R9LSP2_9FIRM
R9LWT1_9FIRM
R9MQ49_9FIRM
R9NKE2_9FIRM
S0JGA8_9FIRM
S0JMA6_9ENTE
S0P1L8_9ENTE
S1NU75_9ENTE
S1NX30_9ENTE
S1QX29_9ENTE
S2LA32_9FIRM
S2XKH2_9BACL
S3JZ00_TREMA
S3YPN2_9PROT
S4E221_ENTFL
S5QX37_9STRE
S6A1D6_9SPIO
S6A9C2_9PROT
S6BG45_9GAMM
S6EZ56_9CLOT
T0BQH4_ALIAG
T0DM55_9DELT
T0PKA2_9CLOT
T0R829_9DELT
T0RST2_9DELT
T0RV12_9DELT
T0U388_9STRE
T0VAI8_9ENTE
T1CRF0_9HELI
T1ZDX2_STRIT
TOP1_BACHD
TOP1_BACSU
TOP1_CAMJE
TOP1_HELPY
TOP1_LACLA
TOP1_METJA
TOP1_STAA8
TOP1_STAEQ
TOP1_STAS1
TOP1_TREPA
U1GSR2_TRESO
U2BB54_9CLOT
U2D987_9FIRM
U2EZ83_CLOS4
U2ILG3_9STRE
U2K1I2_TRELE
U2LZR1_9FIRM
U2NPJ4_9CLOT
U2TEI0_9ACTN
U2VBQ6_9ACTN
U2ZPW5_STRCV
U5LAV6_9BACI
U5MS07_CLOSA
U5NGH4_9MOLU
U5RXT1_9CLOT
U5S9Q0_9LACT
U7UEI2_9FIRM
V1CS44_9FIRM
V2RK58_9BACT
V2YJT0_9FIRM
V4JXX2_9GAMM
V4Q9K5_STRIN
V5C4W1_9GAMM
V5RV70_9BACT
V5XP53_ENTMU
V6DHF8_9DELT
V6J8G0_9BACL
V6MB58_9BACL
V6Q6P4_9ENTE
V6Z0Z2_STRAG
V7PWA5_9BACT
V8C8D1_9HELI
V8CFY5_9HELI
V9G4K5_9BACL
V9H7M8_9CLOT
V9HBH9_9NEIS
V9R8B5_9MOLU
V9W8E4_9BACL
W0B6K2_9GAMM
W0DXL8_MARPU
W0EE99_9FIRM
W0RPS3_9BACT
W0TK05_9GAMM
W1Q2S5_ABIDE
W1STA5_9BACI
W2BVH9_9FIRM
W4E0X8_9BACL
W4F054_9BACL
W4PX21_9BACI
W4V885_9FIRM
W6NDU0_CLOTY
W6RWY1_9CLOT
W7DHR2_9LIST
W7UKQ9_RUMFL
W7Z5S6_9BACL
W8T456_EUBAC
W9AHU6_9BACI
W9EES6_9LACO
X0RIK8_9BACI
X2GL38_9BACI
X5A245_9BACL
