# Supplementary material for: Widespread evolutionary crosstalk among protein domains in the context of multi-domain proteins
Source: PLoS One. 2018 Aug 31;13(8):e0203085. doi: 10.1371/journal.pone.0203085 (PMC6118372; doi:10.1371/journal.pone.0203085)
Supplement: S1 File — This archive contains a file presenting the list of UniProt identifiers of the URPs sequences included in the multi-domain MSAs for each of the 2,063 studied multi-domain architectures, and files containing the values of MI¯ and nMI¯ for individual domain pairs before and after domain sequence shuffling. (GZ) [file pone.0203085.s001.tar.gz › ./Pfam_family_vectors/PF00690_PF00122_PF00702_PF00689_all_alignment_sequences_UniProt_IDs]

A0A010NDS5_9MICC
A0A010PDH0_9MICC
A0A010RQE6_9PEZI
A0A010SIH5_9PEZI
A0A010T8A5_PSEFL
A0A010YQL2_9ACTN
A0A010YTE2_9BACT
A0A010ZUS7_9ACTN
A0A011A8D9_9BACT
A0A011MHG1_9PROT
A0A011NP76_9PROT
A0A011PP36_9PROT
A0A011PP65_9PROT
A0A011QDI3_9PROT
A0A011QV38_9LACT
A0A011RIE1_9PROT
A0A011SGI2_9LACT
A0A011TC85_9RHIZ
A0A013VBW5_9SPHN
A0A013VJZ9_9SPHN
A0A013WJN7_9SPHN
A0A014MLN6_9BURK
A0A014NQU6_9BURK
A0A014Q0H4_9GAMM
A0A015JSS6_9GLOM
A0A015K2B8_9GLOM
A0A015ND66_9GLOM
A0A016RXI2_9BILA
A0A016RXT3_9BILA
A0A017HES4_9RHOB
A0A017HL42_9RHOB
A0A017RX45_9CLOT
A0A017S9Z2_9EURO
A0A017SF82_9EURO
A0A017SR91_9EURO
A0A017TIY2_9DELT
A0A021VQD1_9CELL
A0A022MMW7_9ACTN
A0A022PTQ4_ERYGU
A0A022S589_ERYGU
A0A023DBK0_9BACI
A0A023NSA8_9GAMM
A0A023NUP2_9GAMM
A0A023X3Y8_9ACTN
A0A023X7A7_9ACTN
A0A023X8L1_9ACTN
A0A024GCM8_9STRA
A0A024HGV2_PSEKB
A0A024HJ33_PSEKB
A0A024QCB2_9BACI
A0A024TU31_9STRA
A0A024UQS2_9STRA
A0A024UX32_9STRA
A0A037ULZ0_SPIME
A0A037UM04_SPIME
A0A037UQC5_SPIME
A0A037Z1V6_CLOTT
A0A037Z8J9_CLOTT
A0A037ZF06_CLOTT
A0A044RCX5_ONCVO
A0A058Z239_9EUKA
A0A059AUX2_EUCGR
A0A059AV73_EUCGR
A0A059AVF9_EUCGR
A0A059AVG2_EUCGR
A0A059AVS6_EUCGR
A0A059AVT2_EUCGR
A0A059AWD9_EUCGR
A0A059AWE4_EUCGR
A0A059B5W5_EUCGR
A0A059B5X4_EUCGR
A0A059B658_EUCGR
A0A059B6F3_EUCGR
A0A059B6T8_EUCGR
A0A059B6U1_EUCGR
A0A059B7G4_EUCGR
A0A059B7H0_EUCGR
A0A059B7H5_EUCGR
A0A059B8T1_EUCGR
A0A059BXP1_EUCGR
A0A059BZT6_EUCGR
A0A059CRF7_EUCGR
A0A059D5E2_EUCGR
A0A059IL95_9RHOB
A0A059IYH6_9EURO
A0A059KJ18_9BURK
A0A059KLJ0_9BURK
A0A059MGE6_9NOCA
A0A059MJ47_9NOCA
A0A059MM92_9NOCA
A0A059WG34_STRA9
A0A059XPK9_9ENTR
A0A059XRP7_9MOLU
A0A059XVF7_9MOLU
A0A060BGH5_9GAMM
A0A060M483_9BACI
A0A060NKM5_9BURK
A0A060NM04_9BURK
A0A060SEL3_PYCCI
A0A060UPX0_9PROT
A0A061AJ16_9MOLU
A0A061D1Z9_BABBI
A0A061DIC0_THECC
A0A061DP78_THECC
A0A061EMF0_THECC
A0A061EN90_THECC
A0A061F172_THECC
A0A061F226_THECC
A0A061F2E7_THECC
A0A061GWK7_THECC
A0A061GXS4_THECC
A0A061H055_THECC
A0A061H7T6_9BASI
A0A061NXZ3_9BACL
A0A061P7I4_9BACL
A0A061QFC5_9PROT
A0A062XB74_9LACO
A0A062XEL1_9LACO
A0A062XZE0_9BACT
A0A063B947_9BURK
A0A063BP09_9HYPO
A0A063BT22_9HYPO
A0A063C1Y6_9HYPO
A0A063C2Q2_9HYPO
A0A063Y4I1_9GAMM
A0A063YFR3_9MOLU
A0A063YHR0_9MOLU
A0A066RQX6_9GAMM
A0A066VJ42_9BASI
A0A066VTV1_9BASI
A0A066VU20_9BASI
A0A066X2A7_COLSU
A0A066ZRV0_HYDMR
A0A067A1V1_HYDMR
A0A067CK38_SAPPC
A0A067E1G6_CITSI
A0A067EQM1_CITSI
A0A067FMM3_CITSI
A0A067G050_CITSI
A0A067H6J6_CITSI
A0A067JPC8_JATCU
A0A067K9F3_JATCU
A0A067KVP2_JATCU
A0A067KVV6_JATCU
A0A067LAC2_JATCU
A0A067N3Y8_9HOMO
A0A067PCD5_PLEOS
A0A067REG0_ZOONE
A0A067T9A9_9AGAR
A0A067TF64_9AGAR
A0A067TFJ0_9AGAR
A0A068NTE5_9BACT
A0A068QSV5_9GAMM
A0A068SEP6_9FUNG
A0A068SFN8_9FUNG
A0A069CTW0_9LACT
A0A069DED9_9BACL
A0A069DH93_9BACL
A0A069JVW4_9ACTN
A0A069RHG2_CLOLI
A0A071LRB7_9ENTR
A0A072P575_9EURO
A0A072PSP5_9EURO
A0A072Q548_9EURO
A0A072TJK7_MEDTR
A0A072TMF6_MEDTR
A0A072TP30_MEDTR
A0A072U776_MEDTR
A0A073IRS7_9BACT
A0A073JV07_9BACI
A0A073K0P3_9BACI
A0A074JW83_9RHOB
A0A074KWJ8_9BACT
A0A074LJ60_9BACL
A0A074LLI9_9BACL
A0A074MUH6_9SPHN
A0A074PXR3_9MICO
A0A074RS83_9HOMO
A0A074RYS0_9HOMO
A0A074VMP7_9PEZI
A0A074VT78_9PEZI
A0A074WLX9_9PEZI
A0A074X680_9PEZI
A0A074XJ43_AURPU
A0A074XK60_AURPU
A0A074XWG7_AURPU
A0A074YB57_9PEZI
A0A074YNW1_9PEZI
A0A074YY60_9PEZI
A0A074ZSS1_9TREM
A0A075AV51_9FUNG
A0A075JQ78_9BACI
A0A075KHU8_9FIRM
A0A075LI37_9BACI
A0A075R5B2_BRELA
A0A075R601_BRELA
A0A075TX61_9LACT
A0A075TXM1_9LACT
A0A076MRS2_AMYME
A0A076N3K2_AMYME
A0A077AR47_9RICK
A0A077EM77_9FLAO
A0A077JA07_9BACI
A0A077L5F9_9MOLU
A0A077LBK4_9MOLU
A0A077M1Y0_9MICO
A0A078AJV6_STYLE
A0A078AN06_STYLE
A0A078DX66_BRANA
A0A078F892_BRANA
A0A078FBD7_BRANA
A0A078FPF0_BRANA
A0A078G8E0_BRANA
A0A078H9P2_BRANA
A0A078HSK1_BRANA
A0A078KS79_9FIRM
A0A078LXG8_9PSED
A0A080K2Y0_9NEIS
A0A080KMJ7_9GAMM
A0A080M939_9PROT
A0A080MLH5_9PROT
A0A080N641_9BIFI
A0A080WJ46_TRIRC
A0A081BJF0_9LACO
A0A081BJP0_9LACO
A0A081BJT3_9LACO
A0A081BV68_9BACT
A0A081BWW1_9BACT
A0A081BY71_9BACT
A0A081C0Y9_9BACT
A0A081CFE1_PSEA2
A0A081CHT7_PSEA2
A0A081CI54_PSEA2
A0A081EBJ5_STRFR
A0A081MCA6_9RHIZ
A0A081NXY8_9BACL
A0A081P1T3_9BACL
A0A081P4L7_9BACL
A0A081P7S7_9BACL
A0A083ZWX6_9GAMM
A0A083ZYE8_9GAMM
A0A084G6D5_9PEZI
A0A084G7C0_9PEZI
A0A084H3N2_9BACI
A0A084IQI9_9GAMM
A0A084IQT3_9GAMM
A0A084JB33_9CLOT
A0A084QIB0_9HYPO
A0A084QJJ2_9HYPO
A0A084QKG7_9HYPO
A0A084QYD9_9HYPO
A0A084R2T4_9HYPO
A0A084WM47_ANOSI
A0A085EQB9_9BURK
A0A085HP74_9GAMM
A0A085HY68_9ENTR
A0A085IEM6_9ENTR
A0A085IJT0_9ENTR
A0A085JJM4_9GAMM
A0A085L2F8_9FLAO
A0A085L8G0_9FIRM
A0A085TU22_9RHOB
A0A085VSW4_9DELT
A0A085WHA7_9DELT
A0A085WMX2_9DELT
A0A086MLC6_9RHIZ
A0A086T0X2_ACRC1
A0A086T6H6_ACRC1
A0A086T8V4_ACRC1
A0A086YBY5_9RHOB
A0A086YWH0_9BIFI
A0A086ZSR8_9BIFI
A0A087A2Z2_9BIFI
A0A087AN78_9BIFI
A0A087AN98_9BIFI
A0A087B9W5_9BIFI
A0A087BN33_9BIFI
A0A087C6U9_9BIFI
A0A087CHH9_9BIFI
A0A087CHI5_9BIFI
A0A087CK30_9BIFI
A0A087D5E0_9BIFI
A0A087DTP9_9BIFI
A0A087E103_9BIFI
A0A087E716_9BIFI
A0A087E9J9_9BIFI
A0A087H040_ARAAL
A0A087HBS1_ARAAL
A0A087QIS7_APTFO
A0A087QY75_APTFO
A0A087SLE3_AUXPR
A0A087SLE4_AUXPR
A0A087T0G8_9ARAC
A0A087V2B0_BALRE
A0A087VIC5_BALRE
A0A087W259_ECHMU
A0A087XG14_POEFO
A0A087ZR23_APIME
A0A087ZVD3_APIME
A0A088EY21_9SPHI
A0A088T6F5_9MOLU
A0A089IHM3_9BACL
A0A089IJC6_9BACL
A0A089IK08_9BACL
A0A089KZI7_9BACL
A0A089LWY0_9BACL
A0A089LY50_9BACL
A0A089M3U4_9BACL
A0A089M3Z2_9BACL
A0A089U7X9_9ENTR
A0A089UP82_9ENTR
A0A089WI59_9PSED
A0A089XXV5_9LACO
A0A089XZS2_9LACO
A0A089Y3H0_9LACO
A0A090AAW8_9GAMM
A0A090HXX9_9FIRM
A0A090IW20_9BACI
A0A090IY24_9BACI
A0A090KNT0_9BACT
A0A090LJJ2_STRRB
A0A090N2T5_OSTTA
A0A090UW86_ESCVU
A0A090XFM5_PAEMA
A0A090ZGZ5_PAEMA
A0A091BZE7_9ENTE
A0A091DKT8_FUKDA
A0A091ESQ8_CORBR
A0A091F161_CORBR
A0A091FK22_9AVES
A0A091G0Z3_9AVES
A0A091G509_9AVES
A0A091HVQ1_CALAN
A0A091JQP1_9AVES
A0A091L587_CATAU
A0A091LJW0_CATAU
A0A091M9Q9_CARIC
A0A091MGS5_9PASS
A0A091NQP4_APAVI
A0A091NS72_9PASS
A0A091PA17_LEPDC
A0A091PRC4_HALAL
A0A091Q571_LEPDC
A0A091QRL4_9GRUI
A0A091RDM1_9GRUI
A0A091S339_NESNO
A0A091S5R8_NESNO
A0A091SZX2_9AVES
A0A091TYV2_PHORB
A0A091UQY2_NIPNI
A0A091VPR4_NIPNI
A0A091WSY6_OPIHO
A0A093BVV8_TAUER
A0A093EBV4_TAUER
A0A093FDX5_TYTAL
A0A093GTQ1_PICPB
A0A093HUY3_STRCA
A0A093IJ37_FULGA
A0A093IRP2_PICPB
A0A093KCI5_STRCA
A0A093PD41_9PASS
A0A093PHT6_9PASS
A0A093PWQ1_PHACA
A0A093QLY3_PHACA
A0A093XAN4_9PEZI
A0A093YHW8_9PEZI
A0A093YVN9_9PEZI
A0A093YXS6_9PEZI
A0A093ZMY8_9PEZI
A0A094C8N5_9PEZI
A0A094CBN2_9PEZI
A0A094CDY0_9PEZI
A0A094CUZ4_9PEZI
A0A094DB14_9PEZI
A0A094DNG8_9PEZI
A0A094EFT6_9PEZI
A0A094GZE0_9PEZI
A0A094H0P8_9PEZI
A0A094HJY6_9PEZI
A0A094HLF0_9PEZI
A0A094HU72_9PEZI
A0A094J292_9MOLU
A0A094JKX5_9BACL
A0A094K055_ANTCR
A0A094NE42_9AVES
A0A094NF26_9AVES
A0A094WJ13_BACAO
A0A095AFH4_SCHHA
A0A095DLE9_9RHOB
A0A095SUJ2_9FLAO
A0A095VH83_9RHIZ
A0A095XG41_9FIRM
A0A095XIG6_9FIRM
A0A095XSZ9_9GAMM
A0A095Z4D2_9FIRM
A0A095ZDH7_9BACT
A0A095ZFB6_9BACT
A0A095ZII1_9BACT
A0A095ZL55_9BACT
A0A096AJB7_9FIRM
A0A096N3D4_PAPAN
A0A096NH59_PAPAN
A0A096SE94_MAIZE
A0A096URW3_WHEAT
A0A097R7D8_HAFAL
A0A097SSF5_9MOLU
A0A097STB3_9MOLU
A0A098C1X4_9PORP
A0A098EXX9_9BACI
A0A098G0S2_9GAMM
A0A098G8N0_9GAMM
A0A098GDP1_TATMI
A0A098GE21_TATMI
A0A098LBI5_9BACT
A0A098LIB1_9BACT
A0A098M2Q5_9BACL
A0A098RCU9_9GAMM
A0A098TDH9_9RHIZ
A0A098THI7_9CYAN
A0A098TMF2_9CYAN
A0A098TRT9_9CYAN
A0A099BXX8_9BACT
A0A099F115_9RHOB
A0A099P6A1_PICKU
A0A099PAP8_9GAMM
A0A099S0G2_9CLOT
A0A099S0S6_9CLOT
A0A099TUD9_9HELI
A0A099W076_9LIST
A0A099W264_9LIST
A0A099W3Q7_9LIST
A0A099ZAB2_TINGU
A0A0A0A4A9_CHAVO
A0A0A0AAJ3_CHAVO
A0A0A0BL66_9CELL
A0A0A0BNJ3_9CELL
A0A0A0BVW3_9CELL
A0A0A0DG54_9STRE
A0A0A0DH52_9STRE
A0A0A0DT40_9BURK
A0A0A0DUL9_9BURK
A0A0A0EXC0_9GAMM
A0A0A0K4W6_CUCSA
A0A0A0LLD4_CUCSA
A0A0A0M0D8_CUCSA
A0A0A0MSP0_HUMAN
A0A0A1B2A7_9GAMM
A0A0A1CUU3_9MICC
A0A0A1FBL1_9BURK
A0A0A1FKI2_9BURK
A0A0A1FL30_9MYCO
A0A0A1GRQ0_9LACO
A0A0A1GSY1_9LACO
A0A0A1GUY8_9LACO
A0A0A1H3Q8_9BURK
A0A0A1MG50_9BACI
A0A0A1MNT8_9BACI
A0A0A1NQ98_9FUNG
A0A0A1SMW5_9HYPO
A0A0A1T074_9HYPO
A0A0A1TNT1_9HYPO
A0A0A1TP16_9HYPO
A0A0A1TW20_ENTIV
A0A0A1U714_ENTIV
A0A0A1UH47_ENTIV
A0A0A1UNT4_9HYPO
A0A0A1UTY1_9HYPO
A0A0A1UXZ2_9HYPO
A0A0A1VCY1_9BURK
A0A0A1YEN4_9PSED
A0A0A2HXV1_9DELT
A0A0A2HY43_9DELT
A0A0A2HZK0_9DELT
A0A0A2JDB0_PENEN
A0A0A2JGN9_PENEN
A0A0A2K8E0_PENIT
A0A0A2KD72_PENIT
A0A0A2LC46_PENIT
A0A0A2LHS2_9FLAO
A0A0A2MQX2_9FLAO
A0A0A2N3R4_9FLAO
A0A0A2SSM2_9GAMM
A0A0A2TQ21_9BACI
A0A0A2TRT6_9FIRM
A0A0A2U4Y2_9BACL
A0A0A2VA59_BEABA
A0A0A2VCM5_BEABA
A0A0A2VW76_BEABA
A0A0A2VXW5_BEABA
A0A0A3HWP9_9BACI
A0A0A3I047_9BACI
A0A0A3ISF3_9BACI
A0A0A3J3T2_9BACI
A0A0A3JBL6_9BACI
A0A0A5FY19_9BACI
A0A0A5G630_9BACI
A0A0A5GBF3_9BACI
A0A0A5IBL0_9BACI
A0A0A6NSV4_9LACO
A0A0A6NW84_9LACO
A0A0A6NX20_9LACO
A0A0A6PID8_9GAMM
A0A0A6PIU5_9GAMM
A0A0A6Q525_9BURK
A0A0A6VF35_9BACI
A0A0A7FVX6_9CLOT
A0A0A7FXC0_9CLOT
A0A0A7FZF8_9CLOT
A0A0A7FZN5_9CLOT
A0A0A7I5G4_9BIFI
A0A0A7IDT6_9BIFI
A0A0A7LE15_9EURY
A0A0A7LRD9_9BACT
A0A0A7PC77_9BACT
A0A0A7S184_9GAMM
A0A0A8JGR1_BACSX
A0A0A8K5G8_9RHIZ
A0A0A8L6A0_9SACH
A0A0A8UT55_LEGHA
A0A0A8WZH8_9DELT
A0A0A8X2P4_9BACI
A0A0B0H4L1_SOVGS
A0A0B0H8S3_SOVGS
A0A0B0IG64_9BACI
A0A0B0MJ46_GOSAR
A0A0B0MSC0_GOSAR
A0A0B0MSM9_GOSAR
A0A0B0PXR1_GOSAR
A0A0B1P3G0_UNCNE
A0A0B1PC81_UNCNE
A0A0B1Q406_9RHIZ
A0A0B1T987_OESDE
A0A0B1YLA6_9BURK
A0A0B1ZT42_9SPHN
A0A0B1ZVX4_9SPHN
A0A0B2BJL8_9ACTN
A0A0B2P467_GLYSO
A0A0B2P4J8_GLYSO
A0A0B2PFI8_GLYSO
A0A0B2PJ80_GLYSO
A0A0B2PNL5_GLYSO
A0A0B2Q3P2_GLYSO
A0A0B2Q9P4_GLYSO
A0A0B2RCZ1_GLYSO
A0A0B2RKK1_GLYSO
A0A0B2W5H8_TOXCA
A0A0B2WKE9_9HYPO
A0A0B2X3M9_9HYPO
A0A0B2X6H8_9HYPO
A0A0B3BNN2_9PSED
A0A0B3S3M0_9RHOB
A0A0B3WRU8_9FIRM
A0A0B4GS24_9HYPO
A0A0B4HX96_9HYPO
A0A0B4S0M0_9FIRM
A0A0B4S184_9FIRM
A0A0B4XV73_9PROT
A0A0B5DWU0_9RHOB
A0A0B5EYC0_STRA4
A0A0B5HJ23_9ARCH
A0A0B5HQX7_9ARCH
A0A0B5HYC8_9ARCH
A0A0B6TW03_9CORY
A0A0B6WZ47_9BACT
A0A0B6X0S4_9BACT
A0A0B7HBX6_9FLAO
A0A0B7I293_9FLAO
A0A0B7N4Z4_9FUNG
A0A0B7NMM4_9FUNG
A0A0B7NRD5_9FUNG
A0A0B8NDQ3_9NOCA
A0A0B8NEB6_9NOCA
A0A0B8YKC0_9SPHI
A0A0C1CN64_9FLAO
A0A0C1DBU7_9FLAO
A0A0C1F317_9FLAO
A0A0C1KQT3_9BACT
A0A0C1L027_9BACT
A0A0C1L856_9BACT
A0A0C1M052_9LACO
A0A0C1N8B7_9CYAN
A0A0C1QVT0_9CLOT
A0A0C1SE40_9ACTN
A0A0C1TVQ7_9CLOT
A0A0C1U0D1_9CLOT
A0A0C1UGW6_9CLOT
A0A0C1US00_9CYAN
A0A0C1UYV9_9CYAN
A0A0C1VA97_9CYAN
A0A0C1VBB5_9CYAN
A0A0C1VCC5_9CYAN
A0A0C1VP16_9ACTN
A0A0C1XJ31_9CYAN
A0A0C1ZUA0_9DELT
A0A0C2BTX1_9BURK
A0A0C2EHD5_9DELT
A0A0C2EK99_9MOLU
A0A0C2EN41_9MOLU
A0A0C2EN45_9MOLU
A0A0C2LHV7_9CYAN
A0A0C2PVD6_9CYAN
A0A0C2QLX5_9CYAN
A0A0C2VAR3_9BACL
A0A0C2VQZ4_9PROT
A0A0C2WF76_AMAMU
A0A0C2XI25_AMAMU
A0A0C2XIB2_AMAMU
A0A0C2Y1S9_BACBA
A0A0C2YH27_HEBCY
A0A0C2ZUZ3_9HOMO
A0A0C3A1B2_9HOMO
A0A0C3B3I5_9HOMO
A0A0C3BH36_9HOMO
A0A0C3BKN4_9HOMO
A0A0C3CT83_HEBCY
A0A0C3CZY3_HEBCY
A0A0C3D0C0_HEBCY
A0A0C3DEF7_9HOMO
A0A0C3DPJ3_9PEZI
A0A0C3HR32_9PEZI
A0A0C3J8K9_PISTI
A0A0C3JWA3_PISTI
A0A0C3KL90_PISTI
A0A0C3M366_9HOMO
A0A0C3MJL6_9HOMO
A0A0C3S267_PHLGI
A0A0C3SAB2_PHLGI
A0A0C4DWF6_MAGP6
A0A0C4Y3G6_9BURK
A0A0C4YNA5_9BURK
A0A0C4YU19_9BURK
A0A0C5J7M8_9RHOO
A0A0C5LDT6_9SPHN
A0A0C5RLJ6_9MOLU
A0A0C5W233_9GAMM
A0A0C5WXZ4_9GAMM
A0A0C7N1H1_9SACH
A0A0C7NJC7_9THEO
A0A0C7NQ35_9BACT
A0A0C7NR02_9THEO
A0A0C7NSG4_9THEO
A0A0C7P0F8_9BACT
A0A0C9MEQ5_9FUNG
A0A0C9MRS9_9FUNG
A0A0C9PRY7_9BACT
A0A0C9PS22_9BACT
A0A0C9TQM8_9HOMO
A0A0C9W0T5_9HOMO
A0A0C9WT90_9AGAR
A0A0C9X331_9AGAR
A0A0C9XLZ3_9AGAR
A0A0C9Y151_9AGAR
A0A0C9Y5G0_9HOMO
A0A0C9YI11_9HOMO
A0A0C9ZMG3_9HOMO
A0A0D0A113_9HOMO
A0A0D0A996_9HOMO
A0A0D0AL69_9HOMO
A0A0D0BVX5_9AGAR
A0A0D0C9B2_9AGAR
A0A0D0DMD8_9HOMO
A0A0D0F4P2_9SPHI
A0A0D0IQ29_9MICO
A0A0D0Q350_KITGR
A0A0D0SHY0_9FIRM
A0A0D0X4G9_9ACTN
A0A0D0YWZ3_9LACO
A0A0D1A534_9LACO
A0A0D1DSP1_USTMA
A0A0D1DZX8_USTMA
A0A0D1E9K2_9RHOB
A0A0D1JK61_9LACT
A0A0D1LDQ5_PSEPU
A0A0D1LSL7_BRAEL
A0A0D1YH56_9EURO
A0A0D1YRM1_9EURO
A0A0D1ZE73_9EURO
A0A0D1ZK17_9EURO
A0A0D2A5A6_9PEZI
A0A0D2AGJ7_9PEZI
A0A0D2B0Y3_9EURO
A0A0D2BHE6_9EURO
A0A0D2BTY6_9EURO
A0A0D2BXQ8_9EURO
A0A0D2C3A6_9EURO
A0A0D2C7C3_9EURO
A0A0D2D2T1_9EURO
A0A0D2F121_9EURO
A0A0D2F8I7_9EURO
A0A0D2FNP2_9EURO
A0A0D2FS37_9EURO
A0A0D2FZG5_9EURO
A0A0D2GBY3_9EURO
A0A0D2J3P2_9EURO
A0A0D2JEG4_9EURO
A0A0D2K3X1_9EURO
A0A0D2KMU5_9AGAR
A0A0D2KNI9_9EURO
A0A0D2LZ33_GOSRA
A0A0D2MU87_GOSRA
A0A0D2NQP8_9AGAR
A0A0D2NSR5_GOSRA
A0A0D2PDA7_9AGAR
A0A0D2QBW4_GOSRA
A0A0D2QNJ4_GOSRA
A0A0D2S1Q0_GOSRA
A0A0D2SI18_GOSRA
A0A0D2SIR9_GOSRA
A0A0D2SS64_GOSRA
A0A0D2T3Q9_GOSRA
A0A0D2TK73_GOSRA
A0A0D2TMP7_GOSRA
A0A0D2VXQ5_CAPO3
A0A0D2WD60_9PROT
A0A0D2WVV7_CAPO3
A0A0D2WWI6_CAPO3
A0A0D2X1U9_CAPO3
A0A0D2X8B3_FUSO4
A0A0D2XFT8_FUSO4
A0A0D3ABF3_BRAOL
A0A0D3BW26_BRAOL
A0A0D3CH24_BRAOL
A0A0D3CM21_BRAOL
A0A0D3DTX0_BRAOL
A0A0D3DYI8_BRAOL
A0A0D3FGZ7_9ORYZ
A0A0D3FZV8_9ORYZ
A0A0D3G2M7_9ORYZ
A0A0D3HDQ0_9ORYZ
A0A0D3V6A9_9BACL
A0A0D3VFQ9_9BACL
A0A0D4C4B6_9MICC
A0A0D4CK20_9LACO
A0A0D4CKV3_9LACO
A0A0D4DZI1_9ACTN
A0A0D5LQC2_9RHIZ
A0A0D5NMF1_9BACL
A0A0D5NRH5_9BACL
A0A0D5V3X6_9BURK
A0A0D5VK01_9BURK
A0A0D5YQU7_9FLAO
A0A0D5ZJN0_9MOLU
A0A0D6A496_9LACO
A0A0D6A5L3_9LACO
A0A0D6AZX5_RHOSU
A0A0D6DUF3_9LACT
A0A0D6DYQ3_9LACT
A0A0D6DZ36_9LACT
A0A0D6DZS6_9LACT
A0A0D6J9A9_9RHIZ
A0A0D6KW32_9CYAN
A0A0D6L1Z7_9CYAN
A0A0D6PDV4_9PROT
A0A0D6PF58_9PROT
A0A0D6PFP8_9PROT
A0A0D6SYR2_9PSED
A0A0D6ZAL2_9BACI
A0A0D7A850_9AGAR
A0A0D7B1T5_9HOMO
A0A0D7BI89_9HOMO
A0A0D7F4N5_RHOPL
A0A0D7KB93_9BURK
A0A0D8CRR6_9GAMM
A0A0D8JV29_COCIM
A0A0D8JXL3_COCIM
A0A0D8XSL5_DICVI
A0A0D8ZVC4_9CYAN
A0A0D9N6Z1_ASPFA
A0A0D9QHZ9_PLAFR
A0A0D9RDL5_CHLSB
A0A0D9S1V9_CHLSB
A0A0D9VSM6_9ORYZ
A0A0D9WC57_9ORYZ
A0A0D9XJS0_9ORYZ
A0A0D9Z5I9_9ORYZ
A0A0D9ZTJ4_9ORYZ
A0A0E0BAK8_9ORYZ
A0A0E0KC48_ORYPU
A0A0E0KXV8_ORYPU
A0A0E0M7Q7_ORYPU
A0A0E0NTF6_ORYRU
A0A0E0PGT6_ORYRU
A0A0E0QZ61_ORYRU
A0A0E3NU22_9EURY
A0A0E3NUF3_9EURY
A0A0E3UXZ0_9BACT
A0A0E3W3E7_9FIRM
A0A0E3ZBE6_9FUSO
A0A0E3ZC31_9FUSO
A0A0E3ZKE2_9BACT
A0A0E4CWJ0_9BACL
A0A0E4GCY0_9FIRM
A0A0E7XLR9_MYCTX
A0A0E9LZX1_9BACT
A0A0E9M3V7_9PROT
A0A0E9MAY7_9PROT
A0A0E9MXQ1_9BACT
A0A0E9NJB1_9ASCO
A0A0F0C9B1_9CLOT
A0A0F0C9D9_9CLOT
A0A0F0CP15_9BACT
A0A0F0CP75_9BACT
A0A0F0I6V2_ASPPU
A0A0F2FWY2_9ACTN
A0A0F2JFP8_9FIRM
A0A0F2N2M3_9FIRM
A0A0F2N3Q3_9DELT
A0A0F2NIB8_9DELT
A0A0F2NIJ8_9DELT
A0A0F2NJP1_9DELT
A0A0F2NNU3_9DELT
A0A0F2PDT6_9FIRM
A0A0F2PDV4_9FIRM
A0A0F2PE71_9FIRM
A0A0F2PHE4_9FIRM
A0A0F2PS30_9FIRM
A0A0F2Q2Q3_9CLOT
A0A0F2Q4D4_9CLOT
A0A0F2R9V5_9RHOB
A0A0F2RLV3_9PROT
A0A0F2S9P9_9FIRM
A0A0F2SCD4_9FIRM
A0A0F3FUQ0_9LACO
A0A0F3FW71_9LACO
A0A0F3FY80_9LACO
A0A0F3FYY0_9LACO
A0A0F3GNE7_9BACT
A0A0F3IU72_9PROT
A0A0F3KQ39_9GAMM
A0A0F3RUM1_9LACO
A0A0F3RV38_9LACO
A0A0F3RX81_9LACO
A0A0F4G7W3_9PEZI
A0A0F4G8K4_9PEZI
A0A0F4GCV7_9PEZI
A0A0F4GVJ3_9PEZI
A0A0F4JQD0_9ACTN
A0A0F4JYL0_9ACTN
A0A0F4KZ06_9LACO
A0A0F4LQV9_9LACO
A0A0F4QZ90_9GAMM
A0A0F4XB72_HANUV
A0A0F4YVX0_TALEM
A0A0F4YY97_TALEM
A0A0F4ZAR6_9PEZI
A0A0F4ZEY1_9PEZI
A0A0F5H0P9_9MOLU
A0A0F5H0S8_9MOLU
A0A0F5I9U7_9BACI
A0A0F5PVY0_9RHIZ
A0A0F5R1Q8_9BACL
A0A0F5VC85_9GAMM
A0A0F5YMD0_9CYAN
A0A0F6W8J6_9DELT
A0A0F6YLM5_9DELT
A0A0F7CKZ5_9CREN
A0A0F7D368_SERFO
A0A0F7FFZ4_9CREN
A0A0F7GDW8_9CHLR
A0A0F7HBL3_SERFO
A0A0F7HBQ1_SERFO
A0A0F7K3L1_9GAMM
A0A0F7KF92_9PROT
A0A0F7KGQ2_9PROT
A0A0F7KVN5_9SPHN
A0A0F7PHD7_9RHIZ
A0A0F7TCS3_9EURO
A0A0F7TS00_9EURO
A0A0F7U1Y3_9EURO
A0A0F7ZPB1_9HYPO
A0A0F7ZR99_9HYPO
A0A0F8ANP2_LARCR
A0A0F8B2I3_CERFI
A0A0F8BPB5_CERFI
A0A0F8CVG1_CERFI
A0A0F8TXY0_9EURO
A0A0F8VAF6_9ARCH
A0A0F8VJY2_9EURO
A0A0F8YBX1_9ARCH
A0A0F9XYS3_9BACT
A0A0F9YDM9_9BACT
A0A0F9YIR0_9BACT
A0A0F9YVC1_9BACT
A0A0F9ZHG0_9BACT
A0A0F9ZQD5_9BACT
A0A0F9ZSJ0_TRIHA
A0A0G0A7E9_9BACT
A0A0G0AF18_9BACT
A0A0G0AP46_TRIHA
A0A0G0APD1_9BACT
A0A0G0B335_9BACT
A0A0G0B6T7_9BACT
A0A0G0BGX7_9BACT
A0A0G0BNG0_9BACT
A0A0G0BP18_9BACT
A0A0G0CCN6_9BACT
A0A0G0CDU7_9BACT
A0A0G0CU46_9BACT
A0A0G0D5N3_9BACT
A0A0G0DAR3_9BACT
A0A0G0DEB7_9BACT
A0A0G0DW50_9BACT
A0A0G0EEW8_9BACT
A0A0G0EME4_9BACT
A0A0G0ENZ2_9BACT
A0A0G0FZ39_9BACT
A0A0G0G3V0_9BACT
A0A0G0GMN7_9BACT
A0A0G0GMP2_9BACT
A0A0G0H5S9_9BACT
A0A0G0HS18_9BACT
A0A0G0IG46_9BACT
A0A0G0ILS4_9BACT
A0A0G0IQ65_9BACT
A0A0G0IRG5_9BACT
A0A0G0IVW9_9BACT
A0A0G0IZM8_9BACT
A0A0G0J2Y8_9BACT
A0A0G0J7E3_9BACT
A0A0G0JD85_9BACT
A0A0G0JE85_9BACT
A0A0G0JL61_9BACT
A0A0G0JNH8_9BACT
A0A0G0JPR7_9BACT
A0A0G0JWK2_9BACT
A0A0G0JWU0_9BACT
A0A0G0K660_9BACT
A0A0G0K6F1_9BACT
A0A0G0K8L9_9BACT
A0A0G0L168_9BACT
A0A0G0LA64_9BACT
A0A0G0LAK4_9BACT
A0A0G0LIF7_9BACT
A0A0G0M6W2_9BACT
A0A0G0N2H6_9BACT
A0A0G0N8W3_9BACT
A0A0G0NBB6_9BACT
A0A0G0NBV5_9BACT
A0A0G0NCR4_9BACT
A0A0G0NGH3_9BACT
A0A0G0NIY4_9BACT
A0A0G0NJB1_9BACT
A0A0G0P6P4_9BACT
A0A0G0P9G8_9BACT
A0A0G0PFA3_9BACT
A0A0G0PZB3_9BACT
A0A0G0Q139_9BACT
A0A0G0Q972_9BACT
A0A0G0QEE4_9BACT
A0A0G0QQX7_9BACT
A0A0G0QT82_9BACT
A0A0G0QZW5_9BACT
A0A0G0RS23_9BACT
A0A0G0S2Y1_9BACT
A0A0G0SBP1_9BACT
A0A0G0SFL4_9BACT
A0A0G0T0Z4_9BACT
A0A0G0TC95_9BACT
A0A0G0TIG7_9BACT
A0A0G0TMS9_9BACT
A0A0G0TNV7_9BACT
A0A0G0TRR2_9BACT
A0A0G0TUU2_9BACT
A0A0G0TXI2_9BACT
A0A0G0U6V8_9BACT
A0A0G0UMS4_9BACT
A0A0G0UW09_9BACT
A0A0G0VH76_9BACT
A0A0G0VIK3_9BACT
A0A0G0VLC9_9BACT
A0A0G0VX93_9BACT
A0A0G0VXU0_9BACT
A0A0G0WK65_9BACT
A0A0G0WTZ6_9BACT
A0A0G0X6H0_9BACT
A0A0G0X6M5_9BACT
A0A0G0XN66_9BACT
A0A0G0XR14_9BACT
A0A0G0Y1C1_9BACT
A0A0G0Y3R9_9BACT
A0A0G0Y5Z4_9BACT
A0A0G0YE90_9BACT
A0A0G0YJ14_9BACT
A0A0G0YMM3_9BACT
A0A0G0YQR1_9BACT
A0A0G0Z217_9BACT
A0A0G0Z5N5_9BACT
A0A0G0Z6H4_9BACT
A0A0G0Z9Q4_9BACT
A0A0G0ZGW9_9BACT
A0A0G0ZIV3_9BACT
A0A0G0ZX51_9BACT
A0A0G0ZXM3_9BACT
A0A0G0ZZV9_9BACT
A0A0G1ARL0_9BACT
A0A0G1B2R1_9BACT
A0A0G1B4X6_9BACT
A0A0G1BAY8_9BACT
A0A0G1BLI3_9BACT
A0A0G1CB93_9BACT
A0A0G1CJV4_9BACT
A0A0G1CM07_9BACT
A0A0G1D462_9BACT
A0A0G1D5I9_9BACT
A0A0G1DWF1_9BACT
A0A0G1DX71_9BACT
A0A0G1EW58_9BACT
A0A0G1EZS7_9BACT
A0A0G1FCC3_9BACT
A0A0G1FJY3_9BACT
A0A0G1FMD5_9BACT
A0A0G1GMU4_9BACT
A0A0G1GN19_9BACT
A0A0G1GQ81_9BACT
A0A0G1GT73_9BACT
A0A0G1GVC5_9BACT
A0A0G1H1E3_9BACT
A0A0G1HYX3_9BACT
A0A0G1IC21_9BACT
A0A0G1IU87_9BACT
A0A0G1IX02_9BACT
A0A0G1J0P6_9BACT
A0A0G1J5Z6_9BACT
A0A0G1J8S5_9BACT
A0A0G1JRS4_9BACT
A0A0G1JTL5_9BACT
A0A0G1JWB0_9BACT
A0A0G1JY33_9BACT
A0A0G1K134_9BACT
A0A0G1K5T8_9BACT
A0A0G1KC40_9BACT
A0A0G1KKF4_9BACT
A0A0G1KUZ9_9BACT
A0A0G1L431_9BACT
A0A0G1LAP2_9BACT
A0A0G1M6V0_9BACT
A0A0G1MAG0_9BACT
A0A0G1MDG2_9BACT
A0A0G1MTN9_9BACT
A0A0G1MYR5_9BACT
A0A0G1N2L7_9BACT
A0A0G1N4J4_9BACT
A0A0G1NQC4_9BACT
A0A0G1P674_9BACT
A0A0G1PH60_9BACT
A0A0G1PJ22_9BACT
A0A0G1PN92_9BACT
A0A0G1PNM1_9BACT
A0A0G1Q1E0_9BACT
A0A0G1QTB3_9BACT
A0A0G1R482_9BACT
A0A0G1R9C5_9BACT
A0A0G1RT16_9BACT
A0A0G1RY39_9BACT
A0A0G1SPX7_9BACT
A0A0G1TQI5_9BACT
A0A0G1TUC9_9BACT
A0A0G1TX51_9BACT
A0A0G1TZJ8_9BACT
A0A0G1U4B3_9BACT
A0A0G1U7R2_9BACT
A0A0G1UA48_9BACT
A0A0G1UKI4_9BACT
A0A0G1UZJ4_9BACT
A0A0G1VE70_9BACT
A0A0G1VFX3_9BACT
A0A0G1VKJ0_9BACT
A0A0G1VQ38_9BACT
A0A0G1VS41_9BACT
A0A0G1W066_9BACT
A0A0G1W956_9BACT
A0A0G1WGR2_9BACT
A0A0G1WMA2_9BACT
A0A0G1X5E8_9BACT
A0A0G1X641_9BACT
A0A0G1XKC2_9BACT
A0A0G1XQI5_9BACT
A0A0G1XRD4_9BACT
A0A0G1XXV8_9BACT
A0A0G1Y8D9_9BACT
A0A0G1YBD0_9BACT
A0A0G1YFP1_9BACT
A0A0G1YHS1_9BACT
A0A0G1YRF0_9BACT
A0A0G1YXZ0_9BACT
A0A0G1Z9N3_9BACT
A0A0G1ZBB8_9BACT
A0A0G1ZCW0_9BACT
A0A0G1ZF84_9BACT
A0A0G1ZF93_9BACT
A0A0G2A746_9BACT
A0A0G2AIV4_9BACT
A0A0G2AN61_9BACT
A0A0G2AQK6_9BACT
A0A0G2AVC7_9BACT
A0A0G2BNF3_9BACT
A0A0G2EN68_9PEZI
A0A0G2ENC7_9PEZI
A0A0G2FS68_9PEZI
A0A0G2FTX2_9PEZI
A0A0G2FUY0_9PEZI
A0A0G2GNN8_9EURO
A0A0G2GRU0_9EURO
A0A0G2HNJ8_9EURO
A0A0G2ICP1_9EURO
A0A0G2IE83_9EURO
A0A0G3A0L5_9DELT
A0A0G3ABC1_9DELT
A0A0G3ACD5_9ACTN
A0A0G3BJ67_9BURK
A0A0G3CVD8_9GAMM
A0A0G3EQQ5_9BURK
A0A0G3EW69_9BURK
A0A0G3H606_9CORY
A0A0G3IR10_9MYCO
A0A0G3IV93_9MYCO
A0A0G3QDI5_KLUIN
A0A0G3UV05_9ACTN
A0A0G3UVR6_9ACTN
A0A0G3V034_9ACTN
A0A0G3WCI8_9CLOT
A0A0G3WDE3_9CLOT
A0A0G4AWH7_9BACT
A0A0G4B3N5_9BACT
A0A0G4B4S9_9BACT
A0A0G4F016_VITBC
A0A0G4G4N4_VITBC
A0A0G4IGF1_PLABS
A0A0G4IRT2_PLABS
A0A0G4IS17_PLABS
A0A0G4J558_PLABS
A0A0G4M4L0_9PEZI
A0A0G4MYC1_9PEZI
A0A0G4N148_9PEZI
A0A0G4PL40_PENCA
A0A0G4PRR4_PENCA
A0A0G9HFW9_9GAMM
A0A0H0DEY2_9ENTR
A0A0H0XLU5_9SPHN
A0A0H1AFV5_9GAMM
A0A0H1BA26_9EURO
A0A0H1BEH4_9EURO
A0A0H1BM84_9EURO
A0A0H2KLB1_9MICO
A0A0H2KLH7_9MICO
A0A0H2LSB0_VARPD
A0A0H2LU43_VARPD
A0A0H2LU91_VARPD
A0A0H2MAQ0_VARPD
A0A0H3J1I1_CLOPA
A0A0H3J1N6_CLOPA
A0A0H3J990_CLOPA
A0A0H3J9R1_CLOPA
A0A0H3JA57_CLOPA
A0A0H3XN82_9MOLU
A0A0H3XNF2_9MOLU
A0A0H4KZW6_9BACI
A0A0H4L7J8_9LACO
A0A0H4LBN4_9LACO
A0A0H4LCU3_9LACO
A0A0H4LH16_9LACO
A0A0H4NY70_9BACI
A0A0H4R2Z4_9LACO
A0A0H4VAX6_9SPHN
A0A0H4VE55_9SPHN
A0A0H4VIE4_9BACT
A0A0H4VJI0_9BACT
A0A0H4W0M1_9BORD
A0A0H4W234_9BACT
A0A0I9N7P5_BRUMA
A0A0I9TUT4_9MYCO
A0A0J0XKX4_9TREE
A0A0J1BBT3_9TREE
A0A0J1BD66_9TREE
A0A0J1DCJ4_9BURK
A0A0J1DNV6_9FIRM
A0A0J1FAW5_9FIRM
A0A0J1FCK9_9FIRM
A0A0J1FY20_9FIRM
A0A0J1G2E8_9FIRM
A0A0J1G638_9FIRM
A0A0J1H9C6_9GAMM
A0A0J1IIH0_BACCI
A0A0J1IQM6_BACCI
A0A0J5GJ40_9NEIS
A0A0J5J670_9NEIS
A0A0J5KZH1_PLUGE
A0A0J5LXH4_PLUGE
A0A0J5PCH4_9LACT
A0A0J5PE18_9LACT
A0A0J5R357_9BACI
A0A0J6BDQ2_9SYNE
A0A0J6D384_9BACI
A0A0J6DC74_9CELL
A0A0J6NIA2_9NEIS
A0A0J6WZ46_9FIRM
A0A0J6XXG6_COCIT
A0A0J6YCR0_COCIT
A0A0J7IW90_9FLAO
A0A0J7J2V7_9FLAO
A0A0J7LU59_9FLAO
A0A0J7N4A6_LASNI
A0A0J8B2C1_BETVU
A0A0J8B6C9_BETVU
A0A0J8BBP4_BETVU
A0A0J8BZF6_BETVU
A0A0J8CJ55_BETVU
A0A0J8QZ97_COCIT
A0A0J8RDX5_COCIT
A0A0J8UFZ6_COCIT
A0A0J8UMK4_COCIT
A0A0J8XYN3_9GAMM
A0A0J8YE96_9BACT
A0A0J9VAQ7_FUSO4
A0A0J9WIG3_FUSO4
A0A0K0DEI0_ANGCA
A0A0K0JSE9_BRUMA
A0A0K0U1I2_9RHIZ
A0A0K0XVY4_9GAMM
A0A0K0XX57_9GAMM
A0A0K1F506_9ACTN
A0A0K1J6I2_9RHOO
A0A0K1J7V3_9RHOO
A0A0K1PET3_9DELT
A0A0K1PZJ1_9DELT
A0A0K1Q348_9DELT
A0A0K1QFJ0_9DELT
A0A0K1W170_9MOLU
A0A0K1W2K5_9MOLU
A0A0K2DCP8_9RHIZ
A0A0K2DKV4_9RHIZ
A0A0K2DVL6_PISSA
A0A0K2GI47_9BACT
A0A0K2JH00_SPIKU
A0A0K2JI63_SPIKU
A0A0K2LTU7_9NOST
A0A0K2LX71_9NOST
A0A0K2SK04_9FIRM
A0A0K2YGJ6_9NOCA
A0A0K2YGQ2_9NOCA
A0A0K8J992_9FIRM
A0A0K8JGU8_9FIRM
A0A0K8LJB9_9EURO
A0A0K8LS25_9EURO
A0A0K8MDR9_9RICK
A0A0K9EU11_9ACTO
A0A0K9EVI4_9ACTO
A0A0K9GA78_9BACI
A0A0K9GFI8_9BACI
A0A0K9GRW5_9BACI
A0A0K9NJV9_ZOSMR
A0A0K9Q1J2_ZOSMR
A0A0K9QLB9_SPIOL
A0A0K9QN82_SPIOL
A0A0K9R626_SPIOL
A0A0K9RLX7_SPIOL
A0A0K9XF89_9ACTN
A0A0K9XLB5_9ACTN
A0A0L0CEA4_LUCCU
A0A0L0D3T3_THETB
A0A0L0DJA4_THETB
A0A0L0GY49_9ENTR
A0A0L0H592_SPIPN
A0A0L0H9L0_SPIPN
A0A0L0HDI0_SPIPN
A0A0L0HE33_SPIPN
A0A0L0HEA1_SPIPN
A0A0L0LAH3_9BACT
A0A0L0LG24_9BACT
A0A0L0NKV7_9HYPO
A0A0L0P061_9ASCO
A0A0L0P1T7_9ASCO
A0A0L0QV30_VIRPA
A0A0L0S2K4_ALLMA
A0A0L0S4D8_ALLMA
A0A0L0SNS5_ALLMA
A0A0L0SP84_ALLMA
A0A0L0SUW7_ALLMA
A0A0L0SVU8_ALLMA
A0A0L0T0W7_ALLMA
A0A0L0T0Y7_ALLMA
A0A0L0TCS7_ALLMA
A0A0L0UYP1_9BASI
A0A0L0W849_CLOPU
A0A0L0WF07_CLOPU
A0A0L1HK64_9PLEO
A0A0L1HM13_9PLEO
A0A0L1KNR0_9EUGL
A0A0L6DGL1_CRYGR
A0A0L6TWH1_9FIRM
A0A0L6U015_9FIRM
A0A0L6U253_9FIRM
A0A0L6U7J0_9BASI
A0A0L6USA3_9BASI
A0A0L6W8Z2_9AGAR
A0A0L6WB50_9AGAR
A0A0L6WER6_9AGAR
A0A0L7L3I0_9NEOP
A0A0L7QSG7_9HYME
A0A0L7SZP7_9GAMM
A0A0L7TET8_9GAMM
A0A0L8ENA7_9BURK
A0A0L8G8T8_OCTBM
A0A0L9SYV3_9HYPO
A0A0L9T3H8_PHAAN
A0A0L9T4V7_PHAAN
A0A0L9T6J0_PHAAN
A0A0L9T902_PHAAN
A0A0L9U833_PHAAN
A0A0L9UI31_PHAAN
A0A0L9VMY0_PHAAN
A0A0M0GRR5_9BACI
A0A0M0H0K1_ANEMI
A0A0M0KPF3_9BACI
A0A0M0X7D4_9BACI
A0A0M1JGY7_9GAMM
A0A0M1NY25_9BACI
A0A0M1UUJ2_CLOSO
A0A0M2CX77_9MICC
A0A0M2H468_9MICO
A0A0M2H8V5_9MICO
A0A0M2HB41_9MICO
A0A0M2JER9_9ACTN
A0A0M2JTE8_9ACTN
A0A0M2JXH7_9MYCO
A0A0M2LRM4_9SPHN
A0A0M2LWJ8_9MICO
A0A0M2MLU9_9ACTN
A0A0M2NAK2_9FIRM
A0A0M2NF45_9FIRM
A0A0M2NH66_9FIRM
A0A0M2PML8_9BACI
A0A0M2REM2_9ACTN
A0A0M2SJJ0_9BACI
A0A0M2T2X5_9BACI
A0A0M2U3A1_9FIRM
A0A0M2U8H0_9FIRM
A0A0M2USP9_9BACT
A0A0M2VBD3_9GAMM
A0A0M2VUW8_9BACL
A0A0M2XTI4_9SPHI
A0A0M2Y069_9SPHI
A0A0M2YWG1_9ACTN
A0A0M2ZBL7_9MYCO
A0A0M2ZHQ5_9MYCO
A0A0M3APJ0_9SPHN
A0A0M3C5V5_9SPHI
A0A0M3R989_9BACI
A0A0M3RKD9_9ACTO
A0A0M4CY70_9DELT
A0A0M4GB67_9BACI
A0A0M4GFT7_9BACI
A0A0M4LSD2_9MICC
A0A0M4QGH4_9MICC
A0A0M4R8Y0_9PSEU
A0A0M4RRT8_9MICC
A0A0M4RTM0_LACPN
A0A0M6YJ28_9RHOB
A0A0M7AXK5_9RHOB
A0A0M7B9Y5_9RHOB
A0A0M8JPW0_9CHLR
A0A0M8MEU8_9MICO
A0A0M8N6E0_9HYPO
A0A0M8Q0K8_9BACI
A0A0M8Q6M7_9BACI
A0A0M8SLA9_9ACTN
A0A0M8UYB3_9ACTN
A0A0M8XWM2_9PSEU
A0A0M9A9H5_9HYME
A0A0M9DMN8_9BACT
A0A0M9DN74_9BACT
A0A0M9DUP3_9BACT
A0A0M9EHF8_9RHOB
A0A0M9EPZ8_9HYPO
A0A0M9EWC5_9HYPO
A0A0M9FP56_9TRYP
A0A0M9FR13_9TRYP
A0A0M9FR60_9TRYP
A0A0M9GAD7_9TRYP
A0A0M9GD40_9PSED
A0A0M9UC26_9CHLR
A0A0M9VR58_9BASI
A0A0M9WDD2_9EURO
A0A0M9WKA8_9EURO
A0A0M9WKM9_9EURO
A0A0M9YAZ2_9ACTN
A0A0N0EA56_9BACI
A0A0N0IA26_9GAMM
A0A0N0KG31_9SPHN
A0A0N0MRM0_9ACTN
A0A0N0MZ42_9ACTN
A0A0N0N265_9ACTN
A0A0N0NJ98_9EURO
A0A0N0NMC0_9EURO
A0A0N0P3Y1_LEPSE
A0A0N0SG16_9ACTN
A0A0N0SY37_9ACTN
A0A0N0TBY2_9NOCA
A0A0N0THU7_9ACTN
A0A0N0VNK9_9BACI
A0A0N0YUU0_9ACTN
A0A0N1B8F0_9BRAD
A0A0N1FHE6_9ACTN
A0A0N1FHJ3_9ACTN
A0A0N1GN95_9ACTN
A0A0N1HAE4_9EURO
A0A0N1HAQ8_9EURO
A0A0N1HHR3_9EURO
A0A0N1II37_PAPMA
A0A0N1K4D7_THEVU
A0A0N1KYD9_9PROT
A0A0N1LJF7_9PROT
A0A0N1LLZ2_9PROT
A0A0N1PFH3_LEPSE
A0A0N4TZ76_BRUPA
A0A0N4UG53_DRAME
A0A0N4V2C2_ENTVE
A0A0N4WCP7_HAEPC
A0A0N5AB94_9BILA
A0A0N5AVB4_9BILA
A0A0N5CUY4_THECL
A0A0N5DNA9_TRIMR
A0A0N7HWJ9_9BACT
A0A0N7KL09_ORYSJ
A0A0N7LC27_9CYAN
A0A0N7LCF5_9CYAN
A0A0N8GMF6_9CHLR
A0A0N8GQE9_9CHLR
A0A0N8H8Z0_9HYPO
A0A0N8HZL7_9EURY
A0A0N8KA15_9ALTE
A0A0N8KG77_9RHOB
A0A0N8KMG4_9CYAN
A0A0N8PZI2_RHOGW
A0A0N8W9B3_9EURY
A0A0N9Z2D5_9ARCH
A0A0P0DNC8_9MICO
A0A0P0FJK0_9BACT
A0A0P0N5M2_9CREN
A0A0P0NGD2_9SPHI
A0A0P0NGK4_9SPHI
A0A0P0NI69_9SPHI
A0A0P0NNK5_9SPHI
A0A0P0SCZ5_9PSEU
A0A0P0SIB7_9PSEU
A0A0P0SJ05_9PSEU
A0A0P1AZI5_9STRA
A0A0P1B9W5_9BASI
A0A0P1BG61_9BASI
A0A0P1BSU1_9BASI
A0A0P1BT13_9CYAN
A0A0P1G423_THAGE
A0A0P4URJ4_9CYAN
A0A0P4ZGF4_9CRUS
A0A0P6SMU5_9STRE
A0A0P6VMM1_9RHIZ
A0A0P6VWF0_9RHIZ
A0A0P6WWF8_9CHLR
A0A0P6WX80_9BACI
A0A0P6X0H7_9SPHN
A0A0P6X3X0_9CHLR
A0A0P6XKZ8_9CHLR
A0A0P6XLD7_9CHLR
A0A0P6XPK8_9CHLR
A0A0P6XV83_9CHLR
A0A0P6XYB2_9CHLR
A0A0P6Y391_9CHLR
A0A0P6Y4K7_9CHLR
A0A0P6YBU3_9CHLR
A0A0P7APB2_9HYPO
A0A0P7BCA6_9HYPO
A0A0P7HGB6_9MICC
A0A0P7ICD9_9MOLU
A0A0P7UNK5_9TELE
A0A0P7VY59_9RHOB
A0A0P7W494_9RHOB
A0A0P7X4F9_9BACT
A0A0P7X5X8_9RHIZ
A0A0P7XGN2_9ALTE
A0A0P7XXX8_9BACT
A0A0P7Y578_9GAMM
A0A0P7Y7Q1_9RHOB
A0A0P7ZUF8_9CYAN
A0A0P8B4B2_9ALTE
A0A0P8W7M7_9CLOT
A0A0P8XWL3_DROAN
A0A0P8YCD4_DROAN
A0A0P8YS10_9CLOT
A0A0P8ZWM3_DROAN
A0A0P9CNJ5_9GAMM
A0A0P9ET22_9GAMM
A0A0P9F1T6_9BACL
A0A0P9I7Y5_9ARCH
A0A0Q0V4G0_9RHOB
A0A0Q0VXK3_9DELT
A0A0Q0VYD3_9EURY
A0A0Q0ZWN8_9SPHI
A0A0Q1AAH1_9EURY
A0A0Q1AHM1_9BACT
A0A0Q1BRI5_9EURY
A0A0Q1BTZ3_9EURY
A0A0Q1F1P4_9SPHI
A0A0Q1FVD5_9BACT
A0A0Q2LQ46_MYCGO
A0A0Q3SBM5_9BACI
A0A0Q3TLW0_9BACI
A0A0Q4B7H1_9BACE
A0A0Q4BHY2_9EURY
A0A0Q4MYV6_9GAMM
A0A0Q4R3Z7_9BACL
A0A0Q5I1T6_9BURK
A0A0Q5SND0_9BACT
A0A0Q5SUP2_9BACT
A0A0Q5T3L0_9BACT
A0A0Q5UQY6_9FLAO
A0A0Q5ZD29_9BRAD
A0A0Q6ABZ3_9BRAD
A0A0Q6AJL5_9BRAD
A0A0Q6ANV9_9BRAD
A0A0Q6CQA2_9RHIZ
A0A0Q6EVL8_9RHIZ
A0A0Q6LQI9_9RHIZ
A0A0Q6LYB8_9RHIZ
A0A0Q6PJ29_9MICO
A0A0Q6W7E9_9BURK
A0A0Q6W881_9BURK
A0A0Q6Z7B5_9BRAD
A0A0Q7ABE0_9BURK
A0A0Q7AQ41_9BURK
A0A0Q7JGN1_9ACTN
A0A0Q7JNH8_9ACTN
A0A0Q7JW42_9ACTN
A0A0Q7K7Y6_9ACTN
A0A0Q7KPN3_9ACTN
A0A0Q7S938_9BURK
A0A0Q7TAH3_9CAUL
A0A0Q8NAX0_9RHIZ
A0A0Q8QVT2_9SPHN
A0A0Q9CQR8_9CELL
A0A0Q9F592_9GAMM
A0A0Q9J000_9MICO
A0A0Q9J265_9MICO
A0A0Q9KRE7_9BACL
A0A0Q9L3P5_9MICC
A0A0Q9LGI5_9MICO
A0A0Q9LTT7_9MICO
A0A0Q9MV82_9MICC
A0A0Q9N284_9BACL
A0A0Q9NS37_9MICC
A0A0Q9QWZ2_9GAMM
A0A0Q9T3M1_9ACTN
A0A0Q9T862_9BACL
A0A0Q9TQR2_9ACTN
A0A0Q9WJE3_DROVI
A0A0Q9WJU5_DROVI
A0A0Q9WKX5_DROVI
A0A0Q9WSV2_DROVI
A0A0Q9WWF4_DROVI
A0A0Q9XCR5_DROMO
A0A0Q9XM47_DROMO
A0A0Q9XN45_DROMO
A0A0Q9XPK7_DROMO
A0A0Q9YAP7_9BACI
A0A0Q9YDA0_9COXI
A0A0Q9YLE2_9COXI
A0A0Q9ZH87_9FLAO
A0A0Q9ZMX5_9FLAO
A0A0R0LNF1_9PROT
A0A0R0MFT2_9BURK
A0A0R1GEW0_9LACO
A0A0R1GQC8_9LACO
A0A0R1GRR7_9LACO
A0A0R1GYK0_9LACO
A0A0R1H106_9LACO
A0A0R1H5C4_9LACO
A0A0R1HJL1_9LACO
A0A0R1HKY5_9LACO
A0A0R1HNS9_9LACO
A0A0R1HPN4_9LACO
A0A0R1J005_9LACO
A0A0R1J7F3_9LACO
A0A0R1JGX0_9LACO
A0A0R1JKK8_9LACO
A0A0R1JNN9_9LACO
A0A0R1K6W7_9LACO
A0A0R1K7I8_9LACO
A0A0R1KAV7_9LACO
A0A0R1KFV9_9LACO
A0A0R1LMV1_9LACO
A0A0R1LP09_9LACO
A0A0R1LW17_9LACO
A0A0R1LY86_9LACO
A0A0R1LYF1_9LACO
A0A0R1MAK8_9LACO
A0A0R1MBK0_9LACO
A0A0R1MCG4_9LACO
A0A0R1MCW2_9LACO
A0A0R1MEN2_9LACO
A0A0R1MVF8_9LACO
A0A0R1N1J1_9LACO
A0A0R1N385_9LACO
A0A0R1P671_9LACO
A0A0R1QE76_9LACO
A0A0R1QGY1_9LACO
A0A0R1QIS4_9LACO
A0A0R1QVA8_9LACO
A0A0R1QVP1_9LACO
A0A0R1QZ55_9LACO
A0A0R1R0G9_9LACO
A0A0R1R6U4_9LACO
A0A0R1RBQ3_9LACO
A0A0R1RCH2_9LACO
A0A0R1RK80_9LACO
A0A0R1RQE0_9LACO
A0A0R1RYD1_9LACO
A0A0R1S0L2_9LACO
A0A0R1S2B4_9LACO
A0A0R1SC06_9LACO
A0A0R1SHC2_9LACO
A0A0R1UBA9_9LACO
A0A0R1UDK4_9LACO
A0A0R1UFZ2_9LACO
A0A0R1UV56_9LACO
A0A0R1UWZ0_9LACO
A0A0R1V413_9LACO
A0A0R1V986_9LACO
A0A0R1VG21_9LACO
A0A0R1VM94_9LACO
A0A0R1VRY0_9LACO
A0A0R1VTJ2_9LACO
A0A0R1VTN3_9LACO
A0A0R1VYB5_9LACO
A0A0R1W643_9LACO
A0A0R1W6U5_9LACO
A0A0R1X7Z5_9LACO
A0A0R1X8G5_9LACO
A0A0R1X989_9LACO
A0A0R1XKY4_9LACO
A0A0R1XTC2_9LACO
A0A0R1XZI8_9LACO
A0A0R1Y0R2_9LACO
A0A0R1Y1W7_9LACO
A0A0R1YDX8_9LACO
A0A0R1YGH9_9LACO
A0A0R1YH75_9LACO
A0A0R1YI94_9LACO
A0A0R1YMD6_9LACO
A0A0R1YNJ5_9LACO
A0A0R1YQT6_9LACO
A0A0R1ZMM2_9LACO
A0A0R1ZPB6_9LACO
A0A0R1ZSG4_9LACO
A0A0R1ZX59_9LACO
A0A0R1ZXM5_9LACO
A0A0R1ZZH9_9LACO
A0A0R2A6F7_9LACO
A0A0R2A835_9LACO
A0A0R2AIV9_9LACO
A0A0R2AV88_9LACO
A0A0R2AWJ2_9LACO
A0A0R2B2Y3_9LACO
A0A0R2B521_LACCL
A0A0R2B5X7_9LACO
A0A0R2B878_LACCL
A0A0R2BBR2_LACCL
A0A0R2BGL1_9LACO
A0A0R2BSB1_9LACO
A0A0R2BSY3_9LACO
A0A0R2C5U0_9LACO
A0A0R2C9F9_9LACO
A0A0R2CB57_9LACO
A0A0R2CDR0_9LACO
A0A0R2CEG9_9LACO
A0A0R2CHC9_9LACO
A0A0R2CK90_9LACO
A0A0R2CLR7_9LACO
A0A0R2CQ65_9LACO
A0A0R2CUC2_9LACO
A0A0R2D0D4_9LACO
A0A0R2D4P2_9LACO
A0A0R2DEH1_9LACO
A0A0R2DJM3_9LACO
A0A0R2DLA1_9LACO
A0A0R2EX41_9LACO
A0A0R2EZ69_9LACO
A0A0R2F039_9LACO
A0A0R2F559_9LACO
A0A0R2F9Q4_9LACO
A0A0R2FCP5_9LACO
A0A0R2FG68_9LACO
A0A0R2FHV2_9LACO
A0A0R2FKC2_9LACO
A0A0R2FKJ9_9LACO
A0A0R2FZ65_9LACT
A0A0R2GBH5_LACPN
A0A0R2GCR8_LACPN
A0A0R2H2B7_WEIVI
A0A0R2H530_9LACO
A0A0R2H9E2_WEIVI
A0A0R2HE08_9FIRM
A0A0R2HNN7_CARDV
A0A0R2HQL9_9LACT
A0A0R2HWG3_CARDV
A0A0R2HZ72_CARDV
A0A0R2I4W7_CARDV
A0A0R2IKC2_9LACO
A0A0R2INY5_9LACO
A0A0R2IQ29_9LACO
A0A0R2IUV8_9LACO
A0A0R2JDJ8_9LACT
A0A0R2JNU5_9LACO
A0A0R2L241_9LACO
A0A0R2L8S6_9LACO
A0A0R2L9Q0_9LACO
A0A0R2L9X0_9LACO
A0A0R2LBD1_9LACO
A0A0R2LC77_9LACO
A0A0R2LDQ1_9LACO
A0A0R2LF13_9LACO
A0A0R2LYE3_9LACO
A0A0R2M5D3_9LACO
A0A0R2MAH6_9LACO
A0A0R2ML20_9LACO
A0A0R2MUP4_9LACO
A0A0R2MW93_9LACO
A0A0R2MZ47_9LACO
A0A0R2NDG6_9LACO
A0A0R2NKS7_9LACO
A0A0R2XP68_9LACO
A0A0R3JTG4_9CLOT
A0A0R3MRE1_9BRAD
A0A0R3QPJ1_9BILA
A0A0R3S0R8_9BILA
A0A0R3T4S5_HYMNN
A0A0R3X1P1_HYDTA
A0A0S1SAZ3_9FLAO
A0A0S1SBT2_9FLAO
A0A0S1SHP1_9BACT
A0A0S1XYZ6_9BORD
A0A0S2FBX2_9GAMM
A0A0S2KAM3_9GAMM
A0A0S2T953_9GAMM
A0A0S2W6W9_9FIRM
A0A0S2W8M8_9FIRM
A0A0S3F1C4_9SPHN
A0A0S3PF02_9NOSO
A0A0S4J5A1_BODSA
A0A0S4J6U4_BODSA
A0A0S4KMH3_9BACT
A0A0S4KQV8_9BACT
A0A0S4KR60_BODSA
A0A0S4KVY9_9BACT
A0A0S4KXH0_9BACT
A0A0S4PA61_9BURK
A0A0S6VVY8_9BACT
A0A0S6VW86_9BACT
A0A0S6WY86_9SPHN
A0A0S6XET0_9FUNG
A0A0S6XM43_9FUNG
A0A0S6XN97_9FUNG
A0A0S7B5I9_9CHLR
A0A0S7BDW8_9CHLR
A0A0S7BGA0_9CHLR
A0A0S7BHR2_9CHLR
A0A0S7BP49_9CHLR
A0A0S7BUM5_9CHLR
A0A0S7DM37_9EURO
A0A0S7DQI4_9EURO
A0A0S7DX29_9EURO
A0A0S7E1S7_9EURO
A0A0S7WXF4_9BACT
A0A0S7X3S8_9BACT
A0A0S7X4D7_9BACT
A0A0S7XZ71_9COXI
A0A0S7Y8H7_9BACT
A0A0S7YF30_9BACT
A0A0S7Z0A8_9GAMM
A0A0S7Z3H3_9SPIR
A0A0S7Z9C5_9BACT
A0A0S7ZEQ1_9BACT
A0A0S8A0J0_9GAMM
A0A0S8A6S1_9GAMM
A0A0S8AJK9_9DELT
A0A0S8BJ88_9PROT
A0A0S8BLC7_9CHLR
A0A0S8BQ87_9CHLR
A0A0S8BXG6_9DELT
A0A0S8BXN7_9BACT
A0A0S8C4N8_9PROT
A0A0S8C609_9PROT
A0A0S8CI28_9DELT
A0A0S8CJ17_9CHLR
A0A0S8CX38_9DELT
A0A0S8D0M7_9DELT
A0A0S8D8G7_9BACT
A0A0S8DF03_9BACT
A0A0S8DHE9_9PROT
A0A0S8DID6_9BACT
A0A0S8DSU7_9GAMM
A0A0S8DVN8_9GAMM
A0A0S8E694_9BACT
A0A0S8EFL3_9BACT
A0A0S8ET30_9DELT
A0A0S8FAZ5_9GAMM
A0A0S8FD16_9GAMM
A0A0S8FFC0_9GAMM
A0A0S8FJ51_9GAMM
A0A0S8FJT3_9GAMM
A0A0S8FP75_9BACT
A0A0S8G388_9BACT
A0A0S8HQ85_9BACT
A0A0S8HYM8_9DELT
A0A0S8I6X3_9CHLR
A0A0S8I738_9CHLR
A0A0S8IDE8_9DELT
A0A0S8KAV0_9BACT
A0A0S8KPL8_9CHLR
A0A0S8KWZ1_9PROT
A0A0S8L2V0_9PROT
A0A0S9C0E2_9MICC
A0A0S9C7P1_9MICC
A0A0S9CML6_9MICC
A0A0T2KW70_9MICO
A0A0T2KXG1_9MICO
A0A0T2YDE6_9BURK
A0A0T2YNN5_9BURK
A0A0T2YYM5_9BURK
A0A0T5PCC0_9RHOB
A0A0T5ZF95_9CHLR
A0A0T5ZR10_9BACT
A0A0T5ZX95_9BACT
A0A0T6A6W2_9BACT
A0A0T6A9I3_9BACT
A0A0T6ACH7_9BACT
A0A0T6ADK4_9BACT
A0A0T7BQ58_9CYAN
A0A0T7BQ75_9CYAN
A0A0T7RSN8_SALET
A0A0T9KVQ8_9GAMM
A0A0T9LBI2_9GAMM
A0A0T9WH95_SALET
A0A0U1ADM9_9MYCO
A0A0U1AJW8_9MYCO
A0A0U1AR61_9MYCO
A0A0U1B0V3_9MYCO
A0A0U1LNB2_9EURO
A0A0U1LX56_9EURO
A0A0U1PWW8_9BURK
A0A0U1QNR5_9BACL
A0A0U2ILW1_9BACL
A0A0U2LZ21_9STRE
A0A0U2PEU6_9BACL
A0A0U2TF81_9BURK
A0A0U2WG55_9BACL
A0A0U3E7J3_9LACT
A0A0U3ELC3_9RHOB
A0A0U3F2J1_9STRE
A0A0U3L7A5_9BURK
A0A0U3MVI5_9LACT
A0A0U3NZ26_9LACT
A0A0U3P648_9LACT
A0A0U3P8R2_9ACTN
A0A0U3PMS4_9RHOB
A0A0U3QCU0_9ACTN
A0A0U4FI28_9BACI
A0A0U5A054_9EURO
A0A0U5AM99_9BACT
A0A0U5B5V7_9BACT
A0A0U5GHM5_9EURO
A0A0U5GQ52_9EURO
A0A0U5GU42_9EURO
A0A0U5JEX9_9CHLA
A0A0U5L1U1_9GAMM
A0A0U9HIX5_9THEO
A0A0U9I5L4_9THEO
A0A0V0QC80_PSEPJ
A0A0V0RF43_9BILA
A0A0V0RFD6_9BILA
A0A0V0RFF7_9BILA
A0A0V0UIM3_9BILA
A0A0V0UIQ5_9BILA
A0A0V0V0V9_9BILA
A0A0V0VFH3_9BILA
A0A0V0VFI5_9BILA
A0A0V0WMH1_9BILA
A0A0V0WMR1_9BILA
A0A0V0ZD35_9BILA
A0A0V1CFW0_TRIBR
A0A0V1CFY2_TRIBR
A0A0V1D4Y4_TRIBR
A0A0V1GZX4_9BILA
A0A0V1LIR2_9BILA
A0A0V1MK24_9BILA
A0A0V1MK88_9BILA
A0A0V1PET3_9BILA
A0A0V1PEV2_9BILA
A0A0V7ZJP1_9CYAN
A0A0V8HI51_9BACI
A0A0V8JDT7_9BACI
A0A0V8JS09_9BACI
A0A0V8QBC0_9FIRM
A0A0V8QD01_9FIRM
A0A0V8RTQ8_PYROC
A0A0W0FFC4_9AGAR
A0A0W0GKZ3_9CHLR
A0A0W0SPI6_9GAMM
A0A0W0TVT7_9GAMM
A0A0W0TWF0_9GAMM
A0A0W0V7D1_9GAMM
A0A0W0VBD3_9GAMM
A0A0W0VEB0_9GAMM
A0A0W0WGS4_9GAMM
A0A0W0WIC6_9GAMM
A0A0W0YL66_9GAMM
A0A0W0YZ03_LEGSP
A0A0W0ZXS0_9GAMM
A0A0W1AKZ5_9GAMM
A0A0W1NM93_9ACTN
A0A0W1RUW0_9GAMM
A0A0W1RV51_9GAMM
A0A0W4ZP54_PNECA
A0A0W4ZPG1_PNECA
A0A0W4ZS19_PNEJI
A0A0W4ZUS7_PNEJI
A0A0W7VCV8_9HYPO
A0A0W7VLK7_9HYPO
A0A0W7VTI6_9HYPO
A0A0W7WC81_9MICO
A0A0W7WML5_9RHOB
A0A0W7YYK1_9BURK
A0A0W8B3G5_PHYNI
A0A0W8C6U6_PHYNI
A0A0W8CHH5_PHYNI
A0A0X1TJC1_9FIRM
A0A0X3T6C4_9GAMM
A0A0X3TMY0_9RHOB
A0A0X3TZ80_9RHOB
A0A0X3U9H6_9GAMM
A0A0X3UZE1_9ACTN
A0A0X3VAD0_9ACTN
A0A0X7BBK6_9FLAO
A0A0X8D2B3_9BACL
A0A0X8F944_9LACT
A0A0X8G441_9FIRM
A0A0X8GK96_9BURK
A0A0X8H029_9FIRM
A0A0X8JSV7_9FUSO
A0A0X8R0F2_9SPHN
A0A0X8WQI4_9CYAN
A0A0X8WRF9_9CYAN
A0A0X8WTL9_9CYAN
A0A0Y0NZT6_9MICO
A0A100IRR1_ASPNG
A0A100VZ06_9MYCO
A0A100YWB5_9ACTN
A0A100YX26_9ACTN
A0A101D0B4_9GAMM
A0A101DI87_9DELT
A0A101EE11_9BACT
A0A101FLS3_9BACT
A0A101G1U6_9ACTN
A0A101G1V3_9ACTN
A0A101GPQ2_9EURY
A0A101GT59_9FIRM
A0A101H8C3_9FIRM
A0A101J3I3_9PORP
A0A101MFD6_9EURO
A0A101P4T2_9ACTN
A0A101TB13_9ACTN
A0A101UVU1_9ACTN
A0A101V939_9FIRM
A0A101VH82_9PROT
A0A101VMM7_9PROT
A0A101W3R1_9FIRM
A0A101XP49_9BACL
A0A101XQF2_9BACL
A0A103E5S8_9BURK
A0A106BJB8_THIDE
A0A106BKB8_THIDE
A0A109BS65_9BURK
A0A109CVP9_9BURK
A0A109RFD0_9LACT
A0A109RWH7_9BURK
A0A109UGP7_9FIRM
A0A109UH22_9FIRM
A0A109UV94_9EURY
A0A110A722_CLOPR
A0A117I644_9MYCO
A0A117KY02_9THEO
A0A117L8B8_9FIRM
A0A117LVW2_9CHLR
A0A117M7S3_9BACT
A0A117MFT1_9EURY
A0A117ML79_9ACTN
A0A117MP32_9ACTN
A0A117NK82_9EURO
A0A117RFY8_9ACTN
A0A117S8Q7_9FIRM
A0A117SE41_9FLAO
A0A117UNR2_9BACT
A0A119CXD9_THIDE
A0A120DCJ2_9BACT
A0A120E5Z9_9BASI
A0A120E9A8_9BASI
A0A120IAQ1_9LACT
A0A120JTS0_9FIRM
A0A124BY56_ASPNG
A0A124FPE4_9FIRM
A0A124FTF7_9FIRM
A0A124INT3_9FIRM
A0A124IP35_9FIRM
A0A124JV66_9SPHN
A0A125BCV0_THIDE
A0A125BD15_THIDE
A0A125QKE9_9SPHN
A0A125STU4_9CYAN
A0A126NS25_9BRAD
A0A126NSA9_9BRAD
A0A126PA59_9BACT
A0A126PAD7_9BACT
A0A126PGF9_9BACT
A0A126R1I4_9EURY
A0A126RL34_9SPHN
A0A126RLR0_9SPHN
A0A126RT34_9SPHN
A0A126RVI0_9SPHN
A0A126RX95_9SPHN
A0A126T226_9GAMM
A0A126T4Q1_9GAMM
A0A126T7J9_9GAMM
A0A126Z8N6_9BURK
A0A126ZUG5_9MICC
A0A127A3V1_9MICC
A0A127AQB4_9DELT
A0A127FE34_9GAMM
A0A127JZD9_9BURK
A0A127MJ33_9SPHN
A0A127V9V4_9SPHI
A0A127VYB9_SPOPS
A0A127W0C7_SPOPS
A0A131ZW26_SARSC
A0A132AE22_SARSC
A0A132HZD2_9BACT
A0A132PJI5_9MYCO
A0A132SDF3_9MYCO
A0A133Q7P5_9BACT
A0A133SGW2_9FIRM
A0A133SGZ2_9FIRM
A0A133XDY8_9RHOO
A0A133XFB5_9RHOO
A0A133XW09_9ACTN
A0A133YDY9_9BACT
A0A133YH35_9FIRM
A0A133YNJ0_9FIRM
A0A133ZJJ0_9BACL
A0A133ZJJ7_9BACL
A0A134ALK0_9FIRM
A0A135HRX1_9RHIZ
A0A135LPY5_PENPA
A0A135SU06_9PEZI
A0A135TB92_9PEZI
A0A135V427_9PEZI
A0A135VGK3_9ARCH
A0A135W092_9BACL
A0A136GGQ2_9GAMM
A0A136GL99_9GAMM
A0A136IMG7_9PEZI
A0A136IVX9_9PEZI
A0A136IWE6_9PEZI
A0A136JDU8_9PEZI
A0A136JT87_9BACT
A0A136JU05_9BACT
A0A136L688_9BACT
A0A136LMP4_9CHLR
A0A136M109_9BACT
A0A136MAF4_9BACT
A0A136P756_9CHLR
A0A136PEQ9_9BACT
A0A136PTM2_9ACTN
A0A136Q7X7_9FIRM
A0A136WJI6_9FIRM
A0A137NTZ5_CONC2
A0A137P7M0_CONC2
A0A137PF11_CONC2
A0A137Q5P4_9AGAR
A0A137QA36_9AGAR
A0A138ZWV7_GONPR
A0A139AI48_GONPR
A0A139AK42_GONPR
A0A139AUJ2_GONPR
A0A139CKU0_9FIRM
A0A139CRG8_9EURY
A0A139D3D3_9FIRM
A0A139H1D2_9PEZI
A0A139HCC3_9PEZI
A0A139HDP7_9PEZI
A0A139HXN8_9PEZI
A0A139IBG5_9PEZI
A0A139IH96_9PEZI
A0A139JQA1_9MOLU
A0A139JQN5_9MOLU
A0A139N9H3_9STRE
A0A139NF76_9STRE
A0A139NKA0_9STRE
A0A139NR07_9STRE
A0A139NRP9_9STRE
A0A139P8U2_9STRE
A0A139P8U7_9STRE
A0A139SJX2_9BACT
A0A139T7F4_9FIRM
A0A139TBH0_9FIRM
A0A139TT75_9BACT
A0A139VR89_MYCPH
A0A139WTN6_9CYAN
A0A139X5I4_9CYAN
A0A140DWC9_9FIRM
A0A140E470_9GAMM
A0A140E7C8_9GAMM
A0A140GUK1_9RHIZ
A0A140GUM5_9RHIZ
A0A140LCB8_9THEO
A0A142EMR2_9BACT
A0A142HM77_9SPHI
A0A142HMM9_9SPHI
A0A142HMN0_9SPHI
A0A142LEM4_9RHOB
A0A142M726_AMIAI
A0A142MF53_AMIAI
A0A142WTF0_9PLAN
A0A142XH22_9PLAN
A0A142XJZ2_9PLAN
A0A142Y333_9PLAN
A0A142Y9W7_9PLAN
A0A142YEU2_9PLAN
A0A143BAJ4_9DELT
A0A143BKT1_9BACT
A0A143HCG1_9BACL
A0A143PI22_9BACT
A0A143PRL6_9BACT
A0A143YBP0_9LACT
A0A143YJD3_9LACT
A0A143Z1Q4_9LACT
A0A143Z8B7_9LACT
A0A146GF73_9BACT
A0A147JU95_9EURY
A0A147K9I2_9BACI
A0A147KCC3_9BACI
A0A148NBG6_9GAMM
A0A149VY94_9PROT
A0A150J486_9EURY
A0A150J4P6_9EURY
A0A150J770_9EURY
A0A150J796_9EURY
A0A150J7M0_9EURY
A0A150L7A7_9BACI
A0A150LCN5_9BACI
A0A150LDM8_9BACI
A0A150MYW8_9BACI
A0A150V1S1_9PEZI
A0A150VH13_9PEZI
A0A150Y5Y6_9FIRM
A0A150Y7V7_9FIRM
A0A151ALK0_9CLOT
A0A151AMM5_9CLOT
A0A151AP92_9CLOT
A0A151APY5_9CLOT
A0A151AQT8_9CLOT
A0A151B6S8_9CLOT
A0A151B787_9CLOT
A0A151BQD2_9ARCH
A0A151BXE5_9MICO
A0A151DXL7_9EURY
A0A151EI18_9EURY
A0A151F807_9EURY
A0A151F8I0_9EURY
A0A151FAB0_9EURY
A0A151GE80_9HYPO
A0A151GWJ4_9HYPO
A0A151NM67_ALLMI
A0A151P364_ALLMI
A0A151RZT0_CAJCA
A0A151SIK7_CAJCA
A0A151SJ11_CAJCA
A0A151T3C5_CAJCA
A0A151TUX7_CAJCA
A0A151VW36_HYPMA
A0A151X776_9HYME
A0A151ZH10_9MYCE
A0A151ZRV0_9MYCE
A0A152A1F5_9MYCE
A0A154BM10_9FIRM
A0A154BU73_9FIRM
A0A154BUA9_9FIRM
A0A154BUT3_9FIRM
A0A154PH76_9HYME
A0A154PIL0_9HYME
A0A157KZC9_9BORD
A0A157SFD5_9BORD
A0A158N893_ONCVO
A0A158N894_ONCVO
A0A158NF00_ATTCE
A0A158P1I0_ATTCE
A0A158PHJ5_ANGCS
A0A158PI91_ANGCS
A0A158Q603_DRAME
A0A158Q9K6_ENTVE
A0A158QNU0_HAEPC
A0A159Z958_9RHOB
A0A160F4G6_9BACI
A0A160N0L9_9GAMM
A0A160N3N9_9GAMM
A0A161HRC1_9MICO
A0A161I0G3_9BACI
A0A161I0G4_9BURK
A0A161MFB0_9ACTN
A0A161SK08_9MICO
A0A161STU0_9MICO
A0A161VRL3_9PEZI
A0A161W1Y4_9PEZI
A0A161XQE7_9RHOB
A0A161Y2R3_9BACI
A0A161Y4F4_DAUCA
A0A161ZHT8_9EURY
A0A161ZUP0_DAUCA
A0A162HZS4_9DELT
A0A162IFR3_9DELT
A0A162K1A0_CORDF
A0A162MHH3_9FIRM
A0A162MNA6_9PEZI
A0A162MVN2_9FIRM
A0A162NAX1_PHYB8
A0A162NM58_9BACT
A0A162PM53_PHYB8
A0A162Q1B9_PHYB8
A0A162R8D1_9BACT
A0A162T546_9CLOT
A0A162UPW9_9CLOT
A0A162X8G4_DIDRA
A0A163B314_PHYB8
A0A163C9C0_DIDRA
A0A163DCX3_DIDRA
A0A163VVJ3_9RHOB
A0A164NZ95_9HOMO
A0A164T4K5_DAUCA
A0A164ZAR7_DAUCA
A0A165A7R3_DAUCA
A0A165AD30_9HOMO
A0A165AGM8_9HOMO
A0A165BQQ2_9APHY
A0A165E173_EXIGL
A0A165ECS1_9BASI
A0A165EWX7_9BASI
A0A165GLV2_9PEZI
A0A165H1N5_9APHY
A0A165HCD2_9APHY
A0A165IAB2_9PEZI
A0A165JA97_9BASI
A0A165MC96_9APHY
A0A165SQT6_9APHY
A0A165UQ77_9HOMO
A0A165WL24_DAUCA
A0A165WUY6_DAUCA
A0A165XUR9_9HOMO
A0A165YGI5_9HOMO
A0A165ZFL3_9EURY
A0A166BBM3_9HOMO
A0A166BLI2_9HOMO
A0A166BP46_9EURY
A0A166CXC0_DAUCA
A0A166CZA1_9EURY
A0A166D4B6_9EURY
A0A166DF10_DAUCA
A0A166H0L1_9HOMO
A0A166H158_9HOMO
A0A166HBF6_DAUCA
A0A166IWQ5_9HOMO
A0A166JHA5_9HOMO
A0A166RWE2_9EURY
A0A166ZZH3_9HYPO
A0A167AJG0_9PEZI
A0A167ASM6_9BACL
A0A167C7Q6_9BACL
A0A167DWY6_9HYPO
A0A167I4L8_9BASI
A0A167L1A8_9BASI
A0A167TVF1_9PEZI
A0A167WBW7_9FLAO
A0A167WEP2_9FLAO
A0A168BJC6_CORDF
A0A168GSU9_MUCCL
A0A168J5A5_CORDF
A0A168JCF3_MUCCL
A0A168KZI9_CORDF
A0A168MTP6_MUCCL
A0A168P814_9BACL
A0A168PDN2_MUCCL
A0A168RCE6_9MOLU
A0A168RIJ6_9MOLU
A0A168VXW0_9BACI
A0A171DLS2_9ACTN
A0A171KQM2_9BURK
A0A172Q6E7_9STRE
A0A172TKC0_9BACL
A0A172TS07_9BACT
A0A172U1D3_9BACT
A0A172U1Q1_9BACT
A0A172U589_9GAMM
A0A172U8H2_9GAMM
A0A172UAR4_9GAMM
A0A172UBM8_9GAMM
A0A172UKQ8_9MYCO
A0A172YC89_9GAMM
A0A172ZGF8_9BACL
A0A175YPP6_DAUCA
A0A176H5M9_9GAMM
A0A176J2J3_9BACI
A0A176L1B1_9ACTN
A0A176L3A6_9ACTN
A0A176U571_9FIRM
A0A176U675_9FIRM
A0A176VZ35_MARPO
A0A176W455_MARPO
A0A176WC85_MARPO
A0A176WCE3_MARPO
A0A176WIA1_MARPO
A0A176WLQ4_MARPO
A0A176WQH1_MARPO
A0A177BUS9_9PLEO
A0A177CA15_9PLEO
A0A177CSI5_9PLEO
A0A177CT51_9PLEO
A0A177CT68_9PLEO
A0A177D5T4_ALTAL
A0A177DB41_ALTAL
A0A177HNY4_9ACTN
A0A177NWF0_9RHIZ
A0A177NXA0_9GAMM
A0A177P5R7_9RHIZ
A0A177PGS1_9GAMM
A0A177PIU0_9GAMM
A0A177QUD6_9PROT
A0A177W7A4_BATDE
A0A177W9Y9_BATDE
A0A177WQ19_BATDE
A0A177WS97_BATDE
A0A177WVR6_BATDE
A0A178AV88_9PLEO
A0A178B296_9PLEO
A0A178B2Y5_9PLEO
A0A178B6W9_9PLEO
A0A178B921_9PLEO
A0A178BEL6_9PLEO
A0A178DLN4_9PLEO
A0A178E7X6_9PLEO
A0A178EE22_9PLEO
A0A178EKZ8_9PLEO
A0A180GJR7_PUCT1
A0A180GSA1_PUCT1
A0A181CW54_9ENTR
A0A194PVC9_PAPXU
A0A194QNU1_PAPMA
A0A194SCE4_RHOGW
A0A194XEY1_9HELO
A0A194XRC1_9HELO
A0A1A6C3K3_9GAMM
A0A1B1KKI6_SERPL
A0A1B1KT82_SERPL
A0B648_METTP
A0B7P4_METTP
A0B971_METTP
A0BBX9_PARTE
A0BYB0_PARTE
A0BZ29_PARTE
A0D9N4_PARTE
A0E778_PARTE
A0JRR9_ARTS2
A0JSR8_ARTS2
A0JVR5_ARTS2
A0K0N3_ARTS2
A0KEV0_AERHH
A0Q050_CLONN
A0Q1W2_CLONN
A0Q357_CLONN
A0YV84_LYNSP
A0ZB73_NODSP
A0ZH28_NODSP
A0ZIP4_NODSP
A1A3S9_BIFAA
A1APA9_PELPD
A1ARZ4_PELPD
A1ATZ9_PELPD
A1BCB8_PARDP
A1BCW3_CHLPD
A1BD81_CHLPD
A1C5Z9_ASPCL
A1CE64_ASPCL
A1DD42_NEOFI
A1DG04_NEOFI
A1DM73_NEOFI
A1HMY8_9FIRM
A1KAB0_AZOSB
A1RWM7_THEPD
A1SFD4_NOCSJ
A1SX77_PSYIN
A1SY18_PSYIN
A1T4V9_MYCVP
A1T4X2_MYCVP
A1T5M7_MYCVP
A1TBP1_MYCVP
A1THH8_MYCVP
A1U6Q8_MARHV
A1U8D0_MARHV
A1VLN6_POLNA
A1VT83_POLNA
A1VVS4_POLNA
A1W6H0_ACISJ
A1WEX9_VEREI
A1WU86_HALHL
A1ZPX3_9BACT
A2DIF5_TRIVA
A2DY32_TRIVA
A2DYG8_TRIVA
A2E1G4_TRIVA
A2E3V9_TRIVA
A2FF20_TRIVA
A2FSW9_TRIVA
A2QFG4_ASPNC
A2RBD0_ASPNC
A2RBM0_ASPNC
A2SRE1_METLZ
A2SS48_METLZ
A2XZS8_ORYSI
A3CM87_STRSV
A3CPL1_STRSV
A3CSD5_METMJ
A3CXF4_METMJ
A3DIT6_CLOTH
A3LV99_PICST
A3M0L3_PICST
A3QHY3_SHELP
A3YW50_9SYNE
A3YYE7_9SYNE
A3YZD7_9SYNE
A3Z881_9SYNE
A3Z8I9_9SYNE
A3ZS49_9PLAN
A4AD19_9GAMM
A4BVE5_9GAMM
A4FCE7_SACEN
A4G5F3_HERAR
A4G7I5_HERAR
A4H3S2_LEIBR
A4HMM8_LEIBR
A4HRZ6_LEIIN
A4J566_DESRM
A4RQL0_OSTLU
A4RRP9_OSTLU
A4VP15_PSEU5
A4VP35_PSEU5
A4W5Z9_ENT38
A4W7T3_ENT38
A4X482_SALTO
A4XEF1_NOVAD
A4XGH5_CALS8
A4XRC4_PSEMY
A4Z0C2_BRASO
A5D297_PELTS
A5DCE0_PICGU
A5E7G2_LODEL
A5FBE4_FLAJ1
A5FXK1_ACICJ
A5G4K4_GEOUR
A5G6N9_GEOUR
A5HZ76_CLOBH
A5I221_CLOBH
A5I568_CLOBH
A5IZI3_MYCAP
A5MZE8_CLOK5
A5N6V1_CLOK5
A5ULM2_METS3
A5URS6_ROSS1
A5UXS5_ROSS1
A5UZH5_ROSS1
A5VM15_LACRD
A5ZA11_9FIRM
A6C4X4_9PLAN
A6CPS7_9BACI
A6D267_9VIBR
A6KZX8_BACV8
A6LE15_PARD8
A6LQ64_CLOB8
A6LS90_CLOB8
A6M173_CLOB8
A6NPK5_9FIRM
A6NQ54_9FIRM
A6P215_9FIRM
A6R207_AJECN
A6R3G4_AJECN
A6T5Y8_KLEP7
A6T6K5_KLEP7
A6THH1_KLEP7
A7AUB0_BABBO
A7BSC4_9GAMM
A7F5P5_SCLS1
A7GRK4_BACCN
A7HF58_ANADF
A7HWL6_PARL1
A7I7U2_METB6
A7ICZ1_XANP2
A7IQ09_XANP2
A7MRD9_CROS8
A7SL15_NEMVE
A7TIY1_VANPO
A8AMD3_CITK8
A8AN52_CITK8
A8B9U2_GIAIC
A8F3V6_PSELT
A8FD30_BACP2
A8GGA5_SERP5
A8I542_CHLRE
A8I564_AZOC5
A8IDR9_AZOC5
A8IH96_AZOC5
A8IJV9_CHLRE
A8IS11_CHLRE
A8JNX2_DROME
A8LRX0_DINSH
A8MIF7_ALKOO
A8N6V1_COPC7
A8NHF4_COPC7
A8Q8I4_MALGO
A8UTT0_9AQUI
A8X5D4_CAEBR
A8X7B1_CAEBR
A8YUA7_LACH4
A8ZXC5_DESOH
A9B901_HERA2
A9DC81_HOEPD
A9F987_SORC5
A9FYN1_SORC5
A9G1W9_SORC5
A9G625_SORC5
A9H4Z9_GLUDA
A9KJ20_CLOPH
A9KJ86_CLOPH
A9KJL5_CLOPH
A9KSE1_CLOPH
A9MEW5_SALAR
A9MKJ5_SALAR
A9NHP6_ACHLI
A9RXA7_PHYPA
A9RZK8_PHYPA
A9SH40_PHYPA
A9SHQ4_PHYPA
A9UZL6_MONBE
A9WJZ0_CHLAA
A9WLU4_RENSM
ACA12_ARATH
ACA13_ARATH
AT2C1_BOVIN
AT2C1_HUMAN
AT2C1_MOUSE
AT2C1_PONAB
AT2C1_RAT
AT2C2_HUMAN
AT2C2_MOUSE
AT2C2_RAT
ATA1_SYNY3
ATC1_SCHPO
ATC1_YARLI
ATC1_YEAST
ATC2_SCHPO
ATCL_BACSU
ATCL_MYCGE
ATCL_MYCPN
ATMA_ECOLI
ATMA_SALTY
ATMB_SALTY
B0BZR7_ACAM1
B0CQB1_LACBS
B0D375_LACBS
B0D3J7_LACBS
B0E0W5_LACBS
B0JQT2_MICAN
B0JT73_MICAN
B0KAR0_THEP3
B0KBK7_THEP3
B0KBW7_THEP3
B0P9W3_9FIRM
B0PA51_9FIRM
B0PD89_9FIRM
B0S3P1_FINM2
B0S3W5_FINM2
B0SLF7_LEPBP
B0SVN9_CAUSK
B0SYG6_CAUSK
B0T0M1_CAUSK
B0ULV7_METS4
B0UNJ6_METS4
B0VH22_CLOAI
B0W7A9_CULQU
B1B833_CLOBO
B1B8G9_CLOBO
B1B964_CLOBO
B1B9U9_CLOBO
B1BZJ3_9FIRM
B1C155_9FIRM
B1C697_9FIRM
B1C7H3_9FIRM
B1I0R8_DESAP
B1I5Q7_DESAP
B1LTC0_METRJ
B1LTC3_METRJ
B1M137_METRJ
B1M140_METRJ
B1MVI5_LEUCK
B1N0A0_LEUCK
B1V8Z2_PHYAS
B1VQ67_STRGG
B1WPR5_CYAA5
B1WZD4_CYAA5
B1X339_CYAA5
B1XIA7_SYNP2
B1XMR9_SYNP2
B1XP54_SYNP2
B1XRN2_SYNP2
B1Y204_LEPCP
B1Y298_LEPCP
B2A2J4_NATTJ
B2AAK2_PODAN
B2ABE3_PODAN
B2AR58_PODAN
B2FTK9_STRMK
B2HL50_MYCMM
B2IG24_BEII9
B2IGR1_BEII9
B2IVZ5_NOSP7
B2JH48_PARP8
B2JH54_PARP8
B2KCC4_ELUMP
B2KDL6_ELUMP
B2TIU6_CLOBB
B2TJP0_CLOBB
B2TJX5_CLOBB
B2TLX4_CLOBB
B2UIW4_RALPJ
B2V6M6_SULSY
B2V8R7_SULSY
B2V905_SULSY
B2WAH0_PYRTR
B2WBB6_PYRTR
B2WGJ6_PYRTR
B2WNZ4_PYRTR
B3E056_METI4
B3E500_GEOLS
B3E6D9_GEOLS
B3EBD6_GEOLS
B3EDM3_CHLL2
B3EKA9_CHLPB
B3EKY3_CHLPB
B3MB86_DROAN
B3PLU1_MYCA5
B3PM00_MYCA5
B3QZM1_PHYMT
B3RJE6_TRIAD
B4E2Q0_HUMAN
B4ELC3_BURCJ
B4IB41_DROSE
B4J3Q6_DROGR
B4KYJ6_DROMO
B4LDX9_DROVI
B4N599_DROWI
B4N5L9_DROWI
B4QLA4_DROSI
B4RED0_PHEZH
B4RI98_PHEZH
B4S3S3_PROA2
B4S7I2_PROA2
B4SAA6_PELPB
B4UXG2_9ACTN
B4V0M1_9ACTN
B4VJR5_9CYAN
B4VL37_9CYAN
B4VZN8_9CYAN
B4WK84_SYNS7
B4WN53_SYNS7
B4WT03_SYNS7
B5CM19_9FIRM
B5EEA4_GEOBB
B5I1M3_9ACTN
B5II97_9CYAN
B5WB07_9BURK
B5WEQ3_9BURK
B5Y5X5_COPPD
B5Y5Y6_COPPD
B5YJF3_THEYD
B5YJK0_THEYD
B6BL40_SULGG
B6BMJ2_SULGG
B6G1K7_9FIRM
B6G7K8_9ACTN
B6GE99_9ACTN
B6H373_PENRW
B6H5Z7_PENRW
B6HSP9_PENRW
B6IQL3_RHOCS
B6IUJ9_RHOCS
B6JXT6_SCHJY
B6Q3B0_TALMQ
B6QHC0_TALMQ
B6QTV9_TALMQ
B7AFN3_BACEV
B7AKR2_BACEV
B7GGA7_ANOFW
B7J695_ACIF2
B7J9R7_ACIF2
B7JC83_ACIF2
B7JWE5_CYAP8
B7KCP1_CYAP7
B7KDR2_CYAP7
B7KID5_CYAP7
B7KKG3_CYAP7
B7RR78_9RHOB
B8CWR6_HALOH
B8D4H9_DESK1
B8DJS2_DESVM
B8DSH4_DESVM
B8E145_DICTD
B8EN70_METSB
B8ER96_METSB
B8FBH1_DESAA
B8GJ38_METPE
B8GJD8_METPE
B8GKS0_METPE
B8GTJ2_THISH
B8GUA6_THISH
B8GUM9_THISH
B8HSP8_CYAP4
B8HUZ0_CYAP4
B8HVF6_CYAP4
B8I629_CLOCE
B8I9E0_CLOCE
B8IEI7_METNO
B8IRL0_METNO
B8IVD1_METNO
B8IWI6_METNO
B8IX25_METNO
B8J1J3_DESDA
B8KXT7_9GAMM
B8LT49_TALSN
B8MKD7_TALSN
B8NNW0_ASPFN
B8NPD1_ASPFN
B8P908_POSPM
B9CLC9_9ACTN
B9CMV7_9ACTN
B9DRM9_STRU0
B9GSH9_POPTR
B9H6P8_POPTR
B9H8E2_POPTR
B9HKB8_POPTR
B9HPP7_POPTR
B9IHW7_POPTR
B9KYN6_THERP
B9L3E6_THERP
B9M4X8_GEODF
B9M7B8_GEODF
B9MZE4_POPTR
B9REP4_RICCO
B9REP5_RICCO
B9RTI6_RICCO
B9RTI7_RICCO
B9S4P5_RICCO
B9Y7I7_9FIRM
B9Y9V0_9FIRM
C0BXM7_9FIRM
C0C0A7_9FIRM
C0C5G0_9FIRM
C0CUH8_9FIRM
C0DAR0_9FIRM
C0DB02_9FIRM
C0EBQ1_9FIRM
C0EFA0_9FIRM
C0EIQ0_9FIRM
C0GIH6_9FIRM
C0GIP1_9FIRM
C0MD86_STRS7
C0N9K5_9GAMM
C0NAA4_AJECG
C0NCL4_AJECG
C0QQ54_PERMH
C0QX73_BRAHW
C0ZJS2_BREBN
C1A0I6_RHOE4
C1C5A0_DROME
C1DGH0_AZOVD
C1DGW3_AZOVD
C1DVV0_SULAA
C1F6K7_ACIC5
C1FI12_MICCC
C1G972_PARBD
C1G9W9_PARBD
C1GR75_PARBA
C1N2C8_MICPC
C2BES8_9FIRM
C2CZR3_LACBR
C2D2R2_LACBR
C2D3V0_LACBR
C2D5S7_LACBR
C2EUY0_9LACO
C2KXS8_9FIRM
C2L0C2_9FIRM
C2W3M7_BACCE
C2WB01_BACCE
C2WY89_BACCE
C3KB47_PSEFS
C3WDT1_FUSMR
C3WE19_FUSMR
C3X7D3_OXAFO
C3X945_OXAFO
C3X976_OXAFO
C3XTY9_BRAFL
C4F7E2_9ACTN
C4FBQ4_9ACTN
C4G8A5_9FIRM
C4IDI4_CLOBU
C4IFP5_CLOBU
C4II95_CLOBU
C4ILQ3_CLOBU
C4JFD9_UNCRE
C4JXS5_UNCRE
C4K5U6_HAMD5
C4L1G4_EXISA
C4LFM4_TOLAT
C4LFT5_TOLAT
C4M1F1_ENTHI
C4M2K1_ENTHI
C4M3X0_ENTHI
C4QY43_KOMPG
C4S822_YERMO
C4SDD3_YERMO
C4SIH4_YERMO
C4XDV9_MYCFP
C4XG28_MYCFP
C4XYT9_CLAL4
C4ZK70_THASP
C4ZML9_THASP
C5AZY8_METEA
C5BB08_EDWI9
C5C6L6_BEUC1
C5D8Q7_GEOSW
C5DNH8_LACTC
C5E450_ZYGRC
C5ES63_9FIRM
C5ESI0_9FIRM
C5FBV9_ARTOC
C5FNZ0_ARTOC
C5FVH7_ARTOC
C5FXZ5_ARTOC
C5GF35_AJEDR
C5GFY4_AJEDR
C5J6W5_MYCCR
C5K736_PERM5
C5MFS3_CANTT
C5RAN0_WEIPA
C5X1K4_SORBI
C5ZWG8_9HELI
C6D4H1_PAESJ
C6HJE6_AJECH
C6IYK4_9BACL
C6J2A6_9BACL
C6JP52_FUSVA
C6JPA1_FUSVA
C6PPC5_9CLOT
C6X5N3_FLAB3
C7HWG8_9FIRM
C7LP82_DESBD
C7LQV4_DESBD
C7M4Y1_CAPOD
C7N9F7_LEPBD
C7NKE8_KYTSD
C7QYL5_JONDD
C7RFA0_ANAPD
C7RNC7_ACCPU
C7RTE7_ACCPU
C7YH94_NECH7
C7YK68_NECH7
C7Z027_NECH7
C7Z2W8_NECH7
C7ZJ02_NECH7
C8NDZ3_9LACT
C8NGG2_9LACT
C8PBC2_9LACO
C8PBZ3_9LACO
C8S0W4_9RHOB
C8VFJ7_EMENI
C8VX06_DESAS
C8W081_DESAS
C8W1R0_DESAS
C8W7M6_ATOPD
C8W832_ATOPD
C8WGX7_EGGLE
C8WW71_ALIAD
C8XIE5_NAKMY
C9A6J0_ENTCA
C9A6T7_ENTCA
C9A782_ENTCA
C9AB87_ENTCA
C9AD76_ENTCA
C9MXI9_9FUSO
C9SA90_VERA1
C9SHL4_VERA1
CTPF_MYCTU
D0BM72_9LACT
D0BNF6_9LACT
D0DCT6_9RHOB
D0GPA2_9FUSO
D0J1V1_COMT2
D0J8C7_COMT2
D0LN98_HALO1
D0N311_PHYIT
D0NBB4_PHYIT
D0NLH4_PHYIT
D1A9G0_THECD
D1AI76_SEBTE
D1AJ87_SEBTE
D1AKQ7_SEBTE
D1AQ01_SEBTE
D1AR87_SEBTE
D1AX56_STRM9
D1B3T4_SULD5
D1BCB7_SANKS
D1BSH8_XYLCX
D1CI82_THET1
D1J8E4_MYCHP
D1NWG8_9BIFI
D1PIP2_9FIRM
D1PJQ6_9FIRM
D1PTV8_9BACT
D1W0Y2_9BACT
D1YZK1_METPS
D1Z029_METPS
D1Z227_METPS
D1Z2F7_METPS
D2B509_STRRD
D2B5B1_STRRD
D2B6R3_STRRD
D2Q7M6_BIFDB
D2QQD0_SPILD
D2QW51_PIRSD
D2RHJ6_ARCPA
D2RJA8_ACIFV
D2TPW3_CITRI
D2UX95_NAEGR
D2UZK1_NAEGR
D2V232_NAEGR
D2V2F6_NAEGR
D2VEQ9_NAEGR
D2W237_NAEGR
D2W2A3_NAEGR
D3AB21_9CLOT
D3AJ55_9CLOT
D3ARZ0_9CLOT
D3B4X5_POLPA
D3BKJ0_POLPA
D3D564_9ACTN
D3DHG2_HYDTT
D3DJ07_HYDTT
D3DZH4_METRM
D3E5S3_GEOS4
D3FT96_BACPE
D3HN87_LEGLN
D3HPF1_LEGLN
D3HTV2_LEGLN
D3IC34_9BACT
D3ILU3_9BACT
D3LTJ1_9FIRM
D3LTJ3_9FIRM
D3PPL8_MEIRD
D3PVJ9_STANL
D3PXI8_STANL
D3R0F6_MAGIU
D3RNI5_ALLVD
D3RR83_ALLVD
D3RSW9_ALLVD
D3RYW7_FERPA
D3SEJ0_THISK
D3SG18_THISK
D3SNF5_THEAH
D4AL64_ARTBC
D4AXW4_ARTBC
D4BL90_BIFBR
D4E4M7_SEROD
D4GKV5_PANAM
D4GV19_HALVD
D4I4A4_ERWAC
D4INF1_9BACT
D4J443_9FIRM
D4JTM3_9FIRM
D4L2Q2_9FIRM
D4LAC9_RUMC1
D4LC40_RUMC1
D4LXE2_9FIRM
D4M5L6_9FIRM
D4MUI4_ANAHA
D4S610_9FIRM
D4TP93_9CYAN
D4W919_9FIRM
D4YER9_9LACT
D4YES6_9LACT
D4YGK4_9LACT
D4YM89_9MICO
D4YRQ6_9LACO
D4YVD8_9LACO
D4YYW2_SPHJU
D4ZXH8_ARTPN
D5C0Z1_NITHN
D5CPU4_SIDLE
D5CR50_SIDLE
D5CRJ1_SIDLE
D5DQU1_BACMQ
D5E5A6_MYCCM
D5E6P8_METMS
D5E8L4_METMS
D5EDH1_AMICL
D5EF36_AMICL
D5GAQ7_TUBMM
D5GF79_TUBMM
D5GJG7_TUBMM
D5GPN4_TUBMM
D5GZE6_LACCS
D5H1T3_LACCS
D5H2M0_LACCS
D5MEJ2_9BACT
D5MI40_9BACT
D5MMV3_9BACT
D5P4N1_9MYCO
D5PCW2_9MYCO
D5PCW8_9MYCO
D5SNV9_PLAL2
D5U372_THEAM
D5UHJ1_CELFN
D5WP67_KYRT2
D5WZH5_THIK1
D5X535_THIK1
D6CX98_9BACE
D6DG67_CLOSC
D6DHQ1_CLOSC
D6GT28_FILAD
D6M4T1_STRSH
D6S2R2_9LACO
D6S5Z8_9LACO
D6TBF0_9CHLR
D6TTR5_9CHLR
D6U4B2_9CHLR
D6W6C6_TRICA
D6WZH8_TRICA
D6XMU9_TRYB2
D6XSC8_BACIE
D6Y2R7_THEBD
D6YB09_THEBD
D6YBK8_THEBD
D6YBM3_THEBD
D6YQ00_PANVC
D6Z5E2_DESAT
D6Z5E3_DESAT
D7A0K0_STAND
D7A8A6_STAND
D7BEQ2_MEISD
D7BWK1_STRBB
D7C023_STRBB
D7CLP4_SYNLT
D7CU16_TRURR
D7DVN8_NOSA0
D7E3F6_NOSA0
D7E5Q9_NOSA0
D7E9N0_METEZ
D7FSN6_ECTSI
D7GUV4_9FIRM
D7L2G6_ARALL
D7LTQ5_ARALL
D7VPX1_9SPHI
D8DXJ6_PREBR
D8F5K9_9DELT
D8G0H1_9CYAN
D8IVD6_HERSS
D8J270_HERSS
D8K0V5_DEHLB
D8LYW3_BLAHO
D8ME61_LEUGG
D8MFP4_LEUGG
D8ML82_ERWBE
D8MTH4_ERWBE
D8MTZ7_ERWBE
D8P7S7_9BACT
D8P7T4_9BACT
D8PJ88_9BACT
D8Q2J6_SCHCM
D8QUQ3_SELML
D8QVR0_SELML
D8QWP4_SELML
D8RD54_SELML
D8RSK1_SELML
D8RUH8_SELML
D8SJW7_SELML
D8SPR5_SELML
D8SUV3_SELML
D8T1F8_SELML
D8T4Q6_SELML
D8TNZ5_VOLCA
D8UJK8_VOLCA
D9QPP8_ACEAZ
D9QSN5_ACEAZ
D9R2I9_CLOSW
D9R7R7_CLOSW
D9RXM3_THEOJ
D9S2L6_THEOJ
D9SCN1_GALCS
D9SDS6_GALCS
D9SHT3_GALCS
D9SKJ0_CLOC7
D9SMG4_CLOC7
D9SNR8_CLOC7
D9T325_MICAI
D9W2J2_9ACTN
E0DFT9_9CORY
E0I3T0_9BACL
E0NDM8_PEDAC
E0NFP6_PEDAC
E0NGQ6_PEDAC
E0NKU0_9FIRM
E0NLM2_9FIRM
E0NSY9_9BACT
E0SD40_DICD3
E0U9S1_CYAP2
E0UA29_CYAP2
E0UB39_CYAP2
E0URV0_SULAO
E0UUI0_SULAO
E0VUC0_PEDHC
E0W0H6_PEDHC
E1BMQ6_BOVIN
E1BXM8_CHICK
E1FXY5_LOALO
E1IE44_9CHLR
E1IH14_9CHLR
E1KUI9_9BACT
E1L0P1_9ACTN
E1QX15_OLSUV
E1QYZ0_OLSUV
E1RJN0_METP4
E1SBB8_PANVC
E1SRL6_FERBD
E1THF5_BURSG
E1THR1_BURSG
E1Z9M4_CHLVA
E1ZDM8_CHLVA
E1ZTD2_CHLVA
E2BCM5_HARSA
E2C3W8_HARSA
E2QTW8_CANLF
E2RQY6_CANLF
E2SGD2_9FIRM
E3C834_9LACO
E3CZS5_9BACT
E3DNZ7_HALPG
E3E875_PAEPS
E3GEG4_EUBLK
E3GLD5_EUBLK
E3GLD8_EUBLK
E3GM40_EUBLK
E3GQ74_EUBLK
E3GQB7_EUBLK
E3GWK0_METFV
E3JYQ2_PUCGT
E3KGM4_PUCGT
E3MFA3_CAERE
E3N2N6_CAERE
E3PS63_CLOSD
E3PS70_CLOSD
E3Q611_COLGM
E3QEP8_COLGM
E3RDR8_PYRTT
E3RRY0_PYRTT
E3S8Q7_PYRTT
E4KMH7_9LACT
E4L0X1_9FIRM
E4NUT2_HALBP
E4PRN3_MARAH
E4RLL2_HALHG
E4RYX8_LEAB4
E4UP53_ARTGP
E4UWA3_ARTGP
E4X033_OIKDI
E4ZR87_LEPMJ
E4ZUT7_LEPMJ
E5ACU3_LEPMJ
E5BDW3_9FUSO
E5WD65_9BACI
E5YAH3_BILWA
E6K2C2_PARDN
E6LDL3_9ENTE
E6LGI4_9ENTE
E6MFF5_9FIRM
E6N6D4_9ARCH
E6N6L5_9ARCH
E6S6J5_INTC7
E6SJ94_THEM7
E6SQK8_BACT6
E6U2I5_ETHHY
E6U2Y4_ETHHY
E6U415_ETHHY
E6UDG0_RUMA7
E6UH68_RUMA7
E6VT64_DESAO
E6W518_DESIS
E6WAT8_PANSA
E6WFN1_PANSA
E6WJE1_PANSA
E6WUF6_PSEUU
E6XEC4_CELAD
E6XF74_CELAD
E6ZPX2_SPORE
E6ZZE3_SPORE
E7G6S0_9FIRM
E7GMR1_CLOSY
E7GNV8_CLOSY
E7GTJ0_CLOSY
E7LUP3_YEASV
E7MQW8_9FIRM
E7NTR1_TREPH
E7RN68_9BACT
E8JHU9_9ACTO
E8LC26_9FIRM
E8MZ49_ANATU
E8N2G2_ANATU
E8N301_ANATU
E8R131_ISOPI
E8RG88_DESPD
E9CV57_COCPS
E9D9M1_COCPS
E9DSD0_METAQ
E9E3D0_METAQ
E9E7V2_METAQ
E9EW03_METRA
E9F4T1_METRA
E9FDA3_METRA
E9GFD7_DAPPU
E9HR84_DAPPU
E9S8K4_RUMAL
E9SCU1_RUMAL
E9SEK7_RUMAL
E9SY32_RHOHA
ECA4_ARATH
F0F6R7_9BACT
F0GYA8_9FIRM
F0IE27_9FLAO
F0JEI9_DESDE
F0JIJ5_DESDE
F0P2S5_WEEVC
F0R468_BACSH
F0S7E6_PSESL
F0S9V8_PSESL
F0SY88_SYNGF
F0T0I5_SYNGF
F0TCP8_METLA
F0TDA4_9PROT
F0UA53_AJEC8
F0UIE0_AJEC8
F0XHC6_GROCL
F0XR74_GROCL
F0XZ07_AURAN
F0YVM5_9CLOT
F0Z1S5_9CLOT
F0Z1S7_9CLOT
F0Z2M9_9CLOT
F0Z5U1_9CLOT
F0ZM50_DICPU
F0ZR56_DICPU
F1M281_RAT
F1MMF3_BOVIN
F1NSW4_CHICK
F1PET3_CANLF
F1REJ1_DANRE
F1RSA2_PIG
F1S5U9_PIG
F1T4H1_9ACTN
F1T6N3_9ACTN
F1W3S2_9BURK
F1Z5E6_9SPHN
F1Z7B0_9SPHN
F2BX75_9FIRM
F2F5B5_SOLSS
F2I4J1_AERUA
F2I736_AERUA
F2I9I6_FLUTR
F2IWU2_POLGS
F2IXU7_POLGS
F2J4B1_POLGS
F2JI10_CELLD
F2KNB6_ARCVS
F2KNG7_ARCVS
F2LJ34_BURGS
F2NA03_CORGP
F2NA60_CORGP
F2NCE5_DESAR
F2NEB0_DESAR
F2PNE4_TRIEC
F2PVW9_TRIEC
F2SH32_TRIRC
F2SJR7_TRIRC
F2TVN6_SALR5
F2UKX2_SALR5
F3AQC6_9FIRM
F3BDK9_9FIRM
F3PNP0_9BACE
F3YA07_MELPT
F3YA24_MELPT
F3YVD4_DESAF
F3YVF0_DESAF
F3YZ49_DESAF
F3Z1B0_DESAF
F3ZTJ0_9BACE
F3ZXA4_MAHA5
F4BVD8_METCG
F4BW92_METCG
F4BWQ4_METCG
F4BXZ5_METCG
F4EXD7_SELS3
F4F922_VERMA
F4FEU3_VERMA
F4G8Y5_ALIDK
F4GBP8_ALIDK
F4GCU2_ALIDK
F4GHJ3_SPHCD
F4GKF2_SPHCD
F4H5W8_CELFA
F4KJD6_PORAD
F4KS90_HALH1
F4L557_HALH1
F4L6D5_HALH1
F4LQP6_TEPAE
F4LVI5_TEPAE
F4NS71_BATDJ
F4NV96_BATDJ
F4P6G1_BATDJ
F4P7C8_BATDJ
F4PAB5_BATDJ
F4PJF1_DICFS
F4Q6Z7_DICFS
F4QH92_9CAUL
F4QTF9_9CAUL
F4RCS0_MELLP
F4RTR6_MELLP
F4XB57_9FIRM
F4XDW2_9FIRM
F4XGC2_9FIRM
F5IX99_9PORP
F5J3D9_9PORP
F5L6D2_9BACI
F5LF77_9BACL
F5R860_METUF
F5WTP8_ERYRF
F5WUM2_ERYRF
F6CBH3_LACKZ
F6CBP4_LACKZ
F6D437_METPW
F6D7N6_METPW
F6DK69_DESRL
F6DL95_DESRL
F6GTV2_VITVI
F6HBJ0_VITVI
F6HDU6_VITVI
F6HDU7_VITVI
F6HDU9_VITVI
F6HDV0_VITVI
F6HDV5_VITVI
F6HDV6_VITVI
F6HQX1_VITVI
F6HTR5_VITVI
F6HTR6_VITVI
F6HTR7_VITVI
F6IDZ1_9SPHN
F6RBJ2_CALJA
F6RWS8_CALJA
F6S004_CALJA
F6SRK6_XENTR
F6TM74_CALJA
F6ULX9_MONDO
F6WKU0_HORSE
F6YCV0_MACMU
F7B938_MONDO
F7BU46_HORSE
F7C3R7_ORNAN
F7DC24_MACMU
F7DC42_MACMU
F7DC49_MACMU
F7ETW6_XENTR
F7FUV3_MACMU
F7FV38_CALJA
F7G926_ORNAN
F7I9N5_CALJA
F7I9Q7_CALJA
F7IBZ3_CALJA
F7KDT1_9FIRM
F7KEW8_9FIRM
F7KEX2_9FIRM
F7KSK9_9FIRM
F7KUS1_9FIRM
F7NLD2_9FIRM
F7NT37_9GAMM
F7PKP9_9EURY
F7RZ01_9GAMM
F7T2J6_9BURK
F7T322_9BURK
F7UUV2_EEGSY
F7V594_CLOSS
F7VVN0_SORMK
F7VW05_SORMK
F7W1W1_SORMK
F7XQK9_METZD
F7XQS6_METZD
F7ZZM4_CELGA
F8A9A3_THEID
F8ACD6_THEID
F8C3D4_THEGP
F8C5Y0_THEGP
F8DEA5_HALXS
F8DEA6_HALXS
F8END2_RUNSL
F8F220_TRECH
F8GE85_NITSI
F8GEP9_NITSI
F8GFM5_NITSI
F8GKM9_NITSI
F8I034_WEIKK
F8I1S4_SULAT
F8J7C9_HYPSM
F8JA96_HYPSM
F8JAX1_HYPSM
F8JWK5_STREN
F8L1D2_PARAV
F8NBT0_9BACT
F8PRG7_SERL3
F8Q7D9_SERL3
F9EKQ0_FUSNU
F9F1B1_FUSOF
F9F6P2_FUSOF
F9F9P5_FUSOF
F9HI93_9STRE
F9HIA8_9STRE
F9MNQ2_9FIRM
F9MNQ4_9FIRM
F9MW57_9FIRM
F9PTW2_9STRE
F9QDY5_9MOLU
F9UCF7_9GAMM
F9UJA8_9MOLU
F9UJS3_9MOLU
F9UL38_LACPL
F9USU6_LACPL
F9UU79_LACPL
F9VD78_LACGL
F9VDE2_LACGL
F9VGL5_LACGL
F9VIN9_ARTSS
F9VJX6_ARTSS
F9XDG9_ZYMTI
F9XG85_ZYMTI
F9XLV7_ZYMTI
G0A5W3_METMM
G0ADI7_COLFT
G0FYD4_AMYMS
G0HB17_CORVD
G0IW39_CYCMS
G0L141_ZOBGA
G0NCL5_CAEBE
G0QJ61_ICHMG
G0QK49_ICHMG
G0R4N6_ICHMG
G0R6U5_HYPJQ
G0RDR1_HYPJQ
G0SBN4_CHATD
G0SCB5_CHATD
G0SXN9_RHOT2
G0V822_NAUCC
G0VD53_NAUCC
G1KAI3_ANOCA
G1LSG1_AILME
G1M773_AILME
G1N5F8_MELGA
G1NFY4_MELGA
G1PNT4_MYOLU
G1QQK6_NOMLE
G1RK62_NOMLE
G1T853_RABIT
G1TMQ8_RABIT
G1US11_9DELT
G1WHV5_9ACTN
G1WJK2_9ACTN
G1X9D7_ARTOA
G1Y004_9PROT
G2DZE2_9GAMM
G2FQK6_9FIRM
G2FQL0_9FIRM
G2FYZ7_9FIRM
G2IJ25_9SPHN
G2IJ78_9SPHN
G2IWT0_PSEUL
G2J4V6_PSEUL
G2J5B9_PSEUL
G2LK96_CHLTF
G2NL96_STREK
G2PRN7_MURRD
G2Q0R7_MYCTT
G2REB9_THITE
G2RF57_THITE
G2SRU7_LACRR
G2SY75_ROSHA
G2SY76_ROSHA
G2TJR7_BACCO
G2WXA6_VERDV
G2WYP0_VERDV
G2X2P7_VERDV
G2XN33_BOTF4
G2Y0X3_BOTF4
G3AQ63_SPAPN
G3AVP3_SPAPN
G3B0M7_CANTC
G3B4I7_CANTC
G3HS95_CRIGR
G3IQT7_9GAMM
G3ITY0_9GAMM
G3IVR7_9GAMM
G3IX10_9GAMM
G3IZD1_9GAMM
G3J2A9_9GAMM
G3JJH4_CORMM
G3JLH3_CORMM
G3JP87_CORMM
G3JUH8_CORMM
G3PJI0_GASAC
G3QJB3_GORGO
G3RHJ3_GORGO
G3RM85_GORGO
G3S1X4_GORGO
G3T9D5_LOXAF
G3TIF4_LOXAF
G3TIG8_LOXAF
G3TVH2_LOXAF
G3UF51_LOXAF
G3UG53_LOXAF
G3VK74_SARHA
G3Y2Z5_ASPNA
G3Y3Z9_ASPNA
G3YEJ8_ASPNA
G4E659_9GAMM
G4EMM5_MYCIO
G4KW24_OSCVS
G4KW47_OSCVS
G4L2V9_TETHN
G4L769_TETHN
G4MR41_MAGO7
G4MS63_MAGO7
G4N3Z4_MAGO7
G4Q397_ACIIR
G4QE88_GLANF
G4QJG6_GLANF
G4SVP4_META2
G4TLH7_SERID
G4U2J8_SERID
G4U663_NEUT9
G4U678_NEUT9
G4VB09_SCHMA
G4YVX8_PHYSP
G4ZGK1_PHYSP
G5ACF7_PHYSP
G5AM67_HETGA
G5BJE9_HETGA
G5EBE7_CAEEL
G5EC38_CAEEL
G5EDU1_CAEEL
G5EFK9_CAEEL
G5F2U8_9ACTN
G5F695_9ACTN
G5GE30_9BACT
G5GJE9_9FIRM
G5GJV0_9FIRM
G5H9K3_9BACT
G5ICX0_9CLOT
G5ILR6_9CLOT
G5JZE9_9STRE
G5K091_9STRE
G5KHG3_9STRE
G6E6W4_9SPHN
G6EF72_9SPHN
G6EHF6_9SPHN
G6EKA2_9SPHN
G6EKA5_9SPHN
G6FMY9_9CYAN
G6FN02_9CYAN
G6FQX4_9CYAN
G6FRH2_9CYAN
G6FUE5_9CYAN
G6LVL3_STREE
G6Y6I5_9RHIZ
G6Y6N3_9RHIZ
G7CKT4_MYCT3
G7DS44_MIXOS
G7E8D4_MIXOS
G7GMI2_9ACTN
G7L0M8_MEDTR
G7L7Q4_MEDTR
G7LXL1_9CLOT
G7M0C9_9CLOT
G7M1Z5_9CLOT
G7M8X4_9CLOT
G7NY02_MACFA
G7PZV8_MACFA
G7Q7M9_9DELT
G7UUU7_PSEUP
G7WG69_DESOD
G7WIQ0_DESOD
G7WLP1_METH6
G7WRI5_METH6
G7XBW3_ASPKW
G7XT08_ASPKW
G8B948_CANPC
G8BS86_TETPH
G8JV27_ERECY
G8M2N1_CLOCD
G8PAS3_PEDCP
G8PBS1_PEDCP
G8QKI5_DECSP
G8QQU1_SPHPG
G8S3T6_ACTS5
G8TBU0_NIAKG
G8TD16_NIAKG
G8TNE8_NIAKG
G8YCK4_PICSO
G8YF06_PICSO
G8ZPY1_TORDC
G9EK18_9GAMM
G9EQJ3_9GAMM
G9ERW7_9GAMM
G9MDL8_HYPVG
G9MKM8_HYPVG
G9N9G2_HYPVG
G9NMD9_HYPAI
G9P6T9_HYPAI
G9PSP6_9BACT
G9PTT3_9BACT
G9PU07_9BACT
G9RYW5_9FIRM
G9WGQ4_9LACT
G9WI78_9LACT
G9WPK8_9FIRM
G9YU38_9FIRM
G9YXP1_9FIRM
G9ZMI4_9LACO
G9ZNT6_9LACO
G9ZT05_9LACO
H0A8J1_9PROT
H0E182_9ACTN
H0E195_9ACTN
H0HUK4_9RHIZ
H0I195_9RHIZ
H0I2S6_9RHIZ
H0PSS2_9RHOO
H0PVF7_9RHOO
H0Q4D6_9RHOO
H0TJX9_9BRAD
H0TVE6_9BRAD
H0V610_CAVPO
H0W2R6_CAVPO
H0WNI0_OTOGA
H0WZA1_OTOGA
H0XEM9_OTOGA
H0Y9V7_HUMAN
H0Z163_TAEGU
H0Z1M0_TAEGU
H1BIX1_9FIRM
H1FZY5_9GAMM
H1G6S9_9GAMM
H1HWA2_9FIRM
H1LIC5_9LACO
H1LJW6_9LACO
H1LKR0_9LACO
H1PKW6_9FIRM
H1PN38_9FIRM
H1PZB3_9BACT
H1S507_9BURK
H1SDC6_9BURK
H1V1H8_COLHI
H1V490_COLHI
H1VMX5_COLHI
H1X990_WEICO
H1Y220_9SPHI
H1Y351_9SPHI
H1Y651_9SPHI
H1Y833_9SPHI
H1Y837_9SPHI
H1YAQ7_9SPHI
H1YYE6_9EURY
H2AME5_KAZAF
H2AQ44_KAZAF
H2BTW8_9FLAO
H2BUK2_9FLAO
H2BWP9_9FLAO
H2CHR2_9LEPT
H2FWQ2_OCESG
H2IRX9_RAHAC
H2ITN4_RAHAC
H2NRN0_PONAB
H2QBM4_PANTR
H2QND5_PANTR
H2TYR3_TAKRU
H2ZG99_CIOSA
H2ZGA1_CIOSA
H2ZGA2_CIOSA
H2ZGA4_CIOSA
H2ZGA5_CIOSA
H2ZLD4_CIOSA
H2ZLD5_CIOSA
H2ZPN5_CIOSA
H2ZPN6_CIOSA
H3AHX2_LATCH
H3BL44_MOUSE
H3G5Z1_PHYRM
H3GAX1_PHYRM
H3NBZ0_9LACT
H3SDB7_9BACL
H3SH70_9BACL
H3SQ00_9BACL
H4F3T5_9RHIZ
H5V5H7_ESCHE
H5WL60_9BURK
H5WL61_9BURK
H5WRF7_9BURK
H5X2N7_9PSEU
H5XVY1_9FIRM
H5XWP9_9FIRM
H5XXZ3_9FIRM
H5Y1P2_9FIRM
H6BMR9_EXODN
H6C9H1_EXODN
H6LBV4_ACEWD
H6LGJ8_ACEWD
H6NQX5_9BACL
H6SL18_RHOPH
H7EPL1_9SPIO
H7F811_9LIST
H7FT91_9FLAO
H7FUD2_9FLAO
H8E7G9_9MICO
H8FQ43_PHAMO
H8FS08_PHAMO
H8GGE3_METAL
H8GL83_METAL
H8GL91_METAL
H8GPG7_METAL
H8KR85_SOLCM
H8MF66_CORCM
H8MXW2_CORCM
H8XQY9_FLAIG
H8Z288_9GAMM
H8Z2G5_9GAMM
H9GDC9_ANOCA
H9UG13_SPIAZ
I0AFY5_IGNAJ
I0GHB9_CALEA
I0GJE8_CALEA
I0HR95_RUBGI
I0I4G0_CALAS
I0IA05_CALAS
I0IRF0_LEPFC
I0JKU6_HALH3
I0LE87_9ACTN
I0RHC5_MYCXE
I0TD00_9BACT
I0XND4_9LEPT
I0XRK9_9LEPT
I0YM73_COCSC
I0ZA71_COCSC
I1A6W2_9MOLU
I1BK27_RHIO9
I1BUW6_RHIO9
I1C1M1_RHIO9
I1CIQ5_RHIO9
I1DVN5_9GAMM
I1GJH2_AMPQE
I1H6T2_BRADI
I1I420_BRADI
I1IKW2_BRADI
I1JNY1_SOYBN
I1JPG1_SOYBN
I1KG59_SOYBN
I1KQA6_SOYBN
I1LIT6_SOYBN
I1MKG4_SOYBN
I1N6I6_SOYBN
I1N9K8_SOYBN
I1NA25_SOYBN
I1PA41_ORYGL
I1PRZ8_ORYGL
I1QUJ3_ORYGL
I1RAH8_GIBZE
I1RHF2_GIBZE
I1XL03_METNJ
I2ESC0_EMTOG
I2F1W8_9BACT
I2F7G6_9BACT
I2FVW2_USTH4
I2FZP0_USTH4
I2GT12_9BACT
I2H0D8_TETBL
I2H4L6_TETBL
I2K7U5_9PROT
I2K7U6_9PROT
I2K8P8_9PROT
I2K8Q1_9PROT
I2MU97_9ACTN
I3CHS5_9GAMM
I3DZ51_BACMT
I3EAI6_BACMT
I3IED2_9GAMM
I3J112_ORENI
I3MBZ1_ICTTR
I3MQ84_ICTTR
I3TFJ8_THEC1
I3TP67_TISMK
I3U105_ENTFC
I3VUV5_THESW
I3VVE2_THESW
I3VX38_THESW
I3WGC3_BIFBI
I3WKJ0_BIFBI
I3Z9Z2_BELBD
I4B281_TURPD
I4BW11_ANAMD
I4C059_DESTA
I4C2D9_DESTA
I4C2J8_DESTA
I4D4I8_DESAJ
I4D9V8_DESAJ
I4EJ51_9CHLR
I4MPV9_9BURK
I4VQ78_9GAMM
I4VWH1_9GAMM
I4W0R3_9GAMM
I4W303_9GAMM
I4W3E9_9GAMM
I4Y533_WALMC
I4YQA6_9RHIZ
I4Z9E8_9BACT
I5AT45_EUBCE
I5AXH3_EUBCE
I5AXZ3_9DELT
I5AYF2_9DELT
I5B2N7_9DELT
I6L598_PONAB
I6SV77_ENTHA
I6SXQ5_ENTHA
I6T1B2_ENTHA
I6T534_ENTHA
I6XUV7_PROPF
I7CHN1_NATSJ
I7J839_BABMR
I7JUF0_9LACO
I7JV32_9LACO
I7KDT4_METBM
I7KIP1_9LACT
I7KU07_9CLOT
I7KWA4_9CLOT
I7KZV5_METBM
I7L9M3_9LACO
I7LCZ7_9LACO
I7LIU1_METBM
I7M7R6_TETTS
I7MAI4_TETTS
I7MH18_TETTS
I8AHX0_9BACI
I9LCN1_9FIRM
I9P6B7_9ALTE
I9RMZ6_9BACE
J0DF33_9BIFI
J0L625_9LACO
J0M4M4_LOALO
J0MWG9_9CLOT
J0N5T2_9CLOT
J0QTT1_9RHIZ
J1DE96_STREE
J1END2_9BURK
J1H0K9_9CLOT
J1L261_9EURY
J1L3Q6_9EURY
J1SC61_9ACTN
J2LCP0_9RHIZ
J2LT03_9BURK
J2LV46_KLEPN
J2LXW2_KLEPN
J2W9A9_9BURK
J2XBF3_KLEPN
J2ZSH8_9LACO
J3DA97_9BURK
J3ER68_9LACO
J3ERL0_9LACO
J3KA33_COCIM
J3KI76_COCIM
J3N2P8_ORYBR
J3NLP3_GAGT3
J3NYL4_GAGT3
J3P4Z5_GAGT3
J3P846_GAGT3
J4I880_9APHY
J4I9E4_9APHY
J4KN55_BEAB2
J4TJ74_9FIRM
J4ULN1_9FIRM
J4VXB0_BEAB2
J5GK24_9FIRM
J5GV29_9FIRM
J5JIF8_BEAB2
J5VVY6_9PORP
J6HNK8_9FIRM
J7IZT5_DESMD
J7J1H9_DESMD
J7Q3H2_METSZ
J7QG21_METSZ
J7RM31_KAZNA
J7U5B9_MORMO
J8Q5B2_SACAR
J9F0K1_9SPIT
J9HBH6_9BACL
J9IPM1_9SPIT
J9JVN5_ACYPI
J9K6M4_ACYPI
J9NY98_CANLF
J9P2B9_CANLF
J9VZD8_LACBU
J9W0I4_LACBU
J9W6J9_LACBU
J9W872_LACBU
K0AYZ7_CLOA9
K0AZY0_CLOA9
K0B0G0_CLOA9
K0B3G1_CLOA9
K0C7I7_CYCSP
K0D141_ALTMS
K0EXK2_9NOCA
K0HRW5_9BURK
K0I323_9BURK
K0IYS8_AMPXN
K0IZM8_AMPXN
K0K7Z6_WICCF
K0KJC4_WICCF
K0UUZ2_MYCVA
K0V4F8_MYCVA
K0VI73_MYCVA
K0YK93_9ACTN
K1LAT9_9LACT
K1LEQ7_9LACT
K1LVK5_9BACT
K1VGK8_TRIAC
K1VJH7_TRIAC
K1VKI5_TRIAC
K1WI28_MARBU
K1WP15_MARBU
K1WR68_TRIAC
K1WY41_MARBU
K1Y657_MARBU
K2LZ76_TRYCR
K2MNZ2_TRYCR
K2PNC4_9FLAO
K2QH87_MACPH
K2R0E8_9RHIZ
K2S2Y8_MACPH
K3VHH7_FUSPC
K3VLD5_FUSPC
K3W3H0_FUSPC
K3W8M1_PYTUL
K3X8A0_PYTUL
K3XE40_SETIT
K4A596_SETIT
K4CVR3_SOLLC
K4D2H1_SOLLC
K4DAZ4_SOLLC
K4ILN8_BIFAP
K4L6N9_9FIRM
K4LQB0_THEPS
K4MA65_9EURY
K4MBX9_9EURY
K4MFZ5_9EURY
K4RGU9_9ACTN
K4Z8F0_PAEAL
K5BCQ3_MYCHD
K5WTD5_PHACS
K5Y4N6_AGABU
K5YYM1_9PROT
K6DDH8_9BACI
K6E4G9_BACAZ
K6T072_9CLOT
K6TUJ6_9CLOT
K6TV75_9CLOT
K6U6B8_9CLOT
K6U6U2_9CLOT
K6U6U7_9CLOT
K6X9N4_9ALTE
K6Y9L1_9ALTE
K7F436_PELSI
K7F439_PELSI
K7G8X2_PELSI
K7KZS6_SOYBN
K7S8V0_PROA4
K7V5W7_MAIZE
K7VI72_MAIZE
K7W296_9NOST
K7WUG7_9NOST
K7XYH3_MYCHR
K8DY68_9FIRM
K8E1J2_CARML
K8E1K6_CARML
K8E543_CARML
K8E6E1_CARML
K8EL09_CARML
K8EL80_CARML
K8EM30_CARML
K8EQJ7_CARML
K8GFF1_9CYAN
K8GHC9_9CYAN
K8WKJ0_PRORE
K8WQN4_9GAMM
K8YU88_NANGC
K8Z6P3_NANGC
K8ZNE4_9ENTE
K9DN78_9BURK
K9EVM3_9LACT
K9F0J5_9ACTO
K9FBP9_PEND2
K9FK91_PEND2
K9HQ17_9PROT
K9P3H7_CYAGP
K9P4T2_CYAGP
K9P7E6_CYAGP
K9PD72_CYAGP
K9PG96_9CYAN
K9PS95_9CYAN
K9PWS8_9CYAN
K9Q5S9_9CYAN
K9Q6N7_9NOSO
K9QBQ8_9NOSO
K9QFY5_9NOSO
K9QLA2_NOSS7
K9QM32_NOSS7
K9QPL6_NOSS7
K9QR75_NOSS7
K9R9K3_9CYAN
K9REK1_9CYAN
K9RTV4_SYNP3
K9S7D5_9CYAN
K9SKX7_9CYAN
K9SYY2_9SYNE
K9T0P2_9CYAN
K9T2D4_9CYAN
K9T447_9CYAN
K9T5U0_9CYAN
K9T982_9CYAN
K9U3W2_9CYAN
K9U4B4_9CYAN
K9U5E2_9CYAN
K9UC04_9CYAN
K9UC33_9CYAN
K9UCL4_9CYAN
K9UQ20_9CYAN
K9UR32_9CYAN
K9UWM5_9CYAN
K9V1R2_9CYAN
K9VAH6_9CYAN
K9VIU6_9CYAN
K9WHC1_9CYAN
K9WW75_9NOST
K9X2D6_9NOST
K9XFP6_9CHRO
K9XI98_9CHRO
K9XP23_STAC7
K9XU58_STAC7
K9YF95_HALP7
K9ZBG4_ANACC
K9ZGM0_ANACC
L0AV73_THEEQ
L0DPQ9_SINAD
L0DYK6_THIND
L0EDG2_THECK
L0F7S6_DESDL
L0GVZ5_9GAMM
L0GXA3_9GAMM
L0HFA6_METFS
L0HHN6_METFS
L0ICJ1_HALRX
L0J991_PREDD
L0K9B4_HALHC
L0KUK7_METHD
L0KX02_METHD
L0KZQ2_METHD
L0L0K5_METHD
L0L1Y7_METHD
L0MK91_SERMA
L0NCB5_9RHIZ
L0NHI8_9RHIZ
L0PCW9_PNEJ8
L0RX34_MYCC1
L1IDZ6_GUITH
L1IJ10_GUITH
L1JKH1_GUITH
L1JX62_GUITH
L1KWJ3_9ACTN
L1M6A1_PSEPU
L1MKX5_9BACT
L1MNF2_9CORY
L1N5Z4_9BACT
L1P528_9FLAO
L1QMB7_9CLOT
L1QNW3_9CLOT
L1QPR1_9CLOT
L2FQ47_COLGN
L2G1D2_COLGN
L2G3N4_COLGN
L2GY06_VAVCU
L5JNF7_PTEAL
L5L0E8_PTEAL
L5LZE4_MYODS
L7LQG3_9ACTN
L7VPU5_CLOSH
L8EPL5_STRRM
L8FS40_PSED2
L8FZ07_PSED2
L8GL52_ACACA
L8HE59_ACACA
L8JHA1_9GAMM
L8JUY9_9BACT
L8JZ61_9BACT
L8M674_9CYAN
L8MZ52_9CYAN
L8N351_9CYAN
L8TRT9_9MICC
L8X480_THACA
L8YA00_TUPCH
L9UB97_9GAMM
LLCA1_LACLA
LMCA1_LISMO
M0RAF9_RAT
M0RWV8_MUSAM
M0SVX6_MUSAM
M0TKQ1_MUSAM
M0U181_MUSAM
M0X3G6_HORVD
M0XPK9_HORVD
M0XPL0_HORVD
M0XPL1_HORVD
M1AEH1_SOLTU
M1AYK0_SOLTU
M1B9H1_SOLTU
M1BMU2_SOLTU
M1BPN9_SOLTU
M1DHY7_SOLTU
M1DTS0_SOLTU
M1LYD3_9CLOT
M1MCM5_9CLOT
M1NJ53_DESSD
M1NSU4_9CORY
M1VX96_CLAP2
M1W162_CLAP2
M1WBY3_CLAP2
M1X3A7_9NOST
M1XNY6_NATM8
M1ZAH3_NITG3
M1ZF35_9FIRM
M2MJI2_BAUCO
M2N9U8_BAUCO
M2NH94_9FIRM
M2Q844_CERS8
M2RJD3_CERS8
M2SF25_COCSN
M2SN06_COCH5
M2SWQ0_COCH5
M2T8I3_COCSN
M2TCG6_COCSN
M2TD60_COCH5
M2TM86_COCSN
M2U773_COCH5
M2UU20_COCH5
M2XDK9_GALSU
M2Y1Q4_DOTSN
M2ZMJ5_PSEFD
M3A426_PSEFD
M3AWE8_PSEFD
M3BTG4_SPHMS
M3CET9_STRMB
M3D4T2_SPHMS
M3W8N4_FELCA
M3WFP3_FELCA
M3YBT5_MUSPF
M3YF96_MUSPF
M3YLZ0_MUSPF
M3ZFA4_XIPMA
M4BDX0_HYAAE
M4E4T6_BRARP
M4ELH7_BRARP
M4ES15_BRARP
M4EYK8_BRARP
M4NE16_9GAMM
M4NI34_9GAMM
M4NQJ1_9GAMM
M4RUE6_9BIFI
M4S879_9SPHN
M4SA75_9SPHN
M4WVN3_PSEDE
M4WW68_PSEDE
M5A511_9ACTN
M5E9W0_MALS4
M5ECK7_MALS4
M5FZT4_DACPD
M5GGL7_DACPD
M5QDV8_9PSED
M5S4M4_9PLAN
M5TCI7_9PLAN
M5TLR6_9PLAN
M5VIE5_PRUPE
M5VU08_PRUPE
M5W7A5_PRUPE
M5W7K2_PRUPE
M5X8J8_PRUPE
M5XKI0_PRUPE
M5XM64_PRUPE
M5XPK4_PRUPE
M5XQQ6_PRUPE
M5Y466_PRUPE
M7AVK6_9ACTN
M7B7P3_CHEMY
M7BYD3_CHEMY
M7NTZ9_9GAMM
M7P670_9BACL
M7PAE5_PNEMU
M7PAP2_PNEMU
M7SD18_EUTLA
M7U1N2_BOTF1
M7UM53_BOTF1
M7WVM4_RHOT1
M7X5A0_9BACT
M7XC41_9BACT
M7XMB0_RHOT1
M7ZET5_TRIUA
M8D585_9BACL
M9LR24_PAEPP
M9LTQ8_PSEA3
M9LW40_PSEA3
M9TCC3_ENTCA
M9WC06_9MOLU
M9WCL3_9MOLU
N0ASL3_9BACI
N0AV77_9BACI
N0AX65_9BACI
N0B3N0_9RHIZ
N0B9N7_9RHIZ
N0B9X3_9RHIZ
N0BD26_9EURY
N1J7D3_BLUG1
N1JJ83_BLUG1
N1MJX9_9SPHN
N1MMF4_9SPHN
N1PL20_DOTSN
N1RM83_FUSC4
N1S5Y5_FUSC4
N1Z6B6_9CLOT
N1ZAT9_9CLOT
N1ZDF7_9CLOT
N2ADV8_9FIRM
N2AI28_9CLOT
N2AJY4_9LACO
N2BF25_9ACTN
N4TSN4_FUSC1
N4TVL8_FUSC1
N4TX55_FUSC1
N4U3Q5_FUSC1
N4UR55_COLOR
N4USH4_COLOR
N4VMG5_COLOR
N4VNH9_COLOR
N4VYI8_COLOR
N6WQS7_9ALTE
N6X9Z9_9RHOO
N6Y2Z0_9RHOO
N6Y4M4_9RHOO
N6Y8R8_9RHOO
N6YFJ6_9RHOO
N9U062_9MOLU
N9UB47_9MOLU
N9V2K6_9MOLU
N9VEY3_9MOLU
N9WE71_9CLOT
N9WEJ5_9CLOT
N9XXN8_9CLOT
N9Y5G3_9CLOT
O27082_METTH
O27560_METTH
O66938_AQUAE
P73273_SYNY3
P74062_SYNY3
Q035H0_LACC3
Q035U7_LACC3
Q037Q1_LACC3
Q03AG4_LACC3
Q03B75_LACC3
Q03DQ0_PEDPA
Q03E19_PEDPA
Q03Q87_LACBA
Q03RU0_LACBA
Q03TP5_LACBA
Q03XK2_LEUMM
Q03XY8_LEUMM
Q03Z21_LEUMM
Q04E48_OENOB
Q04E93_OENOB
Q081C8_SHEFN
Q0A9V9_ALKEH
Q0ADU6_NITEC
Q0AES4_NITEC
Q0AXK5_SYNWW
Q0AZA2_SYNWW
Q0C8J6_ASPTN
Q0C974_ASPTN
Q0CHQ7_ASPTN
Q0CTT5_ASPTN
Q0DSY0_ORYSJ
Q0EYI5_9PROT
Q0EZU8_9PROT
Q0F2S5_9PROT
Q0FS51_PELBH
Q0IG50_AEDAE
Q0KA48_CUPNH
Q0SA78_RHOJR
Q0UHX6_PHANO
Q0UZA3_PHANO
Q0V5K8_PHANO
Q0W1K5_METAR
Q0W4Q9_METAR
Q0W6H1_METAR
Q0W835_METAR
Q0W8Z8_METAR
Q0YQA8_9CHLB
Q0YSU0_9CHLB
Q11G52_CHESB
Q11V80_CYTH3
Q12EA0_POLSJ
Q12K09_SHEDO
Q12VE0_METBU
Q12XJ2_METBU
Q12YQ7_METBU
Q13PU9_BURXL
Q13RD8_BURXL
Q15TI5_PSEA6
Q180M4_PEPD6
Q182I9_PEPD6
Q183R9_PEPD6
Q1ARJ4_RUBXD
Q1CYB0_MYXXD
Q1GBG6_LACDA
Q1K905_NEUCR
Q1K909_NEUCR
Q1LL86_CUPMC
Q1NLF0_9DELT
Q1NVZ2_9DELT
Q1QFM9_NITHX
Q1QYK9_CHRSD
Q1WRS5_LACS1
Q1YZZ2_9GAMM
Q20ZP4_RHOPB
Q215C4_RHOPB
Q221Q8_RHOFT
Q221Q9_RHOFT
Q23D88_TETTS
Q23ZA6_TETTS
Q24TV4_DESHY
Q24Y23_DESHY
Q27779_SCHMA
Q2FLJ9_METHJ
Q2FLR0_METHJ
Q2FMY9_METHJ
Q2FN38_METHJ
Q2FTB9_METHJ
Q2GBC6_NOVAD
Q2H7Z1_CHAGB
Q2HD71_CHAGB
Q2HDX7_CHAGB
Q2IED8_ANADE
Q2IK52_ANADE
Q2IN60_ANADE
Q2J9R5_FRASC
Q2JG56_FRASC
Q2KW03_BORA1
Q2LRR0_SYNAS
Q2LRR4_SYNAS
Q2LSG8_SYNAS
Q2LX78_SYNAS
Q2LYF6_SYNAS
Q2M0Q6_DROPS
Q2NF18_METST
Q2S799_HAHCH
Q2U3D2_ASPOR
Q2UML9_ASPOR
Q2W0D3_MAGSA
Q2Y8H5_NITMU
Q2Y8U0_NITMU
Q2YD25_NITMU
Q2YL75_BRUA2
Q310F6_DESAG
Q31EB0_THICR
Q31GR3_THICR
Q328U3_SHIDS
Q38UX3_LACSS
Q38VA8_LACSS
Q39V79_GEOMG
Q3A289_PELCD
Q3A4V5_PELCD
Q3A656_PELCD
Q3ARH1_CHLCH
Q3B3I5_CHLL7
Q3IV78_RHOS4
Q3J9A6_NITOC
Q3SLF6_THIDA
Q3UZR5_MOUSE
Q3XWK9_ENTFC
Q3Y0B4_ENTFC
Q3Y0W2_ENTFC
Q46AQ8_METBF
Q46DM1_METBF
Q46F60_METBF
Q46FF3_METBF
Q477U8_DECAR
Q47EA9_DECAR
Q47EY4_DECAR
Q47KE9_THEFY
Q47L18_THEFY
Q4A5J2_MYCS5
Q4AA70_MYCHJ
Q4C2Q2_CROWT
Q4DIM7_TRYCC
Q4DSJ2_TRYCC
Q4E3S6_TRYCC
Q4KBC9_PSEF5
Q4QIM6_LEIMA
Q4QIM8_LEIMA
Q4WHC8_ASPFU
Q4WND5_ASPFU
Q4YWJ5_PLABA
Q54PE8_DICDI
Q55EN7_DICDI
Q57VN6_TRYB2
Q57VN8_TRYB2
Q59999_SYNY3
Q5AFH9_CANAL
Q5AW66_EMENI
Q5FJB0_LACAC
Q5FL93_LACAC
Q5FLM0_LACAC
Q5K8Q3_CRYNJ
Q5KCV6_CRYNJ
Q5L0T1_GEOKA
Q5L7X6_BACFN
Q5LIS9_BACFN
Q5M454_STRT2
Q5M4V1_STRT2
Q5P8W4_AROAE
Q5SJ73_THET8
Q5V6K5_HALMA
Q5WCK9_BACSK
Q5WFK1_BACSK
Q5ZSY5_LEGPH
Q606T6_METCA
Q607J8_METCA
Q60A66_METCA
Q60BL7_METCA
Q60CL1_METCA
Q63LA8_BURPS
Q63LP0_BURPS
Q65JT3_BACLD
Q67L48_SYMTH
Q67PS3_SYMTH
Q6ARI9_DESPS
Q6BGF7_PARTE
Q6BLH2_DEBHA
Q6BVH9_DEBHA
Q6CA91_YARLI
Q6CY51_KLULA
Q6DA28_PECAS
Q6F0W9_MESFL
Q6F1B0_MESFL
Q6FAV4_ACIAD
Q6FPQ8_CANGA
Q6FQQ8_CANGA
Q6LZB9_METMP
Q6LZV3_METMP
Q6MS72_MYCMS
Q6MSB0_MYCMS
Q6MTV6_MYCMS
Q6N5S7_RHOPA
Q6NAC6_RHOPA
Q6YPZ0_ONYPE
Q74CJ5_GEOSL
Q74JZ9_LACJO
Q758Q4_ASHGO
Q7CG67_YERPE
Q7CIZ1_YERPE
Q7KTU2_DROME
Q7MVU5_PORGI
Q7NBN0_MYCGA
Q7NDM0_GLOVI
Q7NTF6_CHRVO
Q7PZW1_ANOGA
Q81IE0_BACCR
Q81WG4_BACAN
Q81Z67_BACAN
Q82WP6_NITEU
Q82ZN6_ENTFA
Q833K9_ENTFA
Q835M5_ENTFA
Q837H0_ENTFA
Q88JK4_PSEPK
Q89EM0_BRADU
Q89NM3_BRADU
Q8A4Q6_BACTN
Q8A929_BACTN
Q8DJJ9_THEEB
Q8DP20_STRR6
Q8DT32_STRMU
Q8DV01_STRMU
Q8E148_STRA5
Q8EWJ0_MYCPE
Q8FTA0_COREF
Q8G5H5_BIFLO
Q8IPS6_DROME
Q8KEQ5_CHLTE
Q8NQ92_CORGL
Q8PSL0_METMA
Q8PU16_METMA
Q8PWW5_METMA
Q8PXZ7_METMA
Q8PYG1_METMA
Q8PYM6_METMA
Q8R7A9_CALS4
Q8RAK0_CALS4
Q8RBR6_CALS4
Q8RDJ3_CALS4
Q8RES2_FUSNN
Q8THY0_METAC
Q8TIR0_METAC
Q8XIR0_CLOPE
Q8XL40_CLOPE
Q8XNK0_CLOPE
Q8Y3Z0_LISMO
Q8Y8S6_LISMO
Q8YRR8_NOSS1
Q8YS46_NOSS1
Q92Z67_RHIME
Q93YX6_MEDTR
Q95Z93_LEIMA
Q97H76_CLOAB
Q988T1_RHILO
Q98R55_MYCPU
Q9A0T9_STRP1
Q9CDH2_LACLA
Q9CHP9_LACLA
Q9HUY5_PSEAE
Q9I3R5_PSEAE
Q9K9X9_BACHD
Q9PQM7_UREPA
Q9VNR2_DROME
R0H549_9BRAS
R0HRE0_9BRAS
R0IJ12_SETT2
R0JKA6_SETT2
R0K3M2_SETT2
R1AS97_9CLOT
R1ASG3_9CLOT
R1D0R5_EMIHU
R1D3A8_EMIHU
R1EV29_BOTPV
R1F612_EMIHU
R1FNS5_EMIHU
R1GBV3_BOTPV
R2PKZ6_9ENTE
R2PYB1_9ENTE
R2Q3J1_9ENTE
R2QBA5_9ENTE
R2QCB4_9ENTE
R2QF98_9ENTE
R2QK66_9ENTE
R2QLX7_9ENTE
R2QQN5_9ENTE
R2QSH9_9ENTE
R2QW83_9ENTE
R2RXV4_9ENTE
R2RYG3_9ENTE
R2S3M0_9ENTE
R2S4F3_9ENTE
R2SIR1_9ENTE
R2SM55_9ENTE
R2ST68_9ENTE
R2SWG9_9ENTE
R2SYZ1_9ENTE
R2T3Y1_9ENTE
R2TCU9_9ENTE
R3TQR1_9ENTE
R3TWN5_9ENTE
R3W4R4_9ENTE
R3W4X8_9ENTE
R4JZB4_CLOPA
R4K1B1_CLOPA
R4K4H2_CLOPA
R4K5Z1_CLOPA
R4KDQ4_CLOPA
R4KHG4_9FIRM
R4LKF0_9ACTN
R4SXC0_AMYOR
R4T9F1_AMYOR
R4UF96_9MOLU
R4UJP1_9MOLU
R4V6K4_9GAMM
R4W6X3_9EURY
R4XJE3_TAPDE
R4XMJ9_TAPDE
R4ZYH9_9CLOT
R4ZZG4_9CLOT
R5A4Z4_9CLOT
R5A9M2_9FIRM
R5AA80_9CLOT
R5ACN6_9CLOT
R5AYR0_9FIRM
R5C0B5_9FIRM
R5C669_9BACE
R5CY57_9FIRM
R5CZL5_9BACT
R5CZN4_9BACT
R5D2H2_9FIRM
R5D556_9FIRM
R5DMQ4_9FIRM
R5DWM5_9FIRM
R5EBJ5_9CLOT
R5F905_9CLOT
R5FQ37_9FIRM
R5FQ57_9BACT
R5FWJ1_9FIRM
R5GR95_9FIRM
R5GTF6_9FIRM
R5GVS2_9FIRM
R5H163_9FIRM
R5HBF7_9FIRM
R5HDF0_9MOLU
R5HM81_9FIRM
R5I7K1_9BACT
R5IN13_9CLOT
R5IQZ9_9CLOT
R5ITW8_9CLOT
R5IXK6_9FIRM
R5IY26_9CLOT
R5IZX7_9FIRM
R5J375_9FIRM
R5J8Z0_9BACE
R5JDI2_9FIRM
R5JPQ5_9BACE
R5KNN0_9CLOT
R5L117_9CLOT
R5L1F4_9CLOT
R5L523_9FIRM
R5LYV8_9SPIR
R5M005_9FIRM
R5M176_9MOLU
R5MB44_9MOLU
R5MHZ9_9MOLU
R5MIA5_9FIRM
R5MS72_9FIRM
R5MYK1_9FIRM
R5N7D3_9CLOT
R5N7D5_9CLOT
R5ND02_9CLOT
R5PGT5_9BACT
R5PMM4_9CLOT
R5PMQ1_9CLOT
R5PNC1_9CLOT
R5Q0X2_9PROT
R5Q953_9BURK
R5R2I9_9FIRM
R5R717_9FIRM
R5RMV7_9FIRM
R5SFZ9_9BACE
R5SL67_9CLOT
R5SWH4_9CLOT
R5T1M6_9CLOT
R5T7H3_9CLOT
R5TEE5_9CLOT
R5TFV2_9FIRM
R5TKT0_9CLOT
R5TLW5_9CLOT
R5TM13_9CLOT
R5TV08_9CLOT
R5TWE9_9FIRM
R5U8G0_9BACE
R5U905_9FIRM
R5UCI4_9FIRM
R5UI52_9BACT
R5USC3_9FIRM
R5V3X8_9FIRM
R5V8H3_9FIRM
R5VEL0_9FIRM
R5VK66_9FIRM
R5VNM5_9FIRM
R5VTR8_9CLOT
R5VUS7_9BACE
R5VVF6_9DELT
R5VW19_9FIRM
R5VWJ0_9FIRM
R5W0Y9_9FIRM
R5W4I6_9BACT
R5WAL6_9FIRM
R5X3W1_9CLOT
R5X521_9CLOT
R5X8Z1_9FIRM
R5XB57_9CLOT
R5XD23_9FIRM
R5XKL8_9FIRM
R5XPQ3_9CLOT
R5XRA2_9CLOT
R5Y147_9CLOT
R5Y4A0_9CLOT
R5Y4Z3_9CLOT
R5YA67_9FIRM
R5YS49_9CLOT
R5Z1W0_9FIRM
R5Z9G7_9CLOT
R5ZKZ7_9CLOT
R6A2U5_9ACTN
R6A6N3_9ACTN
R6A846_9CLOT
R6AN47_9CLOT
R6AQZ8_9BACT
R6B4K9_9CLOT
R6B6C4_9CLOT
R6BDX0_9CLOT
R6BE04_9CLOT
R6BF82_9CLOT
R6BGM9_9FIRM
R6BL87_9CLOT
R6BRS5_9CLOT
R6BRW3_9CLOT
R6BX00_9CLOT
R6C1L3_9CLOT
R6CIU6_9CLOT
R6CPX9_9CLOT
R6CZ08_9CLOT
R6D0L1_9BACE
R6D9V0_9FIRM
R6DA29_9BACE
R6DES4_9BACE
R6DQZ7_9CLOT
R6DR04_9FIRM
R6E888_9BACT
R6EJR0_9FIRM
R6EPR0_9FIRM
R6EST1_9FIRM
R6F1I6_9FIRM
R6FAY5_9FIRM
R6FDA7_9BACE
R6FSJ8_9CLOT
R6FTG3_9CLOT
R6GFD0_9FIRM
R6GHX6_9FIRM
R6GJ17_9CLOT
R6GJT0_9CLOT
R6GKP2_9CLOT
R6GR83_9CLOT
R6GWJ5_9FIRM
R6H3W0_9FIRM
R6H4S6_9CLOT
R6H5J4_9CLOT
R6HCC8_9FIRM
R6HDZ9_9CLOT
R6HGB8_9CLOT
R6HPL1_9FIRM
R6HXB5_9FIRM
R6IUM0_9FIRM
R6J618_9FIRM
R6J763_9FIRM
R6JQK7_9CLOT
R6JUJ6_9CLOT
R6K0X4_9CLOT
R6K2Y5_9CLOT
R6K3Z1_9FIRM
R6KI03_9BACE
R6KXF0_9FIRM
R6LUI2_9CLOT
R6LVY1_9FIRM
R6LYW5_9CLOT
R6M179_9CLOT
R6MAM3_9BACE
R6MAN4_9FIRM
R6MHM7_9FIRM
R6N839_9FIRM
R6NEM8_9CLOT
R6NEV6_9CLOT
R6NH77_9FIRM
R6NI19_9FIRM
R6NIR5_9CLOT
R6NJR4_9CLOT
R6NL63_9CLOT
R6P0L7_9FIRM
R6P5G1_9FIRM
R6PRK8_9BACT
R6PS58_9CLOT
R6PSZ1_9CLOT
R6Q3K6_9FIRM
R6QCX4_9FIRM
R6QJ21_9FIRM
R6QN81_9CLOT
R6QQL6_9FIRM
R6QW79_9CLOT
R6R510_9FIRM
R6R6H8_9FIRM
R6R6N2_9CLOT
R6RAM7_9CLOT
R6RKJ7_9FIRM
R6S642_9BACE
R6SGN4_9BACE
R6SIA1_9CLOT
R6T2F7_9CLOT
R6TCX7_9BACE
R6TDT5_9STAP
R6U036_9FIRM
R6U5K2_9CLOT
R6UAI7_9FIRM
R6UGX8_9FIRM
R6UMK4_9FIRM
R6URL3_9CLOT
R6V749_9FIRM
R6VB40_9FIRM
R6VCB3_9FIRM
R6VIS7_9FIRM
R6VVB1_9BACT
R6W7L8_9BACT
R6W8I1_9FIRM
R6WFI9_9CLOT
R6X218_9CLOT
R6X6G8_9PORP
R6X6X9_9BACT
R6XCE1_9FIRM
R6XFE5_9FIRM
R6XJE0_9FIRM
R6XNV4_9BACT
R6XSI0_9CLOT
R6XZ89_9CLOT
R6XZH4_9FIRM
R6Y6R5_9CLOT
R6YDC0_9CLOT
R6YDZ2_9CLOT
R6YLQ2_9CLOT
R6YM61_9CLOT
R6YPT6_9BACE
R6YQY0_9FIRM
R6YSI1_9FIRM
R6Z1D7_9ACTN
R6ZDU7_9ACTN
R6ZKN0_9FIRM
R6ZTW8_9BACE
R6ZZD9_9BACE
R7A2G3_9CLOT
R7AUI6_9CLOT
R7AZR4_9BACE
R7BUJ2_9FIRM
R7C4U6_9FIRM
R7C4W2_9CLOT
R7C733_9CLOT
R7CDR2_9FIRM
R7CZH6_9BACE
R7D576_9ACTN
R7DN44_9FIRM
R7DU17_9FIRM
R7EHU0_9BACE
R7ENR9_9BACE
R7EUW0_9FIRM
R7EXQ9_9BACI
R7EZH5_9BACI
R7F5L9_9CLOT
R7F7T8_9CLOT
R7FAI7_9CLOT
R7FFF7_9FIRM
R7FHF6_9CLOT
R7FJ96_9CLOT
R7FLU1_9CLOT
R7FM09_9CLOT
R7FZD7_9FIRM
R7G1N6_9FIRM
R7GA38_9CLOT
R7GBG5_9CLOT
R7GDA3_9FIRM
R7GE22_9CLOT
R7GI60_9CLOT
R7GIY8_9FIRM
R7GV05_9FIRM
R7H9S8_9FIRM
R7HES4_9MOLU
R7HIF3_9FIRM
R7HKA9_9FIRM
R7HN80_9BACT
R7I2S7_9CLOT
R7I4R7_9FIRM
R7IR14_9FIRM
R7IRH5_9CLOT
R7ITK4_9CLOT
R7IYF4_9CLOT
R7IZ31_9CLOT
R7JJJ0_9PORP
R7JT50_9FIRM
R7K275_9CLOT
R7KBR4_9CLOT
R7KDI6_9CLOT
R7KDQ6_9FIRM
R7KHP3_9CLOT
R7KRE2_9FIRM
R7L2V1_9CLOT
R7L3K2_9CLOT
R7L4A5_9FIRM
R7L8U6_9CLOT
R7LBT8_9CLOT
R7M4U9_9CLOT
R7M5S6_9CLOT
R7M9T0_9CLOT
R7MA83_9CLOT
R7MF69_9CLOT
R7MHG6_9CLOT
R7MLJ1_9FIRM
R7N0G9_9FIRM
R7NDH7_9MOLU
R7NGK1_9MOLU
R7NLC6_9FIRM
R7NU51_9BACE
R7P578_9CLOT
R7P7G2_9CLOT
R7PB82_9BACT
R7R6R5_9FIRM
R7RS69_9CLOT
R7RZW6_PUNST
R7WH84_9NOCA
R7WIE0_9NOCA
R7YPG8_CONA1
R7Z4U4_CONA1
R7Z5W8_CONA1
R7ZRX4_9BACT
R7ZXC3_9BACT
R8AQ45_PLESH
R8AVD8_PLESH
R8BG51_TOGMI
R8VS71_9CLOT
R8VZJ3_9CLOT
R8W4M8_9CLOT
R9GTD8_9SPHI
R9GY80_9SPHI
R9IRN9_9FIRM
R9JAF5_9FIRM
R9JCG6_9FIRM
R9JJQ2_9FIRM
R9KCT7_9FIRM
R9KMP0_9FIRM
R9M1C6_9FIRM
R9M2I1_9FIRM
R9MJX9_9FIRM
R9MZG4_9FIRM
R9NDW2_9FIRM
R9NX62_PSEHS
R9P3X4_PSEHS
R9P5V2_PSEHS
R9SII8_9EURY
S0DJE4_GIBF5
S0DNA9_GIBF5
S0EAD2_GIBF5
S0EDX4_GIBF5
S0EFG2_GIBF5
S0FH32_9FIRM
S0FML7_9FIRM
S0FSE0_9DELT
S0G6H8_9DELT
S0G805_9DELT
S0GPD9_9PORP
S0IS95_9FIRM
S0K496_9ENTE
S0K880_9ENTE
S0K886_9ENTE
S0KGT6_9ENTE
S0KK24_ENTAV
S0KQ39_ENTAV
S0KRJ7_ENTAV
S0KW30_ENTAV
S0KXL5_9ENTE
S0KXZ4_9ENTE
S0L1U8_ENTAV
S0LD37_9ENTE
S0NF61_9ENTE
S0NI45_9ENTE
S0NIG6_9ENTE
S0NNL9_9ENTE
S0NQV1_9ENTE
S0P194_9ENTE
S0SND0_ENTAV
S0SNJ4_ENTAV
S1NAC8_9ENTE
S1NZ15_9ENTE
S1QZG7_9ENTE
S2D6A0_9BACT
S2J376_MUCC1
S2JA81_MUCC1
S2KT14_9GAMM
S3C233_OPHP1
S3CBT0_OPHP1
S3CKS0_GLAL2
S3DCB6_GLAL2
S4CX05_ENTFL
S4D813_ENTFL
S4DZX6_ENTFL
S4EHU8_ENTFL
S4ELA4_ENTFL
S4HLI0_GARVA
S4XGM1_SORCE
S4XIA9_SORCE
S4XJF5_SORCE
S4Y422_SORCE
S4Y548_SORCE
S5LTY7_9MOLU
S5LW71_9MOLU
S5LZ40_9MOLU
S5MEL7_9MOLU
S5MIT4_9MOLU
S5R3Q7_9STRE
S5RM84_9STRE
S5SUK0_9CORY
S5V4B8_STRC3
S5Z1N2_PARAH
S6AKQ0_PSERE
S6AWP9_PSERE
S6B219_9PROT
S6EIC7_ZYGB2
S6EJI3_9CLOT
S6EPU1_9CLOT
S6F0H9_ZYGB2
S6F6C9_9CLOT
S6K3T4_9PSED
S7P5G9_MYOBR
S7Q7G7_GLOTA
S7QF13_GLOTA
S7TQC2_DESML
S7TRB9_DESML
S7TYM0_9DELT
S7U1E9_DESML
S7V3P7_DESML
S7VI45_DESML
S7VUS6_9FLAO
S7ZBI2_PENO1
S8A2P5_DACHA
S8ARK0_PENO1
S8CAD7_9LAMI
S8CAT7_9LAMI
S8EH08_FOMPI
S8F232_FOMPI
S8FGU4_9BACT
S9Q7I1_9DELT
S9QD53_9DELT
S9U2D9_9TRYP
S9U3P8_9TRYP
S9WXW0_SCHCR
S9X9L7_CAMFR
S9ZRB5_9RHOO
T0APL3_9RHOO
T0B0Y4_9RHOO
T0DJU4_ALIAG
T0GDU4_9SPHN
T0HX54_9SPHN
T0JN24_COLGC
T0JSI2_COLGC
T0JZH0_COLGC
T0K4P0_COLGC
T0LJI9_COLGC
T0NB59_9CLOT
T0P9Z7_9CLOT
T0PFC5_9CLOT
T0REP4_9STRA
T0S383_9STRA
T0TUF7_9STRE
T0TUU0_9STRE
T0UA86_9ENTE
T0VKD6_9ENTE
T0VPK5_9ENTE
T1CQC4_9HELI
T1EE03_HELRO
T1EEJ0_HELRO
T1ELZ0_HELRO
T1FN27_HELRO
T1H9G5_RHOPR
T1HMD3_RHOPR
T1J4W7_STRMM
T1KI74_TETUR
T1KR33_TETUR
T1ZEX4_STRIT
T1ZF81_STRIT
T2G8D5_DESGI
T5AJK7_OPHSC
T5AQE9_OPHSC
U1HMW1_ENDPU
U1HZD1_ENDPU
U1LPZ8_9MICO
U1ZUH4_9PSED
U2B612_9CLOT
U2CD77_9CLOT
U2CYG6_9FIRM
U2DD38_CLOS4
U2DQH8_CLOS4
U2DTD9_CLOS4
U2IQ94_9STRE
U2J4R7_9SPHI
U2JCG3_9SPHI
U2JQV1_9FIRM
U2KH29_9BACT
U2L2U2_9FIRM
U2ME23_9FIRM
U2MYL4_9CLOT
U2NN91_9CLOT
U2NSK9_9CLOT
U2QJT5_9BACT
U2QSD4_9FUSO
U2QY32_9FIRM
U2SXY9_9FIRM
U2THT8_9ACTN
U2TJC2_9ACTN
U2V274_9ACTN
U2VJV2_9ACTN
U2X5F1_9MICO
U2YAB0_STRCV
U2YAT8_STRCV
U2ZM03_PSEAC
U2ZX68_9SPHN
U3IV89_ANAPL
U3IYF7_ANAPL
U3JW43_FICAL
U3KDJ3_FICAL
U4KQ61_ACHPJ
U4KR30_ACHPJ
U4KSV6_9MOLU
U4L7W7_PYROM
U4LL17_PYROM
U4TL88_9LACO
U4TQJ8_9LACO
U4TQM2_9LACO
U5BMD3_9BACT
U5BS51_9BACT
U5C6H9_9BACT
U5DHS2_9CHRO
U5EGG1_NOCAS
U5FRR0_POPTR
U5FTY4_POPTR
U5FTY9_POPTR
U5FUK3_POPTR
U5H7E6_USTV1
U5LAQ6_9BACI
U5MLE7_CLOSA
U5MUT0_CLOSA
U5MZ20_CLOSA
U5Q4T5_9BACT
U5Q6S4_9BACT
U5QLF7_9CYAN
U5RW55_9CLOT
U5RX81_9CLOT
U5S6V2_9LACT
U5SA67_9LACT
U5SEE5_9LACT
U5WKH2_MYCKA
U5WQH6_MYCKA
U6E133_9MOLU
U6E9W7_9EURY
U6EED6_9EURY
U6G135_9EIME
U6GH41_EIMAC
U6KBK8_9EIME
U6LGQ5_9EIME
U6M0J4_EIMMA
U6P188_HAECO
U7FZZ6_9RHOB
U7GLM2_9RHOB
U7PXX5_SPOS1
U7Q2V6_SPOS1
U7U912_9BURK
U7VAM2_9FUSO
U7VF73_9FUSO
U9T0G4_RHIID
U9T0G6_RHIID
U9TXA1_RHIID
U9V4W9_RHIID
U9VHN3_9CYAN
U9VMG9_9CYAN
U9W2A6_9CYAN
V1CQH1_9FIRM
V1CRI4_9FIRM
V2TGG9_9GAMM
V2X1L0_MONRO
V2XI99_MONRO
V2XNF9_9FIRM
V2XZ30_9FIRM
V3TT80_SERS3
V3TY80_SERS3
V4IY37_9ACTN
V4J893_9DELT
V4JAF4_9GAMM
V4KQY8_9GAMM
V4L0F1_EUTSA
V4LI61_9GAMM
V4MVD7_EUTSA
V4NA69_EUTSA
V4P0S2_EUTSA
V4PI17_9CAUL
V4PMV3_9CAUL
V4QZE7_STRIN
V4RL61_9RHIZ
V4SCQ0_9ROSI
V4SE47_9ROSI
V4SEY9_9ROSI
V4SG35_9ROSI
V4SLK1_9ROSI
V4SYK1_9ROSI
V4T3C0_9ROSI
V4TK25_9RHIZ
V4U4X8_9ROSI
V4VXB2_9ROSI
V5ABE4_ENTCL
V5BLM1_TRYCR
V5BW83_9GAMM
V5EFV3_KALBG
V5EP55_KALBG
V5G1I9_BYSSN
V5G6A2_BYSSN
V5GE69_BYSSN
V5RH32_SPIAP
V5RHU7_SPIAP
V5RJ60_SPIAP
V5RTT8_9BACT
V5RUY5_9BACT
V5RWW1_9BACT
V5UHP1_9BURK
V5UIR5_9BURK
V5UJH5_9BURK
V5XKK0_ENTMU
V5XL22_ENTMU
V5XMF2_ENTMU
V5XNG1_ENTMU
V5XRN0_ENTMU
V6F0G2_9PROT
V6F670_9PROT
V6F8E7_9PROT
V6J3C5_9BACL
V6KA93_STRRC
V6KQS2_STRRC
V6KZD2_STRRC
V6LMK1_9EUKA
V6LQ95_9EUKA
V6M9B9_9BACL
V6Q2I0_9ENTE
V6Q717_9ENTE
V6R3U5_GIBZE
V6TX49_GIAIN
V6YYI4_STRAG
V6YZS8_STRAG
V7ANN6_PHAVU
V7C3E6_PHAVU
V7CSY2_PHAVU
V7CWZ0_PHAVU
V7HVV0_9LACO
V7I370_9CLOT
V7I3W7_9CLOT
V7I7K1_9CLOT
V7I7V1_9CLOT
V8P3H7_OPHHA
V9E8D3_PHYPR
V9EE27_PHYPR
V9FFI4_PHYPR
V9H3B8_9CLOT
V9H3R9_9CLOT
V9HBZ6_9CLOT
V9HH48_9CLOT
V9W0N8_9RHOB
V9W772_9BACL
V9W819_9BACL
W0A2Z2_9SPHN
W0A512_9SPHN
W0A768_9SPHN
W0A796_9SPHN
W0ABC7_9SPHN
W0AH01_9SPHN
W0BE82_9GAMM
W0DE85_9AQUI
W0DPV8_9GAMM
W0DVQ7_9GAMM
W0E172_MARPU
W0E6I7_9FIRM
W0EF40_9FIRM
W0ETB8_9PORP
W0GMC7_9MOLU
W0GR04_9MOLU
W0I2S7_9GAMM
W0IWW2_9BACT
W0LBK5_9GAMM
W0LE66_9GAMM
W0RR80_9BACT
W0S9T6_9RHOO
W0V2M5_9BURK
W0Z903_9MICO
W1E1X9_KLEPN
W1G147_ECOLX
W1PVZ5_AMBTC
W1Q3P7_ABIDE
W1Q4J4_ABIDE
W1QKU8_OGAPD
W1S5N8_9SPHN
W1S655_9SPHN
W1SCJ0_9BACI
W2BYM6_9FIRM
W2EIG6_9ACTN
W2EIT0_9ACTN
W2PMK1_PHYPN
W2QVK8_PHYPN
W2REI0_PHYPN
W2RPC2_9EURO
W2RSI5_9EURO
W2RTV9_9EURO
W2YC21_PHYPR
W2YI63_PHYPR
W2ZJ59_PHYPR
W3XLY3_9PEZI
W3XQ40_9PEZI
W4D2V4_9BACL
W4D7B2_9BACL
W4E5I2_9BACL
W4F129_9BACL
W4FWD7_9STRA
W4GVM4_9STRA
W4HE92_9STRA
W4JM69_9HOMO
W4KII6_9HOMO
W4KJA5_9HOMO
W4P880_9BACE
W4PU72_9BACE
W4PVT5_9BACE
W4PYJ2_9BACI
W4QAV2_9BACI
W4UVD4_9BACE
W4UWA0_9BACE
W4V1V0_9FIRM
W5AHA2_WHEAT
W5IGE8_SCAIO
W5II08_SCAIO
W5M0B6_LEPOC
W5M0D2_LEPOC
W5M462_LEPOC
W5M471_LEPOC
W5PI39_SHEEP
W5PM16_SHEEP
W5TKA1_9NOCA
W5UUA0_9MOLU
W5W774_9PSEU
W5W8S0_9PSEU
W5WGL9_9PSEU
W5WZB2_BDEBC
W5X825_BDEBC
W6A6B9_9MOLU
W6A6I2_9MOLU
W6A7I7_9MOLU
W6A8Z5_9MOLU
W6A9A1_9MOLU
W6AJI5_9MOLU
W6K5N8_9PROT
W6KWS8_9TRYP
W6LW75_9GAMM
W6M2M5_9GAMM
W6MB38_9GAMM
W6MX46_9ASCO
W6N250_CLOTY
W6N4C8_CLOTY
W6NJV5_CLOTY
W6QBW4_PENRF
W6QQK5_PENRF
W6QZM3_PENRF
W6RVJ6_9CLOT
W6RYT0_9CLOT
W6S017_9CLOT
W6T9N6_9LACO
W6TBB0_9LACO
W6WDN5_9RHIZ
W6Y769_COCCA
W6YHP9_COCCA
W7AH81_PLAVN
W7BA27_9LIST
W7C033_9LIST
W7C661_9LIST
W7CZH8_9LIST
W7D8K2_9LIST
W7DD05_9LIST
W7LFE5_GIBM7
W7LSB5_GIBM7
W7LSH7_GIBM7
W7LZL4_GIBM7
W7M5C2_GIBM7
W7S814_9PSEU
W7SMJ2_9PSEU
W7SWF6_9PSEU
W7T7C1_9PSEU
W7T9Y1_9STRA
W7TYH4_9STRA
W7UXU9_RUMFL
W7YFB5_9BACL
W7Z3P2_9BACI
W7Z8L2_9BACI
W8EWS8_9BACT
W8F5D4_9BACT
W8KF78_HALHR
W8RTJ5_9RHOB
W8T5L5_EUBAC
W8TEV7_EUBAC
W8UCP1_YEREN
W8UJQ0_YEREN
W8X5J4_CASDE
W9AH84_9BACI
W9APP9_9BACI
W9B7U8_9MYCO
W9BIL0_9MYCO
W9CCY6_9HELO
W9CHN4_9HELO
W9DWP8_RHILI
W9EI36_9LACO
W9GA63_9MICO
W9GE85_9MICO
W9GMW2_9MICO
W9H3E6_9PROT
W9QM09_9ROSA
W9QSR0_9ROSA
W9RDM8_9ROSA
W9RI68_9ROSA
W9RTN5_9ROSA
W9S8E4_9ROSA
W9TDR8_9PSED
W9V3A6_9GAMM
W9VL96_9EURO
W9W5D8_9EURO
W9WC21_9EURO
W9X6V3_9EURO
W9XFR7_9EURO
W9XH40_9EURO
W9YEY1_9EURO
W9YT93_9EURO
W9YU66_9EURO
X0BVS4_FUSOX
X0C4E2_FUSOX
X0C552_FUSOX
X0CVU3_FUSOX
X0D0X4_FUSOX
X0K579_FUSOX
X0K583_FUSOX
X0K7Q2_FUSOX
X0KP28_FUSOX
X0KRG9_FUSOX
X0P9E1_9LACO
X0PBA2_9LACO
X0RQP0_9BACI
X2GL01_9BACI
X2GX42_9GAMM
X2H918_9NEIS
X4ZW34_9BACL
X4ZY67_9BACL
X5DW88_9CORY
X5LK71_9MYCO
X7YB45_MYCKA
