# Supplementary material for: Widespread evolutionary crosstalk among protein domains in the context of multi-domain proteins
Source: PLoS One. 2018 Aug 31;13(8):e0203085. doi: 10.1371/journal.pone.0203085 (PMC6118372; doi:10.1371/journal.pone.0203085)
Supplement: S1 File — This archive contains a file presenting the list of UniProt identifiers of the URPs sequences included in the multi-domain MSAs for each of the 2,063 studied multi-domain architectures, and files containing the values of MI¯ and nMI¯ for individual domain pairs before and after domain sequence shuffling. (GZ) [file pone.0203085.s001.tar.gz › ./Pfam_family_vectors/PF08407_PF01644_all_alignment_sequences_UniProt_IDs]

A0A010QC13_9PEZI
A0A010R1Q5_9PEZI
A0A010RRD4_9PEZI
A0A014N547_9HYPO
A0A015IW10_9GLOM
A0A015J2E2_9GLOM
A0A015J7S4_9GLOM
A0A015LVU2_9GLOM
A0A015M359_9GLOM
A0A015N5I7_9GLOM
A0A017S1Q8_9EURO
A0A017S4A7_9EURO
A0A017S5F3_9EURO
A0A017SKH6_9EURO
A0A017SKQ9_9EURO
A0A024GSG1_9STRA
A0A024TDG8_9STRA
A0A024UQ69_9STRA
A0A024URV8_9STRA
A0A059J1G4_9EURO
A0A059J5M1_9EURO
A0A059LJ65_9CHLO
A0A060SB07_PYCCI
A0A060SDP2_PYCCI
A0A060SFN7_PYCCI
A0A060ST83_PYCCI
A0A061H171_9BASI
A0A061H1J3_9BASI
A0A061H6R6_9BASI
A0A061HBB7_BLUGR
A0A061HKT1_BLUGR
A0A061HLJ6_BLUGR
A0A063BKZ8_9HYPO
A0A063BL06_9HYPO
A0A063BWX0_9HYPO
A0A066VBB5_9HOMO
A0A066VCB8_9HOMO
A0A066VTZ8_9HOMO
A0A066W0E8_9BASI
A0A066WH45_9BASI
A0A066WKM8_9BASI
A0A066WPA8_9BASI
A0A066X7C9_COLSU
A0A066XB76_COLSU
A0A066XEV4_COLSU
A0A067MFA8_9HOMO
A0A067MNP5_9HOMO
A0A067MW22_9HOMO
A0A067N4I7_9HOMO
A0A067N5C6_PLEOS
A0A067NDQ2_PLEOS
A0A067NL87_PLEOS
A0A067NT28_PLEOS
A0A067NZF4_PLEOS
A0A067PKJ8_9HOMO
A0A067PZS6_9HOMO
A0A067QI44_9HOMO
A0A067QNS7_9HOMO
A0A067TCH7_9AGAR
A0A067TR04_9AGAR
A0A067TXL7_9AGAR
A0A068RP41_9FUNG
A0A068RQ15_9FUNG
A0A068RWN4_9FUNG
A0A068S303_9FUNG
A0A068S4J8_9FUNG
A0A068SBT0_9FUNG
A0A072NWT4_9EURO
A0A072PJJ1_9EURO
A0A072PRT8_9EURO
A0A072PTS4_9EURO
A0A074RHZ1_9HOMO
A0A074S4G4_9HOMO
A0A074VQI0_9PEZI
A0A074VXG7_9PEZI
A0A074WDX3_9PEZI
A0A074WK09_9PEZI
A0A074WU16_9PEZI
A0A074WZ42_9PEZI
A0A074XQB4_AURPU
A0A074XQR4_AURPU
A0A074YC44_9PEZI
A0A074YGJ8_AURPU
A0A074YRS9_9PEZI
A0A074YWZ6_9PEZI
A0A080WIW1_TRIRC
A0A080WJM5_TRIRC
A0A080WNZ0_TRIRC
A0A080WT81_TRIRC
A0A081CJH5_PSEA2
A0A081CN54_PSEA2
A0A084FU38_9PEZI
A0A084FUH1_9PEZI
A0A084FXI3_9PEZI
A0A084G3M2_9PEZI
A0A084G8T7_9PEZI
A0A084QBS6_9HYPO
A0A084QFM6_9HYPO
A0A084QQV3_9HYPO
A0A086SYB4_ACRC1
A0A086T7E1_ACRC1
A0A086T914_ACRC1
A0A086TA07_ACRC1
A0A093WZM1_9PEZI
A0A093XHG0_9PEZI
A0A093YKY9_9PEZI
A0A093YLU5_9PEZI
A0A093YW99_9PEZI
A0A093ZI84_9PEZI
A0A093ZQD4_9PEZI
A0A094A1K9_9PEZI
A0A094AFU1_9PEZI
A0A094ASL5_9PEZI
A0A094ATV7_9PEZI
A0A094B014_9PEZI
A0A094B0Z1_9PEZI
A0A094C020_9PEZI
A0A094C9H0_9PEZI
A0A094CKN1_9PEZI
A0A094CY75_9PEZI
A0A094CYU2_9PEZI
A0A094D1E9_9PEZI
A0A094DBW0_9PEZI
A0A094DSU1_9PEZI
A0A094E6K1_9PEZI
A0A094EB89_9PEZI
A0A094EBJ3_9PEZI
A0A094FMP3_9PEZI
A0A094FN70_9PEZI
A0A094G3T6_9PEZI
A0A094GLE2_9PEZI
A0A094GQH9_9PEZI
A0A094GXY4_9PEZI
A0A094H1Z7_9PEZI
A0A094H5E3_9PEZI
A0A094HSI6_9PEZI
A0A094HW14_9PEZI
A0A094ICY7_9PEZI
A0A095CJJ8_CRYGR
A0A095D5D9_CRYGR
A0A095EQI9_CRYGR
A0A098DJW9_GIBZE
A0A099NYG3_PICKU
A0A099NZG4_PICKU
A0A0A1MZA2_9FUNG
A0A0A1NP70_9FUNG
A0A0A1NPY9_9FUNG
A0A0A1NR50_9FUNG
A0A0A1NV96_9FUNG
A0A0A1PGJ3_9FUNG
A0A0A1T2P4_9HYPO
A0A0A1TR19_9HYPO
A0A0A1TRI4_9HYPO
A0A0A1TS14_9HYPO
A0A0A1UX15_9HYPO
A0A0A1UY14_9HYPO
A0A0A2I1Z2_PENEN
A0A0A2J049_PENEN
A0A0A2JY48_PENEN
A0A0A2K3M9_PENEN
A0A0A2KHJ9_PENIT
A0A0A2KNU3_PENIT
A0A0A2KT32_PENIT
A0A0A2L2B7_PENIT
A0A0A2VPP2_BEABA
A0A0A2VTU6_BEABA
A0A0A2VYB1_BEABA
A0A0A8L5X3_9SACH
A0A0A8LDJ8_9SACH
A0A0B1P7E7_UNCNE
A0A0B1PB14_UNCNE
A0A0B1PBV8_UNCNE
A0A0B2WSP9_9HYPO
A0A0B2X280_9HYPO
A0A0B4GU33_9HYPO
A0A0B4HD47_9HYPO
A0A0B4I6R5_9HYPO
A0A0B7N7C3_9FUNG
A0A0B7NAW0_9FUNG
A0A0B7NF18_9FUNG
A0A0B8MXP7_9EURO
A0A0B8N6H6_9EURO
A0A0C2T5U1_AMAMU
A0A0C2X6H4_9HOMO
A0A0C2X954_AMAMU
A0A0C2XF36_HEBCY
A0A0C2XLW9_AMAMU
A0A0C2XQW1_AMAMU
A0A0C2ZJ21_9HOMO
A0A0C3A967_9HOMO
A0A0C3AJD9_9HOMO
A0A0C3AUC6_9HOMO
A0A0C3BAC9_9HOMO
A0A0C3BB37_9HOMO
A0A0C3BG15_9HOMO
A0A0C3C978_HEBCY
A0A0C3CQ58_HEBCY
A0A0C3CTP2_9PEZI
A0A0C3CTZ1_HEBCY
A0A0C3D5B4_9PEZI
A0A0C3FJ74_9HOMO
A0A0C3GGF9_9HOMO
A0A0C3HB90_9PEZI
A0A0C3HJ82_9PEZI
A0A0C3JUW5_PISTI
A0A0C3KKN5_PISTI
A0A0C3NR60_PHLGI
A0A0C3NRW1_PHLGI
A0A0C3NSD8_PISTI
A0A0C3QAT2_9HOMO
A0A0C3QDW2_9HOMO
A0A0C3SD74_PHLGI
A0A0C3SDE8_PHLGI
A0A0C4DHS4_FUSO4
A0A0C4DHV7_FUSO4
A0A0C4DHW4_FUSO4
A0A0C4DP64_MAGP6
A0A0C4DZF3_MAGP6
A0A0C4E5M7_MAGP6
A0A0C4ECT6_MAGP6
A0A0C7N6P1_9SACH
A0A0C7NG15_9SACH
A0A0C9M297_9FUNG
A0A0C9MC06_9FUNG
A0A0C9MTB9_9FUNG
A0A0C9MWF6_9FUNG
A0A0C9N5H8_9FUNG
A0A0C9TB94_PAXIN
A0A0C9TBN6_PAXIN
A0A0C9TL27_PAXIN
A0A0C9U681_PAXIN
A0A0C9USW2_9HOMO
A0A0C9W412_9HOMO
A0A0C9X4M2_9AGAR
A0A0C9XNI2_9AGAR
A0A0C9XS30_9AGAR
A0A0C9XUR3_9AGAR
A0A0C9YAL7_9AGAR
A0A0C9YE79_9HOMO
A0A0C9YGZ2_9HOMO
A0A0C9ZNW6_9HOMO
A0A0C9ZX56_9HOMO
A0A0D0A592_9HOMO
A0A0D0AF34_9HOMO
A0A0D0B0W3_9HOMO
A0A0D0B570_9HOMO
A0A0D0BVV1_9AGAR
A0A0D0DI80_9HOMO
A0A0D0E735_9HOMO
A0A0D0E8H6_9HOMO
A0A0D0EAV0_9HOMO
A0A0D1W1G4_9EURO
A0A0D1XQI2_9EURO
A0A0D1Y9A4_9EURO
A0A0D1YMC4_9EURO
A0A0D1ZGP7_9EURO
A0A0D1ZIE7_9EURO
A0A0D1ZPZ6_9EURO
A0A0D1ZQM7_9EURO
A0A0D1ZYR1_9PEZI
A0A0D2A1A4_9PEZI
A0A0D2AH66_9PEZI
A0A0D2BJC5_9EURO
A0A0D2BNY6_9EURO
A0A0D2CCL9_9EURO
A0A0D2CMR9_9EURO
A0A0D2DG97_9EURO
A0A0D2DGF0_9EURO
A0A0D2DJD0_9EURO
A0A0D2DLZ5_9EURO
A0A0D2EJF2_9EURO
A0A0D2EKV4_9EURO
A0A0D2F7Q2_9EURO
A0A0D2FQI4_9EURO
A0A0D2G3W6_9EURO
A0A0D2GVE3_9EURO
A0A0D2H306_9EURO
A0A0D2I4Z5_9EURO
A0A0D2IAI1_9EURO
A0A0D2IBE2_9EURO
A0A0D2KCJ7_9EURO
A0A0D2KE45_9EURO
A0A0D2L1X9_9EURO
A0A0D2LXL0_9AGAR
A0A0D2PC67_9AGAR
A0A0D2PGR3_9AGAR
A0A0D2XMW3_FUSO4
A0A0D7A3B8_9AGAR
A0A0D7A8S1_9AGAR
A0A0D7AIQ6_9AGAR
A0A0D7AK07_9AGAR
A0A0D7AKT9_9AGAR
A0A0D7B8D5_9HOMO
A0A0D7BH15_9HOMO
A0A0D7BTP3_9HOMO
A0A0D7BVR8_9HOMO
A0A0D9MYJ1_ASPFA
A0A0D9N524_ASPFA
A0A0D9NA77_ASPFA
A0A0E0RU58_GIBZE
A0A0E9NBX4_9ASCO
A0A0E9NE98_9ASCO
A0A0E9NF73_9ASCO
A0A0F0I654_ASPPU
A0A0F0I7Q3_ASPPU
A0A0F0IF15_ASPPU
A0A0F4GHT0_9PEZI
A0A0F4GT59_9PEZI
A0A0F4GVG2_9PEZI
A0A0F4X8B5_HANUV
A0A0F4XAB2_HANUV
A0A0F4YMG3_TALEM
A0A0F4YV19_TALEM
A0A0F4YYE7_TALEM
A0A0F4Z8C0_9PEZI
A0A0F4ZBM7_9PEZI
A0A0F4ZIK3_9PEZI
A0A0F7THF6_9EURO
A0A0F7TKC0_9EURO
A0A0F7TLL1_9EURO
A0A0F7TWB3_9EURO
A0A0F7TZQ4_9EURO
A0A0F7VFV5_9EURO
A0A0F7ZLF8_9HYPO
A0A0F7ZNJ2_9HYPO
A0A0F8B7Y5_CERFI
A0A0F8D2X1_CERFI
A0A0F8DFV5_CERFI
A0A0F8UF32_9EURO
A0A0F8XS31_9EURO
A0A0F9XKS2_TRIHA
A0A0F9Y6A2_TRIHA
A0A0G0AA74_TRIHA
A0A0G2E9U7_9PEZI
A0A0G2EBX3_9PEZI
A0A0G2EIA1_9PEZI
A0A0G2FBI0_9PEZI
A0A0G2FN12_9PEZI
A0A0G2G4M1_9EURO
A0A0G2GSK1_9EURO
A0A0G2GYB7_9EURO
A0A0G2HX90_9PEZI
A0A0G2I8G6_9EURO
A0A0G2IXV2_9EURO
A0A0G2IZB5_9EURO
A0A0G4J7R7_PLABS
A0A0G4KLT3_9PEZI
A0A0G4N058_9PEZI
A0A0G4NW64_PENCA
A0A0G4P233_PENCA
A0A0G4P592_PENCA
A0A0G4P814_PENCA
A0A0G4PCC5_PENCA
A0A0H1BA68_9EURO
A0A0H1BKJ2_9EURO
A0A0H2RIW5_9HOMO
A0A0H2RPB2_9HOMO
A0A0H2RZS8_9HOMO
A0A0H2SIR5_9HOMO
A0A0H5BZV0_CYBJA
A0A0H5C139_CYBJA
A0A0J0XI19_9TREE
A0A0J0XQQ4_9TREE
A0A0J1BAX8_9TREE
A0A0J6YFD0_COCIT
A0A0J7B786_COCIT
A0A0J7BA29_COCIT
A0A0J8QRB3_COCIT
A0A0J8S4U9_COCIT
A0A0J8TLA5_COCIT
A0A0J8UHR4_COCIT
A0A0J8UHX4_COCIT
A0A0J9URT1_FUSO4
A0A0J9USU6_FUSO4
A0A0J9UUC6_FUSO4
A0A0J9VGQ5_FUSO4
A0A0J9VPT0_FUSO4
A0A0J9WKP4_FUSO4
A0A0J9WQ31_FUSO4
A0A0K6GGI6_9HOMO
A0A0K8L987_9EURO
A0A0K8LI57_9EURO
A0A0K8LQ12_9EURO
A0A0K8LR10_9EURO
A0A0L0H6U0_SPIPN
A0A0L0H7M7_SPIPN
A0A0L0HCC0_SPIPN
A0A0L0HEF3_SPIPN
A0A0L0HGC1_SPIPN
A0A0L0HIZ3_SPIPN
A0A0L0N2U3_9HYPO
A0A0L0NBV8_9HYPO
A0A0L0P3F4_9ASCO
A0A0L0P769_9ASCO
A0A0L0P789_9ASCO
A0A0L0S456_ALLMA
A0A0L0S491_ALLMA
A0A0L0SBK3_ALLMA
A0A0L0SL87_ALLMA
A0A0L0STU4_ALLMA
A0A0L0SXS2_ALLMA
A0A0L0TCY3_ALLMA
A0A0L0UWJ7_9BASI
A0A0L0UWK5_9BASI
A0A0L0UZ29_9BASI
A0A0L0VQ77_9BASI
A0A0L0VQZ4_9BASI
A0A0L0W3X7_9BASI
A0A0L1HEG4_9PLEO
A0A0L1ILN6_ASPNO
A0A0L1IWR7_ASPNO
A0A0L1JAD3_ASPNO
A0A0L1JAI0_ASPNO
A0A0L6UL01_9BASI
A0A0L6UL24_9BASI
A0A0L6VD51_9BASI
A0A0L6VGT2_9BASI
A0A0L6VIU0_9BASI
A0A0L6WEY4_9AGAR
A0A0L6WHA6_9AGAR
A0A0L6WIM1_9AGAR
A0A0L6WXE9_9AGAR
A0A0L6WYV5_9AGAR
A0A0L9SKL5_9HYPO
A0A0L9SR41_9HYPO
A0A0L9SXC7_9HYPO
A0A0M8MLL8_9BASI
A0A0M8N0L7_9HYPO
A0A0M8P0U6_9EURO
A0A0M9EZ68_9HYPO
A0A0M9F1H4_9HYPO
A0A0M9VNA3_9BASI
A0A0M9VVY4_9HYPO
A0A0M9VXC9_9HYPO
A0A0M9WC04_9EURO
A0A0M9WI34_9EURO
A0A0N0NK91_9EURO
A0A0N0RZ28_9EURO
A0A0N0RZT1_9EURO
A0A0N0V5L9_9HYPO
A0A0N1H9V2_9EURO
A0A0N1HU36_9EURO
A0A0N1J2A7_9HYPO
A0A0N1P1R2_9EURO
A0A0N7LB12_9BASI
A0A0N7Z0W0_ROSNE
A0A0N8H553_9HYPO
A0A0P1AMK6_9STRA
A0A0P1B0K8_9STRA
A0A0P1BHR6_9BASI
A0A0P1BNS9_9BASI
A0A0P1BPJ4_9BASI
A0A0P7B0H7_9HYPO
A0A0P7BEI5_9HYPO
A0A0P9GHF3_RHOGW
A0A0S6XKP1_9FUNG
A0A0S7DFS1_9EURO
A0A0S7DQS9_9EURO
A0A0S7DT92_9EURO
A0A0S7DZ51_9EURO
A0A0U1LUV7_9EURO
A0A0U1M7Q9_9EURO
A0A0U1MCW0_9EURO
A0A0U5C3W2_9EURO
A0A0U5C4V6_9EURO
A0A0U5FTE3_9EURO
A0A0U5GD43_9EURO
A0A0W0F0A3_9AGAR
A0A0W0FCY0_9AGAR
A0A0W0FME2_9AGAR
A0A0W0G327_9AGAR
A0A0W0G6T4_9AGAR
A0A0W7VAD1_9HYPO
A0A0W7VYG0_9HYPO
A0A0W7VYV0_9HYPO
A0A0W8D0D4_PHYNI
A0A100IKS6_ASPNG
A0A101MHR1_9EURO
A0A109FMA4_9BASI
A0A117DZY5_ASPNG
A0A117E3H9_ASPNG
A0A117E3Q3_ASPNG
A0A117NPF8_9EURO
A0A120E662_9BASI
A0A120E665_9BASI
A0A124GT95_9EURO
A0A124GTA7_9EURO
A0A135LAD0_PENPA
A0A135LWK8_PENPA
A0A135LZB8_PENPA
A0A135S433_9PEZI
A0A135SLF9_9PEZI
A0A135TCC5_9PEZI
A0A135U452_9PEZI
A0A135URU5_9PEZI
A0A135V6H5_9PEZI
A0A136IRT9_9PEZI
A0A136ISD9_9PEZI
A0A136JEP6_9PEZI
A0A137NVC7_CONC2
A0A137Q8T8_9AGAR
A0A137QCS6_9AGAR
A0A137QNV6_9AGAR
A0A139A858_GONPR
A0A139AD70_GONPR
A0A139AGU0_GONPR
A0A139ANT3_GONPR
A0A139GT65_9PEZI
A0A139H7V4_9PEZI
A0A139IES5_9PEZI
A0A139IGK6_9PEZI
A0A150V170_9PEZI
A0A150V625_9PEZI
A0A150VGI8_9PEZI
A0A151GU21_9HYPO
A0A151GY05_9HYPO
A0A151VGM6_HYPMA
A0A151VLE5_HYPMA
A0A151W3V2_HYPMA
A0A151W717_HYPMA
A0A151WCW5_HYPMA
A0A161W010_9PEZI
A0A162I0P7_9HYPO
A0A162LBP1_9PEZI
A0A162LFS5_CORDF
A0A162LHU5_CORDF
A0A162QJN6_MUCCL
A0A162TMV0_MUCCL
A0A162UP21_PHYB8
A0A162VAV3_PHYB8
A0A162ZZD4_MUCCL
A0A163E5I9_PHYB8
A0A163IDB4_DIDRA
A0A164V6Y6_9HOMO
A0A164V907_9HOMO
A0A164YXP5_9HOMO
A0A164ZF21_9PEZI
A0A164ZGC9_9PEZI
A0A164ZSP0_9HOMO
A0A165DDT9_EXIGL
A0A165EAH9_EXIGL
A0A165F836_9APHY
A0A165G9H9_9BASI
A0A165GRW0_9APHY
A0A165HHU2_9BASI
A0A165HVH6_9APHY
A0A165IGZ2_9APHY
A0A165IY56_9PEZI
A0A165JTF7_9BASI
A0A165LFQ6_EXIGL
A0A165N1D0_9APHY
A0A165PRH8_9HOMO
A0A165QJ10_9APHY
A0A165QJZ9_EXIGL
A0A165QT97_9HOMO
A0A165SV25_9APHY
A0A165TC38_9APHY
A0A165V8G7_9HOMO
A0A165WC06_9HOMO
A0A165XFF3_9HOMO
A0A165Y1E9_9HOMO
A0A165YYJ0_9HOMO
A0A165Z3J2_9HOMO
A0A166A455_9HOMO
A0A166B3B8_9HOMO
A0A166BIG2_9HOMO
A0A166BJ42_9HOMO
A0A166BXE3_9HOMO
A0A166H7R5_9HOMO
A0A166KUR8_9HOMO
A0A166KYL9_9HOMO
A0A166L1E0_9HOMO
A0A166L748_9HOMO
A0A166LDN8_9PEZI
A0A166MV16_9PEZI
A0A166NTG9_9HOMO
A0A166R2B1_9PEZI
A0A166VN29_9HOMO
A0A166VWD5_9HYPO
A0A166XK21_9PEZI
A0A167AAX0_9PEZI
A0A167H9V5_9BASI
A0A167K3A4_9HYPO
A0A167L8G0_PHYB8
A0A167LGV3_PHYB8
A0A167MKD0_9BASI
A0A167PMF8_9BASI
A0A167QD03_PHYB8
A0A167R5V7_PHYB8
A0A168A036_9PEZI
A0A168A9W6_9PEZI
A0A168H086_CORDF
A0A168HZ40_MUCCL
A0A168IY90_MUCCL
A0A168QGS1_MUCCL
A0A177BXI7_9PLEO
A0A177C2R3_9PLEO
A0A177CKS9_9PLEO
A0A177CXS4_9PLEO
A0A177DGQ6_ALTAL
A0A177DVC1_ALTAL
A0A177E0R5_ALTAL
A0A177WNE9_BATDE
A0A177WZF2_BATDE
A0A177WZY6_BATDE
A0A178AFR8_9PLEO
A0A178AH08_9PLEO
A0A178AWY9_9PLEO
A0A178DSC3_9PLEO
A0A178DVX7_9PLEO
A0A178E4T0_9PLEO
A0A178ECR6_9PLEO
A0A179U4U5_AJEDR
A0A180G489_PUCT1
A0A180G6H0_PUCT1
A0A180G6L6_PUCT1
A0A180GA68_PUCT1
A0A180GNH5_PUCT1
A0A180GP90_PUCT1
A0A180GVM1_PUCT1
A0A194S397_RHOGW
A0A194WV10_9HELO
A0A194WVG1_9HELO
A0A194X266_9HELO
A0A194X894_9HELO
A1C5S3_ASPCL
A1C951_ASPCL
A1CFF3_ASPCL
A1CLE1_ASPCL
A1CYN6_NEOFI
A1D0P4_NEOFI
A1D5X9_NEOFI
A1D9K8_NEOFI
A1DKB0_NEOFI
A2QHC2_ASPNC
A2QNG6_ASPNC
A2QU15_ASPNC
A2R0Z5_ASPNC
A2R2G5_ASPNC
A3GGS0_PICST
A3LP35_PICST
A3LSA7_PICST
A3LTP9_PICST
A5DA95_PICGU
A5DE62_PICGU
A5DXX3_LODEL
A5E5X4_LODEL
A5E6Z5_LODEL
A6REE3_AJECN
A6RGS5_AJECN
A6RGW6_AJECN
A7EEW7_SCLS1
A7EI19_SCLS1
A7ESG0_SCLS1
A7TEI4_VANPO
A7TFQ0_VANPO
A7TIB1_VANPO
A8N333_COPC7
A8N5B8_COPC7
A8NLM7_COPC7
A8NXD4_COPC7
A8PEX2_COPC7
A8PWR8_MALGO
A8QE05_MALGO
B0CRP4_LACBS
B0CY66_LACBS
B0D0N4_LACBS
B0DUG8_LACBS
B2ASQ6_PODAN
B2B4E8_PODAN
B2B7W6_PODAN
B2VW68_PYRTR
B2VX49_PYRTR
B2VY50_PYRTR
B5RST2_DEBHA
B6H2Y8_PENRW
B6H3G7_PENRW
B6HED0_PENRW
B6HPE0_PENRW
B6HVG5_PENRW
B6JVM7_SCHJY
B6K7Z5_SCHJY
B6QEN5_TALMQ
B6QEV5_TALMQ
B6QGH4_TALMQ
B6QVU7_TALMQ
B8MB78_TALSN
B8MDT2_TALSN
B8MTE9_TALSN
B8MZW7_ASPFN
B8N5M6_ASPFN
B8NAQ3_ASPFN
B8NEF0_ASPFN
B8NHM6_ASPFN
B8NYW4_ASPFN
C0NVL8_AJECG
C0NZF2_AJECG
C0NZK3_AJECG
C1GGK1_PARBD
C1GGP3_PARBD
C1GMY5_PARBD
C1GWW8_PARBA
C1GX17_PARBA
C1HC94_PARBA
C4JH74_UNCRE
C4JWT0_UNCRE
C4JWW7_UNCRE
C4QWZ7_KOMPG
C4R2V9_KOMPG
C4XX51_CLAL4
C4XZF5_CLAL4
C4Y455_CLAL4
C5DBE0_LACTC
C5DD10_LACTC
C5DPK1_ZYGRC
C5DTN7_ZYGRC
C5FG48_ARTOC
C5FMW1_ARTOC
C5G013_ARTOC
C5GRC3_AJEDR
C5GRH4_AJEDR
C5GRP7_AJEDR
C5MGA7_CANTT
C5MI28_CANTT
C5MIQ6_CANTT
C6HH75_AJECH
C6HPH6_AJECH
C7YRV5_NECH7
C7YS82_NECH7
C7Z8N2_NECH7
C7ZH11_NECH7
C7ZHY1_NECH7
C9S597_VERA1
C9S9E1_VERA1
C9STU6_VERA1
CHS1_NEUCR
CHS1_SCHPO
CHS1_USTMA
CHS1_YEAST
CHS2_NEUCR
CHS2_SCHPO
CHS2_YEAST
CHS3_NEUCR
CHS3_USTMA
CHS4_USTMA
CHSA_EMENI
CHSB_EMENI
CHSC_ASPFU
CHSC_EMENI
CHSG_ASPFU
D0MUR7_PHYIT
D4AX09_ARTBC
D4B205_ARTBC
D4B525_ARTBC
D5G7A2_TUBMM
D5GBS6_TUBMM
D8PMQ1_SCHCM
D8PP35_SCHCM
D8PRM7_SCHCM
E1ZKV6_CHLVA
E1ZTV3_CHLVA
E2LJE9_MONPE
E3JVL1_PUCGT
E3JZ94_PUCGT
E3KJ13_PUCGT
E3L5J0_PUCGT
E3QC20_COLGM
E3QDT9_COLGM
E3QIN3_COLGM
E3REK9_PYRTT
E3RP08_PYRTT
E3RZC4_PYRTT
E4UXA3_ARTGP
E4UZP2_ARTGP
E4V658_ARTGP
E5A9X4_LEPMJ
E5ADJ7_LEPMJ
E6ZKM0_SPORE
E6ZKN1_SPORE
E6ZNK2_SPORE
E6ZQK1_SPORE
E7KK86_YEASL
E7LR66_YEASV
E9D6U4_COCPS
E9D7B4_COCPS
E9D7G7_COCPS
E9E1W3_METAQ
E9EDR6_METAQ
E9EE69_METAQ
E9ERZ4_METRA
E9ESR6_METRA
E9ESV5_METRA
F0UFE6_AJEC8
F0UGV5_AJEC8
F0URU6_AJEC8
F0XFB9_GROCL
F0XFQ0_GROCL
F0XSQ1_GROCL
F2PKZ8_TRIEC
F2PZE5_TRIEC
F2Q0M3_TRIEC
F2SHW9_TRIRC
F2SMC2_TRIRC
F4P1I4_BATDJ
F4PDK0_BATDJ
F4RB90_MELLP
F4RBB0_MELLP
F4RL28_MELLP
F4S6U2_MELLP
F7VU74_SORMK
F7VZ64_SORMK
F7W7P5_SORMK
F8Q0P8_SERL3
F8QF06_SERL3
F8QFC0_SERL3
F9FJ39_FUSOF
F9FZ09_FUSOF
F9G5A7_FUSOF
F9WYY3_ZYMTI
F9WZM0_ZYMTI
F9XBD4_ZYMTI
G0RA99_HYPJQ
G0RTE4_HYPJQ
G0RWM5_HYPJQ
G0S4A3_CHATD
G0SDG1_CHATD
G0SE66_CHATD
G0V7Y4_NAUCC
G0VI25_NAUCC
G0W4Y9_NAUDC
G0WD05_NAUDC
G1X8C0_ARTOA
G1X8F4_ARTOA
G1XCJ6_ARTOA
G2Q816_MYCTT
G2QAU3_MYCTT
G2QKN7_MYCTT
G2QSK4_THITE
G2QXM1_THITE
G2REH5_THITE
G2WY98_VERDV
G2XEK6_VERDV
G2XJ47_VERDV
G2YQ84_BOTF4
G2YTN4_BOTF4
G2YY56_BOTF4
G3AVU5_SPAPN
G3B1B7_CANTC
G3B565_CANTC
G3B5L5_CANTC
G3J471_CORMM
G3JBZ3_CORMM
G3JRB7_CORMM
G3XMU2_ASPNA
G3XNB7_ASPNA
G3XWR0_ASPNA
G3XYU3_ASPNA
G3Y7S1_ASPNA
G4MVT6_MAGO7
G4N1B2_MAGO7
G4NIR3_MAGO7
G4T4Z9_SERID
G4TCG0_SERID
G4TDE8_SERID
G4TJR4_SERID
G4TVY4_SERID
G4UDL8_NEUT9
G4UHD3_NEUT9
G4UJD0_NEUT9
G4Z2L3_PHYSP
G7DV13_MIXOS
G7DV55_MIXOS
G7DWQ3_MIXOS
G7E4Y8_MIXOS
G7XF96_ASPKW
G7XK01_ASPKW
G7XLS6_ASPKW
G7XMM3_ASPKW
G7XVC3_ASPKW
G8BAE2_CANPC
G8BGS2_CANPC
G8BK79_CANPC
G8BUD7_TETPH
G8C0C1_TETPH
G8C1V7_TETPH
G8JUM7_ERECY
G8YBV2_PICSO
G8YEA2_PICSO
G8YKU2_PICSO
G8YN75_PICSO
G8YPX4_PICSO
G8YRD6_PICSO
G8ZLD8_TORDC
G8ZTP0_TORDC
G9MJ04_HYPVG
G9MJJ7_HYPVG
G9MT18_HYPVG
G9NAI0_HYPVG
G9NS77_HYPAI
G9PBH7_HYPAI
G9PCI0_HYPAI
H0ERY7_GLAL7
H0ESJ7_GLAL7
H0EXH2_GLAL7
H1UXK6_COLHI
H1V0G1_COLHI
H1V4Q4_COLHI
H2AP99_KAZAF
H2AWT6_KAZAF
H3GLH6_PHYRM
H6C2T9_EXODN
H6C4I7_EXODN
H6CA42_EXODN
H6QPF8_PUCGT
H6QPF9_PUCGT
I1BHY8_RHIO9
I1BJ58_RHIO9
I1C4L4_RHIO9
I1CFF9_RHIO9
I1CST9_RHIO9
I1RFK4_GIBZE
I1RHZ9_GIBZE
I1S097_GIBZE
I1S0T9_GIBZE
I2FR26_USTH4
I2FVA2_USTH4
I2G4W9_USTH4
I2G4Y0_USTH4
I2GXQ5_TETBL
I2H769_TETBL
I4Y6L0_WALMC
I4Y8P8_WALMC
I4YF92_WALMC
J3K5Y6_COCIM
J3KFX8_COCIM
J3KG11_COCIM
J3P014_GAGT3
J3PKI2_GAGT3
J4G0S7_9APHY
J4GSE4_9APHY
J4HYS5_9APHY
J4IAX1_9APHY
J4KNR7_BEAB2
J4WCM4_BEAB2
J5JZ98_BEAB2
J7RCD5_KAZNA
J7S757_KAZNA
J8LJ04_SACAR
J8QB46_SACAR
K0KKF4_WICCF
K1V9H9_TRIAC
K1VFK6_TRIAC
K1VQ58_TRIAC
K1W9F3_MARBU
K1WQW1_MARBU
K1XMP4_MARBU
K2R0E2_MACPH
K2RBJ5_MACPH
K2RBX3_MACPH
K3VCP7_FUSPC
K3VQQ8_FUSPC
K3VSU3_FUSPC
K3WL92_PYTUL
K5UVY3_PHACS
K5VTK7_PHACS
K5W0J5_AGABU
K5WKD0_PHACS
K5WPQ0_PHACS
K5X7W6_AGABU
K5XLT2_AGABU
K9FCK4_PEND2
K9FN69_PEND2
K9G1V0_PEND2
L2FNM0_COLGN
L2FPJ6_COLGN
L2GFB5_COLGN
L8FMZ8_PSED2
L8FXJ7_PSED2
L8G5P9_PSED2
L8WMT1_THACA
M1VYG3_CLAP2
M1W9D9_CLAP2
M1WI43_CLAP2
M2M766_BAUCO
M2MAQ5_BAUCO
M2MM52_BAUCO
M2PMR8_CERS8
M2R4J8_CERS8
M2R913_CERS8
M2RPP9_CERS8
M2RTM0_CERS8
M2T148_COCSN
M2T614_COCSN
M2TM00_COCSN
M2UBR6_COCH5
M2UET6_COCH5
M2UIS1_COCH5
M2YN40_PSEFD
M3ADU3_PSEFD
M3B1L8_PSEFD
M3B2V5_SPHMS
M3C221_SPHMS
M3IHV9_CANMX
M3IIN5_CANMX
M4BLW5_HYAAE
M5BKJ3_THACB
M5C9L9_THACB
M5CCW1_THACB
M5EA77_MALS4
M5FQ22_DACPD
M5GAK7_DACPD
M5GD67_DACPD
M7SDI3_EUTLA
M7SH36_EUTLA
M7SW67_EUTLA
M7TDT3_BOTF1
M7TJ76_BOTF1
M7TQ27_BOTF1
M7TRE5_EUTLA
M7UAC2_BOTF1
M7WCS9_RHOT1
M7XIC1_RHOT1
M7XL11_RHOT1
M9LNZ4_PSEA3
M9LY93_PSEA3
M9MCP3_PSEA3
M9MIP6_PSEA3
N1JA32_BLUG1
N1JE87_BLUG1
N1JFB1_BLUG1
N1PMV3_DOTSN
N1PU51_DOTSN
N1PVG3_DOTSN
N1QJB7_SPHMS
N1RAA0_FUSC4
N1RR86_FUSC4
N1S2P9_FUSC4
N4TTJ8_FUSC1
N4UCD2_FUSC1
N4UCI6_FUSC1
N4V2X3_COLOR
N4VB66_COLOR
N4VEZ2_COLOR
Q0C866_ASPTN
Q0CEF8_ASPTN
Q0CKP6_ASPTN
Q0CS31_ASPTN
Q0UNV9_PHANO
Q0URW5_PHANO
Q2HGQ8_CHAGB
Q2PIS8_ASPOR
Q2U0G5_ASPOR
Q2U834_ASPOR
Q2UDQ0_ASPOR
Q2UFH0_ASPOR
Q2UQ69_ASPOR
Q4W9P7_ASPFU
Q4WIH1_ASPFU
Q5A409_CANAL
Q5A594_CANAL
Q5A7T2_CANAL
Q5B513_EMENI
Q5BF81_EMENI
Q5K6V8_CRYNJ
Q5KDW9_CRYNJ
Q5KGL0_CRYNJ
Q5KLB8_CRYNJ
Q6BT33_DEBHA
Q6BZ46_DEBHA
Q6C7R6_YARLI
Q6CAF6_YARLI
Q6CEE3_YARLI
Q6CJ68_KLULA
Q6FNI1_CANGA
Q6FQN5_CANGA
Q758F2_ASHGO
Q75E23_ASHGO
R0K451_SETT2
R0K5Y2_SETT2
R0KVI9_SETT2
R1E8M4_BOTPV
R1EJT4_BOTPV
R1GCT4_BOTPV
R7SJ43_DICSQ
R7YN53_CONA1
R7YWE1_CONA1
R7Z5Y0_CONA1
R8BKQ5_TOGMI
R8BTF4_TOGMI
R8BXC6_TOGMI
R9AJG9_WALI9
R9AU76_WALI9
R9NXL2_PSEHS
R9P0F6_PSEHS
R9P286_PSEHS
R9PEL6_PSEHS
S0DLF0_GIBF5
S0E4F3_GIBF5
S0E747_GIBF5
S0E9U3_GIBF5
S0ENI5_GIBF5
S2J6B3_MUCC1
S2JHY9_MUCC1
S2JI83_MUCC1
S2JQ73_MUCC1
S2K0U4_MUCC1
S2K3P5_MUCC1
S3CAK1_OPHP1
S3CNY8_OPHP1
S3CPJ3_GLAL2
S3CQ26_GLAL2
S3D553_GLAL2
S3DB24_OPHP1
S6EGA4_ZYGB2
S6F2M9_ZYGB2
S7Q617_GLOTA
S7QAT6_GLOTA
S7RVZ5_GLOTA
S7RZ73_GLOTA
S7Z945_PENO1
S7ZE11_PENO1
S7ZRL2_PENO1
S8A3S3_DACHA
S8AWS7_PENO1
S8B6C7_PENO1
S8BPL6_DACHA
S8BYX6_DACHA
S8EME8_FOMPI
S8F141_FOMPI
S8FQT8_FOMPI
S9VTM6_SCHCR
S9VYD9_SCHCR
T0KUD3_COLGC
T0QP66_9STRA
T0R645_9STRA
T0RWC5_9STRA
T5A274_OPHSC
T5A8J0_OPHSC
T5AC71_OPHSC
U1GG37_ENDPU
U1HKT5_ENDPU
U1HY27_ENDPU
U4KXH0_PYROM
U4KXX4_PYROM
U4KZE8_PYROM
U4L414_PYROM
U4LQL4_PYROM
U5GZE3_USTV1
U5H3L4_USTV1
U5HAA4_USTV1
U5HCP8_USTV1
U7PZ09_SPOS1
U7Q5C6_SPOS1
U9ST79_RHIID
U9SXK1_RHIID
U9TAA5_RHIID
U9V0M0_RHIID
V2WKV2_MONRO
V2X552_MONRO
V2XEK7_MONRO
V2XI61_MONRO
V2YYA1_MONRO
V5EHL4_KALBG
V5ESR9_KALBG
V5F0Z4_KALBG
V5F3I9_KALBG
V5FCX0_BYSSN
V5FLI8_BYSSN
V5G626_BYSSN
V9F9W1_PHYPR
W1QHY7_OGAPD
W1QJV7_OGAPD
W2Q8N6_PHYPN
W2RXX2_9EURO
W2RYB3_9EURO
W2S3H8_9EURO
W2ZCD8_PHYPR
W3WMN8_9PEZI
W3X4M5_9PEZI
W3X842_9PEZI
W3XD75_9PEZI
W3XMY1_9PEZI
W4FI59_9STRA
W4HDI0_9STRA
W4HDZ5_9STRA
W4K3N0_9HOMO
W4KDX7_9HOMO
W4KLZ4_9HOMO
W6MPA2_9ASCO
W6MTV5_9ASCO
W6PSG3_PENRF
W6PT42_PENRF
W6PWX9_PENRF
W6Q5Y0_PENRF
W6QMK8_PENRF
W6XUY4_COCCA
W6YEQ2_COCCA
W6YGL4_COCCA
W7HLZ7_9PEZI
W7I8W5_9PEZI
W7LK37_GIBM7
W7LM42_GIBM7
W7LN09_GIBM7
W7M6E6_GIBM7
W7M770_GIBM7
W7MF93_GIBM7
W7MW82_GIBM7
W7MZ13_GIBM7
W9C9T8_9HELO
W9CHF2_9HELO
W9CIB7_9HELO
W9VHK7_9EURO
W9W169_9EURO
W9W4U9_9EURO
W9W5W1_9EURO
W9X061_9EURO
W9XUG1_9EURO
W9Y8A9_9EURO
W9YBP4_9EURO
W9YNF7_9EURO
W9YTH6_9EURO
W9YUA8_9EURO
W9YZZ6_9EURO
X0BNZ8_FUSOX
X0C3J8_FUSOX
X0C8S7_FUSOX
X0C9M8_FUSOX
X0CDT4_FUSOX
X0CHT1_FUSOX
X0CLV5_FUSOX
X0D2T7_FUSOX
X0D876_FUSOX
X0DCI9_FUSOX
X0IUP2_FUSOX
X0JB77_FUSOX
X0JK97_FUSOX
X0JKH7_FUSOX
X0JL77_FUSOX
X0JLG5_FUSOX
X0JPR8_FUSOX
X0JZ29_FUSOX
X0KIR9_FUSOX
X0KNN2_FUSOX
