# Supplementary material for: Widespread evolutionary crosstalk among protein domains in the context of multi-domain proteins
Source: PLoS One. 2018 Aug 31;13(8):e0203085. doi: 10.1371/journal.pone.0203085 (PMC6118372; doi:10.1371/journal.pone.0203085)
Supplement: S1 File — This archive contains a file presenting the list of UniProt identifiers of the URPs sequences included in the multi-domain MSAs for each of the 2,063 studied multi-domain architectures, and files containing the values of MI¯ and nMI¯ for individual domain pairs before and after domain sequence shuffling. (GZ) [file pone.0203085.s001.tar.gz › ./Pfam_family_vectors/PF00999_PF02254_all_alignment_sequences_UniProt_IDs]

A0A010SKV6_PSEFL
A0A011NKS6_9PROT
A0A011PBX5_9PROT
A0A011Q456_9PROT
A0A011QP76_9PROT
A0A011REZ6_9PROT
A0A013VM29_9SPHN
A0A013WN75_9SPHN
A0A014M3Q9_9GAMM
A0A014MEI1_9GAMM
A0A017H926_9RHOB
A0A017HGV5_9RHOB
A0A017HTD8_9RHOB
A0A017SVF5_9DELT
A0A017SWC2_9DELT
A0A021VML1_9CELL
A0A021X2P9_9RHIZ
A0A021X443_9RHIZ
A0A021XGU9_9RHIZ
A0A022PRG9_ERYGU
A0A022QW35_ERYGU
A0A023BZT5_9FLAO
A0A023NV78_9GAMM
A0A023NX12_9GAMM
A0A024FF71_9FLAO
A0A024HAJ5_PSEKB
A0A024HEX7_PSEKB
A0A024HF97_PSEKB
A0A024HHQ9_PSEKB
A0A024P3W7_9BACI
A0A024P4B6_9BACI
A0A024Q8G3_9BACI
A0A024QF08_9BACI
A0A031LRC9_9GAMM
A0A031LX74_9GAMM
A0A037ZGJ6_9RHOB
A0A037ZP71_9RHOB
A0A037ZQF2_9RHOB
A0A058ZIA6_9RHOB
A0A058ZSH4_9RHOB
A0A059BB90_EUCGR
A0A059BZK9_EUCGR
A0A059ITY6_9RHOB
A0A059KJV9_9BURK
A0A059KQF9_9BURK
A0A059XNU1_9ENTR
A0A060B7B3_9GAMM
A0A060BB68_9GAMM
A0A060QKZ9_9PROT
A0A060UK39_9PROT
A0A061E175_THECC
A0A061E4X5_THECC
A0A061JI27_9RICK
A0A061QEB9_9PROT
A0A061QGZ6_9PROT
A0A061SRZ2_9RHOB
A0A062TNU8_9RHOB
A0A062U661_9RHOB
A0A062XYN5_9BACT
A0A063BM84_9BURK
A0A066RN88_9GAMM
A0A066RZ12_9GAMM
A0A066S0S1_9GAMM
A0A066ZRL6_HYDMR
A0A067FWY8_CITSI
A0A067H2I6_CITSI
A0A067H576_CITSI
A0A067HDT9_CITSI
A0A067K0S4_JATCU
A0A067KII6_JATCU
A0A068QNT2_9GAMM
A0A068QYX5_9GAMM
A0A068YK42_9BURK
A0A068YU61_9BURK
A0A071LE92_9PROT
A0A071LXT6_9ENTR
A0A071M4U4_9ENTR
A0A072TP16_MEDTR
A0A072TZG2_MEDTR
A0A072UN17_MEDTR
A0A073CHK9_PLAAG
A0A073IG47_9RHOB
A0A073J8I8_9RHOB
A0A074JUT7_9RHOB
A0A074JZL3_9RHOB
A0A074MGY3_ERYLO
A0A074MKL5_9SPHN
A0A074MUK3_9SPHN
A0A074MVC7_ERYLO
A0A074MYB0_9SPHN
A0A074N3X4_9SPHN
A0A074TBD0_9RHOB
A0A074U8M2_9RHOB
A0A075JR20_9BACI
A0A075JT78_9BACI
A0A075MJ44_9RICK
A0A077C055_9RICK
A0A077EIC7_9FLAO
A0A077FD39_9PSED
A0A077FS33_9RICK
A0A077JED7_9CYAN
A0A077LJ01_9PSED
A0A077ZHI8_TRITR
A0A078DLD6_BRANA
A0A078DLK4_BRANA
A0A078E591_BRANA
A0A078FPX0_BRANA
A0A078FQK5_BRANA
A0A078FUG2_BRANA
A0A078HL62_BRANA
A0A078KSJ8_9GAMM
A0A078LA53_9CHLA
A0A078LBB3_9CHLA
A0A080JWZ4_9NEIS
A0A080K5N7_9NEIS
A0A080LXG1_9PROT
A0A080M293_9PROT
A0A080M7K5_9PROT
A0A080M8Y4_9PROT
A0A081B783_9RHIZ
A0A081BBT7_9RHIZ
A0A081CWI6_9RHIZ
A0A081FXE9_9GAMM
A0A081KCZ6_9GAMM
A0A081MFC3_9RHIZ
A0A081MSV6_9RHIZ
A0A081N9F7_9GAMM
A0A081N9P5_9GAMM
A0A081NB18_9GAMM
A0A081SH51_9CHLB
A0A084A060_9GAMM
A0A084A5E0_9GAMM
A0A084IKZ6_9GAMM
A0A084IM55_9GAMM
A0A084TKQ7_9FLAO
A0A084UDA1_9RHIZ
A0A085BBU7_9FLAO
A0A085BTS2_9RHOB
A0A085BW74_9RHOB
A0A085EUS5_9BURK
A0A085EWM9_9BRAD
A0A085EYE1_9BURK
A0A085F4N2_9RHIZ
A0A085F6L8_9BRAD
A0A085F8B1_9RHIZ
A0A085FJZ5_9RHIZ
A0A085FQW0_9BRAD
A0A085FUZ1_9BRAD
A0A085HCV8_9GAMM
A0A085HML0_9GAMM
A0A085HNF5_9GAMM
A0A085HTR6_9ENTR
A0A085I5D8_9ENTR
A0A085IJZ0_9ENTR
A0A085JB44_9GAMM
A0A085JP25_9GAMM
A0A085TUN4_9RHOB
A0A085U163_9RHOB
A0A085V7C5_PSESX
A0A085WCC5_9DELT
A0A086D0I0_9GAMM
A0A086MEK1_9RHIZ
A0A086MJ81_9RHIZ
A0A086P9N6_SPHHM
A0A086PBD0_SPHHM
A0A086PFH6_SPHHM
A0A086XRY2_9RHOB
A0A086YA88_9RHOB
A0A087GM91_ARAAL
A0A087HK99_ARAAL
A0A087LWQ5_9RHIZ
A0A087MG71_9GAMM
A0A087MHH6_9GAMM
A0A087N1N1_9BACI
A0A087NC48_9SPHN
A0A087NEQ2_9SPHN
A0A087NEX4_9SPHN
A0A087NIV9_9SPHN
A0A088QYB3_9CORY
A0A089PQG2_PLUGE
A0A089U8I0_9ENTR
A0A089VZU6_9ENTR
A0A089W7G4_9ENTR
A0A089YN03_9PSED
A0A090AEL3_9GAMM
A0A090CYX5_9CHLA
A0A090D026_9CHLA
A0A090EF43_9RHIZ
A0A090ENR9_9RHIZ
A0A090IEH1_9GAMM
A0A090IF17_9GAMM
A0A090IGR3_9GAMM
A0A090MD20_OSTTA
A0A090PA06_9VIBR
A0A090PBR9_9VIBR
A0A090PY29_9FLAO
A0A090Q887_9FLAO
A0A090R153_9VIBR
A0A090RJ07_9VIBR
A0A090SCY7_9VIBR
A0A090SMK7_9VIBR
A0A090SNC0_9VIBR
A0A090T696_9VIBR
A0A090V0B8_ESCVU
A0A090V141_ESCVU
A0A090V574_ESCVU
A0A090VXR6_9FLAO
A0A090W2E3_9FLAO
A0A090WNL9_9FLAO
A0A091ASE8_9GAMM
A0A091AXC6_9GAMM
A0A091BEW5_9GAMM
A0A091BFT5_9GAMM
A0A091FF65_9DELT
A0A094J6Q9_9GAMM
A0A094JBA6_9GAMM
A0A094JFV6_9GAMM
A0A094JWV2_9DELT
A0A094K0F6_9GAMM
A0A094K2R6_9GAMM
A0A095B9Z6_9SPHN
A0A095CRU7_9RHOB
A0A095DDJ8_9SPHN
A0A095DF08_9SPHN
A0A095DH17_9SPHN
A0A095EZQ1_9RHOB
A0A095UB35_9RHIZ
A0A095V691_9RHIZ
A0A095VEZ7_9RHIZ
A0A095VNW7_9GAMM
A0A096PVX6_MAIZE
A0A096PVX7_MAIZE
A0A097AW97_9VIBR
A0A097ECD5_9SPHN
A0A097EK35_9SPHN
A0A097QMD9_9VIBR
A0A097QNI5_9VIBR
A0A097QY48_HAFAL
A0A097R509_HAFAL
A0A097R619_HAFAL
A0A097R739_HAFAL
A0A098G3Y7_9GAMM
A0A098GCC7_TATMI
A0A098RAZ1_9GAMM
A0A098RAZ9_9GAMM
A0A098RGS4_9GAMM
A0A098SAY0_9BACT
A0A098T0G1_9PSED
A0A098TBX7_9RHIZ
A0A098TKG1_9CYAN
A0A098U7S7_9BURK
A0A098U8S7_9BURK
A0A098UEF5_9BURK
A0A099CSN4_9GAMM
A0A099CZA2_9GAMM
A0A099EWJ5_9RHOB
A0A099F7J3_9RHOB
A0A099FZI4_9RHOB
A0A099GKD0_9RHOB
A0A099KDK8_9GAMM
A0A099TDT7_9RHOB
A0A099TV79_9HELI
A0A099VAQ4_9HELI
A0A099Y0L0_9FLAO
A0A0A0BAK3_9CELL
A0A0A0BQR6_9CELL
A0A0A0BYV5_9CELL
A0A0A0C9J6_9CELL
A0A0A0DNN2_9BURK
A0A0A0DQI1_9BURK
A0A0A0ECV4_9RHOB
A0A0A0ELP1_9RHOB
A0A0A0ENE0_9GAMM
A0A0A0ES29_9GAMM
A0A0A0EWH8_9GAMM
A0A0A0F1Z6_9GAMM
A0A0A0K7K4_CUCSA
A0A0A0L3N1_CUCSA
A0A0A1AYY0_9GAMM
A0A0A1B4U6_9GAMM
A0A0A1B4X8_9GAMM
A0A0A1BA38_9GAMM
A0A0A1F6V2_9BURK
A0A0A1H8M4_9BURK
A0A0A1HR22_9PSED
A0A0A1HRL5_9PSED
A0A0A1MBW9_9BACI
A0A0A1MLX6_9BACI
A0A0A1VD66_9BURK
A0A0A1VJU4_9BURK
A0A0A1YGI2_9PSED
A0A0A1YLB6_9PSED
A0A0A1YQN2_9PSED
A0A0A2LTE7_9FLAO
A0A0A2MU82_9FLAO
A0A0A2SUX4_9GAMM
A0A0A2W5T4_BEABA
A0A0A2WJM1_9GAMM
A0A0A2WQE0_9GAMM
A0A0A3I2Z8_9BACI
A0A0A3W3G6_9GAMM
A0A0A3W7Q5_9GAMM
A0A0A5GKI9_9BACI
A0A0A5HSD9_9VIBR
A0A0A5HY60_9VIBR
A0A0A5I384_9VIBR
A0A0A5JQL1_9VIBR
A0A0A6D3C5_9SPHN
A0A0A6PLH1_9GAMM
A0A0A6PND0_9GAMM
A0A0A7EF49_9GAMM
A0A0A7S4K8_9GAMM
A0A0A8K1A4_9RHIZ
A0A0A8K7A0_9RHIZ
A0A0A8UT92_LEGHA
A0A0A8UZG8_LEGHA
A0A0A8WKB7_9SPHN
A0A0B0H6I6_SOVGS
A0A0B0PS35_GOSAR
A0A0B1Q664_9RHIZ
A0A0B1ZNY0_9SPHN
A0A0B1ZRP7_9SPHN
A0A0B1ZTG5_9SPHN
A0A0B2B8I0_9ACTN
A0A0B2BTY9_9SPHN
A0A0B2BXK5_9SPHN
A0A0B2BZF2_9SPHN
A0A0B2C186_9SPHN
A0A0B2NQP4_GLYSO
A0A0B2P5V5_GLYSO
A0A0B2RBW5_GLYSO
A0A0B2SPR0_GLYSO
A0A0B3B6A0_9ARCH
A0A0B3BZ39_9PSED
A0A0B3S5F4_9RHOB
A0A0B3STV3_9RHOB
A0A0B4C7I6_9RHOB
A0A0B4D0Y8_9RHOB
A0A0B4RER7_9BACL
A0A0B4X0I9_9RHIZ
A0A0B4X117_9RHIZ
A0A0B4XMM8_9GAMM
A0A0B4XNE7_9GAMM
A0A0B4XWQ4_9PROT
A0A0B4XZQ8_9PROT
A0A0B4Y333_9PROT
A0A0B5AQV2_9BACL
A0A0B5CPD4_NEIEG
A0A0B5CS97_NEIEG
A0A0B5DTJ4_9RHOB
A0A0B5DWH2_9RHOB
A0A0B5E3N2_9RHOB
A0A0B5HE33_9ARCH
A0A0B5HK29_9ARCH
A0A0B5HKR6_9ARCH
A0A0B5S5D4_9FLAO
A0A0B8NQB9_9VIBR
A0A0B8NYR8_9VIBR
A0A0B8NZY2_9VIBR
A0A0B8P3B5_9VIBR
A0A0B8Q2X6_9VIBR
A0A0B8WT09_9DELT
A0A0B8XVE6_9SPHI
A0A0B9AVK6_BRELN
A0A0C1CNX9_9FLAO
A0A0C1ICW1_9BACT
A0A0C1II33_9BACT
A0A0C1J7T0_9RHOB
A0A0C1JU84_9CHLA
A0A0C1R631_9CYAN
A0A0C1T4P8_9ACTN
A0A0C1XN02_9CYAN
A0A0C1XYG3_9BURK
A0A0C1XZA5_9BURK
A0A0C1Y9A7_9CYAN
A0A0C2BJ06_9BURK
A0A0C2DAG2_9DELT
A0A0C2HS98_9DELT
A0A0C2KZH7_9CYAN
A0A0C2QLR6_9CYAN
A0A0C2UPU4_9PROT
A0A0C2W3E5_9HELI
A0A0C2W855_9BACL
A0A0C2YTM4_9PROT
A0A0C2YVV3_9PROT
A0A0C2ZAB2_9PROT
A0A0C3DFG4_9VIBR
A0A0C3DJ59_9VIBR
A0A0C3DLE6_9VIBR
A0A0C3RNY3_9PROT
A0A0C4Y7B5_9BURK
A0A0C5L1D3_9SPHN
A0A0C5L9L9_9SPHN
A0A0C5LGZ5_9SPHN
A0A0C5W715_9GAMM
A0A0C5W7F7_9FLAO
A0A0C5WGV2_9GAMM
A0A0C5WL66_9GAMM
A0A0C9N5B4_SPHPI
A0A0C9N9T2_SPHPI
A0A0C9ND17_SPHPI
A0A0C9NEL3_SPHPI
A0A0D0NGF3_9RHOB
A0A0D0QA20_9RHOB
A0A0D0QDM3_9GAMM
A0A0D0S5J4_9GAMM
A0A0D1AFK7_9SPHN
A0A0D1AJ10_9SPHN
A0A0D1AJK1_9SPHN
A0A0D1ALS7_9SPHN
A0A0D1CHN9_9SPHN
A0A0D1EFT5_9RHOB
A0A0D1LKH0_PSEPU
A0A0D1LRV2_BRAEL
A0A0D1MBV0_BRAEL
A0A0D2MYW2_GOSRA
A0A0D2NUG0_9CHLO
A0A0D2PZV1_GOSRA
A0A0D2R5F7_GOSRA
A0A0D2RLM9_GOSRA
A0A0D2SZ74_GOSRA
A0A0D2T5S0_9PROT
A0A0D2VUC1_9PROT
A0A0D3C6U6_BRAOL
A0A0D3C6U8_BRAOL
A0A0D3DZG2_BRAOL
A0A0D3E864_BRAOL
A0A0D3HWT9_9ORYZ
A0A0D3LIS2_9BACT
A0A0D5A872_9NOCA
A0A0D5LU02_9RHIZ
A0A0D5M3Y1_9GAMM
A0A0D5M499_9GAMM
A0A0D5YRM2_9FLAO
A0A0D6AES4_9CHRO
A0A0D6AX43_RHOSU
A0A0D6B079_RHOSU
A0A0D6B5U9_RHOSU
A0A0D6ETF8_9PROT
A0A0D6JGQ1_9RHIZ
A0A0D6KN28_9CYAN
A0A0D6MXA7_ACEAC
A0A0D6NSA1_9PROT
A0A0D6NY49_9PROT
A0A0D6P4B4_9PROT
A0A0D6PHF3_9PROT
A0A0D6RZ50_9PSED
A0A0D6SS13_9PSED
A0A0D6YKE8_MASLA
A0A0D7EJ44_RHOPL
A0A0D7F2Z6_RHOPL
A0A0D7K431_9BURK
A0A0D7K9F0_9BURK
A0A0D7W4S8_9FLAO
A0A0D8CTI1_9GAMM
A0A0D8CXH2_9GAMM
A0A0D8P4V0_9GAMM
A0A0D8PTM4_9GAMM
A0A0D8Q341_9GAMM
A0A0D8Q922_9GAMM
A0A0E0BVB5_9ORYZ
A0A0E0MPN6_ORYPU
A0A0E0RK34_ORYRU
A0A0E3NV97_9EURY
A0A0E9MLW8_9SPHN
A0A0E9MNP5_9SPHN
A0A0E9N3M6_9BACT
A0A0F0VZG3_PLUGE
A0A0F0YDE5_9ENTR
A0A0F2GDW5_9ACTN
A0A0F2NXB9_9GAMM
A0A0F2P2A5_9GAMM
A0A0F2PEC4_9RHIZ
A0A0F2QEP3_9RHOB
A0A0F2RYE3_9RHOB
A0A0F3IGV8_9GAMM
A0A0F3IX32_9PROT
A0A0F3KDH9_9GAMM
A0A0F3KWE2_9GAMM
A0A0F3LHS8_9CAUL
A0A0F3LJN0_9CAUL
A0A0F3MGE3_9RICK
A0A0F3NNK8_9RICK
A0A0F3P436_ORITS
A0A0F3Q9D0_ORITS
A0A0F3R1C5_ORITS
A0A0F4NSH4_PSEO7
A0A0F4P2W8_PSEO7
A0A0F4PYC4_9GAMM
A0A0F4Q0E9_9GAMM
A0A0F4QEP8_9GAMM
A0A0F4QIM6_9GAMM
A0A0F4QWU8_9GAMM
A0A0F4QX23_9GAMM
A0A0F4R2S8_9GAMM
A0A0F4R6L1_9GAMM
A0A0F4R9A2_9GAMM
A0A0F4RE34_9GAMM
A0A0F4RJZ0_9RHOB
A0A0F4RP68_9RHOB
A0A0F5APR6_9GAMM
A0A0F5ATL6_9GAMM
A0A0F5FDD8_9RHIZ
A0A0F5FND5_9RHIZ
A0A0F5FXD8_9RHIZ
A0A0F5I628_9BACI
A0A0F5K544_9BURK
A0A0F5LCE5_9RHIZ
A0A0F5LRN9_9RHIZ
A0A0F5LVI7_9RHIZ
A0A0F5P7K0_9SPHN
A0A0F5PG74_9SPHN
A0A0F5PH14_9SPHN
A0A0F5PRE7_9RHIZ
A0A0F5Q4F4_9RHIZ
A0A0F5Q9R0_9RHIZ
A0A0F5QIZ5_9RHIZ
A0A0F5VD40_9GAMM
A0A0F5VHE3_9GAMM
A0A0F5VHH8_9GAMM
A0A0F5Y8Z9_9CYAN
A0A0F5YD58_9CYAN
A0A0F5ZTI8_9GAMM
A0A0F5ZWP5_9GAMM
A0A0F5ZYZ0_9GAMM
A0A0F6A5V8_9GAMM
A0A0F6AG38_9GAMM
A0A0F6SD64_9DELT
A0A0F6SHQ7_9DELT
A0A0F6TQI4_9GAMM
A0A0F6TQR7_9GAMM
A0A0F6W0H3_9DELT
A0A0F6W4F7_9DELT
A0A0F6YFP3_9DELT
A0A0F7D1X5_SERFO
A0A0F7GC68_9CHLR
A0A0F7GDU4_9CHLR
A0A0F7H8D9_SERFO
A0A0F7HBN5_SERFO
A0A0F7JTS9_9SPHN
A0A0F7JYY8_9GAMM
A0A0F7JZH0_9GAMM
A0A0F7K9P0_9PROT
A0A0F7KJD2_9PROT
A0A0F7KNU0_9SPHN
A0A0F7KQ38_9SPHN
A0A0F7KST5_9SPHN
A0A0F7KW99_9SPHN
A0A0F7M4E1_9GAMM
A0A0F7M601_9GAMM
A0A0F7M7S5_9GAMM
A0A0F7PEK5_9RHIZ
A0A0F7PNN4_9RHIZ
A0A0F7PNR3_9RHIZ
A0A0F9YIX3_9BACT
A0A0G0A275_9BACT
A0A0G0BK93_9BACT
A0A0G0CWU3_9BACT
A0A0G0CX86_9BACT
A0A0G0D0K8_9BACT
A0A0G0DDP2_9BACT
A0A0G0EC70_9BACT
A0A0G0F9I7_9BACT
A0A0G0G5D5_9BACT
A0A0G0G8F4_9BACT
A0A0G0GB58_9BACT
A0A0G0GES3_9BACT
A0A0G0GX80_9BACT
A0A0G0H0W4_9BACT
A0A0G0HBZ2_9BACT
A0A0G0IB03_9BACT
A0A0G0IRL8_9BACT
A0A0G0ITD6_9BACT
A0A0G0K4Q0_9BACT
A0A0G0L1R9_9BACT
A0A0G0L765_9BACT
A0A0G0LJZ6_9BACT
A0A0G0M8C1_9BACT
A0A0G0MG81_9BACT
A0A0G0MLK7_9BACT
A0A0G0ND02_9BACT
A0A0G0NFH1_9BACT
A0A0G0NIU2_9BACT
A0A0G0NM51_9BACT
A0A0G0PLA1_9BACT
A0A0G0PQR3_9BACT
A0A0G0PSC9_9BACT
A0A0G0Q5K1_9BACT
A0A0G0Q9V5_9BACT
A0A0G0QWB9_9BACT
A0A0G0RFM1_9BACT
A0A0G0RGG5_9BACT
A0A0G0RKE4_9BACT
A0A0G0RNH5_9BACT
A0A0G0S4G4_9BACT
A0A0G0SHY7_9BACT
A0A0G0SKN4_9BACT
A0A0G0TK90_9BACT
A0A0G0TMP0_9BACT
A0A0G0TNM9_9BACT
A0A0G0TR34_9BACT
A0A0G0UF14_9BACT
A0A0G0UV24_9BACT
A0A0G0UWF9_9BACT
A0A0G0VFR5_9BACT
A0A0G0VI81_9BACT
A0A0G0VMT9_9BACT
A0A0G0WNP6_9BACT
A0A0G0WRC3_9BACT
A0A0G0WZD4_9BACT
A0A0G0X2W8_9BACT
A0A0G0X695_9BACT
A0A0G0XBP5_9BACT
A0A0G0XHV6_9BACT
A0A0G0XLA5_9BACT
A0A0G0XMI9_9BACT
A0A0G0Y8T6_9BACT
A0A0G0YBN0_9BACT
A0A0G0YFE5_9BACT
A0A0G0YWQ1_9BACT
A0A0G0ZVK0_9BACT
A0A0G1C0H7_9BACT
A0A0G1CIL6_9BACT
A0A0G1CUD7_9BACT
A0A0G1CVY6_9BACT
A0A0G1DGH9_9BACT
A0A0G1E3X4_9BACT
A0A0G1EUG9_9BACT
A0A0G1FAI4_9BACT
A0A0G1FIV9_9BACT
A0A0G1HF85_9BACT
A0A0G1HMN3_9BACT
A0A0G1HV47_9BACT
A0A0G1I864_9BACT
A0A0G1J5F6_9BACT
A0A0G1J7U9_9BACT
A0A0G1JD87_9BACT
A0A0G1K0U2_9BACT
A0A0G1K6T9_9BACT
A0A0G1KVD6_9BACT
A0A0G1L0X2_9BACT
A0A0G1L7R8_9BACT
A0A0G1LB01_9BACT
A0A0G1M8M6_9BACT
A0A0G1MLF0_9BACT
A0A0G1MMR9_9BACT
A0A0G1MU42_9BACT
A0A0G1MV74_9BACT
A0A0G1MZA0_9BACT
A0A0G1N4B3_9BACT
A0A0G1NG58_9BACT
A0A0G1NG87_9BACT
A0A0G1NL79_9BACT
A0A0G1NPG1_9BACT
A0A0G1Q2N8_9BACT
A0A0G1QRG4_9BACT
A0A0G1RNS4_9BACT
A0A0G1RR37_9BACT
A0A0G1SIM6_9BACT
A0A0G1SND5_9BACT
A0A0G1T078_9BACT
A0A0G1TGG2_9BACT
A0A0G1TQA2_9BACT
A0A0G1U1J1_9BACT
A0A0G1U8K6_9BACT
A0A0G1UCM9_9BACT
A0A0G1UDX0_9BACT
A0A0G1UMZ8_9BACT
A0A0G1UZD5_9BACT
A0A0G1VG11_9BACT
A0A0G1VRV6_9BACT
A0A0G1W8E1_9BACT
A0A0G1W9E3_9BACT
A0A0G1WMT8_9BACT
A0A0G1WNR9_9BACT
A0A0G1X5Y5_9BACT
A0A0G1Y9N7_9BACT
A0A0G1YR81_9BACT
A0A0G2A5V3_9BACT
A0A0G2B9K5_9BACT
A0A0G2ZSB8_9DELT
A0A0G3A2C0_9DELT
A0A0G3BEZ1_9BURK
A0A0G3BJI7_9BURK
A0A0G3CG18_9GAMM
A0A0G3CIB5_9GAMM
A0A0G3EQV6_9BURK
A0A0G3GRE1_9CORY
A0A0G3GUT7_9CORY
A0A0G3I3N1_LIBAF
A0A0G3M3C6_9FLAO
A0A0G3QF73_KLUIN
A0A0G3QG84_KLUIN
A0A0G3QL84_KLUIN
A0A0G3WI95_9BACT
A0A0G3X8Q2_9SPHN
A0A0G3X9H1_9SPHN
A0A0G3XCU1_9SPHN
A0A0G3XCV3_9SPHN
A0A0G3XE24_9SPHN
A0A0G3XEN3_9SPHN
A0A0G3XGS1_9SPHN
A0A0G4GK07_VITBC
A0A0G9HD34_9GAMM
A0A0G9HF63_9GAMM
A0A0G9MK81_9SPHN
A0A0G9MLT9_9SPHN
A0A0G9MT99_9SPHN
A0A0G9MTN7_9SPHN
A0A0G9MUZ3_9SPHN
A0A0G9MYM9_9SPHN
A0A0H0XPA8_9SPHN
A0A0H0XR69_9SPHN
A0A0H0XTI8_9SPHN
A0A0H0ZVL9_9RHIZ
A0A0H1A3K9_9RHIZ
A0A0H1ALH8_9GAMM
A0A0H1ASM0_9GAMM
A0A0H1R6D8_9RHIZ
A0A0H1R808_9RHIZ
A0A0H1RCV8_9RHIZ
A0A0H2LQM8_PRORE
A0A0H2M6Y5_VARPD
A0A0H2MCU6_VARPD
A0A0H4KRZ7_9RHOB
A0A0H4V9I2_9SPHN
A0A0H4VBZ0_9SPHN
A0A0H4VF10_9SPHN
A0A0H4WKH8_9BORD
A0A0H5BAC5_BLAVI
A0A0H5BED6_BLAVI
A0A0J1DBY3_9BURK
A0A0J1DHV2_9BURK
A0A0J1G7M8_9BURK
A0A0J1GFZ0_9GAMM
A0A0J1GJW1_9GAMM
A0A0J1GN26_9GAMM
A0A0J1GXD2_9GAMM
A0A0J1HIU4_9GAMM
A0A0J1JTK5_9GAMM
A0A0J5GH56_9NEIS
A0A0J5NUL2_PLUGE
A0A0J5P7W3_9PAST
A0A0J5QEP9_9RHOB
A0A0J5QFZ6_9RHOB
A0A0J6CJT7_9BACI
A0A0J6DAE0_9CELL
A0A0J6NIJ3_9NEIS
A0A0J6NJX8_9NEIS
A0A0J6QHI4_9RHIZ
A0A0J6RSR8_9RHIZ
A0A0J6U820_9RHIZ
A0A0J6WYA3_9FIRM
A0A0J7BQB9_9BACT
A0A0J7IY31_9FLAO
A0A0J7XVJ4_9SPHN
A0A0J7XZ90_9SPHN
A0A0J7Y2D0_9SPHN
A0A0J7Y3G9_9SPHN
A0A0J8D465_BETVU
A0A0J8ED95_BETVU
A0A0J8GQ91_9GAMM
A0A0J8YF53_9BACT
A0A0J8YHU5_9BACT
A0A0J8YMF0_9BACT
A0A0J8YV79_9BACT
A0A0J9E160_9RHOB
A0A0J9E984_9RHOB
A0A0J9EXL2_9CYAN
A0A0K0G6T2_9FIRM
A0A0K0TXF8_9RHIZ
A0A0K0TZ59_9RHIZ
A0A0K0XT91_9GAMM
A0A0K0Y3U7_9RHOB
A0A0K1J9P6_9RHOO
A0A0K1JBX2_9RHOO
A0A0K1K1B2_9BURK
A0A0K1PE57_9DELT
A0A0K1Q4I3_9DELT
A0A0K2DDS0_9RHIZ
A0A0K2DDU7_9RHIZ
A0A0K2DHD9_9RHIZ
A0A0K2DXJ4_PISSA
A0A0K2M4R9_9NOST
A0A0K8MEE9_9RICK
A0A0K8P4U5_IDESA
A0A0K8P513_IDESA
A0A0K9NJL3_ZOSMR
A0A0K9NYY6_ZOSMR
A0A0K9QQA9_SPIOL
A0A0K9R694_SPIOL
A0A0K9XZ44_9FLAO
A0A0L0GMR0_9ENTR
A0A0L0H0H5_9ENTR
A0A0L0H1B8_9ENTR
A0A0L0LG14_9BACT
A0A0L0QSA1_VIRPA
A0A0L6CTP0_9RHOB
A0A0L6CX48_9RHOB
A0A0L6T731_9BURK
A0A0L6T7R7_9BURK
A0A0L6TAK6_9BURK
A0A0L7T3Q0_9GAMM
A0A0L7TEC0_9GAMM
A0A0L9TKT3_PHAAN
A0A0L9U3A2_PHAAN
A0A0L9VQH8_PHAAN
A0A0M0G6C7_9BACI
A0A0M0IJK8_9VIBR
A0A0M0IL37_9VIBR
A0A0M0IM46_9VIBR
A0A0M0IQA2_9VIBR
A0A0M0JWV1_9EUKA
A0A0M1JD42_9GAMM
A0A0M2CTU8_9MICC
A0A0M2HR61_9MICO
A0A0M2K497_9GAMM
A0A0M2KIX1_9GAMM
A0A0M2LJ23_9SPHN
A0A0M2LUA8_9SPHN
A0A0M2LYM8_9SPHN
A0A0M2Q1E5_PROHO
A0A0M2R575_9PROT
A0A0M2VH38_9GAMM
A0A0M2WIN6_9BURK
A0A0M2WT51_9BURK
A0A0M2WYB0_9BURK
A0A0M3AHY5_9SPHN
A0A0M3ARN3_9SPHN
A0A0M3AVE8_9SPHN
A0A0M3AZ52_9RHIZ
A0A0M3B3P6_9RHIZ
A0A0M3B6X5_9RHIZ
A0A0M3QE63_SPHS1
A0A0M4CTH3_SPHS1
A0A0M4D7M4_SPHS1
A0A0M4DBE2_SPHS1
A0A0M4GC68_9ACTO
A0A0M4M6M9_9SPHN
A0A0M4MH00_9SPHN
A0A0M4MT95_9SPHN
A0A0M6XVA1_9RHOB
A0A0M6YI23_9RHOB
A0A0M6ZFI8_9RHOB
A0A0M7A384_9RHOB
A0A0M7B8N3_9RHOB
A0A0M7BDN9_9RHOB
A0A0M7BFR4_9RHOB
A0A0M9EGV6_9RHOB
A0A0M9EIJ0_9RHOB
A0A0M9GPE6_9RHOB
A0A0M9UCS7_9CHLR
A0A0M9VGU4_9FLAO
A0A0N0E345_9PSED
A0A0N0E8X4_9RHOB
A0A0N0JHE2_9SPHN
A0A0N0JJL5_9SPHN
A0A0N0JRD8_9SPHN
A0A0N0JSR2_9BRAD
A0A0N0JTD3_9BRAD
A0A0N0JU09_9PROT
A0A0N0K0X8_9SPHN
A0A0N0K322_9PROT
A0A0N0K347_9SPHN
A0A0N0K4I5_9SPHN
A0A0N0KEV4_9SPHN
A0A0N0M0F9_9GAMM
A0A0N0M204_9GAMM
A0A0N0M313_9SPHN
A0A0N0XI41_9NEIS
A0A0N0XL51_9NEIS
A0A0N0Z988_9GAMM
A0A0N0ZC94_9GAMM
A0A0N1AED3_9PROT
A0A0N1AZ94_9SPHN
A0A0N1B6D3_9BRAD
A0A0N1BDW9_9SPHN
A0A0N1BGF8_9SPHN
A0A0N1BLJ5_9PROT
A0A0N1BMC6_9PROT
A0A0N1EL54_9SPHN
A0A0N1LCJ4_9PROT
A0A0N1LQV0_9SPHN
A0A0N1MRY1_9SPHN
A0A0N7LYZ4_9RHOB
A0A0N7M349_9RHOB
A0A0N7M8Y1_9RHOB
A0A0N8H071_9SPHN
A0A0N8K3L7_9RHOB
A0A0N8KBH6_9ALTE
A0A0N8KC55_9RHOB
A0A0N8WAF2_9EURY
A0A0N9U987_SPHMC
A0A0N9V0H8_SPHMC
A0A0N9V0J6_SPHMC
A0A0N9V4W5_SPHMC
A0A0N9W0H7_9GAMM
A0A0N9ZC45_9RHOB
A0A0N9ZN45_9RHOB
A0A0P0CMC4_9FLAO
A0A0P0D9T4_9FLAO
A0A0P0JEY7_BLAVI
A0A0P0MHW0_9BURK
A0A0P0NVE7_9CAUL
A0A0P0NVR8_9CAUL
A0A0P0WGH1_ORYSJ
A0A0P0WGH3_ORYSJ
A0A0P1C051_9CYAN
A0A0P1ESB6_9RHOB
A0A0P1FEP0_THAGE
A0A0P1FHT3_9RHOB
A0A0P1FRF9_THAGE
A0A0P1G642_9RHOB
A0A0P1GMP8_9RHOB
A0A0P1GN64_9RHOB
A0A0P1GZK0_9RHOB
A0A0P1I5Z4_9RHOB
A0A0P1IKZ5_9RHOB
A0A0P1IMI4_9RHOB
A0A0P4UM17_9CYAN
A0A0P6VX85_9RHIZ
A0A0P6WBX1_9RHIZ
A0A0P6WKR5_9RHIZ
A0A0P6WP73_9SPHN
A0A0P6WSS1_9BACI
A0A0P6X9L2_9SPHN
A0A0P6XGN0_9SPHN
A0A0P6ZSW0_9SPHN
A0A0P6ZYY7_9SPHN
A0A0P7APX6_9FLAO
A0A0P7DH58_9GAMM
A0A0P7VG98_9RHOB
A0A0P7W8C4_9RHOB
A0A0P7WAX6_9RHOB
A0A0P7WHD8_9RHOB
A0A0P7WIA9_9RHOB
A0A0P7X2D3_9RHOB
A0A0P7X596_9ALTE
A0A0P7XPS6_9RHIZ
A0A0P7Y7Y0_9RHOB
A0A0P7YDH6_9RHOB
A0A0P7YSM5_9RHOB
A0A0P7Z5W9_9BACT
A0A0P8AD92_9RHOB
A0A0P8AHM1_9RHOB
A0A0P8AS39_9BACT
A0A0P8BM24_9CYAN
A0A0P8BUT6_9CYAN
A0A0P8C364_9CYAN
A0A0P8CJV8_9GAMM
A0A0P9C7Y0_9GAMM
A0A0Q0IW74_9GAMM
A0A0Q0J403_9GAMM
A0A0Q0V157_9RHOB
A0A0Q0VRN3_9DELT
A0A0Q0W453_9DELT
A0A0Q1CI95_9FLAO
A0A0Q2UWC7_9RHOB
A0A0Q2YW41_9RHOB
A0A0Q3I0Y9_9BRAD
A0A0Q3I4G0_9BRAD
A0A0Q4BRS3_9SPHN
A0A0Q4C886_9SPHN
A0A0Q4CJQ8_9SPHN
A0A0Q4CT72_9SPHN
A0A0Q4FHF2_9SPHN
A0A0Q4FXM1_9SPHN
A0A0Q4GC51_9BURK
A0A0Q4H1M2_9BURK
A0A0Q4J2G6_9SPHN
A0A0Q4J633_9SPHN
A0A0Q4J7S1_9SPHN
A0A0Q4J8V5_9SPHN
A0A0Q4KTB6_9SPHN
A0A0Q4KV43_9SPHN
A0A0Q4KX88_9SPHN
A0A0Q4L2J3_9SPHN
A0A0Q4N0E4_9GAMM
A0A0Q4NJH3_9GAMM
A0A0Q4WYK1_9RHIZ
A0A0Q4XE09_9RHIZ
A0A0Q4XJL9_9RHIZ
A0A0Q4XKM1_9RHIZ
A0A0Q4XLI3_9RHIZ
A0A0Q4XUM4_9RHIZ
A0A0Q4XV35_9RHIZ
A0A0Q4XWU2_9BURK
A0A0Q4Y5M5_9BURK
A0A0Q4Y5Z4_9RHIZ
A0A0Q4YGG9_9BURK
A0A0Q5CZK3_9RHIZ
A0A0Q5D071_9BURK
A0A0Q5D617_9RHIZ
A0A0Q5D9Y4_9BURK
A0A0Q5DE86_9RHIZ
A0A0Q5GHT3_9RHIZ
A0A0Q5H0L9_9BURK
A0A0Q5H246_9BURK
A0A0Q5HF89_9RHIZ
A0A0Q5HSQ5_9BURK
A0A0Q5M7S5_9BURK
A0A0Q5ME44_9BURK
A0A0Q5PAZ0_9SPHN
A0A0Q5PKG8_9SPHN
A0A0Q5PUD3_9SPHN
A0A0Q5Q7F1_9FLAO
A0A0Q5QZM1_9SPHN
A0A0Q5R2Y3_9SPHN
A0A0Q5UGE5_9FLAO
A0A0Q5V1B5_9CAUL
A0A0Q5V6N3_9FLAO
A0A0Q5VN61_9CAUL
A0A0Q5W364_9RHIZ
A0A0Q5WND1_9RHIZ
A0A0Q5YS37_9RHIZ
A0A0Q5YUV9_9RHIZ
A0A0Q5Z0F9_9BURK
A0A0Q5Z8M4_9BURK
A0A0Q5ZP42_9RHIZ
A0A0Q5ZY25_9RHIZ
A0A0Q6A934_9BRAD
A0A0Q6ACM1_9BRAD
A0A0Q6B7T1_9PROT
A0A0Q6BJI7_9PROT
A0A0Q6BKP1_9PROT
A0A0Q6BXB0_9RHIZ
A0A0Q6BXL6_9RHIZ
A0A0Q6BYH5_9RHIZ
A0A0Q6CIT7_9RHIZ
A0A0Q6CNC2_9RHIZ
A0A0Q6E9W6_9RHIZ
A0A0Q6F1K6_9RHIZ
A0A0Q6H082_9RHIZ
A0A0Q6K9E9_9BRAD
A0A0Q6KBV5_9BRAD
A0A0Q6KID0_9SPHN
A0A0Q6KRK7_9BRAD
A0A0Q6LBS5_9SPHN
A0A0Q6LJ89_9RHIZ
A0A0Q6LKU6_9BURK
A0A0Q6M0M0_9RHIZ
A0A0Q6MFJ7_9BURK
A0A0Q6T3P2_9RHIZ
A0A0Q6VM00_9BURK
A0A0Q6VV69_9BURK
A0A0Q6WG41_9BURK
A0A0Q6X547_9BURK
A0A0Q6XJN2_9BURK
A0A0Q6Z482_9BRAD
A0A0Q6ZBV8_9BRAD
A0A0Q7AEC5_9BURK
A0A0Q7ASQ9_9BURK
A0A0Q7DIQ8_9CAUL
A0A0Q7DK11_9CAUL
A0A0Q7DWB3_9CAUL
A0A0Q7DYU6_9CAUL
A0A0Q7DZ89_9RHIZ
A0A0Q7E221_9RHIZ
A0A0Q7I9A3_9RHIZ
A0A0Q7II01_9RHIZ
A0A0Q7INH9_9RHIZ
A0A0Q7PH04_9GAMM
A0A0Q7PNY7_9RHIZ
A0A0Q7PR38_9GAMM
A0A0Q7Q8T4_9GAMM
A0A0Q7S1U2_9BURK
A0A0Q7S9F5_9CAUL
A0A0Q7SN80_9BURK
A0A0Q7SQW2_9CAUL
A0A0Q7SSW6_9CAUL
A0A0Q7STK4_9BURK
A0A0Q7T278_9CAUL
A0A0Q7T4B2_9CAUL
A0A0Q7TNK9_9RHIZ
A0A0Q7WJA0_9RHIZ
A0A0Q7WTX8_9RHIZ
A0A0Q7YQ60_9RHIZ
A0A0Q7Z4V3_9SPHN
A0A0Q7Z907_9SPHN
A0A0Q7ZB70_9SPHN
A0A0Q8AJA4_9RHIZ
A0A0Q8C5N0_9RHIZ
A0A0Q8F3Q7_9GAMM
A0A0Q8F6N9_9GAMM
A0A0Q8FHR8_9GAMM
A0A0Q8MVW6_9RHIZ
A0A0Q8PHL7_9ACTN
A0A0Q8QD61_9SPHN
A0A0Q8QKE1_9SPHN
A0A0Q8QSR8_9SPHN
A0A0Q8QYS1_9SPHN
A0A0Q8R0C7_9BURK
A0A0Q8R3S6_9SPHN
A0A0Q8R685_9BURK
A0A0Q8R6X2_9SPHN
A0A0Q8R988_9BURK
A0A0Q8RJT3_9BURK
A0A0Q8X9L6_9SPHN
A0A0Q8XJQ4_9SPHN
A0A0Q9CPV7_9CELL
A0A0Q9ELB1_9GAMM
A0A0Q9ELR1_9RHIZ
A0A0Q9F2B6_9GAMM
A0A0Q9H7L5_9BRAD
A0A0Q9HJE9_9BRAD
A0A0Q9IIU7_9BRAD
A0A0Q9ITU7_9BRAD
A0A0Q9IX93_9BRAD
A0A0Q9J550_9BRAD
A0A0Q9J5C9_9BRAD
A0A0Q9PVX2_9GAMM
A0A0Q9QAK2_9GAMM
A0A0Q9QXR4_9GAMM
A0A0Q9Y477_9BACI
A0A0Q9YW44_9COXI
A0A0Q9ZAB3_9FLAO
A0A0Q9ZM20_9FLAO
A0A0R0AHF8_9GAMM
A0A0R0AL73_9GAMM
A0A0R0B2U4_9GAMM
A0A0R0BU46_9GAMM
A0A0R0C1E1_9GAMM
A0A0R0C8L2_9GAMM
A0A0R0CCM3_9GAMM
A0A0R0CJ85_9GAMM
A0A0R0CXY9_9GAMM
A0A0R0D1I8_9GAMM
A0A0R0D3Q4_9GAMM
A0A0R0DHW9_9GAMM
A0A0R0DJ49_9GAMM
A0A0R0DTK8_9GAMM
A0A0R0DXW6_9GAMM
A0A0R0E1S3_9GAMM
A0A0R0EAD2_9GAMM
A0A0R0MKF1_9BURK
A0A0R0ML47_9BURK
A0A0R2T7K6_9GAMM
A0A0R2VB43_9SPHI
A0A0R2VN17_9SPHI
A0A0R2WT54_9FLAO
A0A0R2XIB7_9BACT
A0A0R2XP11_9BACT
A0A0R3MC57_9BRAD
A0A0R3MFK6_9BRAD
A0A0R3NA42_9BRAD
A0A0S1SF39_9FLAO
A0A0S1XXV6_9BORD
A0A0S2DJI6_LYSEN
A0A0S2DLG1_LYSEN
A0A0S2DNV7_LYSEN
A0A0S2EM72_9RHIZ
A0A0S2ENP7_9RHIZ
A0A0S2F4G7_9GAMM
A0A0S2F756_9GAMM
A0A0S2F959_9GAMM
A0A0S2I4L4_9BACT
A0A0S2JG36_9GAMM
A0A0S2K187_9GAMM
A0A0S2K4P4_9GAMM
A0A0S2KBA0_9GAMM
A0A0S2T975_9GAMM
A0A0S2TCV7_9GAMM
A0A0S3EVB3_9SPHN
A0A0S3EYK2_9SPHN
A0A0S3EZC1_9SPHN
A0A0S3F0F7_9SPHN
A0A0S3FNM0_9FLAO
A0A0S3P6U5_9NOSO
A0A0S3PC79_9NOSO
A0A0S4P7F6_9BURK
A0A0S4PAA6_9BURK
A0A0S4PBA8_9BURK
A0A0S6WRP0_9SPHN
A0A0S7WPB4_9CHLR
A0A0S7XFD5_9BACT
A0A0S7Z0M8_9GAMM
A0A0S7Z9N1_9BACT
A0A0S8A944_9GAMM
A0A0S8AAN3_9GAMM
A0A0S8ACF0_9GAMM
A0A0S8AD13_9BACT
A0A0S8AQT7_9BACT
A0A0S8B2U7_9BACT
A0A0S8B6D4_9BACT
A0A0S8BCD5_9BACT
A0A0S8BHU3_9PROT
A0A0S8BK04_9PROT
A0A0S8C2R0_9PROT
A0A0S8CM48_9CHLR
A0A0S8CPZ9_9PROT
A0A0S8DDM8_9PROT
A0A0S8DN62_9GAMM
A0A0S8DR58_9GAMM
A0A0S8EJ66_9GAMM
A0A0S8F1A5_9GAMM
A0A0S8F1Q6_9GAMM
A0A0S8FDR9_9GAMM
A0A0S8FIG8_9GAMM
A0A0S8FL79_9BACT
A0A0S8FM73_9GAMM
A0A0S8GXQ7_9BACT
A0A0S8H1Q0_9BACT
A0A0S8HEI9_9BACT
A0A0S8IFP2_9DELT
A0A0S8K434_9BACE
A0A0S8KWI9_9BACE
A0A0S8L0Z5_9PROT
A0A0S9CIK1_9SPHN
A0A0S9CJ56_9SPHN
A0A0S9MTR7_9BURK
A0A0S9N389_9BURK
A0A0S9NH12_9BURK
A0A0T0PUC2_9SPHN
A0A0T0PUR2_9SPHN
A0A0T1X7D7_9RHIZ
A0A0T2QAG3_9SPHN
A0A0T2QE97_9SPHN
A0A0T2QGQ1_9SPHN
A0A0T2YL01_9BURK
A0A0T2ZKI7_9BURK
A0A0T5NVA4_9RHOB
A0A0T5NZS3_9RHOB
A0A0T5P4M0_9RHOB
A0A0T5PB47_9RHOB
A0A0T5PD64_9RHOB
A0A0T6ABI2_9BACT
A0A0T6AIH9_9DELT
A0A0T6ULC8_9PSED
A0A0T6UN28_9PSED
A0A0T7BNC7_9CYAN
A0A0T7BSV4_9CYAN
A0A0T7RQ06_SALET
A0A0T7RU66_SALET
A0A0T9KQW2_9GAMM
A0A0T9L047_9GAMM
A0A0T9L356_9GAMM
A0A0T9L8F9_9GAMM
A0A0T9WXT1_SALET
A0A0U1NIK1_9RHOB
A0A0U2PFM1_9ALTE
A0A0U2XJ63_9BACL
A0A0U3ABV1_9ALTE
A0A0U3AXM0_9ALTE
A0A0U3DTN5_9BURK
A0A0U3FL53_9RHOB
A0A0U3FLD9_9RHOB
A0A0U3MC82_9BURK
A0A0U3MX70_9BURK
A0A0U4FAI5_9BACI
A0A0U4VKX1_9GAMM
A0A0U5EDB8_9GAMM
A0A0U5JB00_9CHLA
A0A0U5JDK6_9CHLA
A0A0U5KXL3_9GAMM
A0A0U5L3A6_9GAMM
A0A0V1QX18_9FLAO
A0A0V1QYH6_9FLAO
A0A0V2FAX1_CAUVI
A0A0V2FFE6_CAUVI
A0A0V7ZEJ6_9CYAN
A0A0V7ZWW9_9CYAN
A0A0V8HGN3_9BACI
A0A0W0A9L6_9PROT
A0A0W0GKB2_9CHLR
A0A0W0R3U3_9GAMM
A0A0W0S0A2_9GAMM
A0A0W0SDP4_9GAMM
A0A0W0SP53_9GAMM
A0A0W0TWS7_9GAMM
A0A0W0U539_9GAMM
A0A0W0V773_9GAMM
A0A0W0VCR5_9GAMM
A0A0W0VEB6_9GAMM
A0A0W0VQ41_9GAMM
A0A0W0VR90_9GAMM
A0A0W0VRD0_9GAMM
A0A0W0VTJ7_9GAMM
A0A0W0WC25_9GAMM
A0A0W0WH09_9GAMM
A0A0W0WI94_9GAMM
A0A0W0WLJ2_9GAMM
A0A0W0XLM5_9GAMM
A0A0W0XR01_9GAMM
A0A0W0Y3G8_9GAMM
A0A0W0Y5G2_9GAMM
A0A0W0YM34_9GAMM
A0A0W0YY75_LEGSP
A0A0W0Z2X3_9GAMM
A0A0W0Z747_9GAMM
A0A0W0Z774_LEGSP
A0A0W0ZV80_9GAMM
A0A0W0ZXM7_9GAMM
A0A0W1A601_9GAMM
A0A0W1A6H8_9GAMM
A0A0W1AMD4_9GAMM
A0A0W1DPG0_9SPHN
A0A0W1DSK0_9SPHN
A0A0W1DWP4_9SPHN
A0A0W1QGZ6_9SPHN
A0A0W1QJG0_9SPHN
A0A0W1QLK8_9SPHN
A0A0W1QM53_9SPHN
A0A0W7WMV7_9RHOB
A0A0W7WNS6_9RHOB
A0A0W8JKP6_9VIBR
A0A0X3TW97_9RHOB
A0A0X3TWZ5_9RHOB
A0A0X3U4Y8_9GAMM
A0A0X3U8Q4_9GAMM
A0A0X3Y7G4_9GAMM
A0A0X8JG45_9ACTO
A0A0X8R035_9SPHN
A0A0X8R464_9SPHN
A0A0X8R4N1_9SPHN
A0A0X8R6Z0_9SPHN
A0A0X8WTY2_9CYAN
A0A0X8WU36_9CYAN
A0A0X9WAM9_9GAMM
A0A101CYJ3_9RHOB
A0A101K1H8_9BRAD
A0A101K3A1_9BRAD
A0A101VCB6_9SPHN
A0A101VG18_9PROT
A0A101VGH7_9SPHN
A0A101VHF4_9SPHN
A0A101VHY1_9SPHN
A0A101VMI7_9SPHN
A0A101W9Y6_9FLAO
A0A102DEC7_9SPHN
A0A103DXK9_9BURK
A0A108UD62_9GAMM
A0A109BTQ7_9BURK
A0A109D4L3_9BURK
A0A109JMP0_9BRAD
A0A109JNJ5_9BRAD
A0A109LPG3_9SPHN
A0A109LRC7_9SPHN
A0A109LT29_9SPHN
A0A109LUU4_9SPHN
A0A109LVW7_9SPHN
A0A109LYB7_9SPHN
A0A109RP04_9FLAO
A0A109RWR1_9BURK
A0A109YMY5_9SPHN
A0A117KR57_9EURY
A0A117UQ00_9BACT
A0A120GD85_9SPHN
A0A120JW76_9GAMM
A0A125MMK0_9GAMM
A0A125MNA4_9GAMM
A0A125NZM3_9BURK
A0A126NQ50_9BRAD
A0A126NV13_9BRAD
A0A126RP92_9SPHN
A0A126RQB6_9SPHN
A0A126RRH6_9SPHN
A0A126UXI1_9RHOB
A0A126V153_9RHOB
A0A126ZDX8_9BURK
A0A127CFK0_9RHIZ
A0A127EN20_9RHIZ
A0A127F6H2_9RHIZ
A0A127JS49_9BURK
A0A127JWU5_9BURK
A0A127MB56_9SPHN
A0A127MGA3_9SPHN
A0A132BUS5_9RHOB
A0A133XJ93_9RHOO
A0A135HZI1_9RHIZ
A0A135I5W8_9GAMM
A0A136A1M5_9ALTE
A0A136FRS8_9PSED
A0A136GJE6_9GAMM
A0A136H257_9GAMM
A0A136H2R7_9GAMM
A0A136H536_9GAMM
A0A136H8R1_9GAMM
A0A136H8V3_9GAMM
A0A136HN98_9GAMM
A0A136HR48_9ALTE
A0A136HXN7_9ALTE
A0A136JR54_9BACT
A0A136KEQ4_9BACT
A0A136KMC3_9BACT
A0A136M162_9BACT
A0A136N3Y9_9BACT
A0A136P3Z9_9BACT
A0A139C7V7_9GAMM
A0A139CBA1_9GAMM
A0A139CE63_9GAMM
A0A139DDK6_9ALTE
A0A139DTT8_9DELT
A0A139SII6_9BACT
A0A139SMV9_9BACT
A0A139TTN9_9BACT
A0A139TVW5_9BACT
A0A139X0W4_9CYAN
A0A140E413_9GAMM
A0A142L7V5_9RHOB
A0A142LE13_9RHOB
A0A142LYP3_AMIAI
A0A142M4X1_AMIAI
A0A142M7N5_AMIAI
A0A142WQP5_9PLAN
A0A142XDE6_9PLAN
A0A142XXC0_9PLAN
A0A142YHP6_9PLAN
A0A143BMP0_9BACT
A0A143DC16_9PROT
A0A143G6Z6_9GAMM
A0A143HNQ7_9GAMM
A0A143HQ87_9GAMM
A0A143HR34_9GAMM
A0A143PGI2_9BACT
A0A143PQ36_9BACT
A0A145WT64_9GAMM
A0A147ECR6_9SPHN
A0A147EHY1_9SPHN
A0A147EKG1_9SPHN
A0A147GMH1_9BURK
A0A147GPQ7_9BURK
A0A148KLA3_9ALTE
A0A148KM16_9ALTE
A0A148KNE7_9ALTE
A0A149VYP1_9PROT
A0A150AEZ4_9BACT
A0A150AP17_9BACT
A0A150WM86_BDEBC
A0A150WN42_BDEBC
A0A150X8H1_9BACT
A0A150XH83_9BACT
A0A151EET0_9EURY
A0A151EMM3_9EURY
A0A151SIA4_CAJCA
A0A151TBN2_CAJCA
A0A154W5Y4_9PROT
A0A154W836_9PROT
A0A154WF58_9PROT
A0A157SU26_9BORD
A0A159Z4I6_9RHOB
A0A159Z8L5_9RHOB
A0A160DUU7_9GAMM
A0A160J6N1_9SPHN
A0A160JAW7_9SPHN
A0A160JBS3_9SPHN
A0A160JEW4_9PROT
A0A160N2C9_9GAMM
A0A160N3P7_9GAMM
A0A161LU53_9MICO
A0A161R4Z2_9NEIS
A0A162JC18_9SPHN
A0A162MLV6_9CYAN
A0A162QY77_9BACT
A0A162Z5L2_9FLAO
A0A163WTN3_9RHOB
A0A163Y665_9BRAD
A0A163ZAF1_9BRAD
A0A164MS34_9NOCA
A0A164TWF9_DAUCA
A0A164VRK2_DAUCA
A0A164ZZZ5_DAUCA
A0A165G5J1_9NEIS
A0A165PDA6_9GAMM
A0A165RDR9_9SPHN
A0A165RNS8_9SPHN
A0A165S6E8_9SPHN
A0A165SLX1_9GAMM
A0A166E4F9_DAUCA
A0A166FGN5_DAUCA
A0A166FTN3_9GAMM
A0A166L117_9GAMM
A0A166TFQ6_9RHOB
A0A166VKI6_9CYAN
A0A166VRP4_9GAMM
A0A166Y7N5_9GAMM
A0A167GE22_9GAMM
A0A167GM24_9GAMM
A0A167IPI4_9FLAO
A0A167ITE1_9SPHN
A0A167J288_9FLAO
A0A167JBL2_9SPHN
A0A167LI47_9GAMM
A0A167PVD7_9GAMM
A0A167Y163_9FLAO
A0A168G179_9MICO
A0A168RYI2_9CYAN
A0A168SQA5_9CYAN
A0A172UF79_9GAMM
A0A172USQ2_9MYCO
A0A176F020_9RHOB
A0A176FPT2_9RHOB
A0A176H9C7_9GAMM
A0A176HR04_9GAMM
A0A176I8P3_9GAMM
A0A176SZY5_9FLAO
A0A176TE08_9FLAO
A0A176V7Y9_9PSED
A0A176WFF9_MARPO
A0A177L0Q5_9BACL
A0A177NVJ4_9GAMM
A0A177PM40_9RHIZ
A0A177PMN6_9RHIZ
A0A177R205_9PROT
A0A180EI55_9BACT
A0A180EK74_9BACT
A0A181CT25_9ENTR
A0A181CU35_9ENTR
A0A181CV14_9ENTR
A0A1B1KKZ4_SERPL
A0A1B1KM84_SERPL
A0A1B1KTG2_SERPL
A0A1B1KX96_SERPL
A0A1B1KXI4_SERPL
A0KF49_AERHH
A0KFQ5_AERHH
A0KLL3_AERHH
A0KMQ1_AERHH
A0L6Z1_MAGMM
A0L7Y5_MAGMM
A0LAZ3_MAGMM
A0LD77_MAGMM
A0LKK2_SYNFM
A0LL11_SYNFM
A0M6L9_GRAFK
A0RP09_CAMFF
A0Y8M5_9GAMM
A0YSV5_LYNSP
A0YTX7_LYNSP
A0Z0X1_9GAMM
A0ZDS8_NODSP
A1AQP8_PELPD
A1AUX4_PELPD
A1BEY8_CHLPD
A1K2L1_AZOSB
A1K3X4_AZOSB
A1S2Z1_SHEAM
A1S5E3_SHEAM
A1STX9_PSYIN
A1SXX9_PSYIN
A1SYU3_PSYIN
A1SZ34_PSYIN
A1T508_MYCVP
A1TN43_ACIAC
A1TU21_ACIAC
A1TXZ3_MARHV
A1U6A5_MARHV
A1VJX4_POLNA
A1VKL1_POLNA
A1WBN3_ACISJ
A1WY65_HALHL
A2SBY5_METPP
A2SHE9_METPP
A2U1L3_9FLAO
A2U251_9FLAO
A2ZMS9_ORYSI
A3HTD3_9BACT
A3JNL1_9RHOB
A3JVK3_9RHOB
A3K0Q3_9RHOB
A3K1V8_9RHOB
A3N159_ACTP2
A3N1I3_ACTP2
A3QG16_SHELP
A3QI35_SHELP
A3SPT1_ROSNI
A3SQ89_ROSNI
A3TX23_PSEBH
A3U667_CROAH
A3U9B6_CROAH
A3UDC8_9RHOB
A3UDX7_9RHOB
A3V423_9RHOB
A3VCP0_9RHOB
A3VL34_9RHOB
A3WBB7_9SPHN
A3WEC5_9SPHN
A3WER3_9SPHN
A3X9B3_9RHOB
A3XRG0_LEEBM
A3ZM68_9PLAN
A3ZR80_9PLAN
A4A4U5_9GAMM
A4A6C4_9GAMM
A4A704_9GAMM
A4A7L4_9GAMM
A4ABK8_9GAMM
A4APC3_MARSH
A4BB81_9GAMM
A4BG42_9GAMM
A4BVD0_9GAMM
A4C1W3_9FLAO
A4CA20_9GAMM
A4CD61_9GAMM
A4CEK1_9GAMM
A4CI68_ROBBH
A4EJI3_9RHOB
A4EKH9_9RHOB
A4F163_9RHOB
A4S5W8_OSTLU
A4VHX3_PSEU5
A4VM10_PSEU5
A4W7G1_ENT38
A4XRJ8_PSEMY
A4XUW0_PSEMY
A4YTS4_BRASO
A5CEM0_ORITB
A5FZZ9_ACICJ
A5P755_9SPHN
A5P7K3_9SPHN
A5P9W4_9SPHN
A5V260_SPHWW
A5V3F6_SPHWW
A5V3F7_SPHWW
A5VGA7_SPHWW
A5WGB0_PSYWF
A6C2B0_9PLAN
A6C4F7_9PLAN
A6CLJ8_9BACI
A6CZD0_9VIBR
A6D1X8_9VIBR
A6D761_9VIBR
A6DKH9_9BACT
A6EL59_9BACT
A6FK71_9RHOB
A6FS21_9RHOB
A6GRS2_9BURK
A6GT16_9BURK
A6Q568_NITSB
A6Q7Z9_SULNB
A6T5N9_KLEP7
A6VK91_ACTSZ
A6VVD6_MARMS
A6W2S8_MARMS
A6X021_OCHA4
A6X3E5_OCHA4
A6X6K9_OCHA4
A7BWF1_9GAMM
A7GYW2_CAMC5
A7HB40_ANADF
A7HVG1_PARL1
A7HVQ4_PARL1
A7HX91_PARL1
A7I1Z4_CAMHC
A7IEL4_XANP2
A7IP41_XANP2
A7IPC4_XANP2
A7MNM6_CROS8
A7ZD20_CAMC1
A8AJW5_CITK8
A8EUT9_ARCB4
A8G9N2_SERP5
A8GAV9_SERP5
A8GKD2_SERP5
A8GKL3_SERP5
A8H023_SHEPA
A8H1W5_SHEPA
A8IDM2_AZOC5
A8ILN0_AZOC5
A8ISE8_CHLRE
A8IST1_CHLRE
A8LQZ1_DINSH
A8LRW8_DINSH
A8SZT8_9VIBR
A8T820_9VIBR
A8T8R4_9VIBR
A8TQT8_9PROT
A8TRB2_9PROT
A8ZV06_DESOH
A9BSU9_DELAS
A9C0X5_DELAS
A9CIR7_AGRFC
A9CK13_AGRFC
A9D0G0_HOEPD
A9DC89_HOEPD
A9DRF1_9FLAO
A9DRH2_9RHOB
A9E6M8_9RHOB
A9FYL4_SORC5
A9GVW9_SORC5
A9HNZ4_GLUDA
A9IJ91_BORPD
A9MLY1_SALAR
A9RCW0_PHYPA
A9RVH0_PHYPA
A9SSR0_PHYPA
A9TM25_PHYPA
B0C6Y6_ACAM1
B0JK65_MICAN
B0SK98_LEPBP
B0SSY5_LEPBP
B0T2W6_CAUSK
B0T2X0_CAUSK
B0T301_CAUSK
B0UF06_METS4
B0UFH1_METS4
B0UKG7_METS4
B0URU9_HISS2
B0VL81_ACIBS
B0VLQ9_ACIBS
B1GZD0_UNCTG
B1KDE8_SHEWM
B1KJR0_SHEWM
B1KNS5_SHEWM
B1LTJ2_METRJ
B1LVM6_METRJ
B1LZ83_METRJ
B1M8L7_METRJ
B1WU23_CYAA5
B1WZ77_CYAA5
B1X0U6_CYAA5
B1XMQ2_SYNP2
B1Y660_LEPCP
B1Y7F9_LEPCP
B2FMN1_STRMK
B2FNR7_STRMK
B2FRP9_STRMK
B2IDP6_BEII9
B2IJK9_BEII9
B2IVD1_NOSP7
B2UFD1_RALPJ
B2UQ13_AKKM8
B2URL8_AKKM8
B3EDY6_CHLL2
B3EK01_CHLPB
B3EKA7_CHLPB
B3PBV9_CELJU
B3QY02_CHLT3
B4EID5_BURCJ
B4EYW9_PROMH
B4F1P8_PROMH
B4RDN3_PHEZH
B4RDQ1_PHEZH
B4RI62_PHEZH
B4S377_PROA2
B4S744_PROA2
B4SD46_PELPB
B4VKL6_9CYAN
B4WH00_SYNS7
B4WQA6_SYNS7
B5ECA6_GEOBB
B5JUR1_9GAMM
B6ATU1_9RHOB
B6B223_9RHOB
B6BGW0_SULGG
B6IQT6_RHOCS
B6IVC9_RHOCS
B6JBM8_OLICO
B6WUD3_9DELT
B7FX22_PHATC
B7G868_PHATC
B7JW89_CYAP8
B7JYA2_CYAP8
B7K8C8_CYAP7
B7KBJ6_CYAP7
B7RP02_9RHOB
B7RWC9_9GAMM
B7VII0_VIBTL
B7VLH3_VIBTL
B7VR55_VIBTL
B8C172_THAPS
B8EIE3_METSB
B8EQV5_METSB
B8F4Q4_HAEPS
B8F5L1_HAEPS
B8HWX1_CYAP4
B8IIF6_METNO
B8ILM8_METNO
B8IMW2_METNO
B8KRC2_9GAMM
B8KTG1_9GAMM
B8KWC6_9GAMM
B8LD81_THAPS
B9GPY6_POPTR
B9HN64_POPTR
B9ICA8_POPTR
B9J940_AGRRK
B9JA04_AGRRK
B9JSE4_AGRVS
B9KGB8_CAMLR
B9KHD0_ANAMF
B9KZ12_THERP
B9L6I6_NAUPA
B9NTM7_9RHOB
B9QXA9_LABAD
B9QYD9_LABAD
B9R363_LABAD
B9R5A8_LABAD
B9RDN8_RICCO
B9RX36_RICCO
B9TFV3_RICCO
C0AUR6_9GAMM
C0AX67_9GAMM
C0BLW1_9BACT
C0DRS6_EIKCO
C0N2Y2_9GAMM
C0N963_9GAMM
C0QE31_DESAH
C1ABP3_GEMAT
C1ACC3_GEMAT
C1D3X1_DEIDV
C1DAG5_LARHH
C1DDJ6_LARHH
C1DNR5_AZOVD
C1FDB8_MICCC
C1MGV9_MICPC
C3K7K9_PSEFS
C3K8L9_PSEFS
C3KMW8_SINFN
C3MGV2_SINFN
C4GGT7_9NEIS
C4GL33_9NEIS
C4KAE5_THASP
C4L7D4_TOLAT
C4S7H9_YERMO
C4SCK7_YERMO
C4ZJ58_THASP
C5AIV2_BURGB
C5APF9_METEA
C5ATF3_METEA
C5ATY8_METEA
C5AXH7_METEA
C5BBW2_EDWI9
C5BGN9_EDWI9
C5BQR5_TERTT
C5T1Y2_ACIDE
C5T419_ACIDE
C5YAM9_SORBI
C5YSD3_SORBI
C5ZY18_9HELI
C6RNY1_ACIRA
C6RT48_ACIRA
C6VSX2_DYAFD
C6WT10_METML
C6WW29_METML
C6WXJ8_METML
C6X8I7_METGS
C6XAA8_METGS
C6XBM7_METGS
C6XI15_HIRBI
C6XMC5_HIRBI
C7DBK6_9RHOB
C7JI40_ACEP3
C7PH73_CHIPD
C7RN10_ACCPU
C7RTJ1_ACCPU
C8N8V3_9GAMM
C8N9G2_9GAMM
C8PFS3_9PROT
C8PVA8_9PROT
C8S490_9RHOB
C8X1Q5_DESRD
C9P227_VIBME
D0CSU8_RUELI
D0D1N7_9RHOB
D0D6D6_9RHOB
D0J6H7_COMT2
D0KVG8_HALNC
D0LWM3_HALO1
D0YZ05_PHODD
D0Z1L4_PHODD
D0Z3L6_PHODD
D0Z4D5_PHODD
D1B1G7_SULD5
D1B2T0_SULD5
D1C4P0_SPHTD
D1CE24_THET1
D2R6D2_PIRSD
D2TGF1_CITRI
D2TLV5_CITRI
D2TME9_CITRI
D2U860_XANAP
D2UCG3_XANAP
D2Z301_9BACT
D3EP08_ATETH
D3HLP9_LEGLN
D3HM24_LEGLN
D3HQY6_LEGLN
D3HRT0_LEGLN
D3RME7_ALLVD
D3RTI1_ALLVD
D3SWI8_NATMM
D3SWI9_NATMM
D3SWJ0_NATMM
D3SWJ1_NATMM
D3SWJ2_NATMM
D3SWJ3_NATMM
D3T234_NATMM
D3T235_NATMM
D3T997_ACIB4
D3UHY3_HELM1
D3V0S8_XENBS
D3V6A8_XENBS
D3VEC1_XENNA
D3VL56_XENNA
D4DW48_SEROD
D4DXB1_SEROD
D4DYH8_SEROD
D4E0J2_SEROD
D4GCJ6_PANAM
D4GLT3_PANAM
D4HYK4_ERWAC
D4I2Z2_ERWAC
D4TUX7_9CYAN
D4XAD8_9BURK
D4XJQ5_9BURK
D4Z308_SPHJU
D4Z3D5_SPHJU
D4Z4M0_SPHJU
D4ZCD4_SHEVD
D4ZHW2_SHEVD
D5A0G4_ARTPN
D5AP13_RHOCB
D5AQF3_RHOCB
D5BBD4_ZUNPS
D5C1F8_NITHN
D5C358_NITHN
D5C475_NITHN
D5C477_NITHN
D5DWN9_BACMQ
D5EKT7_CORAD
D5EKT8_CORAD
D5EL33_CORAD
D5EQJ5_CORAD
D5MEY3_9BACT
D5QFN2_KOMHA
D5QGD0_KOMHA
D5SRR6_PLAL2
D5V1P9_ARCNC
D5V295_ARCNC
D5V747_ARCNC
D5VBL5_MORCB
D5X5W6_THIK1
D6YTX6_WADCW
D6YUR9_WADCW
D6ZZ05_STAND
D7BIE7_MEISD
D7CR82_TRURR
D7DL12_METV0
D7DLA0_METV0
D7DMC4_METV0
D7E270_NOSA0
D7KP72_ARALL
D7M1U5_ARALL
D7M5L7_ARALL
D7VPY1_9SPHI
D8FX72_9CYAN
D8ISC6_HERSS
D8IVQ3_HERSS
D8K0E7_DEHLB
D8K1E0_DEHLB
D8LS49_ECTSI
D8MLU5_ERWBE
D8MP30_ERWBE
D8MXX0_ERWBE
D8PBM9_9BACT
D8RNM9_SELML
D8SX49_SELML
D8SXP5_SELML
D8TXL7_VOLCA
D8UFJ8_VOLCA
D9QL24_BRESC
D9QN37_BRESC
D9SJ43_GALCS
E0MJB5_9RHOB
E0MQA2_9RHOB
E0SDX3_DICD3
E0SIZ7_DICD3
E0TG57_PARBH
E0U6P4_CYAP2
E0US90_SULAO
E0WUF7_9ENTR
E1SGA3_PANVC
E1SGF1_PANVC
E1SP43_FERBD
E1SRE4_FERBD
E1SSM8_FERBD
E1V685_HALED
E1V6U0_HALED
E1V9B5_HALED
E1VKF9_9GAMM
E1VMG0_9GAMM
E1Z5K3_CHLVA
E1ZPZ2_CHLVA
E2CBE0_9RHOB
E2CL27_9RHOB
E2SDQ4_9ACTN
E3BP44_9VIBR
E3BPU8_9VIBR
E3I3C2_RHOVT
E3I5J1_RHOVT
E3I7F0_RHOVT
E3I8G8_RHOVT
E4PKP0_MARAH
E4PN05_MARAH
E4PQD0_MARAH
E4TVF6_MARTH
E4U5I7_OCEP5
E5AV86_PARRH
E5Y9A5_BILWA
E6VRU3_DESAO
E6W9F7_PANSA
E6WGW0_PANSA
E6WQI3_PSEUU
E6WSN7_PSEUU
E6WWQ8_PSEUU
E6WXY6_NITSE
E6X9G7_CELAD
E6XD37_CELAD
E7RTK3_9BURK
E7RV79_9BURK
E8RQ82_ASTEC
E8RSR7_ASTEC
E8RTQ2_ASTEC
E8TC13_MESCW
E8TCM7_MESCW
F0F2X8_9NEIS
F0JIZ0_DESDE
F0LRK9_VIBFN
F0LU24_VIBFN
F0LVE1_VIBFN
F0RBP2_CELLC
F0RH86_CELLC
F0SHJ7_RUBBR
F0SPL1_RUBBR
F0XZB5_AURAN
F0YC10_AURAN
F1VYB6_9BURK
F1W1Q7_9BURK
F1ZAN3_9SPHN
F2A8N4_RHIET
F2AAJ0_RHIET
F2BG87_9NEIS
F2IZ99_POLGS
F2J3G1_POLGS
F2JZF9_MARM1
F2LKQ3_BURGS
F2NEF9_DESAR
F2NLI7_MARHT
F2NNR0_MARHT
F3KGX2_9GAMM
F3KTG7_9BURK
F3KTS7_9BURK
F3L0I4_9GAMM
F3LD29_9GAMM
F4B052_DOKS4
F4B297_DOKS4
F4GGP0_ALIDK
F4GZT0_CELFA
F4JHE9_ARATH
F4QH39_9CAUL
F4QPR4_9CAUL
F4QR30_9CAUL
F4QUN2_BREDI
F4XS46_9CYAN
F5RB05_METUF
F5RD06_METUF
F5S6M3_9NEIS
F5SX18_9GAMM
F5SYA9_9GAMM
F5T038_9GAMM
F5XFU5_MICPN
F5XYC5_RAMTT
F5Y2P1_RAMTT
F5Z7X7_ALTNA
F5ZA44_ALTNA
F5ZF23_ALTNA
F6ADF8_PSEF1
F6CT68_MARPP
F6CVI1_MARPP
F6EKV6_HOYSD
F6EMY5_HOYSD
F6EV60_SPHCR
F6EYV0_SPHCR
F6FRL1_ISOV2
F6GFR4_LACS5
F6GIE2_LACS5
F6I6I5_VITVI
F6IES9_9SPHN
F6IGZ3_9SPHN
F6IJI5_9SPHN
F7NVY3_9GAMM
F7NVZ5_9GAMM
F7QJR3_9BRAD
F7T4P6_9BURK
F7XQC5_METZD
F7XU00_MIDMI
F7XX78_MOREP
F7YKJ8_VIBA7
F7YMG4_VIBA7
F7YNW4_VIBA7
F8ADA5_THEID
F8GF00_NITSI
F8J4T0_HYPSM
F8J553_HYPSM
F8JBP7_HYPSM
F8KY30_PARAV
F9DQM1_9BACL
F9DRI2_9BACL
F9Q6X2_9PAST
F9Q7A0_9PAST
F9R7J5_VIBSN
F9RA90_VIBSN
F9RDJ0_VIBSN
F9RHU4_VIBSN
F9T4R2_9VIBR
F9T845_9VIBR
F9U5M1_9GAMM
F9U7E7_9GAMM
F9UCF8_9GAMM
F9UDU7_9GAMM
F9ZG14_9PROT
F9ZY62_METMM
G0A4I9_METMM
G0AET6_COLFT
G0J5L0_CYCMS
G0KZH9_ZOBGA
G0L4I5_ZOBGA
G0LB14_ZOBGA
G1US25_9DELT
G1XZ09_9PROT
G1XZJ6_9PROT
G2DJE6_9NEIS
G2E6D7_9GAMM
G2EEE3_9FLAO
G2FJY4_9GAMM
G2H091_9ENTR
G2IIY9_9SPHN
G2INS2_9SPHN
G2IS54_9SPHN
G2IST9_9SPHN
G2KN37_MICAA
G2PP89_MURRD
G3IUR7_9GAMM
G4CIM4_9NEIS
G4CLL2_9NEIS
G4QHG2_GLANF
G4QI71_GLANF
G4R8Q5_PELHB
G4SZ41_META2
G5LIQ1_SALET
G6ECB1_9SPHN
G6EH73_9SPHN
G6EHM4_9SPHN
G6FMF5_9CYAN
G6Y4X1_9RHIZ
G6YJY9_9RHIZ
G7JU01_MEDTR
G7L3I8_MEDTR
G7LLS5_9GAMM
G7Q684_9DELT
G7UNS5_PSEUP
G7UQ61_PSEUP
G7US56_PSEUP
G7Z6P8_AZOL4
G7ZBM5_AZOL4
G8AKF0_AZOBR
G8ATB4_AZOBR
G8PRG5_PSEUV
G8PRQ5_PSEUV
G8PRQ6_PSEUV
G8PU02_PSEUV
G8QJG0_DECSP
G8R8F7_OWEHD
G8RVR3_MYCRN
G8TDK4_NIAKG
G9EK19_9GAMM
G9EQV8_9GAMM
G9ZYN2_9PROT
H0HJ15_9RHIZ
H0HN14_9RHIZ
H0HW48_9RHIZ
H0JAY6_9PSED
H0PWQ8_9RHOO
H0PYR7_9RHOO
H0TR59_9BRAD
H1XUY2_9BACT
H1Z9N7_MYROD
H2BU81_9FLAO
H2BVP9_9FLAO
H2CEV1_9LEPT
H2FVI4_OCESG
H2IR75_RAHAC
H2IRU3_RAHAC
H2IYW8_RAHAC
H3KDP9_9BURK
H3KH83_9BURK
H4F173_9RHIZ
H5T877_9ALTE
H5T9K4_9ALTE
H5URL5_9MICO
H5UZW2_ESCHE
H5V388_ESCHE
H5V6M8_ESCHE
H5WJ16_9BURK
H6LAI0_SAPGL
H6SLU9_RHOPH
H6SLX8_RHOPH
H6SMP1_RHOPH
H6SPI7_RHOPH
H8FUE3_PHAMO
H8FXR4_PHAMO
H8GH10_METAL
H8GIR7_METAL
H8K3E6_RICAG
H8KZN2_FRAAD
H8MML0_CORCM
H8MP45_CORCM
H8Z0L7_9GAMM
H8Z5K6_9GAMM
H8Z5V1_9GAMM
I0HU79_RUBGI
I0IB37_PHYMF
I0QMC4_9GAMM
I0QNS2_9GAMM
I0QZ11_9GAMM
I0XTC4_9LEPT
I0XTH4_9LEPT
I0YSE4_COCSC
I0Z7R0_COCSC
I1AVB2_9RHOB
I1DVB8_9GAMM
I1IGC5_BRADI
I1J3K8_BRADI
I1KL77_SOYBN
I1KL78_SOYBN
I1KQU9_SOYBN
I1KQV1_SOYBN
I1L6M4_SOYBN
I1PR17_ORYGL
I1R7X3_ORYGL
I1XEX6_METNJ
I1YJA4_METFJ
I2B4E7_SHIBC
I2BBL2_SHIBC
I2BCW4_SHIBC
I2GIK0_9BACT
I2JG69_9GAMM
I2JK99_9GAMM
I2JPN3_9GAMM
I2K860_9PROT
I2K922_9PROT
I2K9X7_9PROT
I3BN34_9GAMM
I3BNP4_9GAMM
I3BNP9_9GAMM
I3C3I4_9FLAO
I3D722_HAEPH
I3DA12_9PAST
I3I8A9_9GAMM
I3IC31_9GAMM
I3TQV0_TISMK
I3TWR4_TISMK
I3U9R9_ADVKW
I3Y9Q3_THIV6
I3YUS9_AEQSU
I4A1I7_ORNRL
I4AJQ8_FLELS
I4AQZ7_FLELS
I4B3N5_TURPD
I4B4G1_TURPD
I4BB07_TURPD
I4CF98_DESTA
I4MGW3_9BURK
I4MMQ4_9BURK
I4MVZ2_9PSED
I4VRB1_9GAMM
I4W325_9GAMM
I4W7Y7_9GAMM
I4WWC1_9GAMM
I4YPY0_9RHIZ
I4YZU5_9RHIZ
I4Z2Z3_9RHIZ
I5B1Z8_9DELT
I5BSK7_9RHIZ
I7EUT8_PHAIB
I7H6B7_9HELI
I7ITM4_9RICK
I7ZB76_9GAMM
I8HZ50_9GAMM
I8TDD2_9GAMM
I9BXV4_9RALS
I9CBV5_9SPHN
I9KX19_9RALS
I9W8L7_9RALS
I9WG60_9SPHN
I9WKB1_9SPHN
J0KQS6_9BURK
J0U012_9BURK
J0ZKX7_9RHIZ
J1E9K7_9BURK
J1FFB1_9BACT
J1SZE6_9RHIZ
J1T6F9_9RHIZ
J2D3X9_9SPHN
J2D5P3_9SPHN
J2DPG8_KLEPN
J2E153_KLEPN
J2GHF3_9SPHN
J2KZ11_9SPHN
J2LCY2_9BURK
J2P9F7_9SPHN
J2U2M5_9BURK
J2VU73_9BURK
J2VWG7_9RHIZ
J2W4D7_9BURK
J2WLG6_9SPHN
J2XBS7_KLEPN
J3AM11_9SPHN
J3CCW6_9RHIZ
J3D2M6_9BURK
J3HSA2_9RHIZ
J3M2S3_ORYBR
J3NF32_ORYBR
J4TUI0_9PAST
J5PTW1_9RHOB
J7QTS7_METSZ
J7U0K5_MORMO
J8SEU7_9SPHN
J8VHY1_9SPHN
J8VIS8_9SPHN
J8VNE9_9SPHN
J8VPA3_9SPHN
J9QU25_RIEAN
J9RHV8_9ACTN
K0C1V5_CYCSP
K0C338_CYCSP
K0C727_ALCDB
K0CWH3_ALTMS
K0D171_ALTMS
K0D2L8_ALTMS
K0HX79_9BURK
K0I103_9BURK
K0PTA1_9RHIZ
K0PTA5_9RHIZ
K0RBA3_THAOC
K1JKU7_9BURK
K1KH84_9BURK
K1LGZ1_9FLAO
K2GNH5_9BACI
K2HGH3_9RHOB
K2IA76_9RHOB
K2IBV0_9GAMM
K2IZS7_9PROT
K2JAP4_9RHOB
K2JH00_9RHOB
K2JNS0_9PROT
K2K4S0_9GAMM
K2KBD4_9GAMM
K2KD59_9GAMM
K2KLE0_9PROT
K2L217_9GAMM
K2N0D0_9RHIZ
K2NPB8_9RHIZ
K2Q214_9RHIZ
K3Z3A2_SETIT
K3Z3W0_SETIT
K4AZH0_SOLLC
K4D893_SOLLC
K4IE18_PSYTT
K4KP66_SIMAS
K5ZPM2_9PROT
K6WER6_9ACTN
K6WJF9_9ACTN
K6XBY9_9ALTE
K6XRQ3_9ALTE
K6XSX7_9ALTE
K6YNN7_9ALTE
K6YWY3_9ALTE
K6Z7J7_9ALTE
K7A4X8_9ALTE
K7A698_9ALTE
K7KC59_SOYBN
K7KC60_SOYBN
K7L085_SOYBN
K7MU75_SOYBN
K7VU49_9NOST
K8GDG9_9CYAN
K8W3X6_PRORE
K8W9N1_9GAMM
K8WK97_9GAMM
K8WKB0_PRORE
K8X5U1_9GAMM
K9E129_9BURK
K9E5J2_9BURK
K9GPU7_9PROT
K9HCC3_9PROT
K9HUF7_9PROT
K9PMS9_9CYAN
K9Q238_9CYAN
K9Q2W3_9CYAN
K9Q4Y5_9CYAN
K9QDZ1_9NOSO
K9QPD1_NOSS7
K9QV78_NOSS7
K9RJS5_9CYAN
K9RN63_9CYAN
K9RWM3_SYNP3
K9SBH4_9CYAN
K9SJX3_9CYAN
K9SLS0_9CYAN
K9SQM0_9SYNE
K9SW57_9SYNE
K9T5V1_9CYAN
K9T5Y5_9CYAN
K9TLK3_9CYAN
K9U099_9CYAN
K9V9J8_9CYAN
K9VRY0_9CYAN
K9W4W1_9CYAN
K9WCQ7_9CYAN
K9WXG9_9NOST
K9X038_9NOST
K9XL88_9CHRO
K9XZ97_STAC7
K9YAV0_HALP7
K9YJJ8_CYASC
K9Z7U5_CYAAP
K9ZC10_ANACC
K9ZDU7_ANACC
KEA1_ARATH
KEA2_ARATH
KEA3_ARATH
KEFB_CITK8
KEFB_CROS8
KEFB_ECOLI
KEFB_ENT38
KEFB_KLEP7
KEFB_PECAS
KEFB_SALAR
KEFB_SALTY
KEFB_YERPE
KEFC_CITK8
KEFC_CROS8
KEFC_ECOLI
KEFC_ENT38
KEFC_KLEP7
KEFC_SALAR
KEFC_SALTY
KEFX_HAEIN
L0AJP4_NATGS
L0AJP5_NATGS
L0AKU9_NATGS
L0AKX9_NATGS
L0ALQ7_NATGS
L0AM29_NATGS
L0DLX3_SINAD
L0EWG3_LIBCB
L0JYI9_9EURY
L0JYP5_9EURY
L0JZ44_9EURY
L0JZI4_9EURY
L0K1P1_9EURY
L0K237_9EURY
L0K2J7_9EURY
L0K2W3_9EURY
L0K3V2_9EURY
L0K539_9EURY
L0MAR6_SERMA
L0MDN4_SERMA
L0MKS1_SERMA
L0MM28_SERMA
L0NAT5_9RHIZ
L0WBQ4_9GAMM
L1LZK5_PSEPU
L1NTI2_9NEIS
L1P4F5_9NEIS
L2F6P6_9GAMM
L7L960_9ACTN
L7WBX1_NONDD
L8D534_9GAMM
L8DBL4_9GAMM
L8J8N6_9GAMM
L8JIQ2_9GAMM
L8JSU4_9BACT
L8LKT2_9CHRO
L8M898_9CYAN
L8MBT6_9CYAN
L8MZ94_9CYAN
L8N4N7_9CYAN
L9PJQ7_9BURK
L9UB22_9GAMM
M0RMA5_MUSAM
M0RXP2_MUSAM
M0V1P8_HORVD
M0X6E3_HORVD
M0X6E4_HORVD
M1FGD8_9ALTE
M1FHR3_9ALTE
M1FIV1_9ALTE
M1PS08_DESSD
M1SJJ6_MORMO
M1USG1_CYAM1
M1UWZ0_CYAM1
M1WZZ0_9NOST
M1ZAT6_NITG3
M2SEC6_9PROT
M2TLN1_9PROT
M2TM51_9PROT
M2U5Z6_9PROT
M2Y950_GALSU
M3EIG4_9LEPT
M3GWD9_9LEPT
M3HSP5_LEPBO
M4EUT6_BRARP
M4EV18_BRARP
M4EWP7_BRARP
M4EWP8_BRARP
M4NAF4_9GAMM
M4NI89_9GAMM
M4RL12_BIBTR
M4RLR5_9ALTE
M4S6P2_9SPHN
M4SBN8_9SPHN
M4SJ27_9SPHN
M4U2X2_9GAMM
M4U6U3_9GAMM
M4VN31_9DELT
M4WV98_PSEDE
M4WWT1_PSEDE
M4X5H8_PSEDE
M5A6A7_9ACTN
M5DP58_9GAMM
M5DUW2_9GAMM
M5E6G4_9GAMM
M5EKP3_9RHIZ
M5F5F0_9RHIZ
M5QD53_9PSED
M5S5F0_9PLAN
M5TB54_9PLAN
M5TSI1_9PLAN
M5TTK0_9PLAN
M5U5M1_9PLAN
M5UB85_9PLAN
M5UJZ0_9PLAN
M5VYV1_PRUPE
M5X7Q2_PRUPE
M6RFZ6_LEPIR
M6T636_LEPIR
M6T8G8_LEPIR
M7MLE3_9FLAO
M7P071_9GAMM
M7Y9R9_9BACT
M7ZGT3_TRIUA
M9RAC2_9RHOB
M9RBX3_9RHOB
M9X1I1_MANHA
N0B5Z9_9RHIZ
N0B812_9RHIZ
N1MQG2_9SPHN
N1MU76_9SPHN
N1MV71_9SPHN
N2AMR1_9LACO
N2IVA7_9PSED
N2IWQ6_9PSED
N2J0W8_9PSED
N4WNH1_9BACI
N4WRU7_9BACI
N6VD35_9RHIZ
N6VZW2_9ALTE
N6W3I7_9ALTE
N6WV01_9ALTE
N6Y3T2_9RHOO
N6YBC6_9RHOO
N8TDQ4_ACIGI
N8TPK8_ACIGI
N8Y4S2_9GAMM
N8YEI7_9GAMM
N9G9M9_ACIHA
N9GGA1_ACIHA
N9GJM7_ACIHA
N9U234_9GAMM
N9U3L1_9GAMM
N9UUY2_9SPHN
N9UXJ4_9SPHN
N9V5K6_9GAMM
N9VP24_9GAMM
N9VX94_9SPHN
O26458_METTH
Q07WX0_SHEFN
Q081H2_SHEFN
Q082V6_SHEFN
Q092E5_STIAD
Q0AHE6_NITEC
Q0AJ71_NITEC
Q0AKP3_MARMM
Q0ANI3_MARMM
Q0BTW5_GRABC
Q0BYI9_HYPNA
Q0C665_HYPNA
Q0EX72_9PROT
Q0EYD2_9PROT
Q0FNC5_PELBH
Q0FTI2_PELBH
Q0G3E3_9RHIZ
Q0G3U1_9RHIZ
Q0K5Y5_CUPNH
Q0P925_CAMJE
Q0VKT8_ALCBS
Q0YP37_9CHLB
Q117Q7_TRIEI
Q11L88_CHESB
Q11QK5_CYTH3
Q12BL6_POLSJ
Q12E54_POLSJ
Q12NG0_SHEDO
Q12S68_SHEDO
Q12SB3_SHEDO
Q15TI7_PSEA6
Q15TK7_PSEA6
Q15WP6_PSEA6
Q15Y99_PSEA6
Q168Z9_ROSDO
Q169N0_ROSDO
Q1CX04_MYXXD
Q1DA42_MYXXD
Q1GJ54_RUEST
Q1GRP5_SPHAL
Q1GS57_SPHAL
Q1GW62_SPHAL
Q1GYQ9_METFK
Q1H3K9_METFK
Q1IMX7_KORVE
Q1LHX8_CUPMC
Q1MZA2_9GAMM
Q1N3N9_9GAMM
Q1N562_9GAMM
Q1N9B9_SPHSS
Q1N9V6_SPHSS
Q1NBK7_SPHSS
Q1NE34_SPHSS
Q1QQ64_NITHX
Q1QV40_CHRSD
Q1QYK7_CHRSD
Q1QZ07_CHRSD
Q1YH08_AURMS
Q1YM85_AURMS
Q1Z040_9GAMM
Q1Z5R2_9GAMM
Q1Z6X4_9GAMM
Q1ZLW5_PHOAS
Q1ZP62_PHOAS
Q1ZTU3_PHOAS
Q1ZUN4_PHOAS
Q218Q1_RHOPB
Q218Q2_RHOPB
Q21DR5_SACD2
Q21KR0_SACD2
Q21LZ7_SACD2
Q21VE4_RHOFT
Q26H76_FLABB
Q28LZ7_JANSC
Q28M41_JANSC
Q2BHV7_NEPCE
Q2CBW7_OCEGH
Q2G4U6_NOVAD
Q2G8U8_NOVAD
Q2GBD0_NOVAD
Q2GCP5_NEOSM
Q2GHV9_EHRCR
Q2GII2_ANAPZ
Q2JI45_SYNJB
Q2KBY5_RHIEC
Q2KCI7_RHIEC
Q2LXY6_SYNAS
Q2N668_ERYLH
Q2N9K7_ERYLH
Q2NAG7_ERYLH
Q2NGD2_METST
Q2NQK5_SODGM
Q2QM48_ORYSJ
Q2RN31_RHORT
Q2S0A4_SALRD
Q2S0A5_SALRD
Q2S0C0_SALRD
Q2S7A0_HAHCH
Q2SBL2_HAHCH
Q2W1K5_MAGSA
Q2Y9W2_NITMU
Q2YJ27_BRUA2
Q2YQF8_BRUA2
Q30NS8_SULDN
Q314H7_DESAG
Q32J57_SHIDS
Q3AQC0_CHLCH
Q3B535_CHLL7
Q3IE38_PSEHT
Q3IEZ1_PSEHT
Q3IK09_PSEHT
Q3IPQ5_NATPD
Q3IPQ6_NATPD
Q3IUC4_NATPD
Q3IUC5_NATPD
Q3J3P5_RHOS4
Q3J6P1_NITOC
Q3J6Z9_NITOC
Q3J942_NITOC
Q3SG34_THIDA
Q3SV18_NITWN
Q3Z628_DEHM1
Q47B82_DECAR
Q47YV4_COLP3
Q482J1_COLP3
Q484M3_COLP3
Q4C506_CROWT
Q4C6B5_CROWT
Q4FQY1_PSYA2
Q4KDT1_PSEF5
Q4KHQ2_PSEF5
Q55388_SYNY3
Q5E0W6_VIBF1
Q5E6P6_VIBF1
Q5E8D1_VIBF1
Q5FF99_EHRRG
Q5H0S9_XANOR
Q5H355_XANOR
Q5H5P7_XANOR
Q5LTJ0_RUEPO
Q5NP90_ZYMMO
Q5QYS5_IDILO
Q5SK30_THET8
Q5ZUB0_LEGPH
Q608H2_METCA
Q63KZ1_BURPS
Q65QL7_MANSM
Q6ALY3_DESPS
Q6D7Z3_PECAS
Q6F772_ACIAD
Q6FET1_ACIAD
Q6FF06_ACIAD
Q6LJV7_PHOPR
Q6LTD7_PHOPR
Q6LVD3_PHOPR
Q6LZY9_METMP
Q6ME94_PARUW
Q6MQ29_BDEBA
Q6N350_RHOPA
Q6N351_RHOPA
Q6N8V8_RHOPA
Q6NFY5_CORDI
Q749I4_GEOSL
Q74GI5_GEOSL
Q7CK01_YERPE
Q7M9B7_WOLSU
Q7MH29_VIBVY
Q7MIJ0_VIBVY
Q7MMQ8_VIBVY
Q7MNL9_VIBVY
Q7N0Q1_PHOLL
Q7NKY3_GLOVI
Q7NSU4_CHRVO
Q7UU07_RHOBA
Q7VGS0_HELHP
Q7VND6_HAEDU
Q81L51_BACAN
Q87IZ2_VIBPA
Q87JH6_VIBPA
Q87L31_VIBPA
Q87RG9_VIBPA
Q87XC4_PSESM
Q883K2_PSESM
Q88CD5_PSEPK
Q88HP2_PSEPK
Q89RZ8_BRADU
Q8DIZ3_THEEB
Q8EGW0_SHEON
Q8EIY2_SHEON
Q8EM21_OCEIH
Q8EYB5_LEPIN
Q8EYC0_LEPIN
Q8KEH3_CHLTE
Q8P3S7_XANCP
Q8P6C2_XANCP
Q8P8Q2_XANCP
Q8XUT9_RALSO
Q8YRB4_NOSS1
Q8Z050_NOSS1
Q8ZR99_SALTY
Q92RQ3_RHIME
Q92UU2_RHIME
Q92YK4_RHIME
Q98GP4_RHILO
Q98M13_RHILO
Q9A2R0_CAUCR
Q9ABM3_CAUCR
Q9HT55_PSEAE
Q9HXQ5_PSEAE
Q9I4D1_PSEAE
Q9KNX4_VIBCH
Q9KTB1_VIBCH
Q9KU40_VIBCH
Q9PBK4_XYLFA
Q9RRW8_DEIRA
Q9ZCE6_RICPR
R0GT24_9BRAS
R0H5L8_9BRAS
R0H8C1_9BRAS
R0II88_9BRAS
R1DEQ3_EMIHU
R4PY05_9BACT
R4YJI7_OLEAN
R4YV32_OLEAN
R5E503_9BURK
R5EHX2_9BURK
R5PIR6_9BURK
R5Q9B0_9BURK
R5QKW2_9PROT
R7BUT8_9BURK
R7I569_9BURK
R7KLA0_9BURK
R7KMU3_9BURK
R8ANH3_PLESH
R8ASV8_PLESH
R9AT70_9GAMM
R9AW21_9GAMM
R9AWL9_9GAMM
R9PIK6_AGAAL
R9PJ43_AGAAL
S0ESE5_CHTCT
S2DHI4_9BACT
S2E4J8_9BACT
S2KM17_9GAMM
S2L829_9GAMM
S2LBB4_9GAMM
S3MR00_9GAMM
S3PPS1_9GAMM
S4XHQ3_SORCE
S4XXA7_SORCE
S5XQG9_PARAH
S6AB49_9PROT
S6ANG4_PSERE
S6AZK2_PSERE
S6BXG6_9GAMM
S6EVH3_AVIPA
S6GLJ7_9GAMM
S6IPZ4_9PSED
S7UPX6_9DELT
S7V4F3_9DELT
S7V986_DESML
S7VK67_9FLAO
S7VRC2_9FLAO
S8C877_9LAMI
S8D3K4_9LAMI
S9P9S6_9DELT
S9Q9E4_9RHOB
S9QJ85_9RHOB
S9QVT3_9RHOB
S9SJR9_9RHOB
S9ZIN1_9RHOO
S9ZL00_9RHOO
S9ZUM1_9RHOO
T0GHZ6_9SPHN
T0GKV2_9SPHN
T0GR09_9SPHN
T0GWG7_9SPHN
T0HB71_9SPHN
T0HFJ1_9SPHN
T0HJ66_9SPHN
T0I0Y8_9SPHN
T0IAA2_9SPHN
T0INF7_9SPHN
T0IP27_9SPHN
T0ITN3_9SPHN
T0JBB3_9SPHN
T0JBX2_9SPHN
T0K6B8_9SPHN
T0P261_PHOTE
T0PGS6_PHOTE
T0RH53_9DELT
T1MKY5_TRIUA
T2KSE4_9FLAO
U1JTR1_9GAMM
U1KSN1_9GAMM
U2B628_9PSED
U2BBL4_9PSED
U2EKI3_9GAMM
U2FQF9_9GAMM
U2YHN0_9SPHN
U2YJI9_9SPHN
U2YLU5_9SPHN
U2ZLC2_VIBPR
U2ZMC2_PSEAC
U2ZYI9_VIBPR
U3A2S8_VIBPR
U3A7T1_9VIBR
U3AIE3_9VIBR
U3AR24_9CAUL
U3ARI7_9VIBR
U3B085_9CAUL
U3B3N9_PSEAC
U3B7A1_PSEAC
U3BGJ8_VIBPR
U3CA97_9VIBR
U3CFR7_9VIBR
U3CHB3_9VIBR
U4K7R4_9VIBR
U4KBH0_9VIBR
U4KH39_9VIBR
U5BUB2_9BACT
U5CYF9_AMBTC
U5DNE5_9CHRO
U5G3N6_POPTR
U5WK51_MYCKA
U6B693_9RHIZ
U7FKT5_9RHOB
U7FTN7_9RHOB
U7P1S6_9GAMM
U9VMN4_9CYAN
U9VRL3_9CYAN
V2GS19_9BURK
V2J1A7_9BURK
V2TNW4_9GAMM
V2TQG7_9GAMM
V2U7Q5_9GAMM
V2VWM0_9GAMM
V3T795_SERS3
V3TA39_SERS3
V4FBC0_9DELT
V4IHM5_9DELT
V4IMV8_9DELT
V4IYC2_9GAMM
V4JC15_9GAMM
V4JQH1_9GAMM
V4KJT5_EUTSA
V4L3E9_EUTSA
V4MWQ1_EUTSA
V4NVY4_9CAUL
V4NZA0_9CAUL
V4P857_9CAUL
V4P8T4_9CAUL
V4PZ12_9CAUL
V4R507_9CAUL
V4RHX1_9RHIZ
V4RUP2_9RHIZ
V4SAP7_9ROSI
V4U2Q5_9ROSI
V4U9F2_9ROSI
V4YR57_9PROT
V4ZSM6_9ARCH
V5ABH3_ENTCL
V5AH68_9PROT
V5ALQ2_ENTCL
V5CVM3_ENTCL
V5RT95_9BACT
V5SC48_9RHIZ
V5SCR3_9RHIZ
V5UCZ1_9BURK
V5X7B9_MYCNE
V6F0G5_9PROT
V7AN84_PHAVU
V7B1W1_PHAVU
V7CPC0_PHAVU
V7FJB2_9RHIZ
V7FQ11_9RHIZ
V8CJJ8_9HELI
V8D4F6_9ACTN
V8G3C5_9BURK
V9HMH9_9NEIS
V9VRT3_9RHOB
W0A7F5_9SPHN
W0ABW2_9SPHN
W0AC34_9SPHN
W0ADG4_9SPHN
W0AFB5_9SPHN
W0B8S0_9GAMM
W0E006_MARPU
W0E781_MARPU
W0E868_MARPU
W0H6Q4_PSECI
W0HAN7_PSECI
W0HSM8_9GAMM
W0I0I1_9GAMM
W0IZS8_9BACT
W0JAG5_9BACT
W0LDB1_9GAMM
W0LHM9_9GAMM
W0PDK5_9BURK
W0SEA3_9RHOO
W0SHK8_9RHOO
W0VE63_9BURK
W0VEB3_9BURK
W1DIU1_KLEPN
W1DIV2_KLEPN
W1DNH9_KLEPN
W1DX02_KLEPN
W1E827_KLEPN
W1FRJ6_ECOLX
W1FVF5_ECOLX
W1G9M4_KLEPN
W1GZU0_KLEPN
W1H6F5_KLEPN
W1HX30_KLEPN
W1ITA7_9GAMM
W1J0S9_9GAMM
W1J187_9GAMM
W1N2R9_9GAMM
W1N7L6_9GAMM
W1NBI7_9GAMM
W1NI39_AMBTC
W1RUH0_9SPHN
W1RYX9_9SPHN
W1S3D7_9SPHN
W2UJ40_9FLAO
W2V1I2_9RICK
W3RE36_9BRAD
W3RF65_9BRAD
W4HKC0_9RHOB
W4HQD4_9RHOB
W4LFV8_9BACT
W4LPG5_9BACT
W4LQ31_9BACT
W4LVF3_9BACT
W4MH11_9BACT
W4VLM3_9BACI
W5AVI0_WHEAT
W5BEI1_WHEAT
W5BQQ4_WHEAT
W5F5P2_WHEAT
W5FMG0_WHEAT
W5G296_WHEAT
W5YKQ9_9ALTE
W6J2E9_9ENTR
W6J7P7_9ENTR
W6KCN1_9PROT
W6KL43_9PROT
W6LT46_9GAMM
W6LWA8_9GAMM
W6LWV7_9GAMM
W6M6R2_9GAMM
W6M7K0_9GAMM
W6TEZ6_HOLOB
W6WK21_9RHIZ
W7PZC2_9GAMM
W7Q8F7_9ALTE
W7U4S4_9STRA
W8R1U4_PSEST
W8RTD1_9RHOB
W8RWL3_9RHOB
W8S684_9RHOB
W8TVC4_YEREN
W8V317_YEREN
W8VWK1_9FLAO
W9ALH2_9BACI
W9ARB5_9BACI
W9GKN9_9MICO
W9GY74_9PROT
W9H8W8_9PROT
W9R1K1_9ROSA
W9SLR4_9ROSA
W9TG26_9PSED
X2HAK4_9NEIS
X2HAR1_9NEIS
X5DB60_9BACT
X5DJH7_9BACT
X5H597_9RICK
X5JJ06_9NOST
X5MDM7_9RHIZ
X6CHA1_9RHIZ
X6D015_9RHIZ
X6G5M8_9RHIZ
X6GJS9_9RHIZ
X6KV21_9RHOB
X6KZE8_9RHOB
X7E0N3_9GAMM
X7E1U4_9GAMM
X7E633_9GAMM
X7EFA2_9RHOB
X7EKH5_9RHOB
X7F8P8_9RHOB
X7FBF4_9RHOB
X7Y0J3_MYCKA
Y0KE48_9PROT
Y0KEC9_9PROT
Y0KKA0_9PROT
YBAL_ECOLI
Z5XKM8_9GAMM
Z5XS75_9GAMM
Z5XSI1_9GAMM
Z9JV70_9MICO
