# Supplementary material for: Widespread evolutionary crosstalk among protein domains in the context of multi-domain proteins
Source: PLoS One. 2018 Aug 31;13(8):e0203085. doi: 10.1371/journal.pone.0203085 (PMC6118372; doi:10.1371/journal.pone.0203085)
Supplement: S1 File — This archive contains a file presenting the list of UniProt identifiers of the URPs sequences included in the multi-domain MSAs for each of the 2,063 studied multi-domain architectures, and files containing the values of MI¯ and nMI¯ for individual domain pairs before and after domain sequence shuffling. (GZ) [file pone.0203085.s001.tar.gz › ./Pfam_family_vectors/PF00520_PF00520_all_alignment_sequences_UniProt_IDs]

A0A015JP19_9GLOM
A0A015K152_9GLOM
A0A015LS47_9GLOM
A0A016T1S1_9BILA
A0A016T1X7_9BILA
A0A016T227_9BILA
A0A022QIR9_ERYGU
A0A024G494_9STRA
A0A024GIQ3_9STRA
A0A024TGM3_9STRA
A0A024TN99_9STRA
A0A024TT93_9STRA
A0A024TUF1_9STRA
A0A024TV74_9STRA
A0A024TYA1_9STRA
A0A024U0K2_9STRA
A0A024UR82_9STRA
A0A024URT8_9STRA
A0A024UTN7_9STRA
A0A024UTP7_9STRA
A0A024UTT6_9STRA
A0A024UVC6_9STRA
A0A024UVE7_9STRA
A0A024UVH5_9STRA
A0A024UW72_9STRA
A0A026WWZ4_CERBI
A0A061E309_THECC
A0A067BIB2_SAPPC
A0A067BNV1_SAPPC
A0A067BQQ5_SAPPC
A0A067BRE1_SAPPC
A0A067C8P2_SAPPC
A0A067CCJ5_SAPPC
A0A067CGL7_SAPPC
A0A067CN29_SAPPC
A0A067CP64_SAPPC
A0A067CQU8_SAPPC
A0A067CUY7_SAPPC
A0A067QPX2_ZOONE
A0A068Y3Z4_ECHMU
A0A072VBG0_MEDTR
A0A072VBZ7_MEDTR
A0A074SRJ4_HAMHA
A0A074SW54_HAMHA
A0A074YWP1_9TREM
A0A074Z7I6_9TREM
A0A074ZU94_9TREM
A0A075AIQ4_9TREM
A0A077ZSB1_STYLE
A0A078AAU0_STYLE
A0A078AKP6_STYLE
A0A078AL68_STYLE
A0A078ATW0_STYLE
A0A078AV37_STYLE
A0A078IHJ2_BRANA
A0A078J6A6_BRANA
A0A087GM42_ARAAL
A0A087RHY8_APTFO
A0A087RIF3_APTFO
A0A087SXT7_9ARAC
A0A087T0D5_9ARAC
A0A087T1P2_9ARAC
A0A087T4R0_9ARAC
A0A087UWJ8_9ARAC
A0A087V8J0_BALRE
A0A087VIG6_BALRE
A0A087VQB3_BALRE
A0A087X4F5_POEFO
A0A087XHX1_POEFO
A0A087YDD7_POEFO
A0A088A8Q4_APIME
A0A091DAS0_FUKDA
A0A091DB66_FUKDA
A0A091DLZ4_FUKDA
A0A091EP21_CORBR
A0A091FN53_9AVES
A0A091FXD0_CORBR
A0A091H4K9_BUCRH
A0A091HUP2_BUCRH
A0A091HXJ0_BUCRH
A0A091I8M8_CALAN
A0A091IAD3_CALAN
A0A091J0L1_9AVES
A0A091JYK0_COLST
A0A091K6C5_9AVES
A0A091KV46_9GRUI
A0A091LML9_CATAU
A0A091LPQ4_CATAU
A0A091LRK0_CARIC
A0A091LVG9_CARIC
A0A091M0C8_CATAU
A0A091M3T2_CARIC
A0A091NBY2_APAVI
A0A091NCP7_9PASS
A0A091NM79_APAVI
A0A091P4N0_LEPDC
A0A091P822_HALAL
A0A091PGU7_APAVI
A0A091PL80_LEPDC
A0A091PQP5_HALAL
A0A091PYI7_LEPDC
A0A091Q4T6_LEPDC
A0A091QGN8_MERNU
A0A091QUP4_MERNU
A0A091RDI9_9GRUI
A0A091RY42_NESNO
A0A091SDI7_NESNO
A0A091SDW9_9AVES
A0A091TS55_9AVES
A0A091TWE9_PHALP
A0A091U5T9_PHALP
A0A091UGX1_PHORB
A0A091UT59_NIPNI
A0A091V7M9_PHORB
A0A091W2A0_NIPNI
A0A091WA03_OPIHO
A0A091XEW3_OPIHO
A0A093BLF2_CHAPE
A0A093C2G6_TAUER
A0A093CDC8_9AVES
A0A093DUR4_9AVES
A0A093EGA2_9AVES
A0A093EIJ6_TYTAL
A0A093ESH3_GAVST
A0A093F0H0_GAVST
A0A093F3Q7_GAVST
A0A093F8K4_GAVST
A0A093FEA9_TYTAL
A0A093FSS9_TYTAL
A0A093FW38_TYTAL
A0A093G4E3_PICPB
A0A093G842_PICPB
A0A093HEJ9_PICPB
A0A093HJZ8_STRCA
A0A093HZM4_STRCA
A0A093I897_FULGA
A0A093JEG6_FULGA
A0A093L2B3_FULGA
A0A093L519_EURHL
A0A093QEK6_9PASS
A0A094KNR1_ANTCR
A0A094KW94_ANTCR
A0A094L0A2_9AVES
A0A094L537_9AVES
A0A094LZV9_9AVES
A0A094MZI8_9AVES
A0A094N2B4_ANTCR
A0A094ZCF0_SCHHA
A0A094ZGD8_SCHHA
A0A094ZHT3_SCHHA
A0A094ZMW8_SCHHA
A0A094ZU56_SCHHA
A0A096N845_PAPAN
A0A096NAW5_PAPAN
A0A096P8W8_OSTTA
A0A096P9K9_OSTTA
A0A099Z438_TINGU
A0A099ZNX3_TINGU
A0A099ZQK1_TINGU
A0A099ZZ10_CHAVO
A0A0A0AQG5_CHAVO
A0A0A1NI15_9FUNG
A0A0A1PAK3_9FUNG
A0A0A2V4V7_BEABA
A0A0A2VNU4_BEABA
A0A0B0N315_GOSAR
A0A0B0PTV1_GOSAR
A0A0B1S6D4_OESDE
A0A0B2R1M3_GLYSO
A0A0B2RWN2_GLYSO
A0A0B2V2Y8_TOXCA
A0A0B4KGE9_DROME
A0A0C2CPY7_9BILA
A0A0C2FFN8_9BILA
A0A0C2GGH5_9BILA
A0A0C2GHF6_9BILA
A0A0C2GMK5_9BILA
A0A0C2GY63_9BILA
A0A0C2MI86_THEKT
A0A0D2MIH4_9CHLO
A0A0D2MW47_9CHLO
A0A0D2NFY0_GOSRA
A0A0D2NFY3_GOSRA
A0A0D2PWD1_GOSRA
A0A0D2RQ27_GOSRA
A0A0D2SKL4_GOSRA
A0A0D2UE08_CAPO3
A0A0D2VR75_CAPO3
A0A0D2WPJ7_CAPO3
A0A0D3B545_BRAOL
A0A0D3ESG9_9ORYZ
A0A0D3ESH0_9ORYZ
A0A0D8XP13_DICVI
A0A0D8XV74_DICVI
A0A0D9RA78_CHLSB
A0A0D9S432_CHLSB
A0A0D9YD46_9ORYZ
A0A0E0N0Q8_ORYRU
A0A0F8AZD0_LARCR
A0A0G2K2X9_RAT
A0A0G2K997_RAT
A0A0G4EDH8_VITBC
A0A0G4EP73_VITBC
A0A0G4EPJ9_VITBC
A0A0G4GPL9_VITBC
A0A0G4IW31_PLABS
A0A0G4J0S5_PLABS
A0A0G4J3S8_PLABS
A0A0G4J3Y9_PLABS
A0A0J7KFS1_LASNI
A0A0J7KRZ7_LASNI
A0A0J7L3X1_LASNI
A0A0J7L7X6_LASNI
A0A0J7N637_LASNI
A0A0K0D1K9_ANGCA
A0A0K0D486_ANGCA
A0A0K0D4A1_ANGCA
A0A0K9PWQ1_ZOSMR
A0A0K9RKT4_SPIOL
A0A0L0C6U9_LUCCU
A0A0L0CQB3_LUCCU
A0A0L0D653_THETB
A0A0L0DB57_THETB
A0A0L0DDC3_THETB
A0A0L0DNM0_THETB
A0A0L0DQB1_THETB
A0A0L0FVC7_9EUKA
A0A0L0G461_9EUKA
A0A0L7RA96_9HYME
A0A0L7RAJ0_9HYME
A0A0L8FZZ8_OCTBM
A0A0L8GQK5_OCTBM
A0A0L8I2F0_OCTBM
A0A0L8IF77_OCTBM
A0A0L8IFE0_OCTBM
A0A0L9VJD9_PHAAN
A0A0M0JIQ7_9EUKA
A0A0M0JJL3_9EUKA
A0A0M0JLG5_9EUKA
A0A0M0JLS6_9EUKA
A0A0M0JP46_9EUKA
A0A0M0JXW6_9EUKA
A0A0M3IR72_ASCLU
A0A0M3IT57_ASCLU
A0A0M8ZXB4_9HYME
A0A0N4XFD3_NIPBR
A0A0N4ZXQ5_PARTI
A0A0N5CRD8_THECL
A0A0N8B6F7_9CRUS
A0A0N8JYG3_9TELE
A0A0N8K1X7_9TELE
A0A0P0MEM6_9BURK
A0A0P1A4U4_9STRA
A0A0P1APJ3_9STRA
A0A0P1APZ5_9STRA
A0A0P1AY11_9STRA
A0A0P7UQ24_9TELE
A0A0P7V1U8_9TELE
A0A0P7WU72_9TELE
A0A0P7XEN5_9TELE
A0A0P7XFB8_9TELE
A0A0R3P144_DROPS
A0A0R3P175_DROPS
A0A0R3P5D4_DROPS
A0A0R3P6B7_DROPS
A0A0R3P6H6_DROPS
A0A0R3P719_DROPS
A0A0R3PH18_ANGCS
A0A0R3Q7P2_9BILA
A0A0R3QUU0_9BILA
A0A0R3QZ45_9BILA
A0A0R3SZT9_HYMNN
A0A0R3T515_HYMNN
A0A0R3U5B4_9CEST
A0A0R3UAQ9_9CEST
A0A0R3W8N0_TAEAS
A0A0R3WPM7_HYDTA
A0A0R4IB18_DANRE
A0A0R4IF91_DANRE
A0A0R4IHY9_DANRE
A0A0S4J606_BODSA
A0A0S4T875_HYMMI
A0A0T6AYY6_9SCAR
A0A0T6BC13_9SCAR
A0A0T6BI11_9SCAR
A0A0U9HR89_KLEFL
A0A0V0QB80_PSEPJ
A0A0V0QZC6_PSEPJ
A0A0V0R0K1_PSEPJ
A0A0V0YHW3_TRIPS
A0A0V1H1N8_9BILA
A0A0W8CCY8_PHYNI
A0A0W8CQA8_PHYNI
A0A0W8CV00_PHYNI
A0A0W8CWU1_PHYNI
A0A132A621_SARSC
A0A132AI52_SARSC
A0A137NVV6_CONC2
A0A137PAE8_CONC2
A0A139ANF5_GONPR
A0A139WP62_TRICA
A0A140LHT5_MOUSE
A0A140LIA1_MOUSE
A0A151M1T1_ALLMI
A0A151N502_ALLMI
A0A151NRK5_ALLMI
A0A151NRQ0_ALLMI
A0A151WSM0_9HYME
A0A152A136_9MYCE
A0A154PN53_9HYME
A0A158NAT6_ATTCE
A0A158NEU4_ATTCE
A0A158PC78_ANGCA
A0A158QIW9_HYMNN
A0A158QPX0_HAEPC
A0A158QTQ0_9CEST
A0A158RDD0_HYDTA
A0A161ZWI7_DAUCA
A0A164ZHM5_DAUCA
A0A165Z5A6_DAUCA
A0A165Z5B3_DAUCA
A0A176W9B8_MARPO
A0A176WD22_MARPO
A0A183AEJ5_9TREM
A0A183CKP1_GLOPA
A0A183CXC4_9BILA
A0A183E424_9BILA
A0A183GIP6_HELBK
A0A183GU29_HELBK
A0A183H9A8_9BILA
A0A183I3N0_9BILA
A0A183IDF8_9BILA
A0A183J4X0_9BILA
A0A183K255_9TREM
A0A183LEC0_9TREM
A0A183N9M4_9TREM
A0A183P3X4_9TREM
A0A183QJX9_9TREM
A0A183QML9_9TREM
A0A183QNS0_9TREM
A0A183SGG8_SCHSO
A0A183SMM1_SCHSO
A0A183T4I4_SCHSO
A0A183T5H0_SCHSO
A0A183VQ22_TRIRE
A0A194Q1Z0_PAPXU
A0A194R2B4_PAPMA
A0A1B0GTG6_HUMAN
A0A1B0GTM1_HUMAN
A0A1B0GUM5_HUMAN
A0A1B0GVI2_HUMAN
A0A1B8Y9A0_XENTR
A0BF28_PARTE
A0D071_PARTE
A0D4P8_PARTE
A0E2S7_PARTE
A0EAP2_PARTE
A2BHL7_DANRE
A4S304_OSTLU
A7RM05_NEMVE
A7S9M8_NEMVE
A7SLD1_NEMVE
A7SLD2_NEMVE
A7SNJ0_NEMVE
A7STF7_NEMVE
A7TIK0_VANPO
A9RNL0_PHYPA
A9RQ56_PHYPA
A9RSH5_PHYPA
A9RXK1_PHYPA
A9S3P3_PHYPA
A9SJA7_PHYPA
A9T5T5_PHYPA
A9TLF6_PHYPA
A9UQH3_MONBE
A9UUV2_MONBE
A9V8X6_MONBE
A9VBA6_MONBE
A9VDS1_MONBE
B0UYF7_DANRE
B0WD50_CULQU
B0WDX4_CULQU
B0WM42_CULQU
B0WM44_CULQU
B0XEU5_CULQU
B3RSS3_TRIAD
B4H052_DROPE
B4R4P0_DROSI
B4R5D3_DROSI
B5DVA6_DROPS
B7G8I5_PHATC
B7PK07_IXOSC
B7S417_PHATC
B7Z3R2_HUMAN
B8A7K5_ORYSI
B8B3D3_ORYSI
B8BSH1_THAPS
B8BUC5_THAPS
B8Q2V9_CHICK
B9RVZ5_RICCO
C1N2D2_MICPC
C3XZ31_BRAFL
C3Z9B7_BRAFL
C3ZA65_BRAFL
C3ZNK2_BRAFL
C3ZY89_BRAFL
C4IXV6_DANRE
C4IXV8_BOVIN
C6HIE5_AJECH
D0MUV6_PHYIT
D0MW97_PHYIT
D0N440_PHYIT
D0N7Y7_PHYIT
D0N7Y8_PHYIT
D0N946_PHYIT
D0NPS3_PHYIT
D2A6B3_TRICA
D3B9K1_POLPA
D3ZTJ6_RAT
D7FNV4_ECTSI
D7M2M4_ARALL
D8LB68_ECTSI
D8LKX7_ECTSI
D8LTL9_ECTSI
E0VHQ9_PEDHC
E1BIB9_BOVIN
E1BQ97_CHICK
E2A4Y5_CAMFO
E2AQ73_CAMFO
E2BLT9_HARSA
E2QYG4_CANLF
E2RT83_CANLF
E4WVV7_OIKDI
E4X8K5_OIKDI
E4XHV3_OIKDI
E7ETX0_HUMAN
E9G947_DAPPU
E9G948_DAPPU
E9GLT0_DAPPU
E9IEK8_SOLIN
E9IL56_SOLIN
F0XY75_AURAN
F0Y161_AURAN
F0Y170_AURAN
F0Y4S1_AURAN
F0Y9L1_AURAN
F0YJG5_AURAN
F0YKC5_AURAN
F0YLM2_AURAN
F1MAS6_RAT
F1MSJ0_BOVIN
F1NSV9_CHICK
F1QGT9_DANRE
F1R4Z3_DANRE
F1RY74_PIG
F1S1Z0_PIG
F1SHR7_PIG
F2TYI0_SALR5
F2TZD5_SALR5
F2U899_SALR5
F2ULH3_SALR5
F2US35_SALR5
F4QEQ1_DICFS
F4WJE8_ACREC
F6QHM7_CIOIN
F6XYZ7_HORSE
F6ZZ82_XENTR
F7C7D4_MACMU
F7D475_ORNAN
F7DBM4_MONDO
F7DI86_HORSE
F7DIT7_CALJA
F7F4J7_CALJA
F7FE64_ORNAN
F7G0K2_CALJA
F7GPF3_MACMU
F7GUY6_MACMU
F7GWR2_CALJA
F7I601_CALJA
F7IAQ0_CALJA
F7IAT7_CALJA
F7IP77_CALJA
F8WD82_HUMAN
G0M719_CAEBE
G0QIV8_ICHMG
G0QIW6_ICHMG
G0QIZ1_ICHMG
G0QM72_ICHMG
G0QP13_ICHMG
G0QTW7_ICHMG
G0R242_ICHMG
G1KBX4_ANOCA
G1KRY0_ANOCA
G1KVE7_ANOCA
G1L487_AILME
G1LQ73_AILME
G1LST0_AILME
G1MFT5_AILME
G1MV28_MELGA
G1NC29_MELGA
G1NCP2_MELGA
G1NPV2_MELGA
G1NSI7_MYOLU
G1PMM0_MYOLU
G1PTV3_MYOLU
G1Q3Q1_MYOLU
G1QH14_NOMLE
G1R4C4_NOMLE
G1SZK2_RABIT
G1U084_RABIT
G3HBN0_CRIGR
G3INH4_CRIGR
G3P4R1_GASAC
G3PNI2_GASAC
G3R4J8_GORGO
G3R4K1_GORGO
G3R4X7_GORGO
G3SIM7_GORGO
G3T3S0_LOXAF
G3TRD5_LOXAF
G3VEE0_SARHA
G3VQB3_SARHA
G3WRZ5_SARHA
G4YQU5_PHYSP
G4YWA0_PHYSP
G4ZIT4_PHYSP
G4ZJ37_PHYSP
G5AA74_PHYSP
G5AAP2_PHYSP
G5AGH5_PHYSP
G5AKW7_HETGA
G5APS6_HETGA
G5BSR8_HETGA
G6CI87_DANPL
G6CL21_DANPL
G7PIR1_MACFA
G7PNZ5_MACFA
G7Y8M4_CLOSI
G8ZAG7_CAVPO
H0ES61_GLAL7
H0V5H5_CAVPO
H0W3T7_CAVPO
H0XBG2_OTOGA
H0XD96_OTOGA
H0XTE9_OTOGA
H0Z4K0_TAEGU
H0ZFN6_TAEGU
H2KRU6_CLOSI
H2KVH8_CLOSI
H2LVW9_ORYLA
H2MDU1_ORYLA
H2NCK2_PONAB
H2Q6X8_PANTR
H2RVE4_TAKRU
H2UDP8_TAKRU
H2UDP9_TAKRU
H2UX12_TAKRU
H2UX13_TAKRU
H2V9I9_TAKRU
H2XPE2_CIOIN
H2YUA2_CIOSA
H2YUA3_CIOSA
H3AQL6_LATCH
H3BCK6_LATCH
H3BMW6_HUMAN
H3BNT0_HUMAN
H3BUA8_HUMAN
H3C0V2_TETNG
H3C8J8_TETNG
H3CCM3_TETNG
H3CLP0_TETNG
H3DEP9_TETNG
H3DXJ5_PRIPA
H3G2D2_PRIPA
H3G2D4_PRIPA
H3GS39_PHYRM
H3GUA0_PHYRM
H9G9M0_ANOCA
H9G9Q8_ANOCA
H9GVC9_ANOCA
H9JTC2_BOMMO
I1F8B1_AMPQE
I1FQP1_AMPQE
I1FVT0_AMPQE
I1G2T5_AMPQE
I1M3S8_SOYBN
I1NQM8_ORYGL
I3IS19_DANRE
I3J656_ORENI
I3J657_ORENI
I3K7K8_ORENI
I3K7K9_ORENI
I3KGN9_ORENI
I3LYG8_ICTTR
I3LZK2_ICTTR
I3MIK4_ICTTR
I3NDL7_ICTTR
I7MDP9_TETTS
J9DYV6_WUCBA
J9EVZ7_WUCBA
J9F7N1_WUCBA
J9F9D3_WUCBA
J9IT76_9SPIT
J9JHA5_CANLF
J9K983_ACYPI
K0S4I3_THAOC
K1PV83_CRAGI
K1QPL4_CRAGI
K1RI95_CRAGI
K1RVQ2_CRAGI
K3WPZ8_PYTUL
K3WQ22_PYTUL
K3WVK7_PYTUL
K3X1U8_PYTUL
K3X7Q9_PYTUL
K3X934_PYTUL
K3X948_PYTUL
K4CFU2_SOLLC
K7FPL8_PELSI
K7FSE3_PELSI
K7FXA0_PELSI
K7G0L2_PELSI
K7GI77_PELSI
K7GWE8_CAEJA
K7GWE9_CAEJA
K7H7K1_CAEJA
K7H7K2_CAEJA
K7IN16_NASVI
K7LW29_SOYBN
K8YQT3_NANGC
L1I8I0_GUITH
L1IJS8_GUITH
L1J2A5_GUITH
L1J300_GUITH
L1JKQ7_GUITH
L1JZY3_GUITH
L1K124_GUITH
L5KPS6_PTEAL
L5KWW8_PTEAL
L5LE61_MYODS
L5LF18_MYODS
L5LK22_MYODS
L5LQU2_MYODS
L8GIZ7_ACACA
L8H0U0_ACACA
L8XZN2_TUPCH
L8YGP0_TUPCH
L9KLU6_TUPCH
M0XQF5_HORVD
M1A8R1_SOLTU
M3VZ55_FELCA
M3XCB9_FELCA
M3XU28_MUSPF
M3XZJ7_MUSPF
M3YD19_MUSPF
M3ZZG5_XIPMA
M4AE85_XIPMA
M4AG13_XIPMA
M4AHE5_XIPMA
M4BQI9_HYAAE
M4C9E1_BRARP
M4EZH6_BRARP
M5E4K5_MALS4
M5E4N7_MALS4
M7B413_CHEMY
M7BC95_CHEMY
Q22BI8_TETTS
Q22SA3_TETTS
Q23RF4_TETTS
Q54HZ8_DICDI
Q5TNR8_ANOGA
Q8C8Q4_MOUSE
R0GT49_9BRAS
R1CN02_EMIHU
R1CZF3_EMIHU
R1DNN1_EMIHU
R1EJA6_EMIHU
R1F8T1_EMIHU
R7RWL2_STEHR
R7VT95_COLLI
S7MCL3_MYOBR
S7N4D4_MYOBR
S7PHV5_MYOBR
S9VCT2_9TRYP
S9X0W3_CAMFR
S9X4U9_CAMFR
S9XCF3_CAMFR
S9XFQ8_CAMFR
S9XR36_CAMFR
S9XRM3_CAMFR
T0PXW7_9STRA
T0QRQ6_9STRA
T0R193_9STRA
T0R391_9STRA
T0RG30_9STRA
T0RNU9_9STRA
T0RRZ5_9STRA
T0S6M8_9STRA
T1EGZ0_HELRO
T1EQH3_HELRO
T1GFM1_MEGSC
T1K286_TETUR
T1K5Y8_TETUR
TPC1_ARATH
TPC1_HUMAN
TPC1_MOUSE
TPC1_ORYSJ
TPC1_RAT
TPC2_DANRE
TPC2_HUMAN
TPC2_MOUSE
U3I6U7_ANAPL
U3IAJ3_ANAPL
U3IV83_ANAPL
U3IV93_ANAPL
U3J266_ANAPL
U3J8A2_ANAPL
U3J8A8_ANAPL
U3J8B6_ANAPL
U3JSJ2_FICAL
U3JZ72_FICAL
U3K2C1_FICAL
U3KAB3_FICAL
U3KLV0_RABIT
U4UR78_DENPD
U4US03_DENPD
U6GUZ8_EIMAC
U6K148_9EIME
U6MN64_9EIME
U6PCA9_HAECO
V3Z0U0_LOTGI
V3ZK60_LOTGI
V4AHC1_LOTGI
V4BUM0_LOTGI
V4BYZ2_LOTGI
V4TJC2_9ROSI
V4UE34_9ROSI
V4W3I1_9ROSI
V5B283_TRYCR
V5DIN7_TRYCR
V7C493_PHAVU
V8NFR2_OPHHA
V8NI64_OPHHA
V8NLM3_OPHHA
V9E5V3_PHYPR
V9EIB6_PHYPR
V9F3W1_PHYPR
V9FPV9_PHYPR
W2PSZ4_PHYPN
W2QN97_PHYPN
W2QYJ0_PHYPN
W2R999_PHYPN
W2STU8_NECAM
W2YBW9_PHYPR
W2YLJ0_PHYPR
W2ZAS2_PHYPR
W2ZYF5_PHYPR
W4FXK5_9STRA
W4FZ18_9STRA
W4FZM6_9STRA
W4GNX1_9STRA
W4GNX5_9STRA
W4GNX7_9STRA
W4GNY2_9STRA
W4GQ12_9STRA
W4GQ18_9STRA
W4GQY2_9STRA
W4GQY7_9STRA
W4GRA9_9STRA
W4GRB3_9STRA
W4H5M8_9STRA
W4H5Y6_9STRA
W4H604_9STRA
W4H608_9STRA
W4H6W6_9STRA
W4H7R3_9STRA
W4H7R9_9STRA
W4H866_9STRA
W4H892_9STRA
W4H898_9STRA
W4HA74_9STRA
W4HA82_9STRA
W4YZ70_STRPU
W4Z821_STRPU
W4ZCE7_STRPU
W5JMZ6_ANODA
W5KI88_ASTMX
W5KIG7_ASTMX
W5KQX3_ASTMX
W5KWV2_ASTMX
W5MCH1_LEPOC
W5MPH5_LEPOC
W5NF07_LEPOC
W5NQS3_SHEEP
W5P0P5_SHEEP
W5PG07_SHEEP
W5PXZ8_SHEEP
W5PYY8_SHEEP
W5Q728_SHEEP
W6NJA1_HAECO
W6UKU7_ECHGR
W6UM64_ECHGR
W6V158_ECHGR
W7TIU8_9STRA
W7TKQ2_9STRA
W7TMY7_9STRA
W7TN33_9STRA
W9QKH8_9ROSA
X6MI13_RETFI
X6MLI3_RETFI
X6MTI1_RETFI
X6MW05_RETFI
X6MWZ7_RETFI
X6MXW2_RETFI
X6MZ07_RETFI
X6N4M1_RETFI
X6NBZ8_RETFI
X6NKX1_RETFI
X6NRI5_RETFI
X6NRW1_RETFI
X6NTC2_RETFI
X6NXI9_RETFI
