# Supplementary material for: Widespread evolutionary crosstalk among protein domains in the context of multi-domain proteins
Source: PLoS One. 2018 Aug 31;13(8):e0203085. doi: 10.1371/journal.pone.0203085 (PMC6118372; doi:10.1371/journal.pone.0203085)
Supplement: S1 File — This archive contains a file presenting the list of UniProt identifiers of the URPs sequences included in the multi-domain MSAs for each of the 2,063 studied multi-domain architectures, and files containing the values of MI¯ and nMI¯ for individual domain pairs before and after domain sequence shuffling. (GZ) [file pone.0203085.s001.tar.gz › ./Pfam_family_vectors/PF03931_PF01466_all_alignment_sequences_UniProt_IDs]

A0A010RFD6_9PEZI
A0A015J774_9GLOM
A0A015L9L6_9GLOM
A0A016SVP4_9BILA
A0A016TCS7_9BILA
A0A017S9G8_9EURO
A0A022PQ52_ERYGU
A0A022QXM2_ERYGU
A0A022QZZ5_ERYGU
A0A022RCA8_ERYGU
A0A022RCK9_ERYGU
A0A022RE08_ERYGU
A0A022RGF9_ERYGU
A0A022RGR1_ERYGU
A0A022RIQ7_ERYGU
A0A022RJC0_ERYGU
A0A024GUU6_9STRA
A0A024UF88_9STRA
A0A024URZ8_9STRA
A0A024W2P8_PLAFA
A0A024WJF8_PLAFA
A0A026WDM6_CERBI
A0A044VBM3_ONCVO
A0A058Z7W4_9EUKA
A0A058ZXD9_EUCGR
A0A059AH91_EUCGR
A0A059ANI3_EUCGR
A0A059ANI8_EUCGR
A0A059ANX8_EUCGR
A0A059AP64_EUCGR
A0A059APE3_EUCGR
A0A059APE7_EUCGR
A0A059AQ53_EUCGR
A0A059ASF0_EUCGR
A0A059AT40_EUCGR
A0A059BPH6_EUCGR
A0A059BPP4_EUCGR
A0A059BQI2_EUCGR
A0A059C3I6_EUCGR
A0A059JJZ6_9EURO
A0A061DEP5_BABBI
A0A061DF70_THECC
A0A061DU64_THECC
A0A061DV37_THECC
A0A061DY20_THECC
A0A061E0Y6_THECC
A0A061FAW2_THECC
A0A061FIY1_THECC
A0A061FN89_THECC
A0A061G106_THECC
A0A061G241_THECC
A0A061GB15_THECC
A0A061IWP7_TRYRA
A0A063BS78_9HYPO
A0A066UUY8_9HOMO
A0A066WHE4_9BASI
A0A066X9Z2_COLSU
A0A067BFQ6_SAPPC
A0A067CIP5_SAPPC
A0A067CR59_SAPPC
A0A067CTN9_SAPPC
A0A067D2Z3_CITSI
A0A067DBI8_CITSI
A0A067F5Z4_CITSI
A0A067FEA6_CITSI
A0A067FK41_CITSI
A0A067FL58_CITSI
A0A067FNS0_CITSI
A0A067FX48_CITSI
A0A067FYW0_CITSI
A0A067H2K4_CITSI
A0A067H2L1_CITSI
A0A067H2Z7_CITSI
A0A067H301_CITSI
A0A067H5N0_CITSI
A0A067HE60_CITSI
A0A067HE63_CITSI
A0A067HEE5_CITSI
A0A067JJB8_JATCU
A0A067JME9_JATCU
A0A067JQJ6_JATCU
A0A067KA52_JATCU
A0A067KCW8_JATCU
A0A067KJ15_JATCU
A0A067KMB4_JATCU
A0A067KMG6_JATCU
A0A067KYF6_JATCU
A0A067L333_JATCU
A0A067M9K3_9HOMO
A0A067PC25_PLEOS
A0A067QB86_9HOMO
A0A067QU85_ZOONE
A0A067T133_9AGAR
A0A068RIN1_9FUNG
A0A068SJ51_9FUNG
A0A068XTL6_HYMMI
A0A068YBQ3_ECHMU
A0A072NSH7_9EURO
A0A072PJS7_9EURO
A0A072TL31_MEDTR
A0A072TM42_MEDTR
A0A072TQL1_MEDTR
A0A072TV56_MEDTR
A0A072TWK8_MEDTR
A0A072U1V4_MEDTR
A0A072U1W2_MEDTR
A0A072U1X2_MEDTR
A0A072U2S6_MEDTR
A0A072U2T3_MEDTR
A0A072U9B2_MEDTR
A0A072UCY3_MEDTR
A0A072UGR2_MEDTR
A0A072UI32_MEDTR
A0A072UKQ4_MEDTR
A0A074RZK8_9HOMO
A0A074ST02_HAMHA
A0A074W4A5_9PEZI
A0A074X070_9PEZI
A0A074XQP0_AURPU
A0A074YQ77_9PEZI
A0A075B1P6_9FUNG
A0A077RW53_WHEAT
A0A077S3J1_WHEAT
A0A077S437_WHEAT
A0A077Z5L4_TRITR
A0A077ZW45_STYLE
A0A078A986_STYLE
A0A078B2X4_STYLE
A0A078B9V0_STYLE
A0A078C4D4_BRANA
A0A078C4K4_BRANA
A0A078C4K8_BRANA
A0A078C4S1_BRANA
A0A078C4S7_BRANA
A0A078C8N4_BRANA
A0A078C9Z7_BRANA
A0A078CCG7_BRANA
A0A078CK48_BRANA
A0A078CUV1_BRANA
A0A078D1X7_BRANA
A0A078D9K2_BRANA
A0A078DEK4_BRANA
A0A078DJJ5_BRANA
A0A078DZ33_BRANA
A0A078E2H5_BRANA
A0A078EC42_BRANA
A0A078EC86_BRANA
A0A078EKW3_BRANA
A0A078EM29_BRANA
A0A078EQB0_BRANA
A0A078F2D1_BRANA
A0A078FK66_BRANA
A0A078FPR0_BRANA
A0A078FPY2_BRANA
A0A078G1N3_BRANA
A0A078GSA2_BRANA
A0A078HPY2_BRANA
A0A078HQM9_BRANA
A0A078HRH6_BRANA
A0A078HSD4_BRANA
A0A078I2Q7_BRANA
A0A078I3T1_BRANA
A0A078I6L0_BRANA
A0A078JB36_BRANA
A0A078JL74_BRANA
A0A078JQ88_BRANA
A0A078JRV7_BRANA
A0A078JTK5_BRANA
A0A080WJZ1_TRIRC
A0A080YUQ5_WHEAT
A0A084G6H6_9PEZI
A0A084QU56_9HYPO
A0A084VMI1_ANOSI
A0A085MMT4_9BILA
A0A086TF63_ACRC1
A0A087GUC8_ARAAL
A0A087GUC9_ARAAL
A0A087GUD0_ARAAL
A0A087GUD1_ARAAL
A0A087GUD2_ARAAL
A0A087GZ08_ARAAL
A0A087GZA7_ARAAL
A0A087GZA8_ARAAL
A0A087GZA9_ARAAL
A0A087H1Q7_ARAAL
A0A087HIT1_ARAAL
A0A087HPT9_ARAAL
A0A087RF33_APTFO
A0A087UD75_9ARAC
A0A087XJD4_POEFO
A0A088AV18_APIME
A0A091D610_FUKDA
A0A091D8L6_FUKDA
A0A091DJ87_FUKDA
A0A091EML7_CORBR
A0A091FLK0_9AVES
A0A091HAB7_BUCRH
A0A091IR57_CALAN
A0A091JNS7_9AVES
A0A091KFG6_9GRUI
A0A091L579_CATAU
A0A091N9F7_9PASS
A0A091PXT3_LEPDC
A0A091QPM1_9GRUI
A0A091QQ78_HALAL
A0A091S9P3_NESNO
A0A091UZE4_NIPNI
A0A091VEM4_OPIHO
A0A093F174_TAUER
A0A093FH64_GAVST
A0A093FTM2_PICPB
A0A093H3B1_STRCA
A0A093IYU5_EURHL
A0A093PZ83_9PASS
A0A093XB98_9PEZI
A0A093YMX7_9PEZI
A0A093YV16_9PEZI
A0A093ZF13_9PEZI
A0A094A983_9PEZI
A0A094APS4_9PEZI
A0A094B9J5_9PEZI
A0A094CEK4_9PEZI
A0A094CV76_9PEZI
A0A094DJQ9_9PEZI
A0A094EXG4_9PEZI
A0A094EYW2_9PEZI
A0A094GBZ0_9PEZI
A0A094GHW5_9PEZI
A0A094GZG5_9PEZI
A0A094I407_9PEZI
A0A094I756_9PEZI
A0A094KDU1_9PEZI
A0A094L5X1_ANTCR
A0A094N918_9AVES
A0A094ZPG0_SCHHA
A0A095D1F4_CRYGR
A0A096MMD6_PAPAN
A0A096N478_PAPAN
A0A096P279_PAPAN
A0A096P9F8_OSTTA
A0A096PVI4_MAIZE
A0A096QAQ7_MAIZE
A0A096QTK8_MAIZE
A0A096QTZ6_MAIZE
A0A096R632_MAIZE
A0A096RIS1_MAIZE
A0A096RZD9_MAIZE
A0A096TP87_MAIZE
A0A096TP98_MAIZE
A0A096UBK9_MAIZE
A0A096USH3_WHEAT
A0A099P552_PICKU
A0A099ZGX0_TINGU
A0A099ZZ65_CHAVO
A0A0A0K4P4_CUCSA
A0A0A0KM48_CUCSA
A0A0A0KRJ8_CUCSA
A0A0A0L1L3_CUCSA
A0A0A0LMK0_CUCSA
A0A0A1SX45_9HYPO
A0A0A1U889_ENTIV
A0A0A1UBU4_ENTIV
A0A0A1UH40_ENTIV
A0A0A1V3I6_9HYPO
A0A0A2KUB8_PENIT
A0A0A2L0G2_PENEN
A0A0A2W2I3_BEABA
A0A0A8L7I3_9SACH
A0A0B0N9M5_GOSAR
A0A0B0PI63_GOSAR
A0A0B0PJ28_GOSAR
A0A0B0PQ84_GOSAR
A0A0B0Q2K7_GOSAR
A0A0B1PFF4_UNCNE
A0A0B1TLU4_OESDE
A0A0B1TNB1_OESDE
A0A0B2NQP2_GLYSO
A0A0B2NYY8_GLYSO
A0A0B2PNW1_GLYSO
A0A0B2R4N1_GLYSO
A0A0B2RNA5_GLYSO
A0A0B2RTE8_GLYSO
A0A0B2SBR6_GLYSO
A0A0B2SC95_GLYSO
A0A0B2SWG7_GLYSO
A0A0B2UVR0_TOXCA
A0A0B2UY40_TOXCA
A0A0B2VAK4_TOXCA
A0A0B2VC88_TOXCA
A0A0B2WN85_9HYPO
A0A0B4HM93_9HYPO
A0A0B7ND02_9FUNG
A0A0C2CHW9_9BILA
A0A0C2GDR6_9BILA
A0A0C2X6T4_AMAMU
A0A0C3AXJ2_9HOMO
A0A0C3CJ54_HEBCY
A0A0C3EAF9_9HOMO
A0A0C3EZJ5_9HOMO
A0A0C3FJT4_9HOMO
A0A0C3HVK7_9PEZI
A0A0C3KV84_PISTI
A0A0C3L302_9HOMO
A0A0C3PWC1_PHLGI
A0A0C3Q3Y1_9HOMO
A0A0C4DHP8_FUSO4
A0A0C4DKN0_MAGP6
A0A0C9MIH5_9FUNG
A0A0C9XUV9_9AGAR
A0A0D0A8B5_9HOMO
A0A0D0AA48_9HOMO
A0A0D0AUT6_9AGAR
A0A0D0B4F3_9HOMO
A0A0D0B840_9AGAR
A0A0D0C2B0_9AGAR
A0A0D0C5L2_9AGAR
A0A0D0C722_9AGAR
A0A0D0CLY0_9AGAR
A0A0D0CVG5_9AGAR
A0A0D0DWP4_9HOMO
A0A0D1DUW6_USTMA
A0A0D1VM60_9EURO
A0A0D1ZCI6_9EURO
A0A0D2AAC8_9EURO
A0A0D2AE15_9EURO
A0A0D2AQS7_9EURO
A0A0D2AQW9_9PEZI
A0A0D2BPL1_9EURO
A0A0D2CEL0_9EURO
A0A0D2CP77_9EURO
A0A0D2EP09_9EURO
A0A0D2FWN7_9EURO
A0A0D2G557_9EURO
A0A0D2K197_9EURO
A0A0D2LVF5_9AGAR
A0A0D2MDA5_GOSRA
A0A0D2MZ09_GOSRA
A0A0D2NUE0_9CHLO
A0A0D2PCQ7_GOSRA
A0A0D2PNC8_GOSRA
A0A0D2Q5X4_GOSRA
A0A0D2QDY6_GOSRA
A0A0D2QPY8_GOSRA
A0A0D2QY17_GOSRA
A0A0D2R415_GOSRA
A0A0D2R5M3_GOSRA
A0A0D2RC77_GOSRA
A0A0D2REL5_GOSRA
A0A0D2S6S7_GOSRA
A0A0D2SU81_GOSRA
A0A0D2SZT4_GOSRA
A0A0D2U3I4_GOSRA
A0A0D2WUS0_CAPO3
A0A0D2X4B4_CAPO3
A0A0D2ZYV3_BRAOL
A0A0D2ZZD0_BRAOL
A0A0D3AQX3_BRAOL
A0A0D3AU27_BRAOL
A0A0D3B6Y0_BRAOL
A0A0D3BK36_BRAOL
A0A0D3BQ82_BRAOL
A0A0D3BWS1_BRAOL
A0A0D3BWS2_BRAOL
A0A0D3CPB2_BRAOL
A0A0D3CPB3_BRAOL
A0A0D3CUW1_BRAOL
A0A0D3CWE3_BRAOL
A0A0D3D103_BRAOL
A0A0D3D7V6_BRAOL
A0A0D3D7V8_BRAOL
A0A0D3DAI7_BRAOL
A0A0D3DJN0_BRAOL
A0A0D3DUG0_BRAOL
A0A0D3DUG2_BRAOL
A0A0D3DUG4_BRAOL
A0A0D3DUH7_BRAOL
A0A0D3DUH9_BRAOL
A0A0D3DUI1_BRAOL
A0A0D3E7N1_BRAOL
A0A0D3GM77_9ORYZ
A0A0D3GM78_9ORYZ
A0A0D3GM80_9ORYZ
A0A0D3GPZ3_9ORYZ
A0A0D3GZM8_9ORYZ
A0A0D3H4G7_9ORYZ
A0A0D3H4H3_9ORYZ
A0A0D3H4K1_9ORYZ
A0A0D3H6T4_9ORYZ
A0A0D3H9H1_9ORYZ
A0A0D3HE20_9ORYZ
A0A0D3HLJ8_9ORYZ
A0A0D7A1Q1_9AGAR
A0A0D7AYS8_9HOMO
A0A0D8XK18_DICVI
A0A0D8XK57_DICVI
A0A0D9NDC8_ASPFA
A0A0D9QLP3_PLAFR
A0A0D9RMF4_CHLSB
A0A0D9UXP2_9ORYZ
A0A0D9VAX0_9ORYZ
A0A0D9VB16_9ORYZ
A0A0D9WL24_9ORYZ
A0A0D9WWI8_9ORYZ
A0A0D9X1Q1_9ORYZ
A0A0D9XBV8_9ORYZ
A0A0D9XK06_9ORYZ
A0A0D9XRV8_9ORYZ
A0A0D9Y024_9ORYZ
A0A0D9Y122_9ORYZ
A0A0D9YKZ2_9ORYZ
A0A0E0AFM7_9ORYZ
A0A0E0AFM8_9ORYZ
A0A0E0AFN3_9ORYZ
A0A0E0AIN9_9ORYZ
A0A0E0AMY3_9ORYZ
A0A0E0AMY4_9ORYZ
A0A0E0AMY5_9ORYZ
A0A0E0AUU6_9ORYZ
A0A0E0AUU7_9ORYZ
A0A0E0B0M3_9ORYZ
A0A0E0B0M5_9ORYZ
A0A0E0B2V4_9ORYZ
A0A0E0B5W0_9ORYZ
A0A0E0BAX3_9ORYZ
A0A0E0BIV2_9ORYZ
A0A0E0LH41_ORYPU
A0A0E0LH42_ORYPU
A0A0E0LJM2_ORYPU
A0A0E0LZ02_ORYPU
A0A0E0LZ45_ORYPU
A0A0E0LZ46_ORYPU
A0A0E0LZ48_ORYPU
A0A0E0M146_ORYPU
A0A0E0M3Y3_ORYPU
A0A0E0M805_ORYPU
A0A0E0MFA1_ORYPU
A0A0E0N8G1_ORYRU
A0A0E0N8G2_ORYRU
A0A0E0PSL8_ORYRU
A0A0E0Q3Z7_ORYRU
A0A0E0Q3Z9_ORYRU
A0A0E0Q893_ORYRU
A0A0E0Q894_ORYRU
A0A0E0QBH5_ORYRU
A0A0E0QBH7_ORYRU
A0A0E0QBI2_ORYRU
A0A0E0QBI4_ORYRU
A0A0E0QIA3_ORYRU
A0A0E0QLW6_ORYRU
A0A0E0QNX2_ORYRU
A0A0E0QRC0_ORYRU
A0A0E0QUG7_ORYRU
A0A0E0QZK0_ORYRU
A0A0E0R830_ORYRU
A0A0E9NKW9_9ASCO
A0A0F0I896_ASPPU
A0A0F4GQB3_9PEZI
A0A0F4XC84_HANUV
A0A0F4YV04_TALEM
A0A0F4ZHV1_9PEZI
A0A0F7TIG6_9EURO
A0A0F7UNE6_TOXGV
A0A0F8BS41_CERFI
A0A0F8V3Z9_9EURO
A0A0G0AK71_TRIHA
A0A0G2E9H5_9EURO
A0A0G2ENH9_9PEZI
A0A0G2EP02_9PEZI
A0A0G2I0S8_9EURO
A0A0G2I9H3_9PEZI
A0A0G2K4X8_RAT
A0A0G4EPG4_VITBC
A0A0G4FCT3_VITBC
A0A0G4IWI8_PLABS
A0A0G4IXZ3_PLABS
A0A0G4M8X0_9PEZI
A0A0G4N5R5_9PEZI
A0A0G4NYH9_PENCA
A0A0H1BH86_9EURO
A0A0H2QWP8_9HOMO
A0A0H2QXD4_9HOMO
A0A0H2R3K5_9HOMO
A0A0H2RHZ2_9HOMO
A0A0H2RL76_9HOMO
A0A0H2S2U2_9HOMO
A0A0H5CGA6_CYBJA
A0A0J0XUC2_9TREE
A0A0J7B0I5_COCIT
A0A0J8BEL0_BETVU
A0A0J8BK53_BETVU
A0A0J8BZU3_BETVU
A0A0J8C6Z1_BETVU
A0A0J8D0G1_BETVU
A0A0J8R931_COCIT
A0A0J8RJP0_COCIT
A0A0J9XMZ1_BRUMA
A0A0J9XNC0_BRUMA
A0A0J9XNL9_BRUMA
A0A0K0D2W8_ANGCA
A0A0K0DLJ7_ANGCA
A0A0K0E859_STRER
A0A0K0EYP4_9BILA
A0A0K6FPG5_9HOMO
A0A0K6G9R5_9HOMO
A0A0K6GHI8_9HOMO
A0A0K8L2E8_9EURO
A0A0K9R207_SPIOL
A0A0K9RCE1_SPIOL
A0A0L0BPW8_LUCCU
A0A0L0D1D5_THETB
A0A0L0FL69_9EUKA
A0A0L0H5L6_SPIPN
A0A0L0HJP5_SPIPN
A0A0L0NMW2_9HYPO
A0A0L0NUP0_9ASCO
A0A0L0T7D0_ALLMA
A0A0L0W047_9BASI
A0A0L0W087_9BASI
A0A0L1HFH6_9PLEO
A0A0L1IFC7_PLAFA
A0A0L1IU99_ASPNO
A0A0L1KQA8_9EUGL
A0A0L6UHI2_9BASI
A0A0L6WDW8_9AGAR
A0A0L7KPM7_9NEOP
A0A0L7M4P1_PLAF4
A0A0L7R7N1_9HYME
A0A0L8GN56_OCTBM
A0A0L9SRK1_9HYPO
A0A0L9TCJ7_PHAAN
A0A0L9TCW7_PHAAN
A0A0L9TPU0_PHAAN
A0A0L9U2Q0_PHAAN
A0A0L9UEK7_PHAAN
A0A0L9VJN3_PHAAN
A0A0M3HEW2_ASCLU
A0A0M3IEI5_ASCLU
A0A0M3JS43_ANISI
A0A0M3K631_ANISI
A0A0M8MTT4_9BASI
A0A0M8N2S2_9HYPO
A0A0M9FW01_9TRYP
A0A0M9WEN3_9EURO
A0A0N0BCZ5_9HYME
A0A0N0DDI9_9HYPO
A0A0N0NNL0_9EURO
A0A0N1HSC5_LEPSE
A0A0N4T0A7_BRUPA
A0A0N4TRS7_BRUPA
A0A0N4UKE6_DRAME
A0A0N4VB50_ENTVE
A0A0N4VKM1_ENTVE
A0A0N4VSQ9_HAEPC
A0A0N4WAA8_HAEPC
A0A0N4WVP6_HAEPC
A0A0N4XY75_NIPBR
A0A0N4XYD9_NIPBR
A0A0N4YKW1_NIPBR
A0A0N4YLT3_NIPBR
A0A0N4YP41_NIPBR
A0A0N4ZYE5_PARTI
A0A0N5AU78_9BILA
A0A0N5BFR6_STREA
A0A0N5CQT3_THECL
A0A0N5CXW9_THECL
A0A0N5DES1_TRIMR
A0A0N7Z284_ROSNE
A0A0N8K365_9TELE
A0A0P0X908_ORYSJ
A0A0P0XN22_ORYSJ
A0A0P1AG66_9STRA
A0A0P1BPX5_9BASI
A0A0P4U0U4_ROSNE
A0A0P6ESR7_9CRUS
A0A0P7B8X7_9HYPO
A0A0P7VKV4_9TELE
A0A0P8ZY23_DROAN
A0A0R0HM17_SOYBN
A0A0R0LC97_SOYBN
A0A0R3P1E3_DROPS
A0A0R3P8P8_DROPS
A0A0R3P9N0_ANGCS
A0A0R3PPB3_ANGCS
A0A0R3R7E1_9BILA
A0A0R3RJK9_9BILA
A0A0R3S1Z3_9BILA
A0A0R3SSS1_HYMDI
A0A0R3STF6_HYMDI
A0A0R3TTQ0_HYMNN
A0A0R3TTT7_HYMNN
A0A0R3UNV2_9CEST
A0A0R3VTL4_TAEAS
A0A0R3VUV0_TAEAS
A0A0R3VW18_TAEAS
A0A0R3VWP3_TAEAS
A0A0R3VZV6_TAEAS
A0A0R3WE55_TAEAS
A0A0R3WMR8_HYDTA
A0A0S4IX54_BODSA
A0A0S4KKL0_BODSA
A0A0S6X8I9_9FUNG
A0A0S7DUD7_9EURO
A0A0T6AYK5_9SCAR
A0A0U1LZK2_9EURO
A0A0U5GDS0_9EURO
A0A0V0RSC0_9BILA
A0A0V0T7L0_9BILA
A0A0V0UV14_9BILA
A0A0V0WQ99_9BILA
A0A0V0Z7G0_9BILA
A0A0V0Z7P8_9BILA
A0A0V0Z7S7_9BILA
A0A0V0Z7T3_9BILA
A0A0V1CPI2_TRIBR
A0A0V1CPN9_TRIBR
A0A0V1CQ30_TRIBR
A0A0V1HBA0_9BILA
A0A0V1HC32_9BILA
A0A0V1HC58_9BILA
A0A0V1HC64_9BILA
A0A0V1HIA4_TRIPS
A0A0V1KQ72_9BILA
A0A0V1P0C2_9BILA
A0A0W0FBL3_9AGAR
A0A0W0FL94_9AGAR
A0A0W4ZR53_PNECA
A0A0W4ZU17_PNEJI
A0A0W4ZX51_PNEMU
A0A0W7VYA7_9HYPO
A0A0W8CTH6_PHYNI
A0A0W8DRF0_PHYNI
A0A100IQB6_ASPNG
A0A117NMB4_9EURO
A0A120E7I7_9BASI
A0A125QUG2_SORBI
A0A135LTV1_PENPA
A0A135SMS7_9PEZI
A0A135U1W6_9PEZI
A0A136JCA5_9PEZI
A0A137P4R0_CONC2
A0A137QWA2_9AGAR
A0A139AP14_GONPR
A0A139AWS5_GONPR
A0A139GVU9_9PEZI
A0A139IM31_9PEZI
A0A150UQ75_9PEZI
A0A150V0L0_9PEZI
A0A151GLH3_9HYPO
A0A151TAY5_CAJCA
A0A151TEC6_CAJCA
A0A151THT0_CAJCA
A0A151TQ80_CAJCA
A0A151U7X9_CAJCA
A0A151UCM5_CAJCA
A0A151VKS1_HYPMA
A0A151WXX8_9HYME
A0A152A7R9_9MYCE
A0A154PIR9_9HYME
A0A158NZR5_ATTCE
A0A158Q126_BRUMA
A0A158Q128_BRUMA
A0A161WBQ5_9PEZI
A0A161ZQF7_DAUCA
A0A162JAB8_9PEZI
A0A162XE66_DIDRA
A0A162ZA68_PHYB8
A0A164P747_9HOMO
A0A164VFU1_DAUCA
A0A165DCT5_EXIGL
A0A165FZY1_9APHY
A0A165G017_9APHY
A0A165GTU5_9PEZI
A0A165IEI1_9BASI
A0A165RY72_9APHY
A0A165TAA3_9HOMO
A0A165ZK71_DAUCA
A0A166A8F2_9HOMO
A0A166BEF1_9HOMO
A0A166DHI5_9HOMO
A0A166DR54_DAUCA
A0A166GWD0_9HOMO
A0A166HXN5_DAUCA
A0A166TUU0_9PEZI
A0A167AZW8_9HYPO
A0A167HR40_9BASI
A0A167J7F8_PHYB8
A0A167NG01_9BASI
A0A167NNR0_9BASI
A0A168F3B6_CORDF
A0A168L803_MUCCL
A0A176WES8_MARPO
A0A176WMI4_MARPO
A0A177CFB6_9PLEO
A0A177DLI1_ALTAL
A0A177WPQ9_BATDE
A0A177WQZ8_BATDE
A0A178AYP1_9PLEO
A0A178E6N1_9PLEO
A0A180GYX2_PUCT1
A0A183B1Q7_9TREM
A0A183FWZ5_HELBK
A0A183GCQ2_HELBK
A0A183IX01_9BILA
A0A183JYR5_9TREM
A0A183LAS4_9TREM
A0A183PAV1_9TREM
A0A183RFU2_9TREM
A0A183TGD2_SCHSO
A0A194RGC3_PAPMA
A0A194SA59_RHOGW
A0A194XIE6_9HELO
A0A194YLS4_SORBI
A0DJG2_PARTE
A2Q4Y2_MEDTR
A2Y8I6_ORYSI
A2YI47_ORYSI
A2YI48_ORYSI
A2YI49_ORYSI
A2YNV3_ORYSI
A2YNV7_ORYSI
A2YNV8_ORYSI
A2YUN7_ORYSI
A2YUN9_ORYSI
A2YZ76_ORYSI
A2YZ79_ORYSI
A2YZ80_ORYSI
A2YZ82_ORYSI
A2YZ83_ORYSI
A2Z7R7_ORYSI
A2ZDZ0_ORYSI
A3BMD4_ORYSJ
A3FPP0_CRYPI
A3LWU4_PICST
A4H6P1_LEIBR
A4HV28_LEIIN
A4SAH3_OSTLU
A5C7K8_VITVI
A5DIL3_PICGU
A5DU10_LODEL
A5K2S5_PLAVS
A6R051_AJECN
A7AR73_BABBO
A7E5G8_SCLS1
A7S0E4_NEMVE
A8IJ79_CHLRE
A8NE72_COPC7
A8WMR8_CAEBR
A8WUD4_CAEBR
A8WWN0_CAEBR
A8WZH4_CAEBR
A8WZH6_CAEBR
A8X1M2_CAEBR
A8X7Y5_CAEBR
A8X854_CAEBR
A8X855_CAEBR
A8XC00_CAEBR
A8XGR6_CAEBR
A8XKW4_CAEBR
A9P8X1_POPTR
A9PAH7_POPTR
A9PDK8_POPTR
A9PGQ1_POPTR
A9RG78_PHYPA
A9RTU8_PHYPA
A9S5D7_PHYPA
A9UV71_MONBE
ASK10_ARATH
ASK11_ARATH
ASK12_ARATH
ASK13_ARATH
ASK14_ARATH
ASK15_ARATH
ASK16_ARATH
ASK17_ARATH
ASK18_ARATH
ASK19_ARATH
ASK3_ARATH
ASK4_ARATH
ASK5_ARATH
ASK8_ARATH
ASK9_ARATH
B0DPX3_LACBS
B0W408_CULQU
B0WPS4_CULQU
B0WSC9_CULQU
B0X3S0_CULQU
B0XLR2_CULQU
B1N401_ENTHI
B2AWK0_PODAN
B2VUU5_PYRTR
B3L6U9_PLAKH
B3M814_DROAN
B3MFF1_DROAN
B3MH30_DROAN
B3MHI5_DROAN
B3MQX8_DROAN
B3RW23_TRIAD
B3SEF0_TRIAD
B4FDU1_MAIZE
B4FST4_MAIZE
B4FTC6_MAIZE
B4GH87_DROPE
B4GHN1_DROPE
B4GJG7_DROPE
B4GXH2_DROPE
B4GZ72_DROPE
B4GZ73_DROPE
B4H308_DROPE
B4HC33_DROPE
B4HC34_DROPE
B4HNX9_DROSE
B4I7C4_DROSE
B4I8M5_DROSE
B4I948_DROSE
B4IR53_DROPE
B4J4P1_DROGR
B4J5F9_DROGR
B4JLT7_DROGR
B4KPV7_DROMO
B4L3A8_DROMO
B4LKU6_DROVI
B4LQM8_DROVI
B4M3T4_DROVI
B4MGD0_DROVI
B4MM22_DROWI
B4MR16_DROWI
B4MY16_DROWI
B4N250_DROWI
B4N251_DROWI
B4N5Y8_DROWI
B4ND35_DROWI
B4NMP0_DROWI
B4QC79_DROSI
B4QC81_DROSI
B4QIP5_DROSI
B4R2U6_DROSI
B4R3W3_DROSI
B4R7G7_DROSI
B5DHT8_DROPS
B5DMC8_DROPS
B5DQW5_DROPS
B5DQW6_DROPS
B5DQW8_DROPS
B5DU66_DROPS
B5DVK3_DROPS
B5DVK4_DROPS
B5E1D5_DROPS
B5Y5I2_PHATC
B6AFT1_CRYMR
B6K3M9_SCHJY
B7FNR9_PHATC
B7FQ94_PHATC
B8B4U7_ORYSI
B8B4V0_ORYSI
B8BDP3_ORYSI
B8BE56_ORYSI
B8BX43_THAPS
B8CD48_THAPS
B8CEN5_THAPS
B8P9H7_POSPM
B9HR50_POPTR
B9I3E1_POPTR
B9I3F9_POPTR
B9I474_POPTR
B9I8K5_POPTR
B9IDA5_POPTR
B9IHJ3_POPTR
B9R8D3_RICCO
B9R8D4_RICCO
B9RDT2_RICCO
B9RHZ0_RICCO
B9RIW2_RICCO
B9RQQ0_RICCO
B9RSN9_RICCO
B9SYT1_RICCO
B9TGY7_RICCO
C0NE16_AJECG
C0P8I2_MAIZE
C1ECD1_MICCC
C1GF01_PARBD
C1H998_PARBA
C1N6R4_MICPC
C3YP57_BRAFL
C4JMX8_UNCRE
C4LYL7_ENTHI
C4M0Y3_ENTHI
C4M261_ENTHI
C4WRR7_ACYPI
C4WWR6_ACYPI
C4YC46_CLAL4
C5DVY4_ZYGRC
C5GXY2_AJEDR
C5KBW0_PERM5
C5KJB5_PERM5
C5L143_PERM5
C5L172_PERM5
C5L173_PERM5
C5L7R2_PERM5
C5LR68_PERM5
C5LR69_PERM5
C5MD62_CANTT
C5X6W1_SORBI
C5XRH0_SORBI
C5XVL7_SORBI
C5Y273_SORBI
C5YLA2_SORBI
C6HG31_AJECH
C6SZH2_SOYBN
C6TH23_SOYBN
C7YQL5_NECH7
C9SPA2_VERA1
D0MV20_PHYIT
D0NQ65_PHYIT
D2A297_TRICA
D2V315_NAEGR
D3B1M9_POLPA
D3B7B4_POLPA
D5GEE0_TUBMM
D7G1U6_ECTSI
D7G2Z2_ECTSI
D7KI99_ARALL
D7KKN3_ARALL
D7KU85_ARALL
D7L0X4_ARALL
D7L0X5_ARALL
D7L5B0_ARALL
D7LCN3_ARALL
D7LQE9_ARALL
D7LQF0_ARALL
D7LQF1_ARALL
D7LUE1_ARALL
D7LWJ9_ARALL
D7LWK0_ARALL
D7MF10_ARALL
D7MU51_ARALL
D7TKS4_VITVI
D7U545_VITVI
D8M6F6_BLAHO
D8PSS0_SCHCM
D8RNY6_SELML
D8S106_SELML
D8SFP2_SELML
D8SXC1_SELML
D8T9D6_SELML
D8TNK5_VOLCA
E0CUZ5_VITVI
E0VXP6_PEDHC
E1FN62_LOALO
E1ZJS0_CHLVA
E2AIP0_CAMFO
E2AIP2_CAMFO
E2ART4_CAMFO
E2BWQ3_HARSA
E2RRW0_CANLF
E3L494_PUCGT
E3LEL7_CAERE
E3LWD2_CAERE
E3LWD3_CAERE
E3LWD4_CAERE
E3LWH9_CAERE
E3LWI2_CAERE
E3LWI3_CAERE
E3LWI4_CAERE
E3LWI5_CAERE
E3LWI6_CAERE
E3LWI8_CAERE
E3LWI9_CAERE
E3LWJ0_CAERE
E3LWJ1_CAERE
E3LX70_CAERE
E3LX72_CAERE
E3LX73_CAERE
E3LX74_CAERE
E3LXG2_CAERE
E3M4N7_CAERE
E3MHB7_CAERE
E3MJM9_CAERE
E3MN21_CAERE
E3MN22_CAERE
E3MN24_CAERE
E3MPC5_CAERE
E3MWI4_CAERE
E3MX48_CAERE
E3Q2Q0_COLGM
E3S7K7_PYRTT
E4USB6_ARTGP
E4Y0Q7_OIKDI
E5ABR0_LEPMJ
E5RJR5_HUMAN
E5STV6_TRISP
E5STV9_TRISP
E6ZP85_SPORE
E7ERH2_HUMAN
E9CTP4_COCPS
E9DZS1_METAQ
E9F0I9_METRA
E9PUV4_MOUSE
F0UGI1_AJEC8
F0V7T4_NEOCL
F0XU97_GROCL
F0XYF9_AURAN
F0ZDS7_DICPU
F1LBM4_ASCSU
F2PRR3_TRIEC
F2T1C2_TRIRC
F2Z6C8_KLULA
F4P1L7_BATDJ
F4P6F0_BATDJ
F4PVJ7_DICFS
F4QFS3_DICFS
F4RYE6_MELLP
F4WI69_ACREC
F6GZT1_VITVI
F6H9X0_VITVI
F6H9X1_VITVI
F6I1E0_VITVI
F6I636_VITVI
F6S4R4_HORSE
F6U7N7_MONDO
F6UK51_CIOIN
F6UTJ7_MONDO
F6WC44_CALJA
F6YJX0_CALJA
F7GSM1_CALJA
F7H810_MACMU
F7VSB4_SORMK
F8Q7G2_SERL3
F8W8N3_HUMAN
F9GFU4_FUSOF
F9XHN0_ZYMTI
G0MBK6_CAEBE
G0MF44_CAEBE
G0MQ98_CAEBE
G0MX20_CAEBE
G0MZ24_CAEBE
G0MZ26_CAEBE
G0MZK1_CAEBE
G0MZK2_CAEBE
G0N868_CAEBE
G0NAX1_CAEBE
G0NCH6_CAEBE
G0NL13_CAEBE
G0NL14_CAEBE
G0NL56_CAEBE
G0NL58_CAEBE
G0NL59_CAEBE
G0NL60_CAEBE
G0NL77_CAEBE
G0NL79_CAEBE
G0NLA8_CAEBE
G0NLC4_CAEBE
G0NQG9_CAEBE
G0NQH1_CAEBE
G0NQH3_CAEBE
G0NS39_CAEBE
G0NZV8_CAEBE
G0NZV9_CAEBE
G0NZX8_CAEBE
G0P2D4_CAEBE
G0P4B3_CAEBE
G0P600_CAEBE
G0P602_CAEBE
G0P604_CAEBE
G0P638_CAEBE
G0PA30_CAEBE
G0PBC9_CAEBE
G0PCG7_CAEBE
G0PGZ4_CAEBE
G0PHG5_CAEBE
G0PI12_CAEBE
G0PK09_CAEBE
G0PMQ5_CAEBE
G0QQM8_ICHMG
G0QVG5_ICHMG
G0R7Q3_HYPJQ
G0S6W5_CHATD
G1KB17_ANOCA
G1L923_AILME
G1MHH9_AILME
G1N8G6_MELGA
G1PZR7_MYOLU
G1Q6P6_MYOLU
G1Q9K4_MYOLU
G1QC32_MYOLU
G1QDM4_MYOLU
G1QDX8_MYOLU
G1R9E8_NOMLE
G1TTU6_RABIT
G1XDE3_ARTOA
G2QER1_MYCTT
G2QIW8_MYCTT
G2R602_THITE
G2RBH4_THITE
G2X6K6_VERDV
G2XU42_BOTF4
G3AG59_SPAPN
G3AZS9_CANTC
G3H2C9_CRIGR
G3JB38_CORMM
G3MZV0_BOVIN
G3QCJ8_GASAC
G3RZC5_GORGO
G3S7E3_GORGO
G3THP4_LOXAF
G3U9C6_LOXAF
G3ULX5_LOXAF
G3WVY6_SARHA
G3Y4P3_ASPNA
G4N3J5_MAGO7
G4TEB5_SERID
G4TEB8_SERID
G4TEC0_SERID
G4TED7_SERID
G4UNM1_NEUT9
G4VGF4_SCHMA
G4ZHW0_PHYSP
G4ZWU1_PHYSP
G5AM82_HETGA
G5AT96_HETGA
G5BN11_HETGA
G5ECY4_CAEEL
G5EDD8_CAEEL
G5EDY3_CAEEL
G5EE67_CAEEL
G5EE88_CAEEL
G5EE98_CAEEL
G5EEX4_CAEEL
G5EFA9_CAEEL
G5EG39_CAEEL
G5EGD5_CAEEL
G5EGN7_CAEEL
G6DM75_DANPL
G7E1W9_MIXOS
G7IP52_MEDTR
G7IQV4_MEDTR
G7IQX7_MEDTR
G7JN65_MEDTR
G7JN67_MEDTR
G7JN70_MEDTR
G7JN71_MEDTR
G7JN72_MEDTR
G7JN75_MEDTR
G7JN76_MEDTR
G7JN77_MEDTR
G7JTE8_MEDTR
G7JU92_MEDTR
G7K4W0_MEDTR
G7KGY7_MEDTR
G7KH74_MEDTR
G7KR69_MEDTR
G7KSZ3_MEDTR
G7KSZ5_MEDTR
G7L4P2_MEDTR
G7LAY6_MEDTR
G7LAY9_MEDTR
G7XSJ7_ASPKW
G7ZWL4_MEDTR
G8BD65_CANPC
G8JX75_ERECY
G8Y161_PICSO
G8Y446_PICSO
G9MMY0_HYPVG
G9NJ39_HYPAI
H0ENA6_GLAL7
H0UVV5_CAVPO
H0V4U0_CAVPO
H0XJI0_OTOGA
H0YSS0_TAEGU
H1UXU0_COLHI
H2KS75_CLOSI
H2L5T3_ORYLA
H2PUD3_PONAB
H2REW5_PANTR
H2T5K0_TAKRU
H2W3P7_CAEJA
H2YZ53_CIOSA
H3BAE1_LATCH
H3BAE2_LATCH
H3E1C5_PRIPA
H3E6X0_PRIPA
H3ERF9_PRIPA
H3ES72_PRIPA
H3EUL4_PRIPA
H3EVG7_PRIPA
H3EWR4_PRIPA
H3F7K2_PRIPA
H3F9W5_PRIPA
H3FKU2_PRIPA
H3FKU4_PRIPA
H3FNW9_PRIPA
H3FP97_PRIPA
H3FV25_PRIPA
H3FV26_PRIPA
H3FVR0_PRIPA
H3FZH4_PRIPA
H3FZH5_PRIPA
H3FZH6_PRIPA
H3FZH7_PRIPA
H3FZH8_PRIPA
H3G3D5_PRIPA
H3G8Z1_PHYRM
H3G9E6_PHYRM
H6BZG2_EXODN
I0Z162_COCSC
I0Z8R7_COCSC
I1BNR0_RHIO9
I1CLQ2_RHIO9
I1FHB6_AMPQE
I1GEW7_AMPQE
I1GS39_BRADI
I1HVY8_BRADI
I1HYV9_BRADI
I1I489_BRADI
I1I825_BRADI
I1I9T6_BRADI
I1IFV2_BRADI
I1ILU2_BRADI
I1ISB0_BRADI
I1KI94_SOYBN
I1L6J4_SOYBN
I1N3R2_SOYBN
I1PYW9_ORYGL
I1Q808_ORYGL
I1Q809_ORYGL
I1Q811_ORYGL
I1QA24_ORYGL
I1QCC5_ORYGL
I1QCD2_ORYGL
I1QCD3_ORYGL
I1QCD4_ORYGL
I1QI68_ORYGL
I1QMJ6_ORYGL
I1QQU3_ORYGL
I1QRQ9_ORYGL
I1QRR0_ORYGL
I1QRR5_ORYGL
I1QUV6_ORYGL
I1QZZ8_ORYGL
I2FMK7_USTH4
I2H7X1_TETBL
I2JVG5_DEKBR
I3KKY2_ORENI
I3NC99_ICTTR
I4DJF6_PAPXU
I4YGH6_WALMC
J0DPI4_LOALO
J3JVE5_DENPD
J3K7M8_COCIM
J3L8P8_ORYBR
J3L8Q2_ORYBR
J3LAM9_ORYBR
J3LCR6_ORYBR
J3MAQ3_ORYBR
J3MN47_ORYBR
J3MN50_ORYBR
J3MN53_ORYBR
J3MN54_ORYBR
J3MN55_ORYBR
J3MN56_ORYBR
J3MN58_ORYBR
J3MW23_ORYBR
J3MZM1_ORYBR
J3N2V7_ORYBR
J3N3R9_ORYBR
J3NRH7_GAGT3
J4CDL6_THEOR
J4IBI4_9APHY
J4UNY0_BEAB2
J7RX60_KAZNA
J9ESP6_WUCBA
J9F382_9SPIT
J9F812_9SPIT
J9G851_9SPIT
J9IB21_9SPIT
J9IHZ0_9SPIT
J9JCR0_9SPIT
K0KNK8_WICCF
K0RDQ6_THAOC
K0SPS0_THAOC
K0T3G6_THAOC
K1R8W3_CRAGI
K1VDE9_TRIAC
K1WJN3_MARBU
K2RST7_MACPH
K3V4C0_FUSPC
K3X330_PYTUL
K3X8X6_PYTUL
K3XZL6_SETIT
K3Y368_SETIT
K3Y3G1_SETIT
K3YW72_SETIT
K3ZCJ6_SETIT
K3ZJZ5_SETIT
K3ZXE4_SETIT
K4A0K7_SETIT
K4A137_SETIT
K4AKF7_SETIT
K4B426_SOLLC
K4B427_SOLLC
K4BIJ6_SOLLC
K4BKC4_SOLLC
K4C416_SOLLC
K4C417_SOLLC
K4C4X6_SOLLC
K4D1E8_SOLLC
K4D1F1_SOLLC
K4D583_SOLLC
K4D584_SOLLC
K4D5A0_SOLLC
K4D5A2_SOLLC
K4D860_SOLLC
K5W853_PHACS
K5Y3E9_AGABU
K6UUK9_9APIC
K7FBE0_PELSI
K7J209_NASVI
K7KC04_SOYBN
K7KC06_SOYBN
K7KC07_SOYBN
K7KC10_SOYBN
K7KC12_SOYBN
K7KC15_SOYBN
K7KC16_SOYBN
K7L054_SOYBN
K7LG43_SOYBN
K7LPE0_SOYBN
K7ME10_SOYBN
K7MI28_SOYBN
K7MI29_SOYBN
K7MI33_SOYBN
K7MI37_SOYBN
K7MUA9_SOYBN
K7MUB0_SOYBN
K9F7H2_PEND2
L0PE85_PNEJ8
L1JTK7_GUITH
L1JZ45_GUITH
L1LCQ0_THEEQ
L2FII6_COLGN
L5JXW4_PTEAL
L5MH06_MYODS
L8G8Z0_PSED2
L8GW23_ACACA
L8GXG6_ACACA
L8H959_ACACA
L8HJ88_ACACA
L8WNA4_THACA
L8X7J6_THACA
L8Y4P9_TUPCH
L9KFG1_TUPCH
M0RG66_MUSAM
M0RQ49_MUSAM
M0S952_MUSAM
M0SI46_MUSAM
M0SL53_MUSAM
M0SL78_MUSAM
M0SS35_MUSAM
M0SS36_MUSAM
M0TQ09_MUSAM
M0TVZ5_MUSAM
M0U314_MUSAM
M0WKT6_HORVD
M0YLC1_HORVD
M0Z4N0_HORVD
M1A6N3_SOLTU
M1A6N5_SOLTU
M1ABQ1_SOLTU
M1ABT3_SOLTU
M1AKL9_SOLTU
M1B6S5_SOLTU
M1CJE4_SOLTU
M1CJE6_SOLTU
M1CJE7_SOLTU
M1CXM6_SOLTU
M1CXM7_SOLTU
M1D904_SOLTU
M1D9G3_SOLTU
M1DBA4_SOLTU
M1DCG3_SOLTU
M1DEC8_SOLTU
M1DFH3_SOLTU
M1DGD0_SOLTU
M1DGS9_SOLTU
M1DI92_SOLTU
M1DKS2_SOLTU
M1DL06_SOLTU
M1DN42_SOLTU
M1DPI4_SOLTU
M1DPZ9_SOLTU
M1DRR5_SOLTU
M1DRX5_SOLTU
M1DS87_SOLTU
M1DXE1_SOLTU
M1DXN1_SOLTU
M1DY05_SOLTU
M1E070_SOLTU
M1UV30_CYAM1
M1WBL5_CLAP2
M2MZT3_BAUCO
M2QML4_CERS8
M2SKQ2_COCSN
M2U0C7_COCH5
M2W233_GALSU
M2XKW1_DOTSN
M2ZSU7_PSEFD
M3JTA5_CANMX
M3X2J2_FELCA
M3XD48_FELCA
M3Z4W8_MUSPF
M4A1F1_XIPMA
M4B519_HYAAE
M4C879_BRARP
M4CGR6_BRARP
M4CHQ2_BRARP
M4CTE3_BRARP
M4CTF7_BRARP
M4CTF8_BRARP
M4CVI4_BRARP
M4D6V3_BRARP
M4D6V4_BRARP
M4D6V6_BRARP
M4DCE5_BRARP
M4DDF1_BRARP
M4DH24_BRARP
M4DLL6_BRARP
M4DQG3_BRARP
M4DQG4_BRARP
M4EAI7_BRARP
M4FEI3_BRARP
M5BK38_THACB
M5E8J2_MALS4
M5GEE6_DACPD
M5VRC8_PRUPE
M5VSA1_PRUPE
M5VZT5_PRUPE
M5W622_PRUPE
M5WQ39_PRUPE
M5WWJ4_PRUPE
M5X2Z9_PRUPE
M5X308_PRUPE
M5X497_PRUPE
M5X7B1_PRUPE
M5X8K2_PRUPE
M5XA86_PRUPE
M5XMN2_PRUPE
M5XNH0_PRUPE
M7SRD4_EUTLA
M7SV55_EUTLA
M7TS01_BOTF1
M7X6B7_RHOT1
M7XM86_TRIUA
M7YF75_TRIUA
M7YSX9_TRIUA
M7YYY2_TRIUA
M8A506_TRIUA
M8ABG0_TRIUA
M8AGC5_TRIUA
M9MH73_PSEA3
N1JFW5_BLUG1
N1QFI3_SPHMS
N1RIX3_FUSC4
N4U736_FUSC1
N4VFM9_COLOR
O77430_DROME
Q0IEP2_AEDAE
Q0UFY2_PHANO
Q155U2_MEDTR
Q155U3_MEDTR
Q16S53_AEDAE
Q16SA4_AEDAE
Q18567_CAEEL
Q1HQ42_BOMMO
Q23AC7_TETTS
Q28CT2_XENTR
Q28XZ2_DROPS
Q29CI8_DROPS
Q2H9R1_CHAGB
Q385F6_TRYB2
Q4CXX4_TRYCC
Q4N0C4_THEPA
Q4QGW1_LEIMA
Q4T9N8_TETNG
Q4UCL0_THEAN
Q4XNP6_PLACH
Q4YBE0_PLABA
Q59WE2_CANAL
Q5KN16_CRYNJ
Q651E8_ORYSJ
Q6BK01_DEBHA
Q6CHA1_YARLI
Q6H4D0_ORYSJ
Q6H4D4_ORYSJ
Q6H4D6_ORYSJ
Q6H5Q3_ORYSJ
Q6H5Q8_ORYSJ
Q6PBY8_DANRE
Q6PL11_ORYSJ
Q6ZDJ1_ORYSJ
Q7KJ69_DROME
Q7Q8A7_ANOGA
Q7RTB3_PLAYO
Q7XAL5_ORYSJ
Q7XE44_ORYSJ
Q89374_PBCV1
Q8GVW5_ORYSJ
Q8H5C3_ORYSJ
Q8H5C9_ORYSJ
Q8ID38_PLAF7
Q8L561_ORYSJ
Q8LI46_ORYSJ
Q9LKJ7_BRANA
Q9LWT8_ORYSJ
Q9N3U9_CAEEL
Q9U1Y9_CAEEL
Q9U2N1_CAEEL
Q9VWC3_DROME
Q9VWC4_DROME
Q9VWC5_DROME
Q9W1Q0_DROME
Q9XU27_CAEEL
R0EXQ4_9BRAS
R0F816_9BRAS
R0FMF7_9BRAS
R0FMT0_9BRAS
R0FRE2_9BRAS
R0FTD0_9BRAS
R0FZ13_9BRAS
R0GJA8_9BRAS
R0GN25_9BRAS
R0GPY0_9BRAS
R0GRW9_9BRAS
R0H6G6_9BRAS
R0H768_9BRAS
R0HE65_9BRAS
R0HJY0_9BRAS
R0HLP2_9BRAS
R0HMY7_9BRAS
R0HPD4_9BRAS
R0HQ87_9BRAS
R0I667_9BRAS
R0IJ83_9BRAS
R0K8U7_SETT2
R1ERE6_EMIHU
R1GR22_BOTPV
R4G4F5_RHOPR
R7S0U9_PUNST
R7YVH1_CONA1
R8BSH0_TOGMI
R9ARR7_WALI9
R9P0Q4_PSEHS
S0DTQ8_GIBF5
S2J8Z2_MUCC1
S3CSK5_OPHP1
S3D7S4_GLAL2
S6EPH0_ZYGB2
S7MZY6_MYOBR
S7PWM0_MYOBR
S7QGG5_GLOTA
S7ZF79_PENO1
S8BGJ1_DACHA
S8C375_9LAMI
S8CI82_9LAMI
S8DKN2_FOMPI
S9UPC1_9TRYP
S9VE13_9TRYP
S9VRD8_9TRYP
S9VTC7_SCHCR
S9WLR3_9TRYP
SKP1A_ARATH
SKP1A_DICDI
SKP1B_ARATH
SKP1B_DICDI
SKP1_ARTBC
SKP1_ARTOC
SKP1_ASPCL
SKP1_ASPFN
SKP1_ASPFU
SKP1_ASPOR
SKP1_ASPTN
SKP1_BOVIN
SKP1_CAVPO
SKP1_CHICK
SKP1_EMENI
SKP1_HUMAN
SKP1_MOUSE
SKP1_NEOFI
SKP1_NEUCR
SKP1_PONAB
SKP1_RAT
SKP1_SCHPO
SKP1_TALMQ
SKP1_TALSN
SKR1_CAEEL
T0LI44_COLGC
T0QCA9_9STRA
T0QPQ2_9STRA
T0SC54_9STRA
T1FYZ3_HELRO
T1GLY0_MEGSC
T1IZY4_STRMM
T1K8J8_TETUR
T1LG11_TRIUA
T1M3N1_TRIUA
T1M5L0_TRIUA
T1MMV6_TRIUA
T2DMS9_PHAVU
T5AP96_OPHSC
U1GDC4_ENDPU
U1MBT6_ASCSU
U1NAL5_ASCSU
U1NC00_ASCSU
U3J669_ANAPL
U3JZR0_FICAL
U4LL25_PYROM
U5HBY2_USTV1
U6GGM4_EIMAC
U6K3M4_9EIME
U6KYM2_EIMTE
U6M102_9EIME
U6MFD1_EIMMA
U6N0A1_9EIME
U6P4N8_HAECO
U6PQI5_HAECO
U7PWJ7_SPOS1
U9SRF3_RHIID
U9UM86_RHIID
V2X5W5_MONRO
V2XAN7_MONRO
V2YDU9_MONRO
V4ARL8_LOTGI
V4JYK8_EUTSA
V4JYN9_EUTSA
V4JYP2_EUTSA
V4KHH3_EUTSA
V4KL24_EUTSA
V4KL28_EUTSA
V4KTE1_EUTSA
V4KTE5_EUTSA
V4KTZ6_EUTSA
V4KYL5_EUTSA
V4M8T4_EUTSA
V4MH51_EUTSA
V4MI40_EUTSA
V4MNB2_EUTSA
V4RML9_9ROSI
V4S572_9ROSI
V4SFP4_9ROSI
V4SNG4_9ROSI
V4SNJ9_9ROSI
V4SRU6_9ROSI
V4T5J0_9ROSI
V4TD79_9ROSI
V4THY6_9ROSI
V4TXG8_9ROSI
V4VXX5_9ROSI
V5BRY3_TRYCR
V5EED2_KALBG
V5GAI8_BYSSN
V6RGI1_GIBZE
V7AS95_PHAVU
V7AVW1_PHAVU
V7B1Y2_PHAVU
V7B4P0_PHAVU
V7C4E3_PHAVU
V7CDJ0_PHAVU
V8P824_OPHHA
V9F183_PHYPR
V9FLY3_PHYPR
V9FW82_PHYPR
W1NGR4_AMBTC
W1PQQ3_AMBTC
W1QJ99_OGAPD
W2PBV3_PHYPN
W2QQU5_PHYPN
W2RVC9_9EURO
W2SNZ9_NECAM
W2TSL9_NECAM
W2Z7U1_PHYPR
W2ZR71_PHYPR
W3A1P0_PHYPR
W4H3T5_9STRA
W4H6B1_9STRA
W4H9V2_9STRA
W4J0A3_PLAFP
W4KKU2_9HOMO
W4Z8N3_STRPU
W4ZZI5_WHEAT
W5AUC2_WHEAT
W5BBE6_WHEAT
W5BHG0_WHEAT
W5BR23_WHEAT
W5CDQ8_WHEAT
W5CH36_WHEAT
W5D0U4_WHEAT
W5D522_WHEAT
W5DRE2_WHEAT
W5F586_WHEAT
W5F886_WHEAT
W5F889_WHEAT
W5FHK9_WHEAT
W5FKT3_WHEAT
W5FNX3_WHEAT
W5FS60_WHEAT
W5FTA3_WHEAT
W5FVI6_WHEAT
W5FWJ6_WHEAT
W5FZB7_WHEAT
W5FZM2_WHEAT
W5FZX8_WHEAT
W5G1W4_WHEAT
W5GES4_WHEAT
W5GPX3_WHEAT
W5GQP7_WHEAT
W5H1D3_WHEAT
W5H2C9_WHEAT
W5H3W9_WHEAT
W5H853_WHEAT
W5HTN3_WHEAT
W5I5D8_WHEAT
W5IAC8_WHEAT
W5J6B0_ANODA
W5L8P8_ASTMX
W5MVY0_LEPOC
W5NRJ6_SHEEP
W5P515_SHEEP
W6KPM1_9TRYP
W6L5G7_9TRYP
W6MSF4_9ASCO
W6PV84_PENRF
W6UNA6_ECHGR
W6Z302_COCCA
W7A6Q1_9APIC
W7B6G8_PLAVN
W7HW91_9PEZI
W7JRQ3_PLAFA
W7K0W1_PLAFO
W7MAA6_GIBM7
W7TPG8_9STRA
W9CHD4_9HELO
W9QZI9_9ROSA
W9RRY7_9ROSA
W9RXC8_9ROSA
W9SDD5_9ROSA
W9SF17_9ROSA
W9T0P4_9ROSA
W9W370_9EURO
W9X693_9EURO
W9XT60_9EURO
W9YD80_9EURO
X0DBW6_FUSOX
X0JFP0_FUSOX
X6MWR7_RETFI
X6N3E2_RETFI
X6NBT7_RETFI
X6P8I8_RETFI
X6PFB9_RETFI
