# Supplementary material for: Widespread evolutionary crosstalk among protein domains in the context of multi-domain proteins
Source: PLoS One. 2018 Aug 31;13(8):e0203085. doi: 10.1371/journal.pone.0203085 (PMC6118372; doi:10.1371/journal.pone.0203085)
Supplement: S1 File — This archive contains a file presenting the list of UniProt identifiers of the URPs sequences included in the multi-domain MSAs for each of the 2,063 studied multi-domain architectures, and files containing the values of MI¯ and nMI¯ for individual domain pairs before and after domain sequence shuffling. (GZ) [file pone.0203085.s001.tar.gz › ./Pfam_family_vectors/PF02254_PF02080_all_alignment_sequences_UniProt_IDs]

A0A010PB05_9MICC
A0A010PGC7_9MICC
A0A010Z6P6_9ACTN
A0A011Q5N5_9LACT
A0A011QU41_9LACT
A0A015KYR7_9BACL
A0A017RYF6_9CLOT
A0A017SXC6_9DELT
A0A021VRH2_9CELL
A0A021VRN9_9CELL
A0A021VSM1_9CELL
A0A022KV95_9MICO
A0A022KWC9_9MICO
A0A022L195_9MICO
A0A022MLH8_9ACTN
A0A023DCR2_9BACI
A0A024JW56_9MYCO
A0A024JWN0_9MYCO
A0A024P441_9BACI
A0A024P8I7_9BACI
A0A024QCN9_9BACI
A0A024QG75_9BACI
A0A031FV59_9MICO
A0A033V5G9_STAAU
A0A037UN60_SPIME
A0A037Z7J6_CLOTT
A0A037ZG11_CLOTT
A0A059MQX6_9NOCA
A0A059MR56_9NOCA
A0A059MV22_9NOCA
A0A059W4H6_STRA9
A0A059WAL1_STRA9
A0A059XRT4_9MOLU
A0A060JEK0_9MICO
A0A060LYM5_9BACI
A0A061A9D5_9MOLU
A0A061LUX6_9MICO
A0A061P5D3_9BACL
A0A061PFB4_9BACL
A0A062XA90_9LACO
A0A062Y1P9_9BACT
A0A063YI10_9MOLU
A0A066YZK0_9ACTN
A0A066Z5G9_9ACTN
A0A068NF78_9ACTO
A0A068NHG4_9ACTO
A0A068NHV7_9ACTO
A0A069DJ76_9BACL
A0A069DJY7_9BACL
A0A069JZ22_9ACTN
A0A069K7W0_9ACTN
A0A069RGL9_CLOLI
A0A069RMX2_CLOLI
A0A072N8D9_9DEIO
A0A072S8R1_9ACTN
A0A072S908_9ACTN
A0A073B1Q1_9PSEU
A0A073B3S8_9PSEU
A0A073CHU0_PLAAG
A0A073CST3_PLAAG
A0A073K3F5_9BACI
A0A074KTF2_9BACT
A0A074LFY8_9BACL
A0A074MWQ4_9SPHN
A0A074Q6K1_9MICO
A0A074UM08_9MICO
A0A075JFR7_9MICO
A0A075JV22_9BACI
A0A075LHV3_9BACI
A0A075M0E1_9EURY
A0A075QYL4_BRELA
A0A075U0Y3_9LACT
A0A076MVI5_AMYME
A0A076N4E0_AMYME
A0A077J684_9BACI
A0A077J6A3_9BACI
A0A077J9D2_9BACI
A0A077JE45_9CYAN
A0A077L5Q1_9MOLU
A0A077M1P9_9MICO
A0A077M5W3_9MICO
A0A077MA63_9MICO
A0A077MBA9_9MICO
A0A078LVR5_9STAP
A0A078M2Q8_9STAP
A0A081BJY9_9LACO
A0A081C5F1_9BACT
A0A081EAQ7_STRFR
A0A081EBJ7_STRFR
A0A081EPR3_STRFR
A0A081EPR4_STRFR
A0A081EXP1_9EURY
A0A081EXP2_9EURY
A0A081EXP6_9EURY
A0A081EY27_9EURY
A0A081NXD7_9BACL
A0A081P7B5_9BACL
A0A084GKQ6_9BACI
A0A084H382_9BACI
A0A084J8Z3_9CLOT
A0A085FKN7_9BURK
A0A085L1I3_9FLAO
A0A085LGR3_9MICO
A0A085W5M1_9DELT
A0A086D874_9GAMM
A0A086YN15_9FIRM
A0A086ZMI2_9BIFI
A0A086ZXP3_9BIFI
A0A087AQC5_9BIFI
A0A087ASG8_9BIFI
A0A087B973_9BIFI
A0A087BNE1_9BIFI
A0A087CRF4_9BIFI
A0A087DH56_9BIFI
A0A087DZJ3_9BIFI
A0A087E5L6_9BIFI
A0A087EDY4_9BIFI
A0A087N3Y9_9BACI
A0A088QXI9_9CORY
A0A088T5G5_9MOLU
A0A089INF7_9BACL
A0A089IS16_9BACL
A0A089KZK3_9BACL
A0A089KZZ4_9BACL
A0A089LZ02_9BACL
A0A089N9P2_9BACL
A0A089XAL6_STRGA
A0A089XGG2_STRGA
A0A090HXN0_9FIRM
A0A090IBF6_9GAMM
A0A090J0A2_9BACI
A0A090J1H7_9BACI
A0A090KUT0_9BACI
A0A090PC71_9VIBR
A0A090PUK3_9VIBR
A0A090SRG9_9VIBR
A0A090ZI51_PAEMA
A0A090ZJ81_PAEMA
A0A091C0X2_9ENTE
A0A094IHA2_9MOLU
A0A094JQE2_9BACL
A0A094P4B5_9ACTN
A0A094PB19_9ACTN
A0A094PG85_9ACTN
A0A094Q1J0_9ACTN
A0A094RHU3_9ACTN
A0A094RJ46_9ACTN
A0A094RU44_9ACTN
A0A094S1I0_9ACTN
A0A094WH65_BACAO
A0A095WQG8_9ACTO
A0A095WWM9_9ACTO
A0A095XCK9_9FIRM
A0A095Y6T4_9ACTO
A0A095YT60_9ACTO
A0A095Z610_9FIRM
A0A095ZMG0_9FIRM
A0A095ZMR4_9FIRM
A0A096CM87_9FIRM
A0A096DM38_9CLOT
A0A097SS97_9MOLU
A0A098EM22_9BACL
A0A098EW84_9BACI
A0A098F1E5_9BACI
A0A098MED3_9BACL
A0A098MGV6_9BACL
A0A098QT24_9SPIO
A0A098QZT3_9SPIO
A0A098R571_9SPIO
A0A098THU3_9CYAN
A0A098Y455_9ACTN
A0A098Y672_9ACTN
A0A099B9P7_9HELI
A0A099D3V4_9ACTN
A0A099D4A1_9ACTN
A0A099DAX0_9ACTN
A0A099J3H9_9MICO
A0A099JIS3_9MICO
A0A099RZ23_9CLOT
A0A099S4V2_9CLOT
A0A099SBT2_9CLOT
A0A099TF59_9HELI
A0A099TUV2_9HELI
A0A099TYY3_9HELI
A0A099U7V1_9HELI
A0A099UK18_9HELI
A0A099VTF5_9HELI
A0A099VYZ8_9LIST
A0A0A0B8M3_9CELL
A0A0A0B943_9CELL
A0A0A0B979_9CELL
A0A0A0BVT8_9CELL
A0A0A0BXC0_9CELL
A0A0A0BXZ2_9CELL
A0A0A0C0P5_9CELL
A0A0A0C287_9CELL
A0A0A0C2T7_9CELL
A0A0A0C613_9CELL
A0A0A0CA44_9CELL
A0A0A0JAP3_9MICO
A0A0A0JL61_9MICO
A0A0A0JR84_9MICO
A0A0A0X268_9SPIO
A0A0A0X6D3_9SPIO
A0A0A1CRR8_9MICC
A0A0A1DIX7_NOCSI
A0A0A1FTR8_9MYCO
A0A0A1G2L7_9MYCO
A0A0A1GS05_9LACO
A0A0A1N0G2_9BACI
A0A0A1SNJ4_CLOSO
A0A0A2HZ05_9DELT
A0A0A2LVK8_9FLAO
A0A0A2TE11_9BACI
A0A0A2TP26_9BACL
A0A0A2UDL0_9BACL
A0A0A2UZU3_9BACI
A0A0A3HMG0_9BACI
A0A0A3HUY1_9BACI
A0A0A3I706_9BACI
A0A0A3IKD4_9BACI
A0A0A3JAL4_9BACI
A0A0A3JV78_9BACI
A0A0A5G1Y7_9BACI
A0A0A5GC64_9BACI
A0A0A5I6W1_9BACI
A0A0A6NTC8_9LACO
A0A0A6UFF3_ACTUT
A0A0A6UI64_ACTUT
A0A0A6V9H5_9BACI
A0A0A6X8D7_ACTUT
A0A0A6YSM8_9FLAO
A0A0A7FZH8_9CLOT
A0A0A7I637_9BIFI
A0A0A7I812_9BIFI
A0A0A7KI19_9DEIO
A0A0A8B5I5_9ACTN
A0A0A8HR59_STAHY
A0A0A8JJ67_BACSX
A0A0A8WX26_9BACI
A0A0A8X1T9_9BACI
A0A0B0D063_9BACI
A0A0B0D4M0_9BACI
A0A0B0DAV8_9BACI
A0A0B0EJP0_9BACT
A0A0B0HXS8_9BACL
A0A0B0I224_9BACL
A0A0B0IAM3_9BACI
A0A0B0IB98_9BACI
A0A0B0IED4_9BACI
A0A0B1ZC35_9ACTN
A0A0B1ZFU9_9ACTN
A0A0B1ZGY3_9ACTN
A0A0B2AIH4_9MICC
A0A0B2BB38_9ACTN
A0A0B2BKC4_9ACTN
A0A0B2BPV7_9ACTN
A0A0B2JSH7_9FIRM
A0A0B3VZY1_9FIRM
A0A0B3WW59_9FIRM
A0A0B4R901_9BACL
A0A0B4RDE0_9BACL
A0A0B4S0F2_9FIRM
A0A0B5AQQ3_9BACL
A0A0B5AQZ5_9BACL
A0A0B5DGU8_9ACTN
A0A0B5DS89_9ACTN
A0A0B5EJT7_STRA4
A0A0B5ER60_STRA4
A0A0B5FBC7_9DELT
A0A0B5FLX5_9DELT
A0A0B5FS41_9DELT
A0A0B5HQ46_9ARCH
A0A0B6TRX0_9CORY
A0A0B7H595_9FLAO
A0A0B7MCM4_9FIRM
A0A0B8NET4_9NOCA
A0A0B8NP78_9VIBR
A0A0B8PKJ9_9VIBR
A0A0B9AAR1_BRELN
A0A0C1L8C0_9PSEU
A0A0C1NE67_9CYAN
A0A0C1NTH6_9PSEU
A0A0C1RKN9_9CYAN
A0A0C1UJE2_9CLOT
A0A0C1V5G1_9CYAN
A0A0C1VT73_9ACTN
A0A0C1W514_9ACTN
A0A0C1WY84_9ACTN
A0A0C1XG37_9ACTN
A0A0C1Y4S9_9CYAN
A0A0C1Y8Q4_9CYAN
A0A0C1Y948_9ACTN
A0A0C2BGE6_9ACTN
A0A0C2G989_9ACTN
A0A0C2HYI2_9DELT
A0A0C2I5H7_9MOLU
A0A0C2JGB4_9ACTN
A0A0C2JTU7_9ACTN
A0A0C2LC02_9CYAN
A0A0C2LRA8_9CYAN
A0A0C2QD91_9CYAN
A0A0C2QSN4_9CYAN
A0A0C2RZ72_9BACL
A0A0C2S2K7_9BACL
A0A0C2UFZ4_9BACL
A0A0C2UQA6_9PROT
A0A0C2UUC3_9BACL
A0A0C2UWE6_9BACL
A0A0C2VL44_9BACL
A0A0C2VU92_9BACL
A0A0C2XUN0_BACBA
A0A0C3DL85_9VIBR
A0A0C3RAX9_9PROT
A0A0C5FVZ0_9ACTN
A0A0C5GIC2_9ACTN
A0A0C7N307_9THEO
A0A0C7NQV8_9THEO
A0A0C7NZG4_9BACT
A0A0C9NJL4_9BACT
A0A0D0H4V7_9MICO
A0A0D0LQ54_9NOCA
A0A0D0N254_KITGR
A0A0D0NSR7_KITGR
A0A0D0Q1D9_9RHOB
A0A0D0SCY2_9FIRM
A0A0D0VYD8_9ACTN
A0A0D0WV59_9ACTN
A0A0D0X4C6_9ACTN
A0A0D1A985_9LACO
A0A0D1JIN5_9LACT
A0A0D1LCT0_9MYCO
A0A0D1LDB3_9MYCO
A0A0D1YMM5_ANEMI
A0A0D1YNI1_ANEMI
A0A0D2IYM6_9DELT
A0A0D3LJ97_9BACT
A0A0D3V572_9BACL
A0A0D3VEF5_9BACL
A0A0D4BWT0_9MICC
A0A0D4CI94_9LACO
A0A0D4DIN3_9ACTN
A0A0D4DIY2_9ACTN
A0A0D5A8W2_9NOCA
A0A0D5AEG4_9NOCA
A0A0D5LQT9_9RHIZ
A0A0D5NFQ9_9BACL
A0A0D5NQQ4_9BACL
A0A0D5ZJ04_9MOLU
A0A0D6AHL4_9CHRO
A0A0D6B082_RHOSU
A0A0D6DYF5_9LACT
A0A0D6KZY5_9CYAN
A0A0D6L0J8_9CYAN
A0A0D6TAE4_9RHOB
A0A0D6WQV1_9ACTN
A0A0D6WS48_9ACTN
A0A0D6XP61_9STAP
A0A0D6YEH8_MASLA
A0A0D6ZEJ6_9BACI
A0A0D7QLW8_9MICO
A0A0D8HLW8_9ACTN
A0A0D8IB76_9CLOT
A0A0D8IDB3_9CLOT
A0A0D8ZYA0_9CYAN
A0A0E3L675_9EURY
A0A0E3NWW0_9EURY
A0A0E3UU68_9FUSO
A0A0E3WJ18_9BACL
A0A0E3ZDH5_9BACT
A0A0E4HET8_9BACL
A0A0E7Z9M3_MYCTX
A0A0E9AJV9_MYCTX
A0A0F0CAE7_9CLOT
A0A0F0CFC3_9CLOT
A0A0F0CWZ1_9BACT
A0A0F0EKC6_9MICO
A0A0F0EKE3_9MICO
A0A0F0GIL1_NOCAE
A0A0F0GZZ1_9ACTN
A0A0F0H0G3_9ACTN
A0A0F0HPL1_9PSEU
A0A0F0HR37_9PSEU
A0A0F2GLA4_9ACTN
A0A0F2IVP1_9BACT
A0A0F2IX63_9BACT
A0A0F2JB53_9FIRM
A0A0F2JPA2_9FIRM
A0A0F2L8S1_9CREN
A0A0F2L8Y0_9CREN
A0A0F2LCU1_9CREN
A0A0F2PI39_9FIRM
A0A0F2PTB3_9FIRM
A0A0F2QZU1_9DELT
A0A0F2T5N6_9ACTN
A0A0F2T9S4_9ACTN
A0A0F3IG32_9GAMM
A0A0F3RPH2_9LACO
A0A0F4J9U9_9ACTN
A0A0F4JA21_9ACTN
A0A0F4JBM9_9ACTN
A0A0F4JDZ8_9ACTN
A0A0F4K6K4_9ACTN
A0A0F4K6V9_9ACTN
A0A0F4KG21_9ACTN
A0A0F4KGX3_9ACTN
A0A0F5H0Z2_9MOLU
A0A0F5IAK6_9BACI
A0A0F5R397_9BACL
A0A0F5R7Z5_9BACL
A0A0F5W3Y3_9ACTN
A0A0F5W4Z3_9ACTN
A0A0F5Y8Y3_9CYAN
A0A0F6YHK0_9DELT
A0A0F6YIA4_9DELT
A0A0F7CQ88_9ACTN
A0A0F7FTN3_9ACTN
A0A0F7FZC3_9ACTN
A0A0F7HJQ5_9STAP
A0A0F7HPY1_9STAP
A0A0F7ICJ5_9EURY
A0A0F7IF19_9EURY
A0A0F7JN65_9DEIO
A0A0F7NCT5_9ACTN
A0A0F7ND21_9ACTN
A0A0F7NFK6_9ACTN
A0A0F8AYH0_9EURY
A0A0F9XZG1_9BACT
A0A0F9YVQ8_9BACT
A0A0G0G1H9_9BACT
A0A0G0IZN1_9BACT
A0A0G0LRV0_9BACT
A0A0G0W7B1_9BACT
A0A0G1DUY0_9BACT
A0A0G2ZFR5_9BACT
A0A0G3A384_9DELT
A0A0G3A795_9DELT
A0A0G3AES0_9ACTN
A0A0G3AH29_9ACTN
A0A0G3EJP5_9BACT
A0A0G3GWM7_9CORY
A0A0G3II94_9MYCO
A0A0G3IMF9_9MYCO
A0A0G3V0V4_9ACTN
A0A0G3WG30_9BACT
A0A0G8AVN2_9SYNE
A0A0G9MMK5_9SPHN
A0A0G9MVP3_9SPHN
A0A0H0ZP40_9MICC
A0A0H0ZSS8_9MICC
A0A0H2KH41_9MICO
A0A0H2KWL0_9MICO
A0A0H2KY10_9MICO
A0A0H2M4C9_VARPD
A0A0H3J7N3_CLOPA
A0A0H3XN98_9MOLU
A0A0H4KD65_9BACI
A0A0H4KIJ4_9BACI
A0A0H4W691_9BACT
A0A0H5CDR5_9PSEU
A0A0H5CF16_9PSEU
A0A0I9TMC5_9MYCO
A0A0I9W0C3_9MICO
A0A0I9W318_9MICO
A0A0I9Z8N1_9MYCO
A0A0J1G6Q1_9FIRM
A0A0J1G9I8_9FIRM
A0A0J1I9P3_BACCI
A0A0J1IIP7_BACCI
A0A0J1IXQ9_9FIRM
A0A0J5QCN6_9RHOB
A0A0J5QSZ7_9BACI
A0A0J6CQ10_9BACI
A0A0J6D0I9_9BACI
A0A0J6D8M0_9CELL
A0A0J6DJE4_9CELL
A0A0J6GCY9_9CELL
A0A0J6W352_9MYCO
A0A0J6W460_9MYCO
A0A0J6YVF4_9MYCO
A0A0J7HW79_9BACT
A0A0J7IXB0_9FLAO
A0A0J7ZIY9_STRVR
A0A0J7ZKN5_STRVR
A0A0K0GAK1_9FIRM
A0A0K1FC50_9MICO
A0A0K1FC57_9MICO
A0A0K1JHF8_9MICO
A0A0K1JK32_9MICO
A0A0K1JK44_9MICO
A0A0K1Q739_9DELT
A0A0K1W117_9MOLU
A0A0K2DG60_9RHIZ
A0A0K2JID1_SPIKU
A0A0K2LX87_9NOST
A0A0K2RD55_9MICC
A0A0K2SMI2_9FIRM
A0A0K2YQJ3_9NOCA
A0A0K8JD20_9FIRM
A0A0K8Q8Z3_9MICC
A0A0K8QFE3_9MICC
A0A0K9ERP1_9ACTO
A0A0K9ESY5_9ACTO
A0A0K9GBL7_9BACI
A0A0K9GCP5_9BACI
A0A0K9GSN9_9BACI
A0A0K9GXC3_9BACI
A0A0K9XD18_9ACTN
A0A0K9XDW3_9ACTN
A0A0L0BKC9_9MICC
A0A0L0K4W0_9ACTN
A0A0L0K584_9ACTN
A0A0L0QNE5_VIRPA
A0A0L0W7T1_CLOPU
A0A0L6TXJ9_9FIRM
A0A0L6U260_9FIRM
A0A0L6U4T4_9FIRM
A0A0L8ELE2_9BURK
A0A0L8QTV8_9ACTN
A0A0M0G2G6_9BACI
A0A0M0GS59_9BACI
A0A0M0IIP1_9VIBR
A0A0M0LI54_9BACI
A0A0M0X6Y0_9BACI
A0A0M1J677_9GAMM
A0A0M1NNL9_9BACI
A0A0M1NTR2_9BACI
A0A0M2CRT2_9MICC
A0A0M2CVT6_9MICC
A0A0M2CWL7_9MICC
A0A0M2HP57_9MICO
A0A0M2JA81_9ACTN
A0A0M2JF75_9ACTN
A0A0M2MVQ7_9ACTN
A0A0M2N246_9ACTN
A0A0M2NEU0_9FIRM
A0A0M2PKP9_9BACI
A0A0M2PM74_9BACI
A0A0M2PNX1_9BACI
A0A0M2PSG8_9BACI
A0A0M2Q243_PROHO
A0A0M2RDN2_9ACTN
A0A0M2S5P9_9ACTN
A0A0M2S7R7_9ACTN
A0A0M2SND3_9BACI
A0A0M2T3A8_9BACI
A0A0M2U210_9FIRM
A0A0M2U901_9FIRM
A0A0M2UV65_9BACT
A0A0M2VIS2_9BACL
A0A0M2VK98_9BACL
A0A0M2Z2I5_9ACTN
A0A0M2Z7A5_9ACTN
A0A0M2ZHX9_9MYCO
A0A0M2ZJH1_9MYCO
A0A0M3RA17_9BACI
A0A0M4CZD0_9DELT
A0A0M4DBT7_9DELT
A0A0M4FVU7_9BACI
A0A0M4H4Z0_9ACTO
A0A0M4LNJ1_9MICC
A0A0M4R8G2_9PSEU
A0A0M5JQR2_9BACI
A0A0M5JRL0_9BACI
A0A0M5JU96_9ACTO
A0A0M5LXV8_9PSEU
A0A0M8PZP3_9BACI
A0A0M8Q5B0_9BACI
A0A0M8QMH1_9ACTN
A0A0M8SZB1_9ACTN
A0A0M8T354_9ACTN
A0A0M8TP99_9ACTN
A0A0M8V318_9ACTN
A0A0M8V3Q1_9ACTN
A0A0M8VNL5_9ACTN
A0A0M8VQE5_9ACTN
A0A0M8W5F8_9NOCA
A0A0M8YET4_9ACTN
A0A0M8YI64_9PSEU
A0A0M9CCU1_9ACTN
A0A0M9E959_9DELT
A0A0M9XA77_9ACTN
A0A0M9YUW5_9ACTN
A0A0M9ZQW7_9ACTN
A0A0M9ZRS5_9ACTN
A0A0N0A1J2_9NOCA
A0A0N0AR24_9PSEU
A0A0N0AUM7_9PSEU
A0A0N0AVA3_9ACTN
A0A0N0AVB3_9ACTN
A0A0N0EA37_9BACI
A0A0N0EAT1_9BACI
A0A0N0HWZ1_9ACTN
A0A0N0J6N2_9PROT
A0A0N0MKX3_9ACTN
A0A0N0ML83_9ACTN
A0A0N0MX80_9ACTN
A0A0N0SM42_9ACTN
A0A0N0SM46_9ACTN
A0A0N0SWN3_9ACTN
A0A0N0TK48_9ACTN
A0A0N0TKB1_9ACTN
A0A0N0TKE7_9ACTN
A0A0N0Y881_THEVU
A0A0N1AYE6_9SPHN
A0A0N1D2L9_9MICO
A0A0N1FL02_9ACTN
A0A0N1FWG3_9ACTN
A0A0N1FXS3_9ACTN
A0A0N1FZH9_9ACTN
A0A0N1G2J9_9ACTN
A0A0N1GJI0_9ACTN
A0A0N1H218_9ACTN
A0A0N1KBN7_9ACTN
A0A0N7F394_9PSEU
A0A0N7JDB0_9CREN
A0A0N8HXZ9_9MICC
A0A0N8KG36_9RHOB
A0A0N8W8S7_9BACT
A0A0N8WDC3_9DEIO
A0A0N9HSU0_9PSEU
A0A0N9NG72_9ACTN
A0A0P0CRQ2_9BACT
A0A0P0S883_9PSEU
A0A0P0S898_9PSEU
A0A0P1BT15_9CYAN
A0A0P4UMV6_9CYAN
A0A0P4UZ06_9CYAN
A0A0P6W207_9BACI
A0A0P6WG57_9BACI
A0A0P6WRY4_9CHLR
A0A0P6WYP4_9CHLR
A0A0P6X664_9CHLR
A0A0P6XLQ2_9CHLR
A0A0P6XSE2_9CHLR
A0A0P6XSZ5_9CHLR
A0A0P6XT10_9CHLR
A0A0P6XTU7_9CHLR
A0A0P6XXM1_9CHLR
A0A0P6XXY5_9CHLR
A0A0P6XY75_9CHLR
A0A0P6Y1U6_9CHLR
A0A0P7A6W6_9SPHN
A0A0P7E1Z6_9GAMM
A0A0P7GLH3_9MICC
A0A0P7GMY6_9EURY
A0A0P7GT52_9EURY
A0A0P7H0X2_9EURY
A0A0P7I3K3_9EURY
A0A0P7ZVR0_9CYAN
A0A0P8BUI7_9CYAN
A0A0P8BXN1_9CYAN
A0A0P8W7N3_9CLOT
A0A0P8YRC9_9CLOT
A0A0P9CIK0_9BACL
A0A0P9CZ91_9BACL
A0A0Q0VIY8_9EURY
A0A0Q0VJ39_9BACT
A0A0Q0VU46_9EURY
A0A0Q0W4H5_9DELT
A0A0Q0W551_9EURY
A0A0Q0WGF9_9DELT
A0A0Q1AHV4_9EURY
A0A0Q2QFX1_MYCGO
A0A0Q2RTW5_MYCGO
A0A0Q2X7U7_MYCGO
A0A0Q3BG97_9RHOB
A0A0Q3S2E1_9BACI
A0A0Q3S592_9BACI
A0A0Q3TG61_9BACI
A0A0Q3TV78_9BACI
A0A0Q3W077_9BACI
A0A0Q3WZW0_9BACI
A0A0Q4GVR5_9MICO
A0A0Q4QEP3_9BACL
A0A0Q4R0W2_9BACL
A0A0Q4V7G8_9MICO
A0A0Q5AUL6_9MICO
A0A0Q5C9N7_9MICO
A0A0Q5DWQ1_9MICO
A0A0Q5HRG2_9BURK
A0A0Q5LCJ1_9MICO
A0A0Q5LK90_9MICO
A0A0Q5N7D1_9MICO
A0A0Q5QMK1_9ACTN
A0A0Q5V6S3_9ACTN
A0A0Q5VE13_9ACTN
A0A0Q6EQ95_9RHIZ
A0A0Q6F412_9ACTN
A0A0Q6Q3H9_9MICO
A0A0Q6R9R8_9MICO
A0A0Q6RRK0_9MICO
A0A0Q6VBJ3_9ACTN
A0A0Q6VQH6_9ACTN
A0A0Q6VRD6_9ACTN
A0A0Q6XQ26_9MICO
A0A0Q7BLG4_9ACTN
A0A0Q7K3X4_9ACTN
A0A0Q7K656_9ACTN
A0A0Q7K882_9ACTN
A0A0Q7KKB3_9ACTN
A0A0Q7Q5N1_9ACTN
A0A0Q7Q813_9ACTN
A0A0Q7QN19_9ACTN
A0A0Q7TM62_9MICO
A0A0Q7UAB6_9MICO
A0A0Q7URX8_9MICO
A0A0Q7ZFA5_9ACTN
A0A0Q7ZIN0_9ACTN
A0A0Q7ZL73_9ACTN
A0A0Q8CIY7_9MICO
A0A0Q8E8D9_9ACTN
A0A0Q8LZX3_9MICO
A0A0Q8NMW0_9ACTN
A0A0Q8PVJ5_9ACTN
A0A0Q8QW57_9BURK
A0A0Q8V357_9MICO
A0A0Q8VNC1_9ACTN
A0A0Q8VWB4_9ACTN
A0A0Q9BZG7_9CELL
A0A0Q9C0C8_9CELL
A0A0Q9CBV4_9CELL
A0A0Q9CRR7_9CELL
A0A0Q9CSJ0_9CELL
A0A0Q9CTW8_9CELL
A0A0Q9JL09_9MICO
A0A0Q9JQ45_9BACL
A0A0Q9JV67_9MICO
A0A0Q9K5T7_9MICO
A0A0Q9K6I7_9MICO
A0A0Q9KHK1_9MICO
A0A0Q9KKT0_9MICO
A0A0Q9KR50_9MICO
A0A0Q9L0F7_9MICO
A0A0Q9L2C1_9MICC
A0A0Q9L519_9BACL
A0A0Q9LPM8_9MICO
A0A0Q9LXD8_9MICO
A0A0Q9M1P5_9MICO
A0A0Q9M1R5_9MICC
A0A0Q9MN89_9MICO
A0A0Q9MTK4_9BACL
A0A0Q9MUD2_9MICC
A0A0Q9N1N2_9MICC
A0A0Q9N5L7_9BACL
A0A0Q9NEF1_9MICC
A0A0Q9QF05_9ACTN
A0A0Q9QT21_9MICC
A0A0Q9RPZ3_9ACTN
A0A0Q9SPV4_9MICO
A0A0Q9T262_9MICO
A0A0Q9THU3_9ACTN
A0A0Q9U0G0_9BACL
A0A0Q9U5K9_9BACL
A0A0Q9XRH7_9BACI
A0A0Q9Y4T6_9BACI
A0A0R1GMP3_9LACO
A0A0R1HJ22_9LACO
A0A0R1HQT8_9LACO
A0A0R1JGW7_9LACO
A0A0R1LM69_9LACO
A0A0R1M584_9LACO
A0A0R1MHK2_9LACO
A0A0R1MVP6_9LACO
A0A0R1N3A3_9LACO
A0A0R1P614_9LACO
A0A0R1S7D7_9LACO
A0A0R1UI65_9LACO
A0A0R1V2J9_9LACO
A0A0R1VQ66_9LACO
A0A0R1WCP7_9LACO
A0A0R1WNP7_9LACO
A0A0R1X4B1_9LACO
A0A0R1XAX2_9LACO
A0A0R1XI68_9LACO
A0A0R1YDZ7_9LACO
A0A0R1YG81_9LACO
A0A0R1ZVV8_9LACO
A0A0R2A2C8_9LACO
A0A0R2AJ24_9LACO
A0A0R2AY71_9LACO
A0A0R2BAI7_LACCL
A0A0R2CBT7_9LACO
A0A0R2CL11_9LACO
A0A0R2CT82_9LACO
A0A0R2CX63_9LACO
A0A0R2EUJ7_9LACO
A0A0R2F8N5_9LACO
A0A0R2FV99_9LACT
A0A0R2GGP2_LACPN
A0A0R2GTM5_9LACO
A0A0R2GZU7_WEIVI
A0A0R2H502_9FIRM
A0A0R2HNT3_CARDV
A0A0R2JAZ7_9LACT
A0A0R2L2D3_9LACO
A0A0R2L7Y4_9LACO
A0A0R2M724_9LACO
A0A0R2MUE6_9LACO
A0A0R2PD78_9ACTN
A0A0R2PNB6_9MICO
A0A0R2PYE7_9ACTN
A0A0R2Q260_9ACTN
A0A0R2Q601_9ACTN
A0A0R2QA31_9ACTN
A0A0R2QCX6_9ACTN
A0A0R2QR57_9ACTN
A0A0R2QR74_9ACTN
A0A0R2SCX1_9ACTN
A0A0R2SD44_9ACTN
A0A0R2SDZ6_9FLAO
A0A0R2T4D3_9FLAO
A0A0R2TZT7_9ACTN
A0A0R2U102_9ACTN
A0A0R2U1V5_9CYAN
A0A0R2UX49_9PROT
A0A0R3K4R2_9CLOT
A0A0S2I1P3_9BACT
A0A0S2W5F5_9FIRM
A0A0S3P8E5_9NOSO
A0A0S3P9F9_9NOSO
A0A0S3QRY3_9AQUI
A0A0S6VQY2_9BACT
A0A0S6W103_9BACT
A0A0S7BLG5_9CHLR
A0A0S7BSY9_9CHLR
A0A0S7BX11_9CHLR
A0A0S7BZI7_9CHLR
A0A0S7WX12_9CHLR
A0A0S7XGT6_9BACT
A0A0S7XNT9_9BACT
A0A0S7XVN4_9BACT
A0A0S7Y9K8_9BACT
A0A0S7YED0_9BACT
A0A0S7YJ77_9BACT
A0A0S7YNQ1_9BACT
A0A0S7ZD78_9SPIR
A0A0S7ZYT9_9GAMM
A0A0S8AQN7_9BACT
A0A0S8B3R0_9PROT
A0A0S8C0F3_9DELT
A0A0S8CC89_9CHLR
A0A0S8CEY0_9CHLR
A0A0S8CHN7_9DELT
A0A0S8CRU3_9BACT
A0A0S8DRB2_9BACT
A0A0S8DYY8_9BACT
A0A0S8E196_9BACT
A0A0S8E3H3_9BACT
A0A0S8E3X6_9BACT
A0A0S8EC42_9BACT
A0A0S8EJ96_9CHLR
A0A0S8FQ17_9BACT
A0A0S8FV68_9BACT
A0A0S8FW18_9BACT
A0A0S8GII7_9BACT
A0A0S8GK14_9BACT
A0A0S8GVY9_9BACT
A0A0S8H6R1_9BACE
A0A0S8H7A5_9BACT
A0A0S8HBF1_9BACT
A0A0S8I2Y6_9CHLR
A0A0S8I6N9_9CHLR
A0A0S8IJQ5_9BACT
A0A0S8ILN8_9BACT
A0A0S8IM80_9BACT
A0A0S8IMD8_9BACT
A0A0S8INV3_9BACT
A0A0S8IPD9_9BACT
A0A0S8IQ28_9BACT
A0A0S8IWL2_9BACT
A0A0S8IX01_9BACT
A0A0S8J168_9BACT
A0A0S8K2P0_9BACE
A0A0S8KB09_9BACT
A0A0S8KCR7_9BACT
A0A0S8KIJ8_9BACT
A0A0S8L0V2_9PROT
A0A0S9BSX4_9MICC
A0A0S9BYJ4_9MICC
A0A0S9C7R9_9MICC
A0A0S9D1G1_9MICC
A0A0S9QAB3_9ACTN
A0A0S9QZH8_9ACTN
A0A0S9RBV1_9ACTN
A0A0S9RC33_9ACTN
A0A0T1W5N3_9MYCO
A0A0T1WJR5_9MYCO
A0A0T5PEU7_9RHOB
A0A0T5ZPL9_9CHLR
A0A0T6A4M5_9BACT
A0A0T6AQ45_9BACT
A0A0T6LYZ0_9ACTN
A0A0T6LZY6_9ACTN
A0A0T7BRI4_9CYAN
A0A0U0YR60_9MYCO
A0A0U1A3J5_9MYCO
A0A0U1AXA6_9MYCO
A0A0U1L2Q3_9FIRM
A0A0U1QRG0_9BACL
A0A0U2P2X9_9MICC
A0A0U2UNA4_9BACL
A0A0U2UP55_9BACL
A0A0U2WE74_9BACL
A0A0U2WKL8_9ACTN
A0A0U2WST0_9BACL
A0A0U2YW72_9BACL
A0A0U2YZL2_9BACL
A0A0U2ZCX2_9BACL
A0A0U2ZEZ6_9BACL
A0A0U3DE16_9STRE
A0A0U3EAV0_9CREN
A0A0U3G522_9MICC
A0A0U3GIB9_9MICC
A0A0U3MN10_9LACT
A0A0U3MWI2_9MOLU
A0A0U3NND9_9ACTN
A0A0U3P8A0_9MICC
A0A0U3QM24_9ACTN
A0A0U4F175_9BACI
A0A0U5H327_9EURY
A0A0U5H599_9EURY
A0A0U5H7L3_9EURY
A0A0U9HDB3_9THEO
A0A0V7ZEC8_9CYAN
A0A0V7ZYR6_9CYAN
A0A0V8HBZ6_9BACI
A0A0V8HJK2_9BACI
A0A0V8JAV0_9BACI
A0A0V8JG97_9BACI
A0A0V8JIU8_9BACI
A0A0V8JN61_9BACI
A0A0V8QDF0_9FIRM
A0A0V8QGN1_9FIRM
A0A0V8SL40_9CELL
A0A0W0ACT4_9PROT
A0A0W0GGQ4_9CHLR
A0A0W1KKE3_9ACTO
A0A0W1KLJ7_9ACTO
A0A0W1KLM7_9ACTO
A0A0W1KLU3_9ACTO
A0A0W1NK30_9ACTN
A0A0W1NK42_9ACTN
A0A0W1NVS2_9ACTN
A0A0W1R6L8_9EURY
A0A0W1R7N8_9EURY
A0A0W7WD82_9MICO
A0A0W7XCM8_9ACTN
A0A0W7XD20_9ACTN
A0A0W8IH78_9MICO
A0A0X1U8I2_CLOPR
A0A0X3RVF8_9ACTN
A0A0X3RW73_9ACTN
A0A0X3SYM7_9ACTN
A0A0X3T392_9ACTN
A0A0X3UTK2_9ACTN
A0A0X3UTP4_9ACTN
A0A0X3UV33_9ACTN
A0A0X3UV44_9ACTN
A0A0X3UWY5_9ACTN
A0A0X3UX03_9ACTN
A0A0X3VDI7_9ACTN
A0A0X3X0V8_9ACTN
A0A0X3X0W5_9ACTN
A0A0X3XNQ8_9ACTN
A0A0X3XPU5_9ACTN
A0A0X8CQS7_9BACL
A0A0X8DBL9_9BACL
A0A0X8FLK5_9LACT
A0A0X8G361_9FIRM
A0A0X8JBY5_9FLAO
A0A0X8JG90_9ACTO
A0A0X8JGG1_9ACTO
A0A0X8JTS7_9FUSO
A0A0X8WPS0_9CYAN
A0A0X8WRP0_9CYAN
A0A100W3K8_9MYCO
A0A100W3M0_9MYCO
A0A100Y381_9ACTN
A0A100Y397_9ACTN
A0A100YWW1_9ACTN
A0A101DQB4_9EURY
A0A101E9K5_9FIRM
A0A101EUW5_9THEM
A0A101EWE8_9BACT
A0A101EWG4_9BACT
A0A101FME9_9BACT
A0A101FPN7_9FIRM
A0A101FZE8_9ACTN
A0A101FZH3_9ACTN
A0A101G1M3_9ACTN
A0A101G1N6_9ACTN
A0A101G6D8_9FIRM
A0A101GCT2_9BACT
A0A101GH73_9BACT
A0A101HC01_9FIRM
A0A101HXN2_9FIRM
A0A101I1F0_9BACT
A0A101IC34_9BACT
A0A101IGS2_9BACT
A0A101IMD4_9BACT
A0A101INU2_9EURY
A0A101IRM2_9EURY
A0A101IZG0_9EURY
A0A101J8Z8_9ACTN
A0A101NHR1_9ACTN
A0A101NHU3_9ACTN
A0A101NS56_9ACTN
A0A101NSH4_9ACTN
A0A101R1N4_9ACTN
A0A101R1P0_9ACTN
A0A101SYG4_9ACTN
A0A101SZ09_9ACTN
A0A101TBE9_9ACTN
A0A101UVH3_9ACTN
A0A101UVH4_9ACTN
A0A101VAC1_9FIRM
A0A101VAN7_9FIRM
A0A101VKT3_9SPHN
A0A101WH26_9FIRM
A0A101WRF3_9FIRM
A0A101WXA2_9CREN
A0A101WZC3_9CREN
A0A101WZY7_9CREN
A0A101XLH1_9CREN
A0A109LQP6_9SPHN
A0A109LVN3_9SPHN
A0A117IW84_9ACTN
A0A117KNQ4_9DELT
A0A117KZF7_9BACT
A0A117L993_9FIRM
A0A117LPR0_9BACT
A0A117LSI1_9FIRM
A0A117M4L5_9FIRM
A0A117MKD6_9ACTN
A0A117R9R3_9ACTN
A0A117RGA8_9ACTN
A0A117RZ19_9ACTN
A0A117SGE7_9FIRM
A0A117SIK4_9FIRM
A0A120F716_9ACTN
A0A120F717_9ACTN
A0A120F892_9ACTN
A0A120I1A3_9MICO
A0A120I9A7_9LACT
A0A120JTE4_9FIRM
A0A120MK14_CLOPR
A0A124DZP8_9MYCO
A0A124FDM4_9THEO
A0A124FDP7_9THEO
A0A124FJ26_9FIRM
A0A124I214_9ACTN
A0A124IR74_9CREN
A0A126T3S8_9GAMM
A0A126Z5R2_9MICO
A0A126ZZC6_9MICC
A0A126ZZE7_9MICC
A0A127AS29_9DELT
A0A127B5D4_9BACT
A0A127CFF4_9RHIZ
A0A127W1J9_SPOPS
A0A132MRJ6_9ACTN
A0A132MW07_9ACTN
A0A132PDA2_9MYCO
A0A132PKQ6_9MYCO
A0A132TAX9_9MYCO
A0A132TBP3_9MYCO
A0A133Q9L9_STALU
A0A133YAC8_9FIRM
A0A133YUY8_9FIRM
A0A133YXS0_9FIRM
A0A133Z0Y6_9ACTN
A0A134AFU8_9FIRM
A0A134CIZ9_9FIRM
A0A135L1X8_9BACI
A0A135L221_9BACI
A0A135VDE3_9ARCH
A0A135W4J5_9BACL
A0A136GV32_9GAMM
A0A136K6D7_9BACT
A0A136L1P6_9CHLR
A0A136L2G4_9CHLR
A0A136LDV1_9BACT
A0A136MSN8_9BACT
A0A136N136_9BACT
A0A136PSK4_9ACTN
A0A136PSN8_9ACTN
A0A136PU07_9ACTN
A0A136Q5C5_9FIRM
A0A136WIP5_9FIRM
A0A137SVH6_9FIRM
A0A139B3C4_9BIFI
A0A139CCU0_9GAMM
A0A139CN46_9FIRM
A0A139CNB8_9FIRM
A0A139CPR8_9EURY
A0A139CRS9_9FIRM
A0A139D2R0_9FIRM
A0A139D3C5_9FIRM
A0A139D3R7_9FIRM
A0A139D4J2_9FIRM
A0A139D5W1_9FIRM
A0A139D876_9FIRM
A0A139QTR8_9LACT
A0A139T7W5_9FIRM
A0A139TG28_9FIRM
A0A139TJ03_9FIRM
A0A139VFZ2_MYCPH
A0A139VLB9_MYCPH
A0A139WR98_9CYAN
A0A139WY95_9CYAN
A0A140DSR6_9FIRM
A0A140DWX2_9FIRM
A0A140L1F5_9CLOT
A0A140L6I2_9CLOT
A0A140LAS8_9THEO
A0A143B3L3_9DELT
A0A143B4C6_9DELT
A0A143BC47_9DELT
A0A143H977_9BACL
A0A143HEV6_9BACL
A0A143PW54_9BACT
A0A143Q6P0_9NOCA
A0A143YF33_9LACT
A0A147E862_9MICC
A0A147EEE2_9MICO
A0A147JTI7_9EURY
A0A147JX33_9EURY
A0A147K178_9EURY
A0A147K1M7_9EURY
A0A147KAC2_9BACI
A0A150ITT1_9EURY
A0A150LEH4_9BACI
A0A150M4B2_9BACI
A0A150N5P6_9BACI
A0A150YA29_9FIRM
A0A150YA47_9FIRM
A0A150YEG5_9BACI
A0A151B6G9_9CLOT
A0A151BH31_9ARCH
A0A151BVI1_9MICO
A0A151BW62_9MICO
A0A151BWU9_9MICO
A0A151E1T8_9EURY
A0A151E2P5_9EURY
A0A151E502_9EURY
A0A151E918_9EURY
A0A151ETV4_9EURY
A0A151EZW1_9EURY
A0A151F039_9EURY
A0A151F2C4_9EURY
A0A151F2E6_9EURY
A0A151F844_9EURY
A0A154BVY2_9FIRM
A0A158M597_9BORD
A0A160FC52_9BACI
A0A160IJ89_9BACI
A0A160KV51_9MICO
A0A161HVB4_9MICO
A0A161IF53_9MICO
A0A161IIT1_9BACI
A0A161LTQ8_9ACTN
A0A161M7C9_9ACTN
A0A161TU95_9NOCA
A0A161UX93_9NOCA
A0A161YRQ5_9CLOT
A0A161ZP88_9EURY
A0A161ZPE1_9EURY
A0A162FPW6_9EURY
A0A162KT87_9BACL
A0A162MC58_9FIRM
A0A162MFK9_9BACL
A0A163WD95_9BACT
A0A164BJC7_9SYNE
A0A164P4J6_9NOCA
A0A164P4K7_9NOCA
A0A165HRG4_9MICO
A0A165ZIL7_9EURY
A0A166EJW3_9EURY
A0A166H8J6_9MICO
A0A166TC39_9EURY
A0A167GQ61_9BACL
A0A167JMF0_9SPHN
A0A167YW41_9BACI
A0A168R4F9_9BACL
A0A168RI70_9MOLU
A0A170VAK4_9ACTN
A0A170X627_9ACTN
A0A170X644_9ACTN
A0A171C547_9ACTN
A0A171C557_9ACTN
A0A171DYE0_9MICO
A0A172TBH0_9DEIO
A0A172TGH0_9BACL
A0A172UP66_9MYCO
A0A172X745_9MICO
A0A172ZL10_9BACL
A0A176J265_9BACI
A0A176J2Y8_9BACI
A0A176K0T5_9BACT
A0A176KW10_9ACTN
A0A176KW52_9ACTN
A0A176QBB1_9MICO
A0A176QCF2_9MICO
A0A176QD53_9MICO
A0A176TB85_9FLAO
A0A176U5P0_9FIRM
A0A177HSQ1_9ACTN
A0A177I0X6_9ACTN
A0A177I2J2_9ACTN
A0A177KKG1_9BACL
A0A177L4T1_9BACL
A0A177L7J8_9BACL
A0A177YFP9_9NOCA
A0A177YFT9_9NOCA
A0B8M4_METTP
A0JVG4_ARTS2
A0K0A2_ARTS2
A0LUR0_ACIC1
A0LUR1_ACIC1
A0PZN6_CLONN
A0QW13_MYCS2
A0QW14_MYCS2
A0YKQ4_LYNSP
A1A1V8_BIFAA
A1HPG3_9FIRM
A1KA52_AZOSB
A1R0E9_BORT9
A1R5N2_ARTAT
A1R9W3_ARTAT
A1RZG6_THEPD
A1SKS1_NOCSJ
A1T333_MYCVP
A1T7Y5_MYCVP
A1T7Y6_MYCVP
A1UF32_MYCSK
A1ZPL9_9BACT
A2BL99_HYPBU
A2STJ7_METLZ
A3CST8_METMJ
A3DG03_CLOTH
A3DNI5_STAMF
A3DNV4_STAMF
A3HUF7_9BACT
A3WAD0_9SPHN
A3YVW9_9SYNE
A3YW15_9SYNE
A3Z9N4_9SYNE
A4AIX4_9ACTN
A4AKX3_9ACTN
A4CQK7_SYNPV
A4FAQ1_SACEN
A4FAQ2_SACEN
A4FBN2_SACEN
A4GAD9_HERAR
A4J4Z2_DESRM
A4VKW0_PSEU5
A4VX87_STRSY
A4X1V7_SALTO
A4X501_SALTO
A4X502_SALTO
A4XFW7_CALS8
A4XYA6_PSEMY
A5D0U3_PELTS
A5GNU0_SYNPW
A5GUB5_SYNR3
A5I6L3_CLOBH
A5IYG4_MYCAP
A5N020_CLOK5
A5UM73_METS3
A5UV16_ROSS1
A5UVY0_ROSS1
A5UVY1_ROSS1
A5UXS3_ROSS1
A5UXS4_ROSS1
A5VLS6_LACRD
A5Z5C5_9FIRM
A5Z8G6_9FIRM
A6C9E0_9PLAN
A6CLY5_9BACI
A6CTR9_9BACI
A6G0S0_9DELT
A6LA35_PARD8
A6LMF9_THEM4
A6P1Z9_9FIRM
A6P2D1_9FIRM
A6Q3B1_NITSB
A6TNP6_ALKMQ
A6TTC0_ALKMQ
A6W3U6_MARMS
A6W8A8_KINRD
A6WFX1_KINRD
A7GS06_BACCN
A7HNN8_FERNB
A7I9P8_METB6
A8A918_IGNH4
A8EVQ9_ARCB4
A8F5M5_PSELT
A8FCR3_BACP2
A8L0L6_FRASN
A8L0L7_FRASN
A8LTS4_DINSH
A8MES9_ALKOO
A8MI80_ALKOO
A8USX2_9AQUI
A8UTG0_9AQUI
A9B839_HERA2
A9GMD0_SORC5
A9KHD6_CLOPH
A9KHL1_CLOPH
A9NH05_ACHLI
A9WC67_CHLAA
B0C2B7_ACAM1
B0JWK7_MICAN
B0K7B9_THEP3
B0P6K8_9FIRM
B0P9B9_9FIRM
B0RI61_CLAMS
B0S1P8_FINM2
B0SJZ0_LEPBP
B0TEV6_HELMI
B0USD7_HISS2
B0VJ96_CLOAI
B1BEB9_CLOBO
B1BZN4_9FIRM
B1BZN5_9FIRM
B1C441_9FIRM
B1C8C6_9FIRM
B1I4I7_DESAP
B1MCV2_MYCA9
B1MLE1_MYCA9
B1MWC1_LEUCK
B1VXL9_STRGG
B1VXM0_STRGG
B1WN98_CYAA5
B1WQV2_CYAA5
B1XJ80_SYNP2
B1XJE7_SYNP2
B1YJ87_EXIS2
B2A3S7_NATTJ
B2A4T1_NATTJ
B2GH74_KOCRD
B2GJ61_KOCRD
B2HM08_MYCMM
B2HM09_MYCMM
B2HS00_MYCMM
B2IUS2_NOSP7
B2IY69_NOSP7
B2TS57_CLOBB
B3ET39_AMOA5
B3PLW0_MYCA5
B3QT67_CHLT3
B4S453_PROA2
B4V8N3_9ACTN
B4V8N4_9ACTN
B4VJZ3_9CYAN
B4VZH5_9CYAN
B4WGM3_SYNS7
B4WH73_SYNS7
B5CKU6_9FIRM
B5G706_STRSH
B5G707_STRSH
B5H8P4_STRPR
B5H8P5_STRPR
B5I2I3_9ACTN
B5I2I4_9ACTN
B5IA12_ACIB4
B5IHV3_9CYAN
B5Y9D8_COPPD
B6G190_9FIRM
B6WTG7_9DELT
B6YV07_THEON
B7GIB8_ANOFW
B7K0D3_CYAP8
B7K5T6_CYAP8
B7K8N7_CYAP7
B7KIF5_CYAP7
B7VR06_VIBTL
B8CX95_HALOH
B8CXA0_HALOH
B8DLW3_DESVM
B8DU69_BIFA0
B8DYW7_DICTD
B8HFD8_PSECP
B8HH32_PSECP
B8HMB1_CYAP4
B8HNV0_CYAP4
B8HRC4_CYAP4
B8I3Z4_CLOCE
B8IPL7_METNO
B8IYE3_DESDA
B9DQ30_STACT
B9EB01_MACCJ
B9KZK8_THERP
B9L3I3_THERP
B9LA30_NAUPA
B9Y2I4_9FIRM
B9Y822_9FIRM
C0AZZ0_9GAMM
C0BZ82_9FIRM
C0C1E1_9FIRM
C0D4U7_9FIRM
C0D5S0_9FIRM
C0EAL7_9FIRM
C0GJM6_9FIRM
C0QAF7_DESAH
C0QSL5_PERMH
C0QUL6_PERMH
C0QWS7_BRAHW
C0VYK3_9ACTO
C0W373_9ACTO
C0W374_9ACTO
C0Z9E3_BREBN
C0ZYV1_RHOE4
C1CZV2_DEIDV
C1DWB6_SULAA
C2BFC5_9FIRM
C2D2K7_LACBR
C2EV23_9LACO
C2KX30_9FIRM
C2WBB3_BACCE
C3WAZ3_FUSMR
C3WBS0_FUSMR
C4FFV6_9BIFI
C4ID04_CLOBU
C4IIX3_CLOBU
C4IM66_CLOBU
C4L5A8_EXISA
C4XEZ5_MYCFP
C4Z7N6_EUBE2
C4ZDM0_AGARV
C4ZIV1_THASP
C5A3H5_THEGJ
C5C5K5_BEUC1
C5C5K6_BEUC1
C5CB55_MICLC
C5CCK1_MICLC
C5CCT5_MICLC
C5CDT0_KOSOT
C5D5C3_GEOSW
C5EJK8_9FIRM
C5ELN0_9FIRM
C5EPX1_9FIRM
C5J7D3_MYCCR
C5R9W1_WEIPA
C5ZXU4_9HELI
C6A5F5_THESM
C6BZ43_DESAD
C6CVT6_PAESJ
C6CZQ2_PAESJ
C6J0X2_9BACL
C6J161_9BACL
C6JKW0_FUSVA
C6LBS8_9FIRM
C6LC10_9FIRM
C6LED4_9FIRM
C6LED5_9FIRM
C6WAK4_ACTMD
C6WAK5_ACTMD
C7H1Y9_9FIRM
C7HA62_9FIRM
C7HWH1_9FIRM
C7LL21_MYCML
C7LSR0_DESBD
C7LVC4_DESBD
C7M1T1_ACIFD
C7M446_CAPOD
C7MFK9_BRAFD
C7MR34_SACVD
C7N0M6_SLAHD
C7NEH8_LEPBD
C7P281_HALMD
C7P3P4_HALMD
C7QBI5_CATAD
C7QBI6_CATAD
C7R0B0_JONDD
C7R4K2_JONDD
C7RFB3_ANAPD
C8W5Y4_DESAS
C8WK11_EGGLE
C8X3T0_DESRD
C8XG52_NAKMY
C8XG53_NAKMY
C9A4I4_ENTCA
C9KP07_9FIRM
C9LRI2_SELS3
C9N0L5_9FUSO
C9RR99_FIBSS
C9Z0F6_STRSW
C9Z0F7_STRSW
D0GLR6_9FUSO
D0L5D8_GORB4
D0LCI3_GORB4
D0LJG5_HALO1
D0MCT7_RHOM4
D0WME1_9ACTO
D0WQH9_9ACTO
D1AC19_THECD
D1AC20_THECD
D1AC21_THECD
D1AKW8_SEBTE
D1AYP2_STRM9
D1B509_SULD5
D1B9K8_THEAS
D1BGH4_SANKS
D1BNQ5_VEIPT
D1BT94_XYLCX
D1BT95_XYLCX
D1C4B2_SPHTD
D1C996_SPHTD
D1CFL7_THET1
D1J7H4_MYCHP
D1NTW7_9BIFI
D1PPS8_9FIRM
D1PR52_9FIRM
D1VUP1_9FIRM
D1YVZ9_METPS
D1Z1K6_METPS
D2AWU6_STRRD
D2B5G3_STRRD
D2B5G4_STRRD
D2B6N4_STRRD
D2MMQ5_9FIRM
D2NRA9_ROTMD
D2NTU6_ROTMD
D2PNZ7_KRIFD
D2PNZ8_KRIFD
D2Q2L5_KRIFD
D2QAR2_BIFDB
D2RLA4_ACIFV
D2RT82_HALTV
D2RV97_HALTV
D2RWE2_HALTV
D2SEA7_GEOOG
D2SEA8_GEOOG
D2Z2P9_9BACT
D3ABT5_9CLOT
D3AG80_9CLOT
D3AR87_9CLOT
D3AS25_9CLOT
D3AU09_9CLOT
D3AV84_9CLOT
D3CUF7_9ACTN
D3CUF8_9ACTN
D3EHH7_GEOS4
D3EIT9_GEOS4
D3FBR6_CONWI
D3FPR4_BACPE
D3FU88_BACPE
D3PBT0_DEFDS
D3PTY6_STANL
D3PW60_STANL
D3Q5C3_STANL
D3Q5C4_STANL
D3S1J8_FERPA
D3SS31_NATMM
D3SWU1_NATMM
D3TCE4_ACIB4
D4CNL9_9FIRM
D4GSY6_HALVD
D4GVE4_HALVD
D4GVN2_HALVD
D4H141_DENA2
D4H7Q7_DENA2
D4H8W9_DENA2
D4J8S2_9FIRM
D4JAC2_9FIRM
D4JVW7_9FIRM
D4JZB1_9FIRM
D4JZH7_9FIRM
D4K5J8_9FIRM
D4K8T1_9FIRM
D4KFF3_9FIRM
D4KZ02_9FIRM
D4LC25_RUMC1
D4LNL4_9FIRM
D4LYW5_9FIRM
D4M081_9FIRM
D4M4N8_9FIRM
D4MUB2_ANAHA
D4MY62_ANAHA
D4TN09_9CYAN
D4W7B6_9FIRM
D4XUY6_9MOLU
D4YIN3_9LACT
D4YKM4_9MICO
D4YKM5_9MICO
D4ZMP2_ARTPN
D5BK19_ZUNPS
D5BZV5_NITHN
D5DP29_BACMQ
D5E0A9_BACMQ
D5E5M0_MYCCM
D5E6N5_METMS
D5E7D6_METMS
D5EE61_AMICL
D5MFP9_9BACT
D5MFQ0_9BACT
D5PJR0_9MYCO
D5PJR1_9MYCO
D5RQI7_9PROT
D5SVF6_PLAL2
D5UEE4_CELFN
D5VTF2_METIM
D5WS21_KYRT2
D5X802_THEPJ
D5ZRV3_9ACTN
D5ZRV4_9ACTN
D5ZW75_9ACTN
D6K3K8_9ACTN
D6K3K9_9ACTN
D6TMK6_9CHLR
D6XTG2_BACIE
D6XTH0_BACIE
D6Y3C0_THEBD
D6Y3C1_THEBD
D6ZES0_SEGRD
D6ZES1_SEGRD
D6ZGD7_MOBCV
D6ZJG8_MOBCV
D7AX96_NOCDD
D7B0Q0_NOCDD
D7BKZ6_ARCHD
D7BM86_ARCHD
D7BNK8_ARCHD
D7BNK9_ARCHD
D7C8I6_STRBB
D7C8I7_STRBB
D7CNH1_SYNLT
D7CY21_TRURR
D7DUL8_METV3
D7E322_NOSA0
D7E3X7_NOSA0
D7GE25_PROFC
D7GE26_PROFC
D7GRW0_9FIRM
D7N635_9FIRM
D7V127_LISGR
D8EYQ0_9DELT
D8G0P1_9CYAN
D8J3P6_HALJB
D8J8U2_HALJB
D8J9H9_HALJB
D8JCT1_HALJB
D8JCT3_HALJB
D8K2G2_DEHLB
D8MI36_LEUGG
D9Q0R1_ACIS3
D9QQU2_ACEAZ
D9QUE6_ACEAZ
D9QUE8_ACEAZ
D9R4D4_CLOSW
D9R750_CLOSW
D9RXT0_THEOJ
D9RXT1_THEOJ
D9SM22_CLOC7
D9SYD1_MICAI
D9SYX4_MICAI
D9SYX5_MICAI
D9SZL7_MICAI
D9UXV2_9ACTN
D9W1U1_9ACTN
D9W1U2_9ACTN
D9W9N6_9ACTN
D9W9N7_9ACTN
D9WZ90_STRVT
D9WZ91_STRVT
D9XSH4_9ACTN
D9XSH5_9ACTN
E0E410_9FIRM
E0I6W8_9BACL
E0IBB5_9BACL
E0NLG4_9FIRM
E0QMK1_9ACTO
E0QPM7_9ACTO
E0QRT3_9ACTO
E0QRT4_9ACTO
E0U8E1_CYAP2
E0UE59_CYAP2
E1IE37_9CHLR
E1IE45_9CHLR
E1QE31_DESB2
E1QH82_DESB2
E1QQ13_VULDI
E1QQ81_VULDI
E1R993_SPISS
E1RHW6_METP4
E1VX69_GLUAR
E1VYI9_GLUAR
E2PUU6_STRC2
E2PUU7_STRC2
E2SAA2_9ACTN
E2SAA3_9ACTN
E2SB59_9ACTN
E2SPR2_9FIRM
E2ZEJ4_9FIRM
E2ZJQ0_9FIRM
E3C741_9LACO
E3CXV8_9BACT
E3DNA9_HALPG
E3DNB4_HALPG
E3DRW4_HALPG
E3E6P3_PAEPS
E3EB88_PAEPS
E3GNL4_EUBLK
E3GX52_METFV
E3H088_ROTDC
E3H1K5_ROTDC
E3H1K6_ROTDC
E3H6H9_ILYPC
E3IZ26_FRASU
E3IZ27_FRASU
E3PXU5_CLOSD
E4KYR9_9FIRM
E4NB92_KITSK
E4NB93_KITSK
E4NLZ4_HALBP
E4NN19_HALBP
E4NQC6_HALBP
E4NVK3_HALBP
E4RKH6_HALHG
E4RL15_HALHG
E4RMG4_HALHG
E4TK31_CALNY
E4TNV0_MARTH
E5BEA0_9FUSO
E5WDJ3_9BACI
E5WKD3_9BACI
E6J485_9ACTN
E6JAJ2_9ACTN
E6JAJ3_9ACTN
E6KP77_9ACTO
E6KS28_9ACTO
E6LGZ7_9ENTE
E6MII3_9FIRM
E6S9T4_INTC7
E6SBT2_INTC7
E6SBT3_INTC7
E6SIV0_THEM7
E6TQV7_BACCJ
E6TUP1_BACCJ
E6U6T8_ETHHY
E6U6T9_ETHHY
E6UGW8_RUMA7
E6UKE1_RUMA7
E6VRP1_DESAO
E6W287_DESIS
E6W6S4_DESIS
E6X1W8_NITSE
E6XBU7_CELAD
E7A8Z4_HELFC
E7G5C7_9HELI
E7G889_9FIRM
E7GCB4_9FIRM
E7GJB1_CLOSY
E7GNZ3_CLOSY
E7MKN0_9FIRM
E7N618_9ACTO
E7N619_9ACTO
E7NVT5_TREPH
E8JFJ2_9ACTO
E8JJT6_9ACTO
E8LBA9_9FIRM
E8MYI5_ANATU
E8N5I6_ANATU
E8RB54_DESPD
E8SF71_STAPH
E8T578_THEA1
E8UBJ1_DEIML
E9S9L8_RUMAL
E9SAB7_RUMAL
E9SCQ5_RUMAL
E9SV75_RHOHA
E9SV76_RHOHA
F0GYA5_9FIRM
F0IBY3_9FLAO
F0JHI0_DESDE
F0LJN6_THEBM
F0LYM0_VIBFN
F0NXB4_WEEVC
F0QR92_MYCSL
F0RJ01_DEIPM
F0RRX2_SPHGB
F0S364_DESTD
F0ST29_RUBBR
F0SYQ6_SYNGF
F0T883_METLA
F0TCF5_METLA
F0TCK5_METLA
F0TCK6_METLA
F0YW93_9CLOT
F0YWJ6_9CLOT
F0YXE3_9CLOT
F2F817_SOLSS
F2F849_SOLSS
F2I7I9_AERUA
F2JIB8_CELLD
F2JIW1_CELLD
F2LTN2_HIPMA
F2LXZ3_HIPMA
F2NCK9_DESAR
F2R827_STRVP
F3AND6_9FIRM
F3B8E8_9FIRM
F3BBY6_9FIRM
F3KC61_9GAMM
F3NNX0_9ACTN
F3NNX1_9ACTN
F3Z0V3_DESAF
F3Z3E5_DESAF
F3ZIK0_9ACTN
F3ZIK1_9ACTN
F4A082_MAHA5
F4A0D1_MAHA5
F4CSW2_PSEUX
F4CSW3_PSEUX
F4FDH8_VERMA
F4FDV7_VERMA
F4FDV8_VERMA
F4GL47_SPHCD
F4H1H2_CELFA
F4H1H3_CELFA
F4LN63_TREBD
F4LW85_TEPAE
F4XCG7_9FIRM
F4XH24_9FIRM
F4XQT4_9CYAN
F5J154_9PORP
F5L3R3_9BACI
F5L7Q0_9BACI
F5LGL8_9BACL
F5LQM9_9BACL
F5SA82_9BACL
F5WRQ0_ERYRF
F5XEQ7_MICPN
F5YW22_MYCSD
F5YW23_MYCSD
F5YZV0_MYCSD
F6B407_DESCC
F6CB12_LACKZ
F6CQH7_DESK7
F6D435_METPW
F6D456_METPW
F6D578_METPW
F6D585_METPW
F6DNY4_DESRL
F6EG06_HOYSD
F6FWF1_ISOV2
F6FWF2_ISOV2
F7K936_9FIRM
F7KJX0_9FIRM
F7KJY4_9FIRM
F7KKT1_9FIRM
F7KMK8_9FIRM
F7KPE1_9FIRM
F7KTD5_9FIRM
F7NNF7_9FIRM
F7PQD7_9EURY
F7PQD9_9EURY
F7PQH2_9EURY
F7PQI1_9EURY
F7Q1I4_9BACT
F7UYF2_EEGSY
F7V7F1_CLOSS
F7XLH2_METZD
F7YW19_9THEM
F8A372_CELGA
F8A3S9_CELGA
F8A3T0_CELGA
F8AD74_THEID
F8AGU7_PYRYC
F8AWJ8_FRADG
F8D4Z4_HALXS
F8D5S2_HALXS
F8D6E3_HALXS
F8E9H5_FLESM
F8E9N1_FLESM
F8F2F4_TRECH
F8I188_WEIKK
F8JVU8_STREN
F8KS18_HELBC
F8X0M0_9PORP
F9DPR3_9BACL
F9EHA5_9ACTO
F9EHA6_9ACTO
F9EJE9_FUSNU
F9MTU9_9FIRM
F9PJX3_9ACTO
F9PJX4_9ACTO
F9QEI2_9MOLU
F9UK43_9MOLU
F9UQA9_LACPL
F9VCT4_LACGL
F9VJE7_ARTSS
F9YU53_CAPCC
G0EDB6_PYRF1
G0G903_AMYMS
G0G904_AMYMS
G1UW83_9DELT
G2E2D4_9GAMM
G2FB93_9GAMM
G2FSK2_9FIRM
G2GMI0_9ACTN
G2GMI1_9ACTN
G2MLQ0_9ARCH
G2NR22_STREK
G2NR23_STREK
G2P2E8_STRVO
G2P2E9_STRVO
G2SP12_LACRR
G2SP91_LACRR
G2T0Z2_ROSHA
G2TL82_BACCO
G3IUN6_9GAMM
G4D6A1_9FIRM
G4ELZ7_MYCIO
G4KWP8_OSCVS
G4L1C8_OSCVS
G4L8R2_TETHN
G4Q581_ACIIR
G4RKY4_THETK
G5GGA8_9FIRM
G5I959_9CLOT
G5ICM1_9CLOT
G5IFG4_9CLOT
G5IJV0_9CLOT
G6EQ83_STRTR
G6FRC9_9CYAN
G7CI42_MYCT3
G7CI43_MYCT3
G7GVV7_9ACTN
G7H5J4_9ACTN
G7H5J5_9ACTN
G7V996_THELD
G7W7P8_DESOD
G7WAF7_DESOD
G8LSQ9_CLOCD
G8QS02_SPHPG
G8R441_OWEHD
G8RJT0_MYCRN
G8RNG5_MYCRN
G8SGU3_ACTS5
G8SGU4_ACTS5
G8X3G3_STREN
G9PD57_9ACTO
G9PYG0_9BACT
G9RRI3_9FIRM
G9RY25_9FIRM
G9WN12_9FIRM
G9YWW6_9FIRM
G9ZPF5_9LACO
H0DH80_9STAP
H0QGZ6_ARTGO
H0QM19_ARTGO
H0QQ95_ARTGO
H0QYL2_9ACTN
H0QYL3_9ACTN
H0UKB6_9BACT
H1BJ51_9FIRM
H1BMA5_9FIRM
H1CYG7_9FIRM
H1LK89_9LACO
H1X9G6_WEICO
H1XXU5_9BACT
H1YX48_9EURY
H1Z7J2_MYROD
H2CJW8_9LEPT
H2J633_MARPK
H2JP60_STRHJ
H2K2D3_STRHJ
H2K2D4_STRHJ
H3NCH2_9LACT
H3NIP3_9LACT
H3NNQ9_9FIRM
H3SCI5_9BACL
H3SDD2_9BACL
H3ZKG2_THELN
H4GHV6_9LACO
H5TUY2_9ACTN
H5UUM3_9MICO
H5VDD7_HELBI
H5WWI1_9PSEU
H5WWI2_9PSEU
H5X364_9PSEU
H5XSW3_9FIRM
H6LIZ2_ACEWD
H6LK12_ACEWD
H6MZT9_GORPV
H6NBW5_9BACL
H6NED8_9BACL
H6NFT0_9BACL
H6R307_NOCCG
H6R308_NOCCG
H6RR77_BLASD
H6RR78_BLASD
H7F6I2_9LIST
H8GS86_DEIGI
H8MSY0_CORCM
I0GIC1_CALEA
I0GST1_SELRL
I0HDJ0_ACTM4
I0HGC9_ACTM4
I0HGD0_ACTM4
I0JLX9_HALH3
I0KYY3_9ACTN
I0KYY4_9ACTN
I0LCG2_9ACTN
I0R3C3_9MICO
I0S1D0_MYCXE
I0S1D1_MYCXE
I0XVI0_9LEPT
I1A5N5_9MOLU
I2F5D6_9BACT
I2N853_9ACTN
I2N854_9ACTN
I3C4C5_9FLAO
I3VXU4_THESW
I3VXU5_THESW
I3WIE5_BIFBI
I3YUY6_AEQSU
I3ZZK8_ORNRL
I4BW86_ANAMD
I4C3T9_DESTA
I4EEZ8_9CHLR
I4EF50_9CHLR
I4F110_9ACTN
I4F111_9ACTN
I5AVL6_EUBCE
I5AYQ9_9DELT
I6SUF3_ENTHA
I6WPD2_PROPF
I6XF25_MYCTU
I6XZW8_PROPF
I6YV71_MELRP
I6ZF20_MYCWM
I7BQQ8_NATSJ
I7BUL7_NATSJ
I7CFL6_NATSJ
I7CFQ8_MYCHA
I7CFU5_NATSJ
I7CRT4_NATSJ
I7HG86_9HELI
I7LI85_9CLOT
I8AH20_9BACI
I8J210_9BACI
I8RE86_9FIRM
I8UHY2_9BACI
J0L472_9LACO
J0MRB6_9ACTO
J0MXK7_9ACTO
J0NDE3_9CLOT
J1H929_9CLOT
J1HAJ2_9CLOT
J1L565_9EURY
J1RUI0_9ACTN
J2K5Q9_9ACTN
J3EQW9_9LACO
J4KBG0_9FIRM
J4WER1_9FIRM
J5GBG1_9FIRM
J5Y5Z7_9ACTN
J7IQP0_DESMD
J7IUV6_DESMD
J7LEL9_NOCAA
J7LG15_NOCAA
J9H791_9ACTN
J9HMC7_9ACTN
J9SI36_9ACTN
J9WAN6_LACBU
K0AYS1_CLOA9
K0CC34_ALCDB
K0EVL6_9NOCA
K0F310_9NOCA
K0J3N0_AMPXN
K0JTC5_SACES
K0JUH2_SACES
K0UFB4_MYCVA
K0UPT7_MYCVA
K0YNN2_9ACTO
K0YQU4_9ACTO
K0YUM9_9ACTN
K0YWR2_9ACTO
K1E054_9MICO
K1E263_9MICO
K1ES77_9MICO
K1L8K0_9BACT
K1MS75_9LACT
K2G6P5_9BACI
K2H800_9BACI
K2HPY7_9RHOB
K2K4G1_9GAMM
K4L0H2_9FIRM
K4LJJ3_THEPS
K4M8R7_9EURY
K4QTT4_9ACTN
K4R1F1_9ACTN
K4Z6Y3_PAEAL
K5A4K5_PAEAL
K5BBK3_MYCHD
K5BE12_MYCHD
K6C3R6_9BACI
K6C9G0_BACAZ
K6DB96_9BACI
K6DJQ4_BACAZ
K6V5V2_9MICO
K6VAZ7_9ACTN
K6VI34_9MICO
K6VLJ9_9MICO
K6WC79_9ACTN
K6WEY6_9MICO
K6XG90_9MICO
K7RSS2_PROA4
K7WNJ7_9NOST
K7XM30_MYCHR
K8EET9_9FIRM
K8EG16_CARML
K8GCV0_9CYAN
K9AJU8_9MICO
K9B1U4_9STAP
K9B240_9MICO
K9DLH7_9BURK
K9EFF2_9ACTO
K9EX29_9LACT
K9EXD9_9ACTO
K9P7H0_CYAGP
K9P7M8_CYAGP
K9PD46_9CYAN
K9PLP3_9CYAN
K9Q451_9CYAN
K9Q7T4_9NOSO
K9Q834_9NOSO
K9QWX8_NOSS7
K9RM62_9CYAN
K9RWC1_SYNP3
K9RYW8_SYNP3
K9S3M5_9CYAN
K9S8C3_9CYAN
K9S8W7_9CYAN
K9SFB9_9CYAN
K9SQG6_9SYNE
K9SVK5_9SYNE
K9T0C2_9CYAN
K9TK46_9CYAN
K9TP18_9CYAN
K9TUM2_9CYAN
K9TWG3_9CYAN
K9UC06_9CYAN
K9UZV6_9CYAN
K9VC64_9CYAN
K9VN84_9CYAN
K9VZC4_9CYAN
K9WG23_9CYAN
K9WK67_9CYAN
K9WYX4_9NOST
K9XB38_9CHRO
K9XNC5_9CHRO
K9XQK5_STAC7
K9XVL5_STAC7
K9YFG7_HALP7
K9YK87_CYASC
K9YMR3_CYASC
K9Z412_CYAAP
K9Z9C4_CYAAP
K9ZLV4_ANACC
K9ZPX8_ANACC
K9ZZ93_DEIPD
KTRA_BACSU
KTRC_BACSU
L0AIL5_NATGS
L0ALA1_NATGS
L0DNY3_SINAD
L0EHH5_THECK
L0FYJ2_ECHVK
L0GWX3_9GAMM
L0HG43_METFS
L0I7M5_HALRX
L0IE75_HALRX
L0ITR5_9MYCO
L0JF12_NATP1
L0JI82_NATP1
L0JIE1_NATP1
L0JJM8_NATP1
L0JMI7_NATP1
L0JMY5_NATP1
L0JNU4_NATP1
L0JVC6_9EURY
L0JWV7_9EURY
L0JZ41_9EURY
L0K9K7_HALHC
L0KBC2_HALHC
L0KBQ0_HALHC
L0KCA2_HALHC
L0RVX2_MYCC1
L0WD90_9GAMM
L1KI22_9ACTN
L1KJ81_9ACTN
L1KWP6_9ACTN
L1L6W4_9ACTN
L1Q8G0_9CLOT
L5N0W5_9BACI
L7EWD7_9ACTN
L7EXC5_9ACTN
L7LE78_9ACTN
L7LJ97_9ACTN
L7LKU6_9ACTN
L8EQ05_STRRM
L8EUB4_STRRM
L8JUP7_9BACT
L8LI20_9CHRO
L8LZA9_9CYAN
L8MU24_9CYAN
L8TM11_9MICC
L8TM38_9MICC
M0QKC9_9ACTN
M1WUZ7_DESPC
M1X5R8_9NOST
M1XKR5_NATM8
M1XQB8_NATM8
M1XQL3_NATM8
M1ZHI8_9FIRM
M2Q4G1_9FIRM
M2XDU0_9MICC
M2YD89_9MICC
M3A049_STRMB
M3BFR1_STRMB
M3F9I6_LEPBO
M3FNI8_9LEPT
M3VBH2_9ACTN
M4RHH2_9BIFI
M5A1I6_9ACTN
M5RKD7_9PLAN
M6R351_LEPIR
M6TM40_LEPIR
M7MST3_9MICC
M7MVF5_9MICC
M7N1L5_9BACT
M7PB05_9BACL
M8DHN5_9BACL
M9LJN6_PAEPP
M9LN63_PAEPP
M9WGI6_9MOLU
N0AR51_9BACI
N0AXZ7_9BACI
N0B0C4_9BACI
N0E5U4_9MICO
N1USH5_9MICC
N1UZW2_9MICC
N1V9Z5_9MICC
N1ZT90_9CLOT
N2AEH4_9FIRM
N2ANL6_9CLOT
N2IUE4_9PSED
N4WVU7_9BACI
N6WLC4_9EURY
N6X5T1_9RHOO
N6X5X8_9ACTO
N9SQJ6_9MOLU
N9TSC9_9MOLU
N9V4V4_9GAMM
N9Y258_9CLOT
O25233_HELPY
O29541_ARCFU
O30021_ARCFU
O51667_BORBU
O54141_STRCO
O67473_AQUAE
O83068_TREPA
Q03PZ3_LACBA
Q040A6_LEUMM
Q095F4_STIAD
Q0FQ17_PELBH
Q0RP01_FRAAA
Q0RP02_FRAAA
Q0S1H9_RHOJR
Q0S1I0_RHOJR
Q0VSX9_ALCBS
Q0W0D5_METAR
Q0W7J2_METAR
Q10XV5_TRIEI
Q12H13_POLSJ
Q12YF2_METBU
Q166R3_ROSDO
Q189P2_PEPD6
Q18DS7_HALWD
Q18FL4_HALWD
Q18KH6_HALWD
Q18KK3_HALWD
Q1AWJ1_RUBXD
Q1CZY3_MYXXD
Q1IY05_DEIGD
Q1JWZ5_DESAC
Q1K086_DESAC
Q1WVM7_LACS1
Q1ZW67_PHOAS
Q24QZ0_DESHY
Q2FLJ6_METHJ
Q2FLJ8_METHJ
Q2FZH1_STAA8
Q2GBC7_NOVAD
Q2JDE2_FRASC
Q2JDE3_FRASC
Q2JLU1_SYNJB
Q2LUG9_SYNAS
Q2NE80_METST
Q2NHG7_METST
Q2RHJ4_MOOTA
Q2RHN4_MOOTA
Q2RIS8_MOOTA
Q2S0B0_SALRD
Q2S0B4_SALRD
Q2S491_SALRD
Q30T72_SULDN
Q315M9_DESAG
Q31NS4_SYNE7
Q31PA8_SYNE7
Q3A854_PELCD
Q3A8E4_PELCD
Q3ABT1_CARHZ
Q3IM30_NATPD
Q3JAN4_NITOC
Q3XXY7_ENTFC
Q3ZAG8_DEHM1
Q467E3_METBF
Q47MI4_THEFY
Q47NK7_THEFY
Q47NK8_THEFY
Q49WL1_STAS1
Q4A5P5_MYCS5
Q4A9D7_MYCHJ
Q4C4I6_CROWT
Q4JXF7_CORJK
Q55496_SYNY3
Q55608_SYNY3
Q5FKC6_LACAC
Q5HQ81_STAEQ
Q5JDS4_THEKO
Q5L143_GEOKA
Q5P4U6_AROAE
Q5SM98_THET8
Q5UXM0_HALMA
Q5UYT6_HALMA
Q5UZK1_HALMA
Q5V407_HALMA
Q5V5A0_HALMA
Q5WF99_BACSK
Q5WLC8_BACSK
Q5YT96_NOCFA
Q5YXZ7_NOCFA
Q65FR4_BACLD
Q65K52_BACLD
Q67QG2_SYMTH
Q67QG4_SYMTH
Q6A8V8_PROAC
Q6AHA7_LEIXX
Q6APM1_DESPS
Q6F1V2_MESFL
Q6KHL7_MYCMO
Q6LWV5_METMP
Q6MSL1_MYCMS
Q72F06_DESVH
Q73QZ9_TREDE
Q73W51_MYCPA
Q73W52_MYCPA
Q7M8V3_WOLSU
Q7MAD0_WOLSU
Q7MMA9_VIBVY
Q7NB48_MYCGA
Q7NN95_GLOVI
Q7P2J6_FUSNV
Q7U4A2_SYNPX
Q7VGN0_HELHP
Q819J8_BACCR
Q81MQ5_BACAN
Q82KL1_STRAW
Q82KL2_STRAW
Q82ZY7_ENTFA
Q87R93_VIBPA
Q891T5_CLOTE
Q8DJ48_THEEB
Q8DLR6_THEEB
Q8DT33_STRMU
Q8DT34_STRMU
Q8EQN2_OCEIH
Q8ER99_OCEIH
Q8EWA3_MYCPE
Q8EZ84_LEPIN
Q8G5G6_BIFLO
Q8RD50_CALS4
Q8RI87_FUSNN
Q8TN46_METAC
Q8TNS2_METAC
Q8TWM2_METKA
Q8U4B3_PYRFU
Q8XJ71_CLOPE
Q8YV70_NOSS1
Q8YW16_NOSS1
Q8ZV74_PYRAE
Q92CZ9_LISMO
Q98R73_MYCPU
Q9HHS7_HALSA
Q9HHU8_HALSA
Q9HHY1_HALSA
Q9HNV8_HALSA
Q9HQ83_HALSA
Q9HSL4_HALSA
Q9K9I4_BACHD
Q9KF88_BACHD
Q9KFL2_BACHD
Q9RTU0_DEIRA
R1CF45_9CLOT
R2PT60_9ENTE
R2QUG0_9ENTE
R2RU51_9ENTE
R3U4W9_9ENTE
R4KJM2_9FIRM
R4KM03_9FIRM
R4L709_9ACTN
R4LLD8_9ACTN
R4LP00_9ACTN
R4T2E6_AMYOR
R4T3B4_AMYOR
R4UF11_9MOLU
R4VUW9_9EURY
R4W1I9_9EURY
R4W1M7_9EURY
R4W690_9EURY
R4WA52_9EURY
R4Z408_9ACTN
R5AAL5_9CLOT
R5ACL1_9FIRM
R5BLS7_9FIRM
R5BT79_9FIRM
R5BVU0_9FIRM
R5CGN4_9FIRM
R5D5V5_9FIRM
R5DUD7_9FIRM
R5E1Y0_9FIRM
R5E206_9FIRM
R5EJC5_9FIRM
R5EL05_9CLOT
R5F0M5_9CLOT
R5F7E7_9CLOT
R5FJC0_9FIRM
R5G1B6_9ACTN
R5G3N2_9FIRM
R5GGU2_9PORP
R5GRN5_9FIRM
R5H1I7_9FIRM
R5HAJ5_9FIRM
R5HCL2_9FIRM
R5HHT7_9FIRM
R5HK29_9FIRM
R5HSV7_9FIRM
R5HUU0_9FIRM
R5ILP7_9CLOT
R5IQG2_9FIRM
R5JIL6_9FIRM
R5JMT4_9FIRM
R5JPA2_9FIRM
R5JU97_9CLOT
R5KL01_9CLOT
R5KPT9_9FIRM
R5KUJ9_9FIRM
R5L0V6_9CLOT
R5LTM1_9SPIR
R5LZZ5_9FIRM
R5NM56_9FIRM
R5NMS8_9FIRM
R5P230_9FIRM
R5PJE1_9CLOT
R5PU06_9FIRM
R5Q441_9FIRM
R5Q6K3_9FIRM
R5QFA3_9FIRM
R5R0E2_9FIRM
R5R2G5_9FIRM
R5R3J7_9FIRM
R5R885_9FIRM
R5RDB5_9FIRM
R5RFD3_9FIRM
R5RKP5_9FIRM
R5RLS8_9FIRM
R5SJK4_9GAMM
R5SMI1_9CLOT
R5SPG7_9FIRM
R5T3K6_9CLOT
R5T4F4_9CLOT
R5T4T3_9CLOT
R5TGB7_9FIRM
R5TPG0_9FIRM
R5UD96_9FIRM
R5UZ38_9FIRM
R5V4J4_9FIRM
R5V7X1_9FIRM
R5V9R6_9FIRM
R5VB56_9FIRM
R5VMH6_9CLOT
R5VW28_9DELT
R5XB00_9CLOT
R5XCK8_9FIRM
R5XS75_9FIRM
R5Y358_9CLOT
R5YGD8_9FIRM
R5Z6T5_9FIRM
R5Z7W1_9CLOT
R5ZFS2_9CLOT
R6AKX2_9CLOT
R6B3U9_9BACT
R6B4A6_9FIRM
R6BF49_9CLOT
R6C0H9_9CLOT
R6CDA1_9FIRM
R6CN49_9CLOT
R6CRM9_9FIRM
R6D0R7_9FIRM
R6E772_9CLOT
R6EB59_9FIRM
R6EM06_9FIRM
R6FT49_9CLOT
R6FUD3_9FIRM
R6G257_9FIRM
R6G7E3_9FIRM
R6G7Z2_9FIRM
R6GH79_9CLOT
R6GV26_9FIRM
R6H047_9FIRM
R6H810_9FIRM
R6HQG8_9FIRM
R6INK0_9FIRM
R6IUT5_9FIRM
R6JLY9_9CLOT
R6JWP3_9CLOT
R6K9X5_9FIRM
R6L4B8_9FIRM
R6LGI9_9FIRM
R6LUV3_9CLOT
R6LXW3_9FIRM
R6MPN1_9FIRM
R6MWW1_9FIRM
R6N3R8_9FIRM
R6N9B9_9CLOT
R6NA80_9FIRM
R6NTT0_9FIRM
R6PKC1_9CLOT
R6PQU7_9FIRM
R6PZA4_9CLOT
R6Q6S1_9FIRM
R6Q763_9FIRM
R6QCI0_9FIRM
R6QGL4_9FIRM
R6QPN2_9CLOT
R6R378_9FIRM
R6RAE3_9CLOT
R6RWK8_9CLOT
R6S1L0_9FIRM
R6S6Y0_9FIRM
R6SH05_9CLOT
R6SVS7_9CLOT
R6TAU5_9FIRM
R6TCM7_9STAP
R6TFH0_9FIRM
R6TUI4_9FIRM
R6US32_9FIRM
R6VHY9_9CLOT
R6VIH9_9FIRM
R6VWM0_9FIRM
R6WDI3_9FIRM
R6WVS9_9FIRM
R6XIB7_9FIRM
R6XJR1_9FIRM
R6XT06_9CLOT
R6XTB4_9FIRM
R6Y8P4_9PORP
R6Y9G5_9FIRM
R6YPW3_9FIRM
R6YYV9_9ACTN
R6Z6E9_9ACTN
R6ZCQ1_9CLOT
R6ZHJ9_9CLOT
R7A5K3_9FIRM
R7B1J7_9BACE
R7B3G6_9CLOT
R7B639_9ACTN
R7BJ75_9FIRM
R7BWQ6_9FIRM
R7C2Y4_9FIRM
R7CAG1_9CLOT
R7CPA0_9FIRM
R7CQN6_9FIRM
R7CRV1_9FIRM
R7CUP9_9FIRM
R7D1Z8_9ACTN
R7DFC0_9FIRM
R7DQ90_9FIRM
R7EIQ2_9FIRM
R7EIU9_9FIRM
R7FAP5_9FIRM
R7FCI6_9FIRM
R7FN29_9CLOT
R7FNJ0_9CLOT
R7FRG5_9FIRM
R7FUJ5_9FIRM
R7GAN2_9FIRM
R7GB15_9CLOT
R7GMV6_9FIRM
R7H2X9_9FIRM
R7H6S2_9FIRM
R7HCG2_9FIRM
R7I1W8_9CLOT
R7IAJ3_9FIRM
R7IM61_9FIRM
R7J4N7_9FUSO
R7JLI1_9FIRM
R7JRT7_9FIRM
R7JXA0_9CLOT
R7K692_9FIRM
R7K9N3_9FIRM
R7KW73_9FIRM
R7MLL7_9FIRM
R7N4Z2_9FIRM
R7N5Z7_9FIRM
R7NEH1_9FIRM
R7PRY6_9FIRM
R7R2G3_9FIRM
R7RQH9_9CLOT
R7WSC4_9NOCA
R7WSD5_9NOCA
R7XU77_9ACTN
R7XU93_9ACTN
R7XWJ9_9ACTN
R7ZVI1_9BACT
R8VU39_9CLOT
R9ILN5_9FIRM
R9J9U7_9FIRM
R9JDL0_9FIRM
R9JQ69_9FIRM
R9K8B7_9FIRM
R9L449_9FIRM
R9LQT0_9FIRM
R9M2S9_9FIRM
R9MA39_9FIRM
R9N1A5_9FIRM
R9NCJ4_9FIRM
R9SM16_9EURY
S0EZX9_CHTCT
S0G829_9DELT
S0GTZ0_9PORP
S0JD98_9FIRM
S0JM85_9ENTE
S0KHK9_9ENTE
S0NQ87_9ENTE
S0SAN4_ENTAV
S1P4R2_9ENTE
S1RJ22_9ENTE
S2DCF0_9BACT
S2Y619_9BACL
S2YMB3_9ACTN
S2ZNY6_9ACTN
S3L1W6_TREMA
S3XXF5_9MICO
S3YA69_9MICO
S3Z6A4_9ACTN
S4ACT2_9ACTN
S4D4N3_ENTFL
S4XVM3_SORCE
S5LVI4_9MOLU
S5LYS9_9MOLU
S5V3B4_STRC3
S5VP17_STRC3
S5ZRT6_9SPIO
S5ZX24_9SPIO
S6CBD9_9ACTN
S6D0Q5_9EURY
S6D9F8_9EURY
S6EL59_9CLOT
S7T1M3_9DELT
S7TZ77_9DELT
S7U3Y6_DESML
S7U3Z1_DESML
S7U586_DESML
S8AWK0_CLOBO
S9R2K9_9RHOB
T0BGG4_ALIAG
T0E6K6_CLOSO
T0LIK2_9BACT
T0N5T2_9CLOT
T0PDD6_PHOTE
T0S065_9DELT
T0SGL9_9DELT
T0U4B5_9ENTE
T2GC78_DESGI
T2KRJ2_9FLAO
TRKA_METJA
TRKA_METTH
TRKA_MYCTU
TRKA_PYRAB
TRKA_STRCO
U1LKS8_9MICO
U1Q2Y3_9ACTO
U1Q9B9_9ACTO
U1ZP79_9BURK
U2B0U9_9CLOT
U2B1H2_9CLOT
U2CHU2_9CLOT
U2D203_9FIRM
U2DTT3_CLOS4
U2HI91_9SPHI
U2HQ13_9SPHI
U2JF84_9FIRM
U2M5C7_9FIRM
U2PWI9_9CLOT
U2PXS8_9CLOT
U2PY06_9CLOT
U2QTG8_9FUSO
U2SE73_9ACTN
U2SJC8_9FIRM
U2ST89_9FIRM
U2UW19_9FIRM
U3A406_VIBPR
U3C7V0_9VIBR
U4KLJ8_ACHPJ
U4KLR0_ACHPJ
U4KNZ2_9MOLU
U4TH79_9LACO
U4TRN2_9LACO
U5DL43_9CHRO
U5E4T8_NOCAS
U5E9D6_NOCAS
U5EDG8_NOCAS
U5L8F7_9BACI
U5NCJ9_9MOLU
U5S7C1_9LACT
U5S879_9LACT
U5SDQ2_9LACT
U5VTS2_9ACTN
U5WBF2_9ACTN
U5WBI5_9ACTN
U5WVL9_MYCKA
U5WVV7_MYCKA
U5WX77_MYCKA
U6EB09_9EURY
U6EC85_9EURY
U7D5M6_9BACT
U7UIQ6_9FIRM
U7USL8_9FIRM
U7V7U2_9FUSO
U9W5Q1_9CYAN
V2IKK8_9BURK
V4I2E4_9ACTN
V4IXA9_9ACTN
V4J2P0_9ACTN
V4JT19_9GAMM
V4KSX1_9DELT
V4L133_9DELT
V4X6C3_9ARCH
V4XHW1_9ARCH
V4XHW5_9ARCH
V4XIJ1_9ARCH
V4XRZ2_9ARCH
V4XW92_9ARCH
V4XZ08_9ARCH
V4XZM7_9ARCH
V4Y4S9_9ARCH
V4Y5P6_9ARCH
V4YAC2_9ARCH
V4YB69_9ARCH
V4YBD9_9ARCH
V4ZQJ1_9ARCH
V5A6Q3_9ARCH
V5RJJ6_SPIAP
V5WJJ6_9SPIO
V5X790_MYCNE
V5XA12_MYCNE
V5XC66_MYCNE
V5XNN9_ENTMU
V6DFC4_9DELT
V6KBC7_9ACTN
V6KFF2_STRNV
V6KP61_STRNV
V6KQN8_STRRC
V6KSM3_STRRC
V6L262_9ACTN
V6L498_9ACTN
V6M9L6_9BACL
V6Q7H5_9ENTE
V7HXV5_9LACO
V7I2Y4_9CLOT
V7I7G6_9CLOT
V8CB76_9HELI
V8CG47_9HELI
V8CXJ0_9ACTN
V9GDU4_9BACL
V9GF80_9BACL
V9H5D1_9CLOT
V9HDS1_9CLOT
V9R828_9MOLU
V9WAJ4_9BACL
V9WCI4_9BACL
V9XBX2_9NOCA
W0DAZ4_9AQUI
W0EBB1_9FIRM
W0GMF4_9MOLU
W0JLX3_DESAE
W0JMR5_9EURY
W0JSH2_9EURY
W0JT00_9EURY
W0K636_9EURY
W0ZCE8_9MICO
W1SD84_9BACI
W1SHA5_9BACI
W1TP74_9ACTO
W2CSK2_9PORP
W2EL28_9ACTN
W2EL56_9ACTN
W2ULA0_9FLAO
W3AP78_9FIRM
W4CYG6_9BACL
W4EFV5_9BACL
W4F0U7_9BACL
W4L9H4_9BACT
W4PYJ7_9BACI
W4Q2W2_9BACI
W4QAH3_9BACI
W4QE57_9BACI
W4QYX1_BACA3
W4QZR0_BACA3
W4TDV4_PROAA
W4TRW1_PROAA
W4UTT0_9BACE
W4V867_9FIRM
W4VA05_9FIRM
W4VB39_9FIRM
W4VF26_9BACI
W5TL40_9NOCA
W5TLQ3_9NOCA
W5UT93_9MOLU
W5WH85_9PSEU
W5WHZ0_9PSEU
W5XRL8_9CORY
W6A5R2_9MOLU
W6A8N0_9MOLU
W6FJ31_NODSP
W6JVD3_9MICO
W6JVL3_9MICO
W6K4U0_9MICO
W6N8X1_CLOTY
W6PW20_METBM
W6RX47_9CLOT
W6TC78_9LACO
W6TJD1_9SPIR
W7AWN5_9LIST
W7BY71_9LIST
W7CPC5_BROTH
W7CUQ2_9LIST
W7DAF2_9LIST
W7IXY6_9PSEU
W7IYZ6_9PSEU
W7Q337_9GAMM
W7T1F1_9PSEU
W7T7Q6_9PSEU
W7UXB4_RUMFL
W7YA78_9BACL
W7ZN74_9BACI
W8GGD1_9MOLU
W8S4I0_9RHOB
W8TEF6_EUBAC
W8TH72_EUBAC
W8UBC7_EUBAC
W9AI78_9BACI
W9AYI5_9MYCO
W9BM72_9MYCO
W9G6R0_9MICO
W9G766_9MICO
W9GMC9_9MICO
W9GTP9_9MICO
W9T3A1_9PSED
W9TNQ0_9PSED
W9TQ24_9PSED
X0PSI5_9LACO
X0QAN1_9LACO
X0SJA6_9BACI
X2GP80_9BACI
X2GUX5_9BACI
X4QR46_9ACTO
X4QVJ0_9ACTO
X4RAQ2_9ACTO
X4ZNH8_9BACL
X5A3Q9_9BACL
X5JP82_9NOST
X5KU21_9MYCO
X5L433_9MYCO
X5L893_9MYCO
X7EL10_9RHOB
X7F543_9RHOB
X7XU96_MYCKA
X8AU13_MYCXE
X8DJG4_9MYCO
X8DQT9_9MYCO
X8F5I5_MYCUL
X8F6Z0_MYCUL
X8F883_MYCUL
Y323_MYCGE
Y461_MYCPN
Z9JUS0_9MICO
Z9JWW9_9MICO
Z9JXE5_9MICO
