# Supplementary material for: Widespread evolutionary crosstalk among protein domains in the context of multi-domain proteins
Source: PLoS One. 2018 Aug 31;13(8):e0203085. doi: 10.1371/journal.pone.0203085 (PMC6118372; doi:10.1371/journal.pone.0203085)
Supplement: S1 File — This archive contains a file presenting the list of UniProt identifiers of the URPs sequences included in the multi-domain MSAs for each of the 2,063 studied multi-domain architectures, and files containing the values of MI¯ and nMI¯ for individual domain pairs before and after domain sequence shuffling. (GZ) [file pone.0203085.s001.tar.gz › ./Pfam_family_vectors/PF00270_PF00271_PF04408_PF07717_PF11898_normalized_average_interdomain_MI]

0.0556546966445	0.0520508583627
0.0766882906959	0.0578692443994
0.0809145270713	0.063673626185
0.120700965275	0.0716454042782
0.0806103986235	0.0624538740016
0.0855389377446	0.0691900603287
0.127863896673	0.0774829940489
0.120217394243	0.0805610555082
0.178947529583	0.0938774910927
0.188752732824	0.101931979166
