# Supplementary material for: Widespread evolutionary crosstalk among protein domains in the context of multi-domain proteins
Source: PLoS One. 2018 Aug 31;13(8):e0203085. doi: 10.1371/journal.pone.0203085 (PMC6118372; doi:10.1371/journal.pone.0203085)
Supplement: S1 File — This archive contains a file presenting the list of UniProt identifiers of the URPs sequences included in the multi-domain MSAs for each of the 2,063 studied multi-domain architectures, and files containing the values of MI¯ and nMI¯ for individual domain pairs before and after domain sequence shuffling. (GZ) [file pone.0203085.s001.tar.gz › ./Pfam_family_vectors/PF00096_PF00096_PF00096_PF00096_PF00096_all_alignment_sequences_UniProt_IDs]

A0A016SLP9_9BILA
A0A016VTR7_9BILA
A0A016VU03_9BILA
A0A026W240_CERBI
A0A026W9Q6_CERBI
A0A026WC75_CERBI
A0A026WDC0_CERBI
A0A026WDE4_CERBI
A0A026WE57_CERBI
A0A026WEL0_CERBI
A0A026WIJ3_CERBI
A0A026WS27_CERBI
A0A026X1R1_CERBI
A0A026X3R0_CERBI
A0A044SV19_ONCVO
A0A067QFK6_ZOONE
A0A067QHI8_ZOONE
A0A067QUB3_ZOONE
A0A067QUI2_ZOONE
A0A067QWZ6_ZOONE
A0A067QXQ6_ZOONE
A0A067QZ73_ZOONE
A0A067R474_ZOONE
A0A067R652_ZOONE
A0A067RB30_ZOONE
A0A067RCQ3_ZOONE
A0A067RCR2_ZOONE
A0A067RGM8_ZOONE
A0A067RJ35_ZOONE
A0A067RL46_ZOONE
A0A067RLM7_ZOONE
A0A067RMA9_ZOONE
A0A067RNA6_ZOONE
A0A067RTU1_ZOONE
A0A067RWM2_ZOONE
A0A068X940_HYMMI
A0A068XDG6_HYMMI
A0A068XKK3_HYMMI
A0A068XKV5_HYMMI
A0A068YBD0_ECHMU
A0A074ZS36_9TREM
A0A074ZWU9_9TREM
A0A075A4M3_9TREM
A0A077YZG7_TRITR
A0A077Z0T6_TRITR
A0A077Z199_TRITR
A0A077Z6V0_TRITR
A0A078AG13_STYLE
A0A078AM84_STYLE
A0A078BAM1_STYLE
A0A084VCB3_ANOSI
A0A084VKI3_ANOSI
A0A084VSB4_ANOSI
A0A084VY37_ANOSI
A0A084VYG9_ANOSI
A0A084WNE4_ANOSI
A0A084WQ57_ANOSI
A0A084WQD5_ANOSI
A0A084WTQ3_ANOSI
A0A085N2E6_9BILA
A0A085NN69_9BILA
A0A085NV32_9BILA
A0A087QJK2_APTFO
A0A087QM99_APTFO
A0A087QPV6_APTFO
A0A087QS00_APTFO
A0A087R565_APTFO
A0A087R877_APTFO
A0A087RE17_APTFO
A0A087REA4_APTFO
A0A087T017_9ARAC
A0A087TAS9_9ARAC
A0A087TCP3_9ARAC
A0A087TG64_9ARAC
A0A087TID8_9ARAC
A0A087TJ71_9ARAC
A0A087TK16_9ARAC
A0A087TKH1_9ARAC
A0A087TL93_9ARAC
A0A087TQC6_9ARAC
A0A087TSE1_9ARAC
A0A087TTR2_9ARAC
A0A087U2Z6_9ARAC
A0A087U5L9_9ARAC
A0A087U625_9ARAC
A0A087U6I3_9ARAC
A0A087UEK5_9ARAC
A0A087ULW1_9ARAC
A0A087ULZ6_9ARAC
A0A087UPF2_9ARAC
A0A087URH4_9ARAC
A0A087V0M2_9ARAC
A0A087V0N3_9ARAC
A0A087VCG1_BALRE
A0A087VCZ8_BALRE
A0A087VI39_BALRE
A0A087VQA1_BALRE
A0A087X3P2_POEFO
A0A087XCV0_POEFO
A0A087XEN3_POEFO
A0A087XI89_POEFO
A0A087XN70_POEFO
A0A087XNB8_POEFO
A0A087XT04_POEFO
A0A087XWC1_POEFO
A0A087XWC4_POEFO
A0A087XWI5_POEFO
A0A087XXE5_POEFO
A0A087Y5J2_POEFO
A0A087Y8M4_POEFO
A0A087Y8Y2_POEFO
A0A087YB84_POEFO
A0A087YI92_POEFO
A0A087YMC0_POEFO
A0A087YS74_POEFO
A0A087ZP91_APIME
A0A087ZWL4_APIME
A0A087ZWY0_APIME
A0A087ZXS0_APIME
A0A088A1J2_APIME
A0A088A3V3_APIME
A0A088A6V5_APIME
A0A088AEL3_APIME
A0A088AEM5_APIME
A0A088AQ02_APIME
A0A088ARC3_APIME
A0A088ASI8_APIME
A0A088AUV3_APIME
A0A090L6N1_STRRB
A0A090LTR1_STRRB
A0A091CKU2_FUKDA
A0A091CWC0_FUKDA
A0A091CYL9_FUKDA
A0A091D1D5_FUKDA
A0A091DCI3_FUKDA
A0A091DCT5_FUKDA
A0A091DHT7_FUKDA
A0A091DJW5_FUKDA
A0A091DUI9_FUKDA
A0A091DY59_FUKDA
A0A091E3G3_CORBR
A0A091E7F0_FUKDA
A0A091EB79_FUKDA
A0A091EEY6_CORBR
A0A091EFF0_CORBR
A0A091ES30_CORBR
A0A091F9H1_CORBR
A0A091FQY8_9AVES
A0A091G193_9AVES
A0A091GG77_9AVES
A0A091GVQ5_BUCRH
A0A091HA62_BUCRH
A0A091HHG2_CALAN
A0A091I8K2_CALAN
A0A091J8G6_9AVES
A0A091J9W8_9AVES
A0A091JCE8_9AVES
A0A091JK54_9AVES
A0A091JPE1_9AVES
A0A091JVG8_COLST
A0A091K3B1_9AVES
A0A091KHW6_9GRUI
A0A091KKL2_9GRUI
A0A091KWP0_9GRUI
A0A091L595_CATAU
A0A091L6S4_CATAU
A0A091LLP2_CATAU
A0A091M4F3_CARIC
A0A091M586_CARIC
A0A091MCY0_CATAU
A0A091NAN7_APAVI
A0A091NEI4_9PASS
A0A091NHG7_9PASS
A0A091P1R7_HALAL
A0A091P7E0_HALAL
A0A091PBQ5_HALAL
A0A091PD36_HALAL
A0A091PDP7_HALAL
A0A091PJY5_LEPDC
A0A091QMR1_MERNU
A0A091QPR8_9GRUI
A0A091R662_9GRUI
A0A091RC90_9GRUI
A0A091REQ4_9GRUI
A0A091RKM1_9GRUI
A0A091RLT9_MERNU
A0A091RNN5_9GRUI
A0A091RP74_9GRUI
A0A091RRC7_NESNO
A0A091RV99_NESNO
A0A091RXA6_NESNO
A0A091S7L9_9GRUI
A0A091SAX7_NESNO
A0A091SBA5_NESNO
A0A091SGR7_9AVES
A0A091SIU7_9GRUI
A0A091SLM3_9AVES
A0A091T0T5_9AVES
A0A091T681_PHALP
A0A091T7A7_PHALP
A0A091TL95_9AVES
A0A091TT30_PHALP
A0A091U2P6_PHORB
A0A091U6A7_PHORB
A0A091UDS8_PHORB
A0A091UET4_PHORB
A0A091UQZ7_NIPNI
A0A091UR26_NIPNI
A0A091V9W7_PHORB
A0A091VNK9_OPIHO
A0A091W356_NIPNI
A0A091W4A1_OPIHO
A0A091WCU0_NIPNI
A0A091WPB4_OPIHO
A0A091WPB8_OPIHO
A0A091XH40_OPIHO
A0A093BTY8_TAUER
A0A093CHT4_9AVES
A0A093CTC6_9AVES
A0A093CZM7_TAUER
A0A093DJM6_CHAPE
A0A093F120_TYTAL
A0A093F8D5_GAVST
A0A093FCH4_TYTAL
A0A093FL32_GAVST
A0A093FPP4_GAVST
A0A093G689_PICPB
A0A093GHJ8_PICPB
A0A093GZY2_PICPB
A0A093H3U5_STRCA
A0A093HAK6_STRCA
A0A093HRD9_STRCA
A0A093I2U7_STRCA
A0A093I489_STRCA
A0A093I5I9_PICPB
A0A093IG20_FULGA
A0A093IP69_FULGA
A0A093IZ43_FULGA
A0A093J0D6_PICPB
A0A093J3K7_PICPB
A0A093JB80_EURHL
A0A093JC29_EURHL
A0A093JHL7_FULGA
A0A093LTH1_FULGA
A0A093PFT6_9PASS
A0A093PZC6_9PASS
A0A093Q2E6_PHACA
A0A093Q6I1_9PASS
A0A093Q8Q7_PHACA
A0A093R2Z0_PHACA
A0A093R6N4_PHACA
A0A093SU41_9PASS
A0A093SUJ0_9PASS
A0A094K3V3_ANTCR
A0A094KBL4_ANTCR
A0A094KWC9_ANTCR
A0A094L2L2_ANTCR
A0A094L2S5_9AVES
A0A094LD75_9AVES
A0A094NM29_9AVES
A0A095A3J3_SCHHA
A0A095AQT5_SCHHA
A0A096LPT9_POEFO
A0A096LQP3_POEFO
A0A096LW30_POEFO
A0A096LWC3_POEFO
A0A096LXQ3_POEFO
A0A096M0S5_POEFO
A0A096M224_POEFO
A0A096M3U3_POEFO
A0A096M685_POEFO
A0A096M694_POEFO
A0A096M7R5_POEFO
A0A096M805_POEFO
A0A096MAT7_POEFO
A0A096MEQ7_POEFO
A0A096MF82_POEFO
A0A096MFN6_POEFO
A0A096MJ05_RAT
A0A096MKW7_PAPAN
A0A096MLL8_PAPAN
A0A096MYS7_PAPAN
A0A096MZX5_PAPAN
A0A096N6I6_PAPAN
A0A096N953_PAPAN
A0A096N967_PAPAN
A0A096NNZ3_PAPAN
A0A096NQ32_PAPAN
A0A096NQT8_PAPAN
A0A096NU78_PAPAN
A0A096NUF5_PAPAN
A0A099ZHS5_TINGU
A0A099ZRM5_TINGU
A0A099ZRX4_TINGU
A0A099ZW00_CHAVO
A0A0A0A679_CHAVO
A0A0A0ACA0_CHAVO
A0A0A0AHX5_CHAVO
A0A0A0ASD5_CHAVO
A0A0A0AVT9_CHAVO
A0A0A0MU25_PAPAN
A0A0A0MV91_PAPAN
A0A0B1TGE9_OESDE
A0A0B2VJP3_TOXCA
A0A0B2VSP0_TOXCA
A0A0B2W3G4_TOXCA
A0A0B2WUB5_9HYPO
A0A0B4KGX3_DROME
A0A0C2XVJ6_9HOMO
A0A0C3SDW8_PHLGI
A0A0D2BVM0_9EURO
A0A0D2FA07_9EURO
A0A0D2IYJ9_9EURO
A0A0D2JZA6_9EURO
A0A0D3EZT1_9ORYZ
A0A0D7ANE0_9AGAR
A0A0D8XJJ1_DICVI
A0A0D8XPM9_DICVI
A0A0D9R6S8_CHLSB
A0A0D9RBU1_CHLSB
A0A0D9RDL6_CHLSB
A0A0D9RQL4_CHLSB
A0A0D9RS05_CHLSB
A0A0D9RVS5_CHLSB
A0A0D9RYM7_CHLSB
A0A0D9RYY6_CHLSB
A0A0D9S1A6_CHLSB
A0A0D9S611_CHLSB
A0A0D9SAS0_CHLSB
A0A0D9SDR4_CHLSB
A0A0D9SDR5_CHLSB
A0A0D9SE71_CHLSB
A0A0D9YLB5_9ORYZ
A0A0E0JUM9_ORYPU
A0A0F7ZYR2_9HYPO
A0A0F8ALA5_LARCR
A0A0F8B1U3_LARCR
A0A0F8B3A9_LARCR
A0A0F8B5R2_LARCR
A0A0F8C513_LARCR
A0A0F8C5V3_LARCR
A0A0F8C690_LARCR
A0A0F8CBV8_LARCR
A0A0F8CDD7_LARCR
A0A0G2JZ17_RAT
A0A0G2KE21_DANRE
A0A0G2KFL4_DANRE
A0A0G2KK89_DANRE
A0A0G2KRP9_DANRE
A0A0G2KUT5_DANRE
A0A0G2KVA5_DANRE
A0A0G2L4X4_DANRE
A0A0G2L977_DANRE
A0A0G4IGN7_PLABS
A0A0G4IGQ2_PLABS
A0A0H2RD44_9HOMO
A0A0H2UJM6_DANRE
A0A0H5C0D7_CYBJA
A0A0H5S9J2_BRUMA
A0A0J7K9E0_LASNI
A0A0J7KQP6_LASNI
A0A0J7L2C6_LASNI
A0A0J7LA30_LASNI
A0A0J7LAG5_LASNI
A0A0J7N662_LASNI
A0A0J7NTC8_LASNI
A0A0J8CS63_BETVU
A0A0J9V9E5_FUSO4
A0A0J9YJ64_DANRE
A0A0K0CU10_ANGCA
A0A0K0D9F4_ANGCA
A0A0K0DTN3_STRER
A0A0K0DX35_STRER
A0A0K0E641_STRER
A0A0K0EXL8_9BILA
A0A0K0G038_9BILA
A0A0K0IM38_BRUMA
A0A0K0IP18_BRUMA
A0A0K0JZH3_BRUMA
A0A0K0JZH4_BRUMA
A0A0K0K0P7_BRUMA
A0A0K8LMY2_9EURO
A0A0L0BPS3_LUCCU
A0A0L0BRL9_LUCCU
A0A0L0BSU6_LUCCU
A0A0L0BVG4_LUCCU
A0A0L0BWZ2_LUCCU
A0A0L0BZC9_LUCCU
A0A0L0BZG1_LUCCU
A0A0L0C3G2_LUCCU
A0A0L0C650_LUCCU
A0A0L0C6E9_LUCCU
A0A0L0C8L1_LUCCU
A0A0L0C951_LUCCU
A0A0L0CBR5_LUCCU
A0A0L0CC49_LUCCU
A0A0L0CGQ4_LUCCU
A0A0L0CM35_LUCCU
A0A0L0CNE0_LUCCU
A0A0L0CPF1_LUCCU
A0A0L0F441_9EUKA
A0A0L0F6U2_9EUKA
A0A0L0FBP2_9EUKA
A0A0L0FMG5_9EUKA
A0A0L0FN64_9EUKA
A0A0L0G148_9EUKA
A0A0L1HM22_9PLEO
A0A0L7KLZ6_9NEOP
A0A0L7KY79_9NEOP
A0A0L7L064_9NEOP
A0A0L7L3Y9_9NEOP
A0A0L7LDE1_9NEOP
A0A0L7LET7_9NEOP
A0A0L7LEU8_9NEOP
A0A0L7LJ19_9NEOP
A0A0L7LPE8_9NEOP
A0A0L7LQ02_9NEOP
A0A0L7LVR8_9NEOP
A0A0L7QL67_9HYME
A0A0L7QMZ2_9HYME
A0A0L7QN10_9HYME
A0A0L7QNK8_9HYME
A0A0L7QQT1_9HYME
A0A0L7QU10_9HYME
A0A0L7R7L3_9HYME
A0A0L7R8Y6_9HYME
A0A0L7R9Q2_9HYME
A0A0L7RCE9_9HYME
A0A0L7RGB1_9HYME
A0A0L8FH26_OCTBM
A0A0L8FKI9_OCTBM
A0A0L8FKU2_OCTBM
A0A0L8FU39_OCTBM
A0A0L8FUW7_OCTBM
A0A0L8FV87_OCTBM
A0A0L8FW48_OCTBM
A0A0L8FZT9_OCTBM
A0A0L8G6X7_OCTBM
A0A0L8G7E2_OCTBM
A0A0L8GAC6_OCTBM
A0A0L8GCY5_OCTBM
A0A0L8GDV3_OCTBM
A0A0L8GJB8_OCTBM
A0A0L8GP86_OCTBM
A0A0L8GXN3_OCTBM
A0A0L8GXV7_OCTBM
A0A0L8H2Q6_OCTBM
A0A0L8H342_OCTBM
A0A0L8H6D0_OCTBM
A0A0L8HBP4_OCTBM
A0A0L8HGY0_OCTBM
A0A0L8HKL1_OCTBM
A0A0L8HKL9_OCTBM
A0A0L8HVH4_OCTBM
A0A0L8HVZ1_OCTBM
A0A0L8I178_OCTBM
A0A0L8I1N6_OCTBM
A0A0L8I2I5_OCTBM
A0A0L8I4Q4_OCTBM
A0A0L8I5A5_OCTBM
A0A0L8I5R5_OCTBM
A0A0M0JJG1_9EUKA
A0A0M3I6Z2_ASCLU
A0A0M3JWW3_ANISI
A0A0M8ZWV6_9HYME
A0A0M8ZXN7_9HYME
A0A0M8ZZ50_9HYME
A0A0M9A0N0_9HYME
A0A0M9A0N1_9HYME
A0A0M9A1T8_9HYME
A0A0M9A7V2_9HYME
A0A0M9VT78_9HYPO
A0A0N0BBA6_9HYME
A0A0N0DGA4_9HYPO
A0A0N0P9G6_PAPXU
A0A0N1HAH4_9EURO
A0A0N1IFF2_PAPMA
A0A0N1IHN1_PAPMA
A0A0N1INI8_PAPMA
A0A0N4TZE9_BRUPA
A0A0N4TZF8_BRUPA
A0A0N4TZS1_BRUPA
A0A0N4UAN0_DRAME
A0A0N4ULB4_DRAME
A0A0N4UV28_ENTVE
A0A0N4V415_ENTVE
A0A0N4WQP0_HAEPC
A0A0N4WZ13_HAEPC
A0A0N4X1M8_HAEPC
A0A0N4Y7R0_NIPBR
A0A0N4Y8X9_NIPBR
A0A0N4Z0A1_PARTI
A0A0N4ZGZ0_PARTI
A0A0N5A3S5_PARTI
A0A0N5AMG1_9BILA
A0A0N5BP28_STREA
A0A0N5CFI5_STREA
A0A0N5CG31_STREA
A0A0N5CP11_THECL
A0A0N5DM67_TRIMR
A0A0N5DQL1_TRIMR
A0A0N5DVU8_TRIMR
A0A0N5E6P7_TRIMR
A0A0N8A733_9CRUS
A0A0N8JWE6_9TELE
A0A0N8K1K9_9TELE
A0A0P1AQY7_9STRA
A0A0P5EBN9_9CRUS
A0A0P5WM31_9CRUS
A0A0P7TA78_9TELE
A0A0P7UAT1_9TELE
A0A0P7UB93_9TELE
A0A0P7UIJ1_9TELE
A0A0P7UIN1_9TELE
A0A0P7UR46_9TELE
A0A0P7US04_9TELE
A0A0P7V2F3_9TELE
A0A0P7VIM8_9TELE
A0A0P7WA20_9TELE
A0A0P7XYJ1_9TELE
A0A0P8XDD2_DROAN
A0A0P8XII9_DROAN
A0A0P9F1C6_RHOGW
A0A0Q3LXD8_AMAAE
A0A0Q3P9W9_AMAAE
A0A0Q3QYF9_AMAAE
A0A0Q3SZN6_AMAAE
A0A0Q3TAS8_AMAAE
A0A0Q3USD9_AMAAE
A0A0Q9W4K7_DROVI
A0A0Q9W9D7_DROVI
A0A0Q9WG45_DROVI
A0A0Q9X252_DROMO
A0A0Q9X8D2_DROMO
A0A0Q9XHV1_DROMO
A0A0R3NL62_DROPS
A0A0R3NST5_DROPS
A0A0R3NT25_DROPS
A0A0R3NT26_DROPS
A0A0R3NVJ6_DROPS
A0A0R3NWJ2_DROPS
A0A0R3P004_DROPS
A0A0R3P1I6_DROPS
A0A0R3P1R7_DROPS
A0A0R3PLS6_ANGCS
A0A0R3QAD0_9BILA
A0A0R3QP83_9BILA
A0A0R3QTI7_9BILA
A0A0R3R0T3_9BILA
A0A0R3S825_HYMDI
A0A0R3SK31_HYMDI
A0A0R3T4I4_HYMNN
A0A0R3TRQ5_HYMNN
A0A0R3TWU7_HYMNN
A0A0R3UCA3_9CEST
A0A0R3UQQ0_9CEST
A0A0R3VT32_TAEAS
A0A0R3VUN6_TAEAS
A0A0R3W8U3_TAEAS
A0A0R3WIF1_HYDTA
A0A0R3X0M1_HYDTA
A0A0R4IJQ4_DANRE
A0A0R4IL14_DANRE
A0A0R4IM13_DANRE
A0A0R4ING9_DANRE
A0A0R4IPA9_DANRE
A0A0R4J1E1_MOUSE
A0A0S4TAB4_HYMMI
A0A0T6AZZ6_9SCAR
A0A0T6B5J9_9SCAR
A0A0T6BA25_9SCAR
A0A0T6BAW2_9SCAR
A0A0T6BDT6_9SCAR
A0A0V0RI54_9BILA
A0A0V0RI67_9BILA
A0A0V0SIJ9_9BILA
A0A0V0TPN9_9BILA
A0A0V0TPU9_9BILA
A0A0V0U2H8_9BILA
A0A0V0UAW6_9BILA
A0A0V0V2S8_9BILA
A0A0V0VKY8_9BILA
A0A0V0VL07_9BILA
A0A0V0X3X2_9BILA
A0A0V0XAP2_9BILA
A0A0V0XAY3_9BILA
A0A0V0XKK0_TRIPS
A0A0V0YBU2_TRIPS
A0A0V0ZB19_9BILA
A0A0V0ZMN0_9BILA
A0A0V0ZR44_9BILA
A0A0V1CKW5_TRIBR
A0A0V1CKX1_TRIBR
A0A0V1CUK5_TRIBR
A0A0V1CUK9_TRIBR
A0A0V1CUW6_TRIBR
A0A0V1DI10_TRIBR
A0A0V1H6Z6_9BILA
A0A0V1H8T5_9BILA
A0A0V1HGY6_9BILA
A0A0V1L2D3_9BILA
A0A0V1L7J9_9BILA
A0A0V1L8W6_9BILA
A0A0V1LMK0_9BILA
A0A0V1M4X4_9BILA
A0A0V1N6Q8_9BILA
A0A0V1NIX8_9BILA
A0A0V1P2F6_9BILA
A0A0V1PE94_9BILA
A0A0V1PEC0_9BILA
A0A132A1T4_SARSC
A0A132A3T4_SARSC
A0A132A953_SARSC
A0A139ACZ4_GONPR
A0A139AFK5_GONPR
A0A139WBT0_TRICA
A0A139WDQ8_TRICA
A0A139WJP1_TRICA
A0A139WJS5_TRICA
A0A139WK19_TRICA
A0A151LYF5_ALLMI
A0A151LYH4_ALLMI
A0A151MCU0_ALLMI
A0A151MJK1_ALLMI
A0A151MNM7_ALLMI
A0A151MP06_ALLMI
A0A151MRS9_ALLMI
A0A151MSK3_ALLMI
A0A151NF63_ALLMI
A0A151NFF9_ALLMI
A0A151P571_ALLMI
A0A151WMA6_9HYME
A0A151WQD5_9HYME
A0A151WRJ7_9HYME
A0A151WW55_9HYME
A0A151X9N7_9HYME
A0A151XAR4_9HYME
A0A151XAZ4_9HYME
A0A151XDV8_9HYME
A0A154NX03_9HYME
A0A154PDA5_9HYME
A0A154PJV1_9HYME
A0A154PM33_9HYME
A0A154PM63_9HYME
A0A154PMD5_9HYME
A0A154PP78_9HYME
A0A154PSF8_9HYME
A0A158NBV1_ATTCE
A0A158NCA6_ATTCE
A0A158NGU2_ATTCE
A0A158NIL6_ATTCE
A0A158NJS8_ATTCE
A0A158NNN1_ATTCE
A0A158NPF2_ATTCE
A0A158NSX4_ATTCE
A0A158NTH5_ATTCE
A0A158NTI5_ATTCE
A0A158NZ68_ATTCE
A0A158P1R3_ATTCE
A0A158P1R6_ATTCE
A0A158PUK4_BRUMA
A0A158PV76_BRUMA
A0A158PVI0_BRUMA
A0A158PWS9_BRUMA
A0A158PWX9_BRUMA
A0A158PWY2_BRUMA
A0A158QI63_HYMNN
A0A158QTH5_9CEST
A0A158R356_NIPBR
A0A158RBU3_THECL
A0A158REN3_HYDTA
A0A158RF63_HYDTA
A0A162PJ36_9CRUS
A0A162RRI3_9CRUS
A0A162RX08_9CRUS
A0A162S347_9CRUS
A0A162Y1L1_DIDRA
A0A164RG71_9CRUS
A0A164VPL5_9CRUS
A0A165R0R4_EXIGL
A0A166EBK3_DAUCA
A0A168KTM9_CORDF
A0A177CJ43_9PLEO
A0A177E1T9_ALTAL
A0A183BQL1_GLOPA
A0A183BZS1_GLOPA
A0A183E365_9BILA
A0A183KXD1_9TREM
A0A183MQE1_9TREM
A0A183NFV0_9TREM
A0A183QEU2_9TREM
A0A183QJG8_9TREM
A0A183R910_9TREM
A0A183SLW5_SCHSO
A0A183T4A4_SCHSO
A0A183VR09_TRIRE
A0A183W369_TRIRE
A0A194PIM6_PAPXU
A0A194PJL1_PAPXU
A0A194PK71_PAPXU
A0A194PRG2_PAPXU
A0A194PTE9_PAPXU
A0A194Q532_PAPXU
A0A194Q692_PAPXU
A0A194Q8V6_PAPXU
A0A194QC01_PAPXU
A0A194QCK3_PAPXU
A0A194QMM6_PAPMA
A0A194QN28_PAPMA
A0A194QP83_PAPXU
A0A194R983_PAPMA
A0A194RC24_PAPMA
A0A194RQ97_PAPMA
A0A1B8XUM7_XENTR
A0A1B8XVW5_XENTR
A0A1B8XWZ6_XENTR
A0BSF9_PARTE
A0JMM0_DANRE
A2BE84_DANRE
A2CEX8_DANRE
A2CEY2_DANRE
A2X037_ORYSI
A3KNX0_DANRE
A3KPU4_DANRE
A3KPV0_DANRE
A4IGB7_DANRE
A4V047_DROME
A6NFS0_HUMAN
A7AM89_BABBO
A7RLR3_NEMVE
A7RT54_NEMVE
A7RWE7_NEMVE
A7RXS4_NEMVE
A7RYZ9_NEMVE
A7S2K8_NEMVE
A7SCN1_NEMVE
A7SEP2_NEMVE
A7SFG3_NEMVE
A7SLC1_NEMVE
A7SMK9_NEMVE
A7SV00_NEMVE
A8NJE7_BRUMA
A8WP44_CAEBR
A8WQW4_CAEBR
A8WSA8_CAEBR
A9X1C9_PAPAN
B0VJZ9_DANRE
B0W1V9_CULQU
B0W4Y6_CULQU
B0W5G3_CULQU
B0WBD8_CULQU
B0WBQ9_CULQU
B0WGR9_CULQU
B0WJD1_CULQU
B0WTK2_CULQU
B0WUS4_CULQU
B0WZG9_CULQU
B0X0Y9_CULQU
B0X6W0_CULQU
B0XFI6_CULQU
B0XG15_CULQU
B3DH44_DANRE
B3DLU5_XENTR
B3KQ07_HUMAN
B3LVA2_DROAN
B3LWA4_DROAN
B3MCP2_DROAN
B3ME09_DROAN
B3ME99_DROAN
B3MK69_DROAN
B3MLS0_DROAN
B3MP40_DROAN
B3MPD8_DROAN
B3MRK9_DROAN
B3N1C7_DROAN
B3SDC2_TRIAD
B4F7C0_RAT
B4G5D2_DROPE
B4G998_DROPE
B4G9C0_DROPE
B4G9E8_DROPE
B4GAK8_DROPE
B4GCG4_DROPE
B4GKV3_DROPE
B4GMY6_DROPE
B4GP22_DROPE
B4GQE9_DROPE
B4GST2_DROPE
B4GXV6_DROPE
B4HIH6_DROSE
B4HXQ6_DROSE
B4HXY6_DROSE
B4HZ16_DROSE
B4I295_DROSE
B4I310_DROSE
B4I336_DROSE
B4I341_DROSE
B4IIJ6_DROSE
B4IJM6_DROSE
B4IKX1_DROSE
B4J033_DROGR
B4J474_DROGR
B4J7L9_DROGR
B4JAA2_DROGR
B4JB01_DROGR
B4JDJ6_DROGR
B4JF23_DROGR
B4JNQ1_DROGR
B4JNQ8_DROGR
B4JQH0_DROGR
B4JQJ8_DROGR
B4JQT6_DROGR
B4JW90_DROGR
B4K0R6_DROGR
B4K932_DROMO
B4KGR2_DROMO
B4KJY3_DROMO
B4KK82_DROMO
B4KLG8_DROMO
B4KNY2_DROMO
B4L2U8_DROMO
B4LQA3_DROVI
B4LRR2_DROVI
B4LRT7_DROVI
B4LT89_DROVI
B4LV51_DROVI
B4MDQ9_DROVI
B4MMU3_DROWI
B4MPR3_DROWI
B4MUP1_DROWI
B4MUW6_DROWI
B4MVA8_DROWI
B4MVD3_DROWI
B4MZ82_DROWI
B4N8Q8_DROWI
B4N9D5_DROWI
B4Q6E0_DROSI
B4Q6F3_DROSI
B4Q9M6_DROSI
B4Q9Q4_DROSI
B4Q9Q8_DROSI
B4QFH4_DROSI
B4QL48_DROSI
B4QLA6_DROSI
B4QUF3_DROSI
B4R6B3_DROSI
B5DIE0_DROPS
B5DIF8_DROPS
B5DMI2_DROPS
B7P342_IXOSC
B7P4M9_IXOSC
B7P6S8_IXOSC
B7PGN2_IXOSC
B7PPQ1_IXOSC
B7PPZ4_IXOSC
B7PYM2_IXOSC
B7Q0F2_IXOSC
B7Q1F4_IXOSC
B7Q4A0_IXOSC
B7QAR3_IXOSC
B7QAS2_IXOSC
B7QJK4_IXOSC
B7ZLF3_HUMAN
B8PL16_POSPM
BC11A_HUMAN
BC11B_HUMAN
BC11B_MOUSE
BLMP1_CAEEL
BOWEL_DROME
C0PEV8_MAIZE
C1FGW3_MICCC
C3XQL7_BRAFL
C3XQN8_BRAFL
C3XRW1_BRAFL
C3XUA8_BRAFL
C3XUB0_BRAFL
C3XY75_BRAFL
C3Y5D4_BRAFL
C3YAL3_BRAFL
C3YE48_BRAFL
C3YE62_BRAFL
C3YSD0_BRAFL
C3YTY3_BRAFL
C3Z1W5_BRAFL
C3Z9X7_BRAFL
C3ZDN0_BRAFL
C3ZFM3_BRAFL
C3ZH18_BRAFL
C3ZMM9_BRAFL
C3ZQB0_BRAFL
C3ZZ16_BRAFL
C4WTT2_ACYPI
C7YNT3_NECH7
C9JZE3_HUMAN
CF2_DROME
D0MV63_PHYIT
D2GYG0_AILME
D2H9K6_AILME
D2I5M8_AILME
D3YTK1_HUMAN
D3YX49_MOUSE
D3ZP93_RAT
D3ZQ48_RAT
D3ZSY3_RAT
D4A0W4_RAT
D4AB91_RAT
D6W8M5_TRICA
D6WAQ8_TRICA
D6WII1_TRICA
D6WLJ4_TRICA
D6WM50_TRICA
D6WQR3_TRICA
D6WSD0_TRICA
D6WW96_TRICA
D6WWA1_TRICA
D6X386_TRICA
D7EJD1_TRICA
D8LVF8_BLAHO
D8M4A8_BLAHO
D8Q9M0_SCHCM
E0VCN1_PEDHC
E0VDT0_PEDHC
E0VDT1_PEDHC
E0VU47_PEDHC
E0VU58_PEDHC
E0VUJ6_PEDHC
E0VXI9_PEDHC
E0VXK8_PEDHC
E0VY67_PEDHC
E0VZC5_PEDHC
E0W2E1_PEDHC
E0W3L3_PEDHC
E1B7S0_BOVIN
E1BD25_BOVIN
E1C0N1_CHICK
E1C375_CHICK
E1GKG4_LOALO
E1ZX74_CAMFO
E1ZZY4_CAMFO
E2ABW8_CAMFO
E2ACX0_CAMFO
E2AFF0_CAMFO
E2AFF3_CAMFO
E2AL62_CAMFO
E2AN23_CAMFO
E2ATW8_CAMFO
E2AVB7_CAMFO
E2AWI1_CAMFO
E2RCL6_CANLF
E2RFE2_CANLF
E2RFN9_CANLF
E2RKU7_CANLF
E2RLE7_CANLF
E2RST2_CANLF
E3LME6_CAERE
E3LW36_CAERE
E3M669_CAERE
E3MZT8_CAERE
E3NQR7_CAERE
E3RRI0_PYRTT
E4X6X4_OIKDI
E4XGG3_OIKDI
E4XYT2_OIKDI
E5S4F9_TRISP
E5SZS7_TRISP
E5T0Y3_TRISP
E7EN86_HUMAN
E7FAL0_DANRE
E7KEA2_YEASA
E7QGK3_YEASZ
E9G1Y2_DAPPU
E9G6M4_DAPPU
E9G6M6_DAPPU
E9GI26_DAPPU
E9GKX6_DAPPU
E9GLH2_DAPPU
E9H5P1_DAPPU
E9HBN8_DAPPU
E9I8D5_SOLIN
E9IGU9_SOLIN
E9ITW4_SOLIN
E9J2W9_SOLIN
E9J3X1_SOLIN
E9J4M0_SOLIN
E9J8K0_SOLIN
E9QA68_MOUSE
E9QAR1_MOUSE
E9QAR4_MOUSE
E9QDM1_DANRE
E9QEH9_DANRE
E9QG34_DANRE
E9QIF3_DANRE
ESCA_DROME
F1LX79_RAT
F1M2B7_RAT
F1MCY1_BOVIN
F1MWJ8_BOVIN
F1NCE7_CHICK
F1NL75_CHICK
F1P2M2_CHICK
F1PB81_CANLF
F1PCD4_CANLF
F1PE83_CANLF
F1PKT0_CANLF
F1PTM6_CANLF
F1QAQ0_DANRE
F1QCX1_DANRE
F1QFX7_DANRE
F1QNC0_DANRE
F1QQA8_DANRE
F1QSZ4_DANRE
F1QUN1_DANRE
F1QYU6_DANRE
F1RTJ7_PIG
F1RTP5_PIG
F1RXX4_PIG
F1RZ10_PIG
F1S0S2_PIG
F1SAQ5_PIG
F2Z5U2_PIG
F4WAS3_ACREC
F4WKE4_ACREC
F4WKE9_ACREC
F4WS94_ACREC
F4X0F8_ACREC
F4X7S6_ACREC
F4X8E2_ACREC
F6PI76_MONDO
F6PRQ4_MACMU
F6PSG8_MACMU
F6PWJ5_MACMU
F6PWK5_MACMU
F6QB50_XENTR
F6QBK2_ORNAN
F6QXE5_CALJA
F6QZJ3_HORSE
F6QZU3_CALJA
F6R5C0_HORSE
F6R8F2_MACMU
F6R8L6_CALJA
F6RDG1_CALJA
F6RY75_BOVIN
F6RY89_CALJA
F6SBR7_XENTR
F6SZ22_XENTR
F6SZ80_CALJA
F6T8Z3_MONDO
F6TA30_MONDO
F6TEM5_CIOIN
F6TYB9_HORSE
F6TZP3_MACMU
F6U7B2_CIOIN
F6U815_CALJA
F6UA33_CALJA
F6UAU2_MONDO
F6UNB2_MACMU
F6UVS7_HORSE
F6UWB6_HORSE
F6UX77_HORSE
F6V0G9_CALJA
F6V1G8_XENTR
F6V1K5_CALJA
F6VBL3_MACMU
F6VLR3_CALJA
F6W7E1_ORNAN
F6W9X6_HORSE
F6WUY6_XENTR
F6X7Y5_XENTR
F6XAQ1_CIOIN
F6XHH8_HORSE
F6XKX3_XENTR
F6XMD6_CANLF
F6Y000_MACMU
F6Y801_HORSE
F6YE48_CALJA
F6Z5A2_HORSE
F6ZE53_CALJA
F6ZH73_XENTR
F6ZN04_HORSE
F7A0Z7_HORSE
F7A793_CALJA
F7A9E4_MONDO
F7A9K7_MACMU
F7AJV3_CALJA
F7AKD7_CALJA
F7AYM5_CALJA
F7BAT6_XENTR
F7BHV2_XENTR
F7C2P9_CALJA
F7CER0_MACMU
F7CGP8_CALJA
F7CIT7_XENTR
F7CKZ2_ORNAN
F7D079_MACMU
F7D557_MONDO
F7DAS3_CALJA
F7DCM7_MACMU
F7DJ15_MACMU
F7DJ21_MACMU
F7DPF1_MACMU
F7DQU3_MACMU
F7DSD6_XENTR
F7DW67_MONDO
F7DXK0_CALJA
F7E2L1_ORNAN
F7E2X3_HORSE
F7E7I9_ORNAN
F7EA28_XENTR
F7EB24_XENTR
F7EGR2_ORNAN
F7F0U4_MONDO
F7FPY3_MACMU
F7FV21_CALJA
F7G1D6_CALJA
F7GMT5_MACMU
F7GMU6_MACMU
F7GN18_MACMU
F7GP15_MACMU
F7GT36_CALJA
F7H132_MACMU
F7H2X0_CALJA
F7H638_CALJA
F7H999_MACMU
F7HB68_CALJA
F7HT24_MACMU
F7I3Q9_CALJA
F7IIY2_CALJA
F7IJX1_CALJA
F7IN99_CALJA
F7IPC5_CALJA
F7IQX0_CALJA
FEZF2_DANRE
FEZF2_MOUSE
FIZ1_HUMAN
G0MN24_CAEBE
G0NXX4_CAEBE
G0P0T1_CAEBE
G0PMP0_CAEBE
G0RJ78_HYPJQ
G1K2U0_DANRE
G1KN85_ANOCA
G1KQQ7_ANOCA
G1KSB6_ANOCA
G1KUI2_ANOCA
G1L3T0_AILME
G1LC73_AILME
G1LHY3_AILME
G1LIM5_AILME
G1LQ87_AILME
G1LSH1_AILME
G1MA28_AILME
G1MBG1_AILME
G1MBH7_AILME
G1MSM9_MELGA
G1MVX3_MELGA
G1NEB1_MELGA
G1NK43_MELGA
G1NMT6_MELGA
G1NQD2_MELGA
G1NUS9_MYOLU
G1NVH1_MYOLU
G1P9P8_MYOLU
G1PBE1_MYOLU
G1PHA1_MYOLU
G1PI49_MYOLU
G1PSZ5_MYOLU
G1Q4A0_MYOLU
G1Q7T9_MYOLU
G1QIT5_NOMLE
G1QJQ5_NOMLE
G1QK11_NOMLE
G1QL84_NOMLE
G1QNL7_NOMLE
G1QUI3_NOMLE
G1RSM5_NOMLE
G1S1F7_NOMLE
G1S2W3_NOMLE
G1S9G8_NOMLE
G1SDR5_RABIT
G1SEY7_RABIT
G1SFQ5_RABIT
G1SG51_RABIT
G1SIE0_RABIT
G1SNG9_RABIT
G1SU38_RABIT
G1T2X3_RABIT
G1TCZ9_RABIT
G1TGF2_RABIT
G1TLP1_RABIT
G1U4P4_RABIT
G1U9E6_RABIT
G3AYU0_CANTC
G3GXU0_CRIGR
G3H142_CRIGR
G3H4I9_CRIGR
G3HAG2_CRIGR
G3HB84_CRIGR
G3HIW2_CRIGR
G3HP74_CRIGR
G3HQT7_CRIGR
G3HVA3_CRIGR
G3I2R8_CRIGR
G3I5I1_CRIGR
G3IEA2_CRIGR
G3IFX7_CRIGR
G3IKR6_CRIGR
G3IM55_CRIGR
G3MYC4_BOVIN
G3NF60_GASAC
G3NPQ4_GASAC
G3NT75_GASAC
G3NX19_GASAC
G3P2B9_GASAC
G3P4C2_GASAC
G3P5N1_GASAC
G3P797_GASAC
G3PIC6_GASAC
G3PJF5_GASAC
G3Q550_GASAC
G3Q6A1_GASAC
G3Q7I2_GASAC
G3QF80_GORGO
G3QFX9_GORGO
G3QJ65_GORGO
G3QMY4_GORGO
G3QVZ9_GORGO
G3QWM1_GORGO
G3QZA8_GORGO
G3R2H9_GORGO
G3R385_GORGO
G3R5Y3_GORGO
G3R7L7_GORGO
G3RAN9_GORGO
G3RIY7_GORGO
G3RKW9_GORGO
G3RNJ7_GORGO
G3RPC8_GORGO
G3RS97_GORGO
G3S0A7_GORGO
G3S0R1_GORGO
G3S4G6_GORGO
G3SFH2_GORGO
G3SRP5_LOXAF
G3SWJ4_LOXAF
G3T1P7_LOXAF
G3T2T8_LOXAF
G3T3D8_LOXAF
G3T3G9_LOXAF
G3TEM7_LOXAF
G3THB1_LOXAF
G3TJ50_LOXAF
G3TN70_LOXAF
G3TNB2_LOXAF
G3TRM2_LOXAF
G3TSE2_LOXAF
G3TU33_LOXAF
G3TYN9_LOXAF
G3TYX2_LOXAF
G3TZ38_LOXAF
G3U466_LOXAF
G3U6N4_LOXAF
G3U954_LOXAF
G3UAZ2_LOXAF
G3UGH1_LOXAF
G3UMF3_LOXAF
G3UUN6_MELGA
G3V883_RAT
G3VES6_SARHA
G3VF76_SARHA
G3VKY0_SARHA
G3VNN7_SARHA
G3VQL8_SARHA
G3W5S3_SARHA
G3WKJ8_SARHA
G3WT62_SARHA
G3X6Q6_BOVIN
G3X7S5_BOVIN
G4V7S2_SCHMA
G4VBM2_SCHMA
G5ATV3_HETGA
G5AZN9_HETGA
G5B6V0_HETGA
G5B8B1_HETGA
G5B919_HETGA
G5BHT1_HETGA
G5BR24_HETGA
G5BRK9_HETGA
G5BSH2_HETGA
G5BW89_HETGA
G5BZ08_HETGA
G5C0W4_HETGA
G5C201_HETGA
G6CHP4_DANPL
G6CQV1_DANPL
G6CWS9_DANPL
G6D435_DANPL
G6D9P3_DANPL
G6DFR5_DANPL
G6DGW1_DANPL
G6DJX8_DANPL
G6DMG4_DANPL
G6DT24_DANPL
G7P0B2_MACFA
G7P2B0_MACFA
G7PBT4_MACFA
G7PES2_MACFA
G7PHQ5_MACFA
G7PLW3_MACFA
G7PM95_MACFA
G7PQR4_MACFA
G7PZC1_MACFA
G7Q2V8_MACFA
G7YW96_CLOSI
G8F5A0_MACFA
G8F627_MACFA
G9ND56_HYPVG
GLAS_DROME
GLAS_DROVI
GLI2_CHICK
GLI2_HUMAN
GLI2_MOUSE
GLI3_MOUSE
H0UWT6_CAVPO
H0UXF2_CAVPO
H0UXI1_CAVPO
H0UXV3_CAVPO
H0V036_CAVPO
H0V4G5_CAVPO
H0VAG3_CAVPO
H0VFR5_CAVPO
H0VL56_CAVPO
H0VN98_CAVPO
H0VRY0_CAVPO
H0VSS3_CAVPO
H0VYT5_CAVPO
H0W2M5_CAVPO
H0WES9_DANRE
H0WFG2_DANRE
H0WGD7_OTOGA
H0WKK4_OTOGA
H0WXQ8_OTOGA
H0WZE6_OTOGA
H0X1J3_OTOGA
H0X2U3_OTOGA
H0X4Z6_OTOGA
H0X6Q3_OTOGA
H0X7F0_OTOGA
H0XHG7_OTOGA
H0XHR1_OTOGA
H0XKU4_OTOGA
H0XP42_OTOGA
H0XSL1_OTOGA
H0XT44_OTOGA
H0XUR7_OTOGA
H0Y1B1_OTOGA
H0YU34_TAEGU
H0Z8S9_TAEGU
H0ZKY0_TAEGU
H0ZR40_TAEGU
H0ZTZ4_TAEGU
H0ZUB8_TAEGU
H0ZUI6_TAEGU
H0ZUM8_TAEGU
H0ZV93_TAEGU
H0ZVB3_TAEGU
H0ZVJ3_TAEGU
H0ZVJ7_TAEGU
H0ZVV3_TAEGU
H0ZW75_TAEGU
H0ZWB7_TAEGU
H0ZX00_TAEGU
H0ZXW3_TAEGU
H0ZYA0_TAEGU
H0ZYC1_TAEGU
H0ZYV5_TAEGU
H0ZYW5_TAEGU
H0ZZ28_TAEGU
H0ZZ29_TAEGU
H0ZZ79_TAEGU
H1A045_TAEGU
H1A0B9_TAEGU
H1A0S3_TAEGU
H1A1H4_TAEGU
H1A1I0_TAEGU
H1A2C7_TAEGU
H1A2C9_TAEGU
H1A2S5_TAEGU
H1A2S7_TAEGU
H1A3B7_TAEGU
H1A4M7_TAEGU
H1A4P1_TAEGU
H1A4V6_TAEGU
H1A505_TAEGU
H1A523_TAEGU
H1A529_TAEGU
H1A556_TAEGU
H1A5A6_TAEGU
H1A5B2_TAEGU
H1A5B9_TAEGU
H1A5C9_TAEGU
H1A5D3_TAEGU
H1A5E6_TAEGU
H1A5J5_TAEGU
H1A5K2_TAEGU
H1A5K5_TAEGU
H1A5N0_TAEGU
H1A5R2_TAEGU
H1A5R6_TAEGU
H1A5R7_TAEGU
H1A5V5_TAEGU
H2APM8_KAZAF
H2KP11_CLOSI
H2KR89_CLOSI
H2L6E7_ORYLA
H2L8E7_ORYLA
H2L8E8_ORYLA
H2LIR8_ORYLA
H2LR40_ORYLA
H2LYC6_ORYLA
H2LYC8_ORYLA
H2M3G2_ORYLA
H2M3Y2_ORYLA
H2M554_ORYLA
H2MD67_ORYLA
H2MHD3_ORYLA
H2MJN9_ORYLA
H2N7R2_PONAB
H2NA82_PONAB
H2NE47_PONAB
H2NM81_PONAB
H2NZ26_PONAB
H2P0J6_PONAB
H2P0K7_PONAB
H2P1P3_PONAB
H2P6N5_PONAB
H2P7B9_PONAB
H2P9H0_PONAB
H2PQ99_PONAB
H2PVU0_PONAB
H2PX46_PONAB
H2Q1U7_PANTR
H2Q361_PANTR
H2QGH7_PANTR
H2QNA0_PANTR
H2QV06_PANTR
H2QW52_PANTR
H2R078_PANTR
H2R1C3_PANTR
H2R4P8_PANTR
H2R971_PANTR
H2RF79_PANTR
H2RFF8_PANTR
H2S7B3_TAKRU
H2S7B4_TAKRU
H2S7B5_TAKRU
H2S7B6_TAKRU
H2S9A5_TAKRU
H2S9A6_TAKRU
H2S9A7_TAKRU
H2S9A8_TAKRU
H2SCD7_TAKRU
H2SY70_TAKRU
H2T1C8_TAKRU
H2TT33_TAKRU
H2TT34_TAKRU
H2TT35_TAKRU
H2TTK4_TAKRU
H2TTK5_TAKRU
H2TTK6_TAKRU
H2U7K8_TAKRU
H2UDV1_TAKRU
H2UDV2_TAKRU
H2UDV3_TAKRU
H2UDV4_TAKRU
H2UHP4_TAKRU
H2UHP5_TAKRU
H2UHP6_TAKRU
H2UK30_TAKRU
H2UKP7_TAKRU
H2UKP8_TAKRU
H2V616_TAKRU
H2V617_TAKRU
H2V618_TAKRU
H2V619_TAKRU
H2V621_TAKRU
H2VAN8_TAKRU
H2VAP0_TAKRU
H2VAP1_TAKRU
H2VAP2_TAKRU
H2XM63_CIOIN
H2XNG3_CIOIN
H2XUP5_CIOIN
H2ZG47_CIOSA
H3A2X6_LATCH
H3A4U4_LATCH
H3A8X8_LATCH
H3B1K9_LATCH
H3B3U0_LATCH
H3BXZ4_TETNG
H3BYP4_TETNG
H3BZR1_TETNG
H3C168_TETNG
H3CMW5_TETNG
H3CPP5_TETNG
H3CS79_TETNG
H3CWT6_TETNG
H3D3F2_TETNG
H3D597_TETNG
H3DBD3_TETNG
H3DPX7_TETNG
H3E5K3_PRIPA
H3GI79_PHYRM
H9G375_ANOCA
H9GBL4_ANOCA
H9GIS1_ANOCA
H9GNN5_ANOCA
H9GTR9_ANOCA
H9GW08_ANOCA
H9GZD2_DANRE
H9H426_MACMU
H9H5S2_MACMU
H9H6L2_MONDO
H9IUY9_BOMMO
H9IWM9_BOMMO
H9IWT7_BOMMO
H9IWV5_BOMMO
H9IX21_BOMMO
H9J6X6_BOMMO
H9J9N7_BOMMO
H9JC33_BOMMO
H9JF87_BOMMO
H9JGU8_BOMMO
H9JGZ9_BOMMO
H9JR92_BOMMO
H9JRW5_BOMMO
H9JSK7_BOMMO
H9JVR3_BOMMO
H9KVY0_CALJA
H9KVY1_CALJA
H9KVZ7_CALJA
H9KY60_CALJA
H9L209_CHICK
H9L329_CHICK
H9N1L3_RAT
H9N1L4_RAT
I1FL77_AMPQE
I1GBG4_AMPQE
I1GBG5_AMPQE
I1HMH6_BRADI
I1NWK1_ORYGL
I2G3V8_USTH4
I3IXL3_ORENI
I3IXL4_ORENI
I3J1H7_ORENI
I3J1H8_ORENI
I3J450_ORENI
I3JDF2_ORENI
I3JJ30_ORENI
I3JK58_ORENI
I3JRF5_ORENI
I3JSE1_ORENI
I3JU88_ORENI
I3JU89_ORENI
I3JYH7_ORENI
I3JYH8_ORENI
I3K974_ORENI
I3KFD5_ORENI
I3KGM6_ORENI
I3KIX3_ORENI
I3KIX4_ORENI
I3KJ16_ORENI
I3KRJ8_ORENI
I3KY10_ORENI
I3KY97_ORENI
I3L5S5_PIG
I3LDQ7_PIG
I3LEA4_PIG
I3LR03_PIG
I3M4D9_ICTTR
I3MB69_ICTTR
I3MH82_ICTTR
I3MJ12_ICTTR
I3MT77_ICTTR
I3MV72_ICTTR
I3N4V1_ICTTR
I3N822_ICTTR
I3N8U3_ICTTR
I3NAC0_ICTTR
I3NEW4_ICTTR
I3NFN9_ICTTR
J0DI92_LOALO
J0M1Y7_LOALO
J3QPU9_MOUSE
J9EPV1_9SPIT
J9F253_WUCBA
J9FXG5_9SPIT
J9HJU0_9SPIT
J9HYJ9_AEDAE
J9JUA2_ACYPI
J9JXL0_ACYPI
J9K3F3_ACYPI
J9K6U8_ACYPI
J9KAK7_ACYPI
J9KHS2_ACYPI
J9KJY5_ACYPI
J9KMJ2_ACYPI
J9KPV7_ACYPI
J9KRY5_ACYPI
J9L278_ACYPI
J9LB79_ACYPI
J9LE31_ACYPI
J9LFZ4_ACYPI
J9LGC4_ACYPI
J9LIW8_ACYPI
J9LJC5_ACYPI
J9LSQ6_ACYPI
J9LYN1_ACYPI
J9NY25_CANLF
J9P1Q3_CANLF
J9P4T1_CANLF
J9P665_CANLF
J9P8W7_CANLF
J9PAR0_CANLF
K1P188_CRAGI
K1QJM6_CRAGI
K1QN34_CRAGI
K1QTV5_CRAGI
K1QU92_CRAGI
K1QUI9_CRAGI
K1R130_CRAGI
K1R1N0_CRAGI
K1RA34_CRAGI
K1RA59_CRAGI
K3Z744_SETIT
K5WZ07_AGABU
K7DYH1_DANRE
K7E264_MONDO
K7ESX2_PONAB
K7ETS7_PONAB
K7EYT1_PELSI
K7EYT9_PELSI
K7F2V5_PELSI
K7F6Z2_PELSI
K7FDI4_PELSI
K7FH53_PELSI
K7FZL8_PELSI
K7G2T0_PELSI
K7G2T7_PELSI
K7G4Q1_PELSI
K7GDT7_PELSI
K7INJ2_NASVI
K7IRP7_NASVI
K7ISY2_NASVI
K7ISY6_NASVI
K7IZU3_NASVI
K7J8M7_NASVI
K7JPL3_NASVI
K9J836_XENTR
L5JPL0_PTEAL
L5JYB9_PTEAL
L5JZN2_PTEAL
L5K0H0_PTEAL
L5K732_PTEAL
L5KAI4_PTEAL
L5KCR9_PTEAL
L5KF60_PTEAL
L5KJW7_PTEAL
L5KT87_PTEAL
L5KTE7_PTEAL
L5KV14_PTEAL
L5KWL0_PTEAL
L5KYJ7_PTEAL
L5LAW7_MYODS
L5LEV0_MYODS
L5LJA1_MYODS
L5LMU6_MYODS
L5LUM3_MYODS
L5M195_MYODS
L5M312_MYODS
L5M9Y6_MYODS
L5MCF2_MYODS
L5MEN5_MYODS
L7N153_MYOLU
L7N3W0_XENTR
L8GCX6_ACACA
L8Y1Z8_TUPCH
L8YEK9_TUPCH
L8YFD9_TUPCH
L9JDC8_TUPCH
L9JE99_TUPCH
L9JEH4_TUPCH
L9KKS7_TUPCH
L9KUX8_TUPCH
L9KVA2_TUPCH
L9L896_TUPCH
L9L9A4_TUPCH
L9LC36_TUPCH
M0TNE9_MUSAM
M0VYG1_HORVD
M1W2A5_CLAP2
M2SEK5_COCSN
M2U7J7_COCH5
M3W0F3_FELCA
M3W3P1_FELCA
M3W4P2_FELCA
M3WG49_FELCA
M3WHG8_FELCA
M3WJ02_FELCA
M3WKV6_FELCA
M3WN92_FELCA
M3X3I3_FELCA
M3X4L3_FELCA
M3X6Q9_FELCA
M3X7A0_FELCA
M3XPH9_MUSPF
M3Y5B3_MUSPF
M3Y648_MUSPF
M3YEF5_MUSPF
M3YH98_MUSPF
M3YI11_MUSPF
M3YQT0_MUSPF
M3YWT4_MUSPF
M3YZQ1_MUSPF
M3Z107_MUSPF
M3Z136_MUSPF
M3Z370_MUSPF
M3Z7T9_MUSPF
M3Z9W7_NOMLE
M3ZC17_NOMLE
M3ZEZ6_XIPMA
M3ZMF4_XIPMA
M3ZQ12_XIPMA
M3ZYG5_XIPMA
M4AC73_XIPMA
M4AJ07_XIPMA
M4AN75_XIPMA
M4AQB1_XIPMA
M4AQH1_XIPMA
M4ARS0_XIPMA
M4AX65_XIPMA
M4AX79_XIPMA
M4AZR1_XIPMA
M4B0Z4_XIPMA
M4BJL5_HYAAE
M7AN80_CHEMY
M7AYI8_CHEMY
M7AZK0_CHEMY
M7BCF1_CHEMY
M7BGS6_CHEMY
M7BVQ6_CHEMY
M7BW56_CHEMY
M7BXC9_CHEMY
M7BXJ3_CHEMY
M9MED2_PSEA3
N1QKN6_SPHMS
O62425_CAEEL
O77161_BRAFL
Q05AR7_XENTR
Q08D47_XENTR
Q0IGR3_DROME
Q0V6W3_PHANO
Q16KM5_AEDAE
Q16MX2_AEDAE
Q16NC5_AEDAE
Q16UE2_AEDAE
Q16X78_AEDAE
Q16YC7_AEDAE
Q16Z28_AEDAE
Q172C0_AEDAE
Q175L2_AEDAE
Q179K5_AEDAE
Q17BQ4_AEDAE
Q17LJ0_AEDAE
Q17N89_AEDAE
Q1DGP6_AEDAE
Q1L8T8_DANRE
Q1RL38_CIOIN
Q1RLI8_CIOIN
Q1RLR5_DANRE
Q290C1_DROPS
Q291K7_DROPS
Q299L5_DROPS
Q29BJ6_DROPS
Q29K11_DROPS
Q29KU5_DROPS
Q29MF5_DROPS
Q29MF8_DROPS
Q29R02_DROME
Q3UFF8_MOUSE
Q4V6X9_DROME
Q5AK93_CANAL
Q5PQY5_DANRE
Q5STS9_MOUSE
Q5TMS3_ANOGA
Q5ZM27_CHICK
Q6DJ09_XENTR
Q6FPB8_CANGA
Q6J6I7_PANTR
Q6P311_XENTR
Q7PQ71_ANOGA
Q7Q481_ANOGA
Q7QG37_ANOGA
Q7QG38_ANOGA
Q7SXJ2_DANRE
Q8BIN3_MOUSE
Q8IGP5_DROME
Q9CZP3_MOUSE
Q9D1T8_MOUSE
Q9V9N4_DROME
Q9VM77_DROME
Q9VQV3_DROME
Q9VUS0_DROME
R0I7X3_SETT2
R0KCR9_ANAPL
R4GKG4_CHICK
R7VY75_COLLI
R8BXL8_TOGMI
S7N0K4_MYOBR
S7N5Z9_MYOBR
S7N9X3_MYOBR
S7NA59_MYOBR
S7P256_MYOBR
S7PC00_MYOBR
S7PX07_MYOBR
S7Q9P0_MYOBR
S8CGP3_9LAMI
S9W828_CAMFR
S9WJM8_CAMFR
S9WN91_CAMFR
S9XA97_CAMFR
S9XDE0_CAMFR
S9XHQ3_CAMFR
S9XLP6_CAMFR
S9XQF2_CAMFR
S9Z1Q1_CAMFR
SNAI2_HUMAN
SNAI2_MOUSE
SNAI2_RAT
SNAI_DROME
SOB_DROME
SRYC_DROME
T1EEJ1_HELRO
T1EKK4_HELRO
T1F0V1_HELRO
T1FA11_HELRO
T1FXK5_HELRO
T1G3S9_HELRO
T1G3U0_HELRO
T1G6G8_HELRO
T1G717_HELRO
T1G7J5_HELRO
T1G8U0_HELRO
T1GCE6_MEGSC
T1GGI0_MEGSC
T1GUU9_MEGSC
T1HC00_RHOPR
T1HM33_RHOPR
T1HNT3_RHOPR
T1HNT5_RHOPR
T1HU95_RHOPR
T1IK77_STRMM
T1ILA8_STRMM
T1ILF7_STRMM
T1IPF3_STRMM
T1IQN4_STRMM
T1IVQ4_STRMM
T1J014_STRMM
T1J1I2_STRMM
T1JFB6_STRMM
T1JK49_STRMM
T1JLW7_STRMM
T1JM03_STRMM
T1K8J7_TETUR
T1KDK3_TETUR
T1KEX1_TETUR
T1KJB8_TETUR
T1KJQ3_TETUR
U1M4Z8_ASCSU
U1NGC6_ASCSU
U1NWU6_ASCSU
U3IE72_ANAPL
U3IF49_ANAPL
U3IG76_ANAPL
U3IJD9_ANAPL
U3JM46_FICAL
U3JTA2_FICAL
U3K1T4_FICAL
U3K9A6_FICAL
U3K9J5_FICAL
U3KLY5_RABIT
U4UDQ2_DENPD
U4UFD4_DENPD
U4UG18_DENPD
U4UHC0_DENPD
U6NT29_HAECO
U6PGH7_HAECO
U6PMY5_HAECO
U6PWZ7_HAECO
V3ZA96_LOTGI
V3ZPC4_LOTGI
V4A3Q6_LOTGI
V4A7X5_LOTGI
V4ACP9_LOTGI
V4AJ01_LOTGI
V4ALC3_LOTGI
V4AQF9_LOTGI
V4AYL8_LOTGI
V4B224_LOTGI
V4B2M4_LOTGI
V4BLE2_LOTGI
V8N258_OPHHA
V8N6A2_OPHHA
V8NCR5_OPHHA
V8NKQ7_OPHHA
V8NM15_OPHHA
V8NPE0_OPHHA
V8NQ73_OPHHA
V8P8A1_OPHHA
V8P8W2_OPHHA
V8PCG4_OPHHA
V8PH07_OPHHA
V9F1Y3_PHYPR
W1Q7T5_OGAPD
W2R8W3_PHYPN
W4XKC1_STRPU
W4XN26_STRPU
W4XN27_STRPU
W4XVZ1_STRPU
W4Y1H3_STRPU
W4YFZ9_STRPU
W4YL23_STRPU
W4YNQ0_STRPU
W4YSX0_STRPU
W4YV04_STRPU
W4YXJ5_STRPU
W4YXK0_STRPU
W4Z2Z0_STRPU
W5J5K7_ANODA
W5JBB8_ANODA
W5JHF1_ANODA
W5JNG1_ANODA
W5JRT5_ANODA
W5JSS2_ANODA
W5JU76_ANODA
W5JWI5_ANODA
W5JWI6_ANODA
W5K869_ASTMX
W5KAU1_ASTMX
W5KGX8_ASTMX
W5KJV9_ASTMX
W5L217_ASTMX
W5L505_ASTMX
W5L6Z9_ASTMX
W5L8T6_ASTMX
W5L8Y9_ASTMX
W5L9M7_ASTMX
W5LFR4_ASTMX
W5LG14_ASTMX
W5LMI2_ASTMX
W5LZ83_LEPOC
W5M9E6_LEPOC
W5MA98_LEPOC
W5MIX9_LEPOC
W5MQA8_LEPOC
W5N113_LEPOC
W5N124_LEPOC
W5NGX2_LEPOC
W5NMA9_LEPOC
W5NMB3_LEPOC
W5NNL4_LEPOC
W5P0J5_SHEEP
W5P3E5_SHEEP
W5P5P9_SHEEP
W5PAT4_SHEEP
W5PAT5_SHEEP
W5PAT9_SHEEP
W5PQ83_SHEEP
W5PU54_SHEEP
W5Q7K7_SHEEP
W5QI53_SHEEP
W6UN32_ECHGR
W9VWV1_9EURO
W9XUW8_9EURO
W9YXS5_9EURO
X1WEL3_DANRE
X1WHG3_DANRE
X1WI97_ACYPI
X1WMA2_ACYPI
X1WXB3_ACYPI
X1WXS4_ACYPI
X1XHQ5_ACYPI
X1XJA2_ACYPI
Z876P_HUMAN
ZN143_DANRE
ZN143_HUMAN
ZN513_HUMAN
ZN513_MOUSE
ZN513_RAT
ZN525_HUMAN
ZN575_HUMAN
ZN575_MOUSE
ZN655_HUMAN
ZN833_HUMAN
ZN853_HUMAN
ZNF22_BOVIN
ZNF22_HUMAN
ZNF22_MOUSE
ZNF22_PONAB
ZNF22_RAT
ZNF73_HUMAN
ZNF80_PANTR
ZXDB_HUMAN
ZXDB_MOUSE
ZXDC_HUMAN
