# Supplementary material for: Widespread evolutionary crosstalk among protein domains in the context of multi-domain proteins
Source: PLoS One. 2018 Aug 31;13(8):e0203085. doi: 10.1371/journal.pone.0203085 (PMC6118372; doi:10.1371/journal.pone.0203085)
Supplement: S1 File — This archive contains a file presenting the list of UniProt identifiers of the URPs sequences included in the multi-domain MSAs for each of the 2,063 studied multi-domain architectures, and files containing the values of MI¯ and nMI¯ for individual domain pairs before and after domain sequence shuffling. (GZ) [file pone.0203085.s001.tar.gz › ./Pfam_family_vectors/PF00270_PF00271_PF13959_all_alignment_sequences_UniProt_IDs]

A0A010RCQ6_9PEZI
A0A010RQ70_9PEZI
A0A010RTP4_9PEZI
A0A010RZ70_9PEZI
A0A014PPX7_9HYPO
A0A014QRS0_9HYPO
A0A015J2V0_9GLOM
A0A015J8A5_9GLOM
A0A015JQR5_9GLOM
A0A015KEJ4_9GLOM
A0A015KPV9_9GLOM
A0A015L0E8_9GLOM
A0A015LAQ4_9GLOM
A0A015MG69_9GLOM
A0A015MSA2_9GLOM
A0A016RRD6_9BILA
A0A016RRN7_9BILA
A0A016RSK2_9BILA
A0A016TGY2_9BILA
A0A016THZ4_9BILA
A0A016UH72_9BILA
A0A016UHQ8_9BILA
A0A016UIP1_9BILA
A0A016UJH4_9BILA
A0A017S0R0_9EURO
A0A017S254_9EURO
A0A017SGJ1_9EURO
A0A017SHA3_9EURO
A0A022Q752_ERYGU
A0A022QEW6_ERYGU
A0A022R1T0_ERYGU
A0A022RGK4_ERYGU
A0A023B2E1_GRENI
A0A023B7M0_GRENI
A0A023B8H0_GRENI
A0A024GP89_9STRA
A0A024GQY6_9STRA
A0A024GTM2_9STRA
A0A024TRK9_9STRA
A0A024TZX8_9STRA
A0A024U9X4_9STRA
A0A024UBL0_9STRA
A0A024VIW7_PLAFA
A0A024VLS0_PLAFA
A0A024VUL9_PLAFA
A0A024W0M1_PLAFA
A0A024W964_PLAFA
A0A024WAA6_PLAFA
A0A024WSC6_PLAFA
A0A024WUQ2_PLAFA
A0A024WWJ3_PLAFA
A0A026VVP3_CERBI
A0A026W447_CERBI
A0A026X045_CERBI
A0A026X1E9_CERBI
A0A044RFE1_ONCVO
A0A044V704_ONCVO
A0A058Z433_9EUKA
A0A058Z5N3_9EUKA
A0A058Z5Q8_9EUKA
A0A058ZH60_9EUKA
A0A059A4L6_EUCGR
A0A059BI41_EUCGR
A0A059BLX3_EUCGR
A0A059CU00_EUCGR
A0A059CU87_EUCGR
A0A059CUT5_EUCGR
A0A059EZT8_9MICR
A0A059IXQ4_9EURO
A0A059J086_9EURO
A0A059J536_9EURO
A0A059J6R2_9EURO
A0A059LDX8_9CHLO
A0A059LSA5_9CHLO
A0A060SCN2_PYCCI
A0A060SDK3_PYCCI
A0A060SMF9_PYCCI
A0A061D646_BABBI
A0A061DA19_BABBI
A0A061DD20_BABBI
A0A061F4V4_THECC
A0A061F677_THECC
A0A061F6Q3_THECC
A0A061FKV9_THECC
A0A061FZ38_THECC
A0A061G5G3_THECC
A0A061H4S7_9BASI
A0A061H6X8_9BASI
A0A061HD77_BLUGR
A0A061HJL0_BLUGR
A0A061HMZ3_BLUGR
A0A061J152_TRYRA
A0A061J890_TRYRA
A0A061JA78_TRYRA
A0A061JAZ5_TRYRA
A0A063BSA8_9HYPO
A0A063BV82_9HYPO
A0A063BW47_9HYPO
A0A063C6P9_9HYPO
A0A066VDM2_9BASI
A0A066VGD2_9BASI
A0A066VLH0_9BASI
A0A066VPB6_9HOMO
A0A066VWR6_9BASI
A0A066W1D0_9HOMO
A0A066X7Q0_COLSU
A0A066XD00_COLSU
A0A066XEB3_COLSU
A0A066XFL9_COLSU
A0A067BKJ6_SAPPC
A0A067CAD3_SAPPC
A0A067CRR0_SAPPC
A0A067CVI2_SAPPC
A0A067EQL2_CITSI
A0A067FGT0_CITSI
A0A067FHJ0_CITSI
A0A067FWE0_CITSI
A0A067KB69_JATCU
A0A067L4V5_JATCU
A0A067L8F8_JATCU
A0A067LD87_JATCU
A0A067MAR9_9HOMO
A0A067MCA6_9HOMO
A0A067MER5_9HOMO
A0A067NCP7_9HOMO
A0A067NRK0_PLEOS
A0A067NVP0_PLEOS
A0A067P0N4_PLEOS
A0A067P8L4_PLEOS
A0A067PIU2_9HOMO
A0A067PSI7_9HOMO
A0A067PY85_9HOMO
A0A067Q2M4_9HOMO
A0A067QWS5_ZOONE
A0A067R2Z7_ZOONE
A0A067RS66_ZOONE
A0A067T854_9AGAR
A0A067TBJ0_9AGAR
A0A067TN05_9AGAR
A0A067TR30_9AGAR
A0A068REA6_9FUNG
A0A068RUB3_9FUNG
A0A068RV40_9FUNG
A0A068SBF6_9FUNG
A0A068X8S2_HYMMI
A0A068XL23_HYMMI
A0A068XVZ8_ECHMU
A0A068YL46_ECHMU
A0A072P3B2_9EURO
A0A072PEE4_9EURO
A0A072PQT8_9EURO
A0A072PXP6_9EURO
A0A072TNW6_MEDTR
A0A072UL42_MEDTR
A0A072UMZ3_MEDTR
A0A072URC8_MEDTR
A0A072V6B0_MEDTR
A0A072V859_MEDTR
A0A072V8B8_MEDTR
A0A074S1Z3_9HOMO
A0A074SA51_9HOMO
A0A074SP48_HAMHA
A0A074SXE4_9HOMO
A0A074T314_HAMHA
A0A074VKP0_9PEZI
A0A074VN52_9PEZI
A0A074VRX6_9PEZI
A0A074WHU3_9PEZI
A0A074WT24_9PEZI
A0A074WVI8_9PEZI
A0A074WY07_9PEZI
A0A074X8F0_AURPU
A0A074X9P1_9PEZI
A0A074XV19_AURPU
A0A074YBS4_9PEZI
A0A074YFE0_AURPU
A0A074YFG1_9PEZI
A0A074YMC1_9PEZI
A0A074YQX5_AURPU
A0A074Z0B6_9PEZI
A0A074Z812_9TREM
A0A074ZNH5_9TREM
A0A075APV5_9FUNG
A0A075AYG9_9FUNG
A0A075AYW9_9FUNG
A0A075B324_9FUNG
A0A077RX37_WHEAT
A0A077Z164_TRITR
A0A077Z4U3_TRITR
A0A077ZA34_TRITR
A0A078B120_STYLE
A0A078B3M0_STYLE
A0A078C1Q2_BRANA
A0A078CIT2_BRANA
A0A078CVC2_BRANA
A0A078CYR9_BRANA
A0A078DSJ8_BRANA
A0A078E336_BRANA
A0A078EE48_BRANA
A0A078EVD9_BRANA
A0A078F2K6_BRANA
A0A078FME8_BRANA
A0A078FVV5_BRANA
A0A078FX20_BRANA
A0A078GES0_BRANA
A0A078HGJ9_BRANA
A0A081CIR1_PSEA2
A0A081CLL0_PSEA2
A0A081CNR7_PSEA2
A0A084FZJ2_9PEZI
A0A084G0S9_9PEZI
A0A084GFJ9_9PEZI
A0A084QAA7_9HYPO
A0A084QFY9_9HYPO
A0A084QLP4_9HYPO
A0A084QUN1_9HYPO
A0A084VFF1_ANOSI
A0A084VJH6_ANOSI
A0A084VVK1_ANOSI
A0A084W028_ANOSI
A0A085MGV7_9BILA
A0A085MZX1_9BILA
A0A085NHD6_9BILA
A0A086SX38_ACRC1
A0A086SZ28_ACRC1
A0A086T1F9_ACRC1
A0A086T7H2_ACRC1
A0A087G512_ARAAL
A0A087GB50_ARAAL
A0A087GF00_ARAAL
A0A087QNM0_APTFO
A0A087R8E8_APTFO
A0A087RB47_APTFO
A0A087RH04_APTFO
A0A087SDC7_AUXPR
A0A087SF23_AUXPR
A0A087SHG3_AUXPR
A0A087SR02_AUXPR
A0A087T3K2_9ARAC
A0A087URL9_9ARAC
A0A087UYL5_9ARAC
A0A087V3A8_BALRE
A0A087VDT4_BALRE
A0A087VYB5_ECHMU
A0A087VZA7_ECHMU
A0A087X331_POEFO
A0A087X5D0_POEFO
A0A087XMU4_POEFO
A0A087Y4R6_POEFO
A0A088A6A6_APIME
A0A088ADI8_APIME
A0A088AKG7_APIME
A0A088AUQ5_APIME
A0A090D6I5_PODAN
A0A090D8S6_PODAN
A0A090L884_STRRB
A0A090LFL5_STRRB
A0A090LJB1_STRRB
A0A090MEL7_OSTTA
A0A090N453_OSTTA
A0A090N4E0_OSTTA
A0A091CP10_FUKDA
A0A091CV83_FUKDA
A0A091DMR5_FUKDA
A0A091EID5_CORBR
A0A091ESW6_CORBR
A0A091F9Y0_CORBR
A0A091FM86_9AVES
A0A091FMU5_CORBR
A0A091FQK6_9AVES
A0A091FV86_9AVES
A0A091GJC5_9AVES
A0A091H8L2_BUCRH
A0A091H9V2_BUCRH
A0A091HKQ9_BUCRH
A0A091HVE7_CALAN
A0A091I7L3_CALAN
A0A091IFV4_CALAN
A0A091IUX1_CALAN
A0A091J9C3_9AVES
A0A091J9W4_9AVES
A0A091JEU4_9AVES
A0A091JHX0_9AVES
A0A091JYZ1_COLST
A0A091KWA8_9GRUI
A0A091LD52_CATAU
A0A091LK84_CATAU
A0A091MRM9_9PASS
A0A091N4H3_CARIC
A0A091N8C2_9PASS
A0A091NV60_HALAL
A0A091P339_HALAL
A0A091PSV8_LEPDC
A0A091PX49_LEPDC
A0A091QAA1_MERNU
A0A091QBR5_MERNU
A0A091QXP1_9GRUI
A0A091R0H1_9GRUI
A0A091RFR4_9GRUI
A0A091RXJ9_NESNO
A0A091S815_NESNO
A0A091SH56_9AVES
A0A091SPM0_9AVES
A0A091TZ47_PHORB
A0A091U588_PHORB
A0A091UHD4_PHORB
A0A091UKH5_PHALP
A0A091UPL9_NIPNI
A0A091UQF1_NIPNI
A0A091UQM7_NIPNI
A0A091UUP7_NIPNI
A0A091V8A8_OPIHO
A0A091VYM3_OPIHO
A0A091WEV8_OPIHO
A0A091WFH8_OPIHO
A0A093BEK9_CHAPE
A0A093C2N3_9AVES
A0A093CLD1_9AVES
A0A093D7T6_TAUER
A0A093F3F6_GAVST
A0A093FPN1_TYTAL
A0A093GB57_PICPB
A0A093GI58_PICPB
A0A093GM43_PICPB
A0A093H2D7_TYTAL
A0A093H6J9_PICPB
A0A093HB05_STRCA
A0A093HJ86_TYTAL
A0A093HU25_STRCA
A0A093HWB0_STRCA
A0A093IAH4_FULGA
A0A093ILY4_FULGA
A0A093JD54_STRCA
A0A093KJM6_EURHL
A0A093KJS4_FULGA
A0A093PK76_9PASS
A0A093PNV9_PHACA
A0A093PT78_9PASS
A0A093SBP2_9PASS
A0A093SKR9_9PASS
A0A093X6L6_9PEZI
A0A093XGS7_9PEZI
A0A093Y529_9PEZI
A0A093YCJ0_9PEZI
A0A093YP79_9PEZI
A0A093Z289_9PEZI
A0A093Z999_9PEZI
A0A093Z9H2_9PEZI
A0A093ZC54_9PEZI
A0A094A2M1_9PEZI
A0A094A5M6_9PEZI
A0A094A8S7_9PEZI
A0A094ABS1_9PEZI
A0A094ARA5_9PEZI
A0A094AYH8_9PEZI
A0A094B3F6_9PEZI
A0A094B6Z6_9PEZI
A0A094BD18_9PEZI
A0A094BL34_9PEZI
A0A094BQP5_9PEZI
A0A094C687_9PEZI
A0A094CED1_9PEZI
A0A094CK38_9PEZI
A0A094CS16_9PEZI
A0A094CYP3_9PEZI
A0A094D131_9PEZI
A0A094DQV7_9PEZI
A0A094E217_9PEZI
A0A094ESJ6_9PEZI
A0A094EVB2_9PEZI
A0A094F3D6_9PEZI
A0A094F3M9_9PEZI
A0A094FI95_9PEZI
A0A094FMP4_9PEZI
A0A094FSB6_9PEZI
A0A094FYF3_9PEZI
A0A094G3D1_9PEZI
A0A094G880_9PEZI
A0A094GEY9_9PEZI
A0A094GIM4_9PEZI
A0A094GR20_9PEZI
A0A094GY89_9PEZI
A0A094H3R8_9PEZI
A0A094HDI7_9PEZI
A0A094HJT9_9PEZI
A0A094HPI1_9PEZI
A0A094HVC5_9PEZI
A0A094IGI2_9PEZI
A0A094KWS4_ANTCR
A0A094L7R7_9AVES
A0A094NDM4_9AVES
A0A094ZEI1_SCHHA
A0A095A7U7_SCHHA
A0A095AGR0_SCHHA
A0A095AYE5_SCHHA
A0A095CJ29_CRYGR
A0A095CXT9_CRYGR
A0A095EMV3_CRYGR
A0A096MLR5_PAPAN
A0A096N5Q7_PAPAN
A0A096NDI5_PAPAN
A0A096NEA7_PAPAN
A0A096P0E0_PAPAN
A0A096PBP1_OSTTA
A0A096S2E8_MAIZE
A0A096T4K5_MAIZE
A0A096TFU3_MAIZE
A0A096UIL0_MAIZE
A0A098VS34_9MICR
A0A099P1B7_PICKU
A0A099P5X0_PICKU
A0A099P6T1_PICKU
A0A099P966_PICKU
A0A099ZAE1_TINGU
A0A099ZEK7_TINGU
A0A099ZMF4_TINGU
A0A099ZNP9_TINGU
A0A0A0A608_CHAVO
A0A0A0ANH6_CHAVO
A0A0A0AVW6_CHAVO
A0A0A0AYR8_CHAVO
A0A0A0KSG4_CUCSA
A0A0A0L2E9_CUCSA
A0A0A0LEQ9_CUCSA
A0A0A0LQQ5_CUCSA
A0A0A0LT53_CUCSA
A0A0A1N6I5_9FUNG
A0A0A1NC48_9FUNG
A0A0A1NDD8_9FUNG
A0A0A1NI58_9FUNG
A0A0A1NUE6_9FUNG
A0A0A1SPJ3_9HYPO
A0A0A1SSW6_9HYPO
A0A0A1THF0_9HYPO
A0A0A1THV3_9HYPO
A0A0A1UWN0_9HYPO
A0A0A1V8K3_9HYPO
A0A0A2I3S5_PENEN
A0A0A2I8E7_PENEN
A0A0A2IUF6_PENEN
A0A0A2J6E8_PENEN
A0A0A2KBB2_PENIT
A0A0A2KHJ8_PENIT
A0A0A2L6G8_PENIT
A0A0A2L8G9_PENIT
A0A0A2VD52_BEABA
A0A0A2VF36_BEABA
A0A0A2VHV9_BEABA
A0A0A2VSE3_BEABA
A0A0A8KZ09_9SACH
A0A0A8L344_9SACH
A0A0A8L4A5_9SACH
A0A0A8LCX0_9SACH
A0A0B0N2M5_GOSAR
A0A0B0N4R5_GOSAR
A0A0B0NN46_GOSAR
A0A0B0P3S0_GOSAR
A0A0B0PE55_GOSAR
A0A0B1NZC2_UNCNE
A0A0B1P8M2_UNCNE
A0A0B1P8T6_UNCNE
A0A0B1PCZ7_UNCNE
A0A0B2P6F6_GLYSO
A0A0B2P7X3_GLYSO
A0A0B2PRQ2_GLYSO
A0A0B2PT84_GLYSO
A0A0B2PW07_GLYSO
A0A0B2Q544_GLYSO
A0A0B2R9W3_GLYSO
A0A0B2RBQ7_GLYSO
A0A0B2UK94_9MICR
A0A0B2UYE9_TOXCA
A0A0B2V663_TOXCA
A0A0B2VW53_TOXCA
A0A0B2WPN8_9HYPO
A0A0B2WYE8_9HYPO
A0A0B2WZ05_9HYPO
A0A0B2X952_9HYPO
A0A0B4H4J3_9HYPO
A0A0B4H870_9HYPO
A0A0B4HG63_9HYPO
A0A0B4HIX3_9HYPO
A0A0B4LHF7_DROME
A0A0B7MZ91_9FUNG
A0A0B7N0A6_9FUNG
A0A0B7N6F7_9FUNG
A0A0B7NB10_9FUNG
A0A0B7NH66_9FUNG
A0A0C2DU61_9BILA
A0A0C2DV91_9BILA
A0A0C2FK58_9BILA
A0A0C2JGB2_THEKT
A0A0C2JWC6_THEKT
A0A0C2T2I2_AMAMU
A0A0C2X2N0_AMAMU
A0A0C2X9C6_AMAMU
A0A0C2XCU1_9HOMO
A0A0C2XN98_AMAMU
A0A0C2YF76_HEBCY
A0A0C2YKC8_HEBCY
A0A0C2YW66_HEBCY
A0A0C3A2U2_9HOMO
A0A0C3ACZ3_9HOMO
A0A0C3APS3_9HOMO
A0A0C3AVR8_9HOMO
A0A0C3B8K8_9HOMO
A0A0C3BAC1_9HOMO
A0A0C3BC00_9HOMO
A0A0C3BE07_9HOMO
A0A0C3CQN3_HEBCY
A0A0C3EM54_9HOMO
A0A0C3G3G2_9HOMO
A0A0C3GNE4_9HOMO
A0A0C3GWB5_9PEZI
A0A0C3HBL4_9PEZI
A0A0C3HDD5_9PEZI
A0A0C3HN57_9PEZI
A0A0C3I778_PISTI
A0A0C3JV18_PISTI
A0A0C3KNM5_PISTI
A0A0C3KSG0_9HOMO
A0A0C3LKY0_9HOMO
A0A0C3LNE7_9HOMO
A0A0C3NZF4_PHLGI
A0A0C3NZQ9_PHLGI
A0A0C3P4P9_PISTI
A0A0C3PUT9_PHLGI
A0A0C3SDA6_PHLGI
A0A0C4DNI4_MAGP6
A0A0C4EBF6_MAGP6
A0A0C4EDZ1_MAGP6
A0A0C7N1Q5_9SACH
A0A0C7N6F1_9SACH
A0A0C7N6Q0_9SACH
A0A0C7NDC6_9SACH
A0A0C9LPI2_9FUNG
A0A0C9LYW1_9FUNG
A0A0C9LYZ7_9FUNG
A0A0C9M284_9FUNG
A0A0C9MBF0_9FUNG
A0A0C9MU24_9FUNG
A0A0C9TDG1_PAXIN
A0A0C9TG65_PAXIN
A0A0C9TIZ4_PAXIN
A0A0C9TZF7_9HOMO
A0A0C9V2T5_9HOMO
A0A0C9VT60_9HOMO
A0A0C9VYX9_9HOMO
A0A0C9XD44_9AGAR
A0A0C9XL58_9AGAR
A0A0C9XYD2_9AGAR
A0A0C9YGF5_9AGAR
A0A0C9ZKN4_9HOMO
A0A0C9ZN23_9HOMO
A0A0C9ZX93_9HOMO
A0A0D0A0P2_9HOMO
A0A0D0AII3_9HOMO
A0A0D0BBI1_9HOMO
A0A0D0BGW4_9HOMO
A0A0D0BJV9_9HOMO
A0A0D0CNN7_9HOMO
A0A0D0CVN1_9AGAR
A0A0D0DTF1_9HOMO
A0A0D0DTG3_9HOMO
A0A0D0EBI2_9HOMO
A0A0D1VSK1_9EURO
A0A0D1X084_9EURO
A0A0D1X4J0_9EURO
A0A0D1XGI3_9EURO
A0A0D1XZL6_9EURO
A0A0D1YIC4_9EURO
A0A0D1YZ47_9EURO
A0A0D1Z1P6_9PEZI
A0A0D1Z3H9_9PEZI
A0A0D1ZBN7_9EURO
A0A0D1ZFY5_9EURO
A0A0D1ZIN4_9EURO
A0A0D1ZZQ3_9EURO
A0A0D2A540_9PEZI
A0A0D2ATB2_9EURO
A0A0D2AU69_9PEZI
A0A0D2AW33_9EURO
A0A0D2AZC2_9EURO
A0A0D2BJB7_9EURO
A0A0D2BXG6_9EURO
A0A0D2CAR5_9EURO
A0A0D2CCK5_9EURO
A0A0D2CVM4_9EURO
A0A0D2CWU4_9EURO
A0A0D2DNL1_9EURO
A0A0D2EF86_9EURO
A0A0D2F5E9_9EURO
A0A0D2F8R1_9EURO
A0A0D2FDE4_9EURO
A0A0D2FK46_9EURO
A0A0D2FKB7_9EURO
A0A0D2FMC6_9EURO
A0A0D2FMH9_9EURO
A0A0D2FQC8_9EURO
A0A0D2FUH5_9EURO
A0A0D2GS04_9EURO
A0A0D2GYL8_9EURO
A0A0D2GZV9_9EURO
A0A0D2HDB2_9EURO
A0A0D2HMH2_9EURO
A0A0D2IVZ7_9EURO
A0A0D2J5K1_9EURO
A0A0D2KCN0_9EURO
A0A0D2KY45_9EURO
A0A0D2LVG8_GOSRA
A0A0D2N6A1_GOSRA
A0A0D2NW49_9AGAR
A0A0D2P4X6_9AGAR
A0A0D2PHC0_9AGAR
A0A0D2PV56_GOSRA
A0A0D2Q179_9AGAR
A0A0D2QRG0_GOSRA
A0A0D2RZJ3_GOSRA
A0A0D2U4A4_GOSRA
A0A0D2V0K2_GOSRA
A0A0D2V2Z9_GOSRA
A0A0D2V3I1_GOSRA
A0A0D2VWT4_GOSRA
A0A0D2X042_CAPO3
A0A0D2X2J6_CAPO3
A0A0D2X4E6_CAPO3
A0A0D2XWF2_FUSO4
A0A0D2XYW8_FUSO4
A0A0D2Y962_FUSO4
A0A0D2YC55_FUSO4
A0A0D3ACJ0_BRAOL
A0A0D3AHW3_BRAOL
A0A0D3BC07_BRAOL
A0A0D3BEL5_BRAOL
A0A0D3BNY8_BRAOL
A0A0D3CIT9_BRAOL
A0A0D3EB66_BRAOL
A0A0D3EHL6_BRAOL
A0A0D3EJY3_9ORYZ
A0A0D3FQB7_9ORYZ
A0A0D3G2F6_9ORYZ
A0A0D7A0L1_9AGAR
A0A0D7ABX3_9AGAR
A0A0D7AF33_9AGAR
A0A0D7AGU4_9AGAR
A0A0D7BGN3_9HOMO
A0A0D7BHA6_9HOMO
A0A0D7BML4_9HOMO
A0A0D7BW78_9HOMO
A0A0D8XFH8_DICVI
A0A0D9N759_ASPFA
A0A0D9N7D5_ASPFA
A0A0D9N7D8_ASPFA
A0A0D9NAS7_ASPFA
A0A0D9QFZ8_PLAFR
A0A0D9QLD0_PLAFR
A0A0D9QRU2_PLAFR
A0A0D9QSK8_PLAFR
A0A0D9RR20_CHLSB
A0A0D9RVB2_CHLSB
A0A0D9RVB5_CHLSB
A0A0D9S537_CHLSB
A0A0D9UX41_9ORYZ
A0A0D9W0A1_9ORYZ
A0A0D9WBY3_9ORYZ
A0A0D9Y3N7_9ORYZ
A0A0D9ZEL4_9ORYZ
A0A0D9ZTB3_9ORYZ
A0A0E0JEG6_ORYPU
A0A0E0KKB9_ORYPU
A0A0E0KKC0_ORYPU
A0A0E0KXN1_ORYPU
A0A0E0MRR9_ORYRU
A0A0E0P2Q4_ORYRU
A0A0E0PGJ6_ORYRU
A0A0E0PYR5_ORYRU
A0A0E0PYR6_ORYRU
A0A0E9NBF3_9ASCO
A0A0E9NDU7_9ASCO
A0A0E9NL85_9ASCO
A0A0E9NNI7_9ASCO
A0A0F0HXJ2_ASPPU
A0A0F0I407_ASPPU
A0A0F0IHY2_ASPPU
A0A0F4G5B1_9PEZI
A0A0F4G685_9PEZI
A0A0F4GT25_9PEZI
A0A0F4GT38_9PEZI
A0A0F4X7X3_HANUV
A0A0F4XA97_HANUV
A0A0F4XCM9_HANUV
A0A0F4YNS8_TALEM
A0A0F4YP16_TALEM
A0A0F4YZP9_TALEM
A0A0F4Z6F7_9PEZI
A0A0F4Z6R5_9PEZI
A0A0F4ZJD6_9PEZI
A0A0F4ZM24_9PEZI
A0A0F7TL52_9EURO
A0A0F7TP21_9EURO
A0A0F7TQD2_9EURO
A0A0F7VIB1_9EURO
A0A0F7ZJM1_9HYPO
A0A0F8BK08_CERFI
A0A0F8BKF0_CERFI
A0A0F8BMA0_LARCR
A0A0F8DAD9_CERFI
A0A0F8U186_9EURO
A0A0F8UZ54_9EURO
A0A0F8V0D5_9EURO
A0A0F8X913_9EURO
A0A0F9WSV1_9MICR
A0A0F9WWD8_TRIHA
A0A0F9XJM6_TRIHA
A0A0G0A683_TRIHA
A0A0G0AIP6_TRIHA
A0A0G2DUG4_9EURO
A0A0G2DWX3_9PEZI
A0A0G2DYF7_9EURO
A0A0G2DYI8_9PEZI
A0A0G2EFJ4_9PEZI
A0A0G2EZB1_9EURO
A0A0G2F6Q2_9PEZI
A0A0G2FEN4_9PEZI
A0A0G2GH11_9PEZI
A0A0G2HLE3_9PEZI
A0A0G2HXC9_9EURO
A0A0G2I9V1_9PEZI
A0A0G2IXS1_9EURO
A0A0G2JB45_9EURO
A0A0G4F3H8_VITBC
A0A0G4GP96_VITBC
A0A0G4H3A4_VITBC
A0A0G4IKC7_PLABS
A0A0G4IKZ8_PLABS
A0A0G4J739_PLABS
A0A0G4J7Z7_PLABS
A0A0G4KZG8_9PEZI
A0A0G4LRT7_9PEZI
A0A0G4LX13_9PEZI
A0A0G4MEH8_9PEZI
A0A0G4P424_PENCA
A0A0G4P7N0_PENCA
A0A0G4PQ06_PENCA
A0A0G4PS85_PENCA
A0A0H1BE06_9EURO
A0A0H1BK75_9EURO
A0A0H1BN49_9EURO
A0A0H2RNY3_9HOMO
A0A0H2S3M7_9HOMO
A0A0H2SFH5_9HOMO
A0A0H2SIS3_9HOMO
A0A0H5SI42_BRUMA
A0A0I9R382_BRUMA
A0A0J0XIA0_9TREE
A0A0J0XPE9_9TREE
A0A0J0XY88_9TREE
A0A0J1AZY7_9TREE
A0A0J6Y0J3_COCIT
A0A0J6Y1D9_COCIT
A0A0J6Y1S9_COCIT
A0A0J7BC98_COCIT
A0A0J7K5D2_LASNI
A0A0J7N9N4_LASNI
A0A0J8BDN7_BETVU
A0A0J8BHE0_BETVU
A0A0J8BHI2_BETVU
A0A0J8BPL9_BETVU
A0A0J8CG28_BETVU
A0A0J8CJK2_BETVU
A0A0J8CJN2_BETVU
A0A0J8CKW8_BETVU
A0A0J8CUN4_BETVU
A0A0J8CXG3_BETVU
A0A0J8QHC1_COCIT
A0A0J8QX23_COCIT
A0A0J8RAG1_COCIT
A0A0J8RFN8_COCIT
A0A0J8RIF5_COCIT
A0A0J8RRG7_COCIT
A0A0J8RZK5_COCIT
A0A0J9VWU5_FUSO4
A0A0J9XNV0_BRUMA
A0A0J9XP84_BRUMA
A0A0K0DCP2_ANGCA
A0A0K0DYV5_STRER
A0A0K0E1H0_STRER
A0A0K0EDP5_STRER
A0A0K0FUY8_9BILA
A0A0K0FXJ4_9BILA
A0A0K0G2B0_9BILA
A0A0K0J3C0_BRUMA
A0A0K0JMR6_BRUMA
A0A0K0JSL2_BRUMA
A0A0K6FMF6_9HOMO
A0A0K6FQC5_9HOMO
A0A0K6FRD9_9HOMO
A0A0K8L352_9EURO
A0A0K8L4I9_9EURO
A0A0K8LBS2_9EURO
A0A0K8LKQ6_9EURO
A0A0K9P3N7_ZOSMR
A0A0K9P7W9_ZOSMR
A0A0K9PMU5_ZOSMR
A0A0K9Q599_ZOSMR
A0A0K9Q5A9_ZOSMR
A0A0K9QJC8_SPIOL
A0A0K9QTC2_SPIOL
A0A0K9QV80_SPIOL
A0A0K9QVY5_SPIOL
A0A0K9RD13_SPIOL
A0A0K9RDU3_SPIOL
A0A0L0C3X8_LUCCU
A0A0L0CEK4_LUCCU
A0A0L0CES9_LUCCU
A0A0L0D1T5_THETB
A0A0L0D3P3_THETB
A0A0L0DD02_THETB
A0A0L0DV37_THETB
A0A0L0FU48_9EUKA
A0A0L0G8R9_9EUKA
A0A0L0GG99_9EUKA
A0A0L0H6K3_SPIPN
A0A0L0HAY6_SPIPN
A0A0L0HC97_SPIPN
A0A0L0HQH4_SPIPN
A0A0L0NDH8_9HYPO
A0A0L0NFX5_9HYPO
A0A0L0NK41_9HYPO
A0A0L0NTN0_9ASCO
A0A0L0NWY6_9ASCO
A0A0L0P4S3_9ASCO
A0A0L0P7B8_9ASCO
A0A0L0RYJ9_ALLMA
A0A0L0SBJ3_ALLMA
A0A0L0SJZ3_ALLMA
A0A0L0SLP2_ALLMA
A0A0L0SQE6_ALLMA
A0A0L0ST92_ALLMA
A0A0L0V333_9BASI
A0A0L0V6R3_9BASI
A0A0L0VAH4_9BASI
A0A0L0VLZ9_9BASI
A0A0L1HEV0_9PLEO
A0A0L1HLU8_9PLEO
A0A0L1HQM4_9PLEO
A0A0L1HYI3_9PLEO
A0A0L1I8F8_PLAFA
A0A0L1ID25_PLAFA
A0A0L1IG61_PLAFA
A0A0L1J1P6_ASPNO
A0A0L1J1U2_ASPNO
A0A0L1J733_ASPNO
A0A0L1JCY4_ASPNO
A0A0L1KCW9_9EUGL
A0A0L1KIK4_9EUGL
A0A0L1KX10_9EUGL
A0A0L6DHI0_CRYGR
A0A0L6VHH9_9BASI
A0A0L6VI12_9BASI
A0A0L6VN08_9BASI
A0A0L6VRC9_9BASI
A0A0L6WBY0_9AGAR
A0A0L6WP93_9AGAR
A0A0L6WR77_9AGAR
A0A0L7L420_9NEOP
A0A0L7LBX8_9NEOP
A0A0L7M428_PLAF4
A0A0L7QJS7_9HYME
A0A0L7QZX1_9HYME
A0A0L7R5L7_9HYME
A0A0L8GI60_OCTBM
A0A0L8GNN6_OCTBM
A0A0L8H9N3_OCTBM
A0A0L8I3H9_OCTBM
A0A0L9SRQ8_9HYPO
A0A0L9SW63_9HYPO
A0A0L9SZZ3_9HYPO
A0A0L9TRK3_PHAAN
A0A0L9UAP2_PHAAN
A0A0L9UBK3_PHAAN
A0A0L9UUY0_PHAAN
A0A0M0JH01_9EUKA
A0A0M0JJD0_9EUKA
A0A0M8MPI2_9BASI
A0A0M8MRN8_9HYPO
A0A0M8MT23_9BASI
A0A0M8N1H1_9HYPO
A0A0M8N590_9HYPO
A0A0M8NVK7_9EURO
A0A0M8P6A1_9EURO
A0A0M8ZRM3_9HYME
A0A0M8ZSU8_9HYME
A0A0M9A4B4_9HYME
A0A0M9ETG4_9HYPO
A0A0M9EW34_9HYPO
A0A0M9F3X9_9HYPO
A0A0M9FQ23_9TRYP
A0A0M9G8G6_9TRYP
A0A0M9G9I0_9TRYP
A0A0M9VNS3_9BASI
A0A0M9VQ29_9BASI
A0A0M9VW75_9HYPO
A0A0M9WDL4_9EURO
A0A0M9WF53_9EURO
A0A0N0DEM0_9HYPO
A0A0N0DVB9_9TRYP
A0A0N0E0J0_9TRYP
A0A0N0NKN8_9EURO
A0A0N0NR01_9EURO
A0A0N0P4X4_LEPSE
A0A0N0P7J1_LEPSE
A0A0N0U4N8_9HYME
A0A0N1H4L2_9EURO
A0A0N1HWK5_LEPSE
A0A0N1I1U1_LEPSE
A0A0N1I6K5_LEPSE
A0A0N1ICD0_PAPMA
A0A0N1NZK7_9EURO
A0A0N4T7N5_BRUPA
A0A0N4U8Q5_DRAME
A0A0N4WW67_HAEPC
A0A0N4YH33_NIPBR
A0A0N4YKM8_NIPBR
A0A0N4YWG6_NIPBR
A0A0N4ZGB3_PARTI
A0A0N4ZH77_PARTI
A0A0N4ZMK1_PARTI
A0A0N5AE35_9BILA
A0A0N5AIG4_9BILA
A0A0N5B9Y5_STREA
A0A0N5BBC2_STREA
A0A0N5BSP2_STREA
A0A0N5CZG8_THECL
A0A0N5DDI8_TRIMR
A0A0N5DTL7_TRIMR
A0A0N5E3Z9_TRIMR
A0A0N8CWQ0_9CRUS
A0A0N8JYL8_9TELE
A0A0P0WXH1_ORYSJ
A0A0P1A3Y0_9STRA
A0A0P1A9W4_9STRA
A0A0P1AZG5_9STRA
A0A0P1BEU3_9BASI
A0A0P1BG97_9BASI
A0A0P1BQU3_9BASI
A0A0P4U182_ROSNE
A0A0P4U317_ROSNE
A0A0P4ULZ5_ROSNE
A0A0P5B1C5_9CRUS
A0A0P5PEL9_9CRUS
A0A0P5U6Y6_9CRUS
A0A0P7AL68_9HYPO
A0A0P7B4F9_9HYPO
A0A0P7B919_9HYPO
A0A0P7BVZ7_9HYPO
A0A0P7UV71_9TELE
A0A0Q3MG56_AMAAE
A0A0Q3PD85_AMAAE
A0A0Q9WRB4_DROVI
A0A0Q9X1W3_DROMO
A0A0Q9X2B0_DROMO
A0A0R0LYH7_9MICR
A0A0R3Q2B1_ANGCS
A0A0R3QT84_9BILA
A0A0R3RVR1_9BILA
A0A0R3SG12_HYMDI
A0A0R3SKB8_HYMDI
A0A0R3TV64_HYMNN
A0A0R3U1C0_9CEST
A0A0R3U6Q6_9CEST
A0A0R3UEI6_9CEST
A0A0R3UJ87_9CEST
A0A0R3W1I0_TAEAS
A0A0R3W9R2_TAEAS
A0A0R3W9V7_TAEAS
A0A0R3X5S3_HYDTA
A0A0S4ISP4_BODSA
A0A0S4IWD0_BODSA
A0A0S4IX79_BODSA
A0A0S4JDX4_BODSA
A0A0S4KKU4_BODSA
A0A0S6X8X5_9FUNG
A0A0S6XH72_9FUNG
A0A0S6XLL1_9FUNG
A0A0S7DDR2_9EURO
A0A0S7DNK1_9EURO
A0A0S7E152_9EURO
A0A0S7E344_9EURO
A0A0T6AZJ4_9SCAR
A0A0T6BH44_9SCAR
A0A0U1LMS6_9EURO
A0A0U1LT86_9EURO
A0A0U1MA84_9EURO
A0A0U1MAC6_9EURO
A0A0U5CCY7_9EURO
A0A0U5FUG4_9EURO
A0A0U5G0J0_9EURO
A0A0U5G1Q1_9EURO
A0A0V0QLQ4_PSEPJ
A0A0V0QSA7_PSEPJ
A0A0V0R6S4_PSEPJ
A0A0V0SEZ3_9BILA
A0A0V0SGK8_9BILA
A0A0V0SHA8_9BILA
A0A0V0SHK3_9BILA
A0A0V0SHL2_9BILA
A0A0V0SHV1_9BILA
A0A0V0SIF3_9BILA
A0A0V0U2N5_9BILA
A0A0V0U2Q3_9BILA
A0A0V0U2S3_9BILA
A0A0V0UCE9_9BILA
A0A0V0UD77_9BILA
A0A0V0UE00_9BILA
A0A0V0UE73_9BILA
A0A0V0UES5_9BILA
A0A0V0UG74_9BILA
A0A0V0USK1_9BILA
A0A0V0USK6_9BILA
A0A0V0USL4_9BILA
A0A0V0VKH2_9BILA
A0A0V0VKJ7_9BILA
A0A0V0VKT7_9BILA
A0A0V0VKZ5_9BILA
A0A0V0VZ94_9BILA
A0A0V0VZJ9_9BILA
A0A0V0W5W8_9BILA
A0A0V0W6N8_9BILA
A0A0V0W799_9BILA
A0A0V0X4P4_9BILA
A0A0V0X4Z5_9BILA
A0A0V0X577_9BILA
A0A0V0XCM7_9BILA
A0A0V0XD71_9BILA
A0A0V0XM07_TRIPS
A0A0V0XXX1_TRIPS
A0A0V0YKS6_TRIPS
A0A0V0YMG6_TRIPS
A0A0V0ZCD0_9BILA
A0A0V0ZCE6_9BILA
A0A0V0ZXR0_9BILA
A0A0V0ZXZ3_9BILA
A0A0V0ZYQ4_9BILA
A0A0V0ZZ28_9BILA
A0A0V1AEI2_9BILA
A0A0V1AEK7_9BILA
A0A0V1CLR9_TRIBR
A0A0V1CM07_TRIBR
A0A0V1CM53_TRIBR
A0A0V1CM61_TRIBR
A0A0V1D050_TRIBR
A0A0V1D052_TRIBR
A0A0V1D057_TRIBR
A0A0V1D059_TRIBR
A0A0V1D7M6_TRIBR
A0A0V1H4W5_9BILA
A0A0V1H548_9BILA
A0A0V1HRL1_9BILA
A0A0V1HS01_9BILA
A0A0V1HS04_9BILA
A0A0V1HS32_9BILA
A0A0V1HS66_9BILA
A0A0V1HSJ8_9BILA
A0A0V1HWX6_9BILA
A0A0V1KST3_9BILA
A0A0V1KSV5_9BILA
A0A0V1KU22_9BILA
A0A0V1LJS1_9BILA
A0A0V1LJV1_9BILA
A0A0V1LJX7_9BILA
A0A0V1LKC3_9BILA
A0A0V1LPE3_9BILA
A0A0V1LPI9_9BILA
A0A0V1MJ82_9BILA
A0A0V1N105_9BILA
A0A0V1N130_9BILA
A0A0V1N3L6_9BILA
A0A0V1N3Q8_9BILA
A0A0V1N3T6_9BILA
A0A0V1N3Z0_9BILA
A0A0V1NFR5_9BILA
A0A0V1NFU2_9BILA
A0A0V1NG41_9BILA
A0A0V1P069_9BILA
A0A0V1P0F0_9BILA
A0A0V1P0H3_9BILA
A0A0V1P0Q1_9BILA
A0A0V1P0S5_9BILA
A0A0V1P139_9BILA
A0A0V1PN11_9BILA
A0A0W0F1U7_9AGAR
A0A0W0FHC3_9AGAR
A0A0W0FK34_9AGAR
A0A0W4ZBE0_PNECA
A0A0W4ZD60_PNEJI
A0A0W4ZFE5_PNECA
A0A0W4ZFY1_PNEJI
A0A0W4ZLU6_PNECA
A0A0W4ZTG0_PNEJI
A0A0W7VKG1_9HYPO
A0A0W7VL23_9HYPO
A0A0W7VMZ2_9HYPO
A0A0W7W0A1_9HYPO
A0A0W8BYY6_PHYNI
A0A0W8DTL9_PHYNI
A0A0W8DX25_PHYNI
A0A100I3Y1_ASPNG
A0A100I8P9_ASPNG
A0A100IIP9_ASPNG
A0A100IRX0_ASPNG
A0A109FEZ4_9BASI
A0A109FHZ1_9BASI
A0A117NKI2_9EURO
A0A117NL27_9EURO
A0A117NRL6_9EURO
A0A120E7I1_9BASI
A0A120E7W8_9BASI
A0A124GRY8_9EURO
A0A132A751_SARSC
A0A132A9Z2_SARSC
A0A132ACI3_SARSC
A0A135LC44_PENPA
A0A135LF21_PENPA
A0A135LV87_PENPA
A0A135LVU0_PENPA
A0A135SM33_9PEZI
A0A135T1M3_9PEZI
A0A135U494_9PEZI
A0A135UJH4_9PEZI
A0A135UPG5_9PEZI
A0A135UT09_9PEZI
A0A135UXR1_9PEZI
A0A135V634_9PEZI
A0A136IML7_9PEZI
A0A136IW84_9PEZI
A0A136JH66_9PEZI
A0A136JHA0_9PEZI
A0A137NQS8_CONC2
A0A137P219_CONC2
A0A137PD27_CONC2
A0A137PGB6_CONC2
A0A137Q8H5_9AGAR
A0A137Q9U5_9AGAR
A0A137QUZ4_9AGAR
A0A139A4B4_GONPR
A0A139AIK9_GONPR
A0A139AMF5_GONPR
A0A139ASC9_GONPR
A0A139H4K2_9PEZI
A0A139H4K6_9PEZI
A0A139H4L0_9PEZI
A0A139H9X0_9PEZI
A0A139HH47_9PEZI
A0A139I4K3_9PEZI
A0A139ICR0_9PEZI
A0A139INH6_9PEZI
A0A139IP36_9PEZI
A0A150V693_9PEZI
A0A150V885_9PEZI
A0A150VE35_9PEZI
A0A150VI22_9PEZI
A0A151GDZ6_9HYPO
A0A151GM51_9HYPO
A0A151GQI5_9HYPO
A0A151GW80_9HYPO
A0A151M0U3_ALLMI
A0A151MFM7_ALLMI
A0A151NSE6_ALLMI
A0A151NSN1_ALLMI
A0A151P757_ALLMI
A0A151P7B0_ALLMI
A0A151R1U0_CAJCA
A0A151RQY0_CAJCA
A0A151SLI5_CAJCA
A0A151SLX7_CAJCA
A0A151VFV9_HYPMA
A0A151W4I0_HYPMA
A0A151WBY2_HYPMA
A0A151WUW6_9HYME
A0A151WZI1_9HYME
A0A151XAK6_9HYME
A0A151XD17_9HYME
A0A151ZEP3_9MYCE
A0A151ZI26_9MYCE
A0A152A0M8_9MYCE
A0A152A1Z6_9MYCE
A0A154P607_9HYME
A0A154PM57_9HYME
A0A154PTB4_9HYME
A0A158NH79_ATTCE
A0A158NU62_ATTCE
A0A158NW40_ATTCE
A0A158P1U2_ATTCE
A0A158P9C6_ANGCA
A0A158PGV6_ANGCS
A0A158PIM5_ANGCS
A0A158PQT2_BRUPA
A0A158Q0Y3_BRUMA
A0A158Q3G0_DRAME
A0A158R936_TAEAS
A0A161W7H3_9PEZI
A0A161YLJ8_9PEZI
A0A162AI86_DAUCA
A0A162AJV9_DAUCA
A0A162AM71_DAUCA
A0A162J9B4_9HYPO
A0A162JHZ9_CORDF
A0A162KY39_CORDF
A0A162NJG5_PHYB8
A0A162TTC6_PHYB8
A0A162TUU1_PHYB8
A0A162YHJ7_MUCCL
A0A163CYI5_DIDRA
A0A163GI66_DIDRA
A0A163IU56_DIDRA
A0A163LFJ5_DIDRA
A0A164P774_9HOMO
A0A164UI46_9HOMO
A0A164V8N5_9HOMO
A0A164W0F4_DAUCA
A0A164YJF3_9HOMO
A0A164ZDM6_9PEZI
A0A165CXC9_9BASI
A0A165DJZ4_9BASI
A0A165E6Z5_9BASI
A0A165ECZ8_9APHY
A0A165F0E7_9APHY
A0A165GX58_9APHY
A0A165H6K8_9APHY
A0A165H895_9PEZI
A0A165H8X1_9PEZI
A0A165I1T0_9BASI
A0A165IR77_9PEZI
A0A165K922_EXIGL
A0A165L1U6_EXIGL
A0A165L988_9APHY
A0A165N250_9HOMO
A0A165PF02_EXIGL
A0A165PFQ7_9APHY
A0A165PZW2_9HOMO
A0A165SK33_9APHY
A0A165TSV2_9HOMO
A0A165UFP4_9APHY
A0A165UJZ9_9HOMO
A0A165XRF9_9HOMO
A0A166BGW2_9HOMO
A0A166BNY0_EXIGL
A0A166BZN7_DAUCA
A0A166FXJ1_9HOMO
A0A166H7B3_9HOMO
A0A166I4U4_9HOMO
A0A166IPN9_9HOMO
A0A166JC72_9HOMO
A0A166M3W3_9HOMO
A0A166N9D2_9PEZI
A0A166TNX2_9HOMO
A0A166V2Y7_9HOMO
A0A166WGJ1_9PEZI
A0A166WWW1_9HOMO
A0A166XQ72_9PEZI
A0A166Y4F5_9HYPO
A0A166YWI5_9PEZI
A0A167CR27_9PEZI
A0A167DPJ0_9PEZI
A0A167EI14_9HYPO
A0A167H4C0_9BASI
A0A167IZB4_9BASI
A0A167K6N6_9HYPO
A0A167KGS6_PHYB8
A0A167KIB8_9BASI
A0A167QTQ5_9PEZI
A0A167RBT8_9BASI
A0A167YWE5_9PEZI
A0A168A5W3_9PEZI
A0A168C8C7_CORDF
A0A168GIC5_CORDF
A0A168IDS2_MUCCL
A0A168LGR4_MUCCL
A0A168NNA2_MUCCL
A0A168QA27_MUCCL
A0A175YEV0_DAUCA
A0A175YQT9_DAUCA
A0A176VZ90_MARPO
A0A176W5V2_MARPO
A0A176WML7_MARPO
A0A176WPU2_MARPO
A0A177CQV0_9PLEO
A0A177CY36_9PLEO
A0A177CZI4_9PLEO
A0A177D0B2_9PLEO
A0A177DMV5_ALTAL
A0A177DNC1_ALTAL
A0A177DRB7_ALTAL
A0A177E2D4_ALTAL
A0A177EMR6_9MICR
A0A177ENV9_9MICR
A0A177W7K6_BATDE
A0A177W7Z7_BATDE
A0A177WI19_BATDE
A0A177WLV0_BATDE
A0A178AET2_9PLEO
A0A178AMM6_9PLEO
A0A178B262_9PLEO
A0A178DP24_9PLEO
A0A178E4U6_9PLEO
A0A178E8A1_9PLEO
A0A178EGG3_9PLEO
A0A180G9M1_PUCT1
A0A180GHF6_PUCT1
A0A180GL11_PUCT1
A0A180H4R1_PUCT1
A0A183C4G1_GLOPA
A0A183CE28_GLOPA
A0A183F4X1_HELBK
A0A183JDG2_9TREM
A0A183K152_9TREM
A0A183KKW2_9TREM
A0A183LMF0_9TREM
A0A183MYB2_9TREM
A0A183NDY6_9TREM
A0A183NYR2_9TREM
A0A183SK01_SCHSO
A0A183SR50_SCHSO
A0A183SVN0_SCHSO
A0A183TK58_SCHSO
A0A194PQD8_PAPXU
A0A194PXI2_PAPXU
A0A194PZB6_PAPXU
A0A194Q235_PAPXU
A0A194Q699_PAPXU
A0A194QE93_PAPXU
A0A194QP13_PAPMA
A0A194RNN9_PAPMA
A0A194RS99_PAPMA
A0A194RTK6_PAPMA
A0A194S1D2_RHOGW
A0A194S9A7_RHOGW
A0A194X5F8_9HELO
A0A194X7P6_9HELO
A0A194X862_9HELO
A0A194XDD3_9HELO
A0A194YKL3_SORBI
A0CUN8_PARTE
A0DK92_PARTE
A0E956_PARTE
A0NCZ1_ANOGA
A2BFD2_DANRE
A2D7F9_TRIVA
A2DEZ7_TRIVA
A2E5C2_TRIVA
A2ETP7_TRIVA
A2FYU9_TRIVA
A2XN12_ORYSI
A3FQ49_CRYPI
A4HGH8_LEIBR
A4HKL3_LEIBR
A4HN73_LEIBR
A4HP48_LEIBR
A4I2K1_LEIIN
A4I3L0_LEIIN
A4I846_LEIIN
A4IBU1_LEIIN
A4IDF5_LEIIN
A4S170_OSTLU
A4S3B6_OSTLU
A4S507_OSTLU
A4SB53_OSTLU
A5E769_LODEL
A5K144_PLAVS
A5K146_PLAVS
A5K2E0_PLAVS
A5KC62_PLAVS
A6QU66_AJECN
A6QUM0_AJECN
A6RBP1_AJECN
A7ANF1_BABBO
A7API6_BABBO
A7ARY5_BABBO
A7EXT5_SCLS1
A7S2R2_NEMVE
A7S4S3_NEMVE
A7SC22_NEMVE
A7SJ72_NEMVE
A7TMK1_VANPO
A8BDS5_GIAIC
A8BEM9_GIAIC
A8BG90_GIAIC
A8BX77_GIAIC
A8I675_CHLRE
A8IRR7_CHLRE
A8J240_CHLRE
A8N748_COPC7
A8NE02_COPC7
A8NXI3_COPC7
A8P0F1_COPC7
A8PSZ1_MALGO
A8PXA9_MALGO
A8Q308_MALGO
A8Q9K0_MALGO
A8WVX9_CAEBR
A8XFI0_CAEBR
A9CTN6_ENTBH
A9RK46_PHYPA
A9S075_PHYPA
A9S9Q2_PHYPA
A9SNN6_PHYPA
A9TXG8_PHYPA
A9UXI8_MONBE
A9V7I5_MONBE
A9V840_MONBE
A9VCY1_MONBE
B0CPA7_LACBS
B0CYD5_LACBS
B0D4F4_LACBS
B0DA71_LACBS
B0WG11_CULQU
B0WK71_CULQU
B0WUQ7_CULQU
B0XE49_CULQU
B1H117_XENTR
B2ACL8_PODAN
B2ASG1_PODAN
B2VTS0_PYRTR
B2VWA4_PYRTR
B2VYS6_PYRTR
B2WFW6_PYRTR
B3L0A3_PLAKH
B3L794_PLAKH
B3LAI7_PLAKH
B3LVL5_DROAN
B3LYX3_DROAN
B3MW31_DROAN
B3MXY6_DROAN
B3RWS3_TRIAD
B3S223_TRIAD
B3S6H2_TRIAD
B4G4F7_DROPE
B4GYB7_DROPE
B4H9X0_DROPE
B4HLN4_DROSE
B4HM85_DROSE
B4IF12_DROSE
B4IF31_DROSE
B4JNF6_DROGR
B4JNW7_DROGR
B4JRL9_DROGR
B4JXW1_DROGR
B4K6L4_DROMO
B4KA13_DROMO
B4L2M0_DROMO
B4L5E0_DROMO
B4LVT6_DROVI
B4M0M9_DROVI
B4M1G4_DROVI
B4MAZ3_DROVI
B4MAZ4_DROVI
B4MSD6_DROWI
B4N200_DROWI
B4NAK4_DROWI
B4NHR6_DROWI
B4QYN2_DROSI
B4R6N4_DROSI
B5DM48_DROPS
B5DW65_DROPS
B5Y3D8_PHATC
B5Y3D9_PHATC
B6AAL0_CRYMR
B6ADI0_CRYMR
B6AIH2_CRYMR
B6AIM5_CRYMR
B6H2H4_PENRW
B6HHJ7_PENRW
B6HLF2_PENRW
B6HRD2_PENRW
B6JW16_SCHJY
B6JW47_SCHJY
B6K223_SCHJY
B6K7F9_SCHJY
B6Q3F8_TALMQ
B6Q5X5_TALMQ
B6QMX0_TALMQ
B6QNG8_TALMQ
B7FSR8_PHATC
B7G0M0_PHATC
B7G4V3_PHATC
B7P215_IXOSC
B7PNU8_IXOSC
B8ADF1_ORYSI
B8AWY9_ORYSI
B8B6M8_ORYSI
B8BX16_THAPS
B8BY61_THAPS
B8C1L9_THAPS
B8LSX0_TALSN
B8M6K7_TALSN
B8MET7_TALSN
B8MG36_TALSN
B8N517_ASPFN
B8N8X9_ASPFN
B8NG54_ASPFN
B8NRZ0_ASPFN
B8PIE5_POSPM
B9GII7_POPTR
B9HHV1_POPTR
B9IQ65_POPTR
B9PIG8_TOXGV
B9QCM8_TOXGV
B9S466_RICCO
B9SAD3_RICCO
B9SLR6_RICCO
B9ST86_RICCO
C0NKW4_AJECG
C0NN82_AJECG
C0NP16_AJECG
C0NPM1_AJECG
C1E8E1_MICCC
C1EFP0_MICCC
C1EGB8_MICCC
C1FJ59_MICCC
C1G1P8_PARBD
C1G3J4_PARBD
C1G583_PARBD
C1GDX8_PARBD
C1GUB3_PARBA
C1GVP8_PARBA
C1GZM0_PARBA
C1H8I1_PARBA
C1MVK5_MICPC
C1MZQ1_MICPC
C1N101_MICPC
C1N7J5_MICPC
C3YD28_BRAFL
C3YD49_BRAFL
C3ZM84_BRAFL
C4JDN8_UNCRE
C4JDV3_UNCRE
C4JKM3_UNCRE
C4JYP3_UNCRE
C4LSG3_ENTHI
C4M1Z3_ENTHI
C4M8U4_ENTHI
C4QVR4_KOMPG
C4QVZ6_KOMPG
C4R6N1_KOMPG
C4R787_KOMPG
C4VAI3_NOSCE
C4XWM4_CLAL4
C4Y0T9_CLAL4
C4Y7T5_CLAL4
C4Y7V6_CLAL4
C5DBF7_LACTC
C5DD78_LACTC
C5DG85_LACTC
C5DMC6_LACTC
C5DQE3_ZYGRC
C5DVL0_ZYGRC
C5DX32_ZYGRC
C5DXE2_ZYGRC
C5FD77_ARTOC
C5FM84_ARTOC
C5FXK4_ARTOC
C5G0B3_ARTOC
C5G8N7_AJEDR
C5GGL7_AJEDR
C5GJF5_AJEDR
C5GMS0_AJEDR
C5K560_PERM5
C5KD69_PERM5
C5KTI8_PERM5
C5KVS5_PERM5
C5L228_PERM5
C5LHY6_PERM5
C5M353_CANTT
C5M8F4_CANTT
C5MFK9_CANTT
C5MJ35_CANTT
C5WX15_SORBI
C5XA14_SORBI
C5XNL5_SORBI
C5YY81_SORBI
C6HM92_AJECH
C6HMV4_AJECH
C6KTE4_PLAF7
C7YY80_NECH7
C7YZE2_NECH7
C7Z0R6_NECH7
C7Z7H5_NECH7
C9SFC0_VERA1
D0MQZ0_PHYIT
D0MWF4_PHYIT
D0MY83_PHYIT
D2GW00_AILME
D2UXX8_NAEGR
D2VBC1_NAEGR
D2VXB0_NAEGR
D3B6E1_POLPA
D3BG42_POLPA
D3BK57_POLPA
D3ZBY5_RAT
D3ZX56_RAT
D4AQ19_ARTBC
D4B3H4_ARTBC
D4B4V7_ARTBC
D4B5P1_ARTBC
D5GLU5_TUBMM
D5GPH8_TUBMM
D6W8J8_TRICA
D6WA49_TRICA
D6WYU0_TRICA
D6X4S5_TRICA
D7FJL1_ECTSI
D7G5I4_ECTSI
D7KYY5_ARALL
D7L928_ARALL
D7LFT5_ARALL
D7LYE5_ARALL
D7MUN2_ARALL
D7MUX7_ARALL
D8LES3_ECTSI
D8LH86_ECTSI
D8M1L0_BLAHO
D8M4V3_BLAHO
D8M576_BLAHO
D8M7G9_BLAHO
D8PN65_SCHCM
D8PNX7_SCHCM
D8Q7U8_SCHCM
D8QCI5_SCHCM
D8QZL5_SELML
D8R3R0_SELML
D8RR30_SELML
D8RR42_SELML
D8RS09_SELML
D8RX03_SELML
D8RX15_SELML
D8RYQ9_SELML
D8SIE9_SELML
D8SJI5_SELML
D8SSL0_SELML
D8SUY0_SELML
D8SZE1_SELML
D8T903_SELML
D8TUW1_VOLCA
D8U6J2_VOLCA
DBP4_ASHGO
DBP4_ASPCL
DBP4_ASPFU
DBP4_ASPNC
DBP4_ASPOR
DBP4_ASPTN
DBP4_CANAL
DBP4_CANGA
DBP4_CHAGB
DBP4_COCIM
DBP4_CRYNJ
DBP4_DEBHA
DBP4_EMENI
DBP4_GIBZE
DBP4_KLULA
DBP4_LODEL
DBP4_MAGO7
DBP4_NEOFI
DBP4_NEUCR
DBP4_PHANO
DBP4_PICGU
DBP4_PICST
DBP4_SCHPO
DBP4_SCLS1
DBP4_USTMA
DBP4_VANPO
DBP4_YARLI
DBP4_YEAST
DBP7_ASHGO
DBP7_ASPCL
DBP7_ASPFU
DBP7_ASPNC
DBP7_ASPOR
DBP7_ASPTN
DBP7_CANAL
DBP7_CANGA
DBP7_CHAGB
DBP7_COCIM
DBP7_CRYNJ
DBP7_DEBHA
DBP7_EMENI
DBP7_GIBZE
DBP7_KLULA
DBP7_MAGO7
DBP7_NEOFI
DBP7_NEUCR
DBP7_PHANO
DBP7_PICGU
DBP7_PICST
DBP7_SCHPO
DBP7_SCLS1
DBP7_USTMA
DBP7_VANPO
DBP7_YARLI
DBP7_YEAST
DDX10_CHICK
DDX10_DICDI
DDX10_HUMAN
DDX10_MOUSE
DDX18_DICDI
DDX18_DROME
DDX18_HUMAN
DDX18_MOUSE
DDX31_DICDI
DDX31_HUMAN
DDX31_MOUSE
DDX55_BOVIN
DDX55_CAEBR
DDX55_CAEEL
DDX55_CHICK
DDX55_DANRE
DDX55_DROME
DDX55_HUMAN
DDX55_MOUSE
E0VGY5_PEDHC
E0VNQ2_PEDHC
E0VWR8_PEDHC
E0VZA3_PEDHC
E1FH43_LOALO
E1FW02_LOALO
E1G6M8_LOALO
E1Z1W3_CHLVA
E1Z935_CHLVA
E1ZSH1_CHLVA
E1ZZ10_CAMFO
E2AAH9_CAMFO
E2ACB0_CAMFO
E2AEQ5_CAMFO
E2BBB9_HARSA
E2BYS1_HARSA
E2BZC4_HARSA
E2C3Z6_HARSA
E2RC35_CANLF
E2RFA3_CANLF
E3JR86_PUCGT
E3JTH9_PUCGT
E3JYU9_PUCGT
E3L077_PUCGT
E3LSM3_CAERE
E3LVX2_CAERE
E3NM35_CAERE
E3QIP7_COLGM
E3QJW9_COLGM
E3QMF0_COLGM
E3QQ65_COLGM
E3RZ67_PYRTT
E3S731_PYRTT
E3SAS7_PYRTT
E4URL0_ARTGP
E4UXE9_ARTGP
E4UXX4_ARTGP
E4X997_OIKDI
E4XJV6_OIKDI
E4XML7_OIKDI
E4Y196_OIKDI
E4ZLU2_LEPMJ
E4ZRI9_LEPMJ
E5ADF0_LEPMJ
E5AET7_LEPMJ
E5R086_ARTGP
E5RYB8_TRISP
E5SBN0_TRISP
E5SQK4_TRISP
E6ZNI7_SPORE
E6ZNY6_SPORE
E6ZW93_SPORE
E7KC36_YEASA
E7KF38_YEASA
E7KGK0_YEASA
E7KT32_YEASL
E7LW14_YEASV
E7LWZ6_YEASV
E7Q3F0_YEASB
E7Q5K0_YEASB
E7QE96_YEASZ
E7QGM2_YEASZ
E7QHF4_YEASZ
E7QIR3_YEASZ
E9ACY2_LEIMA
E9AFM8_LEIMA
E9CZH5_COCPS
E9D5T9_COCPS
E9DHI5_COCPS
E9DJ02_COCPS
E9DSS8_METAQ
E9DWN8_METAQ
E9E160_METAQ
E9E2E3_METAQ
E9EKE9_METRA
E9ERI2_METRA
E9EXP4_METRA
E9F1J3_METRA
E9G7U6_DAPPU
E9GFC7_DAPPU
E9HAZ0_DAPPU
E9HPU8_DAPPU
E9IJQ2_SOLIN
E9J3U5_SOLIN
E9JAY7_SOLIN
E9PIF2_HUMAN
E9Q9T6_MOUSE
F0U629_AJEC8
F0UDL4_AJEC8
F0UN20_AJEC8
F0UNZ2_AJEC8
F0VNB4_NEOCL
F0VR85_NEOCL
F0X8B3_GROCL
F0XSY2_GROCL
F0XV46_GROCL
F0Y8Q1_AURAN
F0Y9C4_AURAN
F0YDC4_AURAN
F0ZCP8_DICPU
F0ZRD8_DICPU
F1A3J6_DICPU
F1MSX0_BOVIN
F1MW45_BOVIN
F1N533_BOVIN
F1N5H8_BOVIN
F1NEQ3_CHICK
F1NJA0_CHICK
F1NM06_CHICK
F1P0I3_CHICK
F1P8J6_CANLF
F1QLW8_DANRE
F1QZG8_DANRE
F1RDH3_DANRE
F1RFL5_PIG
F1RY13_PIG
F1S0U0_PIG
F2PHB4_TRIEC
F2PK76_TRIEC
F2PLA6_TRIEC
F2SEB4_TRIRC
F2SI21_TRIRC
F2SII4_TRIRC
F2TZE8_SALR5
F2U4H8_SALR5
F2UNF0_SALR5
F4NSU8_BATDJ
F4NTE9_BATDJ
F4NVZ0_BATDJ
F4NY09_BATDJ
F4PYF1_DICFS
F4PZR3_DICFS
F4Q9V1_DICFS
F4R5R8_MELLP
F4RL43_MELLP
F4RNM1_MELLP
F4SBX0_MELLP
F4W6R3_ACREC
F4WK46_ACREC
F4WZP4_ACREC
F4X2F7_ACREC
F6GTH7_VITVI
F6HCA5_VITVI
F6HGM8_VITVI
F6PLQ6_MONDO
F6Q001_MONDO
F6Q286_CALJA
F6QDQ2_CALJA
F6QSL6_HORSE
F6R3L0_ORNAN
F6S0X0_CIOIN
F6ULQ6_HORSE
F6V0R1_ORNAN
F6VSM4_XENTR
F6XN35_MONDO
F6XQV8_MACMU
F6XWM4_CANLF
F6ZEQ2_MONDO
F6ZL03_HORSE
F6ZUU0_CIOIN
F7A3L1_HORSE
F7BCW4_CALJA
F7BIN5_MACMU
F7CNU7_ORNAN
F7DLH1_MACMU
F7E2R0_XENTR
F7FCJ5_CALJA
F7FRR3_CALJA
F7GQ31_CALJA
F7GYF5_CALJA
F7I1B3_CALJA
F7I994_CALJA
F7IR35_CALJA
F7VMG4_SORMK
F7VUA6_SORMK
F7W9V6_SORMK
F7W9X9_SORMK
F8PVZ5_SERL3
F8Q867_SERL3
F8QCC1_SERL3
F8W3D4_DANRE
F8WAJ0_HUMAN
F9F6M1_FUSOF
F9FJB5_FUSOF
F9FQW5_FUSOF
F9G5R0_FUSOF
F9WYV9_ZYMTI
F9WYW5_ZYMTI
F9XJI3_ZYMTI
F9XJJ2_ZYMTI
G0MJW0_CAEBE
G0NLE4_CAEBE
G0NQ08_CAEBE
G0PJQ4_CAEBE
G0PN85_CAEBE
G0QSW3_ICHMG
G0QVF8_ICHMG
G0QWD7_ICHMG
G0QXL4_ICHMG
G0RAW7_HYPJQ
G0RGU4_HYPJQ
G0RJH5_HYPJQ
G0RPI1_HYPJQ
G0RYG4_CHATD
G0RYU9_CHATD
G0S463_CHATD
G0S802_CHATD
G0T127_RHOT2
G0V5G2_NAUCC
G0VAD0_NAUCC
G0VGT3_NAUCC
G0VKK0_NAUCC
G0W6Y3_NAUDC
G0W7Y1_NAUDC
G0W8A9_NAUDC
G0W928_NAUDC
G1KAA2_ANOCA
G1KDU7_ANOCA
G1LBU3_AILME
G1LRQ3_AILME
G1LRR3_AILME
G1M1U7_AILME
G1M9V3_AILME
G1MW03_MELGA
G1N2W1_MELGA
G1NIC1_MELGA
G1NQH0_MELGA
G1NV78_MYOLU
G1NW34_MYOLU
G1PIH7_MYOLU
G1PX95_MYOLU
G1QC87_MYOLU
G1QM74_NOMLE
G1R6L2_NOMLE
G1RM95_NOMLE
G1RR00_NOMLE
G1SJR8_RABIT
G1SKI9_RABIT
G1SVT1_RABIT
G1T3N1_RABIT
G1U642_RABIT
G1WZJ7_ARTOA
G1X0G3_ARTOA
G1X8G5_ARTOA
G1XK80_ARTOA
G2Q664_MYCTT
G2QL94_MYCTT
G2QNX5_MYCTT
G2QPB7_MYCTT
G2QZB6_THITE
G2RD27_THITE
G2RGT0_THITE
G2RH29_THITE
G2WTX4_VERDV
G2XD25_VERDV
G2YFK9_BOTF4
G2YKE7_BOTF4
G2YPH9_BOTF4
G3AFW3_SPAPN
G3AP52_SPAPN
G3ASI7_SPAPN
G3AV53_SPAPN
G3B0H9_CANTC
G3B4H1_CANTC
G3BDS3_CANTC
G3BFH6_CANTC
G3HFP5_CRIGR
G3HX41_CRIGR
G3JJC6_CORMM
G3JQ83_CORMM
G3JUT3_CORMM
G3N9R2_GASAC
G3N9R6_GASAC
G3N9R7_GASAC
G3NEV4_GASAC
G3PSI3_GASAC
G3QDF1_GORGO
G3QZ32_GORGO
G3RME0_GORGO
G3S393_GORGO
G3SB92_GORGO
G3SEJ0_GORGO
G3SX78_LOXAF
G3SZ42_LOXAF
G3SZQ8_LOXAF
G3TF19_LOXAF
G3U0G3_LOXAF
G3UC65_LOXAF
G3V9V8_RAT
G3WT82_SARHA
G3X3E4_SARHA
G3X3E5_SARHA
G3X3H2_SARHA
G3XTD2_ASPNA
G3Y0V1_ASPNA
G3YDL6_ASPNA
G3YEV3_ASPNA
G4MRG4_MAGO7
G4T6H5_SERID
G4TAG6_SERID
G4TMV5_SERID
G4U2X3_SERID
G4UKC9_NEUT9
G4UM28_NEUT9
G4UUG2_NEUT9
G4UUW7_NEUT9
G4V5G3_SCHMA
G4V5I9_SCHMA
G4VL18_SCHMA
G4YKJ1_PHYSP
G4YNM7_PHYSP
G4YQF2_PHYSP
G4ZPF4_PHYSP
G5AKE5_HETGA
G5AT42_HETGA
G5AWT6_HETGA
G5BXR5_HETGA
G6CNL6_DANPL
G6D1D4_DANPL
G6DL64_DANPL
G7DYY8_MIXOS
G7E5K3_MIXOS
G7E6D8_MIXOS
G7J2C2_MEDTR
G7JPD2_MEDTR
G7JT06_MEDTR
G7JT08_MEDTR
G7K8I2_MEDTR
G7PN44_MACFA
G7PNR4_MACFA
G7X5X7_ASPKW
G7X728_ASPKW
G7X9N6_ASPKW
G7XBI8_ASPKW
G7Y533_CLOSI
G7Y5F0_CLOSI
G8B6M3_CANPC
G8B8V1_CANPC
G8BHM3_CANPC
G8BHW9_CANPC
G8BP69_TETPH
G8BS99_TETPH
G8C089_TETPH
G8C147_TETPH
G8JSR5_ERECY
G8JUF0_ERECY
G8JWE3_ERECY
G8JXG9_ERECY
G8Y0Q6_PICSO
G8Y3P2_PICSO
G8YT29_PICSO
G8YTD3_PICSO
G8YTX0_PICSO
G8YUI1_PICSO
G8YUT7_PICSO
G8ZR63_TORDC
G8ZVI4_TORDC
G8ZYF7_TORDC
G8ZZE5_TORDC
G9MTC0_HYPVG
G9MXL5_HYPVG
G9MZL5_HYPVG
G9NCW1_HYPVG
G9NT79_HYPAI
G9P0I0_HYPAI
G9P5E9_HYPAI
G9P5G5_HYPAI
H0EIU9_GLAL7
H0UUX0_CAVPO
H0VAC0_CAVPO
H0VFX5_CAVPO
H0VQK7_CAVPO
H0WP38_OTOGA
H0WVW2_OTOGA
H0X033_OTOGA
H0X3T7_OTOGA
H0Z421_TAEGU
H0Z4J1_TAEGU
H0ZN13_TAEGU
H0ZQU5_TAEGU
H1UZX4_COLHI
H1VKK1_COLHI
H2AN30_KAZAF
H2AQ01_KAZAF
H2ATQ8_KAZAF
H2AVB8_KAZAF
H2FLF4_CAEEL
H2LD36_ORYLA
H2LVM2_ORYLA
H2MPZ8_ORYLA
H2NF79_PONAB
H2NJ21_PONAB
H2P7D6_PONAB
H2PTS2_PONAB
H2Q4Q4_PANTR
H2Q761_PANTR
H2QIL6_PANTR
H2R3Z1_PANTR
H2SML5_TAKRU
H2SML6_TAKRU
H2SML7_TAKRU
H2SML8_TAKRU
H2TS42_TAKRU
H2TS43_TAKRU
H2TS44_TAKRU
H2UDG5_TAKRU
H2UDG6_TAKRU
H2UDG7_TAKRU
H2VDY0_TAKRU
H2VDY1_TAKRU
H2VDY2_TAKRU
H2XJZ4_CIOIN
H2XS20_CIOIN
H2YIB7_CIOSA
H2YK16_CIOSA
H2YK17_CIOSA
H2YP16_CIOSA
H2YSB3_CIOSA
H3B658_LATCH
H3B659_LATCH
H3BBW4_LATCH
H3CKK3_TETNG
H3CYQ0_TETNG
H3D7L9_TETNG
H3DKE6_TETNG
H3DKE7_TETNG
H3EFM0_PRIPA
H3FT43_PRIPA
H3G5E4_PHYRM
H3G649_PHYRM
H3G6J2_PHYRM
H3GMA5_PHYRM
H6BLY7_EXODN
H6BMN6_EXODN
H6BTA9_EXODN
H6C4I2_EXODN
H8ZAF5_NEMS1
H8ZG32_NEMS1
H9GM81_ANOCA
H9JTB3_BOMMO
HAS1_ASHGO
HAS1_ASPCL
HAS1_ASPFU
HAS1_ASPNC
HAS1_ASPOR
HAS1_ASPTN
HAS1_CANAL
HAS1_CANGA
HAS1_CHAGB
HAS1_COCIM
HAS1_CRYNJ
HAS1_DEBHA
HAS1_EMENI
HAS1_GIBZE
HAS1_KLULA
HAS1_LODEL
HAS1_MAGO7
HAS1_NEOFI
HAS1_NEUCR
HAS1_PHANO
HAS1_PICGU
HAS1_PICST
HAS1_SCHPO
HAS1_USTMA
HAS1_YARLI
HAS1_YEAST
I0YKP4_COCSC
I0Z1U3_COCSC
I0Z1W1_COCSC
I0Z2J4_COCSC
I1BKF3_RHIO9
I1C340_RHIO9
I1C4W2_RHIO9
I1CB01_RHIO9
I1CK40_RHIO9
I1FWF5_AMPQE
I1FYH3_AMPQE
I1G656_AMPQE
I1GTY5_BRADI
I1HCA3_BRADI
I1HMZ1_BRADI
I1INZ1_BRADI
I1ITX1_BRADI
I1JJ86_SOYBN
I1K190_SOYBN
I1KD65_SOYBN
I1LMU5_SOYBN
I1M6T1_SOYBN
I1MHI7_SOYBN
I1MUH8_SOYBN
I1MYZ5_SOYBN
I1N1P3_SOYBN
I1NKI3_ORYGL
I1PGE9_ORYGL
I1PRT2_ORYGL
I1QB35_ORYGL
I2FNX6_USTH4
I2FPE9_USTH4
I2FV30_USTH4
I2H0I3_TETBL
I2H268_TETBL
I2H388_TETBL
I2H3U0_TETBL
I2JZE9_DEKBR
I3ED18_NEMP3
I3EGI4_NEMP3
I3IWA7_ORENI
I3JJW4_ORENI
I3JM48_ORENI
I3JM49_ORENI
I3KDS2_ORENI
I3L7B7_PIG
I3L840_PIG
I3M5R1_ICTTR
I3M7B4_ICTTR
I3MAU3_ICTTR
I3MFP7_ICTTR
I4Y5F4_WALMC
I4Y9F0_WALMC
I4YB35_WALMC
I4YJU8_WALMC
I7IGG6_BABMR
I7J5N9_BABMR
I7LW78_TETTS
I7LY42_TETTS
I7M3Q0_TETTS
I7M8Z5_TETTS
J3KWN3_ORYBR
J3LTT8_ORYBR
J3M3A3_ORYBR
J3MER2_ORYBR
J3MLC3_ORYBR
J3NPX2_GAGT3
J3NQ52_GAGT3
J3NSV5_GAGT3
J3PBG3_GAGT3
J4C847_THEOR
J4C911_THEOR
J4CCF8_THEOR
J4G1P0_9APHY
J4H2V6_9APHY
J4HVU8_9APHY
J4IBY8_9APHY
J4KQN1_BEAB2
J4UHN7_BEAB2
J4UK96_BEAB2
J5JEJ2_BEAB2
J5RTE3_SACK1
J5S0N2_SACK1
J6EGC1_SACK1
J7R7S6_KAZNA
J7RY37_KAZNA
J7S5N4_KAZNA
J7SAD6_KAZNA
J8LPV7_SACAR
J8PP33_SACAR
J8PZX2_SACAR
J8Q0I6_SACAR
J9BA72_WUCBA
J9D8Y2_EDHAE
J9EEJ4_9SPIT
J9EID1_WUCBA
J9HZ41_9SPIT
J9IL27_9SPIT
J9JMI7_ACYPI
J9K0V4_ACYPI
J9K1P2_ACYPI
K0KHE7_WICCF
K0KHL7_WICCF
K0KKL7_WICCF
K0KV38_WICCF
K0RS31_THAOC
K0SC39_THAOC
K0T9N9_THAOC
K1PGA0_CRAGI
K1PYE8_CRAGI
K1QSV4_CRAGI
K1VKN2_TRIAC
K1VNI2_TRIAC
K1VVH3_TRIAC
K1WKU0_MARBU
K1WSQ4_TRIAC
K1WWZ6_MARBU
K1WXF3_MARBU
K2MXD7_TRYCR
K2N5R4_TRYCR
K2NC69_TRYCR
K2NFR5_TRYCR
K2NTZ7_TRYCR
K2R3A0_MACPH
K2RAS8_MACPH
K2SEY8_MACPH
K3U8W3_FUSPC
K3V8L8_FUSPC
K3VQ04_FUSPC
K3W077_FUSPC
K3WGR9_PYTUL
K3WHT3_PYTUL
K3WQ09_PYTUL
K3XAF9_PYTUL
K3XFG4_SETIT
K3Z4Q8_SETIT
K3ZQZ5_SETIT
K3ZS83_SETIT
K4AJ07_SETIT
K4B9B2_SOLLC
K4BKT9_SOLLC
K4CE90_SOLLC
K4CHD2_SOLLC
K5V3H7_PHACS
K5VV33_PHACS
K5W1L8_AGABU
K5W506_PHACS
K5W981_AGABU
K5WAD0_PHACS
K5XAE7_AGABU
K5XTS3_AGABU
K6UCH1_9APIC
K6UXL5_9APIC
K6VGR2_9APIC
K7F4Y4_PELSI
K7FGX6_PELSI
K7G2P2_PELSI
K7G2Q4_PELSI
K7G9C0_PELSI
K7G9D7_PELSI
K7GUU3_CAEJA
K7GUU4_CAEJA
K7IS49_NASVI
K7J159_NASVI
K7J3R2_NASVI
K7J8Y1_NASVI
K7LRS2_SOYBN
K7TEV9_MAIZE
K9FWH6_PEND2
K9GKX5_PEND2
K9GNH8_PEND2
K9GSS1_PEND2
L0AUL9_THEEQ
L0AUY0_THEEQ
L0B1B5_THEEQ
L0P8E7_PNEJ8
L0P966_PNEJ8
L1IJ23_GUITH
L1JF95_GUITH
L1JID3_GUITH
L1LF46_THEEQ
L2FHN7_COLGN
L2GE89_COLGN
L2GJJ7_COLGN
L2GKR7_VITCO
L2GV92_VAVCU
L2GVN5_VAVCU
L5JZ09_PTEAL
L5K9Y8_PTEAL
L5KI55_PTEAL
L5KTL1_PTEAL
L5M472_MYODS
L5MHY9_MYODS
L7JSS7_TRAHO
L7JTQ7_TRAHO
L8G289_PSED2
L8G5L9_PSED2
L8G9R1_PSED2
L8GAA6_PSED2
L8GN41_ACACA
L8H0E6_ACACA
L8WX89_THACA
L8X3M6_THACA
L9KN94_TUPCH
M0RML4_MUSAM
M0T2Y7_MUSAM
M0TFJ0_MUSAM
M0TIK3_MUSAM
M0TLT9_MUSAM
M0XYX8_HORVD
M0XYX9_HORVD
M0XYY0_HORVD
M0YC69_HORVD
M0YC71_HORVD
M0ZQX2_SOLTU
M0ZQX3_SOLTU
M1C0M4_SOLTU
M1C1C7_SOLTU
M1C1D0_SOLTU
M1CAB9_SOLTU
M1V7I7_CYAM1
M1VE37_CYAM1
M1VHS8_CYAM1
M1VTZ3_CLAP2
M1VV10_CLAP2
M1VV85_CLAP2
M1VXQ7_CLAP2
M2LD78_BAUCO
M2MK77_BAUCO
M2N093_BAUCO
M2NNP6_BAUCO
M2PKI0_CERS8
M2QX59_CERS8
M2R1G0_CERS8
M2R349_COCSN
M2RFU8_CERS8
M2RS27_COCSN
M2SLV2_COCSN
M2SMA8_COCH5
M2U4I7_COCH5
M2UCS9_COCH5
M2UQ78_COCH5
M2WVL3_GALSU
M2XWD4_GALSU
M2ZH98_PSEFD
M2ZI61_PSEFD
M3AFR5_PSEFD
M3AZD4_PSEFD
M3DA17_SPHMS
M3JSS9_CANMX
M3JUL9_CANMX
M3JVK7_CANMX
M3JY19_CANMX
M3VVC3_FELCA
M3W0X7_FELCA
M3W742_FELCA
M3W7D4_FELCA
M3XKI9_LATCH
M3XMW1_MUSPF
M3XP52_MUSPF
M3XQZ1_MUSPF
M3Y3H0_MUSPF
M3YM71_MUSPF
M3Z985_NOMLE
M3ZWW4_XIPMA
M4ABE5_XIPMA
M4APZ6_XIPMA
M4AU99_XIPMA
M4B426_HYAAE
M4BZ41_HYAAE
M4C3A2_HYAAE
M4C4J8_HYAAE
M4C4T4_HYAAE
M4CBY3_BRARP
M4CFG4_BRARP
M4CK50_BRARP
M4CY17_BRARP
M4E0N9_BRARP
M4E6M4_BRARP
M4EIZ2_BRARP
M4F911_BRARP
M5BPI4_THACB
M5EA23_MALS4
M5EAN4_MALS4
M5EAV6_MALS4
M5EBL6_MALS4
M5FXR7_DACPD
M5G1A8_DACPD
M5G5S5_DACPD
M5VUB8_PRUPE
M5W5Y0_PRUPE
M5WGJ2_PRUPE
M5WZ28_PRUPE
M5X730_PRUPE
M5Y3R6_PRUPE
M7BV16_CHEMY
M7C2L6_CHEMY
M7PCK2_PNEMU
M7PGP0_PNEMU
M7PJM3_PNEMU
M7SE99_EUTLA
M7T4B8_EUTLA
M7TQ42_EUTLA
M7TQL2_BOTF1
M7UBN4_BOTF1
M7UEN7_BOTF1
M7UVE8_BOTF1
M7WVB4_RHOT1
M7X761_RHOT1
M7XBV3_RHOT1
M7YT89_TRIUA
M7YUQ1_TRIUA
M7ZPU9_TRIUA
M9LTB2_PSEA3
M9LYC1_PSEA3
M9M0P7_PSEA3
N1J5H6_BLUG1
N1J8K6_BLUG1
N1JC70_BLUG1
N1JH77_BLUG1
N1PFB4_DOTSN
N1PRX6_DOTSN
N1PUE8_DOTSN
N1QDK5_SPHMS
N1QHD9_SPHMS
N1R6V9_FUSC4
N1RAH5_FUSC4
N1RX60_FUSC4
N1S6X1_FUSC4
N4U3S1_FUSC1
N4UFX7_FUSC1
N4US65_FUSC1
N4UW57_FUSC1
N4UY92_COLOR
N4V071_COLOR
N4W3F7_COLOR
O61815_CAEEL
Q08DT0_BOVIN
Q16JA8_AEDAE
Q16YP8_AEDAE
Q175I3_AEDAE
Q178X5_AEDAE
Q298Q2_DROPS
Q29JE3_DROPS
Q381N9_TRYB2
Q38AY0_TRYB2
Q38DS7_TRYB2
Q4D0E2_TRYCC
Q4D2R2_TRYCC
Q4D7K2_TRYCC
Q4D8Z6_TRYCC
Q4DDJ6_TRYCC
Q4DDL8_TRYCC
Q4DYR3_TRYCC
Q4E4T6_TRYCC
Q4N1C5_THEPA
Q4N559_THEPA
Q4N7J8_THEPA
Q4Q1P0_LEIMA
Q4Q552_LEIMA
Q4Q8D5_LEIMA
Q4U8M6_THEAN
Q4UED4_THEAN
Q4UI11_THEAN
Q4X506_PLACH
Q4XWN4_PLACH
Q57WU5_TRYB2
Q57Z22_TRYB2
Q5CR74_CRYPI
Q5CUT2_CRYPI
Q5CX71_CRYPI
Q5XHY0_RAT
Q7PX55_ANOGA
Q7Q8J1_ANOGA
Q7QE39_ANOGA
Q7RFI2_PLAYO
Q7RIP4_PLAYO
Q8IBN8_PLAF7
Q8ILQ9_PLAF7
Q9N478_CAEEL
Q9VX34_DROME
R0EVW2_9BRAS
R0FM71_9BRAS
R0G979_9BRAS
R0H361_9BRAS
R0HKJ6_9BRAS
R0HW22_9BRAS
R0IPT6_SETT2
R0JWY5_SETT2
R0KS95_SETT2
R0M7N8_NOSB1
R0MLG7_NOSB1
R1BD91_EMIHU
R1CM57_EMIHU
R1F399_EMIHU
R1FIF1_EMIHU
R1G316_BOTPV
R1G6J8_BOTPV
R1GJC8_BOTPV
R1H0K7_BOTPV
R4X7Q3_TAPDE
R4XB16_TAPDE
R4XC14_TAPDE
R7SCH6_TREMS
R7SLV7_DICSQ
R7YGT8_CONA1
R7YHV0_CONA1
R7Z3U0_CONA1
R7Z3V6_CONA1
R8BLT2_TOGMI
R8BPB2_TOGMI
R8BXC0_TOGMI
R9A9B1_WALI9
R9ADR1_WALI9
R9AGY9_WALI9
R9AS94_WALI9
R9P175_PSEHS
R9P1R6_PSEHS
R9PCW1_PSEHS
R9PEV9_PSEHS
RH17_ARATH
RH17_ORYSJ
RH18_ARATH
RH18_ORYSJ
RH27_ARATH
RH27_ORYSJ
RH32_ARATH
RH32_ORYSJ
RH49_ARATH
RH51_ARATH
RH51_ORYSJ
RH55_ARATH
S0DNR4_GIBF5
S0E8C3_GIBF5
S0EGI2_GIBF5
S0EGV0_GIBF5
S2J2C2_MUCC1
S2JJM2_MUCC1
S2JM01_MUCC1
S2JPJ1_MUCC1
S2JW14_MUCC1
S3C0C3_OPHP1
S3C8X6_OPHP1
S3CEA8_GLAL2
S3CED8_GLAL2
S3CSJ3_GLAL2
S3CVX8_OPHP1
S3D575_GLAL2
S6E536_ZYGB2
S6EAU9_ZYGB2
S6EE32_ZYGB2
S6EJ52_ZYGB2
S7NKF4_MYOBR
S7PW71_GLOTA
S7Q2R8_MYOBR
S7QN57_GLOTA
S7RM67_GLOTA
S7RVN4_GLOTA
S7XKR7_SPRLO
S7ZIN8_PENO1
S7ZQE4_PENO1
S7ZSJ5_PENO1
S7ZW88_PENO1
S8A4L4_DACHA
S8AEQ6_DACHA
S8BVH6_DACHA
S8C6G6_DACHA
S8CUK9_9LAMI
S8DJ77_9LAMI
S8E1T3_FOMPI
S8EAC0_FOMPI
S8EPK8_FOMPI
S8EPP1_FOMPI
S9TQ31_9TRYP
S9TUC9_9TRYP
S9U5T7_9TRYP
S9UEF0_9TRYP
S9US02_9TRYP
S9V8J9_9TRYP
S9V911_9TRYP
S9VAY3_9TRYP
S9VCT6_9TRYP
S9VDF1_9TRYP
S9VK85_9TRYP
S9VQK6_9TRYP
S9VW08_SCHCR
S9VYW1_SCHCR
S9VZR7_9TRYP
S9VZT2_9TRYP
S9W7S9_9TRYP
S9WH20_9TRYP
S9WPZ1_9TRYP
S9XGV5_SCHCR
S9XKM2_SCHCR
S9YPG0_CAMFR
SPB42_CANAL
SPB4_AJECN
SPB4_ASHGO
SPB4_ASPCL
SPB4_ASPFU
SPB4_ASPNC
SPB4_ASPOR
SPB4_ASPTN
SPB4_CANAL
SPB4_CANGA
SPB4_CHAGB
SPB4_COCIM
SPB4_DEBHA
SPB4_EMENI
SPB4_ENCCU
SPB4_GIBZE
SPB4_KLULA
SPB4_LODEL
SPB4_NEOFI
SPB4_NEUCR
SPB4_PHANO
SPB4_PICGU
SPB4_PICST
SPB4_SCHPO
SPB4_SCLS1
SPB4_VANPO
SPB4_YARLI
SPB4_YEAST
T0KZG8_COLGC
T0M4T9_COLGC
T0QC59_9STRA
T0QNH5_9STRA
T0R420_9STRA
T0RN08_9STRA
T1EEV0_HELRO
T1EJ05_HELRO
T1F2T8_HELRO
T1G595_HELRO
T1G9M5_HELRO
T1IEY6_RHOPR
T1IJQ6_STRMM
T1JCZ2_STRMM
T1JJX5_STRMM
T1JNC1_STRMM
T1KDG1_TETUR
T1L111_TETUR
T1L1U9_TETUR
T1L304_TETUR
T1L4H5_TETUR
T1MEE8_TRIUA
T5A7T6_OPHSC
T5AC50_OPHSC
U1G7D3_ENDPU
U1GI91_ENDPU
U1GQL5_ENDPU
U1GV86_ENDPU
U1MBG6_ASCSU
U1NWP2_ASCSU
U3IW62_ANAPL
U3IWZ1_ANAPL
U3J618_ANAPL
U3J9X2_ANAPL
U3JCF3_FICAL
U3JFI0_FICAL
U3K3U1_FICAL
U3KGX3_FICAL
U4KWV5_PYROM
U4KXF3_PYROM
U4KZA7_PYROM
U4L8S6_PYROM
U4U289_DENPD
U4U458_DENPD
U4U740_DENPD
U4U8K9_DENPD
U5DBS2_AMBTC
U5DGF7_AMBTC
U5G3I9_POPTR
U5GUL3_POPTR
U5H167_USTV1
U5H723_USTV1
U5HGB2_USTV1
U6G7M7_9EIME
U6GEM0_EIMAC
U6GZ44_EIMAC
U6JGZ9_ECHGR
U6KLV7_EIMTE
U6L3Z7_EIMTE
U6LMQ4_9EIME
U6LWR2_9EIME
U6ME54_EIMMA
U6MW13_9EIME
U6Q066_HAECO
U7Q3D2_SPOS1
U7Q5W1_SPOS1
U7Q6K6_SPOS1
U9SLQ4_RHIID
U9T926_RHIID
U9UQ02_RHIID
U9USK3_RHIID
V2X127_MONRO
V2XS21_MONRO
V2XTX6_MONRO
V2XXF7_MONRO
V3Z2X2_LOTGI
V3Z4Y4_LOTGI
V4A7M3_LOTGI
V4BEH0_LOTGI
V4K099_EUTSA
V4KR86_EUTSA
V4KY74_EUTSA
V4L9V5_EUTSA
V4LQB8_EUTSA
V4LYK0_EUTSA
V4NNJ4_EUTSA
V4SMN0_9ROSI
V4SN45_9ROSI
V4T699_9ROSI
V4TH30_9ROSI
V4TY82_9ROSI
V4V9Z1_9ROSI
V5BG99_TRYCR
V5DAZ9_TRYCR
V5DCA1_TRYCR
V5EE56_KALBG
V5EUC2_KALBG
V5EWT8_KALBG
V5FIS6_BYSSN
V5G457_BYSSN
V5GB90_BYSSN
V5GCP0_BYSSN
V6LBR0_9EUKA
V6LHK5_9EUKA
V6LLC8_9EUKA
V6TT95_GIAIN
V6TTC8_GIAIN
V6TUI2_GIAIN
V6TYI6_GIAIN
V7AY92_PHAVU
V7B0E3_PHAVU
V7B8S0_PHAVU
V7CD32_PHAVU
V7CZH1_PHAVU
V8P795_OPHHA
V9E266_PHYPR
V9E7B9_PHYPR
V9F031_PHYPR
V9FQH0_PHYPR
W1NUR9_AMBTC
W1P0X2_AMBTC
W1P6Q6_AMBTC
W1Q960_OGAPD
W1QCR6_OGAPD
W1QJA4_OGAPD
W1QJU9_OGAPD
W2PHN8_PHYPN
W2QKL7_PHYPN
W2QW00_PHYPN
W2RYL2_9EURO
W2S094_9EURO
W2S1K6_9EURO
W2SBD7_9EURO
W2SZC3_NECAM
W2Y825_PHYPR
W2YDZ1_PHYPR
W2Z3R1_PHYPR
W2ZVL8_PHYPR
W3WPM3_9PEZI
W3WZW5_9PEZI
W3X2Q1_9PEZI
W3XA33_9PEZI
W4FXV6_9STRA
W4G4K2_9STRA
W4G5P4_9STRA
W4GKJ9_9STRA
W4GW55_9STRA
W4IUN7_PLAFP
W4IWR7_PLAFP
W4J536_PLAFP
W4JV77_9HOMO
W4K660_9HOMO
W4KIZ7_9HOMO
W4KP83_9HOMO
W4YQX2_STRPU
W4ZWU9_WHEAT
W5A956_WHEAT
W5ANR6_WHEAT
W5B4A3_WHEAT
W5BPX3_WHEAT
W5C4Z0_WHEAT
W5CIQ0_WHEAT
W5F3H7_WHEAT
W5F4C2_WHEAT
W5FT97_WHEAT
W5G7T6_WHEAT
W5GWG3_WHEAT
W5J575_ANODA
W5JVZ4_ANODA
W5JXC7_ANODA
W5KFE4_ASTMX
W5KQS9_ASTMX
W5LQT2_ASTMX
W5M226_LEPOC
W5M5L0_LEPOC
W5MEJ5_LEPOC
W5MF80_LEPOC
W5NZJ4_SHEEP
W5P7B0_SHEEP
W5PR35_SHEEP
W5PR38_SHEEP
W5PT42_SHEEP
W5PT43_SHEEP
W6KE97_9TRYP
W6KFL3_9TRYP
W6KGP6_9TRYP
W6KMU1_9TRYP
W6KRT5_9TRYP
W6KXR0_9TRYP
W6L2T6_9TRYP
W6L4C2_9TRYP
W6L539_9TRYP
W6LBJ3_9TRYP
W6MKL0_9ASCO
W6MKY2_9ASCO
W6MNY4_9ASCO
W6MU31_9ASCO
W6NI31_HAECO
W6NTY7_HAECO
W6PVY8_PENRF
W6Q620_PENRF
W6Q9J8_PENRF
W6R5B7_PENRF
W6UF51_ECHGR
W6UUC6_ECHGR
W6UY77_ECHGR
W6Y4S4_COCCA
W6YC54_COCCA
W6YCL1_COCCA
W7A0U3_9APIC
W7A666_9APIC
W7A9W0_9APIC
W7AIF0_PLAVN
W7AKT2_9APIC
W7B602_PLAVN
W7B723_PLAVN
W7I2H7_9PEZI
W7I8M9_9PEZI
W7JGY8_PLAFA
W7JQY5_PLAFA
W7JY86_PLAFO
W7K8D9_PLAFO
W7K8F0_PLAFO
W7M3S8_GIBM7
W7MFA1_GIBM7
W7MMA2_GIBM7
W7MZ40_GIBM7
W7TH80_9STRA
W7TN44_9STRA
W7TT00_9STRA
W7U0G2_9STRA
W9C778_9HELO
W9C9X4_9HELO
W9CEL3_9HELO
W9CRW7_9HELO
W9QKK3_9ROSA
W9QTM4_9ROSA
W9RG19_9ROSA
W9VHX9_9EURO
W9VK02_9EURO
W9VWG4_9EURO
W9WFV7_9EURO
W9WIA2_9EURO
W9WZG4_9EURO
W9X4H3_9EURO
W9XIH8_9EURO
W9XRW0_9EURO
W9XVP1_9EURO
W9XWG2_9EURO
W9YAP7_9EURO
W9YEK9_9EURO
W9YNY4_9EURO
W9YTB4_9EURO
W9YXD5_9EURO
X0C620_FUSOX
X0CGD4_FUSOX
X0CMI7_FUSOX
X0DCZ3_FUSOX
X0JXK0_FUSOX
X0KUI0_FUSOX
X0KVD8_FUSOX
X0L7E2_FUSOX
X1WV14_ACYPI
X6MK96_RETFI
Y8611_DROME
