# Supplementary material for: Widespread evolutionary crosstalk among protein domains in the context of multi-domain proteins
Source: PLoS One. 2018 Aug 31;13(8):e0203085. doi: 10.1371/journal.pone.0203085 (PMC6118372; doi:10.1371/journal.pone.0203085)
Supplement: S1 File — This archive contains a file presenting the list of UniProt identifiers of the URPs sequences included in the multi-domain MSAs for each of the 2,063 studied multi-domain architectures, and files containing the values of MI¯ and nMI¯ for individual domain pairs before and after domain sequence shuffling. (GZ) [file pone.0203085.s001.tar.gz › ./Pfam_family_vectors/PF01243_PF10590_all_alignment_sequences_UniProt_IDs]

A0A010QWW0_9PEZI
A0A010RQG1_PSEFL
A0A010RVE3_PSEFL
A0A010YIG9_9ACTN
A0A010ZQP1_9ACTN
A0A011MPD8_9PROT
A0A011P3N0_9PROT
A0A011P7N0_9PROT
A0A011VP89_9RHIZ
A0A013VIX5_9SPHN
A0A014PY89_9GAMM
A0A014QES9_9BURK
A0A016ULF0_9BILA
A0A017HF98_9RHOB
A0A017HU81_9RHOB
A0A017SFK9_9EURO
A0A021VQZ1_9CELL
A0A021VV04_9CELL
A0A021X2W7_9RHIZ
A0A022KY84_9MICO
A0A022LTE1_9MICO
A0A022MEK6_9ACTN
A0A022MEN8_9ACTN
A0A023BBP1_GRENI
A0A023BZR0_9FLAO
A0A023D4S8_ACIMT
A0A023NN00_9GAMM
A0A023X5K0_9ACTN
A0A024FKA0_9FLAO
A0A024HEA7_PSEKB
A0A024K4A2_9MYCO
A0A026W5Y4_CERBI
A0A026WDI5_CERBI
A0A031FV53_9MICO
A0A031LU07_9GAMM
A0A037ZDI2_9RHOB
A0A044VD04_ONCVO
A0A045JJP6_MYCTX
A0A058ZQH5_9RHOB
A0A059ITF6_9RHOB
A0A059JC88_9EURO
A0A059KLY5_9BURK
A0A059LIQ3_9CHLO
A0A059MVZ1_9NOCA
A0A059VS66_STRA9
A0A059W4K4_STRA9
A0A059WC37_STRA9
A0A060BFJ6_9GAMM
A0A060JE27_9MICO
A0A060NJA0_9BURK
A0A060QAJ2_9PROT
A0A060QFX7_9PROT
A0A060SAU1_PYCCI
A0A060ULC0_9PROT
A0A061HNC4_BLUGR
A0A061QH51_9PROT
A0A061SSX3_9RHOB
A0A062U1N0_9RHOB
A0A063BIH2_9BURK
A0A063C985_9HYPO
A0A063Y716_9GAMM
A0A066RI20_9GAMM
A0A066UA70_9GAMM
A0A066VAH3_9BASI
A0A066WMI7_9FLAO
A0A066XXQ7_COLSU
A0A066YL57_9ACTN
A0A066YUX3_9ACTN
A0A067A070_HYDMR
A0A067NB44_9HOMO
A0A067NF15_PLEOS
A0A067Q8Q0_9HOMO
A0A067TK01_9AGAR
A0A068NVQ5_9BACT
A0A068QQ04_9GAMM
A0A068QUM6_9GAMM
A0A068R2M1_9GAMM
A0A068Y2U6_ECHMU
A0A068YWB5_9BURK
A0A069D037_9BACE
A0A069JUU3_9ACTN
A0A069JVQ9_9ACTN
A0A069PXV9_9BURK
A0A071M8I2_9ENTR
A0A072NJT4_9DEIO
A0A072NYS7_9EURO
A0A072SFE9_9ACTN
A0A072SRZ3_9ACTN
A0A073B1I2_9PSEU
A0A073IVZ8_9RHOB
A0A073JJI6_9RHOB
A0A074KJG6_9RHOB
A0A074L0N0_9BACT
A0A074M4D2_ERYLO
A0A074MVQ6_ERYLO
A0A074MYJ4_9SPHN
A0A074S6W5_9HOMO
A0A074TJX3_9RHOB
A0A074TUQ2_9MICO
A0A074UJ85_9MICO
A0A074WGB5_9PEZI
A0A074WTR5_9PEZI
A0A074X602_AURPU
A0A074XBZ5_AURPU
A0A074XP44_9PEZI
A0A074YG07_9PEZI
A0A074YKF7_9PEZI
A0A074ZRD8_9TREM
A0A075JHS3_9MICO
A0A076K0T5_9RHOB
A0A076MYN9_AMYME
A0A077AY20_9RICK
A0A077DEM0_9BURK
A0A077E9L7_9FLAO
A0A077F9Z7_9PSED
A0A077FAL8_9PSED
A0A077FJG9_9RICK
A0A077JIE6_9CYAN
A0A077LGR8_9PSED
A0A077M238_9MICO
A0A077MFU5_9MICO
A0A077ZEE3_TRITR
A0A077ZLD2_TRITR
A0A078KVZ8_9GAMM
A0A078L2V8_9CHLA
A0A078LSG9_9PSED
A0A080K4R6_9NEIS
A0A080LXM9_9PROT
A0A080MB35_9PROT
A0A081BDL4_9RHIZ
A0A081CGE1_PSEA2
A0A081CYT1_9RHIZ
A0A081EA95_STRFR
A0A081EBG3_STRFR
A0A081G1V8_9GAMM
A0A081KCP1_9GAMM
A0A081MSM6_9RHIZ
A0A081NCD0_9GAMM
A0A081NCX5_9GAMM
A0A081PD18_9SPHI
A0A081SGP5_9CHLB
A0A081Y0L6_9NEIS
A0A083ZY85_9GAMM
A0A084CMJ7_9GAMM
A0A084G228_9PEZI
A0A084IM68_9GAMM
A0A084IPW4_9GAMM
A0A084QEY5_9HYPO
A0A084TMY2_9FLAO
A0A084UCT9_9RHIZ
A0A084VX03_ANOSI
A0A085B8U6_9FLAO
A0A085BVG9_9RHOB
A0A085DWY6_9GAMM
A0A085EJV2_9FLAO
A0A085F5Y1_9BRAD
A0A085FDJ9_9RHIZ
A0A085HA33_9ENTR
A0A085HJE4_9GAMM
A0A085JE22_9GAMM
A0A085L2K0_9FLAO
A0A085LE02_9MICO
A0A085LW91_9BILA
A0A085N0N5_9BILA
A0A085TS65_9RHOB
A0A085VMF0_PSESX
A0A085WC62_9DELT
A0A086D416_9GAMM
A0A086MLP7_9RHIZ
A0A086PD66_SPHHM
A0A086XRR3_9RHOB
A0A086XZA4_9RHOB
A0A087M1J7_9RHIZ
A0A087MJF9_9GAMM
A0A087NEE6_9SPHN
A0A087T1Z2_9ARAC
A0A087YJH3_POEFO
A0A088A8V8_APIME
A0A088ASV9_APIME
A0A088EYP4_9SPHI
A0A089W394_9ENTR
A0A089WGT9_9PSED
A0A089X544_STRGA
A0A089XAQ2_STRGA
A0A089YKC4_9PSED
A0A090AJA4_9ENTR
A0A090D0F8_9CHLA
A0A090FKF1_9RHIZ
A0A090IJB5_9GAMM
A0A090MXX9_STRRB
A0A090PBA2_9VIBR
A0A090Q3R7_9FLAO
A0A090R674_9VIBR
A0A090SD59_9VIBR
A0A090VW64_9FLAO
A0A090VWS9_ESCVU
A0A091AJR4_9HELI
A0A091BGI0_9GAMM
A0A091BX50_9GAMM
A0A091DX92_FUKDA
A0A091FNZ3_9AVES
A0A091K6F3_COLST
A0A091V0W2_NIPNI
A0A093HQ13_STRCA
A0A094ENP4_9PEZI
A0A094HE04_9PEZI
A0A094IPP4_9GAMM
A0A094JC83_9GAMM
A0A094K1K1_9GAMM
A0A094P0J6_9ACTN
A0A094P0M0_9ACTN
A0A094P5U3_9ACTN
A0A094P988_9ACTN
A0A094PBY2_9ACTN
A0A094PK45_9ACTN
A0A094QCJ1_9ACTN
A0A094ZDM5_SCHHA
A0A095B0I2_9SPHN
A0A095BE34_HOEPD
A0A095CGT6_CRYGR
A0A095CM45_9RHOB
A0A095SQD3_9FLAO
A0A095VI53_9RHIZ
A0A095VR62_9GAMM
A0A096BCQ9_9BURK
A0A096P410_PAPAN
A0A097B060_9VIBR
A0A097EJE0_9SPHN
A0A097H0W8_9ACTN
A0A097IEZ2_9CORY
A0A097R2H9_HAFAL
A0A098BYE8_9PORP
A0A098EV20_9BACI
A0A098G0A2_9GAMM
A0A098G8J3_9GAMM
A0A098G8N8_9GAMM
A0A098GCE3_TATMI
A0A098GHF7_TATMI
A0A098LER4_9BACT
A0A098RFR8_9GAMM
A0A098RZG4_9BACT
A0A098S580_9BACT
A0A098T2E1_9PSED
A0A098T7F9_9RHIZ
A0A098YCE9_9ACTN
A0A099CXB7_9GAMM
A0A099D4U6_9ACTN
A0A099F3E1_9RHOB
A0A099GDI4_9RHOB
A0A099JNA9_9MICO
A0A099KKX2_9GAMM
A0A099P1D1_PICKU
A0A099TFM3_9RHOB
A0A099Y558_9FLAO
A0A0A0B6D8_9CELL
A0A0A0BS77_9CELL
A0A0A0BVV8_9CELL
A0A0A0C9E5_9CELL
A0A0A0DNN6_9BURK
A0A0A0EB32_9RHOB
A0A0A0EM54_9GAMM
A0A0A0EWU9_9GAMM
A0A0A0F2U5_9GAMM
A0A0A0J1E1_9MICO
A0A0A0JGP8_9MICO
A0A0A0M4K7_9GAMM
A0A0A1B5P0_9GAMM
A0A0A1FG13_9BURK
A0A0A1FN95_9MYCO
A0A0A1GYS2_9BURK
A0A0A1HU37_9PSED
A0A0A1TDD5_9HYPO
A0A0A1V5V4_9HYPO
A0A0A1VH68_9BURK
A0A0A1YJ40_9PSED
A0A0A1YKT5_9PSED
A0A0A2DK19_9PORP
A0A0A2E1X3_9PORP
A0A0A2E4D0_9PORP
A0A0A2ERU1_PORCN
A0A0A2F4R4_9PORP
A0A0A2G138_9PORP
A0A0A2G279_9PORP
A0A0A2HWY3_9DELT
A0A0A2LVW3_9FLAO
A0A0A2MH45_9FLAO
A0A0A2SMJ0_9GAMM
A0A0A2UC53_9BACL
A0A0A2VS47_BEABA
A0A0A2VZX6_BEABA
A0A0A2WGF1_9GAMM
A0A0A3W2M8_9GAMM
A0A0A5I0N5_9VIBR
A0A0A6CWU2_9SPHN
A0A0A6QE15_9BURK
A0A0A6UVZ2_ACTUT
A0A0A6VK80_9BACT
A0A0A6Y045_9FLAO
A0A0A7EI43_9GAMM
A0A0A7KKC8_9DEIO
A0A0A7LKT8_9BACT
A0A0A8EAI5_9COXI
A0A0A8K202_9RHIZ
A0A0A8L2H9_9SACH
A0A0A8UWJ6_LEGHA
A0A0B1P6A3_UNCNE
A0A0B1Q6K8_9RHIZ
A0A0B1ZGR4_9SPHN
A0A0B2A8N6_9ACTN
A0A0B2APC8_9ACTN
A0A0B2B1Q4_9ACTN
A0A0B2B3C4_9ACTN
A0A0B2BMP3_9ACTN
A0A0B2BSR6_9SPHN
A0A0B2WI59_9HYPO
A0A0B2XIF7_METRA
A0A0B3BY41_9PSED
A0A0B3S592_9RHOB
A0A0B4BX43_9RHOB
A0A0B4GXR7_9HYPO
A0A0B4X1A0_9RHIZ
A0A0B4XT81_9PROT
A0A0B5DC63_9ACTN
A0A0B5DD98_9ACTN
A0A0B5E3S6_9RHOB
A0A0B5EML9_STRA4
A0A0B5ESM0_STRA4
A0A0B5EVL1_STRA4
A0A0B5F198_STRA4
A0A0B5RYN8_9FLAO
A0A0B6WVC5_9BACT
A0A0B7GZ03_9FLAO
A0A0B7I028_9FLAO
A0A0B8N6E8_9NOCA
A0A0B8P316_9VIBR
A0A0B8PVR2_9VIBR
A0A0B8SZZ5_9SPHI
A0A0B8WCM3_9DELT
A0A0B8YGQ3_9SPHI
A0A0B9AUM6_BRELN
A0A0C1EVS1_9FLAO
A0A0C1F1P9_9FLAO
A0A0C1FSV3_9SPHI
A0A0C1FZY8_9FLAO
A0A0C1J9Q6_9RHOB
A0A0C1K0S1_9CHLA
A0A0C1L6K8_9BACT
A0A0C1LED0_9PSEU
A0A0C1LIK6_9BACT
A0A0C1R5H6_9CYAN
A0A0C1SBP9_9ACTN
A0A0C1THF1_9ACTN
A0A0C1UFP5_9ACTN
A0A0C1UNN7_9ACTN
A0A0C1USF4_9ACTN
A0A0C1VLW6_9ACTN
A0A0C1XEG4_9CYAN
A0A0C1XWA0_9CYAN
A0A0C2AUF6_9ACTN
A0A0C2AWG0_9ACTN
A0A0C2B1D9_9ACTN
A0A0C2B593_9ACTN
A0A0C2BC32_9ACTN
A0A0C2BL77_9ACTN
A0A0C2BS98_9BURK
A0A0C2CHE1_9BURK
A0A0C2D9K9_9BILA
A0A0C2FJG3_9BILA
A0A0C2GAN7_9ACTN
A0A0C2JGI0_9ACTN
A0A0C2Q0J5_9CYAN
A0A0C2QQB3_9CYAN
A0A0C2TLA5_AMAMU
A0A0C2XQ93_9HOMO
A0A0C2ZEJ0_9PROT
A0A0C2ZLJ7_9PROT
A0A0C2ZPR5_9PROT
A0A0C3BRM4_9HOMO
A0A0C3C334_HEBCY
A0A0C3CZS7_9PEZI
A0A0C3D7L8_9HOMO
A0A0C3I8B7_9VIBR
A0A0C3LPB6_9HOMO
A0A0C3NS93_PHLGI
A0A0C3NWP5_PISTI
A0A0C3PY78_9HOMO
A0A0C3Q7Z3_9HOMO
A0A0C4YC33_9BURK
A0A0C5BF95_9MICO
A0A0C5FRA1_9ACTN
A0A0C5FY07_9ACTN
A0A0C5L7Q7_9SPHN
A0A0C5W195_9GAMM
A0A0C5WAH7_9FLAO
A0A0C5WNQ8_9GAMM
A0A0C7MUL4_9SACH
A0A0C9LY33_9FUNG
A0A0C9NBB6_SPHPI
A0A0C9W9Y3_9HOMO
A0A0C9Y5L5_9AGAR
A0A0C9ZX20_9HOMO
A0A0D0ABA5_9HOMO
A0A0D0CLJ6_9AGAR
A0A0D0E764_9HOMO
A0A0D0EYR7_9SPHI
A0A0D0LBK7_9NOCA
A0A0D0N7K8_KITGR
A0A0D0Q960_9RHOB
A0A0D0R8N1_9GAMM
A0A0D0X5M7_9ACTN
A0A0D1CHV1_9SPHN
A0A0D1D768_9RHOB
A0A0D1DY56_USTMA
A0A0D1LDU6_9MYCO
A0A0D1P2F3_BRAEL
A0A0D1PAM4_PSEPU
A0A0D1XGE1_9EURO
A0A0D1YKH6_9PEZI
A0A0D1ZIT2_9EURO
A0A0D2ASU1_9EURO
A0A0D2B1Q3_9EURO
A0A0D2DWJ5_9EURO
A0A0D2F1B3_9EURO
A0A0D2FVS1_9EURO
A0A0D2I2N3_9EURO
A0A0D2K5Y0_9EURO
A0A0D2P3F5_9AGAR
A0A0D2VL16_CAPO3
A0A0D2W3X9_9PROT
A0A0D2XFT9_FUSO4
A0A0D2XQV1_FUSO4
A0A0D3L940_9BACT
A0A0D4DS45_9ACTN
A0A0D5ABZ8_9NOCA
A0A0D5LRS6_9RHIZ
A0A0D5M3F9_9GAMM
A0A0D5VDA4_9BURK
A0A0D6AJ06_9CHRO
A0A0D6B4U2_RHOSU
A0A0D6JG86_9RHIZ
A0A0D6KX94_9CYAN
A0A0D6MIE7_9PROT
A0A0D6MUW8_ACEAC
A0A0D6NKV6_9PROT
A0A0D6NU96_9PROT
A0A0D6NYT7_9PROT
A0A0D6P5T9_9PROT
A0A0D6PEU7_9PROT
A0A0D6RZM0_9PSED
A0A0D6THA7_9RHOB
A0A0D6TJ37_9FLAO
A0A0D6WRZ0_9ACTN
A0A0D6YB81_MASLA
A0A0D6YGY1_MASLA
A0A0D7A488_9AGAR
A0A0D7BDS4_9HOMO
A0A0D7F4A9_RHOPL
A0A0D7K6I6_9BURK
A0A0D7QTJ0_9MICO
A0A0D7W5R3_9FLAO
A0A0D8CTZ1_9GAMM
A0A0D8PWJ1_9GAMM
A0A0D8Y8B8_DICVI
A0A0D8ZTY5_9CYAN
A0A0D9MR18_ASPFA
A0A0D9MWR2_ASPFA
A0A0D9S3P2_CHLSB
A0A0E3U417_9ENTR
A0A0E3UJP9_9BACT
A0A0E3UYR4_9BACT
A0A0E3YWL8_9BACT
A0A0E7UAE5_BORPT
A0A0E9LV65_9BACT
A0A0E9MSR0_9SPHN
A0A0E9MX37_9BACT
A0A0E9NAT2_9ASCO
A0A0F0EZ66_9MICO
A0A0F0GG41_NOCAE
A0A0F0GR08_9ACTN
A0A0F0GX89_NOCAE
A0A0F0H037_NOCAE
A0A0F0H727_9ACTN
A0A0F0H8Z0_NOCAE
A0A0F0HCW5_NOCAE
A0A0F0HMA7_9PSEU
A0A0F0HU82_9PSEU
A0A0F0IKS6_ASPPU
A0A0F0KET5_9MICO
A0A0F0KHU7_9MICO
A0A0F0L873_9MICO
A0A0F0LSZ8_9MICO
A0A0F0VY47_PLUGE
A0A0F0XT90_9ENTR
A0A0F2CCF6_9MICO
A0A0F2GMV0_9ACTN
A0A0F2NT44_9DELT
A0A0F2P4P3_9FLAO
A0A0F2P7N0_9GAMM
A0A0F2PRP7_9RHIZ
A0A0F2R9Q2_9RHOB
A0A0F2RJT0_9RHOB
A0A0F2S4Q0_9PROT
A0A0F2TJB1_9ACTN
A0A0F2TP75_9ACTN
A0A0F3IVB6_9PROT
A0A0F3K2P0_9NEIS
A0A0F3KI62_9GAMM
A0A0F3LIU6_9CAUL
A0A0F3NNI0_9RICK
A0A0F4GYE8_9PEZI
A0A0F4ISP6_9ACTN
A0A0F4JBS4_9ACTN
A0A0F4JI19_9ACTN
A0A0F4JLA2_9ACTN
A0A0F4JYJ9_9ACTN
A0A0F4K0Y5_9ACTN
A0A0F4KAJ9_9ACTN
A0A0F4KGW3_9ACTN
A0A0F4NQN6_PSEO7
A0A0F4PHB8_9GAMM
A0A0F4Q649_PSEO7
A0A0F4QD55_9GAMM
A0A0F4QWW3_9GAMM
A0A0F4R398_9GAMM
A0A0F4R3A7_9GAMM
A0A0F4RD19_9GAMM
A0A0F4RJ62_9RHOB
A0A0F4XCN3_HANUV
A0A0F4ZF95_9PEZI
A0A0F5AMQ3_9GAMM
A0A0F5FIH3_9RHIZ
A0A0F5FK32_9RHIZ
A0A0F5K1D0_9BURK
A0A0F5L2M1_9RHIZ
A0A0F5LEJ7_9RHIZ
A0A0F5PDX1_9SPHN
A0A0F5PX38_9RHIZ
A0A0F5QEF8_9RHIZ
A0A0F5QKI7_9RHIZ
A0A0F5VBI1_9GAMM
A0A0F5VZ54_9ACTN
A0A0F5ZSK3_9GAMM
A0A0F6A7P3_9GAMM
A0A0F6AIC2_9GAMM
A0A0F6SGH3_9DELT
A0A0F7FVR9_9ACTN
A0A0F7H7B0_SERFO
A0A0F7HEY7_SERFO
A0A0F7JM40_9DEIO
A0A0F7KX81_9SPHN
A0A0F7N6J0_9ACTN
A0A0F7NDY6_9ACTN
A0A0F7PL23_9RHIZ
A0A0F8C4P8_LARCR
A0A0F8DK12_CERFI
A0A0F9XRF7_TRIHA
A0A0G0H0J8_9BACT
A0A0G2FVN4_9PEZI
A0A0G2FWH1_9PEZI
A0A0G2ZHA2_9DELT
A0A0G3AJA0_9ACTN
A0A0G3AJC2_9ACTN
A0A0G3BNM6_9BURK
A0A0G3CQN0_9GAMM
A0A0G3F134_9BURK
A0A0G3I3S4_LIBAF
A0A0G3IP35_9MYCO
A0A0G3LYN9_9FLAO
A0A0G3QCE5_KLUIN
A0A0G3UJK8_9ACTN
A0A0G3UP07_9ACTN
A0A0G3V2V4_9ACTN
A0A0G3XCX9_9SPHN
A0A0G3XL96_9SPHN
A0A0G4EI35_VITBC
A0A0G4J1S5_PLABS
A0A0G4L730_9PEZI
A0A0G4M6U1_9PEZI
A0A0G9HKH6_9GAMM
A0A0G9MLR7_9SPHN
A0A0G9MYK6_9SPHN
A0A0H0XS00_9SPHN
A0A0H0ZNQ3_9MICC
A0A0H1AC73_9RHIZ
A0A0H1AHV7_9GAMM
A0A0H1RE68_9RHIZ
A0A0H2L123_9MICO
A0A0H2MF11_VARPD
A0A0H2RYD4_9HOMO
A0A0H4KUW0_9RHOB
A0A0H4UTU5_9COXI
A0A0H4VNR4_9BACT
A0A0H4VVR2_9SPHN
A0A0H4WPG3_9BORD
A0A0H5BDU2_BLAVI
A0A0H5CH63_CYBJA
A0A0H5CMM6_9PSEU
A0A0H5CT71_9PSEU
A0A0H5SAY2_BRUMA
A0A0I9VJB9_9MYCO
A0A0I9VXS2_9MICO
A0A0J0UZW1_9ACTN
A0A0J0XF08_9TREE
A0A0J0Y0M1_9SPHI
A0A0J0YR50_9NEIS
A0A0J1ASN0_9TREE
A0A0J1G606_9BURK
A0A0J1GHT7_9GAMM
A0A0J1HE31_9GAMM
A0A0J5GEA2_9NEIS
A0A0J5P4E8_9PAST
A0A0J5QIQ0_9RHOB
A0A0J6DPY6_9CELL
A0A0J6RH37_9NEIS
A0A0J6UAE3_9RHIZ
A0A0J7J051_9FLAO
A0A0J7JR35_9BURK
A0A0J7XSG2_9SPHN
A0A0J7ZFY6_STRVR
A0A0J8CAH7_STRVR
A0A0J8JNS5_9GAMM
A0A0J8JPR4_9GAMM
A0A0J8YKW9_9BACT
A0A0J9BK50_9BACT
A0A0J9E1C3_9RHOB
A0A0J9UY71_FUSO4
A0A0J9UZT4_FUSO4
A0A0J9WLN9_FUSO4
A0A0K0JF02_BRUMA
A0A0K0TS47_9RHIZ
A0A0K0XSR8_9GAMM
A0A0K0Y5F0_9RHOB
A0A0K1F698_9MICO
A0A0K1JGJ4_9MICO
A0A0K1NCE0_9BURK
A0A0K1P9W3_9DELT
A0A0K1PUP0_9DELT
A0A0K1XH34_9GAMM
A0A0K2DE27_9RHIZ
A0A0K2DVV3_PISSA
A0A0K2LXY0_9NOST
A0A0K2YRZ5_9NOCA
A0A0K6FQY0_9HOMO
A0A0K8NZB9_IDESA
A0A0K9JT65_9BURK
A0A0K9K117_9BURK
A0A0K9QB46_SPIOL
A0A0K9XEV6_9ACTN
A0A0K9XJT3_9ACTN
A0A0K9XYS8_9FLAO
A0A0L0BEC1_9MICC
A0A0L0CE76_LUCCU
A0A0L0FZH0_9EUKA
A0A0L0GYT6_9ENTR
A0A0L0HUQ5_SPIPN
A0A0L0JT54_9ACTN
A0A0L0KFV0_9ACTN
A0A0L0KGD3_9ACTN
A0A0L0LYE0_9BURK
A0A0L0MBP2_9BURK
A0A0L0NHS4_9HYPO
A0A0L0NRQ2_9ASCO
A0A0L0TP72_9BURK
A0A0L0V908_9BASI
A0A0L1IP78_ASPNO
A0A0L1J5E0_ASPNO
A0A0L1KXN7_9BURK
A0A0L6CYF8_9RHOB
A0A0L6T4A6_9BURK
A0A0L6V9C7_9BASI
A0A0L6X0U6_9AGAR
A0A0L7LJZ2_9NEOP
A0A0L7R3X9_9HYME
A0A0L7R6Y2_9HYME
A0A0L7T6A9_9GAMM
A0A0L8HF07_OCTBM
A0A0L8QR83_9ACTN
A0A0L8QUG1_9ACTN
A0A0L9SJ27_9HYPO
A0A0M0ILW2_9VIBR
A0A0M2HHH6_9MICO
A0A0M2JCX6_9ACTN
A0A0M2JSG9_9ACTN
A0A0M2K1X4_9MYCO
A0A0M2KL43_9GAMM
A0A0M2LV33_9SPHN
A0A0M2M2W3_9MICO
A0A0M2MSC2_9ACTN
A0A0M2MY10_9ACTN
A0A0M2PYK3_PROHO
A0A0M2R9Q3_9PROT
A0A0M2S0Y9_9ACTN
A0A0M2S6S8_9ACTN
A0A0M2VE32_9GAMM
A0A0M2XZI1_9SPHI
A0A0M2YQM6_9ACTN
A0A0M2YQQ9_9ACTN
A0A0M2ZNE1_9MYCO
A0A0M3AWJ9_9SPHN
A0A0M3BA04_9RHIZ
A0A0M3CEQ7_9SPHI
A0A0M3JUG3_ANISI
A0A0M3TUF6_9GAMM
A0A0M4D793_SPHS1
A0A0M4LD06_9GAMM
A0A0M4MVV1_9SPHN
A0A0M4QDE1_9PSEU
A0A0M5KSU6_9RHIZ
A0A0M5L243_9SPHN
A0A0M6XUU7_9RHOB
A0A0M6YLH3_9RHOB
A0A0M6ZTX1_9RHOB
A0A0M7BGS3_9RHOB
A0A0M8MG27_9FLAO
A0A0M8MQ61_9MICO
A0A0M8MTS9_9BASI
A0A0M8QJF2_9ACTN
A0A0M8QKD1_9ACTN
A0A0M8SYA1_9ACTN
A0A0M8T353_9ACTN
A0A0M8TUA6_9ACTN
A0A0M8TXH9_9ACTN
A0A0M8V1L3_9ACTN
A0A0M8V5C0_9ACTN
A0A0M8V6V0_9ACTN
A0A0M8VI55_9ACTN
A0A0M8VN63_9ACTN
A0A0M8VSA2_9ACTN
A0A0M8WNU6_9NOCA
A0A0M8XCX6_9ACTN
A0A0M8XGD0_9ACTN
A0A0M8XNY9_9ACTN
A0A0M8Y270_9ACTN
A0A0M8YPC4_9ACTN
A0A0M8ZT79_9HYME
A0A0M9ACP1_9HYME
A0A0M9CCI8_9ACTN
A0A0M9DRD1_9BACT
A0A0M9EIE6_9RHOB
A0A0M9GJZ8_9PSED
A0A0M9X8Y1_9ACTN
A0A0M9YBY2_9ACTN
A0A0M9YFY4_9ACTN
A0A0N0A268_9ACTN
A0A0N0ARF4_9ACTN
A0A0N0ASP2_9PSEU
A0A0N0DBZ0_9HYPO
A0A0N0I9X8_9GAMM
A0A0N0JPU9_9BRAD
A0A0N0JVG6_9PROT
A0A0N0JXP6_9PROT
A0A0N0LYM5_9GAMM
A0A0N0MQB8_9ACTN
A0A0N0MQC6_9ACTN
A0A0N0MSU4_9ACTN
A0A0N0N0E5_9ACTN
A0A0N0N8F5_9ACTN
A0A0N0NL09_9EURO
A0A0N0RT45_9HYPO
A0A0N0T1T9_9ACTN
A0A0N0V7U2_9HYPO
A0A0N0VLF4_9RHOB
A0A0N0Y345_9ACTN
A0A0N0ZFS6_9BURK
A0A0N1AF67_9PROT
A0A0N1AMF8_9SPHN
A0A0N1BJR3_9SPHN
A0A0N1BQA0_9SPHN
A0A0N1BW64_9PROT
A0A0N1C2H7_9SPHN
A0A0N1D7V1_9MICO
A0A0N1EEC1_9SPHN
A0A0N1G252_9ACTN
A0A0N1G8Y1_9ACTN
A0A0N1GGU8_9ACTN
A0A0N1HH58_9ACTN
A0A0N1L8Y9_9SPHN
A0A0N1NQQ3_9ACTN
A0A0N4SZZ0_BRUPA
A0A0N4UL89_DRAME
A0A0N4VIR3_ENTVE
A0A0N4YAL8_NIPBR
A0A0N4ZEI4_PARTI
A0A0N5AMV3_9BILA
A0A0N5BPS1_STREA
A0A0N5D9J8_THECL
A0A0N5DI10_TRIMR
A0A0N7A1L3_9MICO
A0A0N7LU69_THAGE
A0A0N8H6S4_9HYPO
A0A0N8IB22_9RHOB
A0A0N8K4G2_9RHOB
A0A0N8K9B8_9ALTE
A0A0N8KEH4_9RHIZ
A0A0N8P330_9RHOB
A0A0N8W4G6_9RHOB
A0A0N9HV59_9PSEU
A0A0N9HZV8_9PSEU
A0A0N9NE07_9ACTN
A0A0N9UP07_SPHMC
A0A0N9V6R6_9GAMM
A0A0N9ZQX1_9RHOB
A0A0P0CDF0_9FLAO
A0A0P0D196_9BACT
A0A0P0EJZ3_9MICO
A0A0P0FRU8_9BACT
A0A0P0M866_9BURK
A0A0P0MF13_9BURK
A0A0P0NER5_9SPHI
A0A0P0P1R3_9CAUL
A0A0P0SBI5_9PSEU
A0A0P0UR94_9GAMM
A0A0P1BPL1_9BASI
A0A0P1C0F1_9CYAN
A0A0P1FFQ6_9RHOB
A0A0P1G6P5_9RHOB
A0A0P1GJ25_9RHOB
A0A0P1GM59_9RHOB
A0A0P1H1C1_9RHOB
A0A0P1I731_9RHOB
A0A0P1I7X3_9RHOB
A0A0P1IU91_9RHOB
A0A0P4U1Y1_ROSNE
A0A0P4V1E9_9CYAN
A0A0P6WB83_9RHIZ
A0A0P6WHU4_9SPHN
A0A0P7A1Y1_9SPHN
A0A0P7AVN8_9FLAO
A0A0P7BG99_9HYPO
A0A0P7BRV2_9BACT
A0A0P7DUU1_9GAMM
A0A0P7FEB8_9MICC
A0A0P7W785_9RHOB
A0A0P7X2D6_9BACT
A0A0P7X510_9RHOB
A0A0P7XQP8_9TELE
A0A0P7XRL7_9RHOB
A0A0P7XSD4_9RHOB
A0A0P7Y6Z2_9BACT
A0A0P7YH17_9RHOB
A0A0P7ZQ96_9GAMM
A0A0P7ZTL6_9RHOB
A0A0P8AFX8_9RHOB
A0A0P8AUA4_9GAMM
A0A0P8YEM6_DROAN
A0A0P9EJX3_RHOGW
A0A0Q0I4W8_9GAMM
A0A0Q0VDM1_9SPHI
A0A0Q0XE41_9FLAO
A0A0Q2Q9I7_MYCGO
A0A0Q2Y586_9RHOB
A0A0Q3I2G2_9BRAD
A0A0Q3TKE9_9BACI
A0A0Q4CAH4_9SPHN
A0A0Q4CMU4_9SPHN
A0A0Q4G2P3_9SPHN
A0A0Q4GCH6_9BURK
A0A0Q4J771_9SPHN
A0A0Q4KRX0_9SPHN
A0A0Q4KUG0_9SPHN
A0A0Q4MUP8_9GAMM
A0A0Q4UU49_9MICO
A0A0Q4X351_9RHIZ
A0A0Q4X5V1_9RHIZ
A0A0Q4XQD0_9BURK
A0A0Q5B4J5_9MICO
A0A0Q5CC83_9MICO
A0A0Q5CDI5_9MICO
A0A0Q5DFB6_9RHIZ
A0A0Q5E4Q7_9MICO
A0A0Q5E6S0_9BURK
A0A0Q5H9X7_9RHIZ
A0A0Q5LR77_9MICO
A0A0Q5M5C0_9BURK
A0A0Q5PEF0_9BURK
A0A0Q5PSF4_9SPHN
A0A0Q5PYV7_9FLAO
A0A0Q5QX14_9SPHN
A0A0Q5R520_9ACTN
A0A0Q5STH1_9BACT
A0A0Q5TE15_9SPHI
A0A0Q5UVM0_9FLAO
A0A0Q5VEY7_9ACTN
A0A0Q5VG95_9CAUL
A0A0Q5VHR7_9ACTN
A0A0Q5W9B9_9RHIZ
A0A0Q5ZHP2_9BURK
A0A0Q5ZPZ5_9RHIZ
A0A0Q6AJR8_9BRAD
A0A0Q6CBQ0_9RHIZ
A0A0Q6D4Y5_9RHIZ
A0A0Q6E1I7_9RHIZ
A0A0Q6F233_9RHIZ
A0A0Q6FVA3_9ACTN
A0A0Q6GZP1_9RHIZ
A0A0Q6KD76_9BRAD
A0A0Q6L4C6_9SPHN
A0A0Q6LTA5_9RHIZ
A0A0Q6MZ09_9BURK
A0A0Q6R5W3_9MICO
A0A0Q6RAM5_9MICO
A0A0Q6ST25_9RHIZ
A0A0Q6V9Q3_9ACTN
A0A0Q6W9D1_9BURK
A0A0Q6WZ34_9BURK
A0A0Q6Z7Y8_9BRAD
A0A0Q7ABI8_9BURK
A0A0Q7B5T0_9ACTN
A0A0Q7DKC2_9CAUL
A0A0Q7EK65_9CAUL
A0A0Q7EMN8_9RHIZ
A0A0Q7HT49_9RHIZ
A0A0Q7JV17_9ACTN
A0A0Q7KCW5_9ACTN
A0A0Q7PQG6_9RHIZ
A0A0Q7PWG2_9GAMM
A0A0Q7QMR7_9ACTN
A0A0Q7SBN9_9BURK
A0A0Q7SMK9_9CAUL
A0A0Q7T8R0_9CAUL
A0A0Q7U3B2_9RHIZ
A0A0Q7UA98_9MICO
A0A0Q7WVV7_9RHIZ
A0A0Q7YVV2_9SPHN
A0A0Q7YZF1_9ACTN
A0A0Q7Z4Q5_9RHIZ
A0A0Q8AWF3_9RHIZ
A0A0Q8BK94_9RHIZ
A0A0Q8CVV7_9MICO
A0A0Q8DQX8_9ACTN
A0A0Q8F0Q0_9GAMM
A0A0Q8ML83_9RHIZ
A0A0Q8PA88_9ACTN
A0A0Q8PMC5_9ACTN
A0A0Q8Q4X3_9ACTN
A0A0Q8QMA9_9SPHN
A0A0Q8R3Z3_9BURK
A0A0Q8RBD3_9SPHN
A0A0Q8V5I8_9ACTN
A0A0Q8VBH2_9MICO
A0A0Q8XLS1_9SPHN
A0A0Q9C0S1_9CELL
A0A0Q9CQM6_9CELL
A0A0Q9EJV2_9RHIZ
A0A0Q9F4T8_9GAMM
A0A0Q9H5C9_9BRAD
A0A0Q9IFN5_9BRAD
A0A0Q9KDW7_9MICO
A0A0Q9KHW2_9MICO
A0A0Q9M2T1_9MICO
A0A0Q9M4C9_9MICO
A0A0Q9MN14_9MICC
A0A0Q9PEK6_9GAMM
A0A0Q9Q384_9ACTN
A0A0Q9RDV8_9MICC
A0A0Q9RWY6_9ACTN
A0A0Q9SZD4_9MICO
A0A0Q9TC74_9ACTN
A0A0Q9TCC3_9ACTN
A0A0Q9WV97_DROWI
A0A0Q9WY75_DROMO
A0A0Q9YLP0_9COXI
A0A0Q9YQE8_9COXI
A0A0Q9YV81_9COXI
A0A0Q9ZM36_9FLAO
A0A0R0AYK6_9GAMM
A0A0R0BBW0_9GAMM
A0A0R0CK89_9GAMM
A0A0R0CUZ4_9GAMM
A0A0R0D3P7_9GAMM
A0A0R0DNN2_9GAMM
A0A0R0E4U5_9GAMM
A0A0R0MDE2_9BURK
A0A0R2PMF9_9MICO
A0A0R2QA37_9ACTN
A0A0R2QP27_9ACTN
A0A0R2RU44_9PROT
A0A0R2S3B7_9FLAO
A0A0R2SE84_9FLAO
A0A0R2SWP2_9GAMM
A0A0R2TD13_9FLAO
A0A0R2THM7_9FLAO
A0A0R2TLE7_9RHOB
A0A0R2U4E4_9GAMM
A0A0R2V2Y2_9PROT
A0A0R2VVS7_9SPHI
A0A0R2W4S0_9GAMM
A0A0R2WR03_9FLAO
A0A0R2X7K0_9BACT
A0A0R2XRE0_9BACT
A0A0R3MRJ6_9BRAD
A0A0R3QTC8_9BILA
A0A0R3RKB6_9BILA
A0A0R3SW53_HYMDI
A0A0R3T6U6_HYMNN
A0A0R3UQQ3_9CEST
A0A0R3W995_TAEAS
A0A0R3XAR1_HYDTA
A0A0S1S1U0_9FLAO
A0A0S1YAQ0_9BORD
A0A0S2DDF4_LYSEN
A0A0S2DSS4_9GAMM
A0A0S2DXV5_9GAMM
A0A0S2ENZ7_9RHIZ
A0A0S2I5H7_9BACT
A0A0S2JD75_9GAMM
A0A0S2K3V0_9GAMM
A0A0S2K7F1_9GAMM
A0A0S2KAQ6_9GAMM
A0A0S3F1R4_9SPHN
A0A0S3FTL7_9FLAO
A0A0S3PI81_9NOSO
A0A0S4JSE5_BODSA
A0A0S4T2I0_HYMMI
A0A0S6WTN8_9SPHN
A0A0S7C2R7_9BACT
A0A0S7YMS1_9BACT
A0A0S7Z296_9GAMM
A0A0S7Z6P8_9GAMM
A0A0S7Z769_9BACT
A0A0S7ZWQ2_9BACT
A0A0S8A4J0_9GAMM
A0A0S8A9E4_9BACT
A0A0S8B9D9_9BACT
A0A0S8BHZ6_9PROT
A0A0S8C3A2_9PROT
A0A0S8F2U4_9DELT
A0A0S8FKF3_9GAMM
A0A0S8FM61_9GAMM
A0A0S8GRI9_9BACT
A0A0S8H4X2_9BACT
A0A0S8JWZ8_9BACE
A0A0S8KT82_9BACE
A0A0S9BXD9_9MICC
A0A0S9CBX8_9SPHN
A0A0S9DBX9_9MICC
A0A0S9N0C8_9BURK
A0A0S9Q078_9ACTN
A0A0S9R625_9ACTN
A0A0T0PWB2_9SPHN
A0A0T1WHP7_9MYCO
A0A0T1X6D9_9RHIZ
A0A0T2QB44_9SPHN
A0A0T2YQ27_9BURK
A0A0T5NT51_9RHOB
A0A0T5P8N1_9RHOB
A0A0T6A9Z1_9DELT
A0A0T6ASY9_9SCAR
A0A0T6LUY4_9ACTN
A0A0T6LVB3_9ACTN
A0A0T6UW34_9PSED
A0A0T7BWV1_9CYAN
A0A0T9LFY3_9GAMM
A0A0U0WKK9_SALET
A0A0U0ZXR9_9MYCO
A0A0U1AFD6_9MYCO
A0A0U1M502_9EURO
A0A0U1NH28_9RHOB
A0A0U1PXV0_9BURK
A0A0U2PFU1_9ALTE
A0A0U2U3Q1_9BURK
A0A0U2ZH10_9ALTE
A0A0U3DLH6_9BURK
A0A0U3KI21_9FLAO
A0A0U3NQP6_9ACTN
A0A0U3PDT3_9RHOB
A0A0U3Q5M6_9ACTN
A0A0U3W564_9BACI
A0A0U4BRX2_9BACT
A0A0U4WH25_9GAMM
A0A0U5CGR0_9EURO
A0A0U5EPJ5_9CHLA
A0A0U5L3M9_9GAMM
A0A0V0RSB8_9BILA
A0A0V0S656_9BILA
A0A0V0TFN2_9BILA
A0A0V0TLZ3_9BILA
A0A0V0TNA7_9BILA
A0A0V0UX85_9BILA
A0A0V0VVP0_9BILA
A0A0V0W5M0_9BILA
A0A0V0WSB4_9BILA
A0A0V0Y0G1_TRIPS
A0A0V0Y108_TRIPS
A0A0V0YHY8_TRIPS
A0A0V0ZAB9_9BILA
A0A0V0ZUF6_9BILA
A0A0V0ZUY7_9BILA
A0A0V1CP94_TRIBR
A0A0V1DE69_TRIBR
A0A0V1DEB2_TRIBR
A0A0V1I661_9BILA
A0A0V1LQ98_9BILA
A0A0V1N305_9BILA
A0A0V1PKF0_9BILA
A0A0V1PKJ3_9BILA
A0A0V1PL49_9BILA
A0A0V1QTQ7_9FLAO
A0A0V2F2E2_SALNE
A0A0V2FFM5_CAUVI
A0A0V7ZBG6_9CYAN
A0A0V7ZSN1_9CYAN
A0A0V8SLE8_9CELL
A0A0W0ACR0_9PROT
A0A0W0FU95_9AGAR
A0A0W0R5Z8_9GAMM
A0A0W0S0G6_9GAMM
A0A0W0SU16_9GAMM
A0A0W0TI95_9GAMM
A0A0W0TP87_9GAMM
A0A0W0U4N4_9GAMM
A0A0W0V949_9GAMM
A0A0W0VDH1_9GAMM
A0A0W0VQB9_9GAMM
A0A0W0VSF2_9GAMM
A0A0W0VYC1_9GAMM
A0A0W0W2F3_9GAMM
A0A0W0WLE9_9GAMM
A0A0W0WRL2_9GAMM
A0A0W0XQB4_9GAMM
A0A0W0Y5G8_9GAMM
A0A0W0YT53_9GAMM
A0A0W0YXE0_LEGSP
A0A0W0Z6A8_LEGSP
A0A0W0ZQA1_9GAMM
A0A0W0ZWU2_9GAMM
A0A0W1A0N0_9GAMM
A0A0W1A2U0_9GAMM
A0A0W1AF91_9GAMM
A0A0W1DY26_9SPHN
A0A0W1NHN9_9ACTN
A0A0W1NPM5_9ACTN
A0A0W1QKP7_9SPHN
A0A0W1RT71_9GAMM
A0A0W1SJA4_9GAMM
A0A0W1SKJ9_9GAMM
A0A0W4ZCH8_PNECA
A0A0W4ZME1_PNEJI
A0A0W7VG15_9HYPO
A0A0W7WM03_9RHOB
A0A0W7X9W8_9ACTN
A0A0W7XA68_9ACTN
A0A0W7YV29_9BURK
A0A0W8EBG1_9BACT
A0A0W8EJS2_9BACT
A0A0W8I1Y1_9MICO
A0A0W8JBI5_9VIBR
A0A0X1T0E7_PSEAA
A0A0X3T257_9ACTN
A0A0X3T639_9GAMM
A0A0X3T9Y9_9GAMM
A0A0X3TA93_9ACTN
A0A0X3U2V0_9RHOB
A0A0X3U860_9GAMM
A0A0X3UNM4_9ACTN
A0A0X3USG2_9ACTN
A0A0X3UU21_9ACTN
A0A0X3UXC4_9ACTN
A0A0X3V1S3_9ACTN
A0A0X3V430_9ACTN
A0A0X3WAI1_9ACTN
A0A0X3X0V1_9ACTN
A0A0X3XMP7_9ACTN
A0A0X3XNW1_9ACTN
A0A0X3Y653_9GAMM
A0A0X7B9X8_9FLAO
A0A0X8G8G6_9FLAO
A0A0X8HE58_9GAMM
A0A0X8R202_9SPHN
A0A100VVC1_9MYCO
A0A100Y3I5_9ACTN
A0A100Y3J5_9ACTN
A0A100Y7X9_9ACTN
A0A100Y8C4_9ACTN
A0A101CCN4_9ACTN
A0A101CD05_9ACTN
A0A101CZK9_9RHOB
A0A101JY70_9BRAD
A0A101NEY0_9ACTN
A0A101QWB9_9ACTN
A0A101STS4_9ACTN
A0A101STX2_9ACTN
A0A101SXZ7_9ACTN
A0A101T8M8_9ACTN
A0A101V0T2_9ACTN
A0A101V7H1_9SPHN
A0A101WBI4_9FLAO
A0A102D9G3_9SPHN
A0A103DVS5_9BURK
A0A103E2Z8_9BURK
A0A108U807_9GAMM
A0A109BBS1_HYPSL
A0A109CU93_9BURK
A0A109FH25_9BASI
A0A109IHR0_9ACTN
A0A109JMJ3_9BRAD
A0A109LR99_9SPHN
A0A109LVZ5_9SPHN
A0A109Q4Q7_9PSED
A0A109QEC2_9GAMM
A0A109YTU7_9MICO
A0A117LN54_9BACT
A0A117MM28_9ACTN
A0A117N3G7_RHILI
A0A117PU46_9ACTN
A0A117Q3I2_9ACTN
A0A117QN44_9ACTN
A0A117RFC9_9ACTN
A0A117RXS3_9ACTN
A0A117UNV8_9BACT
A0A124GAI3_9ACTN
A0A124HGM9_9ACTN
A0A124JV98_9SPHN
A0A125S1K0_9FLAO
A0A126P024_9BRAD
A0A126PBY8_9BACT
A0A126RSF7_9SPHN
A0A126V460_9RHOB
A0A126YWC4_9MICO
A0A126Z661_9MICO
A0A126Z8M6_9BURK
A0A127B6L1_9BACT
A0A127CP84_9RHIZ
A0A127ES24_9RHIZ
A0A127F6Q0_9GAMM
A0A127JW91_9BURK
A0A127MIV6_9SPHN
A0A127VCA0_9SPHI
A0A131ZXD3_SARSC
A0A132B1Z2_9HELO
A0A132BR90_9RHOB
A0A132MYI9_9ACTN
A0A132PRC8_9MYCO
A0A132T6R5_9MYCO
A0A133XYJ7_9BACT
A0A135HYY4_9RHIZ
A0A135IAE5_9GAMM
A0A135SX77_9PEZI
A0A135U9L0_9PEZI
A0A136A0F6_9ALTE
A0A136FQ57_9PSED
A0A136GNG6_9GAMM
A0A136H0G3_9GAMM
A0A136HEW3_9GAMM
A0A136HZ72_9ALTE
A0A136JDM3_9PEZI
A0A136K7P6_9BACT
A0A136LB89_9BACT
A0A136LN20_9BACT
A0A136MRJ1_9BACT
A0A136N722_9BACT
A0A136NDH5_9BACT
A0A136NMG0_9BACT
A0A136P593_9BACT
A0A136PPK4_9ACTN
A0A136PTJ2_9ACTN
A0A137R1N5_9AGAR
A0A138A184_9ACTN
A0A139A8N5_GONPR
A0A139CDQ7_9GAMM
A0A139SK61_9BACT
A0A139STH3_9BACT
A0A139SVP9_9GAMM
A0A139TW15_9BACT
A0A139V841_MYCPH
A0A139WC72_TRICA
A0A139X508_9CYAN
A0A142EPT3_9BACT
A0A142HBJ5_9BACT
A0A142HWH1_9SPHI
A0A142L554_9BACT
A0A142L9N4_9RHOB
A0A142LJZ0_9PROT
A0A142MBQ2_AMIAI
A0A142XCI5_9PLAN
A0A142Y728_9PLAN
A0A142YDE1_9PLAN
A0A143BMT9_9BACT
A0A143DE29_9PROT
A0A143G7A2_9GAMM
A0A143HKE8_9GAMM
A0A143PW16_9BACT
A0A143QBM3_9NOCA
A0A146G376_9BACT
A0A147EEF0_9SPHN
A0A147GLY1_9BURK
A0A150AJC4_9BACT
A0A150VD43_9PEZI
A0A150WM21_BDEBC
A0A150X6E6_9BACT
A0A150X7C3_9BACT
A0A151BXS3_9MICO
A0A151GQW1_9HYPO
A0A151GYG4_9HYPO
A0A151P5R7_ALLMI
A0A151VV10_HYPMA
A0A151ZDB3_9MYCE
A0A154P5Q6_9HYME
A0A154WA38_9PROT
A0A157QX56_9BORD
A0A157S5U0_9BORD
A0A158M6E6_9BORD
A0A158ND50_ATTCE
A0A158NQ60_ATTCE
A0A158PBZ8_ANGCA
A0A158QPB9_HAEPC
A0A160FND3_9BURK
A0A160J7Y3_9SPHN
A0A160JE58_9PROT
A0A161I0Z9_9MICO
A0A161I7I1_9BURK
A0A161LSL3_9PORP
A0A161MA00_9ACTN
A0A161RGN0_9MICO
A0A161SJM1_9MICO
A0A161WAA3_9PEZI
A0A162JIA5_9HYPO
A0A162KHN1_CORDF
A0A162NV89_9BACT
A0A163CAN3_9FLAO
A0A163IQR8_DIDRA
A0A163WQK5_9RHOB
A0A163YMS6_9BRAD
A0A164BN86_9MICO
A0A164IG91_9NOCA
A0A164KE75_9NOCA
A0A164M732_9CRUS
A0A164UPN9_9HOMO
A0A165E4Y5_EXIGL
A0A165EB34_EXIGL
A0A165FX20_9NEIS
A0A165HBE1_9PEZI
A0A165HM43_9MICO
A0A165HQS0_9APHY
A0A165HRF2_9BASI
A0A165NDJ9_9HOMO
A0A165PZF0_9SPHN
A0A165RMT1_9SPHN
A0A165SJL1_9RHOB
A0A165SRC8_9GAMM
A0A165TQ20_9APHY
A0A165TZM6_9GAMM
A0A166A7T1_9HOMO
A0A166II34_9MICO
A0A166II63_9HOMO
A0A166J1F0_9GAMM
A0A166R884_9RHOB
A0A166UT75_9PEZI
A0A166W2T1_9GAMM
A0A166W788_9HOMO
A0A167CS74_9HYPO
A0A167GML0_9GAMM
A0A167HU25_9FLAO
A0A167MZ30_9BASI
A0A167NTK4_9PEZI
A0A167VG21_9PEZI
A0A167ZDX7_9FLAO
A0A168K9C0_CORDF
A0A169GYX2_9GAMM
A0A170YL70_9ACTN
A0A170YM82_9ACTN
A0A171KP19_9BURK
A0A172TBV3_9DEIO
A0A172TWD2_9BACT
A0A172UUN6_9MYCO
A0A172YFZ1_9GAMM
A0A176FG42_9RHOB
A0A176H0S9_9GAMM
A0A176HL59_9GAMM
A0A176KWS6_9ACTN
A0A176KXY4_9ACTN
A0A176QFX9_9MICO
A0A176TAJ7_9FLAO
A0A176V2Y4_9PSED
A0A176V330_9PSED
A0A177CF54_9PLEO
A0A177CRU1_9PLEO
A0A177DJG7_ALTAL
A0A177HA22_9RHOB
A0A177HMA5_9ACTN
A0A177HX30_9ACTN
A0A177PKX8_9RHIZ
A0A177WHY7_BATDE
A0A177YHB7_9NOCA
A0A178B2C4_9PLEO
A0A178EG36_9PLEO
A0A180EJE8_9BACT
A0A180G8C6_PUCT1
A0A183E4Y1_9BILA
A0A183G4B1_HELBK
A0A183MIP5_9TREM
A0A183T6Q2_SCHSO
A0A194PXE1_PAPXU
A0A194RCQ5_PAPMA
A0A1B1KQK4_SERPL
A0JV28_ARTS2
A0YAV5_9GAMM
A0Z0P1_9GAMM
A0ZMB4_NODSP
A1BB29_PARDP
A1C8C0_ASPCL
A1ZUD3_9BACT
A2R3E9_ASPNC
A2U0Q4_9FLAO
A3HT40_9BACT
A3JSD9_9RHOB
A3K690_9RHOB
A3M053_PICST
A3SNW1_ROSNI
A3U3R4_PSEBH
A3UAA7_CROAH
A3UJK8_9RHOB
A3V4D5_9RHOB
A3VKB0_9RHOB
A3WEM1_9SPHN
A3WJS7_9GAMM
A3XBV0_9RHOB
A3XN52_LEEBM
A3Z6K2_9SYNE
A4A6M2_9GAMM
A4AI95_9ACTN
A4AR02_MARSH
A4ASQ9_MARSH
A4BDC3_9GAMM
A4BSW0_9GAMM
A4BVA0_9GAMM
A4BYV9_9FLAO
A4C6X2_9GAMM
A4CK04_ROBBH
A4EKH1_9RHOB
A4ERR7_9RHOB
A4X209_SALTO
A5DLS2_PICGU
A5E129_LODEL
A5P9S0_9SPHN
A5UQF1_ROSS1
A6CWI9_9VIBR
A6DKR4_9BACT
A6E846_9SPHI
A6ER03_9BACT
A6FNL3_9RHOB
A6GRA8_9BURK
A6LDR2_PARD8
A6VZM5_MARMS
A7F809_SCLS1
A7HB07_ANADF
A7RG83_NEMVE
A7T785_NEMVE
A7TN52_VANPO
A8L7I4_FRASN
A8LMI6_DINSH
A8T3L0_9VIBR
A8TVZ0_9PROT
A8XJM7_CAEBR
A8XPB7_CAEBR
A9BWP8_DELAS
A9E3U9_9FLAO
A9E622_9RHOB
A9FR21_SORC5
A9H0U7_GLUDA
A9MEH3_SALAR
A9UPS4_MONBE
A9WQ92_RENSM
B0BM73_XENTR
B0CVB0_LACBS
B0RAN7_CLAMS
B0SYW0_CAUSK
B0UBG6_METS4
B0X0U6_CULQU
B1LZ79_METRJ
B1MGF3_MYCA9
B1MJ69_MYCA9
B1W561_STRGG
B1W5B0_STRGG
B1XL81_SYNP2
B1ZVN9_OPITP
B1ZWP6_OPITP
B2B2B3_PODAN
B2FQI4_STRMK
B2HF83_MYCMM
B2IIQ7_BEII9
B2URK2_AKKM8
B2WGB6_PYRTR
B3DV52_METI4
B3LXC4_DROAN
B3LXC5_DROAN
B3PCX8_CELJU
B3QVM1_CHLT3
B3RP21_TRIAD
B4CV41_9BACT
B4GMX1_DROPE
B4I4X7_DROSE
B4JHJ5_DROGR
B4K6T6_DROMO
B4M4K5_DROVI
B4N8C2_DROWI
B4R0A1_DROSI
B4RHV6_PHEZH
B4VSG2_9CYAN
B5DWG8_DROPS
B5GB65_STRSH
B5GB93_STRSH
B5HKE7_STRPR
B5HL70_9ACTN
B5HLB4_9ACTN
B5IN12_9CYAN
B5JDB8_9BACT
B5JV29_9GAMM
B5WMJ6_9BURK
B6B0Q3_9RHOB
B6IRD4_RHOCS
B6JFJ9_OLICO
B6JZ57_SCHJY
B6QAF5_TALMQ
B7AIZ1_BACEV
B7J5S5_ACIF2
B7RPT7_9RHOB
B7RW01_9GAMM
B8ENC6_METSB
B8HGD1_PSECP
B8IJ60_METNO
B8KW47_9GAMM
B8M1N1_TALSN
B8N7M2_ASPFN
B8NW28_ASPFN
B8PA05_POSPM
B9KHX3_ANAMF
B9L580_THERP
B9R431_LABAD
B9XGG5_PEDPL
C0BH69_FLABM
C0BMU1_9BACT
C0DXZ2_EIKCO
C0ZMR5_RHOE4
C1A354_RHOE4
C1ABL0_GEMAT
C1D961_LARHH
C1GDU7_PARBD
C1GVL7_PARBA
C3J8A8_POREA
C3YBZ9_BRAFL
C4GMA9_9NEIS
C4JDD4_UNCRE
C4K4B5_HAMD5
C4KDL3_THASP
C4LAM6_TOLAT
C4QX52_KOMPG
C4SA45_YERMO
C4Y3Y2_CLAL4
C5ACA3_BURGB
C5AHF7_BURGB
C5AR47_METEA
C5DED3_LACTC
C5DPI9_ZYGRC
C5FM63_ARTOC
C5M2Y1_CANTT
C5T482_ACIDE
C6RPV0_ACIRA
C6W086_DYAFD
C6WI17_ACTMD
C6X422_FLAB3
C6XI61_HIRBI
C6XW24_PEDHD
C7D743_9RHOB
C7JGT9_ACEP3
C7M6J2_CAPOD
C7MAC4_BRAFD
C7N0E3_SACVD
C7NFB9_KYTSD
C7NLA7_KYTSD
C7PK43_CHIPD
C7Q264_CATAD
C7RQS6_ACCPU
C7Z4V0_NECH7
C8N7T9_9GAMM
C8PZI9_9PROT
C8S5B0_9RHOB
C8X7Y0_NAKMY
C9P7R4_VIBME
C9R7D9_AGGAD
C9S7J7_VERA1
C9YTM6_STRSW
C9YV19_STRSW
D0CQ30_RUELI
D0D213_9RHOB
D0IVV8_COMT2
D0IY68_COMT2
D0KW66_HALNC
D0L5M6_GORB4
D0LW59_HALO1
D0MCY2_RHOM4
D0RPN5_9PROT
D0Z3Y8_PHODD
D1A6F0_THECD
D1BB39_SANKS
D1C7W4_SPHTD
D1CFP6_THET1
D1KE61_9GAMM
D2ATH5_STRRD
D2B9K1_STRRD
D2H555_AILME
D2PRH5_KRIFD
D2QK80_SPILD
D2S8H3_GEOOG
D2THJ8_CITRI
D2UEQ1_XANAP
D2V961_NAEGR
D2W200_NAEGR
D3BT98_POLPA
D3D7S6_9ACTN
D3EPB4_ATETH
D3F8V1_CONWI
D3HPB8_LEGLN
D3PPM1_MEIRD
D3QA16_STANL
D3RUB5_ALLVD
D3SAG8_THISK
D3V1R7_XENBS
D3VD81_XENNA
D4B3F7_ARTBC
D4DQW2_NEIEG
D4E6V0_SEROD
D4GDQ4_PANAM
D4I2F0_ERWAC
D4TSC7_9CYAN
D4X7X9_9BURK
D4YJY4_9MICO
D4YXC9_SPHJU
D4ZLE4_SHEVD
D5ALL8_RHOCB
D5B9E9_ZUNPS
D5BSQ6_PUNMI
D5EK82_CORAD
D5GL44_TUBMM
D5PEW9_9MYCO
D5QG69_KOMHA
D5RKW9_9PROT
D5UBK3_CELFN
D5UTY0_TSUPD
D5UZQ9_ARCNC
D5VBB6_MORCB
D5X6I3_THIK1
D5ZUY6_9ACTN
D5ZV11_9ACTN
D6D555_9BACE
D6K3U4_9ACTN
D6K3W8_9ACTN
D6X5S0_STRPR
D6Y4X3_THEBD
D6ZAC8_SEGRD
D7A1Y7_STAND
D7AV13_NOCDD
D7AZV9_NOCDD
D7B5B3_NOCDD
D7B8A6_NOCDD
D7BCS8_MEISD
D7BSA0_STRBB
D7C186_STRBB
D7CWR7_TRURR
D7DVU3_NOSA0
D7MYZ0_9NEIS
D7VSN1_9SPHI
D8IZ81_HERSS
D8LQK8_ECTSI
D8MRK6_ERWBE
D8Q0C2_SCHCM
D9QK59_BRESC
D9T7Q1_MICAI
D9V1V3_9ACTN
D9VHG4_9ACTN
D9VRE0_9ACTN
D9VSD1_9ACTN
D9WEM4_9ACTN
D9WTD3_9ACTN
D9XIG5_STRVT
D9XIL4_STRVT
D9XTS3_9ACTN
D9XTU7_9ACTN
E0MPB5_9RHOB
E0TG41_PARBH
E0UA65_CYAP2
E0VFZ8_PEDHC
E0WU62_9ENTR
E1SBU6_PANVC
E1SPY3_FERBD
E1T843_BURSG
E1V320_HALED
E1VLB0_9GAMM
E1X618_HALMS
E2AIC3_CAMFO
E2C0I9_HARSA
E2CAZ8_9RHOB
E2Q064_STRC2
E2Q121_STRC2
E2QTE2_CANLF
E2SDH1_9ACTN
E3BJE5_9VIBR
E3EYG6_KETVY
E3FV96_STIAD
E3HD44_ILYPC
E3I8B1_RHOVT
E3IYI8_FRASU
E3KSX7_PUCGT
E3MCI3_CAERE
E3QQT9_COLGM
E3S4X4_PYRTT
E4N1U2_KITSK
E4NFH3_KITSK
E4PJ28_MARAH
E4RWU1_LEAB4
E4T070_PALPW
E4TL93_MARTH
E4URE1_ARTGP
E4Y2F3_OIKDI
E4ZRB6_LEPMJ
E5AP63_PARRH
E5SXW1_TRISP
E5UIL3_NEIMU
E6J7Z8_9ACTN
E6SB35_INTC7
E6WDK9_PANSA
E6WQV7_PSEUU
E6XDM8_CELAD
E7A1Q1_SPORE
E7KK83_YEASL
E7NES7_YEASO
E7Q0W2_YEASB
E7RZI0_9BURK
E8LIG3_9GAMM
E8N9U0_MICTS
E8QX58_ISOPI
E8REN2_DESPD
E8RUE4_ASTEC
E8T8Z5_MESCW
E8UA83_DEIML
E8UEM5_TAYEM
E8WVK4_GRATM
E9CMA1_9GAMM
E9E934_METAQ
E9HCR8_DAPPU
E9T0F5_RHOHA
E9T597_RHOHA
F0EZJ3_9NEIS
F0IFF1_9FLAO
F0LZ24_VIBFN
F0NZJ7_WEEVC
F0RGI2_CELLC
F0RN47_DEIPM
F0RR63_DEIPM
F0SEM5_PSESL
F0XHZ5_GROCL
F0Y949_AURAN
F0Z6G1_DICPU
F1QQQ6_DANRE
F1VW09_9BURK
F1Z572_9SPHN
F2A9P8_RHIET
F2BFN2_9NEIS
F2I323_PELSM
F2IHZ1_FLUTR
F2IY99_POLGS
F2K2D8_MARM1
F2L8V4_BURGS
F2NKL7_MARHT
F2PK57_TRIEC
F2R8T7_STRVP
F2RC84_STRVP
F2RID6_STRVP
F2US90_SALR5
F3KH49_9GAMM
F3KSU5_9BURK
F3L258_9GAMM
F3LDH4_9GAMM
F3NSI0_9ACTN
F3NSK2_9ACTN
F3PWE7_9BACE
F3SEZ4_9PROT
F3ZF72_9ACTN
F3ZGC2_9ACTN
F3ZTP6_9BACE
F4B3E6_DOKS4
F4C6Y4_SPHS2
F4CTR5_PSEUX
F4FEQ7_VERMA
F4G8A9_ALIDK
F4GQ62_PUSST
F4KP09_PORAD
F4KU24_HALH1
F4NWL8_BATDJ
F4PL95_DICFS
F4QT21_9CAUL
F4R265_BREDI
F4RSJ6_MELLP
F4WMQ6_ACREC
F4XS87_9CYAN
F5IVV3_9PORP
F5RC67_METUF
F5S4I8_9NEIS
F5SYM2_9GAMM
F5XE79_MICPN
F5Y0Y5_RAMTT
F5YSH8_MYCSD
F5Z0Z1_MYCSD
F5ZC92_ALTNA
F6ABP0_PSEF1
F6CU65_MARPP
F6EM99_HOYSD
F6EUV2_SPHCR
F6FPM3_ISOV2
F6GJQ4_LACS5
F6IFF8_9SPHN
F6PJ98_MONDO
F6RT01_CIOIN
F7C4G6_HORSE
F7EHD9_MACMU
F7FI58_ORNAN
F7FVG7_CALJA
F7FWQ7_CALJA
F7ITB5_CALJA
F7ITC0_CALJA
F7NTT3_9GAMM
F7QJS9_9BRAD
F7RYN6_9GAMM
F7T2B4_9BURK
F7VB45_9PROT
F7VNJ4_SORMK
F7YSY0_VIBA7
F8B3I5_FRADG
F8EKU1_RUNSL
F8J866_HYPSM
F8JU63_STREN
F8L2A6_PARAV
F8WZG5_9PORP
F9EXX6_9NEIS
F9F9P6_FUSOF
F9G3E5_FUSOF
F9RBP5_VIBSN
F9T7Y6_9VIBR
F9U814_9GAMM
F9XF33_ZYMTI
F9YQY8_CAPCC
F9ZME4_ACICS
G0AFV2_COLFT
G0G1A7_AMYMS
G0G5N3_AMYMS
G0HH07_CORVD
G0J6B3_CYCMS
G0L102_ZOBGA
G0MES3_CAEBE
G0R9X7_HYPJQ
G0S578_CHATD
G0T0P9_RHOT2
G0VK15_NAUCC
G0W4Q7_NAUDC
G1KFQ7_ANOCA
G1MUQ4_MELGA
G1P3Q7_MYOLU
G1QNJ3_NOMLE
G1TDS8_RABIT
G2DNA5_9NEIS
G2E1Z5_9GAMM
G2EFJ9_9FLAO
G2G9J0_9ACTN
G2GN80_9ACTN
G2H0R9_9ENTR
G2IK82_9SPHN
G2IUC2_PSEUL
G2J8S6_9BURK
G2KR82_MICAA
G2NLS6_STREK
G2NNZ4_STREK
G2NPS0_STREK
G2P9B7_STRVO
G2PD93_STRVO
G2PPF5_MURRD
G2Q4D0_MYCTT
G2R4H1_THITE
G2WQ36_VERDV
G2XQV0_BOTF4
G2Z1B2_FLABF
G3AHQ0_SPAPN
G3BEC0_CANTC
G3H5U1_CRIGR
G3JE38_CORMM
G3NIB3_GASAC
G3NIB9_GASAC
G3QMH9_GORGO
G3TFD4_LOXAF
G3VV27_SARHA
G3XCV4_PSEAE
G4CJB9_9NEIS
G4CR32_9NEIS
G4M1K6_SCHMA
G4MA11_9BURK
G4MTF1_MAGO7
G4QG54_GLANF
G4RBX6_PELHB
G4TH56_SERID
G4UJ90_NEUT9
G5BY20_HETGA
G5HAC2_9BACT
G5ZXX5_9PROT
G6DSC7_DANPL
G6EBN0_9SPHN
G6FSC6_9CYAN
G6XGS8_9PROT
G6Y975_9RHIZ
G7CJM6_MYCT3
G7E906_MIXOS
G7GLH3_9ACTN
G7GS82_9ACTN
G7H3F2_9ACTN
G7LKP2_9GAMM
G7USP7_PSEUP
G7Z5I0_AZOL4
G8AM60_AZOBR
G8BFZ1_CANPC
G8C0B6_TETPH
G8F624_MACFA
G8JUV6_ERECY
G8LR94_9FLAO
G8M7D6_9BURK
G8PTG7_PSEUV
G8R0W5_OWEHD
G8RYF7_MYCRN
G8SB67_ACTS5
G8SBD7_ACTS5
G8SHH0_ACTS5
G8T7J7_NIAKG
G8WRZ4_STREN
G8X7B6_FLACA
G8YC59_PICSO
G8YEK9_PICSO
G8ZTM8_TORDC
G9ES79_9GAMM
G9MW43_HYPVG
G9P1X0_HYPAI
G9ZI95_9GAMM
H0A4C3_9PROT
H0EAK8_9ACTN
H0JAE5_9PSED
H0QY29_9ACTN
H0TSW9_9BRAD
H0V0A3_CAVPO
H0WTN2_OTOGA
H1G268_9GAMM
H1SFD9_9BURK
H1Y7L2_9SPHI
H1ZAE1_MYROD
H1ZE25_MYROD
H2ARR1_KAZAF
H2BZS4_9FLAO
H2CF72_9LEPT
H2FSW8_OCESG
H2ISI4_RAHAC
H2JUE1_STRHJ
H2JVL7_STRHJ
H2KNW3_CLOSI
H2MA32_ORYLA
H2NVG3_PONAB
H2QDB2_PANTR
H2U3T9_TAKRU
H2U3U0_TAKRU
H3AEB3_LATCH
H3BW67_TETNG
H3CXL2_TETNG
H3EZ22_PRIPA
H3NVH1_9GAMM
H4F9Y4_9RHIZ
H5T833_9ALTE
H5U203_9ACTN
H5U334_9ACTN
H5UV69_9MICO
H5UYK0_ESCHE
H5WLD0_9BURK
H5WY37_9PSEU
H6C6B7_EXODN
H6L3Q5_SAPGL
H6MR40_GORPV
H6QY33_NOCCG
H6RQV1_BLASD
H7FSX3_9FLAO
H8E5V4_9MICO
H8FV35_PHAMO
H8FWA4_PHAMO
H8GYH2_DEIGI
H8KTV5_SOLCM
H8L1Y5_FRAAD
H8MQK7_CORCM
H8XQU6_FLAIG
H8Z4J5_9GAMM
I0AIZ7_IGNAJ
I0GXX3_ACTM4
I0HUV2_RUBGI
I0I2A2_CALAS
I0IAQ2_PHYMF
I0K9Q0_9BACT
I0KVL0_9ACTN
I0KX15_9ACTN
I0QW57_9GAMM
I0R1X0_9MICO
I0RFZ4_MYCXE
I0W9H1_9FLAO
I0XMI7_9LEPT
I1AY52_9RHOB
I1E2E9_9GAMM
I1GDT5_AMPQE
I1GDT6_AMPQE
I1GDU6_AMPQE
I1RZ21_GIBZE
I1S3V2_GIBZE
I1YJS8_METFJ
I2BA14_SHIBC
I2EPL3_EMTOG
I2G0A7_USTH4
I2GEK8_9BACT
I2H780_TETBL
I2JU66_DEKBR
I2K8L4_9PROT
I2N0C1_9ACTN
I2N0H0_9ACTN
I2NBP3_9ACTN
I3BUV4_9GAMM
I3C0L8_9FLAO
I3CDG6_9GAMM
I3I9W8_9GAMM
I3KPA1_ORENI
I3M7G5_ICTTR
I3TJ89_TISMK
I3YFR1_THIV6
I3YXX7_AEQSU
I3Z7R8_BELBD
I4A135_ORNRL
I4AP54_FLELS
I4B286_TURPD
I4ESG7_9ACTN
I4EU69_9ACTN
I4MLQ5_9BURK
I4MZV0_9PSED
I4VSC3_9GAMM
I4VZK7_9GAMM
I4WAY8_9GAMM
I4YCN9_WALMC
I4YQ81_9RHIZ
I5BTK2_9RHIZ
I6XQD4_PROPF
I7DQP1_PHAIB
I7JED9_9RICK
I7ZB88_9GAMM
I8U691_9ALTE
I9BS14_9RALS
I9RUU2_9BACE
I9WBX5_9SPHN
J0KH19_9BURK
J0LF81_9BACT
J0M1T6_LOALO
J0R4E0_9RHIZ
J0XEE0_LOALO
J1S4L1_9ACTN
J1TAU7_9RHIZ
J2D6M7_9SPHN
J2K2J6_9ACTN
J2L861_9RHIZ
J3AKG1_9SPHN
J3DB81_9BURK
J3DFA1_9BURK
J3HKP5_9BURK
J3HQT7_9RHIZ
J3P4H8_GAGT3
J3TX11_9ENTR
J3Z5A4_9ENTR
J4HXW8_9APHY
J4VT76_9PORP
J4WII4_BEAB2
J5HCL9_9PAST
J5JY29_BEAB2
J6EJT8_SACK1
J6UF15_9RHOB
J7L0E3_NOCAA
J7LBC9_NOCAA
J7Q4J1_METSZ
J7RQT8_KAZNA
J7TG34_MORMO
J8LRN4_SACAR
J8VZW1_9SPHN
J9A6U1_9PROT
J9JM09_ACYPI
J9R6F0_RIEAN
J9RZ53_9ACTN
J9SQQ4_9ACTN
J9Z1U3_9PROT
K0C6A7_ALCDB
K0D2H5_ALTMS
K0EHF6_9NOCA
K0HZ14_9BURK
K0JQG6_SACES
K0PLB0_9RHIZ
K0VCN1_MYCVA
K1E343_9MICO
K1LHS7_9BACT
K1LRB5_9FLAO
K1VM66_TRIAC
K1XIW3_MARBU
K2GNH9_9RHOB
K2J7V1_9GAMM
K2JB21_9GAMM
K2JDZ6_9RHOB
K2K7G9_9PROT
K2N6W5_9RHIZ
K2NZX8_9FLAO
K2PJL2_9RHIZ
K2Q2I4_9RHIZ
K2QIN9_MACPH
K3VKK7_FUSPC
K3VZ57_FUSPC
K4I9U0_PSYTT
K4KNM5_SIMAS
K4QZC5_9ACTN
K4R8A2_9ACTN
K5BJ30_MYCHD
K5VSG5_PHACS
K5VXZ8_AGABU
K5XV61_9PROT
K6H0J2_9GAMM
K6V006_9ACTN
K6WVM2_9MICO
K6YV29_9ALTE
K6YW31_9ALTE
K7AQ81_9ALTE
K7FCG8_PELSI
K7JTZ6_NASVI
K7TEA3_GLUOY
K7VXK9_9NOST
K8GV39_9CYAN
K8W7F4_PRORE
K8WA62_9GAMM
K8WRI0_9GAMM
K9B243_9MICO
K9GRW4_9PROT
K9J872_XENTR
K9P6T9_CYAGP
K9PJW9_9CYAN
K9PWU4_9CYAN
K9QDQ2_9NOSO
K9R0J0_NOSS7
K9R7J1_9CYAN
K9RWA6_SYNP3
K9SCV8_9CYAN
K9T638_9CYAN
K9T7P5_9CYAN
K9U5I4_9CYAN
K9UHZ6_9CYAN
K9V3L7_9CYAN
K9W0F7_9CYAN
K9W8P0_9CYAN
K9X2K0_9NOST
K9XA70_9CHRO
K9XRU7_STAC7
K9YCB9_HALP7
K9YJF4_CYASC
K9Z220_CYAAP
K9Z4U9_CYAAP
K9ZIJ5_ANACC
K9ZXA4_DEIPD
L0DD06_SINAD
L0DW40_THIND
L0ES14_LIBCB
L0G0F1_ECHVK
L0H054_9GAMM
L0J4T2_9MYCO
L0MGC4_SERMA
L0NAZ1_9RHIZ
L0PF65_PNEJ8
L0WGB1_9GAMM
L1KJP5_9ACTN
L1KUK0_9ACTN
L1M270_PSEPU
L1NL03_9NEIS
L1NPA2_9FLAO
L2F7F3_9GAMM
L2FCQ1_COLGN
L2FTB9_COLGN
L5JRP9_PTEAL
L7F6H6_9ACTN
L7FDK6_9ACTN
L7L8S6_9ACTN
L7LER0_9ACTN
L7WFP2_NONDD
L8D1R0_9GAMM
L8ENH1_STRRM
L8ES43_STRRM
L8FUV2_PSED2
L8JCG1_9GAMM
L8JTC2_9BACT
L8LRP9_9CHRO
L8LYV7_9CYAN
L8MA58_9CYAN
L8MZ05_9CYAN
L8TJN5_9MICC
L8WSB1_THACA
L8YBM9_TUPCH
L9U851_9GAMM
M0QJ23_9ACTN
M0QQF5_9ACTN
M1F6E0_9ALTE
M1L9Q8_9PROT
M1LSJ9_9PROT
M1P4V8_DESSD
M1VDT8_CYAM1
M1WFT3_CLAP2
M1WS89_9NOST
M2M3Q2_BAUCO
M2SCD4_9PROT
M2T5R2_COCSN
M2UA57_COCH5
M2WJP1_DOTSN
M2XQZ4_GALSU
M3ASS9_PSEFD
M3BIV1_STRMB
M3D155_SPHMS
M3H429_9LEPT
M3HUH8_LEPBO
M3K1Z8_CANMX
M3TFL7_9ACTN
M3VWE1_FELCA
M3YV20_MUSPF
M4AGZ5_XIPMA
M4NJR4_9GAMM
M4R8G9_BIBTR
M4S4Q5_9SPHN
M4U595_9GAMM
M4VPU3_9DELT
M4XDD0_PSEDE
M5A731_9ACTN
M5BUZ4_THACB
M5DQB0_9GAMM
M5E732_MALS4
M5EG83_9RHIZ
M5FSI0_DACPD
M5QY86_9PSED
M5RFL8_9PLAN
M5T7D5_9PLAN
M5U5T5_9PLAN
M6RAJ3_LEPIR
M6TUU7_LEPIR
M6ZXF3_9ACTN
M7BDX6_CHEMY
M7MCS1_9FLAO
M7NLQ0_PNEMU
M7P1I9_9BACT
M7PU83_9GAMM
M7SBT3_EUTLA
M7UB28_BOTF1
M7WPZ4_RHOT1
M7XD84_9BACT
M9M5W1_PSEA3
M9R6J3_9RHOB
M9WZ24_MANHA
N0BAF1_9RHIZ
N0E4U1_9MICO
N1JI44_BLUG1
N1MTI5_9SPHN
N2JC23_9PSED
N4U0H0_FUSC1
N4UYF7_FUSC1
N4VI71_COLOR
N6VDE1_9RHIZ
N6WU91_9ALTE
N6XXV9_9RHOO
N8TN93_ACIGI
N8Y4X8_9GAMM
N9FBY2_ACIHA
N9UQV0_9SPHN
N9VH97_9GAMM
PDX3_SCHPO
PDX3_YEAST
PDXH1_RALSO
PDXH1_THICR
PDXH2_RALSO
PDXH2_THICR
PDXH_ACAM1
PDXH_ACIAC
PDXH_ACIAD
PDXH_ACIBS
PDXH_ACIC1
PDXH_ACICJ
PDXH_ACISJ
PDXH_ACTP2
PDXH_ACTSZ
PDXH_AERHH
PDXH_AGRFC
PDXH_AGRRK
PDXH_AGRVS
PDXH_ALCBS
PDXH_ALKEH
PDXH_ANADE
PDXH_ANAPZ
PDXH_ARCB4
PDXH_AZOC5
PDXH_AZOVD
PDXH_BACFN
PDXH_BACTN
PDXH_BARBK
PDXH_BAUCH
PDXH_BDEBA
PDXH_BLOFL
PDXH_BORA1
PDXH_BORPD
PDXH_BORPE
PDXH_BRADU
PDXH_BRASO
PDXH_BRUA2
PDXH_BURCJ
PDXH_BURPS
PDXH_BURXL
PDXH_CAEEL
PDXH_CAUCR
PDXH_CHESB
PDXH_CHRSD
PDXH_CHRVO
PDXH_CITK8
PDXH_COLP3
PDXH_COXBU
PDXH_CROS8
PDXH_CUPMC
PDXH_CUPNH
PDXH_CYAA5
PDXH_CYAP4
PDXH_CYAP7
PDXH_CYAP8
PDXH_CYTH3
PDXH_DEIDV
PDXH_DEIGD
PDXH_DEIRA
PDXH_DICNV
PDXH_ECOLI
PDXH_EDWI9
PDXH_EHRCR
PDXH_EHRRG
PDXH_ENT38
PDXH_ERYLH
PDXH_FLAJ1
PDXH_FLAPJ
PDXH_FRAAA
PDXH_FRASC
PDXH_GLUOX
PDXH_GRABC
PDXH_GRAFK
PDXH_HAEDU
PDXH_HAEIN
PDXH_HAHCH
PDXH_HALHL
PDXH_HERAR
PDXH_HYPNA
PDXH_IDILO
PDXH_JANSC
PDXH_KINRD
PDXH_KLEP7
PDXH_LEGPH
PDXH_LEPBP
PDXH_LEPCP
PDXH_LEPIN
PDXH_MAGSA
PDXH_MANSM
PDXH_MARHV
PDXH_MARMM
PDXH_METPP
PDXH_MICAN
PDXH_MYCLE
PDXH_MYCPA
PDXH_MYCS2
PDXH_MYCSK
PDXH_MYCTU
PDXH_MYCVP
PDXH_MYXXD
PDXH_NEIG1
PDXH_NEIMB
PDXH_NITHX
PDXH_NITWN
PDXH_NOCFA
PDXH_NOCSJ
PDXH_NOSP7
PDXH_NOSS1
PDXH_NOVAD
PDXH_OCHA4
PDXH_PARDP
PDXH_PARL1
PDXH_PARP8
PDXH_PECAS
PDXH_PELUB
PDXH_PHOLL
PDXH_PHOPR
PDXH_POLNA
PDXH_POLSJ
PDXH_POLSQ
PDXH_PORGI
PDXH_PROMH
PDXH_PROMM
PDXH_PSEA6
PDXH_PSEAE
PDXH_PSEF5
PDXH_PSEFS
PDXH_PSEHT
PDXH_PSEMY
PDXH_PSEPK
PDXH_PSESM
PDXH_PSEU5
PDXH_PSYA2
PDXH_PSYIN
PDXH_PSYWF
PDXH_RALPJ
PDXH_RHIEC
PDXH_RHILO
PDXH_RHIME
PDXH_RHOBA
PDXH_RHOFT
PDXH_RHOJR
PDXH_RHOPA
PDXH_RHOPB
PDXH_RHORT
PDXH_RHOS4
PDXH_ROSDO
PDXH_RUBXD
PDXH_RUEPO
PDXH_RUEST
PDXH_RUTMC
PDXH_SACD2
PDXH_SACEN
PDXH_SALRD
PDXH_SALTY
PDXH_SERP5
PDXH_SHEAM
PDXH_SHEDO
PDXH_SHEFN
PDXH_SHELP
PDXH_SHEON
PDXH_SHEPA
PDXH_SHEWM
PDXH_SHIDS
PDXH_SINFN
PDXH_SODGM
PDXH_SPHAL
PDXH_SPHWW
PDXH_STRAW
PDXH_STRCO
PDXH_SYNY3
PDXH_TERTT
PDXH_THEEB
PDXH_THEFY
PDXH_VEREI
PDXH_VIBCH
PDXH_VIBF1
PDXH_VIBPA
PDXH_VIBTL
PDXH_VIBVY
PDXH_WIGBR
PDXH_XANCP
PDXH_XANOR
PDXH_XANP2
PDXH_XYLFA
PDXH_YERPE
PDXH_ZYMMO
PNPO_BOVIN
PNPO_DICDI
PNPO_HUMAN
PNPO_MOUSE
PNPO_RAT
Q0FF11_9RHOB
Q0FMD0_PELBH
Q0FXD7_9RHIZ
Q0S4R8_RHOJR
Q0UHR3_PHANO
Q12Q20_SHEDO
Q17HB9_AEDAE
Q17HC0_AEDAE
Q1KKW1_TAKRU
Q1N1P0_9GAMM
Q1NEX2_SPHSS
Q1PCB0_BOMMO
Q1YGM1_AURMS
Q1YS83_9GAMM
Q1ZAX7_9GAMM
Q1ZTJ2_PHOAS
Q26CM7_FLABB
Q2BH68_NEPCE
Q2CG54_OCEGH
Q2GE36_NEOSM
Q2H0G3_CHAGB
Q2TWP8_ASPOR
Q2UIJ4_ASPOR
Q3L972_RHOE4
Q4C3B6_CROWT
Q5A6K4_CANAL
Q5A6U7_CANAL
Q5KCH8_CRYNJ
Q5ZTM2_LEGPH
Q6BL19_DEBHA
Q6C946_YARLI
Q6CW45_KLULA
Q6D3P6_PECAS
Q6FQP0_CANGA
Q75E94_ASHGO
Q7KSW3_DROME
Q7QK95_ANOGA
Q7S8J8_NEUCR
Q820A5_PSEAE
Q82GS3_STRAW
Q9F370_STRCO
Q9VHZ5_DROME
R0K1F2_SETT2
R1FZK5_BOTPV
R4G801_RHOPR
R4GH05_CHICK
R4LFJ6_9ACTN
R4SVQ2_AMYOR
R4THQ5_AMYOR
R4VM74_9GAMM
R4XFA9_TAPDE
R4YST9_OLEAN
R4Z1Y4_9ACTN
R5EWI9_9GAMM
R5G428_9PORP
R5J5V6_9BACE
R5JK66_9BACE
R5MLW6_9BACE
R6D6E1_9BACE
R6KM88_9BACE
R6T2K3_9BACE
R7DVA1_9BACE
R7EBE3_9BACE
R7L933_9BACT
R7SD52_TREMS
R7WN87_9NOCA
R7WR90_9NOCA
R7XSH3_9ACTN
R7YGI8_CONA1
R7ZUW3_9BACT
R8ATU2_PLESH
R8BBA6_TOGMI
R9AHJ2_WALI9
R9AK32_9GAMM
R9GWE2_9SPHI
R9P8C5_PSEHS
R9PME0_AGAAL
S0DSB1_GIBF5
S0EA38_GIBF5
S2DJ35_9BACT
S2LII6_9GAMM
S2YHP1_9ACTN
S2YHT3_9ACTN
S3CER2_OPHP1
S3CEW1_OPHP1
S3DCP1_GLAL2
S3N6Y8_9GAMM
S3NPM8_9GAMM
S3X8Q0_9ACTN
S3Y604_9MICO
S3ZQM3_9ACTN
S4APD9_9ACTN
S4XJC5_SORCE
S5V512_STRC3
S5VPF2_STRC3
S5XRY3_PARAH
S6AT52_PSERE
S6BD74_9GAMM
S6EFQ7_ZYGB2
S6FAY9_AVIPA
S6HGJ9_9GAMM
S6KAW2_9PSED
S7MNJ7_MYOBR
S7RJN7_GLOTA
S7VWG5_9FLAO
S8BLB9_DACHA
S8EM71_FOMPI
S9PP36_9DELT
S9QFP0_9RHOB
S9QHD5_9RHOB
S9QSA6_9RHOB
S9VWU0_SCHCR
S9XG74_CAMFR
S9ZNB2_9RHOO
T0CAD3_9DELT
T0GCB9_9SPHN
T0GI29_9SPHN
T0J2G1_9SPHN
T0KKI9_9SPHN
T0LIU1_COLGC
T0P946_PHOTE
T0RKD2_9DELT
T0RVA1_9DELT
T0SZ82_9DELT
T1G1B2_HELRO
T1H5M5_MEGSC
T1J8D0_STRMM
T1JX70_TETUR
T2KN52_9FLAO
U1JD11_9GAMM
U1NAP4_ASCSU
U1PWP3_9ACTO
U2A1K1_9PSED
U2EB89_9GAMM
U2ELF1_9GAMM
U2J471_9SPHI
U2XAY3_9MICO
U2ZNB3_PSEAC
U2ZR98_PSEAC
U3A2K1_9SPHN
U3AL32_9VIBR
U3AR89_9CAUL
U3B4B1_9VIBR
U3BF47_VIBPR
U3TQJ2_9ENTR
U3U6M7_9GAMM
U4KFY1_9VIBR
U4KTV3_PYROM
U4U7K8_DENPD
U4UX13_9RHOB
U5BYB9_9BACT
U5DIX1_9CHRO
U5E3Q6_NOCAS
U5HC24_USTV1
U5NEI9_9BURK
U5Q7T1_9BACT
U5VSN9_9ACTN
U5WQX8_MYCKA
U5WVN8_MYCKA
U6B5D3_9RHIZ
U6P6H2_HAECO
U7FT50_9RHOB
U7P5X6_9GAMM
U7PMJ8_SPOS1
U7Q2N4_SPOS1
U7U6Z2_9BURK
U7U7M3_9BURK
U9VXQ8_9CYAN
V2IIY7_9BURK
V2UP86_9GAMM
V2UTU7_9GAMM
V2X985_MONRO
V3T0I7_SERS3
V4A7C8_LOTGI
V4IRP8_9ACTN
V4IWT5_9ACTN
V4JAZ1_9DELT
V4JCW3_9GAMM
V4P6H4_9CAUL
V4PI59_9CAUL
V4QY99_9RHIZ
V4Y433_9PROT
V5AN09_ENTCL
V5EK95_KALBG
V5SD22_9RHIZ
V5U9V2_9BURK
V5XHE8_MYCNE
V6F915_9PROT
V6JYD6_STRNV
V6K6D8_STRRC
V6K7M7_STRNV
V6KFB3_STRRC
V6L4S0_9ACTN
V6SA21_9FLAO
V7EKV4_9RHOB
V7FUH8_9RHIZ
V8D4W9_9ACTN
V9HL35_9NEIS
V9TW33_9PROT
V9VSW8_9RHOB
V9XNE4_9NOCA
V9XNU8_9NOCA
W0AMV6_9SPHN
W0BBV8_9GAMM
W0DVH8_9GAMM
W0E1K8_MARPU
W0EY96_9BACT
W0HCX6_PSECI
W0HTJ2_9GAMM
W0IYC2_9BACT
W0JAR6_9BACT
W0LJA4_9GAMM
W0PD14_9BURK
W0RLR3_9BACT
W1DFJ8_KLEPN
W1E5V2_KLEPN
W1I046_KLEPN
W1IPG9_9GAMM
W1IQI2_9GAMM
W1IQN5_9GAMM
W1IVE6_9GAMM
W1J8E1_9GAMM
W1ND42_9GAMM
W1QEE8_OGAPD
W1RV21_9SPHN
W2CGT0_9PORP
W2ENA2_9ACTN
W2RZQ6_9EURO
W2USW2_9FLAO
W3RJ73_9BRAD
W3X158_9PEZI
W3XB19_9PEZI
W4HPB8_9RHOB
W4K8F9_9HOMO
W4LIT6_9BACT
W4LL36_9BACT
W4LVH7_9BACT
W4MDR3_9BACT
W4P466_9BACE
W4PQK8_9BACE
W4UT02_9BACE
W4Y0A9_STRPU
W5JE08_ANODA
W5KTB8_ASTMX
W5N798_LEPOC
W5PCU5_SHEEP
W5T965_9NOCA
W5W096_9PSEU
W5WZQ3_BDEBC
W5YGG9_KOMXY
W5YI33_9ALTE
W6IYW9_9ENTR
W6JVR3_9MICO
W6KK41_9PROT
W6LZ11_9GAMM
W6M070_9GAMM
W6MN20_9ASCO
W6NH33_HAECO
W6TUC0_9SPHI
W6ULG5_ECHGR
W6WD39_9RHIZ
W6XQZ9_COCCA
W7HMX1_9PEZI
W7IDR0_9PSEU
W7MC25_GIBM7
W7Q3L4_9GAMM
W7QJ85_9ALTE
W7QSY0_9ALTE
W7SJ47_9PSEU
W7TXG4_9STRA
W7XUA5_9BACT
W8F5B3_9BACT
W8KNY9_HALHR
W8QVU8_PSEST
W8S476_9RHOB
W8V752_YEREN
W8VXX2_9FLAO
W8X9T6_CASDE
W9AX83_9MYCO
W9C9M7_9HELO
W9E5X8_RHILI
W9G9Z0_9MICO
W9GKW0_9MICO
W9H8D4_9PROT
W9T980_9PSED
W9V585_9GAMM
W9VRC5_9EURO
W9X395_9EURO
W9Y610_9EURO
W9YYM8_9EURO
X0CIA1_FUSOX
X0CIY6_FUSOX
X0CTE7_FUSOX
X0CU83_FUSOX
X0DIB4_FUSOX
X0IZH2_FUSOX
X0JDB0_FUSOX
X0JDE9_FUSOX
X0K514_FUSOX
X0KBK7_FUSOX
X2H4P8_9NEIS
X5DCZ4_9BACT
X5DN66_9CORY
X5GW54_9RICK
X5JNA4_9NOST
X5KX68_9MYCO
X5MGF0_9RHIZ
X6D7U0_9RHIZ
X6GFT1_9RHIZ
X6KZN3_9RHOB
X6MRI3_RETFI
X6NPK3_RETFI
X7E4W5_9GAMM
X7EL12_9RHOB
X7F5E3_9RHOB
X7Y7M5_MYCKA
X8C551_MYCXE
X8DC29_9MYCO
X8DJL3_9MYCO
X8DYS6_9MYCO
X8EZ23_MYCUL
Z4WRK3_9PORP
Z5XQS6_9GAMM
Z9JN72_9MICO
Z9JQ29_9MICO
