# Supplementary material for: Widespread evolutionary crosstalk among protein domains in the context of multi-domain proteins
Source: PLoS One. 2018 Aug 31;13(8):e0203085. doi: 10.1371/journal.pone.0203085 (PMC6118372; doi:10.1371/journal.pone.0203085)
Supplement: S1 File — This archive contains a file presenting the list of UniProt identifiers of the URPs sequences included in the multi-domain MSAs for each of the 2,063 studied multi-domain architectures, and files containing the values of MI¯ and nMI¯ for individual domain pairs before and after domain sequence shuffling. (GZ) [file pone.0203085.s001.tar.gz › ./Pfam_family_vectors/PF04997_PF00623_PF04983_PF05000_PF04998_all_alignment_sequences_UniProt_IDs]

A0A010RDV0_9PEZI
A0A010SBS7_9PEZI
A0A011QJ46_9PROT
A0A011TBS3_9RHIZ
A0A014P734_9HYPO
A0A015I0H8_9GLOM
A0A015K711_9GLOM
A0A016T6K7_9BILA
A0A016T8S8_9BILA
A0A016T8Y5_9BILA
A0A016TZ37_9BILA
A0A016U142_9BILA
A0A017RUK5_9CLOT
A0A017S1F3_9EURO
A0A017SQ83_9EURO
A0A017T373_9DELT
A0A021XAS5_9RHIZ
A0A022Q6E3_ERYGU
A0A022RGY6_ERYGU
A0A022RI56_ERYGU
A0A023B244_GRENI
A0A023NV48_9GAMM
A0A024FZU0_9STRA
A0A024G1Q2_9STRA
A0A024JTQ4_9MYCO
A0A024TT56_9STRA
A0A024TY59_9STRA
A0A026WLH6_CERBI
A0A026X3Q1_CERBI
A0A044QT34_ONCVO
A0A044SU83_ONCVO
A0A045J9E2_MYCTX
A0A058ZAP6_9EUKA
A0A058ZAR8_9EUKA
A0A058ZG75_9EUKA
A0A059A1S5_EUCGR
A0A059AFA8_EUCGR
A0A059AFY5_EUCGR
A0A059F2F3_9MICR
A0A059JI26_9EURO
A0A059JI86_9EURO
A0A059LGF6_9CHLO
A0A059LLU7_9CHLO
A0A059MNB0_9NOCA
A0A060HJ87_9ARCH
A0A060R7W6_9BACT
A0A060SU33_PYCCI
A0A060UVZ8_9PROT
A0A061D0S8_BABBI
A0A061DCI5_BABBI
A0A061EW90_THECC
A0A061EX26_THECC
A0A061FU60_THECC
A0A061H1K5_9BASI
A0A061J9A8_TRYRA
A0A061QEW7_9PROT
A0A063BLU6_9HYPO
A0A066WH09_9BASI
A0A066WN95_9BASI
A0A066X5H4_COLSU
A0A066X9I1_COLSU
A0A067BZK1_SAPPC
A0A067GCD6_CITSI
A0A067LHS5_JATCU
A0A067MEE7_9HOMO
A0A067N3B1_9HOMO
A0A067NPA3_PLEOS
A0A067P0S9_PLEOS
A0A067QFZ6_9HOMO
A0A067QLB8_9HOMO
A0A067R6B1_ZOONE
A0A067R6M7_ZOONE
A0A067TJK3_9AGAR
A0A067TNM3_9AGAR
A0A068NM67_9ACTO
A0A068RH27_9FUNG
A0A068SG85_9FUNG
A0A068X6M1_HYMMI
A0A068XG22_HYMMI
A0A068XXB6_ECHMU
A0A072PNS4_9EURO
A0A072Q430_9EURO
A0A072UMD2_MEDTR
A0A074S9B3_9HOMO
A0A074T6Y9_HAMHA
A0A074VX54_9PEZI
A0A074W3N7_9PEZI
A0A074WF22_9PEZI
A0A074X3T8_9PEZI
A0A074XCH4_AURPU
A0A074XQH9_AURPU
A0A074Y438_9PEZI
A0A074YPP3_9PEZI
A0A074YWU0_9TREM
A0A075AR47_9FUNG
A0A075B1U9_9FUNG
A0A075LNK4_9BACI
A0A075LQH6_9EURY
A0A077C2J6_9RICK
A0A077LT65_9MICO
A0A077MG73_9MICO
A0A077RRL8_WHEAT
A0A077Z093_TRITR
A0A078AVQ3_STYLE
A0A078B697_STYLE
A0A078BU22_BRANA
A0A078C510_BRANA
A0A078EZR2_BRANA
A0A078F415_BRANA
A0A078KB07_9GAMM
A0A078KM27_9FIRM
A0A078MBK5_9STAP
A0A080JUL8_9NEIS
A0A080K270_9NEIS
A0A080KDZ1_9GAMM
A0A080M2A8_9PROT
A0A081BFE6_9RHIZ
A0A081BJ61_9LACO
A0A081CCR4_PSEA2
A0A081D3E8_9RHIZ
A0A081M8K7_9RHIZ
A0A081NVB6_9BACL
A0A081PCY3_9SPHI
A0A084FZX1_9PEZI
A0A084QEI0_9HYPO
A0A084QJI6_9HYPO
A0A084UAD6_9RHIZ
A0A084W1A9_ANOSI
A0A084W4H3_ANOSI
A0A085EUC9_9RHIZ
A0A085F7T9_9BRAD
A0A085N0I5_9BILA
A0A085NIU9_9BILA
A0A086MK65_9RHIZ
A0A086TBR4_ACRC1
A0A086TBV7_ACRC1
A0A087B534_9BIFI
A0A087BS88_9BIFI
A0A087CXJ2_9BIFI
A0A087DGI2_9BIFI
A0A087E0I8_9BIFI
A0A087GYQ9_ARAAL
A0A087QKJ4_APTFO
A0A087QYT3_APTFO
A0A087SLP5_AUXPR
A0A087SNI7_AUXPR
A0A087VGN0_BALRE
A0A087XIX0_POEFO
A0A087ZRC2_APIME
A0A088AAX4_APIME
A0A088SZ28_9MOLU
A0A090D1Q0_9CHLA
A0A090GPR2_9RHIZ
A0A090IU89_9BACI
A0A090L3D4_STRRB
A0A090N4R1_OSTTA
A0A091AT38_9GAMM
A0A091B785_9GAMM
A0A091DKK2_FUKDA
A0A091EN11_FUKDA
A0A091FU54_9AVES
A0A091FXB7_CORBR
A0A091GAI3_9AVES
A0A091HHL6_BUCRH
A0A091IJY3_CALAN
A0A091IUQ1_9AVES
A0A091JC22_9AVES
A0A091K164_COLST
A0A091MB02_CARIC
A0A091MDZ2_CARIC
A0A091MGT8_9PASS
A0A091NWW0_HALAL
A0A091P353_9PASS
A0A091Q5R0_LEPDC
A0A091QZG5_MERNU
A0A091RXE4_NESNO
A0A091SUH7_NESNO
A0A091UG42_PHALP
A0A091UL65_NIPNI
A0A091UZK5_PHORB
A0A091VM98_NIPNI
A0A091W6V7_OPIHO
A0A091WFC5_OPIHO
A0A093CG75_9AVES
A0A093EQD3_TYTAL
A0A093FED3_TYTAL
A0A093FPH3_GAVST
A0A093FYX4_PICPB
A0A093G4M2_PICPB
A0A093HZ50_STRCA
A0A093I747_EURHL
A0A093J818_FULGA
A0A093PHQ1_PHACA
A0A093QHA2_9PASS
A0A093QKA6_9PASS
A0A093YDK1_9PEZI
A0A093YJN7_9PEZI
A0A093Z1J7_9PEZI
A0A093Z376_9PEZI
A0A093ZQS3_9PEZI
A0A093ZYA1_9PEZI
A0A094AK96_9PEZI
A0A094BW32_9PEZI
A0A094BXG3_9PEZI
A0A094C7D7_9PEZI
A0A094C9V3_9PEZI
A0A094CYW7_9PEZI
A0A094DZL6_9PEZI
A0A094E4I9_9PEZI
A0A094E687_9PEZI
A0A094FPU3_9PEZI
A0A094FSB4_9PEZI
A0A094HU66_9PEZI
A0A094I8W5_9PEZI
A0A094IB62_9PEZI
A0A094IM12_9PEZI
A0A094J2P0_9PEZI
A0A094JL37_9BACL
A0A094K7S5_9PEZI
A0A094KKA7_ANTCR
A0A094KXZ7_ANTCR
A0A094PYV5_9ACTN
A0A094ZJ95_SCHHA
A0A094ZXP8_SCHHA
A0A095C2Q2_CRYGR
A0A095D325_CRYGR
A0A095VC19_9RHIZ
A0A095Z9V5_9FIRM
A0A095ZLP0_9MICC
A0A095ZTB2_9FIRM
A0A096LUI7_POEFO
A0A096NZW8_PAPAN
A0A096NZX0_PAPAN
A0A096P4H4_PAPAN
A0A096PBL4_OSTTA
A0A096R7B6_MAIZE
A0A097SS72_9MOLU
A0A098EQ67_9BACL
A0A098T5S9_9RHIZ
A0A098VQ54_9MICR
A0A098VXS9_9MICR
A0A099GKW6_9RHOB
A0A099P516_PICKU
A0A099Z476_TINGU
A0A0A0ACN1_CHAVO
A0A0A0AFF1_CHAVO
A0A0A0DH79_9STRE
A0A0A0EKP0_9GAMM
A0A0A0EVB7_9GAMM
A0A0A0EWF2_9GAMM
A0A0A0LF53_CUCSA
A0A0A0LV87_CUCSA
A0A0A0MAN3_9GAMM
A0A0A1FLF6_9MYCO
A0A0A1H5T1_9BURK
A0A0A1T8K0_9HYPO
A0A0A1TJK4_9HYPO
A0A0A1U5A2_ENTIV
A0A0A1U5W2_ENTIV
A0A0A1URT6_9HYPO
A0A0A2EJK0_9PORP
A0A0A2I945_PENEN
A0A0A2LBN3_PENIT
A0A0A2TDJ7_9BACI
A0A0A2U064_9FIRM
A0A0A2V7Q0_9BACI
A0A0A2VWL0_BEABA
A0A0A2X2Q2_9GAMM
A0A0A5G8A1_9BACI
A0A0A5GB55_9BACI
A0A0A6VDV1_9BACI
A0A0A7LDU7_9EURY
A0A0A7V829_9ARCH
A0A0A8HT94_STAHY
A0A0A8JEJ9_BACSX
A0A0A8K4B5_9RHIZ
A0A0A8LAA7_9SACH
A0A0A8LBF5_9SACH
A0A0B0MY34_GOSAR
A0A0B1TLL0_OESDE
A0A0B2BME1_9ACTN
A0A0B2QQN8_GLYSO
A0A0B2UJZ8_9MICR
A0A0B2UL29_9MICR
A0A0B2UXX9_TOXCA
A0A0B2WJH8_9HYPO
A0A0B2WR88_9HYPO
A0A0B3ATF6_9ARCH
A0A0B4G9L1_9HYPO
A0A0B4H0T6_9HYPO
A0A0B4I3Y5_9HYPO
A0A0B4R7D7_9BACL
A0A0B4X143_9RHIZ
A0A0B5HLU2_9ARCH
A0A0B5HQA8_9ARCH
A0A0B5HXL7_9ARCH
A0A0B6WUV7_9BACT
A0A0B7N0R6_9FUNG
A0A0B8NEG7_9NOCA
A0A0C1L3S1_9BACT
A0A0C1L7V6_9BACT
A0A0C2BJS0_9BURK
A0A0C2D1R5_9DELT
A0A0C2M8V0_THEKT
A0A0C2XD87_AMAMU
A0A0C2Y928_HEBCY
A0A0C2ZGM2_9HOMO
A0A0C3AQU0_9HOMO
A0A0C3AZW2_9HOMO
A0A0C3CAF5_HEBCY
A0A0C3D5E0_9PEZI
A0A0C3EKZ8_9HOMO
A0A0C3FWT5_9HOMO
A0A0C3G4G1_9HOMO
A0A0C3HE27_9PEZI
A0A0C3NQA9_PISTI
A0A0C3PT54_PHLGI
A0A0C3PUV3_PISTI
A0A0C3SEK6_PHLGI
A0A0C4DRK4_MAGP6
A0A0C4DS51_MAGP6
A0A0C5RB66_9MOLU
A0A0C7MYP4_9SACH
A0A0C7N3T2_9SACH
A0A0C9MG59_9FUNG
A0A0C9NP46_9BACT
A0A0C9VAM5_9HOMO
A0A0C9X5Z6_9AGAR
A0A0C9Y3H9_9AGAR
A0A0C9Y7K1_9HOMO
A0A0C9ZJ02_9HOMO
A0A0C9ZTB2_9HOMO
A0A0D0AY34_9HOMO
A0A0D0CAS7_9AGAR
A0A0D0D679_9HOMO
A0A0D0E3K4_9HOMO
A0A0D0F4X1_9SPHI
A0A0D0SC59_9FIRM
A0A0D1DT74_USTMA
A0A0D1E492_USTMA
A0A0D1LQL2_9MYCO
A0A0D1VWJ6_9EURO
A0A0D1W2C5_9EURO
A0A0D1Y1F0_9PEZI
A0A0D1YNZ4_9EURO
A0A0D1ZM22_9EURO
A0A0D1ZNV4_9EURO
A0A0D2A993_9PEZI
A0A0D2AGS7_9EURO
A0A0D2ART6_9EURO
A0A0D2ATL7_9EURO
A0A0D2AV95_9EURO
A0A0D2C9R2_9EURO
A0A0D2DGY3_9EURO
A0A0D2DS80_9EURO
A0A0D2DTZ6_9EURO
A0A0D2DVG3_9EURO
A0A0D2EG18_9EURO
A0A0D2EQ20_9EURO
A0A0D2F0X2_9EURO
A0A0D2FL92_9EURO
A0A0D2GMT3_9DELT
A0A0D2IVG2_9EURO
A0A0D2J3B9_9EURO
A0A0D2K8Z9_9EURO
A0A0D2P701_9AGAR
A0A0D2PNW2_9AGAR
A0A0D2QHR9_GOSRA
A0A0D2QKE9_GOSRA
A0A0D2VGW4_CAPO3
A0A0D2VTB7_CAPO3
A0A0D2YCC0_FUSO4
A0A0D3AKT9_BRAOL
A0A0D3DU03_BRAOL
A0A0D3FXD7_9ORYZ
A0A0D4CID6_9LACO
A0A0D5LX73_9RHIZ
A0A0D6A1P5_9LACO
A0A0D6XRQ1_9STAP
A0A0D6Z968_9BACI
A0A0D7AKP8_9AGAR
A0A0D7B6X9_9HOMO
A0A0D7BW16_9HOMO
A0A0D8CLP4_9GAMM
A0A0D8HKY4_9ACTN
A0A0D8XES4_DICVI
A0A0D9N1Q1_ASPFA
A0A0D9RAA7_CHLSB
A0A0D9RUN1_CHLSB
A0A0D9W6L5_9ORYZ
A0A0D9W6L6_9ORYZ
A0A0D9WS32_9ORYZ
A0A0D9WS33_9ORYZ
A0A0D9WS34_9ORYZ
A0A0D9ZMI7_9ORYZ
A0A0D9ZMI9_9ORYZ
A0A0E0ABU1_9ORYZ
A0A0E0KS80_ORYPU
A0A0E0KS82_ORYPU
A0A0E0LDG9_ORYPU
A0A0E0PAX6_ORYRU
A0A0E0PAX7_ORYRU
A0A0E3L112_9EURY
A0A0E3YWC3_9BACT
A0A0E9MUI9_9BACT
A0A0E9NDZ0_9ASCO
A0A0E9NMD5_9ASCO
A0A0F0IEA4_ASPPU
A0A0F2LB85_9CREN
A0A0F2NLC2_9FIRM
A0A0F2PQK0_9RHIZ
A0A0F2SE69_9FIRM
A0A0F3K105_9NEIS
A0A0F3RSU4_9LACO
A0A0F4GND2_9PEZI
A0A0F4GNT9_9PEZI
A0A0F4XDJ8_HANUV
A0A0F4XDY0_HANUV
A0A0F4YF84_TALEM
A0A0F4YPM7_TALEM
A0A0F4Z6E5_9PEZI
A0A0F4ZCP3_9PEZI
A0A0F5FLT9_9RHIZ
A0A0F5FVI4_9RHIZ
A0A0F5L4P4_9RHIZ
A0A0F5PTR2_9RHIZ
A0A0F5QHA6_9RHIZ
A0A0F6YHV5_9DELT
A0A0F7FIK3_9CREN
A0A0F7HPH5_9STAP
A0A0F7IFI3_9EURY
A0A0F7PP61_9RHIZ
A0A0F7TLA6_9EURO
A0A0F7VGZ0_9EURO
A0A0F8AY43_CERFI
A0A0F8B363_CERFI
A0A0F8BYM3_LARCR
A0A0F8U4W7_9EURO
A0A0F8VH35_9ARCH
A0A0F8W233_9ARCH
A0A0F9WBH2_9MICR
A0A0F9X9D7_TRIHA
A0A0F9XNC1_TRIHA
A0A0F9XT79_9BACT
A0A0F9YPV1_9MICR
A0A0G0FK83_9BACT
A0A0G0IFK1_9BACT
A0A0G0JS03_9BACT
A0A0G0KZ39_9BACT
A0A0G0MQC4_9BACT
A0A0G0NFY7_9BACT
A0A0G0PX45_9BACT
A0A0G0RM30_9BACT
A0A0G0RW71_9BACT
A0A0G0SIZ7_9BACT
A0A0G0T4V5_9BACT
A0A0G0TEP0_9BACT
A0A0G0W9U8_9BACT
A0A0G0WJZ5_9BACT
A0A0G0XJK9_9BACT
A0A0G0YIC3_9BACT
A0A0G0Z434_9BACT
A0A0G1D7M7_9BACT
A0A0G1H4A6_9BACT
A0A0G1H6W7_9BACT
A0A0G1L8Q3_9BACT
A0A0G1NAX3_9BACT
A0A0G1NJG4_9BACT
A0A0G1QYV1_9BACT
A0A0G1T6C6_9BACT
A0A0G1TFI1_9BACT
A0A0G1VCB6_9BACT
A0A0G1XLR0_9BACT
A0A0G1XPT2_9BACT
A0A0G2A7J7_9BACT
A0A0G2AC26_9BACT
A0A0G2ARB2_9BACT
A0A0G2F6W4_9PEZI
A0A0G2GTD6_9PEZI
A0A0G2HWR6_9PEZI
A0A0G2HX21_9EURO
A0A0G2I268_9EURO
A0A0G3IFG1_9MYCO
A0A0G3WJ27_9BACT
A0A0G4AY38_9BACT
A0A0G4ECV8_VITBC
A0A0G4F8E0_VITBC
A0A0G4IJ64_PLABS
A0A0G4IZ60_PLABS
A0A0G4KQ84_9PEZI
A0A0G4KQ89_9PEZI
A0A0G4P7U4_PENCA
A0A0G4PF89_PENCA
A0A0H1ADX5_9RHIZ
A0A0H1BB07_9EURO
A0A0H1BE29_9EURO
A0A0H1R4D3_9RHIZ
A0A0H1SC21_9MOLU
A0A0H2RZI6_9HOMO
A0A0H2S6E2_9HOMO
A0A0H3JAQ0_CLOPA
A0A0H3XK21_9MOLU
A0A0H4KR91_9BACI
A0A0H4LPV9_9LACO
A0A0H4QK56_9LACO
A0A0H5BK70_BLAVI
A0A0H5BZL9_CYBJA
A0A0H5C329_CYBJA
A0A0H5S3M2_BRUMA
A0A0H5S4D7_BRUMA
A0A0I9UMM5_9MYCO
A0A0J0XCR0_9TREE
A0A0J0XZI3_9TREE
A0A0J6NGJ1_9NEIS
A0A0J6R2M5_9RHIZ
A0A0J6YFI0_COCIT
A0A0J7BBZ6_COCIT
A0A0J7HR76_9BACT
A0A0J8B4Y0_BETVU
A0A0J8B7L2_BETVU
A0A0J8BF94_BETVU
A0A0J8D3J1_BETVU
A0A0J8D3J8_BETVU
A0A0J8D8R4_BETVU
A0A0J8FYQ4_BETVU
A0A0J8R7I4_COCIT
A0A0J8RDQ3_COCIT
A0A0J8RQV0_COCIT
A0A0J8YTG1_9BACT
A0A0J9VXA2_FUSO4
A0A0K0DY02_STRER
A0A0K0E4R2_STRER
A0A0K0EUK8_9BILA
A0A0K0FAM9_9BILA
A0A0K0IYK3_BRUMA
A0A0K0JP34_BRUMA
A0A0K0TWN7_9RHIZ
A0A0K0XYB7_9GAMM
A0A0K1K0P8_9BURK
A0A0K2DTW7_PISSA
A0A0K6GFD6_9HOMO
A0A0K8LBF2_9EURO
A0A0K8LNA2_9EURO
A0A0K9QM15_SPIOL
A0A0K9RTT8_SPIOL
A0A0L0BY60_LUCCU
A0A0L0DAJ7_THETB
A0A0L0DJG1_THETB
A0A0L0FSP3_9EUKA
A0A0L0HBX1_SPIPN
A0A0L0HMV1_SPIPN
A0A0L0N439_9HYPO
A0A0L0NEU2_9HYPO
A0A0L0NJL4_9HYPO
A0A0L0NVM0_9ASCO
A0A0L0P716_9ASCO
A0A0L0S2L7_ALLMA
A0A0L0SEG7_ALLMA
A0A0L0T1Z4_ALLMA
A0A0L0V132_9BASI
A0A0L0VHT0_9BASI
A0A0L1HWL0_9PLEO
A0A0L1HZH8_9PLEO
A0A0L1IYU9_ASPNO
A0A0L1J1L6_ASPNO
A0A0L1KQR2_9EUGL
A0A0L6VSN3_9BASI
A0A0L6WEQ1_9AGAR
A0A0L6WP71_9AGAR
A0A0L7LT02_9NEOP
A0A0L7QKC7_9HYME
A0A0L7RFG8_9HYME
A0A0L8H7R1_OCTBM
A0A0L9SHX9_9HYPO
A0A0L9SHZ2_9HYPO
A0A0L9TUH2_PHAAN
A0A0L9V6S5_PHAAN
A0A0M0BMW7_9ARCH
A0A0M0BPK1_9ARCH
A0A0M0BQ35_9ARCH
A0A0M0BZA9_9ARCH
A0A0M0WF85_9BACI
A0A0M1JFD1_9GAMM
A0A0M2LMQ5_9MICO
A0A0M2UTT9_9BACT
A0A0M2ZL52_9MYCO
A0A0M3BQ72_9RHIZ
A0A0M3JXI5_ANISI
A0A0M4MXB9_9ACTN
A0A0M6ZNZ3_9RHOB
A0A0M8K9E2_9CHLR
A0A0M8NT67_9EURO
A0A0M8P0D8_9EURO
A0A0M8ZVH5_9HYME
A0A0M8ZWW7_9HYME
A0A0M9F0B9_9HYPO
A0A0M9GL05_9RHOB
A0A0M9VMN2_9BASI
A0A0M9VU28_9HYPO
A0A0N0JSU5_9BRAD
A0A0N0V888_9HYPO
A0A0N0VG01_9TRYP
A0A0N0XJU6_9NEIS
A0A0N1P228_9EURO
A0A0N1PCV8_LEPSE
A0A0N4TQU4_BRUPA
A0A0N4WIV3_HAEPC
A0A0N4Z3L6_PARTI
A0A0N4ZQL0_PARTI
A0A0N5AIV0_9BILA
A0A0N5AWC2_9BILA
A0A0N5D6F5_THECL
A0A0N5DSB4_TRIMR
A0A0N7L4X0_9STRA
A0A0N8IAX0_9MOLU
A0A0N8JWX1_9TELE
A0A0N8K3F1_9RHOB
A0A0N8KDJ4_9RHIZ
A0A0N8NSP9_9CLOT
A0A0N8P1X7_9ARCH
A0A0N8W6L5_9EURY
A0A0N8W8G0_9BACT
A0A0N9Y203_9ARCH
A0A0N9ZFZ2_9RHOB
A0A0P0N1E5_9CREN
A0A0P0NKW7_9SPHI
A0A0P0P2N0_9CAUL
A0A0P1AC69_9STRA
A0A0P1BDF1_9BASI
A0A0P1BG40_9BASI
A0A0P4UKS5_ROSNE
A0A0P6X4R5_9CHLR
A0A0P6X7F2_9CHLR
A0A0P7X0B7_9ALTE
A0A0P7ZH78_9EURY
A0A0P9DW25_9ARCH
A0A0Q0VBX1_9SPHI
A0A0Q0WLX0_9EURY
A0A0Q1AIC4_9EURY
A0A0Q1C1D4_9EURY
A0A0Q2XAZ3_MYCGO
A0A0Q3KX96_9BRAD
A0A0Q4B8A5_9BACE
A0A0Q4HI08_9MICO
A0A0Q4XM77_9RHIZ
A0A0Q4XSQ4_9RHIZ
A0A0Q5D1M0_9RHIZ
A0A0Q5GRP3_9RHIZ
A0A0Q5V464_9CAUL
A0A0Q5WFT8_9RHIZ
A0A0Q5ZYB3_9RHIZ
A0A0Q6BY26_9RHIZ
A0A0Q6CUG3_9RHIZ
A0A0Q6D0H9_9RHIZ
A0A0Q6EM05_9RHIZ
A0A0Q6FU78_9ACTN
A0A0Q6G8H3_9RHIZ
A0A0Q6KE23_9BRAD
A0A0Q6M130_9RHIZ
A0A0Q6SH61_9RHIZ
A0A0Q6WGS4_9BURK
A0A0Q7BD85_9ACTN
A0A0Q7DND1_9CAUL
A0A0Q7IF31_9RHIZ
A0A0Q7JZN0_9ACTN
A0A0Q7PAT7_9RHIZ
A0A0Q7QL25_9ACTN
A0A0Q7WAT1_9RHIZ
A0A0Q7YDD8_9RHIZ
A0A0Q8AQW5_9RHIZ
A0A0Q8BP61_9RHIZ
A0A0Q8N4J5_9RHIZ
A0A0Q9DX08_9RHIZ
A0A0Q9ED57_9GAMM
A0A0Q9HEZ9_9BRAD
A0A0Q9IZ71_9BRAD
A0A0Q9Q6M2_9GAMM
A0A0Q9YDY9_9BACI
A0A0R0BCH6_9GAMM
A0A0R0DSM9_9GAMM
A0A0R0EC04_9GAMM
A0A0R0LX32_9MICR
A0A0R0M6Y9_9MICR
A0A0R1GIY1_9LACO
A0A0R1GQ37_9LACO
A0A0R1HZ56_9LACO
A0A0R1JIM7_9LACO
A0A0R1KFN3_9LACO
A0A0R1N8M3_9LACO
A0A0R1QBU5_9LACO
A0A0R1QR42_9LACO
A0A0R1RHM4_9LACO
A0A0R1RRH9_9LACO
A0A0R1UGP1_9LACO
A0A0R1XQU9_9LACO
A0A0R1ZZ16_9LACO
A0A0R2B2B4_LACCL
A0A0R2B7F6_9LACO
A0A0R2C697_9LACO
A0A0R2FSS3_9LACO
A0A0R2I6X2_9LACO
A0A0R2KKE8_9LACO
A0A0R2L7Q4_9LACO
A0A0R2RRX0_9PROT
A0A0R2RZS0_9FLAO
A0A0R2U9L2_9GAMM
A0A0R3QR92_9BILA
A0A0R3SDQ0_HYMDI
A0A0R3SWM5_HYMDI
A0A0R3TK71_HYMNN
A0A0R3W552_TAEAS
A0A0R4I9V4_DANRE
A0A0R4II33_DANRE
A0A0R4IPG4_DANRE
A0A0R4IV41_DANRE
A0A0S2DKT2_LYSEN
A0A0S2E0N3_9GAMM
A0A0S2ER89_9RHIZ
A0A0S4KJJ8_BODSA
A0A0S4KU45_9BACT
A0A0S6XD59_9FUNG
A0A0S6XLR2_9FUNG
A0A0S7BFX1_9CHLR
A0A0S7BKF7_9CHLR
A0A0S7DJH9_9EURO
A0A0S7E5S9_9EURO
A0A0S7WW33_9BACT
A0A0S7X678_9BACT
A0A0S7Y2W8_9BACT
A0A0S7YB11_9BACT
A0A0S8BUW7_9DELT
A0A0S8CT96_9DELT
A0A0S8E311_9BACT
A0A0S8ELP6_9CHLR
A0A0S8EWP5_9DELT
A0A0S8F3M3_9DELT
A0A0S8FSG1_9BACT
A0A0S8GWR9_9BACT
A0A0S8GZW7_9BACT
A0A0S8ITJ6_9BACT
A0A0S8IX99_9BACT
A0A0S8J4Q2_9BACT
A0A0S8K8S5_9BACT
A0A0S9R9F0_9ACTN
A0A0T1W839_9MYCO
A0A0T1WYT6_9RHIZ
A0A0T5ZH09_9ARCH
A0A0T6A7E2_9BACT
A0A0U1LJM0_9EURO
A0A0U1M1Y7_9EURO
A0A0U2J794_9BACL
A0A0U3F394_9CREN
A0A0U3PH83_9MOLU
A0A0U3PYH6_9RHOB
A0A0U4ZJ33_9EURO
A0A0U5GZT7_9EURY
A0A0U5H1J6_9EURO
A0A0V0QN63_PSEPJ
A0A0V0RYJ3_9BILA
A0A0V0SJV3_9BILA
A0A0V0SJV9_9BILA
A0A0V0SK53_9BILA
A0A0V0SK73_9BILA
A0A0V0UBV6_9BILA
A0A0V0UKD6_9BILA
A0A0V0UMR6_9BILA
A0A0V0VFD4_9BILA
A0A0V0W9W3_9BILA
A0A0V0X1I4_9BILA
A0A0V0X1M4_9BILA
A0A0V0XJ53_TRIPS
A0A0V0XJ63_TRIPS
A0A0V0XJ80_TRIPS
A0A0V0XJ89_TRIPS
A0A0V0YNE0_TRIPS
A0A0V0YNE6_TRIPS
A0A0V0ZMB5_9BILA
A0A0V0ZTF0_9BILA
A0A0V0ZTV0_9BILA
A0A0V0ZUC7_9BILA
A0A0V0ZUS6_9BILA
A0A0V1CEH8_TRIBR
A0A0V1CFV3_TRIBR
A0A0V1D4S2_TRIBR
A0A0V1HVC9_9BILA
A0A0V1HVM9_9BILA
A0A0V1KSU2_9BILA
A0A0V1KUD4_9BILA
A0A0V1LIQ5_9BILA
A0A0V1N5X3_9BILA
A0A0V1N8A7_9BILA
A0A0V1N8D3_9BILA
A0A0V1N8X2_9BILA
A0A0V1PF62_9BILA
A0A0V1PGG5_9BILA
A0A0V2F6E0_CAUVI
A0A0V8QDZ4_9FIRM
A0A0V8RUJ8_PYROC
A0A0W0EUI1_9AGAR
A0A0W1RBV1_9EURY
A0A0W1RTX8_9GAMM
A0A0W4ZBV2_PNECA
A0A0W4ZFH6_PNECA
A0A0W4ZK45_PNEJI
A0A0W4ZS94_PNEJI
A0A0W7W276_9HYPO
A0A0W7W4D4_9HYPO
A0A0W8D1H8_PHYNI
A0A0X1TKJ8_9FIRM
A0A0X8FBC7_9LACT
A0A0X8FL02_9LACT
A0A100IIK2_ASPNG
A0A100VZC7_9MYCO
A0A101DXL2_9EURY
A0A101FPV6_9FIRM
A0A101G441_9BACT
A0A101H445_9CHLR
A0A101H9P4_9FIRM
A0A101I0X4_9BACT
A0A101IN22_9CHLR
A0A101KMT2_RHILI
A0A101MJP7_9EURO
A0A101MSD6_9EURO
A0A101X3T2_9CREN
A0A101XHB7_9CREN
A0A106BM06_THIDE
A0A109FC69_9BASI
A0A109W7Q4_9FUSO
A0A117M8Y4_9BACT
A0A117MHL1_9EURY
A0A117MSP5_9BRAD
A0A117ST45_9CREN
A0A120AI05_9GAMM
A0A120K0A6_9EURY
A0A124FTT2_9BACT
A0A125NW64_HYPSL
A0A125PID5_9BASI
A0A126NXF2_9BRAD
A0A126R187_9EURY
A0A127CKR6_9RHIZ
A0A127F7T2_9GAMM
A0A127VH86_9SPHI
A0A127VU07_SPOPS
A0A131ZWH1_SARSC
A0A131ZXB1_SARSC
A0A132HYJ0_9BACT
A0A132PEU1_9MYCO
A0A132T9D8_9MYCO
A0A133PZV6_STALU
A0A133XNU4_9RHOO
A0A133YJB3_9FIRM
A0A133ZFI4_9ACTN
A0A133ZSN1_9BACL
A0A135HXF8_9RHIZ
A0A135LP19_PENPA
A0A135S3E6_9PEZI
A0A135T1J7_9PEZI
A0A135U5T9_9PEZI
A0A135UYA3_9PEZI
A0A135VXL0_9ARCH
A0A135W7R5_9BACL
A0A136IXP5_9PEZI
A0A136J236_9PEZI
A0A136L068_9CHLR
A0A136L8B2_9CHLR
A0A136L8H9_9BACT
A0A136P684_9CHLR
A0A137P5L0_CONC2
A0A137P668_CONC2
A0A137QAB3_9AGAR
A0A137QQM0_9AGAR
A0A137SV01_9FIRM
A0A137ZZF4_9ACTN
A0A139APL1_GONPR
A0A139APQ2_GONPR
A0A139CM29_9FIRM
A0A139CQL7_9EURY
A0A139D6K6_9FIRM
A0A139DKQ9_9ALTE
A0A139HIW6_9PEZI
A0A139HKY5_9PEZI
A0A139HL73_9PEZI
A0A139NPR9_9STRE
A0A139P4V2_9STRE
A0A139SKS4_9BACT
A0A139SLD5_9BACT
A0A139V2H0_MYCPH
A0A140L2L5_9CLOT
A0A142L4U8_9BACT
A0A142M7U7_AMIAI
A0A142WUU5_9PLAN
A0A142XCK9_9PLAN
A0A142Y4J8_9PLAN
A0A143HFL1_9BACL
A0A143YR52_9LACT
A0A147JTE9_9EURY
A0A147JUJ1_9EURY
A0A147K0Y3_9EURY
A0A150IW48_9EURY
A0A150J841_9EURY
A0A150UYI7_9PEZI
A0A150VHY8_9PEZI
A0A150YBP3_9FIRM
A0A151BDZ6_9ARCH
A0A151BEW2_9ARCH
A0A151BGW0_9ARCH
A0A151BP08_9ARCH
A0A151BQE8_9ARCH
A0A151BRE6_9ARCH
A0A151DZE6_9EURY
A0A151E017_9EURY
A0A151E447_9EURY
A0A151EC09_9EURY
A0A151EFA2_9EURY
A0A151ES17_9EURY
A0A151F4J5_9EURY
A0A151F868_9EURY
A0A151MT36_ALLMI
A0A151P9G1_ALLMI
A0A151TZ64_CAJCA
A0A151VCI1_HYPMA
A0A151W5B1_HYPMA
A0A151Z5F8_9MYCE
A0A152A7L3_9MYCE
A0A154PE08_9HYME
A0A154PK84_9HYME
A0A158NW74_ATTCE
A0A158NYA4_ATTCE
A0A158PQM5_BRUPA
A0A158Q683_DRAME
A0A158Q757_9BILA
A0A158QTS4_9CEST
A0A158QWF4_NIPBR
A0A158R2K1_NIPBR
A0A158RCF6_THECL
A0A158RDS7_HYDTA
A0A161QDY6_9BACT
A0A161VBW1_9NOCA
A0A161WNQ9_9PEZI
A0A161XL47_9RHOB
A0A161YNZ6_DAUCA
A0A162I9H1_9PEZI
A0A162PD59_9PEZI
A0A162W8Y6_DIDRA
A0A162XC13_PHYB8
A0A163KDP3_DIDRA
A0A164JT48_9NOCA
A0A164VCU0_9HOMO
A0A164WRW3_DAUCA
A0A164ZNC4_9HOMO
A0A165CNW3_9BASI
A0A165IGH3_9APHY
A0A165IKL8_9APHY
A0A165IPN4_9PEZI
A0A165JL38_EXIGL
A0A165K306_9BASI
A0A165LDY9_EXIGL
A0A165NHW2_9APHY
A0A165P776_9HOMO
A0A165SVQ5_9APHY
A0A165V7M6_9HOMO
A0A165Y5Y1_9HOMO
A0A165YAT4_9BACI
A0A165ZAG2_9EURY
A0A166BPA7_9EURY
A0A166D4K3_9EURY
A0A166EI64_9EURY
A0A166FIW7_9HOMO
A0A166HRC2_9HOMO
A0A166KSI8_9HOMO
A0A166MW43_9PEZI
A0A166N768_9HOMO
A0A166NY17_9HOMO
A0A167C4H0_9HYPO
A0A167EJQ8_9PEZI
A0A167JBV3_9HYPO
A0A167KN92_9BASI
A0A167M654_9BASI
A0A167NUT1_9PEZI
A0A167P0B8_PHYB8
A0A168HPJ7_CORDF
A0A168IVL1_MUCCL
A0A168RMN5_9MOLU
A0A171KQ82_9BURK
A0A172U0M3_9BACT
A0A172USX1_9MYCO
A0A176Q9L0_9MICO
A0A176U458_9FIRM
A0A176VP21_MARPO
A0A176VYG3_MARPO
A0A176W301_MARPO
A0A177C922_9PLEO
A0A177CY54_9PLEO
A0A177DCH8_ALTAL
A0A177E323_ALTAL
A0A177EE44_9MICR
A0A177EGE7_9MICR
A0A177LCM1_9BACL
A0A177PL92_9RHIZ
A0A177WGH3_BATDE
A0A177WGJ0_BATDE
A0A177WL44_BATDE
A0A178AU00_9PLEO
A0A178AYC0_9PLEO
A0A178DPK2_9PLEO
A0A178E774_9PLEO
A0A180GN21_PUCT1
A0A180GZR9_PUCT1
A0A183BJY4_GLOPA
A0A183LD11_9TREM
A0A183P6R9_9TREM
A0A194PLX4_PAPXU
A0A194RGG6_PAPMA
A0A194SAZ6_RHOGW
A0A194SD84_RHOGW
A0A194X684_9HELO
A0A194XSI2_9HELO
A0A1A6BZP4_9GAMM
A0B558_METTP
A0C1F3_PARTE
A0CQY5_PARTE
A0DJB3_PARTE
A0RXW9_CENSY
A1CLD8_ASPCL
A1CP71_ASPCL
A1D226_NEOFI
A1D5Y9_NEOFI
A1RWW5_THEPD
A2BN34_HYPBU
A2DEX5_TRIVA
A2QRS4_ASPNC
A2QU24_ASPNC
A2SSM4_METLZ
A3CS84_METMJ
A3DMP4_STAMF
A3FQH3_CRYPI
A3GEY3_PICST
A3ZLH7_9PLAN
A4HAF0_LEIBR
A4I9K6_LEIIN
A4RTE2_OSTLU
A4SAV6_OSTLU
A4YCQ9_METS5
A5DKA8_PICGU
A5DM42_PICGU
A5DSZ8_LODEL
A5E7R0_LODEL
A5ULN6_METS3
A6EFJ5_9SPHI
A6GCI4_9DELT
A6GMH6_9BURK
A6NZ28_9FIRM
A6R8S3_AJECN
A6RGX8_AJECN
A6UV50_META3
A7AP17_BABBO
A7ARZ5_BABBO
A7EW95_SCLS1
A7EYX3_SCLS1
A7I9N6_METB6
A7SJ34_NEMVE
A7TNS6_VANPO
A7TPJ8_VANPO
A8A925_IGNH4
A8B7R7_GIAIC
A8J568_CHLRE
A8JUY3_DROME
A8MAA2_CALMQ
A8PGH2_COPC7
A8Q6K6_MALGO
A8QBY2_MALGO
A8X1M6_CAEBR
A8XYH3_CAEBR
A9A460_NITMS
A9CTM9_ENTBH
A9D5E2_HOEPD
A9RSV5_PHYPA
A9SIR4_PHYPA
A9UY22_MONBE
A9VCM2_MONBE
B0CXW7_LACBS
B0DK21_LACBS
B0WFY1_CULQU
B0XG16_CULQU
B1C4S1_9FIRM
B1C8K1_9FIRM
B1L739_KORCO
B2ADZ3_PODAN
B2B231_PODAN
B2RXC6_MOUSE
B2VT60_PYRTR
B2VYJ3_PYRTR
B3MEH6_DROAN
B3MLS5_DROAN
B3S2I6_TRIAD
B4GAV6_DROPE
B4HCC5_DROPE
B4HRE8_DROSE
B4IKC6_DROSE
B4JN80_DROGR
B4KP10_DROMO
B4L5G1_DROMO
B4LLN1_DROVI
B4MRK4_DROWI
B4MT76_DROWI
B4QFV8_DROSI
B4R8K6_PHEZH
B5CT77_9FIRM
B5RT96_DEBHA
B6AA07_CRYMR
B6AIF4_CRYMR
B6H2R1_PENRW
B6HAC6_PENRW
B6K3G0_SCHJY
B6K857_SCHJY
B6KRB8_TOXGV
B6QC93_TALMQ
B6QI35_TALMQ
B6YT16_THEON
B7G2E6_PHATC
B7J461_ACIF2
B7P2L8_IXOSC
B7PVV6_IXOSC
B7S4C1_PHATC
B7XHV6_ENTBH
B8AVV8_ORYSI
B8C4M1_THAPS
B8C4Z8_THAPS
B8D6G9_DESK1
B8E1C7_DICTD
B8GDV8_METPE
B8I5N3_CLOCE
B8M0T3_TALSN
B8MLB5_TALSN
B8N4P4_ASPFN
B8NTG3_ASPFN
B9DKV1_STACT
B9GIK9_POPTR
B9JDS2_AGRRK
B9JVM9_AGRVS
B9KZZ3_THERP
B9LQV9_HALLT
B9QYR0_LABAD
B9SL65_RICCO
B9T0Q9_RICCO
B9XFN7_PEDPL
B9ZVN9_HUMAN
C0C149_9FIRM
C0EE18_9FIRM
C0NL49_AJECG
C0NZL8_AJECG
C0QQL7_PERMH
C0QWX7_BRAHW
C0VZ02_9ACTO
C0W6A6_9ACTO
C1E5P6_MICCC
C1EFA8_MICCC
C1FYI4_PARBD
C1GGI7_PARBD
C1GUK2_PARBA
C1GX38_PARBA
C1MN08_MICPC
C1N756_MICPC
C2W2W9_BACCE
C3JCY4_POREA
C3MAX3_SINFN
C3WG87_FUSMR
C3XCN7_OXAFO
C3ZBW5_BRAFL
C4GDT8_9FIRM
C4IF61_CLOBU
C4JWU1_UNCRE
C4JYF5_UNCRE
C4M3E6_ENTHI
C4M626_ENTHI
C4R1Z5_KOMPG
C4R7G6_KOMPG
C4V709_NOSCE
C4V991_NOSCE
C4XEN7_MYCFP
C4Y380_CLAL4
C4ZB95_AGARV
C5A208_THEGJ
C5B309_METEA
C5DG15_LACTC
C5DJG5_LACTC
C5DV78_ZYGRC
C5DY31_ZYGRC
C5EEU9_9FIRM
C5FC46_ARTOC
C5FEK3_ARTOC
C5G7Q4_AJEDR
C5GRI8_AJEDR
C5KZW7_PERM5
C5LXY1_PERM5
C5MI79_CANTT
C5NY38_9BACL
C5YBD9_SORBI
C6A1G0_THESM
C6C180_DESAD
C6HCI4_AJECH
C6JIR0_FUSVA
C6LGX5_9FIRM
C6Q0W7_9CLOT
C6XLH3_HIRBI
C6Y279_PEDHD
C7GZQ7_9FIRM
C7H3D3_9FIRM
C7PUG7_CHIPD
C7R0T8_JONDD
C7RJE7_ACCPU
C7YT68_NECH7
C7YZ78_NECH7
C8NDS7_9LACT
C8VPJ2_EMENI
C8W3X8_DESAS
C9KJL1_9FIRM
C9SE91_VERA1
C9SQ00_VERA1
D0GL07_9FUSO
D0KXG6_HALNC
D0MYP8_PHYIT
D0NAG7_PHYIT
D1AXD6_STRM9
D1BC97_SANKS
D1C2J9_SPHTD
D1PL90_9FIRM
D1YXW8_METPS
D2A5Z9_TRICA
D2MPR0_9FIRM
D2RIB4_ARCPA
D2RUW1_HALTV
D2V0G9_NAEGR
D2VD58_NAEGR
D3AC60_9CLOT
D3BKC8_POLPA
D3BS87_POLPA
D3DZI7_METRM
D3RWR8_FERPA
D3SW60_NATMM
D3T9X0_ACIB4
D4AV81_ARTBC
D4AZK0_ARTBC
D4BMV1_BIFBR
D4CP03_9FIRM
D4GZX6_HALVD
D4H382_DENA2
D4HUQ9_ERWAC
D4J019_BUTFI
D4J6Y5_9FIRM
D4K646_9FIRM
D4LKT4_9FIRM
D4LQ41_9FIRM
D4M4B3_9FIRM
D4S671_9FIRM
D4W4X4_9FIRM
D4YGT0_9LACT
D5BPX6_PUNMI
D5BVN8_NITHN
D5CP59_SIDLE
D5DVS7_BACMQ
D5EA57_METMS
D5MK26_9BACT
D5PC77_9MYCO
D5SQ69_PLAL2
D5U3G6_THEAM
D5UTN7_TSUPD
D5VA27_MORCB
D5VRW3_METIM
D6GQ34_FILAD
D6RMH4_COPC7
D6WDY7_TRICA
D6ZKN9_MOBCV
D7DU74_METV3
D7E757_METEZ
D7FNY1_ECTSI
D7FU80_ECTSI
D7GTB9_9FIRM
D7JEB6_9BACT
D7LVV3_ARALL
D7MT56_ARALL
D8IIQ3_LACFC
D8J909_HALJB
D8PS11_SCHCM
D8QLL1_SCHCM
D8RT89_SELML
D8SDS6_SELML
D8SQN3_SELML
D8TZ40_VOLCA
D8U4G0_VOLCA
D9Q2P3_ACIS3
D9QGU1_BRESC
D9QZS8_CLOSW
D9SAB0_FIBSS
D9V287_9ACTN
E0MJE8_9RHOB
E0NFF6_PEDAC
E0RZ29_BUTPB
E0SPC3_IGNAA
E0TDB0_PARBH
E0VLT0_PEDHC
E0VQ06_PEDHC
E0WTT5_9ENTR
E1BIX2_BOVIN
E1FL63_LOALO
E1FSF5_LOALO
E1II04_9CHLR
E1QRA0_VULDI
E1RCK4_SPISS
E1RHV0_METP4
E1VY75_GLUAR
E2AG26_CAMFO
E2B159_CAMFO
E2BRL5_HARSA
E2C1V2_HARSA
E2CNX6_9RHOB
E2QXD8_CANLF
E2R0G4_CANLF
E2SRZ4_9FIRM
E2ZH53_9FIRM
E3DPX7_HALPG
E3GYR8_METFV
E3H7L5_ILYPC
E3I7E2_RHOVT
E3JUM8_PUCGT
E3K7N9_PUCGT
E3M749_CAERE
E3NKC7_CAERE
E3QRH3_COLGM
E3QT79_COLGM
E3RFV0_PYRTT
E3RVS3_PYRTT
E4KNK6_9LACT
E4KXI8_9FIRM
E4NLB6_HALBP
E4PLY2_MARAH
E4T571_PALPW
E5ADF4_LEPMJ
E5AFI6_LEPMJ
E5BHI6_9FUSO
E5R1U8_ARTGP
E5R344_ARTGP
E5S5F0_TRISP
E6N7C0_9ARCH
E6U4J5_ETHHY
E6UJ36_RUMA7
E6VTA6_DESAO
E6W243_DESIS
E6X2K1_NITSE
E6ZW18_SPORE
E7A0J7_SPORE
E7GH36_CLOSY
E7KII6_YEASA
E7MN44_9FIRM
E7N8Y4_9ACTO
E7NU28_TREPH
E7QKQ6_YEASZ
E8RT04_ASTEC
E8T504_THEA1
E8TLI4_MESCW
E9CXQ9_COCPS
E9D7C6_COCPS
E9DRB7_METAQ
E9E9U4_METAQ
E9F6K5_METRA
E9F7H3_METRA
E9FDR8_METRA
E9G2J2_DAPPU
E9G790_DAPPU
E9G7E0_DAPPU
E9GLF8_DAPPU
E9GY13_DAPPU
E9HF69_DAPPU
E9HZ17_DAPPU
E9PTB6_RAT
E9T446_RHOHA
F0JKZ9_DESDE
F0LI65_THEBM
F0RS59_SPHGB
F0S105_DESTD
F0SII1_RUBBR
F0T6H5_METLA
F0UA19_AJEC8
F0UGW8_AJEC8
F0VB53_NEOCL
F0XCE4_GROCL
F0XVN3_AURAN
F0YWK3_9CLOT
F0Z9E5_DICPU
F1A380_DICPU
F1NIK7_CHICK
F1NJE0_CHICK
F1S2E6_PIG
F1SVC3_PIG
F2A2C6_RHIET
F2J5S5_POLGS
F2KNF4_ARCVS
F2NTZ0_TRES6
F2PMM1_TRIEC
F2PR64_TRIEC
F2SYH8_TRIRC
F2TVS2_SALR5
F2USG9_SALR5
F3AMS2_9FIRM
F3BBP4_9FIRM
F3KKS8_9ARCH
F3YCE4_MELPT
F4B7V6_ACIHW
F4C0G4_METCG
F4F0L1_SELS3
F4GL87_SPHCD
F4JXF8_ARATH
F4NYE5_BATDJ
F4PE56_BATDJ
F4PQ38_DICFS
F4PXX7_DICFS
F4QR27_9CAUL
F4R1I8_BREDI
F4RIK1_MELLP
F4RV64_MELLP
F5HFM2_NEUCR
F5SI92_9BACL
F5WR22_ERYRF
F5Z3F7_MYCSD
F6D1Y9_METPW
F6DPB5_DESRL
F6FHE3_MYCHI
F6GTV9_VITVI
F6HL45_VITVI
F6RJ55_XENTR
F6TJA0_XENTR
F6WHF1_CALJA
F6ZEZ4_MONDO
F7AG21_MACMU
F7AYG7_XENTR
F7DQ90_HORSE
F7DQP2_HORSE
F7DXS0_HORSE
F7GAY7_MONDO
F7GB83_ORNAN
F7GTY1_MACMU
F7H346_CALJA
F7KUZ8_9FIRM
F7VPC5_SORMK
F7W681_SORMK
F7XQ14_METZD
F8AH22_PYRYC
F8D4N2_HALXS
F8J592_HYPSM
F8PPY7_SERL3
F8PQ20_SERL3
F9EEU4_9ACTO
F9F8D0_FUSOF
F9FA38_FUSOF
F9HJK6_9STRE
F9MP87_9FIRM
F9P818_STRCV
F9PN88_9ACTO
F9PVC3_9STRE
F9VMS2_SULTO
F9WXM4_ZYMTI
F9XEM2_ZYMTI
F9ZM37_ACICS
G0EEX9_PYRF1
G0FUS7_AMYMS
G0GF94_SPITZ
G0MQB6_CAEBE
G0P4B6_CAEBE
G0PME2_CAEBE
G0QX12_ICHMG
G0QZU1_ICHMG
G0RFM5_HYPJQ
G0RX09_HYPJQ
G0RZH3_CHATD
G0S9C1_CHATD
G0SWB1_RHOT2
G0SXA8_RHOT2
G0VGD7_NAUCC
G0VJ35_NAUCC
G0W7R2_NAUDC
G0WET3_NAUDC
G1KM74_ANOCA
G1LGX3_AILME
G1MHI4_AILME
G1NKB3_MELGA
G1PII8_MYOLU
G1PT10_MYOLU
G1RHT4_NOMLE
G1SYP7_RABIT
G1T3C7_RABIT
G1X896_ARTOA
G1XLV9_ARTOA
G2FJP8_9GAMM
G2KWK4_LACSM
G2QFY0_MYCTT
G2QQH1_MYCTT
G2QV02_THITE
G2RIE3_THITE
G2SQV6_LACRR
G2TIB1_BACCO
G2X944_VERDV
G2XIQ1_VERDV
G2Y2J1_BOTF4
G2Y2M9_BOTF4
G3AEV6_SPAPN
G3AQ09_SPAPN
G3B430_CANTC
G3B9E4_CANTC
G3J9A7_CORMM
G3NCF2_GASAC
G3NCF8_GASAC
G3Q4N9_GASAC
G3Q4P2_GASAC
G3QHD8_GORGO
G3S495_GORGO
G3SI87_GORGO
G3TE69_LOXAF
G3THI7_LOXAF
G3UMT6_LOXAF
G3V7B7_RAT
G3W006_SARHA
G3YEQ2_ASPNA
G4D117_9FIRM
G4MKI8_MAGO7
G4NBX7_MAGO7
G4RL53_THETK
G4T6T2_SERID
G4TND7_SERID
G4USW9_NEUT9
G4UYV8_NEUT9
G4VH38_SCHMA
G4VPA3_SCHMA
G4YIV8_PHYSP
G4ZFX8_PHYSP
G5BRJ9_HETGA
G5ED21_CAEEL
G5GHR8_9FIRM
G6EQ30_STRTR
G6LX77_STREE
G6Y9J7_9RHIZ
G7CKU5_MYCT3
G7DUE3_MIXOS
G7E1B3_MIXOS
G7JLA0_MEDTR
G7JSK5_MEDTR
G7JSL1_MEDTR
G7PEY8_MACFA
G7US07_PSEUP
G7WMA4_METH6
G7XKF9_ASPKW
G8B659_CANPC
G8BCE3_CANPC
G8BWN2_TETPH
G8BX78_TETPH
G8F3R2_MACFA
G8LUM3_CLOCD
G8PQ77_PSEUV
G8T7D5_NIAKG
G8YJ02_PICSO
G8YLC5_PICSO
G8YNQ4_PICSO
G8ZUZ8_TORDC
G9A065_TORDC
G9MRU6_HYPVG
G9N6N3_HYPVG
G9NKG7_HYPAI
G9P2D7_HYPAI
G9RRQ5_9FIRM
G9WNS0_9FIRM
G9YH11_9FIRM
G9YXK9_9FIRM
H0DG28_9STAP
H0HV95_9RHIZ
H0VL87_CAVPO
H0VUQ5_CAVPO
H0WP08_OTOGA
H0X3V8_OTOGA
H0Z7T8_TAEGU
H0ZKG6_TAEGU
H1D677_9FUSO
H1PIL6_9FIRM
H1UXB7_COLHI
H1YX63_9EURY
H2AUV0_KAZAF
H2B1A9_KAZAF
H2J5G2_MARPK
H2KQI4_CLOSI
H2LXY4_ORYLA
H2LYL3_ORYLA
H2NAG9_PONAB
H2P5L0_PONAB
H2Q251_PANTR
H2QIA1_PANTR
H2RY49_TAKRU
H2RY50_TAKRU
H2RY51_TAKRU
H2UBT0_TAKRU
H2VQC4_CAEJA
H2Z3P3_CIOSA
H2Z3P4_CIOSA
H2Z3P5_CIOSA
H2Z3P6_CIOSA
H2Z3P7_CIOSA
H2Z3P8_CIOSA
H2Z3P9_CIOSA
H2Z3Q0_CIOSA
H2Z3Q1_CIOSA
H2Z3Q2_CIOSA
H2ZH13_CIOSA
H3BGV0_LATCH
H3CXM9_TETNG
H3D6J3_TETNG
H3FM78_PRIPA
H3G8F7_PHYRM
H3H1S7_PHYRM
H3KBT9_9BURK
H3NDD4_9LACT
H3NIP5_9LACT
H3ZMZ8_THELN
H4FEB1_9RHIZ
H4GKY3_9LACO
H6BPX7_EXODN
H6C274_EXODN
H6LBV9_ACEWD
H6R2E5_NOCCG
H6SIL0_RHOPH
H8KYJ2_FRAAD
H9GDF6_ANOCA
H9IU30_BOMMO
H9JX68_BOMMO
I0A0T4_FERFK
I0IH65_PHYMF
I0R259_9MICO
I0RC74_MYCXE
I0YN39_COCSC
I0YR41_COCSC
I1A5L4_9MOLU
I1CH34_RHIO9
I1FGU6_AMPQE
I1HW15_BRADI
I1I9J2_BRADI
I1L9X1_SOYBN
I1LK95_SOYBN
I1QFD4_ORYGL
I1RK95_GIBZE
I1S9Y1_GIBZE
I2FP81_USTH4
I2G101_USTH4
I2GVL8_TETBL
I2H4E5_TETBL
I3EI74_NEMP3
I3EJX9_NEMP3
I3IM53_9BACT
I3KFX5_ORENI
I3KGS1_ORENI
I3TDV5_THEC1
I3VU25_THESW
I4B8B7_TURPD
I4D175_DESAJ
I4Y8P0_WALMC
I4YBK4_WALMC
I4YWA0_9RHIZ
I5BQS4_9RHIZ
I6NDX4_ERECY
I7CNF2_NATSJ
I7KXE7_METBM
I8AFD6_9BACI
J0DFR9_9BIFI
J0NPR5_9ACTO
J0QXH8_9RHIZ
J0S217_9EURY
J0V3A5_STREE
J2L6Z9_9RHIZ
J2VZT8_9RHIZ
J3KB81_COCIM
J3KG03_COCIM
J3LZ58_ORYBR
J3MFS6_ORYBR
J3P867_GAGT3
J3PA38_GAGT3
J4C2U6_THEOR
J4C946_THEOR
J4H4T6_9APHY
J4HY00_9APHY
J4KR07_BEAB2
J4TGW7_9FIRM
J4UI94_9FIRM
J4X3J7_9GAMM
J7QVR3_METSZ
J7S3R1_KAZNA
J7S7C1_KAZNA
J8LHJ7_SACAR
J8Q283_SACAR
J9DL48_EDHAE
J9GC40_9SPIT
J9IMI7_9SPIT
J9JM38_ACYPI
J9K336_ACYPI
J9P5G4_CANLF
J9P629_CANLF
K0AZP8_CLOA9
K0F8C0_9NOCA
K0IC33_NITGG
K0KEX7_WICCF
K0KGI1_WICCF
K0PYT5_9RHIZ
K0R909_THAOC
K0UU11_MYCVA
K1JYH1_9BURK
K1LJF8_9LACT
K1MFY8_9LACT
K1QQG7_CRAGI
K1QSZ8_CRAGI
K1W4I7_TRIAC
K1WHF7_MARBU
K2M786_9RHIZ
K2NKP4_9RHIZ
K2NUY0_TRYCR
K2QLM6_MACPH
K2QPQ1_9RHIZ
K2S8G1_MACPH
K3V8I7_FUSPC
K3VJT0_FUSPC
K3WBF9_PYTUL
K3X8S6_PYTUL
K3XUR6_SETIT
K3Y4P8_SETIT
K3YG79_SETIT
K4D2S5_SOLLC
K4DAY0_SOLLC
K4IKA9_BIFAP
K4MCM5_9EURY
K5BHH1_MYCHD
K5VZR9_AGABU
K5WIP9_PHACS
K5WYR5_AGABU
K5X834_PHACS
K6H266_9GAMM
K7F228_PELSI
K7IVP4_NASVI
K7J102_NASVI
K7S720_PROA4
K7X804_MYCHR
K8WKB7_9GAMM
K8YRY5_NANGC
K9AN18_9STAP
K9EAH2_9LACT
K9G9V4_PEND2
L0ABG6_CALLD
L0AH64_NATGS
L0B0B3_THEEQ
L0F5P1_DESDL
L0H1Q3_9GAMM
L0HG61_METFS
L0IA28_HALRX
L0JQ96_NATP1
L0JVC9_9EURY
L0KYA6_METHD
L0NDM1_9RHIZ
L0PB43_PNEJ8
L0RVZ2_MYCC1
L1K204_GUITH
L1K4K9_GUITH
L1LEL6_THEEQ
L1QHX6_9CLOT
L2FKX2_COLGN
L2FR02_COLGN
L2GLN2_VITCO
L2GU42_VAVCU
L5K847_PTEAL
L5KDU6_PTEAL
L5LVJ5_MYODS
L7K036_TRAHO
L8FU88_PSED2
L8FZB1_PSED2
L8WQE4_THACA
L8Y313_TUPCH
L9KG76_TUPCH
M1E6Q4_9FIRM
M1FGK6_9ALTE
M1LVL5_9PROT
M1VCS1_CYAM1
M1W408_CLAP2
M1WGG0_CLAP2
M1WNR3_DESPC
M1Y5V8_NATM8
M1ZHV7_9FIRM
M2MZN4_BAUCO
M2NA23_BAUCO
M2P805_9FIRM
M2P8S6_CERS8
M2QV14_CERS8
M2SSE7_COCSN
M2TD17_COCH5
M2TDI2_COCSN
M2TXI6_COCH5
M2X7C8_GALSU
M2YGZ2_9MICC
M2ZUB2_PSEFD
M3AV57_PSEFD
M3C1J5_SPHMS
M3CGM8_SPHMS
M3J5V2_CANMX
M3VVI8_FELCA
M3WAJ5_FELCA
M3XXG0_MUSPF
M3YCK3_MUSPF
M4ALC5_XIPMA
M4BCE1_HYAAE
M4CGG1_BRARP
M4CT03_BRARP
M4DUS4_BRARP
M4V9R1_9DELT
M4YUS2_9EURY
M5AI70_9ACTN
M5E7D7_MALS4
M5EDD3_MALS4
M5ER06_9RHIZ
M5G9S3_DACPD
M5GCC2_DACPD
M5RKD2_9PLAN
M5T9K5_9PLAN
M5U929_9PLAN
M5VSD1_PRUPE
M7B2Q9_CHEMY
M7B9D5_CHEMY
M7NQR9_PNEMU
M7NS02_PNEMU
M7NXG7_9BACL
M7SBF6_EUTLA
M7T423_EUTLA
M7TUL2_9EURY
M7U0I0_BOTF1
M7UFW0_BOTF1
M7X4L8_RHOT1
M7X7C7_RHOT1
M7ZKR7_TRIUA
M7ZU77_TRIUA
M8AVU0_TRIUA
M8E4D8_9BACL
M9MCK6_PSEA3
M9MII8_PSEA3
M9SG72_9EURY
M9WAP6_9MOLU
N0BDJ5_9RHIZ
N0BKJ3_9EURY
N1JNX2_BLUG1
N1PLX2_DOTSN
N1PUH2_DOTSN
N1RDB0_FUSC4
N2AKL9_9CLOT
N4TJH4_FUSC1
N4UVQ3_FUSC1
N4W103_COLOR
N4WI60_9BACI
N9TVZ4_9MOLU
N9UAE5_9MOLU
NRPA1_ARATH
NRPC1_ARATH
O26399_METTH
O28391_ARCFU
Q070F2_CPRVZ
Q08FS2_DPV83
Q0CS43_ASPTN
Q0D0E1_ASPTN
Q0E593_SFAVA
Q0G7I2_9RHIZ
Q0U0A2_PHANO
Q0V3B7_PHANO
Q0W8G9_METAR
Q0YSB1_9CHLB
Q12WS6_METBU
Q16K29_AEDAE
Q16PD2_AEDAE
Q16SE0_AEDAE
Q18566_CAEEL
Q18EX6_HALWD
Q1NPU7_9DELT
Q1YND9_AURMS
Q22M85_TETTS
Q23DD6_TETTS
Q291D4_DROPS
Q2FPK0_METHJ
Q2GP10_CHAGB
Q2GTS6_CHAGB
Q2NEK4_METST
Q2U3T5_ASPOR
Q2UCQ9_ASPOR
Q38BW7_TRYB2
Q3IUN2_NATPD
Q464Y7_METBF
Q4A369_EHV8U
Q4DZA9_TRYCC
Q4N1T2_THEPA
Q4N7L1_THEPA
Q4Q3H2_LEIMA
Q4U940_THEAN
Q4UI00_THEAN
Q4WS60_ASPFU
Q4WYV2_ASPFU
Q59LW3_CANAL
Q5A0Z3_CANAL
Q5A164_CANAL
Q5CWY0_CRYPI
Q5JE33_THEKO
Q5KFV9_CRYNJ
Q5KIF6_CRYNJ
Q5UZR4_HALMA
Q6C1S4_YARLI
Q6CB20_YARLI
Q6CIX4_KLULA
Q6CMC7_KLULA
Q6FKG9_CANGA
Q6FV16_CANGA
Q6L2F9_PICTO
Q6LXI8_METMP
Q6TUU4_YMTV5
Q6TVR4_ORFSA
Q74M69_NANEQ
Q756K2_ASHGO
Q7PMU6_ANOGA
Q7RXJ6_NEUCR
Q7X881_ORYSJ
Q8PUR1_METMA
Q8QUT2_ISKNN
Q8SRM3_ENCCU
Q8SS15_ENCCU
Q8TRB7_METAC
Q8TXI8_METKA
Q8U0M4_PYRFU
Q8V3M7_SWPV1
Q8ZYQ8_PYRAE
Q98246_MCV1
Q9Q8N2_MYXVL
Q9Q903_RFVKA
Q9V114_PYRAB
Q9YAU1_AERPE
R0FMZ6_9BRAS
R0GMD7_9BRAS
R0JUE6_SETT2
R0KF74_SETT2
R0KW78_NOSB1
R0MR30_NOSB1
R1C2H5_EMIHU
R1CFT7_EMIHU
R1EMT4_EMIHU
R1G8P2_9ARCH
R2SLI0_9ENTE
R4KFA8_CLOPA
R4SXI6_AMYOR
R4W721_9EURY
R4XCU7_TAPDE
R4XE35_TAPDE
R5C4Z0_9FIRM
R5D4Z5_9FIRM
R5D779_9FIRM
R5DAA3_9FIRM
R5DLF7_9FIRM
R5FS87_9FIRM
R5HKN0_9MOLU
R5HXH7_9FIRM
R5IR36_9CLOT
R5JDT0_9FIRM
R5KEP2_9CLOT
R5KLE6_9CLOT
R5L7X8_9SPIR
R5MC11_9MOLU
R5PRQ1_9CLOT
R5Q9W8_9FIRM
R5R8Q8_9FIRM
R5RPF3_9FIRM
R5TAB2_9CLOT
R5UHL6_9FIRM
R5UXZ4_9FIRM
R5VF86_9FIRM
R5VN46_9FIRM
R5VQP6_9FIRM
R5X8Q2_9FIRM
R5XDB1_9FIRM
R5Y9N6_9MOLU
R5YIP6_9FIRM
R5Z438_9FIRM
R5ZMF4_9CLOT
R6BIX1_9CLOT
R6CMX0_9CLOT
R6F8S3_9FIRM
R6FUK4_9FIRM
R6GQW6_9CLOT
R6H3S0_9FIRM
R6IV39_9FIRM
R6IYP4_9CLOT
R6L7F0_9FIRM
R6M225_9CLOT
R6N3V0_9FIRM
R6N3Z7_9CLOT
R6NMZ1_9FIRM
R6PGV7_9CLOT
R6R0I0_9FIRM
R6RD38_9CLOT
R6RD94_9FIRM
R6S077_9CLOT
R6S2D2_9FIRM
R6T085_9CLOT
R6TFT6_9STAP
R6V2H1_9FIRM
R6V637_9FIRM
R6W6X1_9FIRM
R6XKM8_9FIRM
R6XQ61_9FIRM
R6Y2L0_9CLOT
R6Z351_9FIRM
R7AS17_9FIRM
R7CH58_9FIRM
R7D1G2_9BACE
R7DB33_9FIRM
R7EL82_9FIRM
R7FEN3_9FIRM
R7G436_9FIRM
R7HDE1_9FIRM
R7I2F3_9CLOT
R7IHZ8_9FIRM
R7ILF0_9BURK
R7IX77_9CLOT
R7JVW1_9FIRM
R7KM15_9BURK
R7KW84_9FIRM
R7M2V9_9CLOT
R7MG24_9CLOT
R7N7P4_9FIRM
R7N8M0_9FIRM
R7NG75_9MOLU
R7P857_9CLOT
R7R0U3_9FIRM
R7SAL6_TREMS
R7SKE0_DICSQ
R7WMF4_9NOCA
R7YN44_CONA1
R7Z1G6_CONA1
R8BQU5_TOGMI
R8W1H3_9CLOT
R9ADA8_WALI9
R9IN97_9FIRM
R9JY79_9FIRM
R9KD98_9FIRM
R9MTC1_9FIRM
R9MV49_9FIRM
R9NXW6_PSEHS
R9P1B9_PSEHS
R9SJC4_9EURY
R9TC03_9EURY
RP147_FOWPN
RP147_VACCW
RP147_VAR67
RPA1_DICDI
RPA1_DROME
RPA1_HUMAN
RPA1_MOUSE
RPA1_RAT
RPA1_SCHPO
RPA1_YEAST
RPC1_BOVIN
RPC1_CHICK
RPC1_DEBHA
RPC1_DICDI
RPC1_HUMAN
RPC1_SCHPO
RPC1_YEAST
RPOA1_HALSA
RPOA1_METTH
RPOA1_SULAC
RPOA1_SULSO
RPOA1_THEAC
RPOC_ACIC1
RPOC_AGRFC
RPOC_ANADE
RPOC_ANADF
RPOC_ANAMF
RPOC_AZOC5
RPOC_BARBK
RPOC_BEII9
RPOC_BIFA0
RPOC_BRUA2
RPOC_CAMFF
RPOC_CAMJE
RPOC_CAMLR
RPOC_CAUCR
RPOC_CAUSK
RPOC_CHESB
RPOC_CHLAA
RPOC_CHLPD
RPOC_CHLT3
RPOC_CHRVO
RPOC_CLAMS
RPOC_CLOAB
RPOC_CLOBH
RPOC_CLOPH
RPOC_CLOTH
RPOC_COLP3
RPOC_COXBU
RPOC_DECAR
RPOC_DESHY
RPOC_DESRM
RPOC_GEOUR
RPOC_HERA2
RPOC_LACBA
RPOC_LACC3
RPOC_LACDA
RPOC_LACLA
RPOC_LACPL
RPOC_LACSS
RPOC_LAWIP
RPOC_LEPBP
RPOC_MARHV
RPOC_MARMM
RPOC_MESFL
RPOC_METNO
RPOC_METRJ
RPOC_METS4
RPOC_MICLC
RPOC_MYCGA
RPOC_MYCGE
RPOC_MYCLE
RPOC_MYCMM
RPOC_MYCPA
RPOC_MYCPE
RPOC_MYCPN
RPOC_MYCS2
RPOC_MYCSK
RPOC_MYCTU
RPOC_MYCVP
RPOC_NATTJ
RPOC_NEOSM
RPOC_NITOC
RPOC_NITWN
RPOC_NOCFA
RPOC_OCHA4
RPOC_OENOB
RPOC_OLICO
RPOC_OPITP
RPOC_PARL1
RPOC_PELPB
RPOC_PELTS
RPOC_PELUB
RPOC_PROAC
RPOC_RENSM
RPOC_RHIEC
RPOC_RHILO
RPOC_RHIME
RPOC_RHOBA
RPOC_SACEN
RPOC_SORC5
RPOC_STAEQ
RPOC_STRMU
RPOC_STRR6
RPOC_STRSV
RPOC_STRSY
RPOC_STRT2
RPOC_SYNAS
RPOC_SYNFM
RPOC_TROWT
RPOC_UREPA
RPOC_XANP2
S0E8I7_GIBF5
S0EFA6_GIBF5
S0EX29_CHTCT
S0ISI8_9FIRM
S0JU04_9ENTE
S0K3C3_9ENTE
S0KE59_9ENTE
S0KKM5_ENTAV
S2JLR6_MUCC1
S2X156_9ACTN
S2YCH4_9BACL
S3C2R3_OPHP1
S3CKS6_GLAL2
S3CTI9_OPHP1
S3E805_GLAL2
S3YF99_9ACTN
S4XG21_SORCE
S5ZS96_9SPIO
S6D1Y7_9EURY
S6EJE7_ZYGB2
S6F314_9CLOT
S6F6S7_ZYGB2
S7MQY2_MYOBR
S7NQ09_MYOBR
S7S067_GLOTA
S7S1U7_GLOTA
S7WA53_SPRLO
S7XUC7_SPRLO
S7Z466_PENO1
S7Z8Y5_PENO1
S7ZYF0_DACHA
S8BK89_DACHA
S8C7X9_9LAMI
S8DRK4_FOMPI
S8EH68_FOMPI
S8EN91_9LAMI
S9U9E9_9TRYP
S9V097_9TRYP
S9VTF2_SCHCR
S9W8A4_SCHCR
S9X3I0_CAMFR
T0CFL9_9DELT
T0JU21_COLGC
T0K6E3_COLGC
T0L0R0_9MICR
T0LRW2_9EURY
T0LUM4_9EURY
T0MDD6_9EURY
T0MS19_9BACT
T0MTK4_9EURY
T0NDA3_9EURY
T0QFK3_9STRA
T0QIG7_9STRA
T0RMA2_9DELT
T0TUR5_9STRE
T1EE25_HELRO
T1EML3_HELRO
T1HF10_RHOPR
T1HG30_RHOPR
T1JVI2_TETUR
T1KIR4_TETUR
T5A902_OPHSC
T5AG70_OPHSC
U1GA38_9ACTN
U1HZP3_ENDPU
U1LA89_9MICO
U1P3A8_9EURY
U2F651_CLOS4
U2FML0_9BACT
U2JWY4_9FIRM
U2RK67_9FUSO
U2SRC6_9FIRM
U3B4W3_9VIBR
U3J8J7_ANAPL
U3JWS6_FICAL
U3JWS9_FICAL
U3K665_FICAL
U3KMT7_RABIT
U4L631_PYROM
U4LUT0_PYROM
U4UHA2_DENPD
U4UIC8_DENPD
U5E8U1_NOCAS
U5HA93_USTV1
U5HCE6_USTV1
U5WTH4_MYCKA
U6E9M3_9EURY
U6KTH3_EIMTE
U6P588_HAECO
U7FX38_9RHOB
U7Q1S7_SPOS1
U7VAF3_9FUSO
U9T6E3_RHIID
U9TKW7_RHIID
V2X6E4_MONRO
V2XL36_MONRO
V4BCA7_LOTGI
V4BH04_LOTGI
V4N999_EUTSA
V4NE24_EUTSA
V4P402_9CAUL
V4PXQ1_9CAUL
V4SLI9_9ROSI
V4XWT6_9ARCH
V4Y0Y0_9ARCH
V4YDN3_9ARCH
V5BM86_TRYCR
V5BWD7_9GAMM
V5ENS5_KALBG
V5EU38_KALBG
V5FI64_BYSSN
V5RW86_9BACT
V5SFL6_9RHIZ
V5X899_MYCNE
V6LNV7_9EUKA
V6LYT7_9BACL
V7AFW1_PHAVU
V7BM15_PHAVU
V7FDZ9_9RHIZ
V7I518_9CLOT
V9DWL7_PHYPR
V9EU95_PHYPR
V9H649_9CLOT
V9XBI7_9NOCA
W0DHJ9_9AQUI
W0F2K8_9BACT
W0IY67_9BACT
W0JHD1_DESAE
W0JI23_9EURY
W0JW54_9EURY
W1NKG9_AMBTC
W1PP36_AMBTC
W1Q4A1_ABIDE
W1QCQ2_OGAPD
W1QHU3_OGAPD
W2C0P2_9FIRM
W2PG99_PHYPN
W2PZM7_PHYPN
W2RZ30_9EURO
W2SBN4_9EURO
W2TV53_NECAM
W2Y386_PHYPR
W2Z168_PHYPR
W3X6M5_9PEZI
W3XAX3_9PEZI
W4F8S3_9BACL
W4FVL2_9STRA
W4GF85_9STRA
W4JTP5_9HOMO
W4KER3_9HOMO
W4KH03_9HOMO
W4Q252_9BACI
W4Y5D0_STRPU
W5AAI8_WHEAT
W5CDI7_WHEAT
W5D8U7_WHEAT
W5DRS1_WHEAT
W5FAD6_WHEAT
W5FY79_WHEAT
W5HGT4_WHEAT
W5HT39_WHEAT
W5IBA7_WHEAT
W5J7Q6_ANODA
W5LHZ8_ASTMX
W5MC50_LEPOC
W5MY79_LEPOC
W5MY89_LEPOC
W5MYA4_LEPOC
W5PIV0_SHEEP
W5QHD9_SHEEP
W6A5X4_9MOLU
W6AL74_9MOLU
W6JUI2_9MICO
W6KHB2_9TRYP
W6L2L0_9TRYP
W6MU79_9ASCO
W6MV62_9ASCO
W6PX48_PENRF
W6QED6_PENRF
W6T917_9LACO
W6UMT7_ECHGR
W6VUZ5_9RHIZ
W6Y270_COCCA
W6Y4M5_COCCA
W7AAA4_9APIC
W7CAF2_9LIST
W7HPT6_9PEZI
W7KVD3_9CREN
W7LWW5_GIBM7
W7MXZ7_GIBM7
W7TBK8_9STRA
W7UEJ2_RUMFL
W8TCF3_EUBAC
W9B3M9_9MYCO
W9CD65_9HELO
W9CSJ0_9HELO
W9E3S7_RHILI
W9EEA4_9LACO
W9QSP3_9ROSA
W9SFN1_9ROSA
W9VCY1_9EURO
W9VP46_9EURO
W9W704_9EURO
W9XA40_9EURO
W9Y2R0_9EURO
W9YGS5_9EURO
W9YPD1_9EURO
W9Z0H9_9EURO
X0BVZ7_FUSOX
X0BW02_FUSOX
X0CAE2_FUSOX
X0JXG6_FUSOX
X0JXH0_FUSOX
X0JXL2_FUSOX
X2GRL4_9BACI
X2H923_9NEIS
X5HM99_9RICK
X5KMC9_9MYCO
X6CHN4_9RHIZ
X6GJ65_9RHIZ
