# Supplementary material for: Widespread evolutionary crosstalk among protein domains in the context of multi-domain proteins
Source: PLoS One. 2018 Aug 31;13(8):e0203085. doi: 10.1371/journal.pone.0203085 (PMC6118372; doi:10.1371/journal.pone.0203085)
Supplement: S1 File — This archive contains a file presenting the list of UniProt identifiers of the URPs sequences included in the multi-domain MSAs for each of the 2,063 studied multi-domain architectures, and files containing the values of MI¯ and nMI¯ for individual domain pairs before and after domain sequence shuffling. (GZ) [file pone.0203085.s001.tar.gz › ./Pfam_family_vectors/PF04037_PF04046_all_alignment_sequences_UniProt_IDs]

A0A010QI92_9PEZI
A0A015JQM4_9GLOM
A0A015KW58_9GLOM
A0A015MYD3_9GLOM
A0A016UK79_9BILA
A0A016UMQ5_9BILA
A0A017SFZ6_9EURO
A0A022RUJ2_ERYGU
A0A023B0Z4_GRENI
A0A024GUA5_9STRA
A0A024TQE7_9STRA
A0A024VYG2_PLAFA
A0A024VZN7_PLAFA
A0A024WH97_PLAFA
A0A024WHS9_PLAFA
A0A026WXB6_CERBI
A0A044UNA3_ONCVO
A0A058ZEA5_9EUKA
A0A059CEB3_EUCGR
A0A059EKM1_9MICR
A0A059EWW1_9MICR
A0A059JBH2_9EURO
A0A059LJV1_9CHLO
A0A060S361_PYCCI
A0A061DBB2_BABBI
A0A061GFX9_THECC
A0A061GGM9_THECC
A0A061H5L9_9BASI
A0A061HMB0_BLUGR
A0A061J694_TRYRA
A0A063BWZ8_9HYPO
A0A066VZN2_9BASI
A0A066X3B2_COLSU
A0A067C388_SAPPC
A0A067EBD3_CITSI
A0A067GK98_CITSI
A0A067GKJ9_CITSI
A0A067JLP2_JATCU
A0A067M360_9HOMO
A0A067P9M9_PLEOS
A0A067Q2M0_9HOMO
A0A067RKU7_ZOONE
A0A067TN78_9AGAR
A0A068RER0_9FUNG
A0A068S9E2_9FUNG
A0A068S9Q4_9FUNG
A0A068X3V1_HYMMI
A0A068Y0G3_ECHMU
A0A072PA21_9EURO
A0A072UP05_MEDTR
A0A072V3E5_MEDTR
A0A074S0N0_9HOMO
A0A074T739_HAMHA
A0A074VX84_9PEZI
A0A074X0J0_9PEZI
A0A074X242_AURPU
A0A074YN85_9PEZI
A0A075A3R8_9TREM
A0A077ZCR9_TRITR
A0A078AZN3_STYLE
A0A078CI45_BRANA
A0A078CQU9_BRANA
A0A078D3L8_BRANA
A0A078GY35_BRANA
A0A081CKE9_PSEA2
A0A084QCS0_9HYPO
A0A084VDP0_ANOSI
A0A085LYA2_9BILA
A0A086SYN9_ACRC1
A0A087GFU6_ARAAL
A0A087SME6_AUXPR
A0A088A0F6_APIME
A0A090D8U8_PODAN
A0A090L1F5_STRRB
A0A090M7X1_OSTTA
A0A093XKQ4_9PEZI
A0A093YKS2_9PEZI
A0A094AUC9_9PEZI
A0A094CEB2_9PEZI
A0A094E2U1_9PEZI
A0A094ETJ2_9PEZI
A0A094F3X4_9PEZI
A0A094F4W1_9PEZI
A0A094FFF5_9PEZI
A0A094HDZ4_9PEZI
A0A094HQC4_9PEZI
A0A094ZXL4_SCHHA
A0A095D5L8_CRYGR
A0A096RZE2_MAIZE
A0A096S6D5_MAIZE
A0A098VRD4_9MICR
A0A099P0T5_PICKU
A0A0A0LMT1_CUCSA
A0A0A1PC68_9FUNG
A0A0A1TBQ5_9HYPO
A0A0A1U9A6_ENTIV
A0A0A1V361_9HYPO
A0A0A2JY55_PENEN
A0A0A2KW43_PENIT
A0A0A2VRU2_BEABA
A0A0A8LC23_9SACH
A0A0B0MUK0_GOSAR
A0A0B1NYK2_UNCNE
A0A0B1S9U9_OESDE
A0A0B2PD90_GLYSO
A0A0B2PLT4_GLYSO
A0A0B2UIV7_9MICR
A0A0B2VQV7_TOXCA
A0A0B2WW44_9HYPO
A0A0B4HEP1_9HYPO
A0A0B7NUV9_9FUNG
A0A0C2FVQ6_9BILA
A0A0C2MJ47_THEKT
A0A0C2SY33_AMAMU
A0A0C3A9C6_9HOMO
A0A0C3B4H3_9HOMO
A0A0C3BYA3_HEBCY
A0A0C3G6Z4_9HOMO
A0A0C3GSH3_9PEZI
A0A0C3NVU0_PISTI
A0A0C3QK23_9HOMO
A0A0C3S1C3_PHLGI
A0A0C4DLQ2_MAGP6
A0A0C7MQU8_9SACH
A0A0C9LTF9_9FUNG
A0A0C9UIE0_9HOMO
A0A0C9W950_9HOMO
A0A0C9X5D7_9AGAR
A0A0C9Z0L2_9HOMO
A0A0C9ZQ69_9HOMO
A0A0D0DTU2_9HOMO
A0A0D1BWX5_USTMA
A0A0D1VV15_9EURO
A0A0D1Y3N5_9EURO
A0A0D1YGI2_9EURO
A0A0D1ZVC6_9PEZI
A0A0D2B107_9EURO
A0A0D2BY31_9EURO
A0A0D2CUA5_9EURO
A0A0D2D5H1_9EURO
A0A0D2F2A0_9EURO
A0A0D2FNB9_9EURO
A0A0D2G2D7_9EURO
A0A0D2HCI8_9EURO
A0A0D2R8C1_GOSRA
A0A0D2UCX0_GOSRA
A0A0D2UF68_GOSRA
A0A0D2VAQ2_GOSRA
A0A0D2WW30_CAPO3
A0A0D2YC88_FUSO4
A0A0D3A4W5_BRAOL
A0A0D3BKP7_BRAOL
A0A0D7A807_9AGAR
A0A0D7BF74_9HOMO
A0A0D8XAP5_DICVI
A0A0D9N5B7_ASPFA
A0A0D9QN39_PLAFR
A0A0D9VMY4_9ORYZ
A0A0D9VMY5_9ORYZ
A0A0D9Z0H6_9ORYZ
A0A0D9Z0H7_9ORYZ
A0A0D9Z0H8_9ORYZ
A0A0E0K769_ORYPU
A0A0E0NN68_ORYRU
A0A0E9N973_9ASCO
A0A0F4GNN9_9PEZI
A0A0F4YF78_TALEM
A0A0F4ZI61_9PEZI
A0A0F7U3X0_9EURO
A0A0F8BKV7_CERFI
A0A0F8X3D7_9EURO
A0A0F9XKR2_TRIHA
A0A0F9ZHF6_9MICR
A0A0G2ERG8_9PEZI
A0A0G2FTI8_9PEZI
A0A0G2G3Q2_9EURO
A0A0G2IEB0_9EURO
A0A0G4H195_VITBC
A0A0G4IHH7_PLABS
A0A0G4PNH8_PENCA
A0A0H1BB44_9EURO
A0A0H2S3P2_9HOMO
A0A0H5C6G0_CYBJA
A0A0J0XXI9_9TREE
A0A0J6Y6R0_COCIT
A0A0J7L2E2_LASNI
A0A0J8BS06_BETVU
A0A0J8BWA9_BETVU
A0A0J8RCJ0_COCIT
A0A0J9VX01_FUSO4
A0A0J9XZD8_BRUMA
A0A0K0CU00_ANGCA
A0A0K0EHB4_STRER
A0A0K0FK86_9BILA
A0A0K6FS05_9HOMO
A0A0K8L8Y8_9EURO
A0A0K9NWY8_ZOSMR
A0A0K9RF72_SPIOL
A0A0L0BX51_LUCCU
A0A0L0DUA7_THETB
A0A0L0HSC7_SPIPN
A0A0L0NEE8_9HYPO
A0A0L0NR36_9ASCO
A0A0L0T305_ALLMA
A0A0L0TEC4_ALLMA
A0A0L0W1V5_9BASI
A0A0L1HHV6_9PLEO
A0A0L1I5D7_PLAFA
A0A0L1ILS2_ASPNO
A0A0L1KD03_9EUGL
A0A0L6VNT9_9BASI
A0A0L6WKD2_9AGAR
A0A0L7LYI9_PLAF4
A0A0L7R1Q9_9HYME
A0A0L8HN36_OCTBM
A0A0L9SV46_9HYPO
A0A0L9VGH3_PHAAN
A0A0M3JR47_ANISI
A0A0M8MVN6_9BASI
A0A0M8MYT5_9HYPO
A0A0M9G5Y8_9TRYP
A0A0M9WA05_9EURO
A0A0N0NMN5_9EURO
A0A0N0P7T1_LEPSE
A0A0N0PCE8_PAPMA
A0A0N0U3W0_9HYME
A0A0N0V841_9HYPO
A0A0N4T5U0_BRUPA
A0A0N4U233_DRAME
A0A0N4V3W6_ENTVE
A0A0N4W500_HAEPC
A0A0N4Y917_NIPBR
A0A0N5AW05_9BILA
A0A0N5BQN4_STREA
A0A0N5DZS2_TRIMR
A0A0N7L9P2_9BASI
A0A0P1AL81_9STRA
A0A0P4U4Z0_ROSNE
A0A0P4ZXH2_9CRUS
A0A0P7BPB8_9HYPO
A0A0P7WRF0_9TELE
A0A0P9ELZ9_RHOGW
A0A0R3NTE1_DROPS
A0A0R3PQ16_ANGCS
A0A0R3RRG0_9BILA
A0A0R3SKF3_HYMDI
A0A0R3T2U6_HYMNN
A0A0R3UQ64_9CEST
A0A0R3W9C3_TAEAS
A0A0R3X666_HYDTA
A0A0S4JDW9_BODSA
A0A0S6X763_9FUNG
A0A0S7E2S6_9EURO
A0A0T6B0R5_9SCAR
A0A0U1LJP6_9EURO
A0A0U5CQ39_9EURO
A0A0U9HJV8_KLEFL
A0A0V0QVE9_PSEPJ
A0A0V0SFW4_9BILA
A0A0V0SG05_9BILA
A0A0V0U8L3_9BILA
A0A0V0VH38_9BILA
A0A0V0WKQ3_9BILA
A0A0V0YJ59_TRIPS
A0A0V1AGL0_9BILA
A0A0V1DAX7_TRIBR
A0A0V1DBB4_TRIBR
A0A0V1DBT4_TRIBR
A0A0V1H7E3_9BILA
A0A0V1L887_9BILA
A0A0V1MFC6_9BILA
A0A0V1PJ89_9BILA
A0A0W0FK09_9AGAR
A0A0W4ZCW2_PNECA
A0A0W4ZMG0_PNEJI
A0A0W7VF53_9HYPO
A0A0W8E0S6_PHYNI
A0A101MBV6_9EURO
A0A109FES7_9BASI
A0A125YFF6_TOXGV
A0A131ZUI6_SARSC
A0A132B9H2_9HELO
A0A135LUJ0_PENPA
A0A135SRF8_9PEZI
A0A135T2G2_9PEZI
A0A136JHK5_9PEZI
A0A137PF56_CONC2
A0A137Q1Z5_9AGAR
A0A139ASF3_GONPR
A0A139HU46_9PEZI
A0A150URT6_9PEZI
A0A151GAW6_9HYPO
A0A151MP99_ALLMI
A0A151SEI3_CAJCA
A0A151T7A8_CAJCA
A0A151VM75_HYPMA
A0A151WQ27_9HYME
A0A151ZC70_9MYCE
A0A154P2M0_9HYME
A0A158NIM6_ATTCE
A0A158P4D5_TETUR
A0A158RD67_THECL
A0A162N8W7_PHYB8
A0A163MMU2_DIDRA
A0A165AJF4_9HOMO
A0A165F7I9_9PEZI
A0A165FTB0_9BASI
A0A165G159_9APHY
A0A165I4L1_EXIGL
A0A165MAA1_9HOMO
A0A165RZM4_9APHY
A0A166AWV8_9HOMO
A0A166GZ09_9HOMO
A0A166IS25_9HOMO
A0A166IT43_DAUCA
A0A166R3Q3_9PEZI
A0A167AN97_9PEZI
A0A167IGU0_9HYPO
A0A167Q5C8_9BASI
A0A167ZBU8_9PEZI
A0A168J0T5_CORDF
A0A176VZJ5_MARPO
A0A177CUX1_9PLEO
A0A177DEF4_ALTAL
A0A177WP36_BATDE
A0A178AXY5_9PLEO
A0A178EIC3_9PLEO
A0A180GQK0_PUCT1
A0A183B316_9TREM
A0A183BYJ0_GLOPA
A0A183DEL2_9BILA
A0A183GKI7_HELBK
A0A183IZ82_9BILA
A0A183K2S0_9TREM
A0A183MXF6_9TREM
A0A183P6H9_9TREM
A0A183QHY4_9TREM
A0A183T9J1_SCHSO
A0A183VR08_TRIRE
A0A194PHK4_PAPXU
A0C2X3_PARTE
A0C6M1_PARTE
A1C4N8_ASPCL
A1CZM0_NEOFI
A2E6X1_TRIVA
A2XB90_ORYSI
A3GGW7_PICST
A4HI08_LEIBR
A4I585_LEIIN
A4RTE8_OSTLU
A5DHY6_PICGU
A5E6P8_LODEL
A5K3D9_PLAVS
A6R5W5_AJECN
A6R9C7_AJECN
A7AVI5_BABBO
A7ER35_SCLS1
A7S7W8_NEMVE
A7TIF6_VANPO
A8JHC1_CHLRE
A8PGD2_COPC7
A8QAE4_MALGO
A8X292_CAEBR
A9U4B1_PHYPA
B0DG35_LACBS
B0WT71_CULQU
B2W236_PYRTR
B3L9E8_PLAKH
B3MMY6_DROAN
B3RJS6_TRIAD
B4FNE5_MAIZE
B4G6Z3_DROPE
B4I2U5_DROSE
B4JA61_DROGR
B4KIL4_DROMO
B4LT17_DROVI
B4MW16_DROWI
B6AK06_CRYMR
B6HPW3_PENRW
B6JVB5_SCHJY
B6QHZ0_TALMQ
B7GAP7_PHATC
B7PPS6_IXOSC
B8CCL9_THAPS
B8MII2_TALSN
B8PII6_POSPM
B9H264_POPTR
B9HYL2_POPTR
B9RZ56_RICCO
B9SWG7_RICCO
C0P0F2_AJECG
C1E5V7_MICCC
C1GGU1_PARBD
C1HDW5_PARBA
C1MMV4_MICPC
C3ZKP1_BRAFL
C4JMK3_UNCRE
C4LWP3_ENTHI
C4QMW9_SCHMA
C4R0Q8_KOMPG
C4V6P5_NOSCE
C4YCE2_CLAL4
C5DYE5_ZYGRC
C5E3P2_LACTC
C5FIB9_ARTOC
C5GS11_AJEDR
C5LB49_PERM5
C5LH54_PERM5
C5MIC9_CANTT
C5Z2N0_SORBI
C6HGN0_AJECH
C7YZA9_NECH7
C8VEV9_EMENI
C9SE45_VERA1
CUS1_YEAST
D0N752_PHYIT
D2UZ91_NAEGR
D3BIF4_POLPA
D3ZMS1_RAT
D4AR84_ARTBC
D5GIT9_TUBMM
D6WR66_TRICA
D7FNF6_ECTSI
D7M1W5_ARALL
D7MER2_ARALL
D8M724_BLAHO
D8PUH9_SCHCM
D8RXJ6_SELML
D8TNR4_VOLCA
E0VJY2_PEDHC
E1ZT56_CHLVA
E2ALL1_CAMFO
E2BFL5_HARSA
E2RL65_CANLF
E3K8Z3_PUCGT
E3LKT6_CAERE
E3QPY7_COLGM
E3S419_PYRTT
E4UV33_ARTGP
E4ZZU6_LEPMJ
E5SBA4_TRISP
E6ZRL0_SPORE
E7KGY6_YEASA
E7KT00_YEASL
E7LYX9_YEASV
E7NLS6_YEASO
E7Q862_YEASB
E7QIM1_YEASZ
E9CT26_COCPS
E9EDU1_METAQ
E9EZ73_METRA
E9G5Y1_DAPPU
E9IZJ9_SOLIN
F0UQU2_AJEC8
F0VNP5_NEOCL
F0XTF2_GROCL
F0Y119_AURAN
F0ZT70_DICPU
F1MC31_BOVIN
F1QLC5_DANRE
F1RU38_PIG
F2DDE7_HORVD
F2PQE8_TRIEC
F2SNH5_TRIRC
F2UM79_SALR5
F4JJM1_ARATH
F4P312_BATDJ
F4RZ32_MELLP
F4WDL6_ACREC
F5H933_NEUCR
F6QQ69_HORSE
F6QQ77_HORSE
F6X497_MONDO
F6Y1N2_CIOIN
F7DCJ4_XENTR
F7FTV1_ORNAN
F7G448_MONDO
F7GQ02_CALJA
F7GQ40_CALJA
F7VZJ2_SORMK
F8Q8I8_SERL3
F9FD54_FUSOF
F9X4Y9_ZYMTI
G0NBM9_CAEBE
G0PLP6_CAEBE
G0QYX8_ICHMG
G0RS79_HYPJQ
G0RYD3_CHATD
G0T2D8_RHOT2
G0VC60_NAUCC
G0WHL1_NAUDC
G1MFS3_AILME
G1PHL4_MYOLU
G1R273_NOMLE
G1SY68_RABIT
G1X2L8_ARTOA
G2QQD2_MYCTT
G2RIA7_THITE
G2Y3Z7_BOTF4
G3AIL8_SPAPN
G3AWV3_CANTC
G3I2F2_CRIGR
G3JNB5_CORMM
G3Q5I4_GASAC
G3SPW2_LOXAF
G3WBH1_SARHA
G3X0T2_SARHA
G4NAE3_MAGO7
G4T9Q8_SERID
G4URU8_NEUT9
G4Z0L8_PHYSP
G5BWW8_HETGA
G6CJ67_DANPL
G7DYP4_MIXOS
G7IPR0_MEDTR
G7IPR1_MEDTR
G8BEW9_CANPC
G8BVM7_TETPH
G8JMJ1_ERECY
G8YS27_PICSO
G8ZNQ2_TORDC
G9N2Y5_HYPVG
G9NU24_HYPAI
H0ELI6_GLAL7
H0VC11_CAVPO
H0WSV9_OTOGA
H1V2E0_COLHI
H2AQJ9_KAZAF
H2KUV3_CLOSI
H2T2J1_TAKRU
H2W8Q6_CAEJA
H2YDL3_CIOSA
H3AQC9_LATCH
H3EPR6_PRIPA
H3GQR2_PHYRM
H6BT33_EXODN
H9GE45_ANOCA
I1BIC4_RHIO9
I1G260_AMPQE
I1IEF7_BRADI
I1KLH4_SOYBN
I1M0D7_SOYBN
I1M281_SOYBN
I1MEF2_SOYBN
I1P5S0_ORYGL
I1RKC0_GIBZE
I2FTK4_USTH4
I2H2I5_TETBL
I3K5N9_ORENI
I3N5P3_ICTTR
I4YD21_WALMC
I7IFH6_BABMR
J0M9D0_LOALO
J3K7Y6_COCIM
J3LIM5_ORYBR
J3PCM9_GAGT3
J4C3W7_THEOR
J4H1W9_9APHY
J5JW21_BEAB2
J7RB98_KAZNA
J8LQ25_SACAR
J9F0F7_WUCBA
J9IF75_9SPIT
J9KAY6_ACYPI
K0KRX7_WICCF
K0SIL6_THAOC
K1VJP0_TRIAC
K1WT38_MARBU
K2PA36_TRYCR
K2R9V5_MACPH
K3VAJ1_FUSPC
K3X053_PYTUL
K3XW16_SETIT
K3YR56_SETIT
K4B985_SOLLC
K4BE75_SOLLC
K5UY94_PHACS
K5XIV0_AGABU
K6ULS0_9APIC
K7F5J3_PELSI
K7F5J4_PELSI
K7F5J6_PELSI
K7J0H2_NASVI
K7J8I4_NASVI
K8YXG4_NANGC
K8Z7X5_NANGC
K9FTT4_PEND2
L0PDM3_PNEJ8
L1JBF4_GUITH
L1LBY0_THEEQ
L2FK84_COLGN
L2GTC0_VAVCU
L5KQ58_PTEAL
L5LF85_MYODS
L7JRL7_TRAHO
L8GDJ7_PSED2
L8H7N6_ACACA
M0S029_MUSAM
M0VT15_HORVD
M1C1N2_SOLTU
M1CJU5_SOLTU
M1CJU6_SOLTU
M1CJU7_SOLTU
M1W274_CLAP2
M2MYD9_BAUCO
M2QM42_CERS8
M2SPY2_COCSN
M2U0N4_COCH5
M2XS61_GALSU
M3A3V5_PSEFD
M3C726_SPHMS
M3HP11_CANMX
M3WIL1_FELCA
M3YIV0_MUSPF
M4BFC0_HYAAE
M4DAN5_BRARP
M4DWL0_BRARP
M5BQ87_THACB
M5E4P2_MALS4
M5FRR2_DACPD
M5WUR6_PRUPE
M7BPS2_CHEMY
M7NLR3_PNEMU
M7TKF8_EUTLA
M7UJE7_BOTF1
M7WCI4_RHOT1
M7YKI4_TRIUA
M7Z1L2_TRIUA
M8A2N7_TRIUA
M9MGU0_PSEA3
N1JKS2_BLUG1
N1PX16_DOTSN
N1RAX0_FUSC4
N4UEE9_FUSC1
N4UWR7_COLOR
O16997_CAEEL
Q0V2J6_PHANO
Q174Z5_AEDAE
Q1ZXF6_DICDI
Q22RK9_TETTS
Q29LZ8_DROPS
Q2GP53_CHAGB
Q2U9V5_ASPOR
Q3UJB0_MOUSE
Q4D755_TRYCC
Q4MZS6_THEPA
Q4Q7P9_LEIMA
Q4UC05_THEAN
Q4WEW4_ASPFU
Q4YYM2_PLABA
Q584V6_TRYB2
Q5ACR1_CANAL
Q5CTD1_CRYPI
Q5KDR1_CRYNJ
Q6BJ10_DEBHA
Q6CA63_YARLI
Q6CKS4_KLULA
Q6FJM3_CANGA
Q6K7Q7_ORYSJ
Q752N5_ASHGO
Q7Q5S0_ANOGA
Q7RH54_PLAYO
Q8H0V8_ARATH
Q8IKL7_PLAF7
Q8SQT5_ENCCU
Q9VQK7_DROME
R0F3S6_9BRAS
R0F8L1_9BRAS
R0IV90_SETT2
R1EM18_BOTPV
R4X6B3_TAPDE
R7SE47_CONPW
R7YIZ7_CONA1
R8BY44_TOGMI
R9AEZ0_WALI9
R9P939_PSEHS
S0EEM9_GIBF5
S2K0Z7_MUCC1
S3CPL9_GLAL2
S3D2G0_OPHP1
S6E0S8_ZYGB2
S7MQE1_MYOBR
S7QD92_GLOTA
S7XJS6_SPRLO
S8ACZ4_DACHA
S8FA12_FOMPI
S9X9G6_SCHCR
SA145_SCHPO
T0KZ24_9MICR
T0M776_COLGC
T0MEE9_9MICR
T0MH20_CAMFR
T0QQ16_9STRA
T1ED08_HELRO
T1GEC3_MEGSC
T1I2I1_RHOPR
T1JGR4_STRMM
T1JLP0_STRMM
T1JSZ9_TETUR
T1JT02_TETUR
T5AP01_OPHSC
U1GVV8_ENDPU
U3KJR4_FICAL
U4LV07_PYROM
U4UKT9_DENPD
U5HFL7_USTV1
U6JEK1_ECHGR
U6L222_EIMTE
U6M6R0_EIMMA
U7PHH3_SPOS1
U9TRA7_RHIID
V2YWK9_MONRO
V4AG60_LOTGI
V4MQ47_EUTSA
V4U5R1_9ROSI
V4UEB8_9ROSI
V5B7R6_TRYCR
V5EXL5_KALBG
V5G4U6_BYSSN
V7BUF4_PHAVU
V9E9G9_PHYPR
V9E9J1_PHYPR
W1NUV2_AMBTC
W1QEC4_OGAPD
W2R0C0_PHYPN
W2R0L6_PHYPN
W2RX70_9EURO
W2TJW9_NECAM
W2YFE8_PHYPR
W2YFV1_PHYPR
W3WZU4_9PEZI
W4GQB2_9STRA
W4IW84_PLAFP
W4IWT7_PLAFP
W4KLT1_9HOMO
W4XJA2_STRPU
W5G5X7_WHEAT
W5GGN6_WHEAT
W5GMZ5_WHEAT
W5H824_WHEAT
W5I4U6_WHEAT
W5JN09_ANODA
W5NVP5_SHEEP
W5NVP7_SHEEP
W6KLC6_9TRYP
W6L3I1_9TRYP
W6MSM5_9ASCO
W6QHV3_PENRF
W6YQI2_COCCA
W7AKE0_9APIC
W7B131_PLAVN
W7JFS9_PLAFA
W7JFW0_PLAFA
W7JZW2_PLAFO
W7MNL9_GIBM7
W7MY04_GIBM7
W7U4A3_9STRA
W9C0S3_9HELO
W9RNM3_9ROSA
W9VY31_9EURO
W9WSH3_9EURO
W9Y263_9EURO
W9YFQ2_9EURO
X0BWN0_FUSOX
X0JXE6_FUSOX
