# Supplementary material for: Widespread evolutionary crosstalk among protein domains in the context of multi-domain proteins
Source: PLoS One. 2018 Aug 31;13(8):e0203085. doi: 10.1371/journal.pone.0203085 (PMC6118372; doi:10.1371/journal.pone.0203085)
Supplement: S1 File — This archive contains a file presenting the list of UniProt identifiers of the URPs sequences included in the multi-domain MSAs for each of the 2,063 studied multi-domain architectures, and files containing the values of MI¯ and nMI¯ for individual domain pairs before and after domain sequence shuffling. (GZ) [file pone.0203085.s001.tar.gz › ./Pfam_family_vectors/PF00076_PF00076_PF00076_PF00076_PF00076_normalized_average_shuffled_interdomain_MI]

0.11059355036	0.0547427177061
0.0964651352023	0.050375217102
0.104144278447	0.0528940050682
0.0860310137651	0.0489717094447
0.101954795277	0.0520232030213
0.118538551624	0.058863520576
0.0951995020452	0.052841304358
0.103244820462	0.054098031729
0.0826884681002	0.048746322409
0.0911285317291	0.0520647200878
