# Supplementary material for: Widespread evolutionary crosstalk among protein domains in the context of multi-domain proteins
Source: PLoS One. 2018 Aug 31;13(8):e0203085. doi: 10.1371/journal.pone.0203085 (PMC6118372; doi:10.1371/journal.pone.0203085)
Supplement: S1 File — This archive contains a file presenting the list of UniProt identifiers of the URPs sequences included in the multi-domain MSAs for each of the 2,063 studied multi-domain architectures, and files containing the values of MI¯ and nMI¯ for individual domain pairs before and after domain sequence shuffling. (GZ) [file pone.0203085.s001.tar.gz › ./Pfam_family_vectors/PF03016_PF09258_all_alignment_sequences_UniProt_IDs]

A0A016T6C9_9BILA
A0A026WVW3_CERBI
A0A026WZB1_CERBI
A0A026X0R1_CERBI
A0A044R6C8_ONCVO
A0A044S9M2_ONCVO
A0A044UZ00_ONCVO
A0A067R2M2_ZOONE
A0A067RCJ2_ZOONE
A0A067REC1_ZOONE
A0A068XGB3_HYMMI
A0A068XHZ6_HYMMI
A0A068Y745_ECHMU
A0A068YJZ1_ECHMU
A0A074ZIY4_9TREM
A0A075ACL8_9TREM
A0A075AEM6_9TREM
A0A077YYI2_TRITR
A0A077Z0L8_TRITR
A0A084VJ37_ANOSI
A0A084VQK9_ANOSI
A0A087QW84_APTFO
A0A087QY09_APTFO
A0A087QYI6_APTFO
A0A087RA21_APTFO
A0A087TIC3_9ARAC
A0A087VKB0_BALRE
A0A087VLP0_BALRE
A0A087VPS5_BALRE
A0A087W1R2_ECHMU
A0A087X4G9_POEFO
A0A087X9X0_POEFO
A0A087XBI8_POEFO
A0A087XGJ9_POEFO
A0A087YKE1_POEFO
A0A087YKZ5_POEFO
A0A087ZZZ9_APIME
A0A088AHS9_APIME
A0A088ARI6_APIME
A0A090L6S7_STRRB
A0A091CQD2_FUKDA
A0A091DXP6_FUKDA
A0A091E117_FUKDA
A0A091E5A2_FUKDA
A0A091EL98_CORBR
A0A091ET56_CORBR
A0A091F033_CORBR
A0A091FWW6_CORBR
A0A091GB17_9AVES
A0A091GKW4_9AVES
A0A091GLJ1_9AVES
A0A091GRN9_BUCRH
A0A091H9M4_BUCRH
A0A091HPY7_CALAN
A0A091HSB4_CALAN
A0A091HSG1_BUCRH
A0A091J890_9AVES
A0A091JT51_9AVES
A0A091KBG7_COLST
A0A091KJA7_9GRUI
A0A091KUJ8_9GRUI
A0A091LVQ3_CARIC
A0A091LYS3_CATAU
A0A091LZ15_CARIC
A0A091M511_CARIC
A0A091MP00_9PASS
A0A091MUY5_APAVI
A0A091N3Y3_9PASS
A0A091NLE8_APAVI
A0A091NS83_APAVI
A0A091PKU5_LEPDC
A0A091PMK0_HALAL
A0A091R1K9_9GRUI
A0A091RDK9_9GRUI
A0A091RXM7_NESNO
A0A091S740_MERNU
A0A091SFB0_NESNO
A0A091SNP4_9AVES
A0A091T2M5_9AVES
A0A091T683_PHALP
A0A091T7U6_NESNO
A0A091TGD8_PHALP
A0A091V532_PHORB
A0A091V7E8_NIPNI
A0A091VJZ5_NIPNI
A0A091VMZ4_NIPNI
A0A091W706_OPIHO
A0A091W759_OPIHO
A0A091WXA7_NIPNI
A0A093BKX7_CHAPE
A0A093BQ01_TAUER
A0A093E5H1_9AVES
A0A093ESL3_TYTAL
A0A093EWM1_TYTAL
A0A093F5T9_GAVST
A0A093G3S3_PICPB
A0A093GDV2_PICPB
A0A093GX34_PICPB
A0A093H5S3_STRCA
A0A093I2H8_STRCA
A0A093I4D1_STRCA
A0A093J1D1_EURHL
A0A093JC93_FULGA
A0A093L9U5_EURHL
A0A093LMN3_FULGA
A0A093PL18_9PASS
A0A093Q8T2_9PASS
A0A093Q9I9_9PASS
A0A093QYH0_PHACA
A0A093S5K0_9PASS
A0A094LCW8_ANTCR
A0A094NFS5_9AVES
A0A094ZW65_SCHHA
A0A095ANA0_SCHHA
A0A096M662_POEFO
A0A096MXR7_PAPAN
A0A096NFK2_PAPAN
A0A096NYB3_PAPAN
A0A099ZG47_TINGU
A0A0A0A150_CHAVO
A0A0A0A3G4_CHAVO
A0A0A0A7X9_CHAVO
A0A0A0AAA4_CHAVO
A0A0B1THX3_OESDE
A0A0B2UP77_TOXCA
A0A0B4KER9_DROME
A0A0D8XIF0_DICVI
A0A0D8Y087_DICVI
A0A0D9QZS3_CHLSB
A0A0D9REQ0_CHLSB
A0A0D9RTP1_CHLSB
A0A0D9S858_CHLSB
A0A0F8APY3_LARCR
A0A0F8ARK3_LARCR
A0A0F8AZG5_LARCR
A0A0G2KAH7_RAT
A0A0G2KWR6_DANRE
A0A0G2L1T6_DANRE
A0A0H5S335_BRUMA
A0A0H5SGJ1_BRUMA
A0A0J7NA16_LASNI
A0A0J7NYK0_LASNI
A0A0J7P3A6_LASNI
A0A0J9XXD9_BRUMA
A0A0K0E0W0_STRER
A0A0K0FHB0_9BILA
A0A0K0IMY2_BRUMA
A0A0K0JFY0_BRUMA
A0A0L0BSI8_LUCCU
A0A0L0BY11_LUCCU
A0A0L0C1K7_LUCCU
A0A0L7L6D0_9NEOP
A0A0L7R4E2_9HYME
A0A0L7RIY1_9HYME
A0A0L8GTK9_OCTBM
A0A0L8H2T3_OCTBM
A0A0L8HV23_OCTBM
A0A0M3K086_ANISI
A0A0M3K212_ANISI
A0A0M9A227_9HYME
A0A0M9A602_9HYME
A0A0N0BIM4_9HYME
A0A0N4T227_BRUPA
A0A0N4T4X7_BRUPA
A0A0N4TWU3_BRUPA
A0A0N4UEX7_DRAME
A0A0N4UGE8_DRAME
A0A0N4UIH7_DRAME
A0A0N4V3Q8_ENTVE
A0A0N4VGV9_ENTVE
A0A0N4Y9W7_NIPBR
A0A0N4ZWP6_PARTI
A0A0N5AJQ8_9BILA
A0A0N5AV68_9BILA
A0A0N5C454_STREA
A0A0N5CJI8_THECL
A0A0N5DH46_TRIMR
A0A0N5DJV5_TRIMR
A0A0P6GSU9_9CRUS
A0A0P7U8B2_9TELE
A0A0P7UQS7_9TELE
A0A0P7VV81_9TELE
A0A0P7WY37_9TELE
A0A0P7XFA4_9TELE
A0A0R3NWW8_DROPS
A0A0R3R966_9BILA
A0A0R3RHE5_9BILA
A0A0R3RPY1_9BILA
A0A0R3S276_9BILA
A0A0R3SJ26_HYMDI
A0A0R3T7X5_HYMNN
A0A0R3TC29_HYMNN
A0A0R3UQY3_9CEST
A0A0R3W7A5_TAEAS
A0A0R3W7L0_TAEAS
A0A0R3XAY2_HYDTA
A0A0R4IIG8_DANRE
A0A0R4ISQ8_DANRE
A0A0T6AW51_9SCAR
A0A0U1P5A5_DROPS
A0A0V0S7E0_9BILA
A0A0V0S8V2_9BILA
A0A0V0TNH4_9BILA
A0A0V0U2Q9_9BILA
A0A0V0UV85_9BILA
A0A0V0VBJ1_9BILA
A0A0V0VBL2_9BILA
A0A0V0WEP0_9BILA
A0A0V0X3U7_9BILA
A0A0V0XIX6_TRIPS
A0A0V0Y6L2_TRIPS
A0A0V0YEJ5_TRIPS
A0A0V0ZGZ5_9BILA
A0A0V1A7Y2_9BILA
A0A0V1A8W9_9BILA
A0A0V1D674_TRIBR
A0A0V1DD38_TRIBR
A0A0V1HNG1_9BILA
A0A0V1I0C1_9BILA
A0A0V1KWR1_9BILA
A0A0V1LLU6_9BILA
A0A0V1M868_9BILA
A0A0V1M8W2_9BILA
A0A0V1M941_9BILA
A0A0V1MP83_9BILA
A0A0V1PC36_9BILA
A0A0V1PMH3_9BILA
A0A132A7Y9_SARSC
A0A132A8P1_SARSC
A0A132ALH0_SARSC
A0A151MBF7_ALLMI
A0A151MMI7_ALLMI
A0A151MXU1_ALLMI
A0A151P1C7_ALLMI
A0A151WZA1_9HYME
A0A151X210_9HYME
A0A151XCD1_9HYME
A0A154P3R5_9HYME
A0A154P490_9HYME
A0A154PCP0_9HYME
A0A158NFT9_ATTCE
A0A158NHG3_ATTCE
A0A158P279_ATTCE
A0A158PKS4_ANGCS
A0A158QAK9_ENTVE
A0A158QTI3_9CEST
A0A158RB69_THECL
A0A158RCP7_THECL
A0A164PAJ0_9CRUS
A0A164QLI0_9CRUS
A0A183ASQ9_9TREM
A0A183CJC8_GLOPA
A0A183DRS9_9BILA
A0A183I2G8_9BILA
A0A183IET7_9BILA
A0A183K7T7_9TREM
A0A183K8U8_9TREM
A0A183LG47_9TREM
A0A183N384_9TREM
A0A183R273_9TREM
A0A183SG36_SCHSO
A0A194PKV6_PAPXU
A0A194PQ24_PAPXU
A0A194PSD4_PAPXU
A0A194R7I8_PAPMA
A0A194RE51_PAPMA
A0A194RFY3_PAPMA
A0A1B8Y7U2_XENTR
A0JN91_BOVIN
A2VE26_BOVIN
A6QR03_BOVIN
A7SAR9_NEMVE
A7SR92_NEMVE
A7SS73_NEMVE
B0X053_CULQU
B0XBE7_CULQU
B3MCH9_DROAN
B3MEZ3_DROAN
B3MII0_DROAN
B3RVD9_TRIAD
B3SA43_TRIAD
B4GAJ8_DROPE
B4GAV2_DROPE
B4HPB9_DROSE
B4HRE3_DROSE
B4HSK6_DROSE
B4J616_DROGR
B4J686_DROGR
B4JVM9_DROGR
B4KMF5_DROMO
B4KP04_DROMO
B4KU72_DROMO
B4LLN6_DROVI
B4LNV8_DROVI
B4MCN7_DROVI
B4MRE0_DROWI
B4N5Y4_DROWI
B4QDL8_DROSI
B4QFV3_DROSI
B4QHG0_DROSI
B5FW34_OTOGA
B7P1I7_IXOSC
B7QCU1_IXOSC
C3Y7H0_BRAFL
C3YMV1_BRAFL
D3YVY6_MOUSE
D3ZLU1_RAT
D6W7Y2_TRICA
D6WCJ9_TRICA
D6WLW9_TRICA
E0VUU1_PEDHC
E0VWK8_PEDHC
E0VWR0_PEDHC
E1FY45_LOALO
E1G6B9_LOALO
E2AJC3_CAMFO
E2B382_HARSA
E2BZD3_HARSA
E2C158_HARSA
E2QRR1_CANLF
E2RKC6_CANLF
E2RN67_CANLF
E3LZH2_CAERE
E4WYR4_OIKDI
E4XJX7_OIKDI
E4XM16_OIKDI
E5S1B1_TRISP
E7ET85_HUMAN
E7FH15_DANRE
E9GMR7_DAPPU
E9H106_DAPPU
E9HMX1_DAPPU
E9IMK5_SOLIN
E9IV14_SOLIN
EXT1A_DANRE
EXT1B_DANRE
EXT1C_DANRE
EXT1_BOVIN
EXT1_DROME
EXT1_HUMAN
EXT1_MOUSE
EXT1_PAPAN
EXT1_PONAB
EXT2_BOVIN
EXT2_CAEEL
EXT2_DROME
EXT2_HUMAN
EXT2_MOUSE
EXT3_DROME
EXTL1_HUMAN
EXTL1_MOUSE
EXTL3_HUMAN
EXTL3_MOUSE
F1NGB8_CHICK
F1NR24_CHICK
F1NYD7_CHICK
F1P994_CANLF
F1QR13_DANRE
F1QUC2_DANRE
F1RJQ6_PIG
F1S274_PIG
F1SHI1_PIG
F4W6H0_ACREC
F4W8W6_ACREC
F4X6R0_ACREC
F6PWQ5_CALJA
F6PWT3_CALJA
F6Q0W6_CIOIN
F6Q1C6_XENTR
F6REL4_ORNAN
F6RQV5_MONDO
F6S8B8_MACMU
F6TQG8_HORSE
F6TXL9_HORSE
F6VVP6_MONDO
F6W1P9_HORSE
F6W2J8_XENTR
F6XD50_XENTR
F6XJG7_MACMU
F6XJH3_MACMU
F7A0U8_HORSE
F7AKV9_CALJA
F7APA8_CIOIN
F7ARJ9_HORSE
F7F8Y3_MACMU
F7FHW8_MACMU
F7GA24_MONDO
F7HYC7_CALJA
F7I0M3_CALJA
F7ISB0_CALJA
G0MKZ3_CAEBE
G1KPS3_ANOCA
G1L756_AILME
G1LUY5_AILME
G1MC02_AILME
G1MUS2_MELGA
G1NDI8_MELGA
G1NIQ2_MELGA
G1NN06_MELGA
G1NY82_MYOLU
G1PB84_MYOLU
G1PKJ2_MYOLU
G1PSS0_MYOLU
G1QY81_NOMLE
G1RD40_NOMLE
G1S3W3_NOMLE
G1S8J1_NOMLE
G1SRW5_RABIT
G1SSW5_RABIT
G1T8X8_RABIT
G1T987_RABIT
G3H0J7_CRIGR
G3HWY2_CRIGR
G3I3E6_CRIGR
G3NE50_GASAC
G3NSG9_GASAC
G3NSH0_GASAC
G3NV05_GASAC
G3P0I7_GASAC
G3PSK7_GASAC
G3QZY3_GORGO
G3R5A6_GORGO
G3RJV1_GORGO
G3SQG1_LOXAF
G3SYT1_LOXAF
G3T622_LOXAF
G3U480_LOXAF
G3V901_RAT
G3W0D2_SARHA
G3W8G7_SARHA
G3WXA6_SARHA
G4V9E0_SCHMA
G4VA82_SCHMA
G5AS45_HETGA
G5AT89_HETGA
G5AUQ2_HETGA
G5B503_HETGA
G6CMB3_DANPL
G6DC19_DANPL
G6DID3_DANPL
G7NVX8_MACFA
G7PD46_MACFA
G7PQC9_MACFA
G7YB52_CLOSI
G8F271_MACFA
H0UV16_CAVPO
H0VKB4_CAVPO
H0VMS8_CAVPO
H0VNQ6_CAVPO
H0WGQ6_OTOGA
H0WKH4_OTOGA
H0X950_OTOGA
H0ZJ15_TAEGU
H0ZQ17_TAEGU
H0ZSX5_TAEGU
H2KQY8_CLOSI
H2L8H0_ORYLA
H2LLT6_ORYLA
H2LQ80_ORYLA
H2M2S6_ORYLA
H2M7M6_ORYLA
H2N8H4_PONAB
H2NDM6_PONAB
H2PPY1_PONAB
H2PR27_PONAB
H2PYD2_PANTR
H2Q3G3_PANTR
H2QVZ1_PANTR
H2QWM1_PANTR
H2S2D6_TAKRU
H2S397_TAKRU
H2SCR5_TAKRU
H2SSW8_TAKRU
H2SSW9_TAKRU
H2SSX0_TAKRU
H2SSX1_TAKRU
H2SSX2_TAKRU
H2SSX3_TAKRU
H2V525_TAKRU
H2XW04_CIOIN
H2Z4A8_CIOSA
H2Z4B0_CIOSA
H2Z4B1_CIOSA
H2Z4B2_CIOSA
H2ZHK4_CIOSA
H2ZHK5_CIOSA
H2ZHK6_CIOSA
H2ZHK7_CIOSA
H2ZHK8_CIOSA
H3AJG9_LATCH
H3AWJ5_LATCH
H3AWJ6_LATCH
H3B8P0_LATCH
H3B9K4_LATCH
H3BD84_LATCH
H3CVH3_TETNG
H3D3V9_TETNG
H3DK47_TETNG
H3DPB0_TETNG
H3DR23_TETNG
H3FIY6_PRIPA
H9GDV2_ANOCA
H9GG59_ANOCA
H9GPQ2_ANOCA
H9J2J0_BOMMO
H9JE29_BOMMO
H9JN62_BOMMO
I1FM83_AMPQE
I1FUX5_AMPQE
I1GDG8_AMPQE
I3JEX5_ORENI
I3JEX6_ORENI
I3JFZ6_ORENI
I3JJN5_ORENI
I3K7C6_ORENI
I3K7F0_ORENI
I3L7I6_PIG
I3M4C8_ICTTR
I3MQ09_ICTTR
I3N5C5_ICTTR
I3NCA2_ICTTR
J9B8B1_WUCBA
J9BLK9_WUCBA
J9JZ05_ACYPI
K1QCW7_CRAGI
K1R3L4_CRAGI
K7FWQ7_PELSI
K7G0Y6_PELSI
K7J1Q7_NASVI
K7J5U2_NASVI
L5JRR3_PTEAL
L5KA62_PTEAL
L5L238_PTEAL
L5LBS1_MYODS
L5LIP4_MYODS
L9JF83_TUPCH
L9KIH5_TUPCH
L9LFS8_TUPCH
M3W4E2_FELCA
M3WHM2_FELCA
M3WRR9_FELCA
M3X7I6_FELCA
M3XCE9_FELCA
M3XPI7_MUSPF
M3XPI8_MUSPF
M3Y410_MUSPF
M3YWF3_MUSPF
M3ZVX0_XIPMA
M3ZYF5_XIPMA
M4A2D8_XIPMA
M4AHV7_XIPMA
M4AQK3_XIPMA
M4ARG0_XIPMA
M7AZX4_CHEMY
M7B2K9_CHEMY
M7BH42_CHEMY
N6TGI1_DENPD
Q0IFF4_AEDAE
Q0IG35_AEDAE
Q17P41_AEDAE
Q28WJ7_DROPS
Q291D8_DROPS
Q291L5_DROPS
Q4RFC6_TETNG
Q5U7D2_DANRE
Q6P1H4_MOUSE
Q7PS14_ANOGA
Q7PY07_ANOGA
Q7QDS1_ANOGA
Q9JMA8_RAT
R0KXD7_ANAPL
R0L982_ANAPL
R0LAG6_ANAPL
R7VNP6_COLLI
S7PWP2_MYOBR
S7QFG1_MYOBR
S9WG64_CAMFR
S9XX77_CAMFR
S9Y2G5_CAMFR
T1EGP0_HELRO
T1FP36_HELRO
T1G529_HELRO
T1HU03_RHOPR
T1I9Q2_RHOPR
T1J3I4_STRMM
T1JB76_STRMM
T1JM53_STRMM
T1JR58_TETUR
T1JR72_TETUR
T1K7V5_TETUR
T1KR15_TETUR
U1NGL3_ASCSU
U1NWJ0_ASCSU
U3JCB8_FICAL
U3JI05_FICAL
U3K8E7_FICAL
U3KCU5_FICAL
U4UA52_DENPD
U4UC63_DENPD
U6P372_HAECO
U6PZL4_HAECO
V3ZEM3_LOTGI
V4B751_LOTGI
V4B792_LOTGI
V8PCC6_OPHHA
V9GX32_MOUSE
W2T5B4_NECAM
W2TLT8_NECAM
W4XC19_STRPU
W5J584_ANODA
W5JLS5_ANODA
W5KAZ4_ASTMX
W5KSV0_ASTMX
W5LCE8_ASTMX
W5LH85_ASTMX
W5LPL7_ASTMX
W5M4K5_LEPOC
W5M5Z6_LEPOC
W5MC02_LEPOC
W5NFU4_LEPOC
W5NFU6_LEPOC
W5NGE7_LEPOC
W5NU84_SHEEP
W5P6E5_SHEEP
W5PJF2_SHEEP
W5Q042_SHEEP
W6N9A8_HAECO
X1WJH4_ACYPI
X1WRQ0_ACYPI
