# Supplementary material for: Widespread evolutionary crosstalk among protein domains in the context of multi-domain proteins
Source: PLoS One. 2018 Aug 31;13(8):e0203085. doi: 10.1371/journal.pone.0203085 (PMC6118372; doi:10.1371/journal.pone.0203085)
Supplement: S1 File — This archive contains a file presenting the list of UniProt identifiers of the URPs sequences included in the multi-domain MSAs for each of the 2,063 studied multi-domain architectures, and files containing the values of MI¯ and nMI¯ for individual domain pairs before and after domain sequence shuffling. (GZ) [file pone.0203085.s001.tar.gz › ./Pfam_family_vectors/PF00111_PF01799_PF00941_PF03450_normalized_average_shuffled_interdomain_MI]

0.071982514515	0.0452395774645
0.0889052015398	0.0498559068416
0.0872932437968	0.0505075861727
0.0809793827992	0.0472831187976
0.0786185874457	0.0474255824351
0.0964973542623	0.0521655794274
