# Supplementary material for: Widespread evolutionary crosstalk among protein domains in the context of multi-domain proteins
Source: PLoS One. 2018 Aug 31;13(8):e0203085. doi: 10.1371/journal.pone.0203085 (PMC6118372; doi:10.1371/journal.pone.0203085)
Supplement: S1 File — This archive contains a file presenting the list of UniProt identifiers of the URPs sequences included in the multi-domain MSAs for each of the 2,063 studied multi-domain architectures, and files containing the values of MI¯ and nMI¯ for individual domain pairs before and after domain sequence shuffling. (GZ) [file pone.0203085.s001.tar.gz › ./Pfam_family_vectors/PF01642_PF02310_all_alignment_sequences_UniProt_IDs]

A0A010ZHX1_9BACT
A0A011NT25_9PROT
A0A011NY88_9PROT
A0A011NZY0_9PROT
A0A011P1K0_9PROT
A0A011PAJ5_9PROT
A0A011PCQ9_9PROT
A0A011QVC9_9PROT
A0A011RDP4_9PROT
A0A011UF02_9RHIZ
A0A014NHK3_9BURK
A0A015K945_9GLOM
A0A016VBC2_9BILA
A0A016VC16_9BILA
A0A016VDZ4_9BILA
A0A017H949_9RHOB
A0A017HSR6_9RHOB
A0A017T4W2_9DELT
A0A021XHF1_9RHIZ
A0A022MJL0_9ACTN
A0A022MKI4_9ACTN
A0A023BTI2_9FLAO
A0A023DDU7_9BACI
A0A024FBQ2_9FLAO
A0A024JYC1_9MYCO
A0A024TYQ5_9STRA
A0A037ZJP1_9RHOB
A0A037ZNW5_9RHOB
A0A058ZEB2_9EUKA
A0A058ZJ86_9RHOB
A0A058ZMV9_9RHOB
A0A059IPS0_9RHOB
A0A059IQG4_9RHOB
A0A059KKE9_9BURK
A0A059MQZ2_9NOCA
A0A059WGJ8_STRA9
A0A059WH45_STRA9
A0A060NPL2_9BURK
A0A060R9F0_9BACT
A0A061QET2_9PROT
A0A061QGM2_9PROT
A0A061SM77_9RHOB
A0A061SSW2_9RHOB
A0A062TT94_9RHOB
A0A062TXG5_9RHOB
A0A063YQF4_9BACI
A0A066WVH9_9FLAO
A0A066YX28_9ACTN
A0A067BJP8_SAPPC
A0A067BRT7_SAPPC
A0A068YU90_9BURK
A0A069D4W8_9BACE
A0A069K0X1_9ACTN
A0A069PFH5_9BURK
A0A072N9G4_9DEIO
A0A072S7P6_9ACTN
A0A073AYR7_9PSEU
A0A073IK85_9RHOB
A0A073IMS3_9BACT
A0A073IWJ9_9RHOB
A0A073J339_9RHOB
A0A073JKI7_9RHOB
A0A074JC75_9RHOB
A0A074JVR4_9RHOB
A0A074L2T6_9BACT
A0A074MH57_ERYLO
A0A074MUR0_9SPHN
A0A074TBR4_9RHOB
A0A074TPC8_9RHOB
A0A074ZI50_9TREM
A0A076K2M1_9RHOB
A0A076K3W5_9RHOB
A0A076MJL1_AMYME
A0A076MKT0_AMYME
A0A077ATK9_9RICK
A0A077EJ96_9FLAO
A0A077J1T5_9BACI
A0A077LST5_9MICO
A0A077M7B2_9MICO
A0A077M7P9_9MICO
A0A077ZFD3_TRITR
A0A077ZKZ9_TRITR
A0A078B2D8_STYLE
A0A080LTL7_9PROT
A0A080M4F8_9PROT
A0A080M6E5_9PROT
A0A080MBP9_9PROT
A0A081B8V3_9RHIZ
A0A081BBM0_9RHIZ
A0A081BYV2_9BACT
A0A081CT87_9RHIZ
A0A081EIV4_STRFR
A0A081MBQ9_9RHIZ
A0A084GWA9_9BACI
A0A084TNK4_9FLAO
A0A084UCK8_9RHIZ
A0A085BP85_9FLAO
A0A085BRX2_9RHOB
A0A085BT96_9RHOB
A0A085ENN8_9FLAO
A0A085ETB5_9RHIZ
A0A085EXY2_9BRAD
A0A085FL63_9BRAD
A0A085L4I4_9FLAO
A0A085NHB4_9BILA
A0A085TYL1_9RHOB
A0A085U1K5_9RHOB
A0A086MCH0_9RHIZ
A0A086P5R3_SPHHM
A0A086XXG1_9RHOB
A0A086Y977_9RHOB
A0A087N241_9BACI
A0A087NFN8_9SPHN
A0A087RKK4_APTFO
A0A087SPY5_AUXPR
A0A087U8R2_9ARAC
A0A087V4K8_BALRE
A0A087X608_POEFO
A0A088QYI0_9CORY
A0A089XBT2_STRGA
A0A090EUG9_9RHIZ
A0A090FJI5_9RHIZ
A0A090J290_9BACI
A0A090L2B7_STRRB
A0A090MYK9_STRRB
A0A090QRP4_9FLAO
A0A090VK32_9FLAO
A0A090W740_9FLAO
A0A091DIR4_FUKDA
A0A091F9U2_CORBR
A0A091FK27_9AVES
A0A091HAT7_BUCRH
A0A091IA51_CALAN
A0A091JA79_9AVES
A0A091K2U9_COLST
A0A091KRX2_9GRUI
A0A091M4B9_CARIC
A0A091MEY5_9PASS
A0A091NKR2_APAVI
A0A091PW40_HALAL
A0A091RMK4_NESNO
A0A091SLS2_9AVES
A0A091TU56_PHORB
A0A091UPS7_PHALP
A0A091V792_NIPNI
A0A091WFM7_OPIHO
A0A093BVH3_9AVES
A0A093CTE9_TAUER
A0A093F622_GAVST
A0A093GV88_PICPB
A0A093HJN9_STRCA
A0A093PQ43_9PASS
A0A094PG67_9ACTN
A0A095C2C2_9SPHN
A0A095CLZ6_9RHOB
A0A095DP01_9RHOB
A0A095SUI9_9FLAO
A0A095WXY6_9GAMM
A0A095XBM6_9RHIZ
A0A096ALQ0_9FIRM
A0A096NIZ4_PAPAN
A0A097EL12_9SPHN
A0A098BZI1_9PORP
A0A098EMA5_9BACL
A0A098F0U7_9BACI
A0A098LKF9_9BACT
A0A098TBM5_9RHIZ
A0A098Y2G6_9ACTN
A0A098Y7M0_9ACTN
A0A099D9J9_9ACTN
A0A099EYR1_9RHOB
A0A099GGP1_9RHOB
A0A099GLU1_9RHOB
A0A099T876_9RHOB
A0A099TAH1_9RHOB
A0A099Y248_9FLAO
A0A099Y3F9_9FLAO
A0A099ZNV2_TINGU
A0A0A0A3N8_CHAVO
A0A0A0D3X8_9PROT
A0A0A0EAA7_9BACI
A0A0A0EGV0_9RHOB
A0A0A0EHW4_9RHOB
A0A0A0IUG3_9MICO
A0A0A0J9V4_9MICO
A0A0A0JRF7_9MICO
A0A0A0JTY3_9MICO
A0A0A1DH40_NOCSI
A0A0A1DR52_NOCSI
A0A0A1FPA3_9MYCO
A0A0A1VFQ4_9BURK
A0A0A2DV67_9PORP
A0A0A2E360_9PORP
A0A0A2ECM6_9PORP
A0A0A2ET66_9PORP
A0A0A2EZY7_PORCN
A0A0A2F542_9PORP
A0A0A2FFH4_9PORP
A0A0A2I3F8_9DELT
A0A0A2LHW3_9FLAO
A0A0A2MEW1_9FLAO
A0A0A3HWE0_9BACI
A0A0A3I0M2_9BACI
A0A0A3IDU9_9BACI
A0A0A3JWS7_9BACI
A0A0A7KEB4_9DEIO
A0A0A7LMS4_9BACT
A0A0A8JK96_BACSX
A0A0A8K664_9RHIZ
A0A0A8K8A6_9RHIZ
A0A0A8XDS6_9BACI
A0A0B0IFH0_9BACI
A0A0B1PY48_9RHIZ
A0A0B1ZQF5_9SPHN
A0A0B2AGN4_9ACTN
A0A0B2B1T8_9ACTN
A0A0B2BRQ6_9ACTN
A0A0B2JY63_9FIRM
A0A0B3SNK4_9RHOB
A0A0B3SXV4_9RHOB
A0A0B4C2L1_9RHOB
A0A0B4C3Y0_9RHOB
A0A0B4RBF0_9BACL
A0A0B4XJ48_9RHIZ
A0A0B4Y317_9PROT
A0A0B4Y505_9PROT
A0A0B5AMR1_9BACL
A0A0B5DR31_9ACTN
A0A0B5DRL5_9ACTN
A0A0B5DXB8_9RHOB
A0A0B5DYQ7_9RHOB
A0A0B5EPZ1_STRA4
A0A0B5ESJ0_STRA4
A0A0B5FVY3_9DELT
A0A0B5RGQ5_9FLAO
A0A0B8N6H5_9NOCA
A0A0C1CL52_9FLAO
A0A0C1EZJ7_9FLAO
A0A0C1G8S8_9FLAO
A0A0C1H3N9_9RHOB
A0A0C1JS36_9RHOB
A0A0C1RGR0_9ACTN
A0A0C1RJB7_9ACTN
A0A0C1RP38_9ACTN
A0A0C1T811_9ACTN
A0A0C1U2E1_9CYAN
A0A0C1U9B0_9ACTN
A0A0C1UHX1_9ACTN
A0A0C1VD85_9ACTN
A0A0C1VQQ7_9ACTN
A0A0C1XCN2_9ACTN
A0A0C1YAJ8_9ACTN
A0A0C2AU30_9ACTN
A0A0C2B054_9ACTN
A0A0C2CZG1_9DELT
A0A0C2D5D9_9BILA
A0A0C2FD85_9ACTN
A0A0C2R6P9_9BACL
A0A0C2RRD1_9BACL
A0A0C2TUJ7_BACBA
A0A0C3MDQ5_9PORP
A0A0C5G3U0_9ACTN
A0A0C5JCX7_9RHOO
A0A0C5L1Z7_9SPHN
A0A0C5WIM8_9FLAO
A0A0C9NLJ0_SPHPI
A0A0D0LQF5_9NOCA
A0A0D0N8I4_KITGR
A0A0D0PB89_9RHOB
A0A0D0QDS6_9RHOB
A0A0D0WXB5_9ACTN
A0A0D1CPB4_9SPHN
A0A0D1CS81_9RHOB
A0A0D1EEF1_9RHOB
A0A0D1JQC3_9MYCO
A0A0D1NKJ7_BRAEL
A0A0D2UFE7_9PROT
A0A0D2VWB9_9PROT
A0A0D3LJR8_9BACT
A0A0D4DG58_9ACTN
A0A0D4DIF3_9ACTN
A0A0D5A8B6_9NOCA
A0A0D5VMK0_9BURK
A0A0D5YTM3_9FLAO
A0A0D6AYS6_RHOSU
A0A0D6B293_RHOSU
A0A0D6JE17_9RHIZ
A0A0D6JGZ3_9RHIZ
A0A0D6T9V9_9RHOB
A0A0D6TGN3_9RHOB
A0A0D6TPH5_9FLAO
A0A0D6ZAB9_9BACI
A0A0D7EIT7_RHOPL
A0A0D7KDV6_9BURK
A0A0D7W5U4_9FLAO
A0A0D8FXC8_9ACTN
A0A0D8HFH0_9ACTN
A0A0D9RJU9_CHLSB
A0A0E3UJX6_9BACT
A0A0E3ZDT5_9BACT
A0A0E9LWM8_9BACT
A0A0F0ETJ3_9MICO
A0A0F0GKD2_NOCAE
A0A0F0GNY0_9ACTN
A0A0F0GVN8_NOCAE
A0A0F0H223_9ACTN
A0A0F0HYK1_9PSEU
A0A0F2GJR2_9ACTN
A0A0F2GMW6_9ACTN
A0A0F2N3C3_9DELT
A0A0F2NQ75_9GAMM
A0A0F2NTR8_9FLAO
A0A0F2QLC0_9RHOB
A0A0F2QPY0_9RHOB
A0A0F2R5V9_9DELT
A0A0F2RI09_9PROT
A0A0F2RLB8_9RHOB
A0A0F2RQZ5_9RHOB
A0A0F2RWN1_9RHOB
A0A0F2RZS9_9RHOB
A0A0F2T816_9ACTN
A0A0F2TG42_9ACTN
A0A0F3IVD8_9PROT
A0A0F3LK22_9CAUL
A0A0F4IT77_9ACTN
A0A0F4JAK4_9ACTN
A0A0F4JEL3_9ACTN
A0A0F4K604_9ACTN
A0A0F4KG93_9ACTN
A0A0F4KKZ0_9ACTN
A0A0F4RLU9_9RHOB
A0A0F4RMG7_9RHOB
A0A0F5FGR4_9RHIZ
A0A0F5FYT8_9RHIZ
A0A0F5ICB1_9BACI
A0A0F5LWS2_9RHIZ
A0A0F5PD40_9SPHN
A0A0F5PZQ7_9RHIZ
A0A0F5QD77_9RHIZ
A0A0F5VLN3_9ACTN
A0A0F5W152_9ACTN
A0A0F6R1U1_9CORY
A0A0F6YIC1_9DELT
A0A0F7JND8_9DEIO
A0A0F7K0U1_9GAMM
A0A0F7KV44_9SPHN
A0A0F7M628_9GAMM
A0A0F7NFP7_9ACTN
A0A0F7NGF9_9ACTN
A0A0F7PT23_9RHIZ
A0A0G1H6E1_9BACT
A0A0G1H6J7_9BACT
A0A0G2ZMA4_9DELT
A0A0G3ABI6_9ACTN
A0A0G3AEH4_9ACTN
A0A0G3GUH0_9CORY
A0A0G3H2B8_9CORY
A0A0G3IQK6_9MYCO
A0A0G3M2X4_9FLAO
A0A0G3V0Q7_9ACTN
A0A0G3X7E0_9SPHN
A0A0G3XIH4_9SPHN
A0A0G9MR27_9SPHN
A0A0G9MV63_9SPHN
A0A0H0XSQ3_9SPHN
A0A0H1ABN0_9RHIZ
A0A0H1R7C4_9RHIZ
A0A0H1RC18_9RHIZ
A0A0H2M5D1_VARPD
A0A0H4KQJ6_9RHOB
A0A0H4KWG3_9RHOB
A0A0H4L0A9_9BACI
A0A0H4VQN5_9BACT
A0A0H4W090_9SPHN
A0A0H5BCG8_BLAVI
A0A0H5BPU9_BLAVI
A0A0H5D365_9PSEU
A0A0H5D5B2_9PSEU
A0A0I9XZY4_9MYCO
A0A0J0UVH8_9ACTN
A0A0J0UY87_9ACTN
A0A0J5QAV2_9RHOB
A0A0J5QK49_9RHOB
A0A0J6RZP4_9RHIZ
A0A0J6TXY5_9RHIZ
A0A0J7J1W8_9FLAO
A0A0J7Y454_9SPHN
A0A0J7ZLI4_STRVR
A0A0J7ZP11_STRVR
A0A0J9E2W4_9RHOB
A0A0J9E9Y6_9RHOB
A0A0K0EKK3_STRER
A0A0K0FC16_9BILA
A0A0K0FVQ1_9BILA
A0A0K0TXU6_9RHIZ
A0A0K0Y287_9RHOB
A0A0K0Y7A2_9RHOB
A0A0K1FCD0_9MICO
A0A0K1JBL1_9RHOO
A0A0K1JQS4_9MICO
A0A0K1NB50_9BURK
A0A0K1P8A5_9DELT
A0A0K1PT01_9DELT
A0A0K2DCA6_9RHIZ
A0A0K2DFU9_9RHIZ
A0A0K2YDJ4_9NOCA
A0A0K8JAS0_9FIRM
A0A0K8P420_IDESA
A0A0K9GAP5_9BACI
A0A0K9XFM4_9ACTN
A0A0K9XJM6_9ACTN
A0A0K9Y022_9FLAO
A0A0L0DDT2_THETB
A0A0L0G2Y0_9EUKA
A0A0L0HE37_SPIPN
A0A0L0JD34_9ACTN
A0A0L0JFY8_9ACTN
A0A0L0SJI2_ALLMA
A0A0L0STD7_ALLMA
A0A0L6CU32_9RHOB
A0A0L6D0I7_9RHOB
A0A0L6T5Y7_9BURK
A0A0L8AGA6_9SPHN
A0A0L8QXA9_9ACTN
A0A0M0GRP1_9BACI
A0A0M0JIR4_9EUKA
A0A0M0KZG3_9BACI
A0A0M0XB51_9BACI
A0A0M1NWU8_9BACI
A0A0M2JG60_9ACTN
A0A0M2JST6_9ACTN
A0A0M2JW11_9MYCO
A0A0M2MWC8_9ACTN
A0A0M2MXN0_9ACTN
A0A0M2PQP9_9BACI
A0A0M2R5L3_9PROT
A0A0M2R7F8_9PROT
A0A0M2RKJ2_9ACTN
A0A0M2SKX8_9BACI
A0A0M2X6E7_9CORY
A0A0M2Z1K9_9ACTN
A0A0M2Z600_9ACTN
A0A0M2ZMR3_9MYCO
A0A0M3AV00_9SPHN
A0A0M3B495_9RHIZ
A0A0M3BD49_9RHIZ
A0A0M3K8S1_ANISI
A0A0M3REF9_9BACI
A0A0M3TA65_9SPHN
A0A0M4R9U3_9PSEU
A0A0M5IMT6_9DELT
A0A0M5IXA3_SPHS1
A0A0M5LZG7_9PSEU
A0A0M6XPE4_9RHOB
A0A0M6XRM8_9RHOB
A0A0M6YI84_9RHOB
A0A0M6YN63_9RHOB
A0A0M6ZUE2_9RHOB
A0A0M7AGJ3_9RHOB
A0A0M7B5U7_9RHOB
A0A0M8K9X0_9BACT
A0A0M8Q591_9BACI
A0A0M8QNN9_9ACTN
A0A0M8SLA0_9ACTN
A0A0M8STY4_9ACTN
A0A0M8TW08_9ACTN
A0A0M8V0G2_9ACTN
A0A0M8VFD0_9ACTN
A0A0M8VMY8_9ACTN
A0A0M8VX15_9ACTN
A0A0M8VZZ5_9ACTN
A0A0M8W515_9NOCA
A0A0M8X127_9ACTN
A0A0M8XQV9_9ACTN
A0A0M8YD33_9ACTN
A0A0M9DRD2_9BACT
A0A0M9E4P6_9DELT
A0A0M9EHY7_9RHOB
A0A0M9FPT9_9TRYP
A0A0M9VGM4_9FLAO
A0A0M9Y938_9ACTN
A0A0N0A426_9ACTN
A0A0N0ADY3_9ACTN
A0A0N0AMY6_9PSEU
A0A0N0ARX9_9PSEU
A0A0N0AUK8_9ACTN
A0A0N0E9T8_9BACI
A0A0N0I8D4_9BACI
A0A0N0JDH2_9PROT
A0A0N0JSL9_9BRAD
A0A0N0JTW6_9BRAD
A0A0N0MXI6_9ACTN
A0A0N0N136_9ACTN
A0A0N0P664_LEPSE
A0A0N0SLP2_9ACTN
A0A0N0T779_9NOCA
A0A0N0V3R4_9RHOB
A0A0N0VMG8_9RHOB
A0A0N0YKM8_9ACTN
A0A0N1B1A7_9SPHN
A0A0N1B4H4_9PROT
A0A0N1BQW8_9SPHN
A0A0N1BRC8_9PROT
A0A0N1C489_9SPHN
A0A0N1FNB6_9ACTN
A0A0N1FZP3_9ACTN
A0A0N1GR82_9ACTN
A0A0N1GSS7_9ACTN
A0A0N1KEL6_9ACTN
A0A0N1L487_9SPHN
A0A0N1LF92_9SPHN
A0A0N1NN66_9ACTN
A0A0N1NUZ0_9ACTN
A0A0N4XFR9_NIPBR
A0A0N4Z7D7_PARTI
A0A0N5ADZ5_9BILA
A0A0N5BE09_STREA
A0A0N5C2E2_STREA
A0A0N5DTP8_TRIMR
A0A0N7F555_9PSEU
A0A0N7HID2_9RHOB
A0A0N7JI46_9CAUL
A0A0N7K0I3_9PSEU
A0A0N7MBZ9_9RHOB
A0A0N7ZF47_9CRUS
A0A0N8GGW9_9BACI
A0A0N8K533_9RHOB
A0A0N9I6D3_9PSEU
A0A0N9N2F2_9ACTN
A0A0N9UU18_SPHMC
A0A0N9Y377_9ARCH
A0A0P0ADB3_9RHOB
A0A0P0CNA1_9BACT
A0A0P0D763_9FLAO
A0A0P0M9U3_9BURK
A0A0P0MFM1_9BURK
A0A0P0NXP0_9CAUL
A0A0P0SEZ6_9PSEU
A0A0P1EQS6_9RHOB
A0A0P1EUJ5_9RHOB
A0A0P1F7N5_THAGE
A0A0P1FCV5_THAGE
A0A0P1G8P0_9RHOB
A0A0P1GKX2_9RHOB
A0A0P1GLQ5_9RHOB
A0A0P1GP44_9RHOB
A0A0P1H0D1_9RHOB
A0A0P1H7R2_9RHOB
A0A0P1H9U6_9RHOB
A0A0P1HG74_9RHOB
A0A0P1I4B7_9RHOB
A0A0P1IA87_9RHOB
A0A0P1IB83_9RHOB
A0A0P1ID27_9RHOB
A0A0P1IRI9_9RHOB
A0A0P6VLJ6_9RHIZ
A0A0P6WA56_9RHIZ
A0A0P6XBF3_9SPHN
A0A0P6ZX83_9SPHN
A0A0P7AYW9_9FLAO
A0A0P7IXX8_9RHOB
A0A0P7J7M3_9RHOB
A0A0P7VE06_9RHOB
A0A0P7VNZ4_9RHOB
A0A0P7W282_9RHOB
A0A0P7W6F8_9RHOB
A0A0P7WEP5_9RHOB
A0A0P7WJN9_9RHOB
A0A0P7WYP6_9BACT
A0A0P7XFP4_9TELE
A0A0P7XFR8_9BACT
A0A0P7XKM9_9RHOB
A0A0P7XL42_9RHOB
A0A0P7YEB3_9RHIZ
A0A0P7YRR6_9RHOB
A0A0P7ZVF9_9RHOB
A0A0Q0V9W8_9RHOB
A0A0Q1A0S0_9RHOB
A0A0Q1H510_9FLAO
A0A0Q2UBA9_9RHOB
A0A0Q2UZ44_9RHOB
A0A0Q2X8D5_MYCGO
A0A0Q3LXE0_9BRAD
A0A0Q3M3A1_9BRAD
A0A0Q3RWH3_9BACI
A0A0Q3SJL0_9BACI
A0A0Q3TI40_9BACI
A0A0Q4BLN8_9SPHN
A0A0Q4CF71_9SPHN
A0A0Q4FQ85_9SPHN
A0A0Q4J331_9SPHN
A0A0Q4KIZ0_9SPHN
A0A0Q4KVC7_9SPHN
A0A0Q4X3R6_9RHIZ
A0A0Q4XB99_9RHIZ
A0A0Q4XIQ2_9RHIZ
A0A0Q4XJ61_9RHIZ
A0A0Q4YI97_9BURK
A0A0Q5CR18_9RHIZ
A0A0Q5H9Z4_9RHIZ
A0A0Q5M7I8_9BURK
A0A0Q5PQZ5_9SPHN
A0A0Q5Q7N1_9FLAO
A0A0Q5QHC9_9ACTN
A0A0Q5QWE3_9SPHN
A0A0Q5TF06_9BACT
A0A0Q5UFZ1_9FLAO
A0A0Q5V3Y4_9CAUL
A0A0Q5V9N2_9ACTN
A0A0Q5VRN4_9ACTN
A0A0Q5WDT1_9RHIZ
A0A0Q5Z4E6_9BRAD
A0A0Q5Z9M5_9BURK
A0A0Q5ZMC7_9RHIZ
A0A0Q5ZN41_9RHIZ
A0A0Q6BC51_9RHIZ
A0A0Q6C9N8_9RHIZ
A0A0Q6CFD5_9RHIZ
A0A0Q6DPC3_9RHIZ
A0A0Q6F112_9RHIZ
A0A0Q6FHW4_9ACTN
A0A0Q6FTG3_9ACTN
A0A0Q6G4L7_9RHIZ
A0A0Q6JVA9_9SPHN
A0A0Q6K361_9BRAD
A0A0Q6KC60_9BRAD
A0A0Q6M362_9RHIZ
A0A0Q6MNI6_9BURK
A0A0Q6T7K4_9RHIZ
A0A0Q6VF06_9ACTN
A0A0Q6VJ69_9ACTN
A0A0Q6YRS4_9BRAD
A0A0Q7AG29_9BURK
A0A0Q7BBK2_9ACTN
A0A0Q7BJY0_9ACTN
A0A0Q7D2V4_9CAUL
A0A0Q7DYT4_9CAUL
A0A0Q7E6R9_9RHIZ
A0A0Q7I3M0_9RHIZ
A0A0Q7K7R1_9ACTN
A0A0Q7KB92_9ACTN
A0A0Q7KII7_9ACTN
A0A0Q7P399_9RHIZ
A0A0Q7Q8Q0_9ACTN
A0A0Q7QA44_9ACTN
A0A0Q7S8C1_9BURK
A0A0Q7SPL1_9CAUL
A0A0Q7T2P8_9CAUL
A0A0Q7TMG6_9RHIZ
A0A0Q7TWM8_9RHIZ
A0A0Q7WPK0_9RHIZ
A0A0Q7X0J8_9RHIZ
A0A0Q7XTI1_9RHIZ
A0A0Q7YWU0_9SPHN
A0A0Q7Z1C8_9ACTN
A0A0Q7ZCL7_9ACTN
A0A0Q8AWP2_9RHIZ
A0A0Q8C879_9RHIZ
A0A0Q8E1C7_9ACTN
A0A0Q8E3K8_9ACTN
A0A0Q8MLS4_9RHIZ
A0A0Q8NIA2_9RHIZ
A0A0Q8NY47_9ACTN
A0A0Q8PRJ7_9ACTN
A0A0Q8Q1B7_9SPHN
A0A0Q8Q2D7_9ACTN
A0A0Q8QX34_9SPHN
A0A0Q8V0G7_9ACTN
A0A0Q8VHW9_9ACTN
A0A0Q8XLU4_9SPHN
A0A0Q9DZI1_9RHIZ
A0A0Q9HYL2_9BRAD
A0A0Q9ICZ0_9BRAD
A0A0Q9IJF0_9BRAD
A0A0Q9IKZ7_9BRAD
A0A0Q9K2Z0_9MICO
A0A0Q9KBI4_9MICO
A0A0Q9KNA7_9MICO
A0A0Q9KYS6_9MICO
A0A0Q9LPC4_9MICO
A0A0Q9MGK4_9MICO
A0A0Q9PXZ5_9ACTN
A0A0Q9Q8G0_9ACTN
A0A0Q9RIX9_9ACTN
A0A0Q9S368_9ACTN
A0A0Q9SKM9_9MICO
A0A0Q9T0R9_9ACTN
A0A0Q9T850_9ACTN
A0A0Q9ZJG4_9FLAO
A0A0R0MFU7_9BURK
A0A0R2Q432_9ACTN
A0A0R2QY44_9ACTN
A0A0R2R051_9FLAO
A0A0R2RXC7_9FLAO
A0A0R2S732_9FLAO
A0A0R2TX37_9RHOB
A0A0R2U263_9GAMM
A0A0R2WBZ0_9GAMM
A0A0R2WV05_9FLAO
A0A0R3M5S8_9BRAD
A0A0S1SAR2_9FLAO
A0A0S1Y074_9BORD
A0A0S2EW61_9RHIZ
A0A0S2I414_9BACT
A0A0S2W0V2_9FIRM
A0A0S3F0A1_9SPHN
A0A0S3FXE5_9FLAO
A0A0S4ISJ2_BODSA
A0A0S6X4L0_9SPHN
A0A0S7BXM6_9BACT
A0A0S7YV42_9DELT
A0A0S8BZG7_9DELT
A0A0S8C0I3_9DELT
A0A0S8ES67_9DELT
A0A0S8F3N8_9DELT
A0A0S8HR56_9BACE
A0A0S8K5A0_9BACE
A0A0S9CC34_9SPHN
A0A0S9NVK6_9BURK
A0A0S9Q3W5_9ACTN
A0A0S9Q451_9ACTN
A0A0S9R9T5_9ACTN
A0A0S9RD82_9ACTN
A0A0T0PRS6_9SPHN
A0A0T1WJ58_9MYCO
A0A0T1WRZ2_9RHIZ
A0A0T2YJ76_9BURK
A0A0T5NTK0_9RHOB
A0A0T5NV21_9RHOB
A0A0T5P6F1_9RHOB
A0A0T5P7V4_9RHOB
A0A0T5ZSP8_9BACT
A0A0U1A4J4_9MYCO
A0A0U1NH16_9RHOB
A0A0U1NM74_9RHOB
A0A0U2USA4_9BURK
A0A0U2Z4M2_9BACL
A0A0U2ZKE0_9FLAO
A0A0U3L664_9BURK
A0A0U3MZD7_9RHOB
A0A0U3Q049_9RHOB
A0A0U3Q7K1_9ACTN
A0A0U4C598_9BACT
A0A0V0TID1_9BILA
A0A0V0VVG9_9BILA
A0A0V0WKS4_9BILA
A0A0V0YJ10_TRIPS
A0A0V1D2U7_TRIBR
A0A0V1I6C9_9BILA
A0A0V1LTU8_9BILA
A0A0V1LU09_9BILA
A0A0V1N2Q1_9BILA
A0A0V1NU49_9BILA
A0A0V1R3G3_9FLAO
A0A0V2F643_CAUVI
A0A0V2FG20_CAUVI
A0A0V8HNZ3_9BACI
A0A0V8JN79_9BACI
A0A0W1DVJ0_9SPHN
A0A0W1NKX7_9ACTN
A0A0W1QFP3_9SPHN
A0A0W7WFH0_9RHOB
A0A0W7WN53_9RHOB
A0A0W7WV23_9ACTN
A0A0W7YUD9_9BURK
A0A0W8DW52_PHYNI
A0A0W8EE68_9BACT
A0A0W8IET2_9MICO
A0A0X1RWG3_9BACL
A0A0X3S4E2_9ACTN
A0A0X3SQR6_9ACTN
A0A0X3T4Z4_9ACTN
A0A0X3TFC8_9RHOB
A0A0X3TMP5_9RHOB
A0A0X3TY92_9RHOB
A0A0X3TYI4_9RHOB
A0A0X3UNZ1_9ACTN
A0A0X3VQI6_9ACTN
A0A0X3W1R9_9ACTN
A0A0X3W6I8_9ACTN
A0A0X3WBI0_9ACTN
A0A0X3XS91_9ACTN
A0A0X3XSB3_9ACTN
A0A0X7BEW2_9FLAO
A0A0X8G630_9FLAO
A0A0X8R390_9SPHN
A0A100W5V8_9MYCO
A0A100YAC5_9ACTN
A0A101J3H1_9PORP
A0A101JE11_9ACTN
A0A101JWX3_9BRAD
A0A101KNN6_RHILI
A0A101KQF3_RHILI
A0A101NHT4_9ACTN
A0A101R1D2_9ACTN
A0A101T4L8_9ACTN
A0A101TCD5_9ACTN
A0A101TDW5_9ACTN
A0A101UZW3_9ACTN
A0A101VIT3_9PROT
A0A101W111_9FLAO
A0A101W7K3_9FLAO
A0A102D6Z3_9SPHN
A0A109BEL7_HYPSL
A0A109BM31_HYPSL
A0A109D4K1_9BURK
A0A109IPF4_9ACTN
A0A109JZI3_9BRAD
A0A109LS42_9SPHN
A0A109LY07_9SPHN
A0A117MKQ1_9ACTN
A0A117PYN2_9ACTN
A0A117Q279_9ACTN
A0A117UND6_9BACT
A0A124EFR6_9FIRM
A0A124HFD0_9ACTN
A0A124I521_9ACTN
A0A124IJM5_9PROT
A0A124JV60_9SPHN
A0A124P880_9BURK
A0A126NQI3_9BRAD
A0A126P3Y1_9BRAD
A0A126PCG8_9BACT
A0A126RKL6_9SPHN
A0A126V5P7_9RHOB
A0A126Z7K1_9BURK
A0A127AYJ2_9BACT
A0A127ER60_9RHIZ
A0A127EVV4_9RHIZ
A0A127F7N3_9GAMM
A0A127K154_9BURK
A0A127MF05_9SPHN
A0A127W0R9_SPOPS
A0A132A5V4_SARSC
A0A132BXR9_9RHOB
A0A132C193_9RHOB
A0A132H0I2_9BACT
A0A132H214_9BACT
A0A132HWY6_9BACT
A0A132MQ30_9ACTN
A0A132PRX6_9MYCO
A0A132T448_9MYCO
A0A133XFQ7_9RHOO
A0A133XRF5_9BACT
A0A134CFY6_9FIRM
A0A135HYN3_9RHIZ
A0A135WRI1_9BACL
A0A136K274_9BACT
A0A136L653_9BACT
A0A136M249_9BACT
A0A136MN99_9BACT
A0A136N442_9BACT
A0A136PJK4_9ACTN
A0A137PE81_CONC2
A0A138AWV9_9ACTN
A0A139AUW9_GONPR
A0A139TMZ8_9BACT
A0A139VNE3_MYCPH
A0A142ELI4_9BACT
A0A142HBP5_9BACT
A0A142L9K3_9RHOB
A0A142LFG2_9RHOB
A0A142M092_AMIAI
A0A142YJS3_9PLAN
A0A143BC30_9DELT
A0A143DFG8_9PROT
A0A143HAW5_9BACL
A0A143Q855_9NOCA
A0A147ECH5_9SPHN
A0A147GPJ0_9BURK
A0A147K801_9BACI
A0A150AAV0_9BACT
A0A150KLR4_9BACI
A0A150M6G5_9BACI
A0A150MMW3_9BACI
A0A150XHX8_9BACT
A0A150XRU9_9BACT
A0A150YLC2_9BACI
A0A151NBI7_ALLMI
A0A152A9A0_9MYCE
A0A154V6P0_9PROT
A0A158PBN8_ANGCA
A0A158PH47_ANGCS
A0A158Q5P0_DRAME
A0A159Z3H6_9RHOB
A0A160F127_9BACI
A0A160F935_9BACI
A0A160FRM3_9BURK
A0A161LHD2_9ACTN
A0A161R1P5_9BRAD
A0A162K2B0_9ACTN
A0A162X8R6_9FLAO
A0A163TRM8_9RHOB
A0A163UXQ3_9RHOB
A0A164LLL3_9NOCA
A0A164T2A9_9NOCA
A0A165QVD0_9GAMM
A0A165R8D0_9SPHN
A0A165RXU6_9GAMM
A0A165SHM3_9RHOB
A0A166JSE1_9GAMM
A0A166RPS9_9RHOB
A0A166S8J7_9RHOB
A0A166STD9_9GAMM
A0A167IIS8_9SPHN
A0A167K7K9_9FLAO
A0A167WIC9_9FLAO
A0A170UY99_9ACTN
A0A170ZGX2_9PORP
A0A172T8Z7_9DEIO
A0A172UPD4_9MYCO
A0A176F0H6_9RHOB
A0A176F3Y5_9RHOB
A0A176H2W1_9GAMM
A0A176H372_9GAMM
A0A176JB83_9BACI
A0A176KTM9_9ACTN
A0A176L450_9ACTN
A0A176Q918_9MICO
A0A176Q9V5_9MICO
A0A176TD08_9FLAO
A0A176TFL8_9FLAO
A0A177H9K0_9RHOB
A0A177H9L8_9RHOB
A0A177HN42_9ACTN
A0A177KXY9_9BACL
A0A177NX95_9RHIZ
A0A177NY46_9RHIZ
A0A177YFJ8_9NOCA
A0A183AXA2_9TREM
A0A183F8P9_HELBK
A0A183K2V0_9TREM
A0A183N1U8_9TREM
A0A183SQ64_SCHSO
A0A1B1KMR7_SERPL
A0L4M1_MAGMM
A0LZJ0_GRAFK
A0QX36_MYCS2
A0YDG6_9GAMM
A0Z1Y5_9GAMM
A1ANI5_PELPD
A1B8A4_PARDP
A1B8U7_PARDP
A1BFM4_CHLPD
A1K397_AZOSB
A1SHK0_NOCSJ
A1SMK9_NOCSJ
A1T8S0_MYCVP
A1TQ45_ACIAC
A1UHR9_MYCSK
A1VPW2_POLNA
A1W7J1_ACISJ
A1WNB2_VEREI
A1ZQ26_9BACT
A2SEI7_METPP
A2U077_9FLAO
A3HWN1_9BACT
A3J505_9FLAO
A3JNJ9_9RHOB
A3JVF9_9RHOB
A3JZK3_9RHOB
A3K3I9_9RHOB
A3SQ04_ROSNI
A3SQM6_ROSNI
A3TV19_PSEBH
A3TYU5_PSEBH
A3U8E7_CROAH
A3UIZ5_9RHOB
A3V3K9_9RHOB
A3V572_9RHOB
A3VE66_9RHOB
A3VHV0_9RHOB
A3WD04_9SPHN
A3XBA7_9RHOB
A3XCQ4_9RHOB
A3XPF0_LEEBM
A4A3C7_9GAMM
A4ASU8_MARSH
A4BYQ7_9FLAO
A4CPZ6_ROBBH
A4EI54_9RHOB
A4EIY7_9RHOB
A4EVF3_9RHOB
A4EZ43_9RHOB
A4FLA0_SACEN
A4HFE8_LEIBR
A4I2L1_LEIIN
A4SXB2_POLSQ
A4XAV3_SALTO
A4YRG9_BRASO
A5D6S3_DANRE
A5FP21_FLAJ1
A5P6R3_9SPHN
A5UQR4_ROSS1
A5VAC7_SPHWW
A6CNI4_9BACI
A6EPF4_9BACT
A6FLY6_9RHOB
A6FQE5_9RHOB
A6G1H0_9DELT
A6GYN7_FLAPJ
A6KX66_BACV8
A6LEB4_PARD8
A6X0G3_OCHA4
A7HTL1_PARL1
A7HTT8_PARL1
A7IEK3_XANP2
A7IPK4_XANP2
A8HUY6_AZOC5
A8I4U0_AZOC5
A8L3X5_FRASN
A8LGT1_FRASN
A8LJI5_DINSH
A8LQS8_DINSH
A8TTP5_9PROT
A8WVF7_CAEBR
A8ZRX2_DESOH
A9C2N6_DELAS
A9CFE8_AGRFC
A9CXY1_HOEPD
A9DRZ9_9RHOB
A9E1Z0_9RHOB
A9E8Z6_9FLAO
A9MRG0_SALAR
A9VC22_MONBE
A9WI23_CHLAA
B0STP8_LEPBP
B0STU6_LEPBP
B0SVC8_CAUSK
B0T7Z4_CAUSK
B0ULD2_METS4
B0UN81_METS4
B0VH71_CLOAI
B1M1T0_METRJ
B1M7K6_METRJ
B1MC19_MYCA9
B1VMU9_STRGG
B1VV16_STRGG
B1XUV3_POLNS
B1Y892_LEPCP
B1ZTC9_OPITP
B2HPE8_MYCMM
B2IGQ7_BEII9
B2JQZ0_PARP8
B2UNS8_AKKM8
B3EAT3_GEOLS
B3EIB7_CHLL2
B3QWV3_CHLT3
B4R7X6_PHEZH
B4SGM9_PELPB
B4V229_9ACTN
B4VDQ1_9ACTN
B5GRU4_STRC2
B5HIE2_STRPR
B5HRL1_9ACTN
B5I0B5_9ACTN
B5JG72_9BACT
B5WJZ2_9BURK
B6B024_9RHOB
B6B1M7_9RHOB
B6IW10_RHOCS
B6YRJ8_AZOPC
B7ACX9_BACEV
B7FX73_PHATC
B7GHI1_ANOFW
B7Q1G1_IXOSC
B7RIU8_9RHOB
B7RJD6_9RHOB
B7RUY3_9GAMM
B8BZW3_THAPS
B8EJH4_METSB
B8FMR3_DESAA
B8ID48_METNO
B8IT27_METNO
B8KRM8_9GAMM
B9JBD1_AGRRK
B9K1M1_AGRVS
B9NMV6_9RHOB
B9NRT3_9RHOB
B9QTC5_LABAD
B9QZV2_LABAD
C0QLM2_DESAH
C0ZD06_BREBN
C0ZZL2_RHOE4
C1D1F3_DEIDV
C2GHL9_9CORY
C3JBJ0_POREA
C3KMA2_SINFN
C3ZCG4_BRAFL
C4KDB4_THASP
C4LIM7_CORK4
C4SCZ8_YERMO
C5AND4_BURGB
C5AV67_METEA
C5D446_GEOSW
C5T611_ACIDE
C6WKG8_ACTMD
C6WZJ6_FLAB3
C6XJ84_HIRBI
C6XJZ0_HIRBI
C6XLT7_HIRBI
C7D7H5_9RHOB
C7D9H4_9RHOB
C7M294_ACIFD
C7MUS6_SACVD
C7NLV1_KYTSD
C7Q763_CATAD
C7RQX2_ACCPU
C7RRW3_ACCPU
C8S1F8_9RHOB
C8S3B0_9RHOB
C8XC41_NAKMY
C9LWA0_SELS3
C9YYW2_STRSW
C9ZEW0_STRSW
D0CQ63_RUELI
D0CWN5_RUELI
D0CZR1_9RHOB
D0D746_9RHOB
D0IWR3_COMT2
D0LDN9_GORB4
D1A413_THECD
D1BPY1_VEIPT
D1Y1B8_9BACT
D2BBR4_STRRD
D2H1P9_AILME
D2Q3B9_KRIFD
D2QUW5_SPILD
D2SEQ5_GEOOG
D2SG61_GEOOG
D2UXW4_NAEGR
D3BT33_POLPA
D3DAE6_9ACTN
D3DE52_9ACTN
D3F5Q9_CONWI
D3FVP0_BACPE
D3ZKG1_RAT
D4H130_DENA2
D4IQ83_9BACT
D4MAB6_9BACT
D4S654_9FIRM
D4Z1Q6_SPHJU
D5AQ90_RHOCB
D5ARG0_RHOCB
D5BKC5_ZUNPS
D5BTP6_PUNMI
D5DS47_BACMQ
D5EQ58_CORAD
D5ETI0_PRER2
D5PHK8_9MYCO
D5UPG1_TSUPD
D6A7C9_9ACTN
D6D8K2_9BACE
D6K660_9ACTN
D6KEJ8_9ACTN
D6X782_STRPR
D6Y1M6_THEBD
D7A364_STAND
D7B9R6_NOCDD
D7CH60_STRBB
D7FKS1_ECTSI
D7GCN5_PROFC
D7JDC7_9BACT
D8M518_BLAHO
D9QAG2_CORP2
D9QFF2_BRESC
D9TBS7_MICAI
D9V5C5_9ACTN
D9VH55_9ACTN
D9VQB5_9ACTN
D9W2D3_9ACTN
D9W9M2_9ACTN
D9WVH0_9ACTN
D9X2X1_STRVT
D9X4B8_STRVT
D9XKN1_9ACTN
E0DEZ2_9CORY
E0MIY3_9RHOB
E0NQK4_9BACT
E1BY22_CHICK
E1TGX4_BURSG
E1VK40_9GAMM
E1VQF6_9GAMM
E1X0H3_HALMS
E1Z2B7_CHLVA
E2CE11_9RHOB
E2CNH0_9RHOB
E2Q774_STRC2
E2RKY4_CANLF
E2SCS6_9ACTN
E2SDG6_9ACTN
E3I2N1_RHOVT
E3I3R6_RHOVT
E3IXK2_FRASU
E3J2Y3_FRASU
E4N095_KITSK
E4RRT1_LEAB4
E4T386_PALPW
E4TFL2_CALNY
E4TRB3_MARTH
E4XIY7_OIKDI
E5SGD9_TRISP
E5WIC9_9BACI
E6J8C2_9ACTN
E6S6E3_INTC7
E6ST51_BACT6
E6W4K3_DESIS
E6XC55_CELAD
E8LC75_9FIRM
E8QZN0_ISOPI
E8REI6_DESPD
E8RFB1_DESPD
E8TNM5_MESCW
E8U9E2_DEIML
E9AD07_LEIMA
E9FY35_DAPPU
E9T6E0_RHOHA
F0NXI3_WEEVC
F0QZY2_BACSH
F0RH43_CELLC
F0RMS5_DEIPM
F0Y975_AURAN
F0ZCH2_DICPU
F1Z5F0_9SPHN
F2AJA0_RHIET
F2F946_SOLSS
F2IBA9_FLUTR
F2IV73_POLGS
F2J233_POLGS
F2LW88_HIPMA
F2REQ7_STRVP
F2RGE3_STRVP
F3KPG7_9BURK
F3L0Z5_9GAMM
F3NQ49_9ACTN
F3PVA8_9BACE
F3ZP07_9BACE
F4AZ39_DOKS4
F4CJ76_PSEUX
F4CT23_PSEUX
F4GD81_ALIDK
F4KNK7_PORAD
F4KWM1_HALH1
F4PUU7_DICFS
F4R1Y9_BREDI
F5IT09_9PORP
F5RGR7_METUF
F5XWF9_RAMTT
F5YU30_MYCSD
F6ENB1_HOYSD
F6EZU6_SPHCR
F6GEL1_LACS5
F6IGP2_9SPHN
F6QPW2_CALJA
F6V4C7_HORSE
F6YLX9_ORNAN
F6Z9R3_XENTR
F7DW04_MONDO
F7HGZ4_MACMU
F7NPU0_9FIRM
F7QL79_9BRAD
F8B5X1_FRADG
F8E9N6_FLESM
F8EN07_RUNSL
F8J5Q0_HYPSM
F8JE90_HYPSM
F8WZZ9_9PORP
F9DN39_9BACL
F9N3G3_9FIRM
F9Z4F5_ODOSD
G0G1K4_AMYMS
G0G568_AMYMS
G0L341_ZOBGA
G0MBZ9_CAEBE
G1KMV1_ANOCA
G1NN78_MELGA
G1P4X4_MYOLU
G1QVV1_NOMLE
G1SQB1_RABIT
G1Y0M6_9PROT
G2EB16_9FLAO
G2GGN8_9ACTN
G2GN27_9ACTN
G2IIX5_9SPHN
G2NMS9_STREK
G2NZG4_STRVO
G2PCP2_STRVO
G2PRC4_MURRD
G2Z6M5_FLABF
G3PFG5_GASAC
G3R1K2_GORGO
G3ST74_LOXAF
G3VF42_SARHA
G4R6Q9_PELHB
G4Z7L2_PHYSP
G5BGH1_HETGA
G5H715_9BACT
G5ZWQ8_9PROT
G6EHY0_9SPHN
G6YGB6_9RHIZ
G6YI11_9RHIZ
G7CAQ9_MYCT3
G7GJD5_9ACTN
G7H5K6_9ACTN
G7P4T4_MACFA
G7ZEQ8_AZOL4
G8APB8_AZOBR
G8AV63_AZOBR
G8MDH1_9BURK
G8PGQ9_PSEUV
G8PMC3_PSEUV
G8QFC3_DECSP
G8R8Q7_OWEHD
G8RYV6_MYCRN
G8UMR5_TANFA
G8WXS3_STREN
G8X6X0_FLACA
G9PSS6_9BACT
H0E307_9ACTN
H0E4L7_9ACTN
H0I0B4_9RHIZ
H0PVU4_9RHOO
H0QWZ9_9ACTN
H0TRU2_9BRAD
H0UKE1_9BACT
H0VRK8_CAVPO
H0XJP8_OTOGA
H0ZSQ3_TAEGU
H1D1A2_9FIRM
H1SGV7_9BURK
H2BR64_9FLAO
H2CBF8_9LEPT
H2CBW6_9LEPT
H2JMD9_STRHJ
H2K421_STRHJ
H2M2Q9_ORYLA
H2PJA4_PONAB
H2QT52_PANTR
H2SCQ9_TAKRU
H2W106_CAEJA
H2Y4Q2_CIOSA
H3AL63_LATCH
H3CWC8_TETNG
H3G8D6_PHYRM
H3NTI0_9GAMM
H4F0W2_9RHIZ
H5TWC7_9ACTN
H5UMP9_9MICO
H5WQX5_9BURK
H5X5U3_9PSEU
H5X8C1_9PSEU
H6L0K5_SAPGL
H6N1R3_GORPV
H6R5T0_NOCCG
H6RL31_BLASD
H6RXD1_BLASD
H6SIT1_RHOPH
H6SM38_RHOPH
H7FRC4_9FLAO
H8FQF6_PHAMO
H8FVJ5_PHAMO
H8GVN0_DEIGI
H8KWH5_SOLCM
H8MXR6_CORCM
H8XUW5_FLAIG
I0AMD8_IGNAJ
I0GP00_SELRL
I0HNJ2_RUBGI
I0K3H3_9BACT
I0LB09_9ACTN
I0RVF1_MYCXE
I0W7J9_9FLAO
I0XQ37_9LEPT
I0XQG5_9LEPT
I1AQB4_9RHOB
I1AXG3_9RHOB
I1GD90_AMPQE
I2EQM5_EMTOG
I2GTR5_9BACT
I2JMG6_9GAMM
I2MTZ2_9ACTN
I2N953_9ACTN
I3C6M1_9FLAO
I3EA96_BACMT
I3IXF3_ORENI
I3LYJ6_ICTTR
I3TGR9_TISMK
I3TXF3_TISMK
I3YYA0_AEQSU
I3ZAT1_BELBD
I4AGR6_FLELS
I4B0Y3_TURPD
I4F3E7_9ACTN
I4MTS0_9BURK
I4YNJ7_9RHIZ
I5BVP2_9RHIZ
I6XZR2_PROPF
I7DS08_PHAIB
I7EIZ4_PHAIB
I8X4M6_9BACE
I9AUN9_9FIRM
I9C990_9SPHN
J0KME3_9BURK
J0LG99_9BACT
J1SCM4_9ACTN
J1TDJ6_9RHIZ
J2D8G9_9SPHN
J2K6T9_9ACTN
J2V9T6_9RHIZ
J3AI32_9SPHN
J3D667_9BURK
J4VPT8_9PORP
J6UCM7_9RHOB
J6UI16_9RHOB
J7L9D6_NOCAA
J7QH74_METSZ
J7QWK3_METSZ
J8SM03_9SPHN
J9DI65_9PROT
J9FFH3_9SPIT
J9SIE1_9ACTN
K0EYG1_9NOCA
K0I1G7_9BURK
K0KBJ4_SACES
K0KDG1_SACES
K0NFW9_DESTT
K0Q5R4_9RHIZ
K0V7T1_MYCVA
K1DTY9_9MICO
K1E152_9MICO
K1LIQ8_9BACT
K1MR87_9FLAO
K1QE55_CRAGI
K2GSQ7_9RHOB
K2I8T7_9RHOB
K2J2F9_9RHOB
K2JXS2_9RHOB
K2MR26_9RHIZ
K2P000_9RHIZ
K2P404_9FLAO
K2QZ02_9RHIZ
K3WL45_PYTUL
K4IJJ0_PSYTT
K4KQM3_SIMAS
K4QZL1_9ACTN
K5BFE3_MYCHD
K6BW41_BACAZ
K6DNG6_9BACI
K6UM92_9MICO
K6V2M1_9ACTN
K6VIY3_9MICO
K6WPC1_9MICO
K6X811_9MICO
K7FTW4_PELSI
K7SI59_PROA4
K9HEQ0_9PROT
L0A6M5_DEIPD
L0G7L4_ECHVK
L0IVV5_9MYCO
L0NMX0_9RHIZ
L1K1A6_GUITH
L1KHW9_9ACTN
L1KQA9_9ACTN
L1MH71_9CORY
L5JLK2_PTEAL
L7EX11_9ACTN
L7F906_9ACTN
L7L916_9ACTN
L7LFX4_9ACTN
L7WDY7_NONDD
L8ER60_STRRM
L8ETA7_STRRM
L8JIS8_9BACT
M0QMS6_9ACTN
M2SBL4_9PROT
M2VUR6_GALSU
M3A3Q7_STRMB
M3AAM7_STRMB
M3EL80_9LEPT
M3FKQ3_9LEPT
M3GA27_LEPBO
M3H209_LEPBO
M3USP2_9ACTN
M3WVH2_FELCA
M3YDQ6_MUSPF
M3ZMJ3_XIPMA
M4S4P8_9SPHN
M5A5Q1_9ACTN
M5ELR7_9RHIZ
M5EPY4_9RHIZ
M5RN07_9PLAN
M5T603_9PLAN
M5TYI2_9PLAN
M6RDM9_LEPIR
M6RGG5_LEPIR
M6T000_LEPIR
M6TKD6_LEPIR
M7A5Q8_9ACTN
M7MII7_9FLAO
M7NHQ2_9BACT
M7P865_9BACL
M7X8Y3_9BACT
M9R3Q3_9RHOB
M9RGL5_9RHOB
MEAA_METEA
MUTA_BOVIN
MUTA_CAEEL
MUTA_HUMAN
MUTA_MOUSE
MUTA_PIG
MUTA_PONAB
MUTB_MYCTU
MUTB_PORGI
MUTB_RHIME
N0B2G3_9BACI
N0B7A2_9RHIZ
N0BFS3_9RHIZ
N0DZL2_9MICO
N0E076_9MICO
N1MVX2_9SPHN
N6VF22_9RHIZ
N6X068_9RHOO
N6Y173_9RHOO
N6ZEX0_9RHOO
N9UT99_9SPHN
Q01R52_SOLUE
Q08S53_STIAD
Q0AQM5_MARMM
Q0BXK2_HYPNA
Q0C2J9_HYPNA
Q0FAT6_9RHOB
Q0FNI1_PELBH
Q0FU31_PELBH
Q0G2C4_9RHIZ
Q0III1_BOVIN
Q0KAC1_CUPNH
Q0RDC4_FRAAA
Q0RFZ8_FRAAA
Q0S0D8_RHOJR
Q0YPB5_9CHLB
Q11K19_CHESB
Q12BK4_POLSJ
Q168F5_ROSDO
Q169T1_ROSDO
Q1DA39_MYXXD
Q1GFG8_RUEST
Q1GMN6_RUEST
Q1GTT6_SPHAL
Q1IYR8_DEIGD
Q1JVQ3_DESAC
Q1NE01_SPHSS
Q1QK28_NITHX
Q1YKD2_AURMS
Q1YPA2_9GAMM
Q217W7_RHOPB
Q21UN6_RHOFT
Q26DU4_FLABB
Q28LX8_JANSC
Q28U98_JANSC
Q2CJG7_OCEGH
Q2GA67_NOVAD
Q2J8N0_FRASC
Q2K286_RHIEC
Q2NB67_ERYLH
Q2RPT8_RHORT
Q2RRG6_RHORT
Q2S1M2_SALRD
Q2WAL1_MAGSA
Q2YRV9_BRUA2
Q3AR90_CHLCH
Q3B3C9_CHLL7
Q3IZ90_RHOS4
Q3J4D7_RHOS4
Q3SQE9_NITWN
Q478J8_DECAR
Q47L77_THEFY
Q54K63_DICDI
Q5KXD1_GEOKA
Q5L9F4_BACFN
Q5LUE9_RUEPO
Q5LXF8_RUEPO
Q5P385_AROAE
Q5YU27_NOCFA
Q6AA65_PROAC
Q6N8R8_RHOPA
Q6NH74_CORDI
Q740W6_MYCPA
Q82LH0_STRAW
Q82LU8_STRAW
Q89QS0_BRADU
Q8A5Z6_BACTN
Q8EXD9_LEPIN
Q8EXY3_LEPIN
Q8FTB9_COREF
Q8NQA9_CORGL
Q985L7_RHILO
Q9A3X0_CAUCR
Q9A5S3_CAUCR
Q9CBM7_MYCLE
Q9K8P8_BACHD
Q9RVE5_DEIRA
Q9ZBK2_STRCO
R1DZL7_EMIHU
R4LG08_9ACTN
R4SIQ5_AMYOR
R4TA18_AMYOR
R4YKZ8_OLEAN
R4Z0Z5_9ACTN
R4Z3P0_9ACTN
R5AL83_9BACT
R5B1L5_9CLOT
R5BAW1_9BACE
R5BM08_9FIRM
R5C4V7_9BACE
R5CIK9_9BACT
R5CV90_9BACT
R5G1I8_9PORP
R5HYP9_9BACT
R5I3S4_9PORP
R5IZ85_9BACE
R5JN11_9BACE
R5KBB8_9BACT
R5NET5_9BACT
R5PB90_9BACT
R5SJH2_9FIRM
R5UFC1_9BACT
R5UVE1_9BACT
R5UVX5_9BACE
R5V9Z3_9BACE
R5WQ93_9BACT
R5YM19_9BACE
R6A695_9FIRM
R6CY78_9BACE
R6DJ20_9BACE
R6FNA8_9BACE
R6I7U3_9FIRM
R6LCI0_9BACE
R6NT00_9BACE
R6RPY0_9BACE
R6RX98_9BACE
R6VCD1_9BACT
R6W791_9BACT
R6XCV7_9PORP
R6Y119_9BACT
R6ZPG8_9BACE
R7D1Q4_9BACE
R7DJM5_9PORP
R7EQK9_9BACE
R7EW21_9BACT
R7HLE8_9BACT
R7J230_9BACT
R7J6T0_9PORP
R7JQ20_9BACT
R7LAJ1_9BACT
R7NVR6_9BACE
R7XUN5_9ACTN
R7XZ02_9ACTN
S0G639_9DELT
S0GHW8_9PORP
S2D2Y8_9BACT
S2VZE3_9ACTN
S2XNR5_9BACL
S2XTG5_9ACTN
S2ZC48_9ACTN
S3YF57_9ACTN
S3ZDL8_9ACTN
S3ZQ08_9ACTN
S5VC74_STRC3
S5VP55_STRC3
S5YC49_PARAH
S5YSF1_PARAH
S7TYM6_DESML
S7XE89_9FLAO
S8FAU9_9BACT
S9Q5W3_9DELT
S9QEJ3_9RHOB
S9R0T5_9RHOB
S9R3R9_9RHOB
S9S5U6_9RHOB
S9SFX1_9RHOB
S9UC04_9TRYP
S9VP58_9TRYP
S9VTY4_9TRYP
S9ZHS0_9RHOO
SCPA_ECOLI
T0C6V7_9DELT
T0H301_9SPHN
T0HK89_9SPHN
T0HN88_9SPHN
T0J657_9SPHN
T0PW48_9STRA
T0R0V1_9DELT
T0RIT3_9DELT
T0T0N8_9DELT
T1G9F3_HELRO
T1J3J2_STRMM
T2KPN7_9FLAO
U1GFN7_9ACTN
U1M6D4_ASCSU
U1NCG8_ASCSU
U2QBH5_9ACTN
U2THH1_9FIRM
U2YJN7_9SPHN
U2ZBY6_9CAUL
U3GXB3_9CORY
U3J653_ANAPL
U3KE18_FICAL
U4V134_9RHOB
U4V8A4_9RHOB
U5C3U2_9BACT
U5EJ35_NOCAS
U5LD94_9BACI
U5Q6R8_9BACT
U5WXE2_MYCKA
U6NSC9_HAECO
U6P2J3_HAECO
U7FP10_9RHOB
U7G7D1_9RHOB
U9T838_RHIID
V4AHG9_LOTGI
V4IJY1_9ACTN
V4J4P5_9DELT
V4KMN9_9ACTN
V4LFJ5_9GAMM
V4RHJ0_9RHIZ
V5AF32_9PROT
V5SFY6_9RHIZ
V5SI97_9RHIZ
V5XC26_MYCNE
V6F4M4_9PROT
V6F5X1_9PROT
V6JKV5_STRNV
V6KI14_STRNV
V6KSI5_STRRC
V6L197_STRRC
V6LAJ9_9ACTN
V6MCB5_9BACL
V6S6L7_9FLAO
V7EHN9_9RHOB
V7EJ77_9RHOB
V7FNS8_9RHIZ
V8CXW8_9ACTN
V8PE44_OPHHA
V9FXS5_PHYPR
V9VQD0_9RHOB
V9VRQ3_9RHOB
V9XCK1_9NOCA
W0AC20_9SPHN
W0EM12_9PORP
W0IX44_9BACT
W0SJD1_9RHOO
W1FXM6_ECOLX
W1S475_9SPHN
W1SC78_9BACI
W2CHB8_9PORP
W2EZZ9_9ACTN
W2RJG9_PHYPN
W2T8Y5_NECAM
W2UU75_9FLAO
W3A3C3_PHYPR
W3RH31_9BRAD
W4EYN8_9BACL
W4GH07_9STRA
W4HL28_9RHOB
W4HL99_9RHOB
W4L6P1_9BACT
W4M6S4_9BACT
W4P6H6_9BACE
W4PX38_9BACE
W4Q2N3_9BACI
W4QGH0_9BACI
W4QTF5_BACA3
W4TFY4_PROAA
W4TV69_PROAA
W4UYU0_9BACE
W4YXS3_STRPU
W5LDC9_ASTMX
W5NIT4_LEPOC
W5PR64_SHEEP
W5TIW5_9NOCA
W5W6U4_9PSEU
W5WS05_9PSEU
W5Y0S6_9CORY
W6J1B8_9ENTR
W6JT17_9MICO
W6K453_9MICO
W6K876_9PROT
W6KML7_9PROT
W6LZS4_9GAMM
W6M0F3_9GAMM
W6M3L0_9GAMM
W6MA18_9GAMM
W6W9W2_9RHIZ
W7J2S8_9PSEU
W7J3L9_9PSEU
W7STY3_9PSEU
W7U1M1_9STRA
W7YB51_9BACT
W8F071_9BACT
W8S5H2_9RHOB
W8SJP8_9RHOB
W8U317_YEREN
W8VWN6_9FLAO
W9BKV9_9MYCO
W9E637_RHILI
W9GBT6_9MICO
W9GEB6_9MICO
W9GH72_9MICO
W9GX64_9PROT
W9H8S4_9PROT
X2GUE2_9BACI
X5DFQ2_9BACT
X5LQM7_9MYCO
X6D350_9RHIZ
X6GDZ4_9RHIZ
X6KSX3_9RHOB
X6L3Y7_9RHOB
X7E1H8_9GAMM
X7EDI2_9RHOB
X7EIW7_9RHOB
X7FA24_9RHOB
X7FAX3_9RHOB
X7XTU5_MYCKA
X8DV11_9MYCO
X8FD62_MYCUL
Z4WXN7_9PORP
