# Supplementary material for: Widespread evolutionary crosstalk among protein domains in the context of multi-domain proteins
Source: PLoS One. 2018 Aug 31;13(8):e0203085. doi: 10.1371/journal.pone.0203085 (PMC6118372; doi:10.1371/journal.pone.0203085)
Supplement: S1 File — This archive contains a file presenting the list of UniProt identifiers of the URPs sequences included in the multi-domain MSAs for each of the 2,063 studied multi-domain architectures, and files containing the values of MI¯ and nMI¯ for individual domain pairs before and after domain sequence shuffling. (GZ) [file pone.0203085.s001.tar.gz › ./Pfam_family_vectors/PF00551_PF02911_all_alignment_sequences_UniProt_IDs]

A0A010NQD4_9MICC
A0A010TAQ3_PSEFL
A0A010Z2K8_9ACTN
A0A010ZH84_9BACT
A0A011AH64_9ACTN
A0A011NY41_9PROT
A0A011NZV4_9PROT
A0A011PI58_9PROT
A0A011PVM0_9PROT
A0A011QWN5_9LACT
A0A011R464_9PROT
A0A011US47_9RHIZ
A0A013XYV2_9SPHN
A0A014M633_9GAMM
A0A014MU70_9BURK
A0A014PT39_9HYPO
A0A015JYU8_9GLOM
A0A015KG42_9BACL
A0A017HFR2_9RHOB
A0A017HWA6_9RHOB
A0A017RZA9_9CLOT
A0A017S4Z7_9EURO
A0A017T4D6_9DELT
A0A017TCX8_9DELT
A0A021VL42_9CELL
A0A021XDC6_9RHIZ
A0A022L3A7_9MICO
A0A022LTF4_9MICO
A0A022MHZ0_9ACTN
A0A022RMM2_ERYGU
A0A023BZ06_9FLAO
A0A023D1C6_ACIMT
A0A023DBF3_9BACI
A0A023NVH4_9GAMM
A0A023X2R9_9ACTN
A0A024FK48_9FLAO
A0A024FXF4_9STRA
A0A024HA38_PSEKB
A0A024JW41_9MYCO
A0A024JXI9_9MYCO
A0A024P3Q7_9BACI
A0A024QDY4_9BACI
A0A024UG06_9STRA
A0A024UGX2_9STRA
A0A024UI16_9STRA
A0A024VN34_PLAFA
A0A024W335_PLAFA
A0A024WKA8_PLAFA
A0A026X1M0_CERBI
A0A031G1J7_9MICO
A0A031LG09_9GAMM
A0A033V5N3_STAAU
A0A037UKU8_SPIME
A0A037Z9P8_CLOTT
A0A037ZN41_9RHOB
A0A045H2S8_MYCTX
A0A058ZLW3_9RHOB
A0A059BSS0_EUCGR
A0A059IRC7_9RHOB
A0A059KLU7_9BURK
A0A059LK06_9CHLO
A0A059MR40_9NOCA
A0A059W3S5_STRA9
A0A059XRY0_9MOLU
A0A060BD57_9GAMM
A0A060JG70_9MICO
A0A060M2W3_9BACI
A0A060NH65_9BURK
A0A060QEI0_9PROT
A0A060QHT5_9PROT
A0A060R5P1_9BACT
A0A060SX25_PYCCI
A0A060UL30_9PROT
A0A061AHY9_9MOLU
A0A061EG82_THECC
A0A061H4Z7_9BASI
A0A061LYX5_9MICO
A0A061NS32_9BACL
A0A061P855_9BACL
A0A061QFA3_9PROT
A0A061SS77_9RHOB
A0A062TXL3_9RHOB
A0A062X0K2_9LACO
A0A063B8W4_9BURK
A0A063BKA3_9BURK
A0A063Y4Z6_9GAMM
A0A063Y8Q1_9MOLU
A0A066RVK2_9GAMM
A0A066UMP2_9GAMM
A0A066WTH7_9FLAO
A0A066Z3T0_9ACTN
A0A067A0G7_HYDMR
A0A067CX52_SAPPC
A0A067F728_CITSI
A0A067M660_9HOMO
A0A067P6L1_PLEOS
A0A067Q7U2_9HOMO
A0A067TAK8_9AGAR
A0A068DQB4_9BACT
A0A068NFR0_9ACTO
A0A068NIM0_9BACT
A0A068QMU6_9GAMM
A0A068R813_9GAMM
A0A068RQR9_9FUNG
A0A068YND9_9BURK
A0A069CT67_9LACT
A0A069D303_9BACE
A0A069DBR8_9BACL
A0A069JWX4_9ACTN
A0A069KAD7_9ACTN
A0A069PIA8_9BURK
A0A069PQW8_9BURK
A0A069RAD2_CLOLI
A0A071LB33_9PROT
A0A071LBX9_9PROT
A0A071LNR3_9PROT
A0A071LRN5_9ENTR
A0A072N9T5_9DEIO
A0A072SJI7_9ACTN
A0A072U4P6_MEDTR
A0A072U6C9_MEDTR
A0A073AZL1_9PSEU
A0A073CJL0_PLAAG
A0A073IN85_9BACT
A0A073IND4_9RHOB
A0A073IPZ2_9BACT
A0A073IZH8_9RHOB
A0A073K2U0_9BACI
A0A074J9G7_9RHOB
A0A074LFB7_9BACT
A0A074LN63_9BACL
A0A074MTH4_9SPHN
A0A074MZ79_ERYLO
A0A074S2V7_9HOMO
A0A074TN96_9RHOB
A0A075JGL0_9MICO
A0A075JPK1_9BACI
A0A075JZX8_9BACI
A0A075KDW2_9FIRM
A0A075LK35_9BACI
A0A075MLF4_9RICK
A0A075R7C0_BRELA
A0A075TUK7_9LACT
A0A076K759_9RHOB
A0A076MIK9_AMYME
A0A076N040_AMYME
A0A076NGQ8_9CORY
A0A077AYL6_9RICK
A0A077C245_9RICK
A0A077DFA7_9BURK
A0A077E9I4_9FLAO
A0A077F1I3_9PSED
A0A077FL70_9RICK
A0A077HIU3_9CORY
A0A077JA79_9BACI
A0A077JHV1_9CYAN
A0A077L5A2_9MOLU
A0A077LKS2_9PSED
A0A077M3W7_9MICO
A0A077MFL5_9MICO
A0A078E4B7_BRANA
A0A078HEI9_BRANA
A0A078KN91_9GAMM
A0A078KPH1_9FIRM
A0A078L5R1_9CHLA
A0A078LVE0_9PSED
A0A078LW83_9STAP
A0A080JVP5_9NEIS
A0A080K5M5_9NEIS
A0A080KF72_9GAMM
A0A080LUC2_9PROT
A0A080MA92_9PROT
A0A081BB89_9RHIZ
A0A081BFV5_9LACO
A0A081C6L3_9BACT
A0A081CV51_9RHIZ
A0A081EA89_STRFR
A0A081FVC3_9GAMM
A0A081K662_9GAMM
A0A081MCH6_9RHIZ
A0A081N067_9GAMM
A0A081N5Y1_9GAMM
A0A081NDT3_9GAMM
A0A081NXZ8_9BACL
A0A081SHL7_9CHLB
A0A084A0A6_9GAMM
A0A084CN87_9GAMM
A0A084H3P0_9BACI
A0A084IRJ9_9GAMM
A0A084J7C5_9CLOT
A0A084JBM2_9CLOT
A0A084QPT9_9HYPO
A0A084TJC8_9FLAO
A0A084UDB8_9RHIZ
A0A085BB72_9FLAO
A0A085C0Q0_9RHOB
A0A085EIW6_9FLAO
A0A085EPZ9_9RHIZ
A0A085FKB0_9BURK
A0A085FVS7_9BRAD
A0A085HD12_9GAMM
A0A085HYU9_9ENTR
A0A085JPJ0_9GAMM
A0A085L519_9FLAO
A0A085TVW1_9RHOB
A0A085VIS9_PSESX
A0A085WIU7_9DELT
A0A085WVQ3_9DELT
A0A086BNY1_9BIFI
A0A086D7Y7_9GAMM
A0A086MEY3_9RHIZ
A0A086MJ41_9RHIZ
A0A086PAP8_SPHHM
A0A086PEQ9_SPHHM
A0A086Y3C3_9RHOB
A0A086YA10_9RHOB
A0A086YV93_9FIRM
A0A086Z183_9BIFI
A0A086ZFV4_9BIFI
A0A087A1X9_9BIFI
A0A087APX7_9BIFI
A0A087AX33_9BIFI
A0A087BCN7_9BIFI
A0A087BN57_9BIFI
A0A087CAD3_9BIFI
A0A087CGS1_9BIFI
A0A087CR34_9BIFI
A0A087DG24_9BIFI
A0A087DIP5_9BIFI
A0A087EB29_9BIFI
A0A087EFL3_9BIFI
A0A087M221_9RHIZ
A0A087MKW0_9GAMM
A0A087N580_9BACI
A0A087N6X8_9SPHN
A0A087R4E1_APTFO
A0A087SFQ6_AUXPR
A0A087XN00_POEFO
A0A087ZV62_APIME
A0A088EWZ5_9SPHI
A0A088QG85_9CORY
A0A088T1B8_9MOLU
A0A089IJB4_9BACL
A0A089KT39_9BACL
A0A089LUH3_9BACL
A0A089UFG4_9ENTR
A0A089WJY0_9PSED
A0A089YU77_STRGA
A0A089ZKT0_9LACO
A0A089ZR66_9PSED
A0A090AHJ9_9GAMM
A0A090AQA7_9ENTR
A0A090CXU6_9CHLA
A0A090F1K5_9RHIZ
A0A090I286_9FIRM
A0A090IHQ1_9GAMM
A0A090KRR1_9BACI
A0A090QRL6_9FLAO
A0A090S9C9_9VIBR
A0A090SLI0_9VIBR
A0A090T4J9_9VIBR
A0A090TBY6_9VIBR
A0A090V6P2_ESCVU
A0A090VK19_9FLAO
A0A090ZGM5_PAEMA
A0A091AIZ3_9HELI
A0A091AZK7_9GAMM
A0A091BEE2_9GAMM
A0A091EV03_CORBR
A0A091FHH8_9DELT
A0A091GD73_9AVES
A0A091HL90_BUCRH
A0A091IDN0_CALAN
A0A091IYY3_9AVES
A0A091N2H8_9PASS
A0A091NIR8_APAVI
A0A091PJW2_HALAL
A0A091PQV4_LEPDC
A0A091QJT4_MERNU
A0A091QNF0_9GRUI
A0A091T581_9AVES
A0A091TCL8_PHALP
A0A091VGK4_PHORB
A0A091VMN0_OPIHO
A0A091WLX9_NIPNI
A0A093CDK9_9AVES
A0A093D4J8_TAUER
A0A093ESN1_GAVST
A0A093GI57_PICPB
A0A093HPI4_STRCA
A0A093JDF0_EURHL
A0A093Q801_9PASS
A0A093QUP9_PHACA
A0A094ILP4_9GAMM
A0A094J8A8_9GAMM
A0A094JEB9_9GAMM
A0A094K7B6_9BACL
A0A094KYA4_9MOLU
A0A094L966_9AVES
A0A094M9M5_9DELT
A0A094PFF3_9ACTN
A0A094PVH0_9ACTN
A0A094RSL1_9ACTN
A0A094S3X7_9ACTN
A0A094WJ08_BACAO
A0A095B0S9_9SPHN
A0A095CJ95_CRYGR
A0A095CMN8_9RHOB
A0A095SYL0_9FLAO
A0A095UCA6_9RHIZ
A0A095WPM7_9ACTO
A0A095WWK8_9ACTO
A0A095X0J4_9GAMM
A0A095XEH1_9FIRM
A0A095XHZ9_9FIRM
A0A095XJB1_9FIRM
A0A095YAZ4_9MICC
A0A095YIL7_9ACTO
A0A095YNB6_9CORY
A0A095Z1F0_9FIRM
A0A095Z8B2_9BURK
A0A095ZFC6_9FIRM
A0A095ZL52_9BACT
A0A095ZPK5_9BACT
A0A096AMA6_9FIRM
A0A096B7J6_9FIRM
A0A096CX28_9CLOT
A0A096NMC7_PAPAN
A0A096PBQ1_OSTTA
A0A097ED72_9SPHN
A0A097IGA2_9CORY
A0A097QP16_9VIBR
A0A097R6V8_HAFAL
A0A097SSQ8_9MOLU
A0A098BWP2_9PORP
A0A098EJH4_9BACL
A0A098EY08_9BACI
A0A098G617_9GAMM
A0A098GDY7_TATMI
A0A098LH53_9BACT
A0A098LQB4_9FLAO
A0A098LRA0_9FLAO
A0A098M597_9BACL
A0A098QT28_9SPIO
A0A098RHN2_9GAMM
A0A098S4N2_9BACT
A0A098T076_9PSED
A0A098T6G0_9RHIZ
A0A098TJT3_9CYAN
A0A098U8N1_9BURK
A0A098UBD3_9BURK
A0A098Y8L1_9ACTN
A0A099BU35_9BACT
A0A099CT14_9GAMM
A0A099D624_9ACTN
A0A099F2K7_9RHOB
A0A099GIU7_9RHOB
A0A099JM21_9MICO
A0A099KD32_9GAMM
A0A099KWK4_9GAMM
A0A099PEJ0_9GAMM
A0A099S8I8_9CLOT
A0A099T9Q7_9RHOB
A0A099TM96_9HELI
A0A099TVA7_9HELI
A0A099TY79_9HELI
A0A099U9X2_9HELI
A0A099VS57_9HELI
A0A099VSZ9_9HELI
A0A099WGY5_9LIST
A0A099Y0J8_9FLAO
A0A099ZH22_TINGU
A0A0A0A0Y3_CHAVO
A0A0A0BJ85_9CELL
A0A0A0C2K8_9CELL
A0A0A0DD56_9STRE
A0A0A0DDS4_9PROT
A0A0A0DUH3_9BURK
A0A0A0E0P5_9SPIO
A0A0A0E425_9SPIO
A0A0A0EI34_9RHOB
A0A0A0EP93_9GAMM
A0A0A0EUI0_9GAMM
A0A0A0EUR5_9GAMM
A0A0A0IZV9_9MICO
A0A0A0JT66_9MICO
A0A0A0M7D6_9GAMM
A0A0A0WZL6_9SPIO
A0A0A1B530_9GAMM
A0A0A1CSH7_9MICC
A0A0A1DM22_NOCSI
A0A0A1F9B0_9BURK
A0A0A1FJL2_9BURK
A0A0A1FS74_9MYCO
A0A0A1GUB7_9LACO
A0A0A1H6S9_9BURK
A0A0A1I1F3_9PSED
A0A0A1MWJ4_9FUNG
A0A0A1MXW0_9BACI
A0A0A1NQP6_9FUNG
A0A0A1VHF2_9BURK
A0A0A1YLW3_9PSED
A0A0A2DQ48_9PORP
A0A0A2DZI8_9PORP
A0A0A2E4C1_9PORP
A0A0A2EVM2_PORCN
A0A0A2EW24_9PORP
A0A0A2FBS6_9PORP
A0A0A2FXY3_9PORP
A0A0A2G6J6_9PORP
A0A0A2HZA7_9DELT
A0A0A2LJ84_9FLAO
A0A0A2LWN2_9FLAO
A0A0A2MID6_9FLAO
A0A0A2MQS1_9FLAO
A0A0A2SWW6_9GAMM
A0A0A2TXF1_9BACI
A0A0A2U1F9_9BACL
A0A0A2U5J1_9FIRM
A0A0A2VGT4_9BACI
A0A0A2WE73_9GAMM
A0A0A3BD87_9PAST
A0A0A3HU90_9BACI
A0A0A3I6K4_9BACI
A0A0A3IXH0_9BACI
A0A0A3JA96_9BACI
A0A0A3W6A5_9GAMM
A0A0A5G111_9BACI
A0A0A5GBP1_9BACI
A0A0A5GMK2_9BACI
A0A0A5HWF0_9VIBR
A0A0A6NXD7_9LACO
A0A0A6PH76_9GAMM
A0A0A6QGE7_9BURK
A0A0A6T0J5_9BURK
A0A0A6VHT1_9BACI
A0A0A6X1T0_ACTUT
A0A0A6YTJ2_9FLAO
A0A0A7ECH7_9GAMM
A0A0A7G008_9CLOT
A0A0A7I2U3_9BIFI
A0A0A7IA54_9BIFI
A0A0A7KKG5_9DEIO
A0A0A7LLT8_9BACT
A0A0A7S085_9GAMM
A0A0A7S420_9GAMM
A0A0A8B3I8_9ACTN
A0A0A8EDU2_9COXI
A0A0A8HR07_STAHY
A0A0A8JJD5_BACSX
A0A0A8JZJ1_9RHIZ
A0A0A8UYN3_LEGHA
A0A0A8WHD7_CLOSO
A0A0A8WQ55_9DELT
A0A0A8WQK1_9DELT
A0A0A8X4K0_9BACI
A0A0B0CY50_9BACI
A0A0B0EDC4_9BACT
A0A0B0EGX6_9BACT
A0A0B0H4N9_SOVGS
A0A0B0IEW7_9BACI
A0A0B0N7U7_GOSAR
A0A0B1Q682_9RHIZ
A0A0B1SZ77_OESDE
A0A0B1YTW7_9BURK
A0A0B1ZQG7_9SPHN
A0A0B2A9G6_9MICO
A0A0B2AT66_9MICC
A0A0B2B4Z3_9ACTN
A0A0B2BBB8_9ACTN
A0A0B2BH67_9ACTN
A0A0B2C2I2_9SPHN
A0A0B2JUI4_9FIRM
A0A0B2R693_GLYSO
A0A0B3BSW1_9PSED
A0A0B3SQG8_9RHOB
A0A0B3VME0_9FIRM
A0A0B4CC05_9RHOB
A0A0B4I3S6_9HYPO
A0A0B4RDL7_9BACL
A0A0B4S279_9FIRM
A0A0B4WZT9_9RHIZ
A0A0B4XEM7_9RHIZ
A0A0B4XJ93_9GAMM
A0A0B4XSK0_9PROT
A0A0B5ASF7_9BACL
A0A0B5D909_9ACTN
A0A0B5DKZ4_9ACTN
A0A0B5DNZ5_9RHOB
A0A0B5EX02_STRA4
A0A0B5EYK9_STRA4
A0A0B5FKB7_9DELT
A0A0B5RLY5_9FLAO
A0A0B6TW32_9CORY
A0A0B6WXB3_9BACT
A0A0B7H423_9FLAO
A0A0B7HZA1_9FLAO
A0A0B7ISE1_9PROT
A0A0B7MFL7_9FIRM
A0A0B7NY33_9FUNG
A0A0B8ND34_9NOCA
A0A0B8NJU5_9VIBR
A0A0B8NLB5_9NOCA
A0A0B8Q712_9VIBR
A0A0B8T3D2_9SPHI
A0A0B8WCG5_9DELT
A0A0B8XTP1_9SPHI
A0A0B9AVM5_BRELN
A0A0C1CK96_9FLAO
A0A0C1D455_9SPHI
A0A0C1DFP2_9FLAO
A0A0C1F6W2_9FLAO
A0A0C1G244_9FLAO
A0A0C1GRI5_9RHOB
A0A0C1I5I3_9BACT
A0A0C1IGG7_9BACT
A0A0C1JZS7_9CHLA
A0A0C1LZ55_9LACO
A0A0C1N1H0_9CYAN
A0A0C1NAP7_9CYAN
A0A0C1NWF1_9PSEU
A0A0C1PZS5_9ACTN
A0A0C1Q678_9ACTN
A0A0C1RRG8_9ACTN
A0A0C1U3Z6_9CLOT
A0A0C1UHF1_9CYAN
A0A0C1VE70_9ACTN
A0A0C1XVF7_9CYAN
A0A0C1XYU3_9ACTN
A0A0C1YJI5_9CYAN
A0A0C1Z9H8_9DELT
A0A0C1ZI65_9BURK
A0A0C2ASM9_9ACTN
A0A0C2AVI3_9ACTN
A0A0C2B4E7_9ACTN
A0A0C2BRQ0_9BURK
A0A0C2BSP2_9BURK
A0A0C2C0J2_9BURK
A0A0C2HTR5_9DELT
A0A0C2HWH6_9MOLU
A0A0C2JKR1_9ACTN
A0A0C2JPG1_9ACTN
A0A0C2QCV8_9CYAN
A0A0C2QQ94_9CYAN
A0A0C2R108_9BACL
A0A0C2RFQ1_9BACL
A0A0C2SLT7_AMAMU
A0A0C2USI8_9PROT
A0A0C2UWC0_9BACL
A0A0C2V3Q5_9PROT
A0A0C2V6T6_9HELI
A0A0C2VG99_9PROT
A0A0C2VGW5_9BACL
A0A0C2VK32_9BACL
A0A0C2VTA3_9BACL
A0A0C2XTY2_9HOMO
A0A0C2XV13_BACBA
A0A0C2Z725_9PROT
A0A0C3A9Z8_9HOMO
A0A0C3CD80_HEBCY
A0A0C3CPB6_9HOMO
A0A0C3E4F7_9VIBR
A0A0C3PJ88_PISTI
A0A0C3R746_9PORP
A0A0C3RNT1_9PROT
A0A0C3S8B8_PHLGI
A0A0C4B1F7_WHEAT
A0A0C4YFI3_9BURK
A0A0C4YGQ7_9BURK
A0A0C4YSU1_9BURK
A0A0C5BEN3_9MICO
A0A0C5FTV3_9ACTN
A0A0C5J1C7_9RHOO
A0A0C5JPP8_9RHOO
A0A0C5LEC7_9SPHN
A0A0C5RPT0_9MOLU
A0A0C5VDQ7_9GAMM
A0A0C5WM12_9FLAO
A0A0C5WMZ7_9GAMM
A0A0C5WV90_9GAMM
A0A0C7NN71_9THEO
A0A0C7NQW2_9BACT
A0A0C7NSE7_9THEO
A0A0C9M0X4_SPHPI
A0A0C9M7A8_9FUNG
A0A0C9NKC4_9BACT
A0A0C9TZT0_PAXIN
A0A0C9UN72_9HOMO
A0A0C9VVM2_9HOMO
A0A0C9WN46_9AGAR
A0A0C9ZUU3_9HOMO
A0A0D0AZ61_9HOMO
A0A0D0DV98_9HOMO
A0A0D0GP46_9SPHI
A0A0D0H5M6_9MICO
A0A0D0LBJ7_9NOCA
A0A0D0LK55_9NOCA
A0A0D0NG82_KITGR
A0A0D0PYL9_9RHOB
A0A0D0QCY3_9GAMM
A0A0D0SJR1_9FIRM
A0A0D0WV04_9ACTN
A0A0D0YVY9_9LACO
A0A0D1APV5_9SPHN
A0A0D1CHX5_9RHOB
A0A0D1JQT6_9LACT
A0A0D1L6P8_9MYCO
A0A0D1LQK8_9MYCO
A0A0D1MML2_PSEPU
A0A0D1P281_BRAEL
A0A0D1V8S5_ANEMI
A0A0D2HZ70_9DELT
A0A0D2N7B6_GOSRA
A0A0D2PA79_9AGAR
A0A0D2T1H4_9PROT
A0A0D2VZZ4_CAPO3
A0A0D3CYE9_BRAOL
A0A0D3ESM9_9ORYZ
A0A0D3ESN0_9ORYZ
A0A0D3LCX2_9BACT
A0A0D3V819_9BACL
A0A0D4BWW0_9MICC
A0A0D4BX29_9MICC
A0A0D4CJA7_9LACO
A0A0D4DWV4_9ACTN
A0A0D5A895_9NOCA
A0A0D5LTN8_9RHIZ
A0A0D5M6X5_9GAMM
A0A0D5NNF7_9BACL
A0A0D5VDJ2_9BURK
A0A0D5VFI2_9BURK
A0A0D5YUZ3_9FLAO
A0A0D5ZJJ9_9MOLU
A0A0D6A3D1_9LACO
A0A0D6AH09_9CHRO
A0A0D6B7B4_RHOSU
A0A0D6DZ70_9LACT
A0A0D6EU44_9PROT
A0A0D6JBM8_9RHIZ
A0A0D6JFQ2_9RHIZ
A0A0D6KBG2_9CYAN
A0A0D6KHW2_9CYAN
A0A0D6MKZ3_9PROT
A0A0D6MYC2_ACEAC
A0A0D6NHC2_9PROT
A0A0D6NRM5_9PROT
A0A0D6NZ03_9PROT
A0A0D6PHW0_9PROT
A0A0D6SAW4_9PSED
A0A0D6TEB0_9RHOB
A0A0D6TPC2_9FLAO
A0A0D6TQ10_9FLAO
A0A0D6XQC2_9STAP
A0A0D6YEA9_MASLA
A0A0D6YP20_MASLA
A0A0D6Z8E0_9BACI
A0A0D7BR51_9HOMO
A0A0D7EPV7_RHOPL
A0A0D7KEC2_9BURK
A0A0D7QRY7_9MICO
A0A0D7W1C9_9FLAO
A0A0D8CXB7_9GAMM
A0A0D8FVR1_9ACTN
A0A0D8HHP8_9ACTN
A0A0D8PXQ0_9GAMM
A0A0D8ZWK1_9CYAN
A0A0D9A146_9CYAN
A0A0D9N634_ASPFA
A0A0D9QSE7_PLAFR
A0A0D9RJP8_CHLSB
A0A0D9V4A2_9ORYZ
A0A0D9V4A3_9ORYZ
A0A0D9YDD3_9ORYZ
A0A0D9YDD4_9ORYZ
A0A0D9YDD5_9ORYZ
A0A0D9YDD6_9ORYZ
A0A0E0JML5_ORYPU
A0A0E0JML6_ORYPU
A0A0E0JML8_ORYPU
A0A0E0N0Y8_ORYRU
A0A0E0N0Y9_ORYRU
A0A0E0N0Z0_ORYRU
A0A0E3UIC1_9BACT
A0A0E3UZF7_9BACT
A0A0E3Y735_9ENTR
A0A0E3Y834_9ENTR
A0A0E3ZC97_9FUSO
A0A0E4GE71_9FIRM
A0A0E4H9S3_9BACL
A0A0E9LYL3_9BACT
A0A0E9M6E1_9PROT
A0A0E9M6N9_9PROT
A0A0E9ML24_9SPHN
A0A0E9N6E2_9BACT
A0A0F0CES5_9CLOT
A0A0F0CU26_9BACT
A0A0F0CW22_9BACT
A0A0F0EKY7_9MICO
A0A0F0GV20_NOCAE
A0A0F0GYW1_9ACTN
A0A0F0H260_NOCAE
A0A0F0HAU5_9ACTN
A0A0F0HRM2_9PSEU
A0A0F0I9Y4_ASPPU
A0A0F0IEE4_ASPPU
A0A0F0KB95_9MICO
A0A0F0KFH1_9MICO
A0A0F0L8Q6_9MICO
A0A0F0LRB3_9MICO
A0A0F2C7T2_9MICO
A0A0F2G412_9ACTN
A0A0F2JJT8_9FIRM
A0A0F2NGP0_9FIRM
A0A0F2NGW6_9DELT
A0A0F2NT48_9FLAO
A0A0F2P9V1_9GAMM
A0A0F2PGD6_9FIRM
A0A0F2PMT2_9FIRM
A0A0F2PTE5_9FIRM
A0A0F2Q395_9CLOT
A0A0F2QSP0_9DELT
A0A0F2RCB5_9PROT
A0A0F2RCC5_9RHOB
A0A0F2RTD1_9RHOB
A0A0F2S1I2_9RHOB
A0A0F2S2N7_9RHOB
A0A0F2SCL6_9FIRM
A0A0F2TKB9_9ACTN
A0A0F3FVI9_9LACO
A0A0F3GUP7_9BACT
A0A0F3KFS3_9NEIS
A0A0F3KWE5_9GAMM
A0A0F3LHB7_9CAUL
A0A0F3MKC8_9RICK
A0A0F3NNI9_9RICK
A0A0F3P248_ORITS
A0A0F3RXG3_9LACO
A0A0F4JJF5_9ACTN
A0A0F4JU21_9ACTN
A0A0F4JYS7_9ACTN
A0A0F4KT62_9LACO
A0A0F4LUN0_9LACO
A0A0F4NSG6_PSEO7
A0A0F4PIP3_9GAMM
A0A0F4Q7W4_9GAMM
A0A0F4QQF7_9GAMM
A0A0F4R806_9GAMM
A0A0F4RH06_9RHOB
A0A0F5AQ10_9GAMM
A0A0F5EW00_AVIPA
A0A0F5FJ50_9RHIZ
A0A0F5FXA9_9RHIZ
A0A0F5H0E0_9MOLU
A0A0F5I9L7_9BACI
A0A0F5JXW1_9BURK
A0A0F5K440_9BURK
A0A0F5L372_9RHIZ
A0A0F5L432_9RHIZ
A0A0F5MND1_9RICK
A0A0F5PEW1_9SPHN
A0A0F5PXH9_9RHIZ
A0A0F5QDY1_9RHIZ
A0A0F5R1L1_9BACL
A0A0F5V9J7_9GAMM
A0A0F5VXN0_9ACTN
A0A0F5W210_9ACTN
A0A0F5YCE8_9CYAN
A0A0F6A3X8_9GAMM
A0A0F6A855_9GAMM
A0A0F6ACM5_9GAMM
A0A0F6AF19_9GAMM
A0A0F6TB68_9CORY
A0A0F6TDJ1_9CORY
A0A0F6TQS2_9GAMM
A0A0F6TSF8_9GAMM
A0A0F6W0P7_9DELT
A0A0F6W2J3_9DELT
A0A0F7FPI8_9ACTN
A0A0F7GGY2_9CHLR
A0A0F7H904_SERFO
A0A0F7HKR0_9STAP
A0A0F7JQY1_9DEIO
A0A0F7K246_9GAMM
A0A0F7KG02_9PROT
A0A0F7KNG5_9SPHN
A0A0F7KUJ4_9SPHN
A0A0F7LZM9_9GAMM
A0A0F7N1J9_9ACTN
A0A0F7PNM1_9RHIZ
A0A0F8AFH5_LARCR
A0A0F9YUK6_9BACT
A0A0F9Z0S9_9BACT
A0A0F9ZBE3_9BACT
A0A0F9ZJN9_9BACT
A0A0G0ASE8_9BACT
A0A0G0ATU4_9BACT
A0A0G0B392_9BACT
A0A0G0BC67_9BACT
A0A0G0BH81_9BACT
A0A0G0BP54_9BACT
A0A0G0C029_9BACT
A0A0G0C068_9BACT
A0A0G0C9U0_9BACT
A0A0G0CNT7_9BACT
A0A0G0CPM4_9BACT
A0A0G0D5M5_9BACT
A0A0G0DJM9_9BACT
A0A0G0DYZ2_9BACT
A0A0G0E960_9BACT
A0A0G0EGI8_9BACT
A0A0G0EK75_9BACT
A0A0G0F649_9BACT
A0A0G0FS94_9BACT
A0A0G0FTJ1_9BACT
A0A0G0G3H4_9BACT
A0A0G0G4B0_9BACT
A0A0G0G727_9BACT
A0A0G0GH23_9BACT
A0A0G0H6W9_9BACT
A0A0G0HGR5_9BACT
A0A0G0HJB4_9BACT
A0A0G0IIA2_9BACT
A0A0G0IVH3_9BACT
A0A0G0IWN2_9BACT
A0A0G0IXX3_9BACT
A0A0G0J3I3_9BACT
A0A0G0JH31_9BACT
A0A0G0K0M9_9BACT
A0A0G0K157_9BACT
A0A0G0KKR9_9BACT
A0A0G0KMG1_9BACT
A0A0G0KPE0_9BACT
A0A0G0KPL8_9BACT
A0A0G0KRQ7_9BACT
A0A0G0L0Q6_9BACT
A0A0G0L2B0_9BACT
A0A0G0LE00_9BACT
A0A0G0LHV1_9BACT
A0A0G0LR12_9BACT
A0A0G0LW17_9BACT
A0A0G0LX89_9BACT
A0A0G0M7U3_9BACT
A0A0G0ME90_9BACT
A0A0G0MG31_9BACT
A0A0G0MUL4_9BACT
A0A0G0MZQ3_9BACT
A0A0G0N0C4_9BACT
A0A0G0NU59_9BACT
A0A0G0P2E6_9BACT
A0A0G0P4A3_9BACT
A0A0G0P7T2_9BACT
A0A0G0PNJ0_9BACT
A0A0G0PT65_9BACT
A0A0G0PY37_9BACT
A0A0G0PZ94_9BACT
A0A0G0QM89_9BACT
A0A0G0QRB4_9BACT
A0A0G0QT93_9BACT
A0A0G0QVN3_9BACT
A0A0G0QVN7_9BACT
A0A0G0QWQ9_9BACT
A0A0G0RA41_9BACT
A0A0G0RAS7_9BACT
A0A0G0RBG6_9BACT
A0A0G0RGE5_9BACT
A0A0G0RJX4_9BACT
A0A0G0RLL6_9BACT
A0A0G0RNN2_9BACT
A0A0G0RQ34_9BACT
A0A0G0RRS5_9BACT
A0A0G0RSQ6_9BACT
A0A0G0RZJ1_9BACT
A0A0G0SKQ6_9BACT
A0A0G0T527_9BACT
A0A0G0T6F5_9BACT
A0A0G0TPU7_9BACT
A0A0G0TVX6_9BACT
A0A0G0UV30_9BACT
A0A0G0UY62_9BACT
A0A0G0VH50_9BACT
A0A0G0VJL1_9BACT
A0A0G0W4Q5_9BACT
A0A0G0W9H1_9BACT
A0A0G0WD46_9BACT
A0A0G0WHX6_9BACT
A0A0G0WRB8_9BACT
A0A0G0WU16_9BACT
A0A0G0WUR7_9BACT
A0A0G0X275_9BACT
A0A0G0X3C4_9BACT
A0A0G0XDM5_9BACT
A0A0G0XND7_9BACT
A0A0G0XPZ5_9BACT
A0A0G0Y3G0_9BACT
A0A0G0YF38_9BACT
A0A0G0YLI3_9BACT
A0A0G0ZBW5_9BACT
A0A0G0ZH00_9BACT
A0A0G0ZL95_9BACT
A0A0G0ZMT6_9BACT
A0A0G0ZQK5_9BACT
A0A0G0ZTI5_9BACT
A0A0G0ZY36_9BACT
A0A0G1AUT9_9BACT
A0A0G1BA45_9BACT
A0A0G1BX82_9BACT
A0A0G1CG45_9BACT
A0A0G1CNU0_9BACT
A0A0G1CW04_9BACT
A0A0G1D2G7_9BACT
A0A0G1D6N7_9BACT
A0A0G1D925_9BACT
A0A0G1DB01_9BACT
A0A0G1DIM2_9BACT
A0A0G1DYW3_9BACT
A0A0G1E4E9_9BACT
A0A0G1ENM2_9BACT
A0A0G1EZ94_9BACT
A0A0G1F5W1_9BACT
A0A0G1FH19_9BACT
A0A0G1G8W3_9BACT
A0A0G1GDH9_9BACT
A0A0G1H0H5_9BACT
A0A0G1HDF9_9BACT
A0A0G1HGL6_9BACT
A0A0G1HTM1_9BACT
A0A0G1K376_9BACT
A0A0G1K3C1_9BACT
A0A0G1K975_9BACT
A0A0G1KEM5_9BACT
A0A0G1KFH9_9BACT
A0A0G1KIQ0_9BACT
A0A0G1KJR7_9BACT
A0A0G1KUN5_9BACT
A0A0G1KX73_9BACT
A0A0G1KZC3_9BACT
A0A0G1L3I2_9BACT
A0A0G1L6Q2_9BACT
A0A0G1LF95_9BACT
A0A0G1LRS0_9BACT
A0A0G1M7K1_9BACT
A0A0G1MDS4_9BACT
A0A0G1MN22_9BACT
A0A0G1MTK2_9BACT
A0A0G1MV29_9BACT
A0A0G1MXP0_9BACT
A0A0G1MXQ3_9BACT
A0A0G1N124_9BACT
A0A0G1N489_9BACT
A0A0G1N5X2_9BACT
A0A0G1N664_9BACT
A0A0G1NF39_9BACT
A0A0G1NLL8_9BACT
A0A0G1NP56_9BACT
A0A0G1NX60_9BACT
A0A0G1Q8U2_9BACT
A0A0G1QQK4_9BACT
A0A0G1REI9_9BACT
A0A0G1RF52_9BACT
A0A0G1RGZ4_9BACT
A0A0G1RSZ4_9BACT
A0A0G1RVP7_9BACT
A0A0G1RWI6_9BACT
A0A0G1SZ77_9BACT
A0A0G1T0A4_9BACT
A0A0G1T273_9BACT
A0A0G1TAF8_9BACT
A0A0G1TBM0_9BACT
A0A0G1TBM2_9BACT
A0A0G1TBU1_9BACT
A0A0G1U7T7_9BACT
A0A0G1UBF0_9BACT
A0A0G1VFL7_9BACT
A0A0G1VJZ2_9BACT
A0A0G1VM12_9BACT
A0A0G1VN57_9BACT
A0A0G1VRD3_9BACT
A0A0G1VU30_9BACT
A0A0G1WCZ1_9BACT
A0A0G1WEU6_9BACT
A0A0G1WEV1_9BACT
A0A0G1WJH8_9BACT
A0A0G1WZD1_9BACT
A0A0G1X233_9BACT
A0A0G1X8C9_9BACT
A0A0G1XEK2_9BACT
A0A0G1Y4G6_9BACT
A0A0G1YAP9_9BACT
A0A0G1YFP6_9BACT
A0A0G1YII5_9BACT
A0A0G1YM95_9BACT
A0A0G1YMI0_9BACT
A0A0G1YSV5_9BACT
A0A0G1YWX3_9BACT
A0A0G1ZBP2_9BACT
A0A0G1ZLX5_9BACT
A0A0G1ZPB1_9BACT
A0A0G1ZY50_9BACT
A0A0G2AUS3_9BACT
A0A0G2BNG9_9BACT
A0A0G2I774_9EURO
A0A0G2J3Y4_9SYNE
A0A0G2Z6P4_9BACT
A0A0G2ZHS3_9DELT
A0A0G3A6I6_9DELT
A0A0G3APP7_9ACTN
A0A0G3BIM7_9BURK
A0A0G3CM17_9GAMM
A0A0G3EB02_9BACT
A0A0G3EMG2_9BURK
A0A0G3EXV3_9BURK
A0A0G3GPZ6_9CORY
A0A0G3GZP9_9CORY
A0A0G3H647_9CORY
A0A0G3HCU3_9CORY
A0A0G3IIU6_9MYCO
A0A0G3M460_9FLAO
A0A0G3QLD2_KLUIN
A0A0G3UHJ2_9ACTN
A0A0G3V4S6_9ACTN
A0A0G3WCF1_9CLOT
A0A0G3WJL4_9BACT
A0A0G3X6X6_9SPHN
A0A0G3XFU5_9SPHN
A0A0G4AYT7_9BACT
A0A0G4EPG3_VITBC
A0A0G4IRX6_PLABS
A0A0G8B128_9SYNE
A0A0G9H5M2_9GAMM
A0A0G9MRC0_9SPHN
A0A0G9N0W5_9SPHN
A0A0H0DDX8_9ENTR
A0A0H0XSG9_9SPHN
A0A0H0ZMA3_9MICC
A0A0H0ZYF1_9RHIZ
A0A0H1AM08_9GAMM
A0A0H1REL3_9RHIZ
A0A0H1RH34_9RHIZ
A0A0H2KI84_9MICO
A0A0H2LWK0_VARPD
A0A0H2S583_9HOMO
A0A0H3J3Y6_CLOPA
A0A0H3XJM7_9MOLU
A0A0H4KNM9_9BACI
A0A0H4KRW5_9RHOB
A0A0H4LCY3_9LACO
A0A0H4NZ26_9BACI
A0A0H4QFH7_9LACO
A0A0H4VB98_9SPHN
A0A0H4VFH0_9COXI
A0A0H4VMC0_9BACT
A0A0H4VZ52_9SPHN
A0A0H4W7Y6_9BORD
A0A0H5BPE7_BLAVI
A0A0H5CHR4_9PSEU
A0A0H5CJY0_9PSEU
A0A0I9UBU2_9MYCO
A0A0I9VWI9_9MICO
A0A0J0XC17_9TREE
A0A0J0Y681_9SPHI
A0A0J0YGV1_9ACTN
A0A0J0YPC0_9NEIS
A0A0J1CLJ8_9BURK
A0A0J1CRR5_9BURK
A0A0J1DNV5_9FIRM
A0A0J1G3N1_9FIRM
A0A0J1GDZ9_9BURK
A0A0J1GTV3_9GAMM
A0A0J1GZD9_9GAMM
A0A0J1I8P5_9FIRM
A0A0J1IQJ9_BACCI
A0A0J5GGS2_9NEIS
A0A0J5KWT7_PLUGE
A0A0J5P9W3_9PAST
A0A0J5QEG1_9RHOB
A0A0J5R1Q8_9BACI
A0A0J5SB84_9LACT
A0A0J6DGE4_9CELL
A0A0J6FWH8_9BACI
A0A0J6NLV3_9NEIS
A0A0J6RGT5_9NEIS
A0A0J6RJ37_9NEIS
A0A0J6RMA1_9RHIZ
A0A0J6RP55_9RHIZ
A0A0J6WZ27_9FIRM
A0A0J7HQT8_9BACT
A0A0J7IYY9_9FLAO
A0A0J7JQ16_9BURK
A0A0J7Y0E0_9SPHN
A0A0J7Z6S6_STRVR
A0A0J7ZFN2_STRVR
A0A0J8CYE3_BETVU
A0A0J8GTL7_9GAMM
A0A0J8V7E7_9GAMM
A0A0J8YBF7_9BACT
A0A0J8YF65_9BACT
A0A0J8YMS2_9BACT
A0A0J9E973_9RHOB
A0A0J9H0K1_9RHOB
A0A0J9WKN4_FUSO4
A0A0K0G804_9FIRM
A0A0K0U2D7_9RHIZ
A0A0K0XSV7_9GAMM
A0A0K0Y1F0_9RHOB
A0A0K1F565_9ACTN
A0A0K1FAM7_9MICO
A0A0K1IZS9_9RHOO
A0A0K1JJ47_9MICO
A0A0K1JZN4_9BURK
A0A0K1NDM9_9BURK
A0A0K1PI49_9DELT
A0A0K1Q5S3_9DELT
A0A0K1RA63_9CORY
A0A0K1W2I3_9MOLU
A0A0K1XEB4_9GAMM
A0A0K2BKN3_9GAMM
A0A0K2DAZ6_9RHIZ
A0A0K2DSS3_PISSA
A0A0K2G7B3_9BACT
A0A0K2GC97_9BACT
A0A0K2JG58_SPIKU
A0A0K2LVI2_9NOST
A0A0K2SK93_9FIRM
A0A0K2YJ32_9NOCA
A0A0K6G5X8_9HOMO
A0A0K8JA78_9FIRM
A0A0K8LHS6_9EURO
A0A0K8MD91_9RICK
A0A0K8P6E0_IDESA
A0A0K9GEA0_9BACI
A0A0K9GRZ8_9BACI
A0A0K9JSD4_9BURK
A0A0K9JTS4_9BURK
A0A0K9JX62_9BURK
A0A0K9PG17_ZOSMR
A0A0K9R6F0_SPIOL
A0A0K9XB51_9ACTN
A0A0K9XXW0_9FLAO
A0A0K9Y2A4_9FLAO
A0A0L0BIL1_9MICC
A0A0L0CEM2_LUCCU
A0A0L0D109_THETB
A0A0L0GL37_9ENTR
A0A0L0HJN3_SPIPN
A0A0L0JKR9_9ACTN
A0A0L0JMH9_9ACTN
A0A0L0LBR1_9BACT
A0A0L0LIC3_9BACT
A0A0L0LMC7_9BACT
A0A0L0M038_9BURK
A0A0L0M0X2_9BURK
A0A0L0M6D5_9BURK
A0A0L0M6Q2_9BURK
A0A0L0MH36_9BURK
A0A0L0P3T1_9ASCO
A0A0L0QNL8_VIRPA
A0A0L0RXP8_ALLMA
A0A0L0TNG5_9BURK
A0A0L0TPC7_9BURK
A0A0L0WB32_CLOPU
A0A0L1I8N7_PLAFA
A0A0L1J6K9_ASPNO
A0A0L1KYV3_9BURK
A0A0L1L252_9BURK
A0A0L6CY27_9RHOB
A0A0L6TEC4_9BURK
A0A0L6TVW4_9FIRM
A0A0L6VXU2_9BURK
A0A0L6WRG1_9AGAR
A0A0L7M336_PLAF4
A0A0L7SWW3_9GAMM
A0A0L8H2A7_OCTBM
A0A0L8QGN1_9ACTN
A0A0L9T444_PHAAN
A0A0M0GQP0_9BACI
A0A0M0IKY1_9VIBR
A0A0M0KQN1_9BACI
A0A0M0X7S4_9BACI
A0A0M1JIV7_9GAMM
A0A0M1NNN9_9BACI
A0A0M2CSB0_9MICC
A0A0M2H2W8_9MICO
A0A0M2H565_9MICO
A0A0M2HPF8_9MICO
A0A0M2JQU9_9ACTN
A0A0M2K145_9MYCO
A0A0M2K4D7_9MYCO
A0A0M2KIV7_9GAMM
A0A0M2LQ84_9SPHN
A0A0M2LXR1_9MICO
A0A0M2MM49_9ACTN
A0A0M2MVF8_9ACTN
A0A0M2NFE8_9FIRM
A0A0M2PJD5_9BACI
A0A0M2PV83_PROHO
A0A0M2R7K3_9PROT
A0A0M2RYV4_9ACTN
A0A0M2SYH4_9BACI
A0A0M2UEF1_9FIRM
A0A0M2UWG5_9BACT
A0A0M2VIK2_9GAMM
A0A0M2WE35_9BURK
A0A0M2WSU4_9BURK
A0A0M2XJ74_9CORY
A0A0M2XME6_9SPHI
A0A0M2Z1E4_9ACTN
A0A0M2ZB07_9ACTN
A0A0M2ZRA9_9MYCO
A0A0M3AMI0_9SPHN
A0A0M3AYL9_9SPHN
A0A0M3BIU9_9RHIZ
A0A0M3CI73_9SPHI
A0A0M3UB86_9PSEU
A0A0M4CP55_SPHS1
A0A0M4DCC5_9DELT
A0A0M4FW19_9BACI
A0A0M4G6P7_9BACI
A0A0M4H5Z4_9ACTO
A0A0M4L4T1_9GAMM
A0A0M4LI53_9RHIZ
A0A0M4LVC9_9SPHN
A0A0M4LWJ1_9MICC
A0A0M4MB63_9ACTN
A0A0M4PNQ9_9GAMM
A0A0M4QVU4_9MICC
A0A0M6XPC0_9RHOB
A0A0M6YL80_9RHOB
A0A0M7ATB2_9RHOB
A0A0M7B8W5_9RHOB
A0A0M8KBV5_9CHLR
A0A0M8MIB2_9FLAO
A0A0M8T6F0_9ACTN
A0A0M8TSK0_9ACTN
A0A0M8V543_9ACTN
A0A0M8V607_9ACTN
A0A0M8WF32_9NOCA
A0A0M8WFN7_9NOCA
A0A0M8XV36_9PSEU
A0A0M8XY63_9ACTN
A0A0M8YH76_9ACTN
A0A0M8YK35_9ACTN
A0A0M9CDC5_9ACTN
A0A0M9DCW2_9LACO
A0A0M9EL43_9RHOB
A0A0M9GRW6_9BACI
A0A0M9UF02_9BACT
A0A0M9UFP8_9BACT
A0A0M9X143_9BACI
A0A0M9X514_9ACTN
A0A0M9YPU6_9ACTN
A0A0M9ZYV9_9NOCA
A0A0N0A3L3_9ACTN
A0A0N0AGZ8_9ACTN
A0A0N0CYJ2_9BACT
A0A0N0D6R0_9DELT
A0A0N0DF61_9HYPO
A0A0N0E379_9PSED
A0A0N0E6Y2_9RHOB
A0A0N0HDG7_THEVU
A0A0N0IBS8_9GAMM
A0A0N0J7X0_9PROT
A0A0N0JP17_9SPHN
A0A0N0JPG7_9BRAD
A0A0N0KFS4_9SPHN
A0A0N0MRU6_9ACTN
A0A0N0MX22_9ACTN
A0A0N0RRN4_9MICO
A0A0N0SJG0_9ACTN
A0A0N0SL48_9ACTN
A0A0N0T089_9ACTN
A0A0N0TIF3_9ACTN
A0A0N0TNZ9_9PSEU
A0A0N0YZF2_9ACTN
A0A0N1AK74_9SPHN
A0A0N1B833_9PROT
A0A0N1BD52_9PROT
A0A0N1BF10_9SPHN
A0A0N1BSM3_9PROT
A0A0N1BYY1_9SPHN
A0A0N1EA80_9GAMM
A0A0N1EME0_9SPHN
A0A0N1FLJ5_9ACTN
A0A0N1GCA4_9ACTN
A0A0N1GMW0_9ACTN
A0A0N1JRM2_9NEIS
A0A0N1JTK3_9NEIS
A0A0N1MQJ2_9GAMM
A0A0N1MX05_9SPHN
A0A0N1N9U2_9ACTN
A0A0N1NSG1_9ACTN
A0A0N4SW56_MOUSE
A0A0N4U702_DRAME
A0A0N6ZZ21_9MICO
A0A0N7HIK6_9RHOB
A0A0N7HX99_9BACT
A0A0N7IEC2_9BACT
A0A0N7J9C7_9BURK
A0A0N8GQ45_9CHLR
A0A0N8H0V1_9SPHN
A0A0N8W3V9_9RHOB
A0A0N9HQS8_9PSEU
A0A0N9I651_9PSEU
A0A0N9N968_9ACTN
A0A0N9UQR9_SPHMC
A0A0N9V197_SPHMC
A0A0N9V675_9GAMM
A0A0P0CDE5_9FLAO
A0A0P0D6G4_9FLAO
A0A0P0DP59_9MICO
A0A0P0M6G6_9BURK
A0A0P0NBX1_9SPHI
A0A0P0NKX0_9SPHI
A0A0P0P2D5_9CAUL
A0A0P0SGL4_9PSEU
A0A0P0USA0_9GAMM
A0A0P1B2H1_9STRA
A0A0P1BZN5_9CYAN
A0A0P1FFX2_9RHOB
A0A0P1G363_THAGE
A0A0P1G9X8_9RHOB
A0A0P1GCB3_9RHOB
A0A0P1GKT5_9RHOB
A0A0P1GVN3_9RHOB
A0A0P1I0D4_9RHOB
A0A0P1IJD3_9RHOB
A0A0P1IUV9_9RHOB
A0A0P4UQM3_9CYAN
A0A0P6S840_9STRE
A0A0P6W4D5_9BACI
A0A0P6WB08_9RHIZ
A0A0P6WVL5_9CHLR
A0A0P6WWZ5_9SPHN
A0A0P6WXE5_9CHLR
A0A0P6XCG0_9CHLR
A0A0P6XR43_9CHLR
A0A0P7AY57_9FLAO
A0A0P7C6X0_9BACT
A0A0P7DZ49_9GAMM
A0A0P7GV81_9MICC
A0A0P7KJR9_9RHOB
A0A0P7VW04_9RHOB
A0A0P7W662_9RHOB
A0A0P7WCX4_9RHOB
A0A0P7Y0C6_9RHOB
A0A0P7Y4I0_9RHIZ
A0A0P7YIV2_9RHOB
A0A0P7Z0V0_9BACT
A0A0P7Z1K3_9GAMM
A0A0P7Z5A0_9ALTE
A0A0P8AAD7_9CYAN
A0A0P8B9X4_9GAMM
A0A0P8BMQ9_9CYAN
A0A0P8YUC8_9RHOB
A0A0P8YW95_9CLOT
A0A0P9CGZ2_9PROT
A0A0P9CIZ3_9BACL
A0A0P9DB77_9CHLR
A0A0P9EFW2_9GAMM
A0A0Q0H8L0_9GAMM
A0A0Q0U1Z9_9CORY
A0A0Q0VUF6_9DELT
A0A0Q0W0V2_9BACT
A0A0Q0XDT0_9FLAO
A0A0Q1A1Q1_9SPHI
A0A0Q1AQK5_9DELT
A0A0Q2MD18_MYCGO
A0A0Q2XNI0_9RHOB
A0A0Q3KDP6_9BRAD
A0A0Q3MA61_AMAAE
A0A0Q3RZR1_9BACI
A0A0Q3SDU5_9BACI
A0A0Q3SVH1_9BRAD
A0A0Q3TLV2_9BACI
A0A0Q4AZR3_9BACE
A0A0Q4BY11_9SPHN
A0A0Q4CPN6_9SPHN
A0A0Q4FWK3_9SPHN
A0A0Q4GYP0_9BURK
A0A0Q4HCD7_9MICO
A0A0Q4IQY4_9SPHN
A0A0Q4KKJ3_9SPHN
A0A0Q4KWG2_9SPHN
A0A0Q4NGZ0_9GAMM
A0A0Q4R4N5_9BACL
A0A0Q4UWY6_9MICO
A0A0Q4X7C6_9RHIZ
A0A0Q4XL94_9BURK
A0A0Q4XV07_9RHIZ
A0A0Q4XVC7_9RHIZ
A0A0Q4XVM3_9RHIZ
A0A0Q5BEE3_9MICO
A0A0Q5C7W6_9MICO
A0A0Q5CWT4_9BURK
A0A0Q5D2H5_9BURK
A0A0Q5D6B9_9RHIZ
A0A0Q5E6W5_9MICO
A0A0Q5GTM0_9RHIZ
A0A0Q5H2C6_9RHIZ
A0A0Q5HBY2_9BURK
A0A0Q5MA09_9MICO
A0A0Q5N5N0_9MICO
A0A0Q5NXY1_9BURK
A0A0Q5PPL9_9BURK
A0A0Q5PQH8_9SPHN
A0A0Q5QHD9_9ACTN
A0A0Q5QHU1_9FLAO
A0A0Q5RHV5_9SPHN
A0A0Q5TTU2_9BACT
A0A0Q5U372_9SPHI
A0A0Q5UFD4_9FLAO
A0A0Q5V7G5_9CAUL
A0A0Q5VRS6_9ACTN
A0A0Q5VWD8_9RHIZ
A0A0Q5Z3X3_9BURK
A0A0Q5Z508_9BRAD
A0A0Q5ZNY4_9RHIZ
A0A0Q5ZNZ0_9RHIZ
A0A0Q6B759_9PROT
A0A0Q6BTK9_9RHIZ
A0A0Q6C7C1_9RHIZ
A0A0Q6CTG3_9RHIZ
A0A0Q6E258_9RHIZ
A0A0Q6F2U5_9RHIZ
A0A0Q6F3N1_9ACTN
A0A0Q6GUW3_9RHIZ
A0A0Q6KQM8_9SPHN
A0A0Q6KQN6_9BRAD
A0A0Q6L8J6_9RHIZ
A0A0Q6LKH1_9BURK
A0A0Q6MDQ8_9RHIZ
A0A0Q6Q607_9MICO
A0A0Q6R7Z6_9MICO
A0A0Q6SR14_9RHIZ
A0A0Q6VMK5_9ACTN
A0A0Q6WC97_9BURK
A0A0Q6WJR6_9BURK
A0A0Q6XR68_9MICO
A0A0Q6YV57_9BRAD
A0A0Q7ADE9_9BURK
A0A0Q7B1X8_9ACTN
A0A0Q7DGY7_9RHIZ
A0A0Q7DQC7_9CAUL
A0A0Q7EEI4_9CAUL
A0A0Q7I7J4_9RHIZ
A0A0Q7K4C9_9ACTN
A0A0Q7KJD5_9ACTN
A0A0Q7NZ90_9RHIZ
A0A0Q7PTL2_9GAMM
A0A0Q7QAU7_9ACTN
A0A0Q7SDQ7_9BURK
A0A0Q7SIS6_9CAUL
A0A0Q7T6W3_9CAUL
A0A0Q7T9T7_9RHIZ
A0A0Q7TZZ8_9RHIZ
A0A0Q7UB90_9MICO
A0A0Q7UGP8_9MICO
A0A0Q7WP22_9RHIZ
A0A0Q7XUS9_9RHIZ
A0A0Q7YUB4_9SPHN
A0A0Q7ZPA6_9ACTN
A0A0Q8A9S4_9RHIZ
A0A0Q8AR40_9RHIZ
A0A0Q8B082_9RHIZ
A0A0Q8CA57_9MICO
A0A0Q8DJ92_9ACTN
A0A0Q8FCS9_9GAMM
A0A0Q8LLX6_9MICO
A0A0Q8NCV3_9RHIZ
A0A0Q8PQM8_9ACTN
A0A0Q8PVF0_9ACTN
A0A0Q8Q0X4_9BURK
A0A0Q8QFT5_9SPHN
A0A0Q8R4E9_9SPHN
A0A0Q8RCQ1_9BURK
A0A0Q8RI48_9SPHN
A0A0Q8UUZ8_9ACTN
A0A0Q8V1F9_9MICO
A0A0Q8XK11_9SPHN
A0A0Q9BZI2_9CELL
A0A0Q9CUC0_9CELL
A0A0Q9EY66_9RHIZ
A0A0Q9F5C3_9GAMM
A0A0Q9HPR9_9BRAD
A0A0Q9J3N8_9MICO
A0A0Q9J4N7_9BRAD
A0A0Q9KEP1_9BACL
A0A0Q9KIA6_9MICO
A0A0Q9KIZ8_9MICO
A0A0Q9LLH4_9MICO
A0A0Q9M9D7_9MICO
A0A0Q9MP06_9MICC
A0A0Q9N1N4_9BACL
A0A0Q9NFQ0_9MICC
A0A0Q9PV62_9GAMM
A0A0Q9QB44_9ACTN
A0A0Q9R464_9MICC
A0A0Q9R8Y0_9ACTN
A0A0Q9S4L6_9MICO
A0A0Q9T5U3_9BACL
A0A0Q9T9M4_9ACTN
A0A0Q9YAY9_9BACI
A0A0Q9YPZ2_9COXI
A0A0Q9Z0M4_9COXI
A0A0Q9Z378_9FLAO
A0A0R0A7P9_9GAMM
A0A0R0BSI8_9GAMM
A0A0R0C7I2_9GAMM
A0A0R0CIN3_9GAMM
A0A0R0DBE5_9GAMM
A0A0R0DPM5_9GAMM
A0A0R0EAW2_9GAMM
A0A0R0LHP4_9PROT
A0A0R0LKP3_9PROT
A0A0R0LSL7_9PROT
A0A0R0MCH0_9BURK
A0A0R0MGF2_9BURK
A0A0R1GRK7_9LACO
A0A0R1H9X6_9LACO
A0A0R1HJ76_9LACO
A0A0R1I0C7_9LACO
A0A0R1J2E5_9LACO
A0A0R1K0Y6_9LACO
A0A0R1K9E2_9LACO
A0A0R1LQL1_9LACO
A0A0R1M948_9LACO
A0A0R1MBA8_9LACO
A0A0R1MXT4_9LACO
A0A0R1P5C6_9LACO
A0A0R1QS01_9LACO
A0A0R1R8Y8_9LACO
A0A0R1RD59_9LACO
A0A0R1RWB9_9LACO
A0A0R1S5M5_9LACO
A0A0R1SFK1_9LACO
A0A0R1U8P8_9LACO
A0A0R1UM38_9LACO
A0A0R1VDB3_9LACO
A0A0R1VQ74_9LACO
A0A0R1W671_9LACO
A0A0R1W7W6_9LACO
A0A0R1WSN6_9LACO
A0A0R1XHT6_9LACO
A0A0R1XQL6_9LACO
A0A0R1YDK6_9LACO
A0A0R1YL56_9LACO
A0A0R1YN04_9LACO
A0A0R1ZP42_9LACO
A0A0R1ZW87_9LACO
A0A0R1ZZ89_9LACO
A0A0R2AFW8_9LACO
A0A0R2AJR9_9LACO
A0A0R2AMY6_9LACO
A0A0R2AZV9_9LACO
A0A0R2BCI6_LACCL
A0A0R2BJL2_9LACO
A0A0R2CD65_9LACO
A0A0R2CIA6_9LACO
A0A0R2CL62_9LACO
A0A0R2CSD1_9LACO
A0A0R2D8N8_9LACO
A0A0R2DK52_9LACO
A0A0R2FCZ5_9LACO
A0A0R2FIA0_9LACO
A0A0R2FTK4_9LACT
A0A0R2GAQ6_9LACO
A0A0R2GIS5_LACPN
A0A0R2GZ52_9LACO
A0A0R2H6E2_WEIVI
A0A0R2HHC9_9FIRM
A0A0R2HK17_9LACT
A0A0R2HXX0_CARDV
A0A0R2I1Q1_9LACO
A0A0R2IR47_9LACO
A0A0R2JIH6_9LACT
A0A0R2JX31_9LACO
A0A0R2KLG9_9LACO
A0A0R2L5D8_9LACO
A0A0R2LRX0_9LACO
A0A0R2LST3_9LACO
A0A0R2M3K2_9LACO
A0A0R2N6E4_9LACO
A0A0R2NHA1_9LACO
A0A0R2PKQ8_9MICO
A0A0R2PKQ9_9ACTN
A0A0R2Q3I9_9ACTN
A0A0R2QSH9_9ACTN
A0A0R2R271_9FLAO
A0A0R2RS86_9PROT
A0A0R2RZW4_9FLAO
A0A0R2SDZ7_9FLAO
A0A0R2SVX0_9GAMM
A0A0R2TDB9_9FLAO
A0A0R2TG64_9FLAO
A0A0R2TN23_9RHOB
A0A0R2TQG3_9RHOB
A0A0R2U386_9ACTN
A0A0R2UA02_9GAMM
A0A0R2UDH1_9GAMM
A0A0R2V2P3_9PROT
A0A0R2VEJ3_9SPHI
A0A0R2WDM9_9GAMM
A0A0R2XL53_9BACT
A0A0R3JX42_9CLOT
A0A0R3MY85_9BRAD
A0A0R3N8I1_9BRAD
A0A0S1S8M7_9FLAO
A0A0S1SVC7_9BACT
A0A0S1Y534_9BORD
A0A0S2DB25_LYSEN
A0A0S2EL39_9RHIZ
A0A0S2F4R6_9GAMM
A0A0S2HVW9_9BACT
A0A0S2JB82_9GAMM
A0A0S2JXH6_9GAMM
A0A0S2K8M5_9GAMM
A0A0S2TC06_9GAMM
A0A0S2TGR6_9GAMM
A0A0S2W3W2_9FIRM
A0A0S3EWM0_9SPHN
A0A0S3F4A6_9SPHN
A0A0S3FUU9_9FLAO
A0A0S3PLD3_9NOSO
A0A0S3QTM7_9AQUI
A0A0S4KAL0_9BURK
A0A0S4KV64_9BACT
A0A0S6VY88_9BACT
A0A0S6X409_9SPHN
A0A0S6X4F6_9SPHN
A0A0S7BKT5_9CHLR
A0A0S7BVI9_9CHLR
A0A0S7C6U0_9BACT
A0A0S7DI09_9EURO
A0A0S7WKF4_9BACT
A0A0S7WQL7_9CHLR
A0A0S7WZ02_9BACT
A0A0S7XBL8_9BACT
A0A0S7XKP7_9BACT
A0A0S7XPT4_9DELT
A0A0S7Y025_9COXI
A0A0S7Y3P5_9BACT
A0A0S7YEJ6_9BACT
A0A0S7YG60_9BACT
A0A0S7YSA3_9DELT
A0A0S7Z071_9GAMM
A0A0S7Z3G8_9BACT
A0A0S7ZEZ3_9BACT
A0A0S7ZHZ5_9SPIR
A0A0S7ZSD7_9BACT
A0A0S8A545_9GAMM
A0A0S8ACC0_9GAMM
A0A0S8AEA6_9DELT
A0A0S8AGT6_9DELT
A0A0S8ANL8_9BACT
A0A0S8AYH4_9PROT
A0A0S8AZM4_9CHLR
A0A0S8B052_9PROT
A0A0S8B3N5_9CHLR
A0A0S8B5B2_9BACT
A0A0S8BET0_9PROT
A0A0S8BIW2_9PROT
A0A0S8BWE8_9DELT
A0A0S8C5R5_9PROT
A0A0S8C8G9_9CHLR
A0A0S8CE73_9BACT
A0A0S8CJP8_9CHLR
A0A0S8CQT7_9BACT
A0A0S8CXI0_9DELT
A0A0S8CZR4_9DELT
A0A0S8DC57_9BACT
A0A0S8DF10_9PROT
A0A0S8DX76_9BACT
A0A0S8EDH3_9BACT
A0A0S8ET22_9GAMM
A0A0S8EVL2_9DELT
A0A0S8F2Z0_9DELT
A0A0S8F7B9_9GAMM
A0A0S8FBM1_9GAMM
A0A0S8FG33_9GAMM
A0A0S8FW36_9BACT
A0A0S8GM36_9BACT
A0A0S8HDL7_9BACT
A0A0S8HSS1_9BACE
A0A0S8HWB0_9DELT
A0A0S8I2V1_9DELT
A0A0S8IDL2_9CHLR
A0A0S8ITB4_9BACT
A0A0S8IVS3_9BACT
A0A0S8J9F2_9BACT
A0A0S8J9T4_9BACT
A0A0S8JX10_9BACE
A0A0S8KDL3_9BACT
A0A0S8KDX2_9CHLR
A0A0S8KKE6_9BACT
A0A0S8KUE7_9CHLR
A0A0S8L330_9PROT
A0A0S8L3I5_9PROT
A0A0S9BYK2_9MICC
A0A0S9CIR9_9SPHN
A0A0S9D4Y2_9MICC
A0A0S9NX03_9BURK
A0A0S9QAX6_9ACTN
A0A0S9R295_9ACTN
A0A0T0PUY7_9SPHN
A0A0T1W5Q0_9MYCO
A0A0T1WJC5_9MYCO
A0A0T1WSM8_9RHIZ
A0A0T2KUV4_9MICO
A0A0T2QFQ7_9SPHN
A0A0T2QGL8_9SPHN
A0A0T2ZM53_9BURK
A0A0T5NNH2_9RHOB
A0A0T5NYN5_9RHOB
A0A0T5NZ79_9RHOB
A0A0T5ZLS5_9CHLR
A0A0T5ZUQ1_9BACT
A0A0T5ZWS5_9BACT
A0A0T6A2T7_9BACT
A0A0T6AGG9_9DELT
A0A0T6AK17_9BACT
A0A0T6AL73_9BACT
A0A0T6LWA4_9ACTN
A0A0T6LXA2_9ACTN
A0A0T6USG1_9PSED
A0A0T7BPA4_9CYAN
A0A0T7BXY8_9CYAN
A0A0T7S079_SALET
A0A0T9KQD9_9GAMM
A0A0U1A6I0_9MYCO
A0A0U1AV70_9MYCO
A0A0U1B0H0_9MYCO
A0A0U1L5K3_9FIRM
A0A0U1NJS4_9RHOB
A0A0U1PWX6_9BURK
A0A0U1QM58_9BACL
A0A0U2TY80_9BURK
A0A0U2W220_9BACL
A0A0U2WM31_9BACL
A0A0U2ZA97_9BACL
A0A0U3AQI5_9ALTE
A0A0U3DPL4_9BURK
A0A0U3FDR0_9STRE
A0A0U3G2A3_9MICC
A0A0U3I969_9MICC
A0A0U3IU07_9FLAO
A0A0U3LM54_9BURK
A0A0U3MAD5_9LACT
A0A0U3MXG8_9MOLU
A0A0U3N089_9RHOB
A0A0U3NZJ4_9ACTN
A0A0U4AVD3_9BACT
A0A0U4EA68_9BACI
A0A0U4FVV3_9MICO
A0A0U4VSM3_9GAMM
A0A0U5AJ91_9BACT
A0A0U5JFJ0_9CHLA
A0A0U5LJZ5_9GAMM
A0A0U9HCW4_9THEO
A0A0U9HGY3_9THEO
A0A0V0QM81_PSEPJ
A0A0V1QXR1_9FLAO
A0A0V2F7L7_CAUVI
A0A0V7ZXL2_9CYAN
A0A0V8HJ83_9BACI
A0A0V8JDB7_9BACI
A0A0V8JSP1_9BACI
A0A0V8QDY6_9FIRM
A0A0V8SDX8_9CELL
A0A0W0GHB6_9CHLR
A0A0W0R5W5_9GAMM
A0A0W0S0S3_9GAMM
A0A0W0U5B6_9GAMM
A0A0W0U7A7_9GAMM
A0A0W0VDS0_9GAMM
A0A0W0VQH3_9GAMM
A0A0W0VRG0_9GAMM
A0A0W0WJI6_9GAMM
A0A0W0WLJ6_9GAMM
A0A0W0WZ39_9GAMM
A0A0W0XQ54_9GAMM
A0A0W0Y6I5_9GAMM
A0A0W0YV41_9GAMM
A0A0W0YV70_9GAMM
A0A0W0Z6R0_LEGSP
A0A0W0Z7M6_9GAMM
A0A0W0ZXS2_9GAMM
A0A0W1A9G7_9GAMM
A0A0W1ACV9_9GAMM
A0A0W1DRN6_9SPHN
A0A0W1KLP6_9ACTO
A0A0W1NKU7_9ACTN
A0A0W1QG25_9SPHN
A0A0W1RTP2_9GAMM
A0A0W1SAF9_9GAMM
A0A0W1SRK4_9GAMM
A0A0W4ZMW8_PNECA
A0A0W4ZW71_PNEJI
A0A0W7W7S5_9MICO
A0A0W7WKA5_9RHOB
A0A0W7WU97_9ACTN
A0A0W7X7U8_9ACTN
A0A0W7YTF3_9BURK
A0A0W8CAX2_PHYNI
A0A0W8EIM7_9BACT
A0A0W8I6M1_9MICO
A0A0W8J9F4_9VIBR
A0A0X1T2H2_PSEAA
A0A0X3SMJ5_9ACTN
A0A0X3T6C6_9GAMM
A0A0X3TR28_9RHOB
A0A0X3U5A4_9GAMM
A0A0X3UBG3_9RHOB
A0A0X3URJ5_9ACTN
A0A0X3VNY1_9ACTN
A0A0X3W576_9ACTN
A0A0X3WJQ2_9ACTN
A0A0X3XK96_9ACTN
A0A0X3Y5Z7_9GAMM
A0A0X7BDE0_9FLAO
A0A0X8BYC1_9PSED
A0A0X8CR82_9BACL
A0A0X8D5E3_9BACL
A0A0X8E2W6_9MICO
A0A0X8F7P2_9LACT
A0A0X8G2D1_9FIRM
A0A0X8GN19_9BURK
A0A0X8H009_9FIRM
A0A0X8HB00_9GAMM
A0A0X8JPB4_9DELT
A0A0X8R2L3_9SPHN
A0A0X8VDL0_CLOPR
A0A0X9VT59_9GAMM
A0A100W5Q0_9MYCO
A0A100Y8K5_9ACTN
A0A101CM45_9ACTN
A0A101D2D7_9GAMM
A0A101DGR4_9DELT
A0A101E731_9FIRM
A0A101EFI3_9BACT
A0A101EYT8_9BACT
A0A101F7A3_9FIRM
A0A101FNP7_9BACT
A0A101FYE6_9CHLR
A0A101G1Q2_9ACTN
A0A101G7D3_9FIRM
A0A101G7D4_9FIRM
A0A101GCI8_9BACT
A0A101GYJ0_9BACT
A0A101HBQ3_9FIRM
A0A101HIF4_9PORP
A0A101HJ36_9BACT
A0A101HXZ2_9FIRM
A0A101I0Z2_9BACT
A0A101I531_9BACT
A0A101ICT8_9BACT
A0A101J3D8_9PORP
A0A101JWM3_9BRAD
A0A101KQX4_RHILI
A0A101NN49_9ACTN
A0A101QVU0_9ACTN
A0A101SML8_9ACTN
A0A101SPY4_9ACTN
A0A101UV63_9ACTN
A0A101VDI9_9FIRM
A0A101VVM5_9BACT
A0A101VXB3_9BACT
A0A101W380_9FIRM
A0A101W6T8_9PROT
A0A101W9B4_9PROT
A0A101WCS8_9FIRM
A0A101WHX0_9FIRM
A0A101XQB2_9BACL
A0A102D0A7_9BACT
A0A103E1N2_9BURK
A0A106BNP9_THIDE
A0A109BI67_HYPSL
A0A109C060_9BACT
A0A109C103_9BACT
A0A109CEH3_9BURK
A0A109FC46_9BASI
A0A109LMD7_9SPHN
A0A109LXA4_9SPHN
A0A109RGT1_9LACT
A0A109RPC7_9FLAO
A0A109RUU2_9BURK
A0A109W308_9ACTO
A0A109YTR7_9MICO
A0A117J3T2_9FIRM
A0A117KYI9_9THEO
A0A117LNN9_9BACT
A0A117LSX7_9FIRM
A0A117M1C9_9BACT
A0A117M4U6_9BACT
A0A117MB39_9BACT
A0A117MQ92_9ACTN
A0A117Q0L2_9ACTN
A0A117RZM4_9ACTN
A0A117S6Y1_9SPHN
A0A117UYP6_9SPHN
A0A117UZQ9_9SPHN
A0A120AHF0_9GAMM
A0A120F8F3_9ACTN
A0A120I925_9LACT
A0A120KNN9_9FUSO
A0A124EGL5_9ACTN
A0A124FT94_9FIRM
A0A124G764_9ACTN
A0A124I1C7_9ACTN
A0A124IE10_9ACTN
A0A124IMB0_9FLAO
A0A124P8U2_9BURK
A0A125Q6G3_9BRAD
A0A125QK53_9SPHN
A0A125S3Z4_9FLAO
A0A125STP8_9CYAN
A0A126P2E7_9BRAD
A0A126P6N1_9BACT
A0A126PH24_9BACT
A0A126RPK3_9SPHN
A0A126RSN6_9SPHN
A0A126T7C3_9GAMM
A0A126UYX4_9RHOB
A0A126ZEM8_9BURK
A0A126ZZG4_9MICC
A0A127AMH3_9DELT
A0A127AXX5_9BACT
A0A127CK68_9RHIZ
A0A127ERI4_9RHIZ
A0A127F5B8_9GAMM
A0A127F601_9RHIZ
A0A127FA32_9GAMM
A0A127JRG1_9BURK
A0A127JYC2_9BURK
A0A127MJF5_9SPHN
A0A127VFK3_9SPHI
A0A127W165_SPOPS
A0A132C0M1_9RHOB
A0A132HUU2_9BACT
A0A132HY40_9BACT
A0A132MQ90_BACSC
A0A132MS68_9ACTN
A0A132PRM5_9MYCO
A0A132T3A1_9MYCO
A0A133Q4K5_9BACT
A0A133Q9X3_STALU
A0A133SCB4_9FIRM
A0A133XEQ0_9RHOO
A0A133XSK6_9ACTN
A0A133Y2A2_9BACT
A0A133Y9W9_9BACT
A0A133YA31_9FIRM
A0A133YNB1_9FIRM
A0A133Z9P7_9CORY
A0A133ZCL1_9ACTN
A0A133ZT85_9BACL
A0A134ABM1_9FIRM
A0A134CNE2_9FIRM
A0A135I027_9RHIZ
A0A135I6X4_9GAMM
A0A135L479_9BACI
A0A135W4T0_9BACL
A0A136A451_9ALTE
A0A136FRN9_9PSED
A0A136GIC1_9GAMM
A0A136GP91_9GAMM
A0A136HEN4_9GAMM
A0A136HJN1_9GAMM
A0A136HZD1_9ALTE
A0A136JL32_9BACT
A0A136JXR3_9BACT
A0A136K8U5_9BACT
A0A136K9H2_9BACT
A0A136KG95_9BACT
A0A136KGD3_9BACT
A0A136KQK6_9BACT
A0A136L5M4_9CHLR
A0A136L7Y6_9BACT
A0A136LVZ9_9BACT
A0A136MNV8_9BACT
A0A136N2P8_9BACT
A0A136N321_9BACT
A0A136N6K9_9BACT
A0A136N8G5_9BACT
A0A136NIY6_9BACT
A0A136NXS8_9CHLR
A0A136PCM5_9BACT
A0A136PED3_9BACT
A0A136PII0_9ACTN
A0A136Q2W2_9FIRM
A0A136WB29_9FIRM
A0A137QAW8_9AGAR
A0A137SXC5_9FIRM
A0A138AHZ6_9ACTN
A0A138AXL3_9ACTN
A0A139API5_GONPR
A0A139B6N8_9BIFI
A0A139BRX3_9PROT
A0A139BWR2_9PROT
A0A139CBG9_9GAMM
A0A139CQ18_9FIRM
A0A139DEY9_9ALTE
A0A139DS61_9DELT
A0A139NE70_9STRE
A0A139NJ08_9STRE
A0A139NNI0_9STRE
A0A139QNX2_9LACT
A0A139SPQ1_9BACT
A0A139SSL2_9GAMM
A0A139STN4_9BACT
A0A139TG77_9FIRM
A0A139TMA1_9BACT
A0A139VLZ1_MYCPH
A0A139VM23_MYCPH
A0A139WMR4_TRICA
A0A139WZF3_9CYAN
A0A139XAC7_9CYAN
A0A140DU72_9FIRM
A0A140L4T3_9THEO
A0A140L609_9CLOT
A0A142EQC2_9BACT
A0A142H9S6_9BACT
A0A142HY92_9SPHI
A0A142L1L9_9BACT
A0A142LC59_9RHOB
A0A142LH28_9PROT
A0A142LJU9_9PROT
A0A142LM00_9PROT
A0A142MDE2_AMIAI
A0A142WR40_9PLAN
A0A142X7G0_9PLAN
A0A142Y108_9PLAN
A0A142YIB2_9PLAN
A0A143B3N8_9DELT
A0A143BPN0_9BACT
A0A143DCT5_9PROT
A0A143HA64_9BACL
A0A143HHK2_9GAMM
A0A143PQT4_9BACT
A0A143Q7C3_9NOCA
A0A143Q7U5_9NOCA
A0A143Z306_9LACT
A0A145WHL1_9GAMM
A0A146G852_9BACT
A0A147ECQ8_9SPHN
A0A147EQC7_9MICO
A0A147GUE5_9BURK
A0A147K9E6_9BACI
A0A148NAD8_9GAMM
A0A149W018_9PROT
A0A149W088_9PROT
A0A149W0Q9_9PROT
A0A150AFK6_9BACT
A0A150L864_9BACI
A0A150LB56_9BACI
A0A150MYV7_9BACI
A0A150WMX5_BDEBC
A0A150WYG4_9BACT
A0A150XAV0_9BACT
A0A150XTV5_9BACT
A0A150Y7U4_9FIRM
A0A150YEQ6_9BACI
A0A151AQL4_9CLOT
A0A151B7N3_9CLOT
A0A151BWF3_9MICO
A0A151M8Y2_ALLMI
A0A151M8Y5_ALLMI
A0A151RIC5_CAJCA
A0A151VLU9_HYPMA
A0A151X027_9HYME
A0A154BTF3_9FIRM
A0A154P2I2_9HYME
A0A154VY95_9PROT
A0A157RE64_9BORD
A0A157SA77_9BORD
A0A158M8Y3_9BORD
A0A158NB60_ATTCE
A0A159YYQ1_9RHOB
A0A160F2A9_9BACI
A0A160F415_9BACI
A0A160FJR5_9BURK
A0A160IMX1_9BACI
A0A160JBY3_9SPHN
A0A160JGR2_9PROT
A0A160KRS1_9MICO
A0A161J2Y2_9GAMM
A0A161LG58_9PORP
A0A161LV39_9MICO
A0A161UIP4_9MICO
A0A161WMD3_9NOCA
A0A161XNZ8_9RHOB
A0A161ZRY1_9BACI
A0A162DL06_9FLAO
A0A162IFS1_9DELT
A0A162K1U0_9GAMM
A0A162MMY0_9FIRM
A0A162PXD8_9BACT
A0A162R113_9CYAN
A0A162R991_MUCCL
A0A162S8F3_9CRUS
A0A162UZ41_9CLOT
A0A163F077_9MICO
A0A163Z4V6_9BRAD
A0A164B6I6_9SYNE
A0A164I5J9_9NOCA
A0A164N0A1_9HOMO
A0A164PIF0_9NOCA
A0A164R9Y2_9NOCA
A0A164T5F2_9NOCA
A0A165BKV1_9APHY
A0A165F0U2_EXIGL
A0A165G1K1_9NEIS
A0A165QZH7_9SPHN
A0A165RDB0_9HOMO
A0A165SFE1_9APHY
A0A165ZKN6_9HOMO
A0A166C4B6_9GAMM
A0A166CGV5_9HOMO
A0A166HD19_9GAMM
A0A166HRW8_9MICO
A0A166PWU5_9ACTN
A0A166QZQ2_9ACTN
A0A166SDM0_9RHOB
A0A166V5X1_9CYAN
A0A166WG41_9HOMO
A0A166XZ78_9GAMM
A0A167C7Y5_9BACL
A0A167GFI0_9GAMM
A0A167HS74_9FLAO
A0A167IFU0_9SPHN
A0A167QMM9_PHYB8
A0A167UUM2_9BACI
A0A167VN90_9BURK
A0A167XXI9_9FLAO
A0A168ELJ9_9MICO
A0A168P7R6_9BACL
A0A168RLK3_9MOLU
A0A171AJH6_9ACTN
A0A171BAT9_9ACTN
A0A171KQB9_9BURK
A0A172Q8S0_9STRE
A0A172RYG1_9ACTN
A0A172T6L5_9DEIO
A0A172TKD1_9BACL
A0A172TTA9_9BACT
A0A172UB50_9GAMM
A0A172UNX0_9MYCO
A0A172US52_9MYCO
A0A172WDY6_BUCSC
A0A172X2K7_9MICO
A0A172YIH2_9GAMM
A0A172ZML9_9BACL
A0A176FUI0_9RHOB
A0A176H4E9_9GAMM
A0A176I9Z4_9GAMM
A0A176J2Q9_9BACI
A0A176K1G5_9BACT
A0A176L4P6_9ACTN
A0A176QBY2_9MICO
A0A176TAX5_9FLAO
A0A176U3V0_9FIRM
A0A176VRX3_MARPO
A0A177HDT2_9RHOB
A0A177HVW2_9ACTN
A0A177LAD0_9BACL
A0A177P696_9RHIZ
A0A177PC37_9GAMM
A0A177QUH1_9PROT
A0A177QW56_9PROT
A0A177R3Q9_9PROT
A0A177YFH0_9NOCA
A0A180ER71_9BACT
A0A183DTX3_9BILA
A0A194PD92_PAPXU
A0A194S872_RHOGW
A0A199NU75_9MICC
A0A1A6C148_9GAMM
A0A1B1KXD1_SERPL
A0LEJ8_SYNFM
A0M1C2_GRAFK
A0P4P1_9PROT
A0P696_9PROT
A0QNE7_MYCS2
A0Y999_9GAMM
A0YIG2_LYNSP
A0Z2Z7_9GAMM
A0ZCR1_NODSP
A1AK25_PELPD
A1AX53_RUTMC
A1DM91_NEOFI
A1HMX6_9FIRM
A1K1L3_AZOSB
A1S7U5_SHEAM
A1SU76_PSYIN
A1ZI97_9BACT
A1ZSV1_9BACT
A2SPW2_METLZ
A2TWY6_9FLAO
A2U034_9FLAO
A3HS54_9BACT
A3HTR5_9BACT
A3J377_9FLAO
A3J560_9FLAO
A3JRL2_9RHOB
A3JYF6_9RHOB
A3SN91_ROSNI
A3TW66_PSEBH
A3U8Z6_CROAH
A3UFC4_9RHOB
A3V197_9RHOB
A3VFL7_9RHOB
A3W9X3_9SPHN
A3WII1_9GAMM
A3X5X6_9RHOB
A3XIH9_LEEBM
A3YYT3_9SYNE
A3ZAU6_9SYNE
A3ZM58_9PLAN
A4A935_9GAMM
A4AJT3_9ACTN
A4AWJ5_MARSH
A4BK88_9GAMM
A4BP83_9GAMM
A4C258_9FLAO
A4CDG9_9GAMM
A4CKH7_ROBBH
A4CV08_SYNPV
A4EF52_9RHOB
A4ES50_9RHOB
A4FD48_SACEN
A4SB70_OSTLU
A4SVY8_POLSQ
A4SWJ5_POLSQ
A4X2R8_SALTO
A5DNH2_PICGU
A5E4H9_LODEL
A5FCL4_FLAJ1
A5G7T2_GEOUR
A5I4T7_CLOBH
A5IZ69_MYCAP
A5JZC1_PLAVS
A5N7Y1_CLOK5
A5PBC2_9SPHN
A5VKQ5_LACRD
A5WI32_PSYWF
A5ZAP1_9FIRM
A6C969_9PLAN
A6CPT5_9BACI
A6D3X8_9VIBR
A6DUA3_9BACT
A6EAB7_9SPHI
A6EJM1_9SPHI
A6ESN5_9BACT
A6FMR5_9RHOB
A6GB64_9DELT
A6GKY8_9BURK
A6NUS7_9FIRM
A6VR80_MARMS
A7H7G8_ANADF
A7IKJ0_XANP2
A7S5N1_NEMVE
A7ZC27_CAMC1
A7ZF09_CAMC1
A8AQI2_CITK8
A8DVD0_NEMVE
A8EV81_ARCB4
A8IQL6_AZOC5
A8J074_CHLRE
A8JHP9_CHLRE
A8LAS1_FRASN
A8NBH9_COPC7
A8PKU3_9COXI
A8Q8Z9_MALGO
A8TA96_9VIBR
A8TPV7_9PROT
A8TU41_9PROT
A8TUC8_9PROT
A8TYH2_9PROT
A8UY87_9AQUI
A8YVW2_LACH4
A8ZUK4_DESOH
A9CX97_HOEPD
A9DWT8_9RHOB
A9E6Q7_9FLAO
A9FGP7_SORC5
A9KM98_CLOPH
A9KRN8_CLOPH
A9MN79_SALAR
A9NF17_ACHLI
A9T012_PHYPA
B0DBH8_LACBS
B0KA10_THEP3
B0PFT8_9FIRM
B0SR63_LEPBP
B0U8W1_METS4
B0UJR9_METS4
B0VID7_CLOAI
B0W9E2_CULQU
B1BAV6_CLOBO
B1C3R8_9FIRM
B1C5S2_9FIRM
B1I503_DESAP
B1M1I7_METRJ
B1M358_METRJ
B1M581_METRJ
B1M6N8_METRJ
B1MAS0_MYCA9
B1MXU1_LEUCK
B1VEV2_CORU7
B1VMR3_STRGG
B1WSX0_CYAA5
B1XTN4_POLNS
B1ZS21_OPITP
B1ZX71_OPITP
B2GGT9_KOCRD
B2IEV9_BEII9
B2J2X4_NOSP7
B2JG31_PARP8
B2UAS3_RALPJ
B3E3R2_GEOLS
B3LBU6_PLAKH
B3M082_DROAN
B3PGY6_CELJU
B3PNE5_MYCA5
B3QS24_CHLT3
B3QVK2_CHLT3
B3RI03_TRIAD
B4CYD2_9BACT
B4EB19_BURCJ
B4FRN6_MAIZE
B4GNR8_DROPE
B4I009_DROSE
B4JI21_DROGR
B4K4J1_DROMO
B4LVZ8_DROVI
B4NH19_DROWI
B4QSL1_DROSI
B4SBG5_PELPB
B4VM78_9CYAN
B4WJX0_SYNS7
B5CNU6_9FIRM
B5DYL2_DROPS
B5E814_GEOBB
B5GJF7_STRSH
B5H0K1_STRC2
B5H4G6_STRPR
B5HEL3_STRPR
B5II25_9CYAN
B5JJJ5_9BACT
B5JN71_9BACT
B5JST1_9GAMM
B5WD21_9BURK
B5WNF1_9BURK
B6AZV2_9RHOB
B6BMU3_SULGG
B6BVG2_9PROT
B6FYY6_9FIRM
B6K0H5_SCHJY
B6WUQ0_9DELT
B7ACL9_BACEV
B7CAC4_9FIRM
B7G798_PHATC
B7GGG9_ANOFW
B7JUQ7_CYAP8
B7QKW8_IXOSC
B7RJW8_9RHOB
B7S2K5_9GAMM
B8A7N8_ORYSI
B8C483_THAPS
B8DMM7_DESVM
B8ENG7_METSB
B8FHH1_DESAA
B8GU12_THISH
B8IFX4_METNO
B8IR49_METNO
B8KUG0_9GAMM
B8N1F9_ASPFN
B8N4M5_ASPFN
B9CK33_9ACTN
B9CYG2_CAMRE
B9KDB5_CAMLR
B9KDB8_CAMLR
B9KHZ7_ANAMF
B9KZB0_THERP
B9L7X8_NAUPA
B9M5F3_GEODF
B9NS16_9RHOB
B9NWG0_9RHOB
B9R1P7_LABAD
B9SPZ8_RICCO
B9XIU7_PEDPL
B9YB62_9FIRM
C0AZZ4_9GAMM
C0BGY0_FLABM
C0BN23_9BACT
C0BZS4_9FIRM
C0D9B3_9FIRM
C0DVA1_EIKCO
C0EFK5_9FIRM
C0GIQ1_9FIRM
C0N5G0_9GAMM
C0QI56_DESAH
C0QY35_BRAHW
C0W1K4_9ACTO
C0W3L3_9ACTO
C0XSV3_9CORY
C0ZFZ7_BREBN
C0ZRD0_RHOE4
C1A606_GEMAT
C1D076_DEIDV
C1D692_LARHH
C1DFV7_AZOVD
C1DTG6_SULAA
C1FGW2_MICCC
C2BCI6_9FIRM
C2CMP4_CORST
C2D508_LACBR
C2EW82_9LACO
C2GHU1_9CORY
C2KVD8_9FIRM
C2WAZ3_BACCE
C3JAX1_POREA
C3KRF1_SINFN
C3L492_AMOA5
C3WCC3_FUSMR
C3XBJ8_OXAFO
C3XBX5_OXAFO
C3ZJE9_BRAFL
C4F8Z4_9ACTN
C4FDY0_9BIFI
C4G9E4_9FIRM
C4GKX5_9NEIS
C4IJH6_CLOBU
C4LIS9_CORK4
C4SCG8_YERMO
C4XDU0_MYCFP
C4XZK4_CLAL4
C4ZIK0_THASP
C5AF36_BURGB
C5AFF0_BURGB
C5AWC3_METEA
C5B041_METEA
C5BKP9_TERTT
C5CBJ1_MICLC
C5E051_ZYGRC
C5EIZ5_9FIRM
C5NYM9_9BACL
C5RAE3_WEIPA
C5TAL1_ACIDE
C5WCT2_9ENTR
C5XGU2_SORBI
C5ZWR0_9HELI
C6BVK2_DESAD
C6D4F6_PAESJ
C6HZ72_9BACT
C6J2B6_9BACL
C6JKM4_FUSVA
C6JNT6_FUSVA
C6LGY4_9FIRM
C6PUW8_9CLOT
C6REG5_9PROT
C6RJB4_ACIRA
C6W5S6_DYAFD
C6W8J8_ACTMD
C6WPZ5_ACTMD
C6WT24_METML
C6X2D7_FLAB3
C6X8G4_METGS
C6XQ45_HIRBI
C6XS93_PEDHD
C6XVQ9_PEDHD
C7D647_9RHOB
C7H121_9FIRM
C7H5H7_9FIRM
C7HTD4_9FIRM
C7JEJ2_ACEP3
C7LMP1_MYCML
C7LUK1_DESBD
C7M0U5_ACIFD
C7M6H0_CAPOD
C7MCY3_BRAFD
C7MNL1_CRYCD
C7MSK5_SACVD
C7MSX5_SACVD
C7N542_SLAHD
C7NDD3_LEPBD
C7NHF2_KYTSD
C7PKX9_CHIPD
C7PNC5_CHIPD
C7Q4N9_CATAD
C7R4B2_JONDD
C7RGU1_ANAPD
C7RII5_ACCPU
C7RIT1_ACCPU
C7XUQ1_9LACO
C8NB57_9GAMM
C8NFL3_9LACT
C8PDH9_9LACO
C8PEX1_9PROT
C8PZ42_9PROT
C8RYS8_9RHOB
C8W071_DESAS
C8W756_ATOPD
C8WHT6_EGGLE
C8WW77_ALIAD
C8WYZ6_DESRD
C8WZ43_DESRD
C8XII0_NAKMY
C9ACW2_ENTCA
C9KJ28_9FIRM
C9LI30_9BACT
C9LUK5_SELS3
C9MYJ1_9FUSO
C9P941_VIBME
C9R721_AGGAD
C9RCM1_AMMDK
C9RK87_FIBSS
C9Z1L3_STRSW
C9Z7L3_STRSW
D0BMY1_9LACT
D0CVF1_RUELI
D0D378_9RHOB
D0GMJ9_9FUSO
D0IY80_COMT2
D0KVS2_HALNC
D0L273_GORB4
D0LCS1_GORB4
D0LLT8_HALO1
D0MFT6_RHOM4
D0N9Q6_PHYIT
D0RR36_9PROT
D0WMY7_9ACTO
D0Z0Y9_PHODD
D1A820_THECD
D1AH10_SEBTE
D1AX31_STRM9
D1AZS6_SULD5
D1B5G6_THEAS
D1B8B3_THEAS
D1BH16_SANKS
D1BMC2_VEIPT
D1BSQ3_XYLCX
D1C2Z5_SPHTD
D1CG04_THET1
D1J8M2_MYCHP
D1KD92_9GAMM
D1NU99_9BIFI
D1PM69_9FIRM
D1PT03_9BACT
D1VSE5_9FIRM
D1VWI3_9BACT
D1Y3S6_9BACT
D2B6L9_STRRD
D2BF39_STRRD
D2MQF4_9FIRM
D2NSI0_ROTMD
D2PV69_KRIFD
D2Q9C4_BIFDB
D2QJY2_SPILD
D2R5E7_PIRSD
D2RNU1_ACIFV
D2S9C6_GEOOG
D2TNA0_CITRI
D2UG23_XANAP
D2VLA8_NAEGR
D2Z408_9BACT
D2Z578_9BACT
D3AR02_9CLOT
D3B0K7_POLPA
D3CXL5_9ACTN
D3DA47_9ACTN
D3DHY7_HYDTT
D3E5T3_GEOS4
D3F1H9_CONWI
D3FT89_BACPE
D3HQ01_LEGLN
D3IAH6_9BACT
D3IG45_9BACT
D3LUT1_9FIRM
D3P9Q5_DEFDS
D3PDC5_DEFDS
D3Q680_STANL
D3R233_MAGIU
D3RV64_ALLVD
D3SDG3_THISK
D3SL74_THEAH
D3UGR7_HELM1
D3V6P0_XENBS
D3VHU2_XENNA
D4BRC3_BIFBR
D4CK79_9FIRM
D4DPL4_NEIEG
D4DYC9_SEROD
D4G8K8_RIEPU
D4GCE6_PANAM
D4GNT0_PANAM
D4H4C7_DENA2
D4H5R1_DENA2
D4I2U3_ERWAC
D4IK20_9BACT
D4J0V0_BUTFI
D4J9Y6_9FIRM
D4JEW8_9FIRM
D4JSV9_9FIRM
D4K3Z4_9FIRM
D4K691_9FIRM
D4KIM7_9FIRM
D4L3G2_9FIRM
D4LBM5_RUMC1
D4LK93_9FIRM
D4LQT2_9FIRM
D4M3E2_9FIRM
D4MV91_ANAHA
D4S6Q7_9FIRM
D4TMX1_9CYAN
D4W3U3_9FIRM
D4X4H8_9BURK
D4XW51_9MOLU
D4YGE8_9LACT
D4YS88_9LACO
D4Z3V7_SPHJU
D4Z6T4_SPHJU
D4ZDB1_SHEVD
D5A580_ARTPN
D5ASM8_RHOCB
D5BE89_ZUNPS
D5BTZ0_PUNMI
D5C3C5_NITHN
D5CRM4_SIDLE
D5CTE5_SIDLE
D5DQT4_BACMQ
D5E5Y5_MYCCM
D5EF13_AMICL
D5ELV2_CORAD
D5EW70_PRER2
D5GP83_TUBMM
D5GYB9_LACCS
D5MGR6_9BACT
D5PHV2_9MYCO
D5QCV0_KOMHA
D5RPL5_9PROT
D5SQU0_PLAL2
D5UEU2_CELFN
D5URW5_TSUPD
D5UY31_TSUPD
D5V142_ARCNC
D5V9B4_MORCB
D5WP76_KYRT2
D5X1W3_THIK1
D5X304_THIK1
D5X7S5_THEPJ
D5ZTN6_9ACTN
D6D0X7_9BACE
D6DK38_CLOSC
D6GQM7_FILAD
D6K7F9_9ACTN
D6KFC4_9ACTN
D6M3Z7_STRSH
D6S4S6_9LACO
D6SQG2_9DELT
D6TGD4_9CHLR
D6W8W2_TRICA
D6XTR4_BACIE
D6Y9G6_THEBD
D6YS11_WADCW
D6YZR3_DESAT
D6ZAK4_SEGRD
D6ZFQ8_SEGRD
D6ZHB5_MOBCV
D6ZZY1_STAND
D7AZK6_NOCDD
D7B202_NOCDD
D7B3W8_NOCDD
D7BGV5_MEISD
D7BNT5_ARCHD
D7BV93_STRBB
D7C8A0_STRBB
D7CLQ5_SYNLT
D7CQ35_TRURR
D7DKY7_METV0
D7E4P8_NOSA0
D7GDQ0_PROFC
D7GX30_9FIRM
D7JDQ7_9BACT
D7KSH9_ARALL
D7KTS1_ARALL
D7KU88_ARALL
D7N4Z7_9NEIS
D7N5N3_9FIRM
D7NA80_9BACT
D7TSU1_VITVI
D7UVH0_LISGR
D7VLV8_9SPHI
D7VS33_9SPHI
D7WCK8_9CORY
D8DZM1_PREBR
D8FDE5_9DELT
D8G2M4_9CYAN
D8IIC8_LACFC
D8IT27_HERSS
D8IVL1_HERSS
D8K321_DEHLB
D8LKZ7_ECTSI
D8M0W0_BLAHO
D8MGH1_LEUGG
D8MXS2_ERWBE
D8PAB3_9BACT
D8QE04_SCHCM
D8RNT1_SELML
D8SXH8_SELML
D8U4R4_VOLCA
D8U7U8_VOLCA
D9QAL7_CORP2
D9QFK5_BRESC
D9QR10_ACEAZ
D9R254_CLOSW
D9RUG2_PREMB
D9S312_THEOJ
D9SD23_GALCS
D9SHN5_GALCS
D9SLA2_CLOC7
D9T5U1_MICAI
D9VH04_9ACTN
D9VJN7_9ACTN
D9VLX1_9ACTN
D9W7W7_9ACTN
D9WPC4_9ACTN
D9XAF8_STRVT
D9XIA9_STRVT
D9XUW5_9ACTN
E0DF42_9CORY
E0E4G4_9FIRM
E0I3T9_9BACL
E0MLY2_9RHOB
E0MTY9_9RHOB
E0NF03_PEDAC
E0NP21_9FIRM
E0NPX7_9BACT
E0QRJ7_9ACTO
E0RYN0_BUTPB
E0SIT9_DICD3
E0TFR3_PARBH
E0U5N5_CYAP2
E0UQT5_SULAO
E0VD55_PEDHC
E0WUV4_9ENTR
E1IEI2_9CHLR
E1KSM8_9BACT
E1L399_9ACTN
E1M5S7_9STRE
E1QDU1_DESB2
E1QVM8_OLSUV
E1R617_SPISS
E1SG52_PANVC
E1SUN1_FERBD
E1T4L2_BURSG
E1T6Q8_BURSG
E1V6C9_HALED
E1VFJ7_9GAMM
E1VX35_GLUAR
E1X191_HALMS
E1ZH85_CHLVA
E2CFG8_9RHOB
E2PV30_STRC2
E2S9H9_9ACTN
E2ZCK3_9FIRM
E2ZH75_9FIRM
E3BIK4_9VIBR
E3C904_9LACO
E3CZ56_9BACT
E3CZ87_9BACT
E3D9Y2_GARV3
E3DQS7_HALPG
E3E548_PAEPS
E3F1F8_KETVY
E3FZV6_STIAD
E3GFF6_EUBLK
E3H3R4_ROTDC
E3H6U2_ILYPC
E3I444_RHOVT
E3JA46_FRASU
E3PSX1_CLOSD
E4KNY1_9LACT
E4KYZ4_9FIRM
E4N7M5_KITSK
E4PI21_MARAH
E4RLU0_HALHG
E4RVS7_LEAB4
E4T8F1_PALPW
E4TGG9_CALNY
E4TIG4_CALNY
E4TML1_MARTH
E4U5F0_OCEP5
E5ANC6_PARRH
E5AQN9_PARRH
E5BEG7_9FUSO
E5UME8_NEIMU
E5WD57_9BACI
E5Y8J8_BILWA
E6J4F1_9ACTN
E6JBL5_9ACTN
E6K094_PARDN
E6K7Y5_9BACT
E6KPF5_9ACTO
E6LED8_9ENTE
E6MFI8_9FIRM
E6MMS4_9BACT
E6S8Z2_INTC7
E6SQ63_BACT6
E6SRS2_BACT6
E6TTP1_BACCJ
E6U3N1_ETHHY
E6UA88_RUMA7
E6VVQ8_DESAO
E6W0N4_DESIS
E6W4C3_DESIS
E6WGI7_PANSA
E6WJ86_PANSA
E6WPC2_PSEUU
E6X0B9_NITSE
E6X643_CELAD
E7AAM3_HELFC
E7G2D2_9HELI
E7G7J4_9FIRM
E7GQP4_CLOSY
E7GT39_CLOSY
E7MM41_9FIRM
E7ND28_9ACTO
E7NUS4_TREPH
E7RT11_9BACT
E7RZN2_9BURK
E8JF24_9ACTO
E8LDA8_9FIRM
E8LHD7_9GAMM
E8MXM7_ANATU
E8NFM8_MICTS
E8R5U8_ISOPI
E8RGJ2_DESPD
E8RL84_ASTEC
E8SG11_STAPH
E8T3X8_THEA1
E8TDJ6_MESCW
E8U5G6_DEIML
E8UFM2_TAYEM
E8V4N3_TERSS
E8X3K7_GRATM
E9CL53_9GAMM
E9E361_METAQ
E9ES78_METRA
E9GJ99_DAPPU
E9SEQ5_RUMAL
E9SVL2_RHOHA
E9T126_RHOHA
F0F2J5_9NEIS
F0F5M9_9BACT
F0H271_9FIRM
F0IG79_9FLAO
F0JH81_DESDE
F0LQ29_VIBFN
F0NZJ9_WEEVC
F0R6Y7_BACSH
F0REI1_CELLC
F0RL59_DEIPM
F0RSJ0_SPHGB
F0S0J3_DESTD
F0SB32_PSESL
F0SE38_PSESL
F0SLU0_RUBBR
F0SUR4_SYNGF
F0XXQ9_AURAN
F0YUQ9_9CLOT
F1NBQ0_CHICK
F1PSR5_CANLF
F1QJ58_DANRE
F1S1X2_PIG
F1T6G3_9ACTN
F1W3L1_9BURK
F1ZC61_9SPHN
F2ABJ9_RHIET
F2BBB2_9NEIS
F2BV70_9FIRM
F2F672_SOLSS
F2I2S1_PELSM
F2I3X7_PELSM
F2I6J6_AERUA
F2IB13_FLUTR
F2IDZ3_FLUTR
F2J2P8_POLGS
F2JMH9_CELLD
F2JUI7_MARM1
F2LCS6_BURGS
F2LGX7_BURGS
F2LUZ9_HIPMA
F2N9T2_CORGP
F2NCG3_DESAR
F2NIT8_DESAR
F2NJL5_DESAR
F2NR11_MARHT
F2NU78_TRES6
F2RCJ8_STRVP
F2RKI6_STRVP
F2U028_SALR5
F3ALV7_9FIRM
F3BAU5_9FIRM
F3KGH6_9GAMM
F3KVW9_9BURK
F3L0W1_9GAMM
F3LJ42_9GAMM
F3NKX2_9ACTN
F3PN95_9BACE
F3SB68_9PROT
F3Y8B6_MELPT
F3Z0N3_DESAF
F3Z8U4_9ACTN
F3ZPI5_9BACE
F4A2D5_MAHA5
F4AZM1_DOKS4
F4C5S1_SPHS2
F4CPX9_PSEUX
F4CYI2_PSEUX
F4F3L7_VERMA
F4GAX6_ALIDK
F4GI53_SPHCD
F4GUD6_PUSST
F4GZQ4_CELFA
F4H9T3_GALAU
F4KMX6_PORAD
F4KZJ3_HALH1
F4LL30_TREBD
F4PE13_BATDJ
F4PQ63_DICFS
F4QNN8_9CAUL
F4QXL4_BREDI
F4WWJ8_ACREC
F4XC58_9FIRM
F4XPX1_9CYAN
F5ISU1_9PORP
F5L7U7_9BACI
F5LF67_9BACL
F5RFI2_METUF
F5S5K3_9NEIS
F5SCV7_9BACL
F5SYY5_9GAMM
F5WS07_ERYRF
F5XH09_MICPN
F5Y9W8_TREAZ
F5YGU9_TREPZ
F5YUR1_MYCSD
F5Z9W9_ALTNA
F6ACM3_PSEF1
F6B4N2_DESCC
F6CDU7_LACKZ
F6CKV7_DESK7
F6CYV7_MARPP
F6DM91_DESRL
F6EMG0_HOYSD
F6EWR2_SPHCR
F6EYN1_SPHCR
F6FV09_ISOV2
F6GG72_LACS5
F6IFV5_9SPHN
F6PWH7_CIOIN
F6QHA6_HORSE
F6TY55_CALJA
F6U0S0_XENTR
F6UL10_CANLF
F6VPV9_MACMU
F7A6V0_MONDO
F7K2I2_9FIRM
F7K720_9FIRM
F7KRQ1_9FIRM
F7NLE4_9FIRM
F7NQW5_9GAMM
F7QG70_9BRAD
F7RWA1_9GAMM
F7SYF6_9BURK
F7V148_EEGSY
F7V7D7_CLOSS
F7VI92_9PROT
F7WZM3_9GAMM
F7XWZ8_MIDMI
F7XY02_MOREP
F7YQA8_VIBA7
F7YYT9_9THEM
F8A6C2_CELGA
F8ADP4_THEID
F8AV55_FRADG
F8B0Z6_FRADG
F8C5W0_THEGP
F8E2Z0_CORRG
F8E4X1_FLESM
F8E7N8_FLESM
F8EA64_RUNSL
F8F3S5_TRECH
F8GHW6_NITSI
F8HYR4_WEIKK
F8I1T2_SULAT
F8JBI3_HYPSM
F8K500_STREN
F8KUA1_HELBC
F8L1U1_PARAV
F8L3Y5_SIMNZ
F8NBP4_9BACT
F8PJB4_SERL3
F8X0H9_9PORP
F9D5U8_PREDD
F9DPG0_9BACL
F9EGU0_9ACTO
F9EKH0_FUSNU
F9EZ92_9NEIS
F9F7M5_FUSOF
F9HIU0_9STRE
F9MQH4_9FIRM
F9MS74_9FIRM
F9N549_9FIRM
F9P4G3_STRCV
F9PKD5_9ACTO
F9PTU4_9STRE
F9Q7Z7_9PAST
F9QEH5_9MOLU
F9RD85_VIBSN
F9T2G1_9VIBR
F9UBR5_9GAMM
F9UJ39_9MOLU
F9VFL0_LACGL
F9VJW6_ARTSS
F9YVN8_CAPCC
F9Z4A6_ODOSD
F9ZKU1_9PROT
F9ZT60_ACICS
FMT_ACIAC
FMT_ACIAD
FMT_ACIBS
FMT_ACIC1
FMT_ACIC5
FMT_ACICJ
FMT_ACIF2
FMT_ACISJ
FMT_ACTP2
FMT_ACTSZ
FMT_AERHH
FMT_AGARV
FMT_AGRFC
FMT_AGRRK
FMT_AGRVS
FMT_AKKM8
FMT_ALCBS
FMT_ALKEH
FMT_ALKMQ
FMT_ALKOO
FMT_ANADE
FMT_ANAPZ
FMT_AQUAE
FMT_AROAE
FMT_ARTAT
FMT_ARTS2
FMT_AZOPC
FMT_BACAN
FMT_BACCN
FMT_BACCR
FMT_BACFN
FMT_BACHD
FMT_BACLD
FMT_BACP2
FMT_BACSK
FMT_BACSU
FMT_BACTN
FMT_BACV8
FMT_BARBK
FMT_BAUCH
FMT_BDEBA
FMT_BEUC1
FMT_BIFA0
FMT_BIFAA
FMT_BIFLO
FMT_BLOFL
FMT_BORA1
FMT_BORBU
FMT_BORPD
FMT_BORPE
FMT_BORT9
FMT_BOVIN
FMT_BRADU
FMT_BRASO
FMT_BRUA2
FMT_BUCAI
FMT_BUCBP
FMT_BURCJ
FMT_BURPS
FMT_BURXL
FMT_CALS4
FMT_CALS8
FMT_CAMC5
FMT_CAMFF
FMT_CAMHC
FMT_CAMJE
FMT_CAMLR
FMT_CARHZ
FMT_CAUCR
FMT_CAUSK
FMT_CHESB
FMT_CHLAA
FMT_CHLCH
FMT_CHLL2
FMT_CHLL7
FMT_CHLPB
FMT_CHLPD
FMT_CHLTE
FMT_CHLTR
FMT_CHRSD
FMT_CHRVO
FMT_CLAMS
FMT_CLOAB
FMT_CLOB8
FMT_CLOBB
FMT_CLOCE
FMT_CLONN
FMT_CLOPE
FMT_CLOTE
FMT_CLOTH
FMT_COLP3
FMT_COPPD
FMT_CORA7
FMT_CORDI
FMT_COREF
FMT_CORGL
FMT_CORJK
FMT_CORU7
FMT_COXBU
FMT_CROS8
FMT_CYAP4
FMT_CYAP7
FMT_DECAR
FMT_DEHM1
FMT_DEIRA
FMT_DELAS
FMT_DESDA
FMT_DESPS
FMT_DESRM
FMT_DESVH
FMT_DICNV
FMT_DICTD
FMT_DINSH
FMT_ECOLI
FMT_EDWI9
FMT_EHRCR
FMT_EHRRG
FMT_ELUMP
FMT_ENT38
FMT_ENTFA
FMT_EUBE2
FMT_FERNB
FMT_FINM2
FMT_FLAJ1
FMT_FLAPJ
FMT_FRAAA
FMT_FRASC
FMT_FRASN
FMT_FRATT
FMT_FUSNN
FMT_GEOBB
FMT_GEODF
FMT_GEOKA
FMT_GEOLS
FMT_GEOMG
FMT_GEOSL
FMT_GEOSW
FMT_GEOUR
FMT_GLOVI
FMT_GLUDA
FMT_GLUOX
FMT_GRABC
FMT_HAEDU
FMT_HAEIN
FMT_HAEPS
FMT_HAHCH
FMT_HALHL
FMT_HALOH
FMT_HAMD5
FMT_HELMI
FMT_HELPY
FMT_HERA2
FMT_HERAR
FMT_HISS2
FMT_HUMAN
FMT_HYDS0
FMT_IDILO
FMT_JANSC
FMT_KINRD
FMT_KLEP7
FMT_KORVE
FMT_KOSOT
FMT_LACAC
FMT_LACBA
FMT_LACC3
FMT_LACJO
FMT_LACLA
FMT_LACPL
FMT_LACS1
FMT_LACSS
FMT_LEGPH
FMT_LEIXX
FMT_LEPCP
FMT_LEPIN
FMT_LISMO
FMT_MACCJ
FMT_MAGMM
FMT_MAGSA
FMT_MANSM
FMT_MARHV
FMT_MESFL
FMT_METCA
FMT_METFK
FMT_METI4
FMT_METNO
FMT_METPP
FMT_METS4
FMT_MICAN
FMT_MOOTA
FMT_MOUSE
FMT_MYCA9
FMT_MYCGE
FMT_MYCLE
FMT_MYCMM
FMT_MYCMS
FMT_MYCPA
FMT_MYCPE
FMT_MYCPN
FMT_MYCPU
FMT_MYCS2
FMT_MYCSK
FMT_MYCTU
FMT_MYCVP
FMT_MYXXD
FMT_NATTJ
FMT_NEIG1
FMT_NEIMB
FMT_NITEC
FMT_NITEU
FMT_NITHX
FMT_NITMU
FMT_NITOC
FMT_NITSB
FMT_NITWN
FMT_NOCFA
FMT_NOCSJ
FMT_NOSS1
FMT_NOVAD
FMT_OCEIH
FMT_OCHA4
FMT_OLICO
FMT_ORITB
FMT_PARD8
FMT_PARDP
FMT_PARL1
FMT_PARP8
FMT_PARUW
FMT_PASMU
FMT_PECAS
FMT_PEDPA
FMT_PELPD
FMT_PELTS
FMT_PELUB
FMT_PEPD6
FMT_PERMH
FMT_PHEZH
FMT_PHOLL
FMT_PHOPR
FMT_POLNA
FMT_POLNS
FMT_POLSQ
FMT_PORGI
FMT_PROA2
FMT_PROAC
FMT_PROM4
FMT_PROMA
FMT_PROMH
FMT_PROMM
FMT_PROMP
FMT_PROMT
FMT_PSEA6
FMT_PSEAE
FMT_PSECP
FMT_PSEF5
FMT_PSEFS
FMT_PSEHT
FMT_PSELT
FMT_PSEMY
FMT_PSEPK
FMT_PSESM
FMT_PSEU5
FMT_PSYIN
FMT_RALPJ
FMT_RALSO
FMT_RAT
FMT_RENSM
FMT_RHIEC
FMT_RHILO
FMT_RHIME
FMT_RHOBA
FMT_RHOCS
FMT_RHOE4
FMT_RHOFT
FMT_RHOPA
FMT_RHOPB
FMT_RHOS4
FMT_RICPR
FMT_ROSDO
FMT_ROSS1
FMT_RUBXD
FMT_RUEPO
FMT_RUEST
FMT_SACEN
FMT_SALTO
FMT_SALTY
FMT_SCHPO
FMT_SERP5
FMT_SHEAM
FMT_SHEDO
FMT_SHEFN
FMT_SHELP
FMT_SHEON
FMT_SHEPA
FMT_SHEWM
FMT_SHIDS
FMT_SINFN
FMT_SODGM
FMT_SOLUE
FMT_SORC5
FMT_SPHAL
FMT_SPHWW
FMT_STAA8
FMT_STACT
FMT_STAEQ
FMT_STRA5
FMT_STRAW
FMT_STRCO
FMT_STRGG
FMT_STRMK
FMT_STRMU
FMT_STRP1
FMT_STRR6
FMT_STRS7
FMT_STRSV
FMT_STRSY
FMT_STRT2
FMT_STRU0
FMT_SULDN
FMT_SULNB
FMT_SULSY
FMT_SYMTH
FMT_SYNAS
FMT_SYNE7
FMT_SYNJB
FMT_SYNP2
FMT_SYNPW
FMT_SYNPX
FMT_SYNR3
FMT_SYNWW
FMT_SYNY3
FMT_THEEB
FMT_THEFY
FMT_THEM4
FMT_THEMA
FMT_THET8
FMT_THEYD
FMT_THICR
FMT_THIDA
FMT_TOLAT
FMT_TREDE
FMT_TREPA
FMT_TRIEI
FMT_UNCTG
FMT_UREPA
FMT_VEREI
FMT_VIBCH
FMT_VIBF1
FMT_VIBPA
FMT_VIBTL
FMT_VIBVY
FMT_WIGBR
FMT_WOLSU
FMT_XANCP
FMT_XANOR
FMT_XYLFA
FMT_YERPE
FMT_ZYMMO
G0A7M9_METMM
G0AFC3_COLFT
G0AH47_COLFT
G0FJI8_AMYMS
G0G9N7_AMYMS
G0GEZ1_SPITZ
G0HDY3_CORVD
G0IXQ6_CYCMS
G0L2E8_ZOBGA
G0R558_ICHMG
G0SYE7_RHOT2
G0VA36_NAUCC
G0VRT9_MEGEL
G1L7P1_AILME
G1NBA8_MELGA
G1PUK1_MYOLU
G1RPY8_NOMLE
G1TB07_RABIT
G1TME1_RABIT
G1UV31_9DELT
G1W8T1_9BACT
G1WG53_9ACTN
G2DNY8_9NEIS
G2DWI7_9GAMM
G2ECF0_9FLAO
G2FE42_9GAMM
G2FUS7_9FIRM
G2G5B2_9ACTN
G2GN32_9ACTN
G2H0Q6_9ENTR
G2IJ38_9SPHN
G2IVG8_PSEUL
G2KLW9_MICAA
G2KML4_MICAA
G2KTI7_LACSM
G2LIP8_CHLTF
G2N9C1_STREK
G2NNE5_STREK
G2P348_STRVO
G2PJK9_MURRD
G2SPG7_LACRR
G2SXS7_ROSHA
G2TJQ9_BACCO
G2YZS5_FLABF
G3B4K6_CANTC
G3HUZ2_CRIGR
G3IRP9_9GAMM
G3J0A1_9GAMM
G3PME9_GASAC
G3QFN0_GORGO
G3SZ89_LOXAF
G3W862_SARHA
G4CHJ6_9NEIS
G4CTI1_9NEIS
G4D494_9FIRM
G4E4M0_9GAMM
G4EMW7_MYCIO
G4KPN3_OSCVS
G4L3S3_TETHN
G4M7S0_9BURK
G4MDI5_9BURK
G4Q8G4_ACIIR
G4QEF2_GLANF
G4RGC7_PELHB
G4SUE2_META2
G5AB54_PHYSP
G5AN67_HETGA
G5F530_9ACTN
G5G9Y4_9BACT
G5GH62_9FIRM
G5H958_9BACT
G5IG12_9CLOT
G5K4G9_9STRE
G5KCR0_9STRE
G6A1J0_9PROT
G6EIB2_9SPHN
G6EPK2_STRTR
G6F0N6_9PROT
G6FRW1_9CYAN
G6LW45_STREE
G6XGD0_9PROT
G6Y5H1_9RHIZ
G7CG19_MYCT3
G7E8I4_MIXOS
G7GIY9_9ACTN
G7H5C2_9ACTN
G7LVK9_9GAMM
G7LYE5_9CLOT
G7Q8E3_9DELT
G7UPQ0_PSEUP
G7V9R3_THELD
G7WG45_DESOD
G7Z9Q8_AZOL4
G8AIG9_AZOBR
G8BHJ2_CANPC
G8BUW4_TETPH
G8JM88_ERECY
G8LR96_9FLAO
G8M0R0_CLOCD
G8M8V9_9BURK
G8M9B7_9BURK
G8NT05_GRAMM
G8PDI4_PEDCP
G8PSE6_PSEUV
G8QHS2_DECSP
G8QU22_SPHPG
G8QZ49_OWEHD
G8RHG4_MYCRN
G8S464_ACTS5
G8TL01_NIAKG
G8UN50_TANFA
G8X8G7_FLACA
G8Y6M0_PICSO
G8ZWR9_TORDC
G9ENF3_9GAMM
G9PE65_9ACTO
G9PT64_9BACT
G9PY46_9BACT
G9RXL6_9FIRM
G9WGC5_9LACT
G9WLU4_9FIRM
G9YGJ6_9FIRM
G9YMS6_9FIRM
G9ZIY4_9GAMM
G9ZS36_9LACO
G9ZZY8_9PROT
H0DHV2_9STAP
H0E2K3_9ACTN
H0HJP1_9RHIZ
H0JB24_9PSED
H0PYH7_9RHOO
H0QLY6_ARTGO
H0QXQ7_9ACTN
H0QZG1_9ACTN
H0TZK6_9BRAD
H0UM02_9BACT
H0VL01_CAVPO
H0X2K4_OTOGA
H0ZFK5_TAEGU
H1BL43_9FIRM
H1CYU0_9FIRM
H1DBA0_9FUSO
H1G0C9_9GAMM
H1HQF9_9BACT
H1HRC8_9FIRM
H1LGD8_9LACO
H1PM49_9FIRM
H1Q1C9_9BACT
H1SDR2_9BURK
H1X8F7_WEICO
H1XPF3_9BACT
H1Y2B4_9SPHI
H1Y2B9_9SPHI
H1Y5S4_9SPHI
H1Z6V2_MYROD
H2AZT2_KAZAF
H2BWW7_9FLAO
H2CH07_9LEPT
H2G1A6_OCESG
H2IS08_RAHAC
H2J6F5_MARPK
H2K8S9_STRHJ
H2NNH8_PONAB
H2Q9L6_PANTR
H2RPR9_TAKRU
H2SQU0_TAKRU
H3BB44_LATCH
H3GPN9_PHYRM
H3KHJ6_9BURK
H3NFK8_9LACT
H3NGS4_9LACT
H3NND9_9FIRM
H3NVR5_9GAMM
H3SQ09_9BACL
H4GJV2_9LACO
H5TDV4_9ALTE
H5TW54_9ACTN
H5UV01_9MICO
H5V7R7_ESCHE
H5WKT5_9BURK
H5XAQ1_9PSEU
H5XXW3_9FIRM
H6L036_SAPGL
H6LBI1_ACEWD
H6MVZ7_GORPV
H6N0S7_GORPV
H6NQW5_9BACL
H6QZT9_NOCCG
H6R178_NOCCG
H6RVK4_BLASD
H6SIY0_RHOPH
H7EIN9_9SPIO
H7F579_9LIST
H7FLT2_9FLAO
H8E9X3_9MICO
H8FNA8_PHAMO
H8GLE0_METAL
H8GS83_DEIGI
H8K4F6_RICAG
H8KRE7_SOLCM
H8L3N9_FRAAD
H8MH82_CORCM
H8MS50_CORCM
H8XR08_FLAIG
H8YX82_9GAMM
H9UI35_SPIAZ
I0ALJ8_IGNAJ
I0GJP3_CALEA
I0GRT5_SELRL
I0HEI6_ACTM4
I0HLB5_RUBGI
I0I176_CALAS
I0IBF3_PHYMF
I0IIJ3_PHYMF
I0IRE5_LEPFC
I0JM90_HALH3
I0K3I8_9BACT
I0L1B6_9ACTN
I0QLT3_9GAMM
I0R0F3_9MICO
I0RV79_MYCXE
I0TG92_9BACT
I0W8L0_9FLAO
I0XBU6_9SPIO
I0XRL3_9LEPT
I0YT94_COCSC
I1A5W2_9MOLU
I1AYI0_9RHOB
I1DZU7_9GAMM
I1E606_AMPQE
I1HQH7_BRADI
I1K1P3_SOYBN
I1NQS3_ORYGL
I1S0C5_GIBZE
I1XFE1_METNJ
I1YJI8_METFJ
I1YU40_PREI7
I2B4J5_SHIBC
I2ERJ3_EMTOG
I2F5L5_9BACT
I2GLN8_9BACT
I2JEN6_9GAMM
I2K6J6_9PROT
I2MV74_9ACTN
I3BUL6_9GAMM
I3C0K7_9FLAO
I3CFD8_9GAMM
I3DGP8_9PAST
I3DKX6_HAEPH
I3DZ59_BACMT
I3IDU1_9GAMM
I3IIX0_9BACT
I3KBC1_ORENI
I3KBC2_ORENI
I3LFR9_PIG
I3MXZ5_ICTTR
I3TP49_TISMK
I3VW31_THESW
I3WH43_BIFBI
I3YDK6_THIV6
I3YY02_AEQSU
I3Z9X9_BELBD
I3ZCX6_TERRK
I3ZX96_ORNRL
I4AFS7_FLELS
I4B602_TURPD
I4BVW9_ANAMD
I4CB40_DESTA
I4D9U4_DESAJ
I4EFW8_9CHLR
I4EJC7_9CHLR
I4EZA6_9ACTN
I4MT46_9BURK
I4N7T7_9PSED
I4VLP4_9GAMM
I4VX46_9GAMM
I4VXT5_9GAMM
I4YBE4_WALMC
I4YNW0_9RHIZ
I4YUP4_9RHIZ
I4Z5F1_9BURK
I4Z6R9_9BACT
I5AV81_EUBCE
I5B3F1_9DELT
I5BU75_9RHIZ
I5C996_9BACT
I6SBU4_ENTHA
I6XW56_PROPF
I7A364_MELRP
I7DL46_PHAIB
I7GT89_9HELI
I7GTI5_9HELI
I7H4P9_9HELI
I7II22_9RICK
I7L6E1_9LACO
I7L7Q7_9LACT
I7LBN0_9LACO
I7LK42_9CLOT
I7ZIU4_9GAMM
I8RIZ6_9FIRM
I8U592_9ALTE
I8UDR5_9BACI
I9C9K3_9SPHN
I9GEG4_9BACE
I9W9K5_9RALS
J0L451_9LACO
J0LMV7_9BIFI
J0TZ60_9BURK
J0WV50_9CLOT
J0ZR27_9RHIZ
J1FB33_9HELI
J1FKV3_9BACT
J1GZZ8_9ACTO
J2JT99_9ACTN
J2L9X8_9RHIZ
J2LNP5_KLEPN
J2TV88_9BURK
J2VGV0_9RHIZ
J2W6Q0_9BURK
J2WJU3_9SPHN
J3AQG8_9SPHN
J3D2Y7_9BURK
J3D3V0_9BURK
J3HYT4_9BURK
J3JCF8_9LACO
J3L307_ORYBR
J3TZ58_9ENTR
J3Z4R2_9ENTR
J4K8Y6_9FIRM
J4KRQ4_9GAMM
J4UVM3_9PAST
J4V2M7_9GAMM
J4V3K8_9GAMM
J5H1Z4_9FIRM
J5VV55_9ACTN
J5W4T5_9FIRM
J5W7R8_9FIRM
J6ECU3_SACK1
J6LA33_9RHOB
J7IV57_DESMD
J7L191_NOCAA
J7LDL5_NOCAA
J7Q4Q2_METSZ
J7RGL9_9APHY
J8V960_PSEPU
J8VKA2_9SPHN
J8VWS9_9PORP
J9DV31_9PROT
J9H3W0_9ACTN
J9HNL8_9BACL
J9K100_ACYPI
J9R5V1_RIEAN
J9RKJ9_9ACTN
J9W1N3_LACBU
J9YXZ3_9PROT
J9Z3G2_9PROT
J9ZFZ3_LEPFM
K0B1Y1_CLOA9
K0C445_CYCSP
K0C7E0_ALCDB
K0CVY6_ALTMS
K0EPB0_9NOCA
K0F246_9NOCA
K0HYQ5_9BURK
K0IFC6_NITGG
K0J7N5_AMPXN
K0JV47_SACES
K0K7M0_SACES
K0KH59_WICCF
K0NIM5_DESTT
K0PWM0_9RHIZ
K0TKV6_THAOC
K0UDM7_MYCVA
K0YFG2_9CORY
K0YM35_9ACTN
K0Z7H3_9ACTO
K0ZFB3_9ACTO
K1E0V1_9MICO
K1JVQ7_9BURK
K1LJ99_9BACT
K1LMB9_9LACT
K1LN52_9LACT
K1LZ29_9FLAO
K1VEW3_TRIAC
K2FLK0_9BACI
K2HBV9_9RHOB
K2IZS5_9GAMM
K2JIY1_9GAMM
K2JJD8_9GAMM
K2JUS1_9RHOB
K2JZN8_9PROT
K2N9A3_9RHIZ
K2NP91_9RHIZ
K2Q4D8_9FLAO
K2QA09_9RHIZ
K3X1H3_PYTUL
K3XJA8_SETIT
K4BCS7_SOLLC
K4IIA0_PSYTT
K4IMS4_BIFAP
K4KN40_SIMAS
K4L4M0_9FIRM
K4LHU3_THEPS
K4REN3_9ACTN
K4RFN0_9ACTN
K4ZH60_PAEAL
K4ZM01_PAEAL
K5BFH8_MYCHD
K5WPT9_AGABU
K5X553_PHACS
K5YR03_9PROT
K6BY25_BACAZ
K6D7Q6_9BACI
K6GIK6_9GAMM
K6TPP6_9CLOT
K6UMQ0_9APIC
K6V618_9MICO
K6VL69_9MICO
K6VTK2_9ACTN
K6WIU6_9ACTN
K6XCF6_9MICO
K6Y7R3_9ALTE
K6YKF6_9ALTE
K7AK89_9ALTE
K7G3E3_PELSI
K7J1V8_NASVI
K7S4M6_PROA4
K7SIC6_GLUOY
K7VWW0_9NOST
K8DXF0_9FIRM
K8E3T0_CARML
K8GME7_9CYAN
K8VZB8_9GAMM
K8WG35_PRORE
K8ZQP8_9ENTE
K9AT07_9STAP
K9AZI2_9MICO
K9D950_9BURK
K9EFH0_9ACTO
K9EYA3_9LACT
K9HQ61_9PROT
K9P5C7_CYAGP
K9PRH0_9CYAN
K9Q102_9CYAN
K9Q7T0_9NOSO
K9QN27_NOSS7
K9RCE9_9CYAN
K9RYL2_SYNP3
K9S8K7_9CYAN
K9SLF1_9CYAN
K9STR0_9SYNE
K9T3K1_9CYAN
K9TPN3_9CYAN
K9U5Z7_9CYAN
K9UMA5_9CYAN
K9V4Z3_9CYAN
K9VM97_9CYAN
K9VWU6_9CYAN
K9WB24_9CYAN
K9X4T0_9NOST
K9XI18_9CHRO
K9XR03_STAC7
K9Y819_HALP7
K9YLT8_CYASC
K9Z4C5_CYAAP
K9ZBK5_ANACC
L0A3U8_DEIPD
L0DMJ0_SINAD
L0DSY8_THIND
L0EF93_THECK
L0EXC8_LIBCB
L0FB34_DESDL
L0FZG5_ECHVK
L0GTG8_9GAMM
L0IVM0_9MYCO
L0K9T2_HALHC
L0MKH9_SERMA
L0NA04_9RHIZ
L0RVR2_MYCC1
L0WBB9_9GAMM
L1J2T2_GUITH
L1KKR3_9ACTN
L1KP17_9ACTN
L1LYM4_PSEPU
L1MI12_9CORY
L1MSN4_9BACT
L1N6Z5_9BACT
L1NKZ6_9NEIS
L1NWA3_9FLAO
L1P9Y0_9FLAO
L1QF57_9CLOT
L2F9L6_9GAMM
L5K172_PTEAL
L5LEU8_MYODS
L5N5R1_9BACI
L7EVJ3_9ACTN
L7EXE3_9ACTN
L7L843_9ACTN
L7LEM3_9ACTN
L7VJQ0_CLOSH
L7VMQ0_9FLAO
L7WCK4_NONDD
L8D3B8_9GAMM
L8ETT1_STRRM
L8J310_9GAMM
L8JJ77_9BACT
L8LQL1_9CHRO
L8M1U6_9CYAN
L8MYZ8_9CYAN
L8TR70_9MICC
L8Y374_9GAMM
L9PFA1_9BURK
L9PNY8_9BURK
L9U6F8_9GAMM
M0QK02_9ACTN
M0UKH9_HORVD
M1D0G4_SOLTU
M1E7G2_9FIRM
M1FAX3_9ALTE
M1LNA8_9PROT
M1LQ92_9CLOT
M1MC05_9PROT
M1NMH3_9CORY
M1P1L9_DESSD
M1S457_MORMO
M1VGB4_CYAM1
M1WP56_9NOST
M1WQW1_DESPC
M1WYV1_9NOST
M1YVQ4_9FIRM
M1YVT7_NITG3
M1ZC35_9FIRM
M1ZDI1_9FIRM
M2PM64_9FIRM
M2QE33_CERS8
M2SBC0_9PROT
M2WDD7_9MICC
M2WU65_GALSU
M3BGH4_STRMB
M3GWT6_9LEPT
M3HHI6_LEPBO
M3TK16_9ACTN
M3UJ18_9ACTN
M3WF50_FELCA
M3X767_FELCA
M3XN71_MUSPF
M3ZU09_XIPMA
M4C1L2_HYAAE
M4CIY9_BRARP
M4NIM1_9GAMM
M4RH48_BIBTR
M4RSC5_9BIFI
M4RXP1_9SPHN
M4UI60_9GAMM
M4VR85_9DELT
M4VS76_9DELT
M4WTG2_PSEDE
M5A1T2_9ACTN
M5DLD5_9GAMM
M5EI46_9RHIZ
M5J4P9_9LACO
M5QPB4_9PSED
M5R8J9_9PLAN
M5TGY3_9PLAN
M5TWH7_9PLAN
M5XFS9_PRUPE
M6RBW6_LEPIR
M6TJH7_LEPIR
M7MD23_9FLAO
M7N8B4_9BACT
M7NEP8_9MICC
M7NK17_9BACL
M7NSR1_PNEMU
M7P3Y1_9GAMM
M7WWX8_RHOT1
M7Y675_TRIUA
M7YCU6_9BACT
M8E522_9BACL
M9L8T3_PAEPP
M9R6U9_9RHOB
M9WDJ5_9MOLU
M9WUX2_MANHA
M9XFF2_MEIRD
N0AP70_9BACI
N0B6D7_9RHIZ
N0E3M7_9MICO
N1MH82_9SPHN
N1RAP2_FUSC4
N1UYK5_9MICC
N1ZMD8_9CLOT
N1ZPC6_9LACO
N1ZW20_9CLOT
N2A1C7_9CLOT
N2B4K1_9FIRM
N2B7R7_9CLOT
N2BTF3_9ACTN
N2J7T4_9PSED
N4TIM4_FUSC1
N4WQ69_9BACI
N6U5H6_DENPD
N6V5M5_9RHIZ
N6WCD4_9ACTO
N6WW92_9ALTE
N6X998_9RHOO
N6YHV8_9RHOO
N6ZAF2_9RHOO
N8S9C1_ACIGI
N8ZKA4_9GAMM
N9GTX3_ACIHA
N9U0E6_9MOLU
N9VM68_9GAMM
N9W5C9_9SPHN
N9Y1Q1_9CLOT
Q03W16_LEUMM
Q04FQ9_OENOB
Q057D1_BUCCC
Q08N69_STIAD
Q0ASJ8_MARMM
Q0AZ13_SYNWW
Q0C4V0_HYPNA
Q0F0E5_9PROT
Q0FD86_9RHOB
Q0G0U3_9RHIZ
Q0K0P8_CUPNH
Q0K5G6_CUPNH
Q0S0K9_RHOJR
Q0S7I8_RHOJR
Q0YS93_9CHLB
Q11US5_CYTH3
Q122M1_POLSJ
Q13ZA8_BURXL
Q17AJ2_AEDAE
Q1G9I1_LACDA
Q1IVZ9_DEIGD
Q1K3H0_DESAC
Q1LEH3_CUPMC
Q1LHE0_CUPMC
Q1MQA7_LAWIP
Q1N3W3_9GAMM
Q1NFR1_SPHSS
Q1NKU4_9DELT
Q1NTU9_9DELT
Q1YHJ1_AURMS
Q1YV08_9GAMM
Q1YZI3_9GAMM
Q1ZKX6_PHOAS
Q21IU0_SACD2
Q21PV6_SACD2
Q24U10_DESHY
Q26C41_FLABB
Q2BQD5_NEPCE
Q2CCN5_OCEGH
Q2GEV1_NEOSM
Q2NCT6_ERYLH
Q2RP00_RHORT
Q2S0K5_SALRD
Q2S4Y5_SALRD
Q2UKI4_ASPOR
Q317R1_DESAG
Q39X98_GEOMG
Q3A5J1_PELCD
Q3A7Y7_PELCD
Q3Y198_ENTFC
Q49WZ7_STAS1
Q4BWW2_CROWT
Q4FPS2_PSYA2
Q4JTA3_CORJK
Q4Y7W6_PLACH
Q4YHY2_PLABA
Q5KGC2_CRYNJ
Q5KV76_GEOKA
Q5N7L5_ORYSJ
Q6BS10_DEBHA
Q6FVD0_CANGA
Q6KHN9_MYCMO
Q6MMF2_BDEBA
Q7NBY1_MYCGA
Q7NU85_CHRVO
Q7P021_CHRVO
Q7PRS4_ANOGA
Q7RI62_PLAYO
Q7VJ30_HELHP
Q81CW2_BACCR
Q83GE5_TROWT
Q8IEI1_PLAF7
Q8XZS5_RALSO
Q92VG6_RHIME
Q9C712_ARATH
Q9RK07_STRCO
Q9V9Z0_DROME
R1CXG6_9CLOT
R1CZB6_EMIHU
R2Q7M7_9ENTE
R2RV68_9ENTE
R2SNI7_9ENTE
R3WMR4_9ENTE
R4I0E0_9GAMM
R4K403_CLOPA
R4KG97_9FIRM
R4LDB1_9ACTN
R4LW30_9ACTN
R4T2W3_AMYOR
R4T6I7_AMYOR
R4UJJ3_9MOLU
R4VKI3_9GAMM
R4W100_9EURY
R4YJG5_OLEAN
R4Z2Q6_9ACTN
R5A5G6_9CLOT
R5ACW6_9FIRM
R5AHZ1_9CLOT
R5ASH2_9BACT
R5AVT8_9BACE
R5AY96_9FIRM
R5B5R0_9CLOT
R5BG57_9FIRM
R5BQQ1_9FIRM
R5CB33_9FIRM
R5CF08_9BACT
R5CFY2_9BACE
R5CS77_9BACT
R5CVB5_9FIRM
R5D7E5_9FIRM
R5DG59_9FIRM
R5DLU0_9FIRM
R5DY33_9FIRM
R5E7S1_9CLOT
R5EG86_9GAMM
R5ELX3_9FIRM
R5F312_9CLOT
R5F923_9BACT
R5FP29_9ACTN
R5FS91_9FIRM
R5FVC7_9FIRM
R5GD93_9BACT
R5GYC2_9FIRM
R5H267_9FIRM
R5H8L5_9FIRM
R5H954_9FIRM
R5HAX7_9SPIR
R5HEW1_9MOLU
R5HIL8_9SPIR
R5HMY6_9FIRM
R5I009_9FIRM
R5IK33_9PORP
R5ISZ6_9CLOT
R5IVV1_9FIRM
R5IZX6_9CLOT
R5JAB8_9FIRM
R5JCR6_9BACE
R5JJ41_9FIRM
R5JQP6_9BACE
R5JWJ6_9FIRM
R5JX50_9CLOT
R5JZV6_9CLOT
R5KPJ7_9FIRM
R5KZ26_9BACT
R5L1I3_9CLOT
R5LD86_9CLOT
R5LQ73_9SPIR
R5LX06_9FIRM
R5M606_9BACE
R5MBQ1_9MOLU
R5MX05_9FIRM
R5N2F1_9FIRM
R5N834_9CLOT
R5N989_9BACT
R5NBA7_9FIRM
R5NHN5_9BACT
R5NKC6_9FIRM
R5P0F4_9BACT
R5PB53_9BACT
R5PEN9_9CLOT
R5PRQ9_9BACT
R5PX13_9FIRM
R5Q2V4_9BACT
R5Q401_9BURK
R5QBP2_9CLOT
R5QL74_9PROT
R5QRG7_9FIRM
R5QTL1_9FIRM
R5QU05_9FIRM
R5QUX3_9PROT
R5R610_9PROT
R5RM55_9FIRM
R5S874_9GAMM
R5S9H4_9GAMM
R5SDJ9_9GAMM
R5SE29_9CLOT
R5SHD6_9FIRM
R5SVT6_9CLOT
R5SZ57_9CLOT
R5TB07_9CLOT
R5TCD9_9FIRM
R5THD0_9FIRM
R5TME8_9FIRM
R5TVS4_9CLOT
R5UTB4_9BACE
R5V2X8_9FIRM
R5V306_9FIRM
R5V7Z9_9BACT
R5VFE6_9FIRM
R5VG59_9FIRM
R5VPG7_9BACT
R5VQX3_9FIRM
R5VWZ0_9BACE
R5VYQ2_9DELT
R5WDM0_9CLOT
R5WQD4_9FIRM
R5WZH3_9BACT
R5XJK3_9FIRM
R5XRQ0_9CLOT
R5Y154_9FIRM
R5Y672_9CLOT
R5YN00_9PROT
R5YNY9_9FIRM
R5YQL4_9MOLU
R5Z2L1_9CLOT
R5Z4B4_9FIRM
R5Z8K0_9FIRM
R5ZSD4_9CLOT
R6A4P4_9ACTN
R6AAZ8_9BACT
R6AQB3_9CLOT
R6B5N7_9BACT
R6B7C8_9FIRM
R6BGU4_9CLOT
R6BI38_9CLOT
R6BN54_9BACT
R6BV11_9FIRM
R6C0D7_9CLOT
R6CIW5_9FIRM
R6CJU4_9BACE
R6CS73_9CLOT
R6CW53_9CLOT
R6D3W6_9CLOT
R6D9R5_9FIRM
R6E4M6_9FIRM
R6EDV0_9CLOT
R6EH99_9BACT
R6ELU1_9FIRM
R6EPB7_9FIRM
R6EYG1_9FIRM
R6EZ19_9BACT
R6EZL3_9FIRM
R6FWL5_9FIRM
R6FZT4_9FIRM
R6G5Z1_9FIRM
R6G6P8_9BACE
R6GFS5_9CLOT
R6GMQ3_9FIRM
R6GQT5_9CLOT
R6H0M7_9FIRM
R6H2V8_9FIRM
R6H545_9CLOT
R6H9X4_9ACTN
R6HM45_9FIRM
R6HMJ0_9FIRM
R6HP68_9PROT
R6I7K1_9FIRM
R6IM50_9FIRM
R6IN12_9CLOT
R6J294_9FIRM
R6JYC4_9CLOT
R6K2G3_9FIRM
R6K427_9BACE
R6L5H0_9FIRM
R6LB91_9FIRM
R6LUI4_9FIRM
R6M130_9CLOT
R6M4F1_9CLOT
R6MJ53_9FIRM
R6MP80_9BACE
R6NFQ0_9CLOT
R6NJT3_9FIRM
R6NN97_9CLOT
R6NXT6_9FIRM
R6PAA5_9CLOT
R6PBJ9_9CLOT
R6PI84_9CLOT
R6PIR0_9FIRM
R6PJQ1_9CLOT
R6PK70_9CLOT
R6PSG2_9CLOT
R6PVN3_9FIRM
R6Q5F6_9BACT
R6Q688_9FIRM
R6QB18_9FIRM
R6QN41_9FIRM
R6QWM7_9CLOT
R6QX57_9FIRM
R6QZ09_9FIRM
R6RIK7_9FIRM
R6RRE4_9CLOT
R6RT38_9BACE
R6SB05_9FIRM
R6SBI0_9BACE
R6SLG0_9FIRM
R6SWI5_9CLOT
R6T681_9CLOT
R6TL65_9STAP
R6TU79_9FIRM
R6TW99_9FIRM
R6U2W2_9FIRM
R6U6L0_9CLOT
R6UIR6_9FIRM
R6UPI2_9CLOT
R6VBC8_9FIRM
R6W6F4_9FIRM
R6W7F1_9BACT
R6WRX3_9PORP
R6X9L0_9BACT
R6XA90_9PORP
R6XCC2_9BACT
R6XET1_9FIRM
R6XM37_9FIRM
R6XVA3_9CLOT
R6XYR7_9CLOT
R6Y5N8_9FIRM
R6YAV9_9CLOT
R6YWN5_9ACTN
R6Z914_9CLOT
R6ZGA0_9CLOT
R6ZMX7_9BACE
R6ZQJ0_9CLOT
R6ZR77_9FIRM
R6ZV14_9BACE
R6ZWV9_9FIRM
R7A8W9_9FIRM
R7AE18_9BACE
R7AF13_9ACTN
R7B7E8_9CLOT
R7BF22_9FIRM
R7BQP1_9ACTN
R7BTF2_9FIRM
R7C1A4_9FIRM
R7C327_9BURK
R7CB66_9CLOT
R7CD38_9FIRM
R7CSY9_9FIRM
R7CVM0_9BACE
R7D715_9ACTN
R7DC37_9FIRM
R7DKR0_9PORP
R7DTQ5_9FIRM
R7E467_9BACE
R7ELC2_9FIRM
R7EQ36_9BACE
R7EY08_9BACT
R7F2F4_9BACI
R7F5G5_9CLOT
R7FE76_9FIRM
R7FIL8_9CLOT
R7FPR1_9CLOT
R7FRH8_9FIRM
R7FTV7_9FIRM
R7G0W9_9PROT
R7G5Z3_9FIRM
R7GBT6_9CLOT
R7GEF0_9CLOT
R7GL27_9FIRM
R7H5N6_9FIRM
R7H846_9FIRM
R7HI52_9MOLU
R7HKJ3_9FIRM
R7HLB6_9BACT
R7HYM2_9CLOT
R7IFJ1_9FIRM
R7IM21_9BURK
R7IPY2_9FIRM
R7IVC2_9CLOT
R7J106_9BACT
R7J8V7_9FUSO
R7JFZ8_9FUSO
R7JGH3_9PORP
R7JJM1_9BACT
R7JTH3_9FIRM
R7JXA2_9CLOT
R7K6F3_9FIRM
R7KD00_9CLOT
R7KIH7_9BURK
R7L2J1_9FIRM
R7L302_9BACT
R7L9R4_9BACT
R7LE34_9BACT
R7M4L5_9CLOT
R7M943_9CLOT
R7MBD0_9CLOT
R7MBY4_9CLOT
R7MHZ7_9CLOT
R7MJK6_9FIRM
R7N2X8_9FIRM
R7N9V8_9FIRM
R7NIG8_9MOLU
R7NMY7_9BACE
R7NNC8_9FIRM
R7P6V3_9CLOT
R7P921_9BACT
R7PQ80_9FIRM
R7QX07_9FIRM
R7R564_9FIRM
R7RNW1_9CLOT
R7SHL1_FOMME
R7SPX3_DICSQ
R7WLM6_9NOCA
R7XWT4_9ACTN
R7ZYR7_9BACT
R8ASY3_PLESH
R8W5C6_9CLOT
R9AIH9_WALI9
R9B8X6_9GAMM
R9GSG7_9SPHI
R9IMU4_9FIRM
R9IX63_9FIRM
R9JAK5_9FIRM
R9JFI4_9FIRM
R9JS02_9FIRM
R9JTA7_9FIRM
R9K6Q3_9FIRM
R9KC13_9FIRM
R9LQA5_9FIRM
R9LW18_9FIRM
R9M6K5_9FIRM
R9MC80_9FIRM
R9MTC3_9FIRM
R9N0U9_9FIRM
R9N3X4_9FIRM
R9N5Z2_9FIRM
R9NCJ0_9FIRM
R9PFH4_AGAAL
S0E7U2_GIBF5
S0EX76_CHTCT
S0FHM4_9FIRM
S0G7F1_9DELT
S0GSC1_9PORP
S0J952_9FIRM
S0JBH8_9ENTE
S0KKS3_ENTAV
S0P777_9ENTE
S1MTK8_9ENTE
S1NC20_9ENTE
S1RLD2_9ENTE
S2D8Q2_9BACT
S2J2V8_MUCC1
S2L2M9_9GAMM
S2WJM3_9ACTN
S2XVA5_9BACL
S2YG28_9ACTN
S2YM82_9BACL
S2YZV6_9ACTN
S3K412_TREMA
S3P5L5_9GAMM
S3X0A3_9ACTN
S3XPZ3_9PROT
S3XXT7_9MICO
S3Z8Q6_9ACTN
S3ZQG5_9ACTN
S3ZS97_9ACTN
S4ECV3_ENTFL
S4HQQ5_GARVA
S4LVR1_CHLPS
S4Y693_SORCE
S4Y6U2_SORCE
S5LTG9_9MOLU
S5ME57_9MOLU
S5QZ00_9STRE
S5R883_9PROT
S5SUN1_9CORY
S5UR89_STRC3
S5Y8C2_PARAH
S5ZJH5_9SPIO
S6A999_9SPIO
S6A9C3_9PROT
S6ACG8_9PROT
S6APT2_PSERE
S6BG52_9GAMM
S6CKY9_9ACTN
S6E9C6_AVIPA
S6EC09_ZYGB2
S6EZ23_9CLOT
S6GJ24_9GAMM
S6GMG7_9GAMM
S6JH00_9PSED
S7INA4_CHLPS
S7PA24_MYOBR
S7TR26_DESML
S7UKV0_9DELT
S7VHL0_9DELT
S7X389_9FLAO
S8AVG2_CLOBO
S8C336_9LAMI
S8DVQ6_FOMPI
S8FGS5_9BACT
S9PNR2_9DELT
S9R4Y8_9RHOB
S9RFU8_9RHOB
S9W5H8_SCHCR
S9ZIL6_9RHOO
T0C5M8_ALIAG
T0DG05_9DELT
T0G4C1_9SPHN
T0GG07_9SPHN
T0GYX0_9SPHN
T0I775_9SPHN
T0IW95_9SPHN
T0J3K4_9SPHN
T0J7Q9_9SPHN
T0LGN5_9BACT
T0PAA1_9CLOT
T0PH84_9CLOT
T0QB34_9STRA
T0QFS5_PHOTE
T0SK40_9DELT
T0T4K1_9DELT
T0TQ41_9STRE
T0VH58_9ENTE
T1DV71_9HELI
T1FZH3_HELRO
T1IXA0_STRMM
T1K1K6_TETUR
T1ZGP2_STRIT
T2G994_DESGI
T2KJ08_9FLAO
U1FG09_9ACTN
U1JHN1_9GAMM
U1KHK0_9GAMM
U1KL80_9GAMM
U1LE98_9MICO
U1QD80_9ACTO
U1RBD7_9BIFI
U1ZNZ0_9BURK
U1ZU81_9PSED
U2AY23_9CLOT
U2B2T4_9CLOT
U2D7V2_9FIRM
U2DQF7_CLOS4
U2EEM4_9BACT
U2FND5_9GAMM
U2HDW6_9SPHI
U2JC60_9STRE
U2JNM1_9FIRM
U2KGU2_TRELE
U2KZX7_TRESO
U2L5L4_9FIRM
U2LEZ9_9BACT
U2P2L8_9BACT
U2Q4M5_9CLOT
U2QRA6_9FUSO
U2RDH4_9ACTN
U2RL13_LEIAQ
U2SM46_9FIRM
U2T9N8_9FIRM
U2TRG1_9ACTN
U2U382_9ACTN
U2YII8_9SPHN
U2YQ37_9MICO
U2Z9L2_9CAUL
U2ZML7_VIBPR
U2ZNX2_PSEAC
U3A7Q0_9VIBR
U3B6S5_9VIBR
U3GY96_9CORY
U3J7W7_ANAPL
U3K6A1_FICAL
U3U1W7_9ENTR
U3U290_9GAMM
U4KFV5_9VIBR
U4KK56_ACHPJ
U4KN40_9MOLU
U4QCV3_TEPAE
U4TW11_9LACO
U4UN19_DENPD
U4UV85_9RHOB
U5C3A9_9BACT
U5DJB9_9CHRO
U5EG65_NOCAS
U5EHY5_NOCAS
U5H1W2_USTV1
U5H1W3_USTV1
U5L7K0_9BACI
U5MP71_CLOSA
U5N8L2_9BURK
U5QAC0_9BACT
U5QNF9_9CYAN
U5RY95_9CLOT
U5S8Z2_9LACT
U5VW35_9ACTN
U5W8Q2_9ACTN
U5WL66_MYCKA
U5WZK1_MYCKA
U6B8Q1_9RHIZ
U7D5N3_9BACT
U7GFN8_9RHOB
U7GGY0_9RHOB
U7LD25_9CORY
U7MNZ5_9CORY
U7MSI0_9CORY
U7PB77_9GAMM
U7UJJ0_9FIRM
U7ULU8_9FIRM
U7V835_9FUSO
U9U0E0_RHIID
U9VZW8_9CYAN
V1CRU4_9FIRM
V2JBV9_9BURK
V2KE91_9BURK
V2QB88_9BACT
V2QCE9_9BACT
V2TF41_9GAMM
V2UE24_9GAMM
V2X933_MONRO
V2XU20_9FIRM
V2Y128_9FIRM
V3VCW0_SERS3
V3ZEY7_LOTGI
V4IPN7_9DELT
V4J9Y6_9DELT
V4JKH5_9GAMM
V4JMV5_9GAMM
V4K8F4_9ACTN
V4PDN1_9CAUL
V4Q3C1_9CAUL
V4R4W6_9RHIZ
V4S8R5_9ROSI
V4SMC8_STRIN
V4TLP7_9RHIZ
V4Y4W4_9PROT
V5C4V7_9GAMM
V5CUA5_ENTCL
V5RIB1_SPIAP
V5RSS8_9BACT
V5SC06_9RHIZ
V5UG86_9BURK
V5UK59_9BURK
V5WFE0_9SPIO
V5XBQ1_MYCNE
V5XUE2_ENTMU
V6F3X7_9PROT
V6IZT6_9BACL
V6JKH5_STRNV
V6JNF0_STRRC
V6JWG8_9ACTN
V6JXW7_STRNV
V6JZG5_STRRC
V6KQ53_STRNV
V6M2Y9_9BACL
V6Q4Z3_9ENTE
V6Z2P9_STRAG
V7BXZ5_PHAVU
V7EJN9_9RHOB
V7FPB3_9RHIZ
V7HZA4_9LACO
V7I9N4_9CLOT
V7PW56_9BACT
V8C6Y5_9HELI
V8CJA7_9HELI
V8CXD0_9ACTN
V8D5N5_9ACTN
V8FUA1_9BURK
V8P0V6_OPHHA
V9DRU5_PHYPR
V9ESC0_PHYPR
V9ESE3_PHYPR
V9ETJ1_PHYPR
V9EUK5_PHYPR
V9EVS2_PHYPR
V9G403_9BACL
V9H7N7_9CLOT
V9HLY2_9NEIS
V9TTF7_9PROT
V9VLH3_9RHOB
V9W810_9BACL
V9XE85_9NOCA
W0ABF1_9SPHN
W0B6J7_9GAMM
W0DF67_9AQUI
W0DXI7_9GAMM
W0DXL5_MARPU
W0EDN7_9FIRM
W0ESN4_9PORP
W0EYI5_9BACT
W0GYE1_PSECI
W0HNY6_9GAMM
W0J7R9_9BACT
W0JHG6_DESAE
W0JM60_DESAE
W0LBY7_9GAMM
W0P7J5_9BURK
W0RKY9_9BACT
W0S9S2_9RHOO
W0SC80_9RHOO
W0SDN1_9RHOO
W0TK10_9GAMM
W0VA78_9BURK
W0VC57_9BURK
W0ZC12_9MICO
W1DYC5_KLEPN
W1DYY0_KLEPN
W1G5X8_ECOLX
W1GTQ9_KLEPN
W1HU89_KLEPN
W1J0X2_9GAMM
W1J175_9GAMM
W1JA66_9GAMM
W1MXE9_SCAIO
W1NA62_9GAMM
W1PGW2_AMBTC
W1Q6K2_ABIDE
W1QGY4_OGAPD
W1S891_9SPHN
W1SCX0_9BACI
W1TP33_9ACTO
W1TT27_9FIRM
W2C164_9FIRM
W2CJY0_9PORP
W2EXE2_9ACTN
W2PX08_PHYPN
W2PX68_PHYPN
W2PX73_PHYPN
W2PXW9_PHYPN
W2PZ09_PHYPN
W2PZM9_PHYPN
W2UQL4_9FLAO
W2V0T8_9RICK
W2YY16_PHYPR
W2YYC4_PHYPR
W2YYC9_PHYPR
W2YYY5_PHYPR
W2YZ85_PHYPR
W2Z1C6_PHYPR
W3ASD6_9FIRM
W3RMA5_9BRAD
W4D6M2_9BACL
W4F0F2_9BACL
W4GAA5_9STRA
W4GGJ7_9STRA
W4HN88_9RHOB
W4IXQ4_PLAFP
W4JYH5_9HOMO
W4LDJ0_9BACT
W4LLE3_9BACT
W4P8H0_9BACE
W4PUV5_9BACE
W4PWS5_9BACI
W4QBX7_9BACI
W4QRE5_BACA3
W4TLA5_PROAA
W4TRY7_PROAA
W4U0J2_PROAA
W4UFY7_PROAA
W4UME3_9BACE
W5CH48_WHEAT
W5D915_WHEAT
W5JPG9_ANODA
W5N9U2_LEPOC
W5Q8I8_SHEEP
W5T8L4_9NOCA
W5TPW6_9NOCA
W5W251_9PSEU
W5W4J7_9PSEU
W5WPP1_9CORY
W5X0Y7_BDEBC
W5XTU5_9CORY
W5Y0Y1_9CORY
W5YDB5_KOMXY
W6A6L2_9MOLU
W6A9B6_9MOLU
W6AKQ4_9MOLU
W6J7U3_9ENTR
W6JWE3_9MICO
W6K5U5_9PROT
W6K8M0_9PROT
W6LVJ9_9GAMM
W6MAU6_9GAMM
W6N4R1_CLOTY
W6RXD4_9CLOT
W6T9H9_9LACO
W6TMH7_9SPHI
W6TYC3_9SPIR
W6W8N3_9RHIZ
W7A6R4_9APIC
W7AL27_PLAVN
W7B283_9LIST
W7C1W3_9LIST
W7CIC1_BROTH
W7CYL4_9LIST
W7DMQ4_9LIST
W7IZS6_9PSEU
W7J1C3_9PSEU
W7JJ50_PLAFA
W7JQN0_PLAFO
W7QBG7_9GAMM
W7QZZ5_9ALTE
W7SVC5_9PSEU
W7T6E6_9STRA
W7TEK7_9PSEU
W7V0Z2_RUMFL
W7XBF6_TETTS
W7YPM6_9BACT
W7YVS0_9BACI
W7YXR6_9BACL
W8EVQ3_9BACT
W8F2T4_9BACT
W8GFX9_9MOLU
W8KR29_HALHR
W8R272_PSEST
W8SMS6_9RHOB
W8TG16_EUBAC
W8TY84_YEREN
W8VT41_9FLAO
W8VWM6_9FLAO
W8WU97_CASDE
W9B1D2_9MYCO
W9B6L2_9BACI
W9B8M8_9MYCO
W9BB86_9BACI
W9EKI8_9LACO
W9GCG9_9MICO
W9GET7_9MICO
W9GZH5_9PROT
W9H8X4_9PROT
W9R7X6_9ROSA
W9TBZ7_9PSED
X0D820_FUSOX
X0JKN3_FUSOX
X0PPX4_9LACO
X0SQL6_9BACI
X1WBH6_DANRE
X2GKZ2_9BACI
X2H0Z1_9GAMM
X2H2C6_9NEIS
X4QMB0_9ACTO
X4ZIG0_9BACL
X5DTW8_9CORY
X5DXH8_9BACT
X5GVJ7_9RICK
X5JNI6_9NOST
X5L8Z7_9MYCO
X5MLC8_9RHIZ
X6CV63_9RHIZ
X6FZ46_9RHIZ
X6KXA6_9RHOB
X7EAE7_9GAMM
X7EJN6_9RHOB
X7FCK8_9RHOB
X7Y0D9_MYCKA
X7Y212_MYCKA
X8DRA3_9MYCO
X8FCY9_MYCUL
Y0KEA6_9PROT
Z4WT09_9PORP
Z5XMW5_9GAMM
Z9JWY7_9MICO
