# Supplementary material for: Widespread evolutionary crosstalk among protein domains in the context of multi-domain proteins
Source: PLoS One. 2018 Aug 31;13(8):e0203085. doi: 10.1371/journal.pone.0203085 (PMC6118372; doi:10.1371/journal.pone.0203085)
Supplement: S1 File — This archive contains a file presenting the list of UniProt identifiers of the URPs sequences included in the multi-domain MSAs for each of the 2,063 studied multi-domain architectures, and files containing the values of MI¯ and nMI¯ for individual domain pairs before and after domain sequence shuffling. (GZ) [file pone.0203085.s001.tar.gz › ./Pfam_family_vectors/PF13516_PF13516_PF13516_PF13516_PF13516_all_alignment_sequences_UniProt_IDs]

A0A022R0T8_ERYGU
A0A022RAA2_ERYGU
A0A024GIH5_9STRA
A0A024GK34_9STRA
A0A024TYA5_9STRA
A0A024U891_9STRA
A0A024UFZ4_9STRA
A0A024UNP3_9STRA
A0A024UR18_9STRA
A0A024URP2_9STRA
A0A059AW41_EUCGR
A0A061E6S6_THECC
A0A061EVJ6_THECC
A0A061G9U7_THECC
A0A061J203_TRYRA
A0A061J2J6_TRYRA
A0A067BCQ5_SAPPC
A0A067BJ64_SAPPC
A0A067BNY0_SAPPC
A0A067C5G8_SAPPC
A0A067CWG0_SAPPC
A0A067CXZ3_SAPPC
A0A067D123_SAPPC
A0A067G359_CITSI
A0A068SAV6_9FUNG
A0A068Y079_ECHMU
A0A074RGX6_9HOMO
A0A074T8K8_HAMHA
A0A074Z7M1_9TREM
A0A075B386_9FUNG
A0A077FGR5_9RICK
A0A077FKN8_9RICK
A0A078AIT0_STYLE
A0A078BC42_STYLE
A0A078ICH7_BRANA
A0A078ITK4_BRANA
A0A087R1F2_APTFO
A0A087R7G0_APTFO
A0A087RKS4_APTFO
A0A087X532_POEFO
A0A087XU77_POEFO
A0A091E0M3_FUKDA
A0A091FS91_9AVES
A0A091I255_CALAN
A0A091JDZ4_9AVES
A0A091L273_CATAU
A0A091MCH6_CARIC
A0A091MI42_9PASS
A0A091QK45_LEPDC
A0A091QQT8_9GRUI
A0A091R9N2_9GRUI
A0A091S2N2_NESNO
A0A091SV04_9AVES
A0A093EU03_TYTAL
A0A093HQ43_STRCA
A0A093IEW8_FULGA
A0A093ILV6_EURHL
A0A093JI77_STRCA
A0A093LLK5_EURHL
A0A093PQL1_9PASS
A0A094ZDG1_SCHHA
A0A094ZGI4_SCHHA
A0A096LR24_POEFO
A0A096M7A1_POEFO
A0A096MET7_POEFO
A0A096Q453_MAIZE
A0A096TY57_MAIZE
A0A099YZ73_TINGU
A0A0A0KFM4_CUCSA
A0A0B0PC94_GOSAR
A0A0B0PM60_GOSAR
A0A0B2QG24_GLYSO
A0A0B2RYD3_GLYSO
A0A0C1R163_9CYAN
A0A0C1ZMG5_9DELT
A0A0C3QTS1_9HOMO
A0A0D2L8Z6_9CHLO
A0A0D2MQW2_GOSRA
A0A0D2RQ50_GOSRA
A0A0D2RQ57_GOSRA
A0A0D2UG60_CAPO3
A0A0D2US07_CAPO3
A0A0D2VG69_CAPO3
A0A0D2VKT7_CAPO3
A0A0D2VMF9_CAPO3
A0A0D2VMQ3_CAPO3
A0A0D2VRZ9_CAPO3
A0A0D2VSI9_CAPO3
A0A0D2VUY7_CAPO3
A0A0D2VUZ6_CAPO3
A0A0D2VV11_CAPO3
A0A0D2VZC3_CAPO3
A0A0D2W069_CAPO3
A0A0D2WGA2_CAPO3
A0A0D2WP01_CAPO3
A0A0D2WP64_CAPO3
A0A0D2WSG7_CAPO3
A0A0D2WSP8_CAPO3
A0A0D2WV96_CAPO3
A0A0D2WW88_CAPO3
A0A0D2WWJ4_CAPO3
A0A0D2WWY7_CAPO3
A0A0D2WYM8_CAPO3
A0A0D2X2T0_CAPO3
A0A0D2X4U9_CAPO3
A0A0D2X4Z1_CAPO3
A0A0D3E155_BRAOL
A0A0D3K825_EMIHU
A0A0D9XW34_9ORYZ
A0A0D9XW35_9ORYZ
A0A0E0KZS2_ORYPU
A0A0F8CMZ0_LARCR
A0A0G2ZMG5_9DELT
A0A0G4F1B5_VITBC
A0A0G4GYD0_VITBC
A0A0G4H6G6_VITBC
A0A0G4II81_PLABS
A0A0G4IS11_PLABS
A0A0J7BK88_9BACT
A0A0J7BKT3_9BACT
A0A0J7BL65_9BACT
A0A0J7BN82_9BACT
A0A0J8EHW5_BETVU
A0A0K9PXK8_ZOSMR
A0A0K9RKN5_SPIOL
A0A0K9RMJ7_SPIOL
A0A0L0D367_THETB
A0A0L0DDU0_THETB
A0A0L0DFA7_THETB
A0A0L0HAP0_SPIPN
A0A0L0S5B5_ALLMA
A0A0L0SV82_ALLMA
A0A0L7KUQ7_9NEOP
A0A0L7LSM5_9NEOP
A0A0L8GFJ2_OCTBM
A0A0L8GFQ3_OCTBM
A0A0L9U1F3_PHAAN
A0A0M0J2Y5_9EUKA
A0A0M0J5E6_9EUKA
A0A0M0J7B6_9EUKA
A0A0M0J9C1_9EUKA
A0A0M0JQA7_9EUKA
A0A0M0JQM8_9EUKA
A0A0M0JSX4_9EUKA
A0A0M0JTA8_9EUKA
A0A0M0JU42_9EUKA
A0A0M0K0S7_9EUKA
A0A0M0K248_9EUKA
A0A0M0K2F5_9EUKA
A0A0M0K5W3_9EUKA
A0A0M0K6K5_9EUKA
A0A0M0K712_9EUKA
A0A0M0K925_9EUKA
A0A0M0KAQ1_9EUKA
A0A0M0L9E2_9EUKA
A0A0M3IEJ0_ASCLU
A0A0M9G1Z2_9TRYP
A0A0M9VMY7_9BASI
A0A0N1I557_LEPSE
A0A0N1PD72_LEPSE
A0A0N5D097_THECL
A0A0P1AA96_9STRA
A0A0P1AS61_9STRA
A0A0Q3MHC9_AMAAE
A0A0Q3PCN3_AMAAE
A0A0R3RPD6_9BILA
A0A0R3TKR6_HYMNN
A0A0R3W8R2_TAEAS
A0A0R3WIY2_HYDTA
A0A0S4IT30_BODSA
A0A0S4ITJ0_BODSA
A0A0S4J110_BODSA
A0A0S4J1S9_BODSA
A0A0S4J4L1_BODSA
A0A0S4J6M4_BODSA
A0A0S4J8F1_BODSA
A0A0S4J9U8_BODSA
A0A0S4JCL5_BODSA
A0A0S4JF21_BODSA
A0A0S4JG35_BODSA
A0A0S4JGH2_BODSA
A0A0S4JL85_BODSA
A0A0S4JRV5_BODSA
A0A0S4JTL2_BODSA
A0A0V0J2M2_SCHSO
A0A0V0Q926_PSEPJ
A0A0V0QC22_PSEPJ
A0A0V0QYG7_PSEPJ
A0A0W0TY55_9GAMM
A0A0W0ZVD6_9GAMM
A0A0W0ZY04_9GAMM
A0A0W1A0D8_9GAMM
A0A0W8CAH4_PHYNI
A0A132AA71_SARSC
A0A142XEC9_9PLAN
A0A142XG18_9PLAN
A0A142XRL1_9PLAN
A0A151MSE5_ALLMI
A0A151ZE67_9MYCE
A0A152AAA4_9MYCE
A0A158QCP3_HYMDI
A0A177WWE5_BATDE
A0A183AF17_9TREM
A0A183K5G0_9TREM
A0A183K5Z5_9TREM
A0A183LF86_9TREM
A0A183MJQ8_9TREM
A0A183MSA0_9TREM
A0A183NV99_9TREM
A0A183P5F4_9TREM
A0A183QCH7_9TREM
A0A183QQB6_9TREM
A0A183QYU0_9TREM
A0A183TC67_SCHSO
A0A183VPT3_TRIRE
A0A183VTD6_TRIRE
A0A1B6PDB4_SORBI
A0D6V5_PARTE
A0DE15_PARTE
A2E268_TRIVA
A2ECK1_TRIVA
A2EML5_TRIVA
A2FUS5_TRIVA
A4H6Y3_LEIBR
A4I510_LEIIN
A4RZR9_OSTLU
A4VDQ5_TETTS
A4VEE7_TETTS
A7RPT0_NEMVE
A7RWG2_NEMVE
A7RXD7_NEMVE
A7SL66_NEMVE
A7SL71_NEMVE
A7SML3_NEMVE
A7SSA6_NEMVE
A7SY38_NEMVE
A7T4C6_NEMVE
A8HMZ4_CHLRE
A9V4U2_MONBE
A9V5I6_MONBE
A9VCF5_MONBE
A9VDL4_MONBE
B2A418_NATTJ
B4GWW9_DROPE
B4JCU8_DROGR
B4N162_DROWI
B8BT95_THAPS
B8C3U7_THAPS
B8C625_THAPS
B8C8U4_THAPS
B8CF06_THAPS
B9H5N9_POPTR
B9N4L6_POPTR
B9RFE5_RICCO
B9RGH0_RICCO
C1E6K3_MICCC
C1EFP8_MICCC
C1FHW4_MICCC
C1N039_MICPC
C1N371_MICPC
C1N3Y9_MICPC
C1N4E3_MICPC
C3L3Z0_AMOA5
C3YFC4_BRAFL
C3YJL5_BRAFL
C3YRB1_BRAFL
C3ZZC1_BRAFL
C5Y321_SORBI
D0MUA5_PHYIT
D0N641_PHYIT
D0RM81_PHYIT
D2UYP3_NAEGR
D2VDF1_NAEGR
D2VE09_NAEGR
D2VJH0_NAEGR
D2VP72_NAEGR
D2VVD4_NAEGR
D3BSB7_POLPA
D3HRZ5_LEGLN
D6WMN8_TRICA
D6WNC5_TRICA
D7FK51_ECTSI
D7KPB0_ARALL
D7U9X1_VITVI
D8LCL7_ECTSI
D8TJD4_VOLCA
D8U5G2_VOLCA
D8UHA4_VOLCA
E0VYH5_PEDHC
E1C2F3_CHICK
E2QUH3_CANLF
E7FCN0_DANRE
E9I5Z2_DAPPU
F0SP32_RUBBR
F0YMS6_AURAN
F0YT39_AURAN
F0Z640_DICPU
F0Z705_DICPU
F0ZPH6_DICPU
F2U330_SALR5
F2UBG0_SALR5
F2UFQ5_SALR5
F6GUH6_VITVI
F6PXM7_MACMU
F6TM47_XENTR
F7B553_CALJA
F7CA03_ORNAN
F7D3M8_XENTR
F7DNH8_MONDO
F7EZ35_CALJA
F7I6V9_CALJA
FXL13_HUMAN
G1KQE3_ANOCA
G1NE94_MELGA
G1RA40_NOMLE
G1THV2_RABIT
G3NX74_GASAC
G3PJR2_GASAC
G3PM63_GASAC
G3RHD8_GORGO
G3RTF7_GORGO
G3VG08_SARHA
G3VWD3_SARHA
G3WYW9_SARHA
G4LXP9_SCHMA
G4YUK0_PHYSP
G5BNP2_HETGA
G5C479_HETGA
G6DBL4_DANPL
G7PJJ9_MACFA
H0V1X1_CAVPO
H0XU09_OTOGA
H2L2U5_ORYLA
H2L3Y3_ORYLA
H2LBY7_ORYLA
H2NC99_PONAB
H2PBY4_PONAB
H2Q568_PANTR
H2QV61_PANTR
H2RJA4_TAKRU
H2RJE9_TAKRU
H2RJJ1_TAKRU
H2RPX2_TAKRU
H2RSP0_TAKRU
H2RUS0_TAKRU
H2RXQ5_TAKRU
H2S7M5_TAKRU
H2SG18_TAKRU
H2U8C2_TAKRU
H2U9G4_TAKRU
H2UJ34_TAKRU
H2V9J3_TAKRU
H2ZT63_LATCH
H3A1K7_LATCH
H3B7M1_LATCH
H3CIQ7_TETNG
H3DJ67_TETNG
H3GCU2_PHYRM
I0YJI5_COCSC
I0Z4R1_COCSC
I0ZAR0_COCSC
I1FQJ2_AMPQE
I1GE71_AMPQE
I1IV50_BRADI
I3JHT6_ORENI
I3JRH7_ORENI
I3K7M1_ORENI
I3ML42_ICTTR
I3NHB3_ICTTR
I7M1T7_TETTS
I7M6T1_TETTS
I7MDA3_TETTS
I7MIW8_TETTS
J3LAN2_ORYBR
J3NE16_ORYBR
J9EJZ1_9SPIT
J9I4L0_9SPIT
J9I7Z8_9SPIT
J9ICR8_9SPIT
J9IEH3_9SPIT
J9IJT5_9SPIT
J9J8Q2_9SPIT
K0QYV7_THAOC
K0T5Y4_THAOC
K1QBN5_CRAGI
K1QQS6_CRAGI
K1REW1_CRAGI
K1RUX3_CRAGI
K1RY07_CRAGI
K2N5D6_TRYCR
K2PEJ5_TRYCR
K3WEU1_PYTUL
K3WXX4_PYTUL
K4D1X1_SOLLC
K7LM04_SOYBN
K7M856_SOYBN
K8Z0Q4_NANGC
K9WUG6_9NOST
L1I7Z9_GUITH
L1IRR8_GUITH
L1IUY1_GUITH
L1JEG4_GUITH
L1JIF0_GUITH
L1JKZ0_GUITH
L1JME6_GUITH
L1JRI7_GUITH
L1JYS3_GUITH
L1K134_GUITH
L5LEY6_MYODS
L8HJY6_ACACA
L8Y8Q3_TUPCH
L9JH24_TUPCH
L9LA10_TUPCH
LRC34_HUMAN
M0RMG2_MUSAM
M0T8P3_MUSAM
M0TQ94_MUSAM
M0UJ88_HORVD
M0UJ89_HORVD
M0XQ73_HORVD
M0XQ74_HORVD
M0YSS5_HORVD
M1AV08_SOLTU
M1CB42_SOLTU
M1YVD1_NITG3
M1YZK5_NITG3
M1ZE40_NITG3
M3WC33_FELCA
M3X2U7_FELCA
M3YC36_MUSPF
M3YMB7_MUSPF
M4A0S9_XIPMA
M4ABT4_XIPMA
M4C052_HYAAE
M4D0D3_BRARP
M5TZ05_9PLAN
M5W2E5_PRUPE
M7ARB3_CHEMY
M7ZIB6_TRIUA
Q1ZXJ1_DICDI
Q228I1_TETTS
Q228V6_TETTS
Q22A42_TETTS
Q22AD3_TETTS
Q22C45_TETTS
Q22CN3_TETTS
Q22DX6_TETTS
Q22LH7_TETTS
Q22R24_TETTS
Q22WX9_TETTS
Q22X66_TETTS
Q231W7_TETTS
Q23AS4_TETTS
Q23J86_TETTS
Q23JV4_TETTS
Q23MQ1_TETTS
Q23Q03_TETTS
Q23U97_TETTS
Q23UE5_TETTS
Q241W9_TETTS
Q241X2_TETTS
Q247R5_TETTS
Q24CL2_TETTS
Q24CZ4_TETTS
Q24FK2_TETTS
Q24GB6_TETTS
Q29K52_DROPS
Q385D2_TRYB2
Q4CV63_TRYCC
Q4CYD0_TRYCC
Q4D1N6_TRYCC
Q4Q7T8_LEIMA
Q54GJ1_DICDI
Q54TG8_DICDI
Q54WD5_DICDI
Q585Q5_TRYB2
Q5ZWY8_LEGPH
Q6MC33_PARUW
Q6MCE4_PARUW
Q6MES7_PARUW
Q8GZ31_ARATH
R0FDA6_9BRAS
R1B783_EMIHU
R1BC06_EMIHU
R1BHB2_EMIHU
R1C5H6_EMIHU
R1CNT0_EMIHU
R1D2W0_EMIHU
R1D9U5_EMIHU
R1DEB4_EMIHU
R1DKT1_EMIHU
R1EDJ9_EMIHU
R1EGX5_EMIHU
R1F4F2_EMIHU
R1F5E7_EMIHU
R1FHC2_EMIHU
R1FPT5_EMIHU
R1FQR6_EMIHU
R9AKV9_WALI9
S5ULU2_STRC3
S7PHL0_MYOBR
S9W9C4_CAMFR
S9WSB8_CAMFR
S9X6A7_CAMFR
S9YHX5_CAMFR
T0PYE7_9STRA
T0QEG8_9STRA
T0QG70_9STRA
T0R4Z6_9STRA
T0R5J0_9STRA
T0S9C6_9STRA
U3IED9_ANAPL
V3ZJT2_LOTGI
V3ZY23_LOTGI
V4ADQ0_LOTGI
V4AZ82_LOTGI
V4MKE0_EUTSA
V4S7X1_9ROSI
V5AZQ5_TRYCR
V7B856_PHAVU
V7BA37_PHAVU
V8PE76_OPHHA
V8PJ52_OPHHA
V9ENQ6_PHYPR
V9EW86_PHYPR
V9F3V4_PHYPR
V9FU44_PHYPR
W2Q0Z5_PHYPN
W2Q5Y4_PHYPN
W2QPJ7_PHYPN
W2YVE8_PHYPR
W2Z150_PHYPR
W2ZWM9_PHYPR
W4FUN2_9STRA
W4G111_9STRA
W4GGG0_9STRA
W4GHT6_9STRA
W4H363_9STRA
W4J4V3_PLAFP
W4JNN0_9HOMO
W4XLY7_STRPU
W4YSL6_STRPU
W4ZHT1_STRPU
W5F3G8_WHEAT
W5GX10_WHEAT
W5IAW3_WHEAT
W5K0E4_ASTMX
W5KLK6_ASTMX
W5L6J8_ASTMX
W5L7A8_ASTMX
W5MGK7_LEPOC
W5MGM4_LEPOC
W5MJW2_LEPOC
W6KSE5_9TRYP
W6L1J3_9TRYP
W6L4J6_9TRYP
W7X0L2_TETTS
W7X0Y2_TETTS
W7X1V6_TETTS
W7X1W9_TETTS
W7X468_TETTS
W7X4R2_TETTS
W7X5N1_TETTS
W7X664_TETTS
W7X6E8_TETTS
W7X6P7_TETTS
W7X7Q8_TETTS
W7X877_TETTS
W7X8Y4_TETTS
W7X9B4_TETTS
W7X9F4_TETTS
W7XAI3_TETTS
W7XBM5_TETTS
W7XCB0_TETTS
W7XCB5_TETTS
W7XCS7_TETTS
W7XDJ0_TETTS
W7XE24_TETTS
W7XE42_TETTS
W7XE55_TETTS
W7XEF9_TETTS
W7XEK3_TETTS
W7XEV2_TETTS
W7XF37_TETTS
W7XF54_TETTS
W7XFP1_TETTS
W7XFU2_TETTS
W7XFY2_TETTS
W7XFZ7_TETTS
W7XGZ5_TETTS
W7XHH4_TETTS
W7XIN6_TETTS
W7XJC4_TETTS
W7XJE8_TETTS
W7XJI5_TETTS
W7XKS8_TETTS
W7XLC2_TETTS
W7XLE5_TETTS
W7XLP9_TETTS
W9RLQ7_9ROSA
X6MGL1_RETFI
X6MRT4_RETFI
X6N1N4_RETFI
