# Supplementary material for: Widespread evolutionary crosstalk among protein domains in the context of multi-domain proteins
Source: PLoS One. 2018 Aug 31;13(8):e0203085. doi: 10.1371/journal.pone.0203085 (PMC6118372; doi:10.1371/journal.pone.0203085)
Supplement: S1 File — This archive contains a file presenting the list of UniProt identifiers of the URPs sequences included in the multi-domain MSAs for each of the 2,063 studied multi-domain architectures, and files containing the values of MI¯ and nMI¯ for individual domain pairs before and after domain sequence shuffling. (GZ) [file pone.0203085.s001.tar.gz › ./Pfam_family_vectors/PF01326_PF00391_all_alignment_sequences_UniProt_IDs]

A0A017STT9_9DELT
A0A017SZN6_9DELT
A0A017T0Q4_9DELT
A0A017TAZ1_9DELT
A0A017TEL2_9DELT
A0A023DJW8_9BACI
A0A024Q9L0_9BACI
A0A026X3J0_CERBI
A0A059MKC1_9NOCA
A0A059VUK9_STRA9
A0A059VZU4_STRA9
A0A059W1B9_STRA9
A0A059WBJ4_STRA9
A0A067QI31_ZOONE
A0A069DEZ6_9BACL
A0A073B7Q6_9PSEU
A0A073JZB8_9BACI
A0A075KK98_9FIRM
A0A075R5H5_BRELA
A0A081NFZ6_9GAMM
A0A081NVG0_9BACL
A0A087T7V7_9ARAC
A0A087TNZ3_9ARAC
A0A087U0T6_9ARAC
A0A088TKW3_9MOLU
A0A089M2D6_9BACL
A0A089M2H9_9BACL
A0A089M803_9BACL
A0A090IBW9_9GAMM
A0A090R531_9VIBR
A0A090ZEI7_PAEMA
A0A091B431_9GAMM
A0A091FBD7_9DELT
A0A094JKF3_9BACL
A0A094JMT8_9BACL
A0A094MB73_9DELT
A0A095YB89_9MICC
A0A095ZM30_9FIRM
A0A098LMP1_9BACT
A0A098S2V1_9BACT
A0A099BAA1_9HELI
A0A099RPH5_9CLOT
A0A099SC77_9CLOT
A0A099SDI6_9CLOT
A0A099V5G1_9HELI
A0A099W0Y3_9LIST
A0A0A0DK50_9STRE
A0A0A0WWK6_9SPIO
A0A0A2HXK7_9DELT
A0A0A2HZB4_9DELT
A0A0A2TW44_9BACL
A0A0A6PAS7_9GAMM
A0A0A6PR47_9GAMM
A0A0B0ELZ2_9BACT
A0A0B1ZC74_9ACTN
A0A0B1ZCK4_9ACTN
A0A0B2AG60_9MICC
A0A0B2JVK7_9FIRM
A0A0B8N8U9_9NOCA
A0A0B8WXE2_9DELT
A0A0B8ZWV8_BRELN
A0A0C1R4I8_9CYAN
A0A0C1UXX3_9CYAN
A0A0C1XEG2_9ACTN
A0A0C2BAU1_9ACTN
A0A0C2D5L0_9DELT
A0A0C2JGJ8_9ACTN
A0A0C2QRW6_9BACL
A0A0C2QTF6_9BACL
A0A0C2QYY4_9BACL
A0A0C3NQD1_9PROT
A0A0C5L239_9SPHN
A0A0C5VCW8_9GAMM
A0A0C5VS89_9GAMM
A0A0C5VSD7_9GAMM
A0A0C5W3H8_9GAMM
A0A0D0F2G3_9SPHI
A0A0D1XSD5_ANEMI
A0A0D1XWT8_ANEMI
A0A0D2JIS3_9DELT
A0A0D2JUC6_9DELT
A0A0D2X5D4_CAPO3
A0A0D3LGC1_9BACT
A0A0D3V4J2_9BACL
A0A0D3V8X4_9BACL
A0A0D4E020_9ACTN
A0A0D6YC96_MASLA
A0A0E3NVA7_9EURY
A0A0E4HEE3_9BACL
A0A0E4HEE7_9BACL
A0A0F0CU36_9BACT
A0A0F0GP46_9ACTN
A0A0F0HHT4_NOCAE
A0A0F2J608_9BACT
A0A0F2J648_9BACT
A0A0F2J9F7_9FIRM
A0A0F2NBN3_9DELT
A0A0F2NEC9_9DELT
A0A0F2NHE8_9DELT
A0A0F2NPY3_9DELT
A0A0F2PGC2_9FIRM
A0A0F2PJB2_9FIRM
A0A0F2PK83_9FIRM
A0A0F2PKQ1_9FIRM
A0A0F2Q9C1_9CLOT
A0A0F2QUS8_9DELT
A0A0F2R4K9_9DELT
A0A0F3GN96_9BACT
A0A0F3K8U2_9NEIS
A0A0F3QF67_ORITS
A0A0F4QKB8_9GAMM
A0A0F6SFA4_9DELT
A0A0F6YJP5_9DELT
A0A0F8A301_9HYPO
A0A0F9ZJN7_9BACT
A0A0G0BAY6_9BACT
A0A0G0DJ50_9BACT
A0A0G0DKJ4_9BACT
A0A0G0HDR3_9BACT
A0A0G0HG11_9BACT
A0A0G0LKS0_9BACT
A0A0G0LSK5_9BACT
A0A0G0MQC5_9BACT
A0A0G0MWR4_9BACT
A0A0G0RVX4_9BACT
A0A0G1A375_9BACT
A0A0G1DKB1_9BACT
A0A0G1DV23_9BACT
A0A0G1NBP6_9BACT
A0A0G1NHY9_9BACT
A0A0G1NYT1_9BACT
A0A0G1SVX1_9BACT
A0A0G1TBK5_9BACT
A0A0G1TDR7_9BACT
A0A0G1TNI5_9BACT
A0A0G1TSQ3_9BACT
A0A0G1W237_9BACT
A0A0G2ZWA4_9DELT
A0A0G3A2Y6_9DELT
A0A0G3AT16_9ACTN
A0A0G3BQS2_9BURK
A0A0G3H1I5_9CORY
A0A0G3IKR4_9MYCO
A0A0H4KH61_9BACI
A0A0H5CIX0_9PSEU
A0A0H5CX64_9PSEU
A0A0J0YGT3_9ACTN
A0A0J1F5U0_9FIRM
A0A0J1F6N0_9FIRM
A0A0J1FAV6_9FIRM
A0A0J1FC83_9FIRM
A0A0J1FH47_9FIRM
A0A0J1FKD2_9FIRM
A0A0J1IFV7_9FIRM
A0A0J1LH82_BACCI
A0A0J7HMI9_9BACT
A0A0J7K338_LASNI
A0A0J8BUV4_STRVR
A0A0J8BW27_STRVR
A0A0K1JCC4_9RHOO
A0A0K1PRA2_9DELT
A0A0K1Q390_9DELT
A0A0K2G7D9_9BACT
A0A0K2SIB4_9FIRM
A0A0K8JAF9_9FIRM
A0A0K8JDY9_9FIRM
A0A0K8JHE8_9FIRM
A0A0K8Q8P0_9MICC
A0A0K9GD81_9BACI
A0A0K9GTW2_9BACI
A0A0K9XHQ5_9ACTN
A0A0L0D7J8_THETB
A0A0L0D9M7_THETB
A0A0L0FRF9_9EUKA
A0A0L0FTJ8_9EUKA
A0A0L6U2Q6_9FIRM
A0A0L8EZM5_9CLOT
A0A0L8QS97_9ACTN
A0A0M0GY98_ANEMI
A0A0M0X925_9BACI
A0A0M1NMB1_9BACI
A0A0M2HED1_9MICO
A0A0M2JAV4_9ACTN
A0A0M2PEA8_9BACI
A0A0M2S403_9ACTN
A0A0M2U2C4_9FIRM
A0A0M4CZB7_9DELT
A0A0M4FFN5_9BACI
A0A0M4PK23_9GAMM
A0A0M6YHX7_9RHOB
A0A0M8JPS7_9CHLR
A0A0M8K8A7_9CHLR
A0A0M8SLF6_9ACTN
A0A0M8V2K5_9ACTN
A0A0M8Y431_9ACTN
A0A0M8YHU4_9ACTN
A0A0M9E1U5_9DELT
A0A0M9E619_9DELT
A0A0M9XB61_9ACTN
A0A0N0BF09_9HYME
A0A0N0CYP9_9BACT
A0A0N0H8Y5_THEVU
A0A0N0HZP7_9ACTN
A0A0N0MQS8_9ACTN
A0A0N0NED2_9ACTN
A0A0N0T6Q7_9NOCA
A0A0N0TAA1_9NOCA
A0A0N0Y1K7_THEVU
A0A0N1J160_9DELT
A0A0N1NEL8_9ACTN
A0A0N8NT05_9CLOT
A0A0N9HY82_9PSEU
A0A0P0DSP3_9MICO
A0A0P0SEI1_9PSEU
A0A0P6WPS3_9CHLR
A0A0P6WX36_9CHLR
A0A0P6X0H6_9CHLR
A0A0P6X8Z9_9CHLR
A0A0P6Y2K1_9CHLR
A0A0P7ZHN6_9EURY
A0A0P8W9I8_9CLOT
A0A0P8WX67_9CLOT
A0A0Q1A3L6_9DELT
A0A0Q1A5V0_9BACT
A0A0Q3WAP0_9BACI
A0A0Q3WYW2_9BACI
A0A0Q4QFW0_9BACL
A0A0Q4RRB8_9BACL
A0A0Q5TRE9_9BACT
A0A0Q6VEM7_9ACTN
A0A0Q7Q226_9GAMM
A0A0Q7ZEU9_9ACTN
A0A0Q8VQF6_9ACTN
A0A0Q9CC25_9CELL
A0A0Q9JIF3_9BACL
A0A0Q9JPS1_9MICO
A0A0Q9LI87_9MICC
A0A0Q9LLP8_9MICC
A0A0Q9LQS2_9MICC
A0A0Q9MD03_9BACL
A0A0Q9MJX0_9MICC
A0A0Q9MVK0_9MICC
A0A0Q9NEM3_9MICC
A0A0Q9TWB0_9BACL
A0A0Q9YGI3_9COXI
A0A0S2F8M5_9GAMM
A0A0S4KP34_9BACT
A0A0S7BD95_9CHLR
A0A0S7BKU5_9CHLR
A0A0S7BYK6_9BACT
A0A0S7XN46_9DELT
A0A0S7XRJ2_9BACT
A0A0S7XUW7_9DELT
A0A0S7YN47_9DELT
A0A0S7YSQ1_9DELT
A0A0S7YW53_9DELT
A0A0S8A249_9GAMM
A0A0S8ALP0_9DELT
A0A0S8B0M8_9CHLR
A0A0S8BR70_9DELT
A0A0S8CBJ8_9PROT
A0A0S8CP09_9DELT
A0A0S8CP69_9CHLR
A0A0S8CP71_9DELT
A0A0S8CRR0_9BACT
A0A0S8CTZ1_9BACT
A0A0S8CUQ8_9DELT
A0A0S8E859_9BACT
A0A0S8E8T1_9BACT
A0A0S8EZ52_9GAMM
A0A0S8HI08_9BACE
A0A0S8HVA7_9DELT
A0A0S8I610_9CHLR
A0A0S8IC67_9DELT
A0A0S8IYY8_9BACT
A0A0S8JAY9_9BACT
A0A0S8KHJ8_9CHLR
A0A0S8KKZ7_9CHLR
A0A0S8KQS9_9CHLR
A0A0S9C683_9MICC
A0A0S9C6Z4_9MICC
A0A0S9C7L6_9MICC
A0A0S9C8Y5_9SPHN
A0A0T5ZWX2_9BACT
A0A0T6A135_9BACT
A0A0T6LYV2_9ACTN
A0A0U1KYY1_9FIRM
A0A0U2UVN8_9BACL
A0A0U2W7U3_9BACL
A0A0U3EZ59_9ACTN
A0A0U5AYX1_9BACT
A0A0V8JC54_9BACI
A0A0W0YYM5_LEGSP
A0A0W1RAC6_9EURY
A0A0W7WX36_9ACTN
A0A0W7X6L2_9ACTN
A0A0W8EIC4_9BACT
A0A0W8JGX9_9VIBR
A0A0X3T0D1_9ACTN
A0A0X3WFD2_9ACTN
A0A0X3X4F5_9ACTN
A0A0X3XPF4_9ACTN
A0A0X8JN33_9DELT
A0A0X8UZ40_9EURY
A0A101DJF2_9DELT
A0A101DPB7_9EURY
A0A101GU12_9FIRM
A0A101HGC1_9BACT
A0A101SJC4_9ACTN
A0A101SLP2_9ACTN
A0A101VAR0_9FIRM
A0A101VF35_9FIRM
A0A101WN32_9FIRM
A0A101WPZ3_9FIRM
A0A101WQV8_9FIRM
A0A101WTB2_9FIRM
A0A109C2A9_9BACT
A0A109RVU6_9BURK
A0A109W5W1_9DELT
A0A117LK40_9FIRM
A0A117PST8_9ACTN
A0A117S1B2_9ACTN
A0A117S556_9FIRM
A0A117SJD0_9FIRM
A0A120KNU1_9DELT
A0A124IJQ0_9FIRM
A0A124IPC6_9FIRM
A0A127A762_9MICC
A0A127VXB2_SPOPS
A0A132GXW7_9BACT
A0A133XEV3_9RHOO
A0A133ZRP1_9BACL
A0A134AFQ6_9FIRM
A0A135VBH3_9ARCH
A0A135VI65_9ARCH
A0A136JY45_9BACT
A0A136KR57_9BACT
A0A136PIF1_9ACTN
A0A136PXK0_9ACTN
A0A137STR4_9FIRM
A0A139CLW2_9EURY
A0A139NUU6_9STRE
A0A139WGR7_TRICA
A0A139XCE7_9CYAN
A0A142HCQ2_9BACT
A0A149VVN0_9PROT
A0A150IX95_9EURY
A0A150WNH8_BDEBC
A0A151EGW6_9EURY
A0A151F0U5_9EURY
A0A151F4D7_9EURY
A0A151F707_9EURY
A0A151FAQ8_9EURY
A0A151NM63_ALLMI
A0A151NM73_ALLMI
A0A151NMG1_ALLMI
A0A151WSS2_9HYME
A0A154P524_9HYME
A0A161LR15_9ACTN
A0A161MBF6_9ACTN
A0A162LVT6_9BACL
A0A163V3V8_9BACT
A0A164I2B1_9NOCA
A0A164L5D8_9NOCA
A0A166U7R7_9EURY
A0A166VRY0_9GAMM
A0A167F9A4_9BACL
A0A171BR63_9ACTN
A0A171BV69_9ACTN
A0A171C3U4_9ACTN
A0A171DJ40_9ACTN
A0A171DL18_9ACTN
A0A171DQR8_9ACTN
A0A176J647_9BACI
A0A177L5T9_9BACL
A0A194PXV0_PAPXU
A0A194QV09_PAPMA
A0JRW5_ARTS2
A0JS53_ARTS2
A0JYW6_ARTS2
A0KQM6_AERHH
A0LAA5_MAGMM
A0LFX7_SYNFM
A0LFY1_SYNFM
A0LFZ6_SYNFM
A0LJZ4_SYNFM
A0LLP2_SYNFM
A1K8E8_AZOSB
A1R1W0_ARTAT
A1WV37_HALHL
A1ZZS6_9BACT
A3CMM7_STRSV
A4C5V0_9GAMM
A4F6R2_SACEN
A4FR07_SACEN
A4XCB5_SALTO
A5I513_CLOBH
A5N3N8_CLOK5
A5N4B2_CLOK5
A6CGV9_9PLAN
A6FXJ9_9DELT
A6GDB5_9DELT
A6LV51_CLOB8
A6LV54_CLOB8
A6LZ59_CLOB8
A6M044_CLOB8
A6TNE9_ALKMQ
A6TPG0_ALKMQ
A8FHT8_BACP2
A8H2E3_SHEPA
A8ZS13_DESOH
A8ZVL0_DESOH
A8ZYQ4_DESOH
A9A3C7_NITMS
A9AUR7_HERA2
A9EWP9_SORC5
A9FBI8_SORC5
A9FG23_SORC5
B0P811_9FIRM
B0VFU9_CLOAI
B1VPM6_STRGG
B2A7N9_NATTJ
B2HT17_MYCMM
B2UH70_RALPJ
B3EBR1_GEOLS
B4D376_9BACT
B5GN11_STRC2
B5I920_9ACTN
B5WBG6_9BURK
B5YK03_THEYD
B5YLA1_THEYD
B6WSG7_9DELT
B6WSH0_9DELT
B6WY12_9DELT
B7J6H3_ACIF2
B8DII2_DESVM
B8DK66_DESVM
B8DK69_DESVM
B8DN32_DESVM
B8DQ66_DESVM
B8DQL1_DESVM
B8FEF5_DESAA
B8H6P5_PSECP
B8HBB9_PSECP
B8I5I5_CLOCE
B8J139_DESDA
B8J142_DESDA
B8J1B6_DESDA
B9KF39_CAMLR
B9LT45_HALLT
B9XCQ7_PEDPL
C0QAF0_DESAH
C0QAU2_DESAH
C0QDT4_DESAH
C0QG82_DESAH
C0QJH9_DESAH
C0QM47_DESAH
C0ZG77_BREBN
C2L001_9FIRM
C2W8M5_BACCE
C3XU74_BRAFL
C4S9L4_YERMO
C4S9M6_YERMO
C5BUW8_BEUC1
C6BUB6_DESAD
C6BW53_DESAD
C6D1F7_PAESJ
C6PPB2_9CLOT
C6W150_DYAFD
C7LNA7_DESBD
C7LNG1_DESBD
C7LNG2_DESBD
C7LXA6_DESBD
C7NF81_KYTSD
C7PN04_CHIPD
C8NA09_9GAMM
C8VXF2_DESAS
C8W135_DESAS
C8W1N5_DESAS
C8W3M3_DESAS
C8X0P9_DESRD
C8X1K1_DESRD
C8X859_NAKMY
C8XFZ2_NAKMY
C9ZG75_STRSW
D0GPI1_9FUSO
D1AJB7_SEBTE
D1ARC8_SEBTE
D1VU41_9FIRM
D1YV54_METPS
D1YYN2_METPS
D2AUM0_STRRD
D2B4L9_STRRD
D2B708_STRRD
D2BAA0_STRRD
D2Q1M0_KRIFD
D3D454_9ACTN
D3D9W3_9ACTN
D3EIN6_GEOS4
D3PX19_STANL
D3QAQ2_STANL
D3QB50_STANL
D3QBF8_STANL
D4CK61_9FIRM
D4TRE0_9CYAN
D5C1X2_NITHN
D5DPF2_BACMQ
D5E2P4_BACMQ
D5EBN6_METMS
D5UHV0_CELFN
D5XE34_THEPJ
D6GR03_FILAD
D6KFM2_9ACTN
D6TS91_9CHLR
D6TS92_9CHLR
D6TWJ2_9CHLR
D6U833_9CHLR
D6XXT4_BACIE
D6Y580_THEBD
D6Z0E3_DESAT
D6Z5N0_DESAT
D7CI29_STRBB
D7N8P1_9FIRM
D8F9A4_9DELT
D8J7C2_HALJB
D8M8L1_BLAHO
D8PAL3_9BACT
D9R8W6_CLOSW
D9SZ77_MICAI
D9V9R7_9ACTN
D9W419_9ACTN
D9W739_9ACTN
D9WE22_9ACTN
D9X395_STRVT
E0E3Y4_9FIRM
E0I5P5_9BACL
E0MPE6_9RHOB
E1QLI2_DESB2
E1VG80_9GAMM
E1X4M5_HALMS
E2AW36_CAMFO
E2BY46_HARSA
E3CWM2_9BACT
E3E4G2_PAEPS
E3FWH2_STIAD
E3H0J4_ROTDC
E3HCX0_ILYPC
E3MQV6_CAERE
E4NUY5_HALBP
E4TQ71_MARTH
E5BFP2_9FUSO
E6VSP3_DESAO
E6VU14_DESAO
E6VUK1_DESAO
E6VUL0_DESAO
E7MPK0_9FIRM
E8N3C3_ANATU
E8RBV0_DESPD
E8RDH9_DESPD
E8RDI1_DESPD
E8RFM9_DESPD
E9GD23_DAPPU
E9GD24_DAPPU
F0JD49_DESDE
F0JDQ0_DESDE
F0JJY4_DESDE
F0Y7Y3_AURAN
F0Y8E3_AURAN
F2JKF9_CELLD
F2NEK0_DESAR
F2NEY3_DESAR
F2NHX3_DESAR
F2NHY8_DESAR
F3NA53_9ACTN
F3NN76_9ACTN
F3YW42_DESAF
F3YXA8_DESAF
F3Z484_DESAF
F4CPM7_PSEUX
F4H7J9_CELFA
F4X4X7_ACREC
F5LK12_9BACL
F5SBQ1_9BACL
F5XIV2_MICPN
F5XK10_MICPN
F5XNM7_MICPN
F6DK86_DESRL
F6DKR9_DESRL
F6DQJ1_DESRL
F6DVF4_DESRL
F7NL04_9FIRM
F8A988_THEID
F8AD41_THEID
F8C2R2_THEGP
F9MMX0_9FIRM
F9N523_9FIRM
F9RCP0_VIBSN
F9ZWD6_METMM
G1UN56_9DELT
G1UN59_9DELT
G1UX48_9DELT
G2FKK5_9FIRM
G2FLD7_9FIRM
G2FRK8_9FIRM
G2G232_9FIRM
G2G405_9ACTN
G2J5F9_PSEUL
G2KLW3_MICAA
G2LK09_CHLTF
G2N9V4_STREK
G2NC22_STREK
G2P7Y3_STRVO
G4D275_9FIRM
G5GI48_9FIRM
G7CB30_MYCT3
G7CEQ0_MYCT3
G7CJ94_MYCT3
G7GUG7_9ACTN
G7M214_9CLOT
G7M555_9CLOT
G7Q7X2_9DELT
G7Q841_9DELT
G7QB20_9DELT
G7QB23_9DELT
G7W8N1_DESOD
G7WD35_DESOD
G7WIX6_DESOD
G8TGJ3_NIAKG
G9WNH0_9FIRM
H0PRJ0_9RHOO
H0Q085_9RHOO
H0QIR9_ARTGO
H0QP36_ARTGO
H0QQG2_ARTGO
H1HTT1_9FIRM
H1Y1E4_9SPHI
H2W541_CAEJA
H3DWS7_PRIPA
H3SAN4_9BACL
H3SNV0_9BACL
H5V9Q5_HELBI
H5XUZ9_9FIRM
H5XV45_9FIRM
H6LJL7_ACEWD
H6MSJ3_GORPV
H6MYX0_GORPV
H6NDD0_9BACL
H6R6Q7_NOCCG
H8MF61_CORCM
H8MUI1_CORCM
I0H737_ACTM4
I0KEW4_9BACT
I0KZT6_9ACTN
I1DWK2_9GAMM
I1GG78_AMPQE
I2GI65_9BACT
I4C0P0_DESTA
I4C2U3_DESTA
I4EEG6_9CHLR
I4EF59_9CHLR
I4VWN1_9GAMM
I4YX66_9RHIZ
I5AXX5_9DELT
I5AXX7_9DELT
I6WWS5_PROPF
I7HC77_9HELI
I8RBN3_9FIRM
I8RHX4_9FIRM
I8UIP7_9BACI
I9LGZ6_9FIRM
J0MVJ7_9CLOT
J1RDZ2_9ACTN
J2JRC7_9ACTN
J4K9U1_9FIRM
J4KAA7_9FIRM
J4ULP1_9FIRM
J7J067_DESMD
J7J338_DESMD
J7LAG2_NOCAA
J9LTG9_ACYPI
J9RI53_9ACTN
K0EQL2_9NOCA
K0F205_9NOCA
K0K454_SACES
K0NF04_DESTT
K0NHZ3_DESTT
K0NT02_DESTT
K0RCK4_THAOC
K1QPR0_CRAGI
K4ZH76_PAEAL
K6CC09_BACAZ
K6CR53_9BACI
K6U326_9CLOT
K6W8C1_9MICO
K6WLQ7_9MICO
K6X451_9ACTN
K6Y454_9ALTE
K7FIP3_PELSI
K7JPF5_NASVI
K7RR01_PROA4
K8W951_9GAMM
K8WRI3_9GAMM
K9E197_9BURK
K9VAV7_9CYAN
K9WGD0_9CYAN
L0F3J6_DESDL
L0K482_9EURY
L1KQW0_9ACTN
L1MIT4_9CORY
L8EJJ4_STRRM
M1MM76_9CLOT
M1PP95_DESSD
M1PS47_DESSD
M1WKS0_DESPC
M1WN40_DESPC
M1WP10_DESPC
M2ZZT8_STRMB
M4YPL6_9EURY
N0B2G6_9BACI
N1VAJ3_9MICC
N8ZRR0_9GAMM
PPS_BACSU
Q0P8J6_CAMJE
Q0W544_METAR
Q189C8_PEPD6
Q1NMC1_9DELT
Q1NQN5_9DELT
Q24PN4_DESHY
Q24R23_DESHY
Q2J9J2_FRASC
Q2S9J9_HAHCH
Q2Y8K7_NITMU
Q3A061_PELCD
Q3IS25_NATPD
Q466P7_METBF
Q62U64_BACLD
Q65IJ2_BACLD
Q65MZ1_BACLD
Q6AQ21_DESPS
Q6MIK2_BDEBA
Q726D9_DESVH
Q727W5_DESVH
Q72FG7_DESVH
Q72FR1_DESVH
Q73QU4_TREDE
Q7MZ03_PHOLL
Q7VG86_HELHP
Q81BR3_BACCR
Q81NR1_BACAN
Q82HI6_STRAW
Q8CJQ2_STRCO
Q8TN35_METAC
Q97LM3_CLOAB
R4KDQ6_9FIRM
R4KJ80_9FIRM
R4KJB7_9FIRM
R4KLT5_9FIRM
R4LS13_9ACTN
R4YN17_OLEAN
R5JEI0_9FIRM
R5K4X1_9CLOT
R5P240_9CLOT
R5WKZ3_9FIRM
R6AIZ5_9CLOT
R6BW24_9CLOT
R9J4N6_9FIRM
R9J612_9FIRM
R9JXB2_9FIRM
S0FW16_9DELT
S0ISM3_9FIRM
S2XJH3_9BACL
S2YX64_9ACTN
S3L3S6_TREMA
S3ZKG0_9ACTN
S4XG56_SORCE
S4YA21_SORCE
S6GPQ0_9GAMM
S7TKI3_9DELT
S7U1G0_9DELT
S7U1S3_9DELT
S7U4U5_9DELT
S7U5G2_9DELT
S7ULA5_9DELT
S7UPD4_DESML
S7V4P7_9DELT
S7V4Q0_9DELT
S7VDM4_DESML
S9QI80_9DELT
S9QW70_9DELT
T0AX18_9RHOO
T0DDV5_9DELT
T0NCE2_9CLOT
T0PBN0_PHOTE
T0QZK1_9DELT
T0R5Q5_9DELT
T1CMY1_9HELI
T1JWK3_TETUR
T2GDU5_DESGI
T2GEG5_DESGI
T2GF17_DESGI
U1J4U2_9GAMM
U2D6C6_9FIRM
U2RJ56_9FUSO
U3TVJ0_9ENTR
U5E7G4_NOCAS
U5SEU0_9LACT
U6EAS0_9EURY
U7D2F4_9BACT
V1CKD4_9FIRM
V2Y4S7_9FIRM
V2Z5N3_9FIRM
V3T674_SERS3
V4IXZ7_9DELT
V5AYY9_ENTCL
V6JYB9_9ACTN
V6KUU7_9ACTN
V6M6P0_9BACL
V9W6T4_9BACL
W1G113_ECOLX
W1H1B0_KLEPN
W1Q4X5_ABIDE
W2BZ41_9FIRM
W2ES98_9ACTN
W3AQ74_9FIRM
W4LPD0_9BACT
W4VAF0_9FIRM
W4YR54_STRPU
W5TD88_9NOCA
W5TP10_9NOCA
W5W1T9_9PSEU
W5W8N5_9PSEU
W5WEC4_9PSEU
W5WG22_9PSEU
W5X8V1_BDEBC
W6TZL5_9SPHI
W7BD26_9LIST
W7D5F1_9LIST
W7S9J9_9PSEU
W8TIY2_EUBAC
W8V7A0_YEREN
W8WYF0_CASDE
W9B3Q8_9MYCO
W9GJW6_9MICO
X4ZCY9_9BACL
X5JBM7_9NOST
X8FM65_MYCUL
YVKC_BACSU
Z9JQ98_9MICO
Z9JWL4_9MICO
