# Supplementary material for: Widespread evolutionary crosstalk among protein domains in the context of multi-domain proteins
Source: PLoS One. 2018 Aug 31;13(8):e0203085. doi: 10.1371/journal.pone.0203085 (PMC6118372; doi:10.1371/journal.pone.0203085)
Supplement: S1 File — This archive contains a file presenting the list of UniProt identifiers of the URPs sequences included in the multi-domain MSAs for each of the 2,063 studied multi-domain architectures, and files containing the values of MI¯ and nMI¯ for individual domain pairs before and after domain sequence shuffling. (GZ) [file pone.0203085.s001.tar.gz › ./Pfam_family_vectors/PF11717_PF01853_all_alignment_sequences_UniProt_IDs]

A0A010QG72_9PEZI
A0A014N535_9HYPO
A0A015I2F2_9GLOM
A0A015I4H6_9GLOM
A0A015LBY8_9GLOM
A0A015MSG8_9GLOM
A0A016RZ90_9BILA
A0A016S0B4_9BILA
A0A016T1F5_9BILA
A0A016U226_9BILA
A0A022Q7L6_ERYGU
A0A023BBQ3_GRENI
A0A024G2L8_9STRA
A0A024T7M7_9STRA
A0A024T7T4_9STRA
A0A024T7W5_9STRA
A0A024T8M7_9STRA
A0A024VR97_PLAFA
A0A024W658_PLAFA
A0A024WPU0_PLAFA
A0A026VUS1_CERBI
A0A026WZT6_CERBI
A0A044SBR8_ONCVO
A0A044T773_ONCVO
A0A044VE59_ONCVO
A0A058Z6S1_9EUKA
A0A058Z7X7_9EUKA
A0A059BYU4_EUCGR
A0A059BZ94_EUCGR
A0A059ENX4_9MICR
A0A059EYE2_9MICR
A0A059JCV1_9EURO
A0A059LIB3_9CHLO
A0A060SH67_PYCCI
A0A060SLH7_PYCCI
A0A061D397_BABBI
A0A061FFS4_THECC
A0A061FGJ5_THECC
A0A061HB78_9BASI
A0A061J0Q5_TRYRA
A0A063C3Z6_9HYPO
A0A066VEK8_9HOMO
A0A066VU27_9BASI
A0A066WFX1_9BASI
A0A066XJ28_COLSU
A0A067CPV6_SAPPC
A0A067GZD9_CITSI
A0A067KCM9_JATCU
A0A067NA53_9HOMO
A0A067NDN2_9HOMO
A0A067NKY5_PLEOS
A0A067NSU9_PLEOS
A0A067PRP5_9HOMO
A0A067Q2S7_9HOMO
A0A067QV68_ZOONE
A0A067RI46_ZOONE
A0A067SLY3_9AGAR
A0A067T5I1_9AGAR
A0A068RN89_9FUNG
A0A068XLY9_HYMMI
A0A068Y0I9_ECHMU
A0A068Y9X6_ECHMU
A0A072NZ69_9EURO
A0A074S723_9HOMO
A0A074SHI1_9HOMO
A0A074SV46_HAMHA
A0A074T5F0_HAMHA
A0A074VQA9_9PEZI
A0A074WJI5_9PEZI
A0A074XR82_AURPU
A0A074Z1Q5_9PEZI
A0A074ZMF9_9TREM
A0A074ZS21_9TREM
A0A075AUF1_9FUNG
A0A077Z056_TRITR
A0A077ZAN9_TRITR
A0A078A9D4_STYLE
A0A078AWA2_STYLE
A0A078BYR5_BRANA
A0A078CVS7_BRANA
A0A078G229_BRANA
A0A078G885_BRANA
A0A081CB54_PSEA2
A0A084FXJ0_9PEZI
A0A084QFL6_9HYPO
A0A084W237_ANOSI
A0A084WB62_ANOSI
A0A085NFZ2_9BILA
A0A085NJP1_9BILA
A0A086SY83_ACRC1
A0A087SFH3_AUXPR
A0A087SG77_AUXPR
A0A087UL24_9ARAC
A0A087XX94_POEFO
A0A087YNY4_POEFO
A0A087ZR86_APIME
A0A087ZZM3_APIME
A0A090D4X5_PODAN
A0A090LI93_STRRB
A0A090LJZ3_STRRB
A0A090M490_OSTTA
A0A091DDQ0_FUKDA
A0A091DW28_FUKDA
A0A091MFI2_9PASS
A0A091MYY1_CARIC
A0A093YC81_9PEZI
A0A093ZRB2_9PEZI
A0A093ZZU4_9PEZI
A0A094A709_9PEZI
A0A094BGX9_9PEZI
A0A094D1L3_9PEZI
A0A094E0G2_9PEZI
A0A094FLY4_9PEZI
A0A094FYT8_9PEZI
A0A094G9E2_9PEZI
A0A094H2R8_9PEZI
A0A094H7A2_9PEZI
A0A094IJ27_9PEZI
A0A095D2V7_CRYGR
A0A095EQY6_CRYGR
A0A096MAC7_POEFO
A0A096MZF0_PAPAN
A0A096NHX8_PAPAN
A0A096QHY9_MAIZE
A0A098VT11_9MICR
A0A099P3N3_PICKU
A0A0A0KRK8_CUCSA
A0A0A1NI50_9FUNG
A0A0A1TDP7_9HYPO
A0A0A2KFL5_PENIT
A0A0A2KWN1_PENEN
A0A0A2VUJ8_BEABA
A0A0A8L9V0_9SACH
A0A0B0MUN0_GOSAR
A0A0B0NHE1_GOSAR
A0A0B1PIQ3_UNCNE
A0A0B2R1Q7_GLYSO
A0A0B2UF04_9MICR
A0A0B2X0E2_9HYPO
A0A0B4H9I8_9HYPO
A0A0B7NJ92_9FUNG
A0A0C2MCY8_THEKT
A0A0C2WKY5_9HOMO
A0A0C2WVX1_AMAMU
A0A0C2Y5W3_HEBCY
A0A0C3B681_9HOMO
A0A0C3BR10_HEBCY
A0A0C3DDX9_9PEZI
A0A0C3EMC8_9HOMO
A0A0C3EP29_9HOMO
A0A0C3KJU4_PISTI
A0A0C3L953_9HOMO
A0A0C3RQD0_PHLGI
A0A0C3S7W0_PHLGI
A0A0C7N3T5_9SACH
A0A0C9M0P8_9FUNG
A0A0C9MKK6_9FUNG
A0A0C9MLA4_9FUNG
A0A0C9YPJ1_9AGAR
A0A0C9ZPK4_9HOMO
A0A0D0A266_9HOMO
A0A0D0B1G8_9HOMO
A0A0D0CTZ1_9HOMO
A0A0D0DHM9_9HOMO
A0A0D1EA79_USTMA
A0A0D1XAJ5_9PEZI
A0A0D1XYR8_9EURO
A0A0D1ZIX9_9EURO
A0A0D2BQ66_9EURO
A0A0D2CR07_9EURO
A0A0D2DAG2_9EURO
A0A0D2EY24_9EURO
A0A0D2F8P5_9EURO
A0A0D2FQ01_9EURO
A0A0D2GYJ9_9EURO
A0A0D2KA84_9CHLO
A0A0D2KCL2_9EURO
A0A0D2L252_9AGAR
A0A0D2R1X1_GOSRA
A0A0D2S7E1_GOSRA
A0A0D2TQP6_GOSRA
A0A0D2U8D7_CAPO3
A0A0D2U8U6_GOSRA
A0A0D2UT38_GOSRA
A0A0D2V5K9_GOSRA
A0A0D2Y518_FUSO4
A0A0D3EGP2_BRAOL
A0A0D3GTT5_9ORYZ
A0A0D7A1I3_9AGAR
A0A0D7AFI3_9AGAR
A0A0D7BW66_9HOMO
A0A0D8XYG2_DICVI
A0A0D8Y3H3_DICVI
A0A0D9NE54_ASPFA
A0A0D9QLH2_PLAFR
A0A0D9R0A4_CHLSB
A0A0D9R6L5_CHLSB
A0A0D9X1R4_9ORYZ
A0A0E0AMZ2_9ORYZ
A0A0E0LNL1_ORYPU
A0A0E0QBJ2_ORYRU
A0A0E9NFH8_9ASCO
A0A0E9NMB6_9ASCO
A0A0F0I716_ASPPU
A0A0F4GFV7_9PEZI
A0A0F4X5K1_HANUV
A0A0F4YHB2_TALEM
A0A0F4ZCL1_9PEZI
A0A0F7U0J4_9EURO
A0A0F7U343_9EURO
A0A0F7ZFT1_9HYPO
A0A0F7ZSG9_9HYPO
A0A0F8C863_LARCR
A0A0F8XFN7_9EURO
A0A0F9WH11_9MICR
A0A0G0A641_TRIHA
A0A0G2E2M7_9EURO
A0A0G2FN31_9PEZI
A0A0G2I6F7_9PEZI
A0A0G2J8D3_9EURO
A0A0G2KA75_RAT
A0A0G4EUH8_VITBC
A0A0G4GF48_VITBC
A0A0G4GXD8_VITBC
A0A0G4IK47_PLABS
A0A0G4J755_PLABS
A0A0G4LLY8_9PEZI
A0A0G4N408_9PEZI
A0A0G4PPN4_PENCA
A0A0H1BS99_9EURO
A0A0H2RZ86_9HOMO
A0A0H5BRX2_BRUMA
A0A0H5S5C0_BRUMA
A0A0J0XYS8_9TREE
A0A0J1BA49_9TREE
A0A0J6Y1Z1_COCIT
A0A0J7L772_LASNI
A0A0J7NNV4_LASNI
A0A0J8D1L5_BETVU
A0A0J8R1N1_COCIT
A0A0J8RKZ0_COCIT
A0A0J9XXY8_BRUMA
A0A0J9YBZ0_BRUMA
A0A0K0CYN1_ANGCA
A0A0K0DK82_ANGCA
A0A0K0DWT7_STRER
A0A0K0F787_9BILA
A0A0K0F793_9BILA
A0A0K0JI70_BRUMA
A0A0K6G7M8_9HOMO
A0A0K6GD24_9HOMO
A0A0K8LRZ7_9EURO
A0A0K9PCW3_ZOSMR
A0A0K9R032_SPIOL
A0A0L0CYL4_PLAFA
A0A0L0D7V8_THETB
A0A0L0DR78_THETB
A0A0L0GD97_9EUKA
A0A0L0H620_SPIPN
A0A0L0H6Q7_SPIPN
A0A0L0HLD7_SPIPN
A0A0L0NBK8_9HYPO
A0A0L0P6X1_9ASCO
A0A0L0ST48_ALLMA
A0A0L0VBD3_9BASI
A0A0L1HZ17_9PLEO
A0A0L1I7F1_PLAFA
A0A0L1KCZ6_9EUGL
A0A0L6VAL4_9BASI
A0A0L6WCB8_9AGAR
A0A0L6WCT5_9AGAR
A0A0L7KNQ1_9NEOP
A0A0L7L2T3_9NEOP
A0A0L7LYJ6_PLAF4
A0A0L7QQJ7_9HYME
A0A0L7QT97_9HYME
A0A0L8G575_OCTBM
A0A0L9SQL9_9HYPO
A0A0L9UJR8_PHAAN
A0A0L9UKJ2_PHAAN
A0A0M0JZA9_9EUKA
A0A0M3ICR3_ASCLU
A0A0M3K002_ANISI
A0A0M3KBX1_ANISI
A0A0M8MWG9_9BASI
A0A0M8NYU7_9EURO
A0A0M9ABR3_9HYME
A0A0M9EX00_9HYPO
A0A0M9FW78_9TRYP
A0A0M9VV77_9HYPO
A0A0N0P5B0_LEPSE
A0A0N1H9Z6_9EURO
A0A0N4SWZ2_BRUPA
A0A0N4T4A0_BRUPA
A0A0N4T7V7_BRUPA
A0A0N4U716_DRAME
A0A0N4V3R6_ENTVE
A0A0N4VI56_ENTVE
A0A0N4WI68_HAEPC
A0A0N4WL80_HAEPC
A0A0N4XWK7_NIPBR
A0A0N4ZI69_PARTI
A0A0N4ZI75_PARTI
A0A0N5A8C5_9BILA
A0A0N5ATG5_9BILA
A0A0N5AU29_9BILA
A0A0N5BVP7_STREA
A0A0N5BVQ3_STREA
A0A0N5CV00_THECL
A0A0N5CZJ7_THECL
A0A0N5D189_THECL
A0A0N5DJ29_TRIMR
A0A0N5E771_TRIMR
A0A0N5E7A9_TRIMR
A0A0N5E7G8_TRIMR
A0A0P1A763_9STRA
A0A0P4UIU2_ROSNE
A0A0P7VCR8_9TELE
A0A0P7XP38_9TELE
A0A0P8ZKE3_DROAN
A0A0R0K7Z3_SOYBN
A0A0R0LVH6_9MICR
A0A0R3NTW4_DROPS
A0A0R3PP19_ANGCS
A0A0R3Q6F2_9BILA
A0A0R3QSY8_9BILA
A0A0R3REN3_BRUMA
A0A0R3RPA6_9BILA
A0A0R3RQU5_9BILA
A0A0R3S8R8_HYMDI
A0A0R3SMW9_HYMDI
A0A0R3T3T9_HYMNN
A0A0R3UEN4_9CEST
A0A0R3VTA4_TAEAS
A0A0R3VTR5_TAEAS
A0A0R3X6J6_HYDTA
A0A0R3X735_HYDTA
A0A0R4IZD0_DANRE
A0A0S4IZ19_BODSA
A0A0S7DNI8_9EURO
A0A0U1M4S7_9EURO
A0A0U5G1Y2_9EURO
A0A0V0QDT2_PSEPJ
A0A0V0QFQ1_PSEPJ
A0A0V0RF33_9BILA
A0A0V0RFS2_9BILA
A0A0V0RM46_9BILA
A0A0V0S305_9BILA
A0A0V0SBT4_9BILA
A0A0V0SBU7_9BILA
A0A0V0TDN4_9BILA
A0A0V0TH29_9BILA
A0A0V0TTZ8_9BILA
A0A0V0TV95_9BILA
A0A0V0UFN4_9BILA
A0A0V0V2R8_9BILA
A0A0V0V2T9_9BILA
A0A0V0V2U8_9BILA
A0A0V0V368_9BILA
A0A0V0V618_9BILA
A0A0V0VE22_9BILA
A0A0V0VG80_9BILA
A0A0V0W2F1_9BILA
A0A0V0WD29_9BILA
A0A0V0WDG6_9BILA
A0A0V0WM00_9BILA
A0A0V0WWC8_9BILA
A0A0V0XQ18_TRIPS
A0A0V0XR42_TRIPS
A0A0V0YEF2_TRIPS
A0A0V0Z7L5_9BILA
A0A0V0ZGL4_9BILA
A0A0V0ZKE9_9BILA
A0A0V0ZL37_9BILA
A0A0V0ZLG2_9BILA
A0A0V1AE83_9BILA
A0A0V1CKM1_TRIBR
A0A0V1CKU6_TRIBR
A0A0V1D987_TRIBR
A0A0V1D9K2_TRIBR
A0A0V1D9L0_TRIBR
A0A0V1D9T2_TRIBR
A0A0V1DA55_TRIBR
A0A0V1DA57_TRIBR
A0A0V1DDD3_TRIBR
A0A0V1GUV8_9BILA
A0A0V1H476_9BILA
A0A0V1H4M2_9BILA
A0A0V1H519_9BILA
A0A0V1H5F7_9BILA
A0A0V1HT51_9BILA
A0A0V1I146_9BILA
A0A0V1KYL8_9BILA
A0A0V1KYP0_9BILA
A0A0V1KYQ5_9BILA
A0A0V1L5V7_9BILA
A0A0V1LE47_9BILA
A0A0V1LRM5_9BILA
A0A0V1LSM5_9BILA
A0A0V1M752_9BILA
A0A0V1M820_9BILA
A0A0V1MAH5_9BILA
A0A0V1MBG0_9BILA
A0A0V1MKS1_9BILA
A0A0V1N983_9BILA
A0A0V1NN34_9BILA
A0A0V1NNJ1_9BILA
A0A0V1P159_9BILA
A0A0V1P1H9_9BILA
A0A0V1P1T7_9BILA
A0A0V1P2W5_9BILA
A0A0V1P910_9BILA
A0A0W0F5D6_9AGAR
A0A0W0FHP3_9AGAR
A0A0W4ZG41_PNECA
A0A0W4ZVE7_PNEJI
A0A0W8CBT7_PHYNI
A0A101MDK9_9EURO
A0A117E2S7_ASPNG
A0A120E7F9_9BASI
A0A131MAQ8_CAEEL
A0A131MAV3_CAEEL
A0A131ZUD0_SARSC
A0A132A494_SARSC
A0A132B3I8_9HELO
A0A135LQ10_PENPA
A0A135UIA4_9PEZI
A0A136JET0_9PEZI
A0A137P659_CONC2
A0A137QFX5_9AGAR
A0A137QUS3_9AGAR
A0A139A6V3_GONPR
A0A139H4P9_9PEZI
A0A139I485_9PEZI
A0A150VBP9_9PEZI
A0A151GY16_9HYPO
A0A151MZX5_ALLMI
A0A151SJR1_CAJCA
A0A151W804_HYPMA
A0A151WVB7_9HYME
A0A151X7H2_9HYME
A0A152A918_9MYCE
A0A154PHG8_9HYME
A0A154PHI3_9HYME
A0A158NA55_ATTCE
A0A158PBS7_ANGCA
A0A158PKU1_ANGCS
A0A158Q3Y3_DRAME
A0A162JLU1_CORDF
A0A162PKL5_9CRUS
A0A162QTT0_MUCCL
A0A163IPW7_DIDRA
A0A164NB41_9CRUS
A0A164R8K5_9HOMO
A0A164V9A4_9HOMO
A0A165D820_9BASI
A0A165FHL0_9APHY
A0A165GX66_9APHY
A0A165HBI6_9PEZI
A0A165K0X0_EXIGL
A0A165LFM7_EXIGL
A0A165PZB4_9APHY
A0A165Q909_9HOMO
A0A165SK42_9APHY
A0A165THG2_9HOMO
A0A165XNW9_DAUCA
A0A166H838_9HOMO
A0A166HDU2_9HOMO
A0A166JDH1_9HOMO
A0A166PG40_9HOMO
A0A166T628_9PEZI
A0A167AAV0_9PEZI
A0A167IZH3_9BASI
A0A167K0U4_9HYPO
A0A167PPU5_PHYB8
A0A168A6S5_9PEZI
A0A168M5H7_MUCCL
A0A176VBZ0_MARPO
A0A177CSP4_9PLEO
A0A177DEW3_ALTAL
A0A177EP00_9MICR
A0A178A7F7_9PLEO
A0A178DQ01_9PLEO
A0A179TX98_AJEDR
A0A179TYQ9_AJEDR
A0A180G3S3_PUCT1
A0A183AEW5_9TREM
A0A183CY62_9BILA
A0A183DTE1_9BILA
A0A183E959_9BILA
A0A183H8N1_9BILA
A0A183I1J9_9BILA
A0A183I3Z0_9BILA
A0A183I948_9BILA
A0A183IUA4_9BILA
A0A183JXN9_9TREM
A0A183KRL0_9TREM
A0A183N2Q0_9TREM
A0A183NT12_9TREM
A0A183R4B6_9TREM
A0A183S1R5_9TREM
A0A183S7Y4_SCHSO
A0A183THQ2_SCHSO
A0A183VSA2_TRIRE
A0A194PGJ9_PAPXU
A0A194PK37_PAPXU
A0A194QZ20_PAPMA
A0A194RRS9_PAPMA
A0DTL9_PARTE
A1CEC6_ASPCL
A1DFX1_NEOFI
A2DTA3_TRIVA
A2ENW6_TRIVA
A2EPN6_TRIVA
A2F6N9_TRIVA
A2F781_TRIVA
A2FPH6_TRIVA
A2FUS9_TRIVA
A2G4N9_TRIVA
A2G690_TRIVA
A2QFA7_ASPNC
A2YNW7_ORYSI
A3LNI3_PICST
A4H7H5_LEIBR
A4HVV6_LEIIN
A4S2G8_OSTLU
A4S305_OSTLU
A5DJW5_PICGU
A5DY23_LODEL
A5JPL6_BOMMO
A5K4J9_PLAVS
A6QUB9_AJECN
A7ASC0_BABBO
A7F8C8_SCLS1
A7S8T4_NEMVE
A7SMW6_NEMVE
A7TH51_VANPO
A8J386_CHLRE
A8N0R7_COPC7
A8N749_COPC7
A8XU69_CAEBR
A8XUQ8_CAEBR
A9RJM4_PHYPA
A9T381_PHYPA
B0D0S6_LACBS
B0G130_DICDI
B0R0X6_DANRE
B0W2A3_CULQU
B0WEL5_CULQU
B2WGV0_PYRTR
B3L4Y9_PLAKH
B3MR53_DROAN
B3MSL3_DROAN
B3RW46_TRIAD
B3S7S8_TRIAD
B4GQF8_DROPE
B4H3N8_DROPE
B4I0I1_DROSE
B4I121_DROSE
B4JKW1_DROGR
B4JNG5_DROGR
B4JPK1_DROGR
B4JRS4_DROGR
B4KHA7_DROMO
B4L1W3_DROMO
B4L6N2_DROMO
B4LQG9_DROVI
B4M7M5_DROVI
B4M8C2_DROVI
B4MTN5_DROWI
B4N1W0_DROWI
B4NPA9_DROWI
B4R499_DROSI
B5DJ87_DROPS
B6AC57_CRYMR
B6ADE4_CRYMR
B6HTJ4_PENRW
B6K311_SCHJY
B6Q9D0_TALMQ
B6Q9D1_TALMQ
B7FRP3_PHATC
B7Q2V1_IXOSC
B7Q9K5_IXOSC
B7XJY8_ENTBH
B8C892_THAPS
B8JKI8_DANRE
B8M2R0_TALSN
B8NNR7_ASPFN
B9GUG6_POPTR
B9H794_POPTR
B9QQG8_TOXGV
B9RJB9_RICCO
C0NP86_AJECG
C1E302_MICCC
C1EHC2_MICCC
C1EHI9_MICCC
C1GDR4_PARBD
C1GVI6_PARBA
C1MNF7_MICPC
C1MNM5_MICPC
C1N9E9_MICPC
C3XQG2_BRAFL
C4JEB2_UNCRE
C4R6T5_KOMPG
C4V792_NOSCE
C4Y336_CLAL4
C5DF01_LACTC
C5DXR9_ZYGRC
C5FM08_ARTOC
C5X2L1_SORBI
C7Z8F5_NECH7
C9STR2_VERA1
D0MTA7_PHYIT
D2A012_TRICA
D2H4P7_AILME
D2VA75_NAEGR
D4B5X6_ARTBC
D5GFQ3_TUBMM
D6WHU4_TRICA
D6XIY7_TRYB2
D7FJG2_ECTSI
D7G7K4_ECTSI
D7M268_ARALL
D7MRV8_ARALL
D8QC13_SCHCM
D8QKG5_SCHCM
D8R327_SELML
D8SMF4_SELML
D8TQT1_VOLCA
D8UIN5_VOLCA
E0VIN7_PEDHC
E0VL98_PEDHC
E1BMS5_BOVIN
E1FVH2_LOALO
E1G6T8_LOALO
E1G6X4_LOALO
E2A1K0_CAMFO
E2ATM8_CAMFO
E2BH53_HARSA
E2C6Q8_HARSA
E2QT63_CANLF
E2RE53_CANLF
E2RE71_CANLF
E3K100_PUCGT
E3LAC6_PUCGT
E3LLU7_CAERE
E3LPK7_CAERE
E3QIL4_COLGM
E3RP55_PYRTT
E4UR37_ARTGP
E4X6F2_OIKDI
E4XB50_OIKDI
E4XZA8_OIKDI
E4ZQ49_LEPMJ
E5SFF9_TRISP
E5SLH4_TRISP
E5SWT9_TRISP
E5SZ40_TRISP
E6ZTQ1_SPORE
E6ZYY7_SPORE
E7KUJ5_YEASL
E7M0L6_YEASV
E7QKX7_YEASZ
E9DD01_COCPS
E9EE82_METAQ
E9ERY1_METRA
E9GC17_DAPPU
E9IPR7_SOLIN
E9IXP2_SOLIN
ESA1_ASHGO
ESA1_ASPFU
ESA1_ASPOR
ESA1_CANAL
ESA1_CANGA
ESA1_CRYNJ
ESA1_DEBHA
ESA1_EMENI
ESA1_GIBZE
ESA1_KLULA
ESA1_NEUCR
ESA1_SCHPO
ESA1_USTMA
ESA1_YARLI
ESA1_YEAST
F0UN98_AJEC8
F0VAG3_NEOCL
F0VLC3_NEOCL
F0XSR0_GROCL
F0YEA3_AURAN
F0YQ63_AURAN
F0ZF82_DICPU
F1MP98_BOVIN
F1QX50_DANRE
F1RIR8_PIG
F1RRK4_PIG
F2PK11_TRIEC
F2SQW8_TRIRC
F2U7H2_SALR5
F2ULI6_SALR5
F4PJ50_DICFS
F4PJ52_DICFS
F4RA27_MELLP
F4WNJ3_ACREC
F4X1D6_ACREC
F6H0N1_VITVI
F6QZE4_MACMU
F6SA03_CALJA
F6SP03_MONDO
F6SWT5_XENTR
F6UXD9_HORSE
F7AWF2_MONDO
F7B2S8_HORSE
F7DYY3_XENTR
F7FU99_MACMU
F7FUA3_MACMU
F7GZJ8_CALJA
F7H9S6_CALJA
F7HL51_CALJA
F7HRR5_CALJA
F7W7R8_SORMK
F9FD34_FUSOF
F9XIV7_ZYMTI
G0MJD0_CAEBE
G0NX68_CAEBE
G0PMS2_CAEBE
G0QL13_ICHMG
G0RAB4_HYPJQ
G0S3X6_CHATD
G0VBC0_NAUCC
G0WB13_NAUDC
G1LL01_AILME
G1MG58_AILME
G1P372_MYOLU
G1PC54_MYOLU
G1R1I6_NOMLE
G1S288_NOMLE
G1SH87_RABIT
G1TEY7_RABIT
G1X0F4_ARTOA
G2QKQ9_MYCTT
G2RE94_THITE
G2XJ11_VERDV
G2XRY3_BOTF4
G3AXU8_CANTC
G3I7D3_CRIGR
G3IDM8_CRIGR
G3J3Z3_CORMM
G3PQ17_GASAC
G3QAR0_GASAC
G3QAR1_GASAC
G3QAR2_GASAC
G3QAR3_GASAC
G3QL80_GORGO
G3RNG8_GORGO
G3S5C2_GORGO
G3TCI2_LOXAF
G3TFJ3_LOXAF
G3VG62_SARHA
G3WE75_SARHA
G3Y2Q6_ASPNA
G4LXT0_SCHMA
G4NIS4_MAGO7
G4TAJ0_SERID
G4UJF3_NEUT9
G4VED7_SCHMA
G5B6J4_HETGA
G5BYC4_HETGA
G6CZK5_DANPL
G6DER4_DANPL
G7E6K3_MIXOS
G7E6K4_MIXOS
G7IVB8_MEDTR
G7PPH5_MACFA
G7Q102_MACFA
G7XCH8_ASPKW
G8BGW8_CANPC
G8BSE3_TETPH
G8JNR5_ERECY
G8YI80_PICSO
G8ZMV7_TORDC
G9NAG4_HYPVG
G9NS61_HYPAI
H0UV75_CAVPO
H0VPB3_CAVPO
H0XAK1_OTOGA
H0XB88_OTOGA
H1V5T7_COLHI
H2AN70_KAZAF
H2KNG9_CLOSI
H2KUD1_CLOSI
H2L6F4_ORYLA
H2NCU4_PONAB
H2NQS1_PONAB
H2Q441_PANTR
H2QAZ7_PANTR
H2RH56_PANTR
H2SA34_TAKRU
H2V025_TAKRU
H2V026_TAKRU
H2V027_TAKRU
H2V028_TAKRU
H2V029_TAKRU
H2W8V1_CAEJA
H2WH43_CAEJA
H2XN29_CIOIN
H2XZY0_CIOIN
H2YRS3_CIOSA
H2YRS4_CIOSA
H2YRS5_CIOSA
H2YRS6_CIOSA
H2YRS7_CIOSA
H2YRS8_CIOSA
H3A8L0_LATCH
H3APV3_LATCH
H3D150_TETNG
H3D2F6_TETNG
H3DSQ4_PRIPA
H3HBV1_PHYRM
H6C6F8_EXODN
H8Z922_NEMS1
H9GBU7_ANOCA
I0Z823_COCSC
I1BNV5_RHIO9
I1CM66_RHIO9
I1G988_AMPQE
I1GBI6_AMPQE
I1GS50_BRADI
I1KFP7_SOYBN
I1QCE3_ORYGL
I2FS08_USTH4
I2G608_USTH4
I2H0U6_TETBL
I3EKG8_NEMP3
I3JCZ6_ORENI
I3JSN2_ORENI
I3LX32_ICTTR
I3M1R0_ICTTR
I4Y6Y2_WALMC
I7LUB5_TETTS
I7LW51_TETTS
I7MI80_TETTS
J3MN67_ORYBR
J3NNW5_GAGT3
J4G4H1_9APHY
J4GA88_9APHY
J5JS22_BEAB2
J7S163_KAZNA
J8Q1T8_SACAR
J8TR37_SACK1
J9BBD2_WUCBA
J9DQ86_EDHAE
J9F2T7_WUCBA
J9FZW9_9SPIT
J9I2U3_9SPIT
J9K529_ACYPI
J9LJ09_ACYPI
J9LYZ4_ACYPI
K0KH43_WICCF
K1R4Z7_CRAGI
K1RUZ0_CRAGI
K1WGU1_TRIAC
K1XZR1_MARBU
K2NHD9_TRYCR
K2S995_MACPH
K3VBU5_FUSPC
K3X8D6_PYTUL
K3ZTC5_SETIT
K4D6F6_SOLLC
K5V9A3_PHACS
K5XIN4_AGABU
K5XZ46_AGABU
K6UDE5_9APIC
K7F4S3_PELSI
K7F4S7_PELSI
K7GPZ7_PIG
K7IMA7_NASVI
K9F828_PEND2
KAT5_HUMAN
KAT5_MOUSE
KAT5_PONAB
KAT5_RAT
KAT8_HUMAN
KAT8_MOUSE
KAT8_RAT
L0PFY3_PNEJ8
L1IHD0_GUITH
L1IVM2_GUITH
L1LEN4_THEEQ
L2FPJ5_COLGN
L2GNU3_VITCO
L2GTT8_VAVCU
L5KJQ6_PTEAL
L5KRC7_PTEAL
L5LEM5_MYODS
L7FKC5_ENTIV
L7JTF2_TRAHO
L8G7W7_PSED2
L8H8Q1_ACACA
L8WSI9_THACA
L9KVC3_TUPCH
L9KYT4_TUPCH
M0T5V6_MUSAM
M1V8K6_CYAM1
M1VY70_CLAP2
M2MZC9_BAUCO
M2RET3_CERS8
M2TLL7_COCSN
M2TX90_COCH5
M2XP49_GALSU
M3A1Q7_PSEFD
M3J0E5_CANMX
M3VTZ6_FELCA
M3VYT8_FELCA
M3YJ91_MUSPF
M3YJM1_MUSPF
M3ZHU1_XIPMA
M3ZSK9_XIPMA
M4BN24_HYAAE
M4CYV2_BRARP
M4F9M1_BRARP
M5BQK0_THACB
M5G5R2_DACPD
M5XW00_PRUPE
M7BMV5_CHEMY
M7NND1_PNEMU
M7SHG7_EUTLA
M7UP48_BOTF1
M7WMY9_RHOT1
M7YB94_TRIUA
M9MC28_PSEA3
M9PGN1_DROME
M9PH08_DROME
MOF_DROME
MYST1_ARATH
MYST1_ORYSJ
MYST2_ARATH
N1JC14_BLUG1
N1PE76_DOTSN
N1QHX4_SPHMS
N1RKN0_FUSC4
N4UYM5_FUSC1
N4VWI8_COLOR
N6TF53_DENPD
Q010Z9_OSTTA
Q0CHU4_ASPTN
Q0TVG3_PHANO
Q16HC8_AEDAE
Q171E0_AEDAE
Q28CP4_XENTR
Q29I48_DROPS
Q29JC6_DROPS
Q2H344_CHAGB
Q4DJ31_TRYCC
Q4DUW6_TRYCC
Q4N7S1_THEPA
Q4QFX1_LEIMA
Q4UHT8_THEAN
Q4X6C9_PLACH
Q4XXB4_PLACH
Q4YA56_PLABA
Q4YB51_PLABA
Q5CPZ1_CRYPI
Q5CX42_CRYPI
Q5K7A8_CRYNJ
Q5U8N1_ENTHI
Q6DHD0_DANRE
Q7PXS0_ANOGA
Q7Q030_ANOGA
Q869X5_DICDI
Q8III2_PLAF7
Q8SR51_ENCCU
Q8W513_MAIZE
R0GM13_9BRAS
R0KI08_SETT2
R0KP03_NOSB1
R0KUW4_NOSB1
R1D8B5_EMIHU
R1GZY5_BOTPV
R7SSV9_DICSQ
R7YG26_CONA1
R8BX38_TOGMI
R9AD68_WALI9
R9NWP0_PSEHS
R9P6R4_PSEHS
S0EFE8_GIBF5
S2J560_MUCC1
S2JM44_MUCC1
S3CB75_OPHP1
S3DH80_GLAL2
S6E6N9_ZYGB2
S7MT84_MYOBR
S7Q2Q1_MYOBR
S7QE58_GLOTA
S7XVL7_SPRLO
S7ZNN0_PENO1
S8A4N9_DACHA
S8ELC1_FOMPI
S8FI83_FOMPI
S9UJX4_9TRYP
S9V4N3_9TRYP
S9W339_9TRYP
S9X9K6_SCHCR
T0L3U9_9MICR
T0LAQ0_COLGC
T0M680_CAMFR
T0MH43_CAMFR
T0RNG0_9STRA
T1ELY3_HELRO
T1G978_HELRO
T1HIW2_RHOPR
T1I7X0_RHOPR
T1J7N6_STRMM
T1KUQ3_TETUR
T1L0F9_TETUR
T5AEH5_OPHSC
TIP60_CAEEL
TIP60_DROME
U1G9X0_ENDPU
U1MG76_ASCSU
U1NUP4_ASCSU
U4LIW9_PYROM
U4USM5_DENPD
U5H8E4_USTV1
U6G0L5_9EIME
U6GHX7_EIMAC
U6KRE1_EIMTE
U6L312_EIMTE
U6L875_9EIME
U6LRB0_9EIME
U6MA98_EIMMA
U6MID6_9EIME
U6MIZ3_EIMMA
U6MTI6_9EIME
U6NRE5_HAECO
U7PZ00_SPOS1
U9SHW8_RHIID
U9SUC2_RHIID
U9T720_RHIID
U9UVC6_RHIID
V2XBI0_MONRO
V2XZ54_MONRO
V3ZV31_LOTGI
V4KJM1_EUTSA
V4LB57_EUTSA
V4T7A2_9ROSI
V4Z703_TOXGV
V5BHR3_TRYCR
V5FT40_BYSSN
V5GR48_KALBG
V7BUM2_PHAVU
V8NH53_OPHHA
V9F4D4_PHYPR
V9F5C9_PHYPR
W1NFR6_AMBTC
W1QG78_OGAPD
W2Q5U9_PHYPN
W2Q6Q0_PHYPN
W2S1J9_9EURO
W2SSE7_NECAM
W2Z8Z2_PHYPR
W2Z9T8_PHYPR
W3WQ23_9PEZI
W4FQR7_9STRA
W4FQS6_9STRA
W4FQT0_9STRA
W4FSA7_9STRA
W4FSB1_9STRA
W4FT55_9STRA
W4FT60_9STRA
W4ISR7_PLAFP
W4K6D2_9HOMO
W4ZHX3_STRPU
W5B2B7_WHEAT
W5C905_WHEAT
W5J6N3_ANODA
W5JIB0_ANODA
W5KP25_ASTMX
W5KQQ9_ASTMX
W5PG23_SHEEP
W5Q8A3_SHEEP
W6KSG8_9TRYP
W6L8P6_9TRYP
W6MQP5_9ASCO
W6QQG8_PENRF
W6UJH2_ECHGR
W6USH5_ECHGR
W6YKM5_COCCA
W7AHA3_PLAVN
W7AJE3_9APIC
W7HZL7_9PEZI
W7JLQ3_PLAFA
W7JTB1_PLAFO
W7TBF8_9STRA
W7TQH6_9STRA
W9CKR8_9HELO
W9QZG1_9ROSA
W9WB86_9EURO
W9Y2P4_9EURO
W9Y6G5_9EURO
W9YXR3_9EURO
X0CGS0_FUSOX
X0KB45_FUSOX
X1WKV8_ACYPI
X1XTV3_ACYPI
X6NB85_RETFI
