# Supplementary material for: Widespread evolutionary crosstalk among protein domains in the context of multi-domain proteins
Source: PLoS One. 2018 Aug 31;13(8):e0203085. doi: 10.1371/journal.pone.0203085 (PMC6118372; doi:10.1371/journal.pone.0203085)
Supplement: S1 File — This archive contains a file presenting the list of UniProt identifiers of the URPs sequences included in the multi-domain MSAs for each of the 2,063 studied multi-domain architectures, and files containing the values of MI¯ and nMI¯ for individual domain pairs before and after domain sequence shuffling. (GZ) [file pone.0203085.s001.tar.gz › ./Pfam_family_vectors/PF04055_PF16199_PF00583_all_alignment_sequences_UniProt_IDs]

A0A016U8M1_9BILA
A0A016U9B7_9BILA
A0A017SB63_9EURO
A0A022Q5B2_ERYGU
A0A023BAD6_GRENI
A0A024G400_9STRA
A0A024GBI6_9STRA
A0A024GBT4_9STRA
A0A024GCF2_9STRA
A0A024GD14_9STRA
A0A024TC21_9STRA
A0A024TE21_9STRA
A0A024UBA7_9STRA
A0A026WBG8_CERBI
A0A044SZX9_ONCVO
A0A059CYE1_EUCGR
A0A059JB91_9EURO
A0A059LNR7_9CHLO
A0A060HK81_9ARCH
A0A060SGX9_PYCCI
A0A061FZQ5_THECC
A0A061HDH4_BLUGR
A0A061J1P8_TRYRA
A0A061J8E5_TRYRA
A0A063BLM6_9HYPO
A0A066W8N3_9BASI
A0A066X8T4_COLSU
A0A067CB50_SAPPC
A0A067D8T6_SAPPC
A0A067G1I4_CITSI
A0A067KGJ8_JATCU
A0A067LUM9_9HOMO
A0A067P1F1_PLEOS
A0A067Q294_9HOMO
A0A067RAE1_ZOONE
A0A067SRW1_9AGAR
A0A068SBH2_9FUNG
A0A068XD15_HYMMI
A0A068XYN8_ECHMU
A0A072PDG6_9EURO
A0A072W1A9_MEDTR
A0A074SZR1_9HOMO
A0A074W5G3_9PEZI
A0A074WDD5_9PEZI
A0A074Y5R4_AURPU
A0A074ZEG6_9PEZI
A0A074ZRY4_9TREM
A0A075B4X4_9FUNG
A0A075M0I9_9EURY
A0A077YXS3_TRITR
A0A078AA94_STYLE
A0A078D7E4_BRANA
A0A078H9A3_BRANA
A0A084GH10_9PEZI
A0A084QYQ7_9HYPO
A0A084VXY9_ANOSI
A0A085N682_9BILA
A0A087G9W7_ARAAL
A0A087RA18_APTFO
A0A087T3T3_9ARAC
A0A087X7I7_POEFO
A0A088AJ05_APIME
A0A090L4N6_STRRB
A0A091E5S2_FUKDA
A0A091EJ89_CORBR
A0A091GAI1_9AVES
A0A091IJ87_CALAN
A0A091J799_9AVES
A0A091JX99_COLST
A0A091NJR4_9PASS
A0A091PS56_HALAL
A0A091S6A7_NESNO
A0A091W7U2_OPIHO
A0A091WC48_NIPNI
A0A093CZL1_TAUER
A0A093GUI0_PICPB
A0A093Q8E2_9PASS
A0A093XWJ4_9PEZI
A0A093XXY4_9PEZI
A0A093ZYV8_9PEZI
A0A094ANE1_9PEZI
A0A094B0Q3_9PEZI
A0A094BX22_9PEZI
A0A094CZT9_9PEZI
A0A094EGF7_9PEZI
A0A094FC93_9PEZI
A0A094FQA1_9PEZI
A0A094H1I7_9PEZI
A0A094HLD9_9PEZI
A0A094ISC9_9PEZI
A0A094ZLA8_SCHHA
A0A095CCR6_CRYGR
A0A098VVB0_9MICR
A0A099P0S5_PICKU
A0A099Z5R7_TINGU
A0A0A0A2X3_CHAVO
A0A0A0LP05_CUCSA
A0A0A0MQ58_CHICK
A0A0A1N2C1_9FUNG
A0A0A1NNQ8_9FUNG
A0A0A1TR77_9HYPO
A0A0A1U4P5_ENTIV
A0A0A1V8H8_9HYPO
A0A0A2K5F3_PENEN
A0A0A2L9K3_PENIT
A0A0A2W434_BEABA
A0A0A7LE46_9EURY
A0A0A8B5T6_9ACTN
A0A0A8LAG9_9SACH
A0A0B0NMX6_GOSAR
A0A0B0PI14_GOSAR
A0A0B1P9X6_UNCNE
A0A0B2RJB6_GLYSO
A0A0B2UDP7_9MICR
A0A0B2WWM2_9HYPO
A0A0B3ATB4_9ARCH
A0A0B4H894_9HYPO
A0A0B5HFV3_9ARCH
A0A0B5HLM2_9ARCH
A0A0B5I1K8_9ARCH
A0A0B7MZI2_9FUNG
A0A0C2I709_THEKT
A0A0C2IEV2_THEKT
A0A0C2M9I8_THEKT
A0A0C2WFY4_9HOMO
A0A0C2WWU0_AMAMU
A0A0C2Z660_HEBCY
A0A0C3DN25_9HOMO
A0A0C3FQ60_9HOMO
A0A0C3HS87_9PEZI
A0A0C3PX94_PISTI
A0A0C3Q8D8_9HOMO
A0A0C3SCC3_PHLGI
A0A0C4DXI1_MAGP6
A0A0C4F2B8_PUCT1
A0A0C7MWC0_9SACH
A0A0C9LYA0_9FUNG
A0A0C9MK30_9FUNG
A0A0C9W0A0_9HOMO
A0A0C9XAH8_9AGAR
A0A0C9ZYB0_9HOMO
A0A0D0AS59_9HOMO
A0A0D0CTU8_9AGAR
A0A0D0ECW6_9HOMO
A0A0D1E7G0_USTMA
A0A0D1WZI2_9EURO
A0A0D1Z921_9PEZI
A0A0D1ZMY4_9EURO
A0A0D2AJP7_9EURO
A0A0D2AZM2_9EURO
A0A0D2BXR3_9EURO
A0A0D2E350_9EURO
A0A0D2FJ43_9EURO
A0A0D2FZP5_9EURO
A0A0D2GKQ5_9EURO
A0A0D2K2P6_9EURO
A0A0D2P042_9AGAR
A0A0D2QLA4_GOSRA
A0A0D2S6T0_GOSRA
A0A0D2T8S2_GOSRA
A0A0D2X405_CAPO3
A0A0D2XKA3_FUSO4
A0A0D3B7Q8_BRAOL
A0A0D3FX81_9ORYZ
A0A0D7A7H1_9AGAR
A0A0D7BKN4_9HOMO
A0A0D8XGW9_DICVI
A0A0D9RTR8_CHLSB
A0A0D9W6D9_9ORYZ
A0A0D9ZMB9_9ORYZ
A0A0E0KS16_ORYPU
A0A0E0PAQ5_ORYRU
A0A0E3P1D3_9EURY
A0A0E9N822_9ASCO
A0A0F2L9S9_9CREN
A0A0F2LBG8_9CREN
A0A0F4GQG6_9PEZI
A0A0F4XD88_HANUV
A0A0F4YVP1_TALEM
A0A0F4ZIS7_9PEZI
A0A0F7FIR7_9CREN
A0A0F7GFI2_9CHLR
A0A0F7IIS7_9EURY
A0A0F7TZZ3_9EURO
A0A0F8A2M9_9HYPO
A0A0F8AUB7_9EURY
A0A0F8AZV6_CERFI
A0A0F8X1R0_9EURO
A0A0F9WJ12_9MICR
A0A0G0AAN4_TRIHA
A0A0G0BJI3_9BACT
A0A0G0BY61_9BACT
A0A0G0E494_9BACT
A0A0G0GKB9_9BACT
A0A0G0GZ30_9BACT
A0A0G0JRP6_9BACT
A0A0G0L5N1_9BACT
A0A0G0M0Q6_9BACT
A0A0G0M5N4_9BACT
A0A0G0NZR4_9BACT
A0A0G0SGQ8_9BACT
A0A0G0WCE2_9BACT
A0A0G0X5A2_9BACT
A0A0G0ZI05_9BACT
A0A0G1C2V8_9BACT
A0A0G1CU78_9BACT
A0A0G1D8G6_9BACT
A0A0G1DY91_9BACT
A0A0G1ER52_9BACT
A0A0G1F5L3_9BACT
A0A0G1KGS9_9BACT
A0A0G1L5F7_9BACT
A0A0G1NCG7_9BACT
A0A0G1TAH9_9BACT
A0A0G1TYB1_9BACT
A0A0G1YEX2_9BACT
A0A0G2EDY8_9PEZI
A0A0G2FJU7_9PEZI
A0A0G2H9L9_9EURO
A0A0G2J6E2_9EURO
A0A0G4E8S4_VITBC
A0A0G4IZT9_PLABS
A0A0G4KR10_9PEZI
A0A0G4M8S7_9PEZI
A0A0G4PK51_PENCA
A0A0H1BUW4_9EURO
A0A0H2S4N2_9HOMO
A0A0H5C6W6_CYBJA
A0A0I9N935_BRUMA
A0A0J1B7L0_9TREE
A0A0J6Y7T5_COCIT
A0A0J7L0D2_LASNI
A0A0J8BB04_BETVU
A0A0J8QTK4_COCIT
A0A0J8RIL3_COCIT
A0A0K0DF10_ANGCA
A0A0K0ELK8_STRER
A0A0K0FKJ9_9BILA
A0A0K0IZN3_BRUMA
A0A0K6G904_9HOMO
A0A0K8L3E8_9EURO
A0A0K9NN64_ZOSMR
A0A0K9QVX4_SPIOL
A0A0L0BSA3_LUCCU
A0A0L0CN42_LUCCU
A0A0L0HI69_SPIPN
A0A0L0N049_9HYPO
A0A0L0S6Q4_ALLMA
A0A0L0SXW3_ALLMA
A0A0L0VDT4_9BASI
A0A0L1HX17_9PLEO
A0A0L1IV67_ASPNO
A0A0L1KIR1_9EUGL
A0A0L6VJ41_9BASI
A0A0L6WDY8_9AGAR
A0A0L7R8I8_9HYME
A0A0L8FYS2_OCTBM
A0A0L8FZE8_OCTBM
A0A0L9SMR8_9HYPO
A0A0L9UEY6_PHAAN
A0A0L9V253_PHAAN
A0A0M0BW05_9ARCH
A0A0M0J979_9EUKA
A0A0M8PEG7_9EURO
A0A0M9VWE8_9HYPO
A0A0N0DEQ1_9HYPO
A0A0N0DTP6_9TRYP
A0A0N0DYC7_9TRYP
A0A0N0P567_LEPSE
A0A0N1IT28_9HYME
A0A0N1PFU7_LEPSE
A0A0N4SYV2_BRUPA
A0A0N4WTP9_HAEPC
A0A0N4YES1_NIPBR
A0A0N4ZSZ8_PARTI
A0A0N5BYJ2_STREA
A0A0N5D3V4_THECL
A0A0N5E2D4_TRIMR
A0A0N7L740_9STRA
A0A0N8GNS7_9CHLR
A0A0P1B6M9_9STRA
A0A0P1BK66_9BASI
A0A0P4UNR3_ROSNE
A0A0P5ZY53_9CRUS
A0A0P6WPI7_9CHLR
A0A0P6X967_9CHLR
A0A0P6XTZ0_9CHLR
A0A0P6Y7C4_9CHLR
A0A0P7ARU7_9HYPO
A0A0P7FX58_9EURY
A0A0P7ZHC5_9EURY
A0A0P8YS50_9ARCH
A0A0P9ECJ8_9ARCH
A0A0Q0WHU9_9EURY
A0A0Q1AAM2_9EURY
A0A0Q3RJR4_AMAAE
A0A0R3PDY6_ANGCS
A0A0R3SQJ3_HYMDI
A0A0R3UKQ6_9CEST
A0A0R3WCZ4_TAEAS
A0A0S4IQT9_BODSA
A0A0S4KPU1_BODSA
A0A0S7B795_9CHLR
A0A0S7BXR7_9CHLR
A0A0S7DUI0_9EURO
A0A0S7WX13_9BACT
A0A0S8CLL8_9CHLR
A0A0S8HZR0_9CHLR
A0A0T5ZEW0_9ARCH
A0A0T6AY25_9SCAR
A0A0U1M0R2_9EURO
A0A0U5GCI3_9EURO
A0A0U5H3M0_9EURY
A0A0V0QRV3_PSEPJ
A0A0V0SDQ3_9BILA
A0A0V0U4B1_9BILA
A0A0V0U4D0_9BILA
A0A0V0V5K9_9BILA
A0A0V0V6D6_9BILA
A0A0V0X2B5_9BILA
A0A0V0YAU4_TRIPS
A0A0V1AFW7_9BILA
A0A0V1CZ96_TRIBR
A0A0V1I0P6_9BILA
A0A0V1LJB5_9BILA
A0A0V1MLE9_9BILA
A0A0V1NWL2_9BILA
A0A0W0FF64_9AGAR
A0A0W0GJ58_9CHLR
A0A0W1R596_9EURY
A0A0W4ZPC7_PNECA
A0A0W4ZRM1_PNEJI
A0A0W7TKR9_9EURY
A0A0W7VC67_9HYPO
A0A0W8CFM9_PHYNI
A0A0X8UX15_9EURY
A0A100IQA5_ASPNG
A0A101DPA7_9EURY
A0A101DVY6_9EURY
A0A101FYE0_9CHLR
A0A101H4Z4_9CHLR
A0A101HJ61_9BACT
A0A101HMS9_9BACT
A0A101IYL2_9EURY
A0A101MK44_9EURO
A0A109FI33_9BASI
A0A109UUV3_9EURY
A0A117SMN9_9CREN
A0A124G5R2_9EURY
A0A126R170_9EURY
A0A133XQE4_9ACTN
A0A133ZCG1_9ACTN
A0A135LML8_PENPA
A0A136J5S9_9PEZI
A0A136KG69_9BACT
A0A136KSZ0_9CHLR
A0A136LW63_9BACT
A0A137PBL0_CONC2
A0A137Q141_9AGAR
A0A139A2U3_GONPR
A0A139CQW9_9EURY
A0A139HLX4_9PEZI
A0A139I2W9_9PEZI
A0A147JU14_9EURY
A0A147K3C1_9EURY
A0A150IYY0_9EURY
A0A150J955_9EURY
A0A150VHG8_9PEZI
A0A151BAW2_9ARCH
A0A151BBB1_9ARCH
A0A151BL12_9ARCH
A0A151BLG1_9ARCH
A0A151BMX7_9ARCH
A0A151DWW0_9EURY
A0A151DYY8_9EURY
A0A151E0Z5_9EURY
A0A151E5B4_9EURY
A0A151EBZ0_9EURY
A0A151EFI6_9EURY
A0A151ERS7_9EURY
A0A151GJC9_9HYPO
A0A151P1E4_ALLMI
A0A151R7U7_CAJCA
A0A151VKZ4_HYPMA
A0A151WV99_9HYME
A0A151Z8M6_9MYCE
A0A154PJ97_9HYME
A0A158NJ50_ATTCE
A0A158Q4Y3_DRAME
A0A158Q6Y6_9BILA
A0A162FLC2_9EURY
A0A162JPM2_9HYPO
A0A162MR95_9PEZI
A0A162ND70_9PEZI
A0A162QXT2_MUCCL
A0A162U4U9_PHYB8
A0A163KMP2_DIDRA
A0A164QUF8_9HOMO
A0A165F8Y3_9BASI
A0A165FY87_9APHY
A0A165GT49_9PEZI
A0A165KEG9_EXIGL
A0A165QY17_9APHY
A0A165RKX8_9HOMO
A0A165ZX90_9HOMO
A0A166BMV1_9EURY
A0A166C775_9HOMO
A0A166CK38_9EURY
A0A166F6R5_9EURY
A0A166GIA9_9HOMO
A0A166TNJ4_9EURY
A0A166UEE6_9PEZI
A0A167NME6_9BASI
A0A168JIJ6_CORDF
A0A172RXV1_9ACTN
A0A176W4J5_MARPO
A0A177CCK0_9PLEO
A0A177DP18_ALTAL
A0A177ELV4_9MICR
A0A177WR51_BATDE
A0A178AAQ3_9PLEO
A0A178E7X4_9PLEO
A0A183FYA0_HELBK
A0A183IPW8_9BILA
A0A183K0N8_9TREM
A0A183NU46_9TREM
A0A183QEK1_9TREM
A0A183SJM4_SCHSO
A0A194PWC5_PAPXU
A0A194S8T2_RHOGW
A0A194WY19_9HELO
A0B7L2_METTP
A0E5I6_PARTE
A1C9V6_ASPCL
A1CZF4_NEOFI
A2E0C1_TRIVA
A2R9J6_ASPNC
A2ST16_METLZ
A2XUT6_ORYSI
A3CX72_METMJ
A3DPU4_STAMF
A3LPZ7_PICST
A4H8F0_LEIBR
A4HD08_LEIBR
A4HWS3_LEIIN
A4I0J4_LEIIN
A4S727_OSTLU
A5DZN2_LODEL
A5ULG9_METS3
A6UTP6_META3
A7APS4_BABBO
A7EQC4_SCLS1
A7I9R0_METB6
A7S098_NEMVE
A7SA82_NEMVE
A7TLI8_VANPO
A8M8S5_CALMQ
A8NEF4_COPC7
A8Q2Q6_MALGO
A9A262_NITMS
A9T8U2_PHYPA
A9V8X8_MONBE
B0DQ08_LACBS
B0WB27_CULQU
B1L393_KORCO
B2B5H7_PODAN
B2VVV0_PYRTR
B3MU32_DROAN
B3S1C1_TRIAD
B4DKA4_HUMAN
B4FJY4_MAIZE
B4GPU7_DROPE
B4I392_DROSE
B4JCL5_DROGR
B4KER3_DROMO
B4LT68_DROVI
B4MZL5_DROWI
B4QA75_DROSI
B5IH57_ACIB4
B6H0P6_PENRW
B6K7N9_SCHJY
B6QGA9_TALMQ
B6YUZ5_THEON
B7FVC1_PHATC
B7PTM1_IXOSC
B8CA75_THAPS
B8D341_DESK1
B8MBV7_TALSN
B8NSJ9_ASPFN
B8P9E3_POSPM
B9CKZ3_9ACTN
B9I3L0_POPTR
B9IF53_POPTR
B9LNY0_HALLT
B9RAM8_RICCO
C0NQY7_AJECG
C1EIU0_MICCC
C1G295_PARBD
C1GPH1_PARBA
C1N030_MICPC
C3ZI22_BRAFL
C4FC78_9ACTN
C4JNC5_UNCRE
C4LSP0_ENTHI
C4R6U9_KOMPG
C4V8Q8_NOSCE
C4Y1D6_CLAL4
C5A3G6_THEGJ
C5DIJ7_LACTC
C5DP18_ZYGRC
C5FVZ7_ARTOC
C5GAY1_AJEDR
C5M9U5_CANTT
C5YAW5_SORBI
C6A5G3_THESM
C6HPX8_AJECH
C7N4M5_SLAHD
C7NWU5_HALMD
C7Z231_NECH7
C8W796_ATOPD
C9SXL8_VERA1
D0MSG3_PHYIT
D0MWJ8_PHYIT
D1Z166_METPS
D2RHN0_ARCPA
D2RWS9_HALTV
D2V2P3_NAEGR
D3BSF9_POLPA
D3DYY4_METRM
D3RX13_FERPA
D3T098_NATMM
D4ACM1_RAT
D4ASD0_ARTBC
D4GXL7_HALVD
D5E9B2_METMS
D5GA97_TUBMM
D5U0U5_THEAM
D5VRB9_METIM
D7DUI7_METV3
D7EBM5_METEZ
D7ELK9_TRICA
D7MQ48_ARALL
D8J392_HALJB
D8K0B1_DEHLB
D8LJR5_ECTSI
D8LWA5_BLAHO
D8PUU4_SCHCM
D8RL74_SELML
D8S2N1_SELML
D8TZ51_VOLCA
E0SSM8_IGNAA
E0VF37_PEDHC
E1L2I5_9ACTN
E1QRL9_VULDI
E1ZFI8_CHLVA
E2AGP5_CAMFO
E2BJZ0_HARSA
E3GYV6_METFV
E3L9I0_PUCGT
E3LQ13_CAERE
E3Q5D8_COLGM
E3S5N9_PYRTT
E4NSY8_HALBP
E4UTJ4_ARTGP
E4X091_OIKDI
E5AAT4_LEPMJ
E5S6L6_TRISP
E6N7M9_9ARCH
E6ZK07_SPORE
E7KVL1_YEASL
E7M1F7_YEASV
E7QAD9_YEASB
E7QLE4_YEASZ
E9DB38_COCPS
E9DWI0_METAQ
E9EXI5_METRA
E9FSS1_DAPPU
ELP3_ARATH
ELP3_BOVIN
ELP3_CAEBR
ELP3_CAEEL
ELP3_CHICK
ELP3_DANRE
ELP3_DICDI
ELP3_DROME
ELP3_HUMAN
ELP3_MOUSE
ELP3_ORYSJ
ELP3_SCHPO
ELP3_XENTR
ELP3_YEAST
F0LJP6_THEBM
F0TB00_METLA
F0USI0_AJEC8
F0XP29_GROCL
F0YB61_AURAN
F0ZK07_DICPU
F1PAW4_CANLF
F1T6V5_9ACTN
F2KR04_ARCVS
F2PPZ3_TRIEC
F2SPQ6_TRIRC
F4B409_ACIHW
F4BW40_METCG
F4P6Q9_BATDJ
F4PLU6_DICFS
F4S199_MELLP
F4W777_ACREC
F6D6L3_METPW
F6GSF4_VITVI
F6PGK3_MONDO
F6SI32_CALJA
F6W2U6_CALJA
F6Y1Q3_CIOIN
F6Z4B9_CALJA
F6Z4J6_CALJA
F7C4W3_MACMU
F7CE17_XENTR
F7DT07_HORSE
F7PG97_9EURY
F7V0J7_EEGSY
F7W0C4_SORMK
F7XQB1_METZD
F8AG15_PYRYC
F8DAV2_HALXS
F8Q802_SERL3
F9FAX9_FUSOF
F9XHM2_ZYMTI
G0MPB0_CAEBE
G0PLV1_CAEBE
G0R0N9_ICHMG
G0RQT4_HYPJQ
G0SH57_CHATD
G0VBG3_NAUCC
G0W8W1_NAUDC
G1KZT7_AILME
G1NN03_MELGA
G1PMC1_MYOLU
G1S3P5_NOMLE
G1SCG5_RABIT
G1XUG2_ARTOA
G2MGK2_9ARCH
G2QAA7_MYCTT
G2QWV9_THITE
G2X414_VERDV
G2YRQ0_BOTF4
G3ARA2_SPAPN
G3AYR8_CANTC
G3I6L2_CRIGR
G3JM00_CORMM
G3NKK1_GASAC
G3RPT7_GORGO
G3TDD0_LOXAF
G3U947_LOXAF
G3Y4N3_ASPNA
G4M0F5_SCHMA
G4MM53_MAGO7
G4RKH6_THETK
G4TEN8_SERID
G4UF82_NEUT9
G4YLY1_PHYSP
G5B4Z7_HETGA
G7DU98_MIXOS
G7PCZ3_MACFA
G7WLE4_METH6
G7XSI7_ASPKW
G7YIM5_CLOSI
G8BAQ3_CANPC
G8C058_TETPH
G8JVP5_ERECY
G8YDW2_PICSO
G8YMP2_PICSO
G8ZMJ5_TORDC
G9N1G8_HYPVG
G9NII3_HYPAI
H0V1K8_CAVPO
H0WG03_OTOGA
H1YWM4_9EURY
H2AV36_KAZAF
H2MNI0_ORYLA
H2PPX6_PONAB
H2QVY7_PANTR
H2S4G6_TAKRU
H2YDD3_CIOSA
H3ADM5_LATCH
H3DPB7_TETNG
H3GM80_PHYRM
H3ZKF0_THELN
H6BK99_EXODN
H8ZAS3_NEMS1
H9GGR8_ANOCA
I0I185_CALAS
I0Z9T6_COCSC
I1CJA1_RHIO9
I1CL47_RHIO9
I1G8A3_AMPQE
I1IZ01_BRADI
I1JXG5_SOYBN
I1KC74_SOYBN
I1PME3_ORYGL
I1REF2_GIBZE
I2G492_USTH4
I2GYT6_TETBL
I3EIW3_NEMP3
I3IYF9_ORENI
I4Y704_WALMC
I7BTF6_NATSJ
I7LMN2_METBM
J0E1N8_LOALO
J0SB14_9EURY
J3K7A8_COCIM
J3LZ12_ORYBR
J3NZ40_GAGT3
J4G138_9APHY
J4W0P2_BEAB2
J5W495_9ACTN
J6EGF2_SACK1
J7S1X2_KAZNA
J8PVG4_SACAR
J9D6Q0_EDHAE
J9IWV6_9SPIT
J9JRB9_ACYPI
K0IHN1_NITGG
K0KHS7_WICCF
K0RJ87_THAOC
K1R5N1_CRAGI
K1WM29_TRIAC
K1Y545_MARBU
K2MMF0_TRYCR
K2PFJ0_TRYCR
K2RM88_MACPH
K3VJQ3_FUSPC
K3WA87_PYTUL
K3WHP7_PYTUL
K4BJV4_SOLLC
K4MGH9_9EURY
K5WXP4_PHACS
K5XB92_AGABU
K7GJX8_PELSI
K7GJY0_PELSI
K7IVT8_NASVI
K7TLD5_MAIZE
K8YQD9_NANGC
K9FWQ2_PEND2
L0AKZ8_NATGS
L0HFF3_METFS
L0IAG6_HALRX
L0JKJ5_NATP1
L0K2X2_9EURY
L0KZY3_METHD
L0PFF9_PNEJ8
L1JSF9_GUITH
L2GCU1_COLGN
L2GKA7_VITCO
L2GUE0_VAVCU
L5L243_PTEAL
L7JTJ8_TRAHO
L8GA19_PSED2
L8HIH2_ACACA
L8X7X7_THACA
L9KJ93_TUPCH
M0SB81_MUSAM
M0UH49_HORVD
M1B833_SOLTU
M1V8V1_CYAM1
M1W2J4_CLAP2
M1Y1X7_NATM8
M2LRE8_BAUCO
M2RI25_CERS8
M2SYU9_COCSN
M2U1Y6_COCH5
M2XKN0_DOTSN
M2XR14_GALSU
M3AZ44_PSEFD
M3X6K4_FELCA
M3XPG0_MUSPF
M3ZB49_NOMLE
M4C8U1_BRARP
M4YN38_9EURY
M5BMB7_THACB
M5E9W3_MALS4
M5GGE0_DACPD
M5WQW0_PRUPE
M7B0X7_CHEMY
M7PK84_PNEMU
M7SHP1_EUTLA
M7T9C3_9EURY
M7UC95_BOTF1
M7X4P5_RHOT1
M9MEI6_PSEA3
M9SFC2_9EURY
N0BB50_9EURY
N1JKD0_BLUG1
N1QEZ1_SPHMS
N1RL56_FUSC4
N4U5S0_FUSC1
N4VBA5_COLOR
O26908_METTH
O30269_ARCFU
Q00VG8_OSTTA
Q0CA70_ASPTN
Q0IF73_AEDAE
Q0TYP9_PHANO
Q0W1D2_METAR
Q18J85_HALWD
Q1K825_NEUCR
Q22HD8_TETTS
Q29LJ9_DROPS
Q2FPD0_METHJ
Q2GX76_CHAGB
Q2NHC8_METST
Q2UTQ0_ASPOR
Q3IQR7_NATPD
Q3Z8U5_DEHM1
Q46BP5_METBF
Q4CUJ9_TRYCC
Q4DKU2_TRYCC
Q4DPP3_TRYCC
Q4J9X8_SULAC
Q4QB17_LEIMA
Q4QEZ6_LEIMA
Q4WTU6_ASPFU
Q57X05_TRYB2
Q57YY2_TRYB2
Q5A4E7_CANAL
Q5BAY6_EMENI
Q5JIP3_THEKO
Q5K9S3_CRYNJ
Q5V3F9_HALMA
Q6BFF2_PARTE
Q6BRJ6_DEBHA
Q6CEV3_YARLI
Q6CM09_KLULA
Q6FJH0_CANGA
Q6KZC1_PICTO
Q6LWX7_METMP
Q74ZJ9_ASHGO
Q7PJ82_ANOGA
Q8PVI9_METMA
Q8SUP3_ENCCU
Q8TSH0_METAC
Q8TWI2_METKA
Q8TZT2_PYRFU
Q974G0_SULTO
Q97ZU7_SULSO
Q9HIM8_THEAC
Q9HPR3_HALSA
Q9UXY5_PYRAB
R0GPQ2_9BRAS
R0K879_SETT2
R0MKU3_NOSB1
R1EGN9_BOTPV
R1FAJ8_EMIHU
R4VVH1_9EURY
R4XEJ0_TAPDE
R5FK53_9ACTN
R7AQF5_9ACTN
R7D6Z5_9ACTN
R7VUK1_COLLI
R7YVN0_CONA1
R8BHA6_TOGMI
R9P2X4_PSEHS
R9SK19_9EURY
R9T8S7_9EURY
S0EIL1_GIBF5
S2JT18_MUCC1
S3C708_OPHP1
S3CJA9_GLAL2
S6F0K7_ZYGB2
S7MDX3_MYOBR
S7QEQ3_GLOTA
S7WAR6_SPRLO
S8BEH1_DACHA
S8BGS7_PENO1
S8CBS5_9LAMI
S8DW61_FOMPI
S9TXN0_9TRYP
S9VPQ6_9TRYP
S9VSS6_9TRYP
S9WZU6_SCHCR
T0KP76_COLGC
T0LBX4_9MICR
T0LK23_9EURY
T0LQG0_9EURY
T0LW70_9EURY
T0M1Z4_9EURY
T0N2S8_9EURY
T0N9N3_9EURY
T0QV81_9STRA
T0SE84_9STRA
T1G4A2_HELRO
T1HS07_RHOPR
T1JDN4_STRMM
T1KMT3_TETUR
T5AEW9_OPHSC
U1HGA0_ENDPU
U2TJZ6_9ACTN
U3J3R8_ANAPL
U3K839_FICAL
U4LXU3_PYROM
U4UMB0_DENPD
U5HI40_USTV1
U6EDE0_9EURY
U7Q0B3_SPOS1
U9ULX2_RHIID
V2XEY3_MONRO
V3ZBA0_LOTGI
V4LUN9_EUTSA
V4SZJ3_9ROSI
V4XBB3_9ARCH
V4XKN4_9ARCH
V5B5L2_TRYCR
V5BNQ5_TRYCR
V5F0N2_KALBG
V5I3V7_BYSSN
V5RUT6_9BACT
V7B0E0_PHAVU
V8P4L4_OPHHA
V9E5P1_PHYPR
V9FJD1_PHYPR
W0JNW8_9EURY
W0JZY9_9EURY
W1Q0S1_AMBTC
W1QG70_OGAPD
W2QGG7_PHYPN
W2QYY1_PHYPN
W2SAJ0_9EURO
W2TUF3_NECAM
W2YB87_PHYPR
W2ZNG5_PHYPR
W3WW83_9PEZI
W4G0P5_9STRA
W4GP45_9STRA
W4KMC8_9HOMO
W5AQ11_WHEAT
W5BFV4_WHEAT
W5BUA5_WHEAT
W5J611_ANODA
W5KQZ2_ASTMX
W5NGA8_LEPOC
W5PZW0_SHEEP
W6KWG1_9TRYP
W6MGQ7_9ASCO
W6NDX8_HAECO
W6NVI9_HAECO
W6R1T9_PENRF
W6Y9B5_COCCA
W7HYP8_9PEZI
W7KTQ4_9CREN
W7MIH8_GIBM7
W7UBS6_9STRA
W9CFJ7_9HELO
W9WGL0_9EURO
W9WYR3_9EURO
W9XKY8_9EURO
W9XNZ6_9EURO
X0CY66_FUSOX
X0K0R5_FUSOX
X6NXJ2_RETFI
Y1136_METJA
