# Supplementary material for: Widespread evolutionary crosstalk among protein domains in the context of multi-domain proteins
Source: PLoS One. 2018 Aug 31;13(8):e0203085. doi: 10.1371/journal.pone.0203085 (PMC6118372; doi:10.1371/journal.pone.0203085)
Supplement: S1 File — This archive contains a file presenting the list of UniProt identifiers of the URPs sequences included in the multi-domain MSAs for each of the 2,063 studied multi-domain architectures, and files containing the values of MI¯ and nMI¯ for individual domain pairs before and after domain sequence shuffling. (GZ) [file pone.0203085.s001.tar.gz › ./Pfam_family_vectors/PF07994_PF01658_all_alignment_sequences_UniProt_IDs]

A0A010QYZ3_9PEZI
A0A014N5A5_9HYPO
A0A015K1N7_9GLOM
A0A015N938_9GLOM
A0A016T8Z9_9BILA
A0A016T927_9BILA
A0A017S2S0_9EURO
A0A017T8M5_9DELT
A0A017TGM8_9DELT
A0A022QWZ2_ERYGU
A0A023B293_GRENI
A0A023X653_9ACTN
A0A024GCD7_9STRA
A0A024URM2_9STRA
A0A024VSY8_PLAFA
A0A024WB61_PLAFA
A0A024WW43_PLAFA
A0A026W629_CERBI
A0A058Z1R2_9EUKA
A0A059B7Z1_EUCGR
A0A059B8C4_EUCGR
A0A059B914_EUCGR
A0A059IX05_9EURO
A0A059LL63_9CHLO
A0A060SYF7_PYCCI
A0A061DIU6_THECC
A0A061H3Q0_9BASI
A0A061HRU9_BLUGR
A0A061JAP8_TRYRA
A0A063C191_9HYPO
A0A066VDJ0_9HOMO
A0A066WIA7_9BASI
A0A066X2D1_COLSU
A0A067CBS1_SAPPC
A0A067DVK1_CITSI
A0A067DVZ5_CITSI
A0A067M4K4_9HOMO
A0A067NN68_PLEOS
A0A067Q147_9HOMO
A0A067R717_ZOONE
A0A067SG26_9AGAR
A0A067T6U7_9AGAR
A0A068S6C6_9FUNG
A0A069D010_9BACE
A0A069K153_9ACTN
A0A072NWJ7_9EURO
A0A074S372_9HOMO
A0A074VDG1_9PEZI
A0A074WEW5_9PEZI
A0A074XZU1_AURPU
A0A074ZR54_9PEZI
A0A075LYA2_9EURY
A0A075R457_BRELA
A0A076MZ29_AMYME
A0A077ZTN9_STYLE
A0A078BX50_BRANA
A0A078CPD0_BRANA
A0A078DEP1_BRANA
A0A078DJQ9_BRANA
A0A078FLH0_BRANA
A0A078GGM6_BRANA
A0A078HS25_BRANA
A0A078JKI9_BRANA
A0A081CK59_PSEA2
A0A081EK88_STRFR
A0A084GD31_9PEZI
A0A084QPT3_9HYPO
A0A085WK51_9DELT
A0A086T5Z0_ACRC1
A0A087GL02_ARAAL
A0A087GSI0_ARAAL
A0A087SLL8_AUXPR
A0A087TUU5_9ARAC
A0A087VQ65_BALRE
A0A087Y9D6_POEFO
A0A088AHY9_APIME
A0A088F194_9SPHI
A0A089XJW0_STRGA
A0A090MBX8_OSTTA
A0A091CXJ7_FUKDA
A0A091H5U6_9AVES
A0A091J3P7_CALAN
A0A091JDZ1_9AVES
A0A091P4I5_LEPDC
A0A091V3N6_NIPNI
A0A093CUC6_9AVES
A0A093DH87_CHAPE
A0A093GM11_PICPB
A0A093XF03_9PEZI
A0A093Y056_9PEZI
A0A093ZA12_9PEZI
A0A093ZXM4_9PEZI
A0A094D316_9PEZI
A0A094EGV3_9PEZI
A0A094F4U4_9PEZI
A0A094FP69_9PEZI
A0A094GX30_9PEZI
A0A094HPV3_9PEZI
A0A094IPM7_9PEZI
A0A094IZR9_9PEZI
A0A095CCT8_CRYGR
A0A095ZDJ4_9BACT
A0A096SLN9_MAIZE
A0A098VVH2_9MICR
A0A099D5Y9_9ACTN
A0A099P007_PICKU
A0A099ZX52_CHAVO
A0A0A0BPJ5_9CELL
A0A0A0KGT7_CUCSA
A0A0A0KWH2_CUCSA
A0A0A0M720_9GAMM
A0A0A0MWE7_PAPAN
A0A0A1P139_9FUNG
A0A0A1P708_9FUNG
A0A0A1TH78_9HYPO
A0A0A1TR09_9HYPO
A0A0A1UDI0_ENTIV
A0A0A2KPA0_PENEN
A0A0A2L8L3_PENIT
A0A0A2VCR8_BEABA
A0A0A6UBD8_ACTUT
A0A0A6X2N8_ACTUT
A0A0A8L700_9SACH
A0A0B0EQ59_9BACT
A0A0B0N9R3_GOSAR
A0A0B0NM42_GOSAR
A0A0B1P2P2_UNCNE
A0A0B1S9N3_OESDE
A0A0B1SKX8_OESDE
A0A0B2RAT4_GLYSO
A0A0B2RHT2_GLYSO
A0A0B2S0K0_GLYSO
A0A0B2SJA0_GLYSO
A0A0B2X147_9HYPO
A0A0B4GX04_9HYPO
A0A0B4J3C4_MAIZE
A0A0B5DHY7_9ACTN
A0A0B5F3N4_STRA4
A0A0B6WZ25_9BACT
A0A0B7NN04_9FUNG
A0A0C1FWY2_9SPHI
A0A0C1P0U4_9PSEU
A0A0C1RR10_9ACTN
A0A0C1UG15_9ACTN
A0A0C1UPS4_9ACTN
A0A0C1YFS4_9ACTN
A0A0C2FXR0_9BILA
A0A0C2GYE1_9BILA
A0A0C2MQG4_THEKT
A0A0C2WYN4_AMAMU
A0A0C2XFZ5_HEBCY
A0A0C3A1H9_9HOMO
A0A0C3B8D0_9HOMO
A0A0C3DUE7_9PEZI
A0A0C3FDE5_9HOMO
A0A0C3L2K7_9HOMO
A0A0C3PA09_PISTI
A0A0C3PPS7_PHLGI
A0A0C3QMA9_9HOMO
A0A0C4E8L7_MAGP6
A0A0C9MI09_9FUNG
A0A0C9TTG2_PAXIN
A0A0C9UCZ7_9HOMO
A0A0C9W7Y5_9HOMO
A0A0C9XW85_9AGAR
A0A0C9Y5U3_9AGAR
A0A0C9YSD7_9HOMO
A0A0C9Z9C5_9HOMO
A0A0D0ASB9_9HOMO
A0A0D0CDS1_9AGAR
A0A0D0DN01_9HOMO
A0A0D0VIN9_9ACTN
A0A0D1CI12_USTMA
A0A0D1WYK8_9EURO
A0A0D1XML6_9PEZI
A0A0D1Y5V3_9EURO
A0A0D1ZYN1_9EURO
A0A0D2CGB8_9EURO
A0A0D2D4G6_9EURO
A0A0D2DHB6_9EURO
A0A0D2DN32_9EURO
A0A0D2GI50_9EURO
A0A0D2I3A6_9EURO
A0A0D2I9H2_9EURO
A0A0D2IM58_9EURO
A0A0D2M4K0_9CHLO
A0A0D2MJ62_GOSRA
A0A0D2NW63_GOSRA
A0A0D2PEA5_GOSRA
A0A0D2PKI7_9AGAR
A0A0D2QFJ5_GOSRA
A0A0D2QFJ8_GOSRA
A0A0D2QN79_GOSRA
A0A0D2QYF5_GOSRA
A0A0D2RGK7_GOSRA
A0A0D2SJ42_GOSRA
A0A0D2SQJ2_GOSRA
A0A0D2TKK4_GOSRA
A0A0D2W391_9PROT
A0A0D2X124_CAPO3
A0A0D2XNF4_FUSO4
A0A0D3A110_BRAOL
A0A0D3AIE1_BRAOL
A0A0D3C152_BRAOL
A0A0D3DW25_BRAOL
A0A0D3FEW4_9ORYZ
A0A0D3HCX1_9ORYZ
A0A0D7AKZ1_9AGAR
A0A0D7BB34_9HOMO
A0A0D8Y744_DICVI
A0A0D9MWG8_ASPFA
A0A0D9QEY4_PLAFR
A0A0D9QZ71_CHLSB
A0A0D9VQL8_9ORYZ
A0A0D9XJ27_9ORYZ
A0A0D9Z3B1_9ORYZ
A0A0E0B9L6_9ORYZ
A0A0E0K9Y7_ORYPU
A0A0E0M704_ORYPU
A0A0E0NQW3_ORYRU
A0A0E0QY95_ORYRU
A0A0E3ZHX4_9BACT
A0A0E9NDE8_9ASCO
A0A0F0HLY7_9PSEU
A0A0F0I8Z0_ASPPU
A0A0F2FX60_9ACTN
A0A0F2NZT3_9FLAO
A0A0F4GXN5_9PEZI
A0A0F4YRW0_TALEM
A0A0F4ZDZ3_9PEZI
A0A0F5VZW4_9ACTN
A0A0F6W0C8_9DELT
A0A0F6W3I4_9DELT
A0A0F7DBC3_9EURY
A0A0F7FVJ3_9ACTN
A0A0F7NAN5_9ACTN
A0A0F7NBG5_9ACTN
A0A0F7TC69_9EURO
A0A0F8D373_CERFI
A0A0F8VAS5_9EURO
A0A0F9ZZ68_TRIHA
A0A0G2E493_9PEZI
A0A0G2EKZ4_9EURO
A0A0G2FZQ4_9PEZI
A0A0G2IYT6_9EURO
A0A0G4EGT1_VITBC
A0A0G4IL21_PLABS
A0A0G4LZ72_9PEZI
A0A0G4PAB0_PENCA
A0A0H1BPU8_9EURO
A0A0H2KNY8_9MICO
A0A0H2RKS5_9HOMO
A0A0H5C9Z4_CYBJA
A0A0H5CKV5_9PSEU
A0A0J0UWY0_9ACTN
A0A0J0XZX1_9TREE
A0A0J0YAV8_9SPHI
A0A0J6QMJ9_9RHIZ
A0A0J6XXA0_COCIT
A0A0J8C4U4_BETVU
A0A0J8QTH8_COCIT
A0A0J8RUE2_COCIT
A0A0J9WKW6_FUSO4
A0A0K0D5F0_ANGCA
A0A0K0E4G2_STRER
A0A0K0EY20_9BILA
A0A0K1Q0T6_9DELT
A0A0K1QD35_9DELT
A0A0K6FUD7_9HOMO
A0A0K8LQL4_9EURO
A0A0K9NK83_ZOSMR
A0A0K9P3Y0_ZOSMR
A0A0K9QNY1_SPIOL
A0A0L0BW05_LUCCU
A0A0L0DIB7_THETB
A0A0L0FJB9_9EUKA
A0A0L0H750_SPIPN
A0A0L0K4R7_9ACTN
A0A0L0N6L4_9HYPO
A0A0L0NRG7_9ASCO
A0A0L0T0B9_ALLMA
A0A0L0T4L2_ALLMA
A0A0L0VWJ1_9BASI
A0A0L1HNA5_9PLEO
A0A0L1I546_PLAFA
A0A0L1IUH9_ASPNO
A0A0L6UNX0_9BASI
A0A0L6X1F5_9AGAR
A0A0L7QZJ6_9HYME
A0A0L8H4N0_OCTBM
A0A0L9SNS5_9HYPO
A0A0L9TKJ8_PHAAN
A0A0L9UAW4_PHAAN
A0A0M0JND1_9EUKA
A0A0M2XN11_9SPHI
A0A0M2YMF6_9ACTN
A0A0M3CFS6_9SPHI
A0A0M3HSW5_ASCLU
A0A0M8MMI5_9BASI
A0A0M8N3X5_9HYPO
A0A0M8U0W4_9ACTN
A0A0M8WBZ1_9NOCA
A0A0M8YI07_9PSEU
A0A0M8ZNV0_9HYME
A0A0M9WBQ4_9EURO
A0A0M9ZP12_9ACTN
A0A0N0ATI3_9PSEU
A0A0N0NC48_9ACTN
A0A0N0S693_9ACTN
A0A0N0V7M3_9HYPO
A0A0N0YYJ0_9ACTN
A0A0N1GBT7_9ACTN
A0A0N1GUD3_9ACTN
A0A0N1I042_LEPSE
A0A0N1NYH3_9EURO
A0A0N4V6V1_ENTVE
A0A0N4WRU5_HAEPC
A0A0N4Y7K5_NIPBR
A0A0N4ZBI5_PARTI
A0A0N5ARY6_9BILA
A0A0N5C975_STREA
A0A0N8JX92_9TELE
A0A0N9I983_9PSEU
A0A0P0C3V1_9BACT
A0A0P0CSZ5_9BACT
A0A0P0N6A7_9CREN
A0A0P1ANG7_9STRA
A0A0P1BF66_9BASI
A0A0P7C2U7_9HYPO
A0A0P7GP43_9MICC
A0A0P9ENA8_RHOGW
A0A0Q4XE67_9RHIZ
A0A0Q4XFG1_9RHIZ
A0A0Q5YW11_9RHIZ
A0A0Q6BXI7_9RHIZ
A0A0Q7USI5_9MICO
A0A0Q9D776_9CELL
A0A0Q9RI84_9MICC
A0A0R2PUK3_9ACTN
A0A0R2Q0E8_9ACTN
A0A0R2QPT9_9ACTN
A0A0R3Q1I1_ANGCS
A0A0S3QTN2_9AQUI
A0A0S4JLI5_BODSA
A0A0S6X3B2_9FUNG
A0A0S7DY78_9EURO
A0A0S7Y306_9DELT
A0A0S7YJ65_9BACT
A0A0S7ZWI3_9BACT
A0A0S7ZYE5_9BACT
A0A0S8D1N1_9BACT
A0A0S8F7G7_9BACT
A0A0S8IF11_9BACT
A0A0T5ZRF1_9BACT
A0A0T6B6C0_9SCAR
A0A0T6LPD9_9ACTN
A0A0T6LX61_9ACTN
A0A0U1L276_9FIRM
A0A0U1LSC2_9EURO
A0A0U5FYP3_9EURO
A0A0V0Q8E0_PSEPJ
A0A0V8RX26_PYROC
A0A0W0G8C0_9AGAR
A0A0W0VFV4_9GAMM
A0A0W1ND71_9ACTN
A0A0W7VM80_9HYPO
A0A0W7WVN2_9ACTN
A0A0X3S458_9ACTN
A0A0X3VBR1_9ACTN
A0A0X3XR00_9ACTN
A0A100IUK5_ASPNG
A0A101R1J5_9ACTN
A0A101UZW1_9ACTN
A0A109FBX8_9BASI
A0A109IHC9_9ACTN
A0A109NDL0_SORBI
A0A117KT65_9EURY
A0A117LPJ7_9BACT
A0A117NKX1_9EURO
A0A126PCG7_9BACT
A0A127ARF1_9DELT
A0A127B4F3_9BACT
A0A132A4Q2_SARSC
A0A132H676_9BACT
A0A133Q201_9BACT
A0A133YYU3_9BACT
A0A135LZW7_PENPA
A0A135S638_9PEZI
A0A135SAM2_9PEZI
A0A136IS02_9PEZI
A0A136K7E6_9BACT
A0A136KAU8_9BACT
A0A136PY89_9ACTN
A0A137NX88_CONC2
A0A137QFR8_9AGAR
A0A139ABE5_GONPR
A0A139GZM2_9PEZI
A0A142HAM9_9BACT
A0A142HUS7_9SPHI
A0A142XNL4_9PLAN
A0A142YAE1_9PLAN
A0A143BJ87_9BACT
A0A143PTE5_9BACT
A0A150UT13_9PEZI
A0A151GXK5_9HYPO
A0A151NU90_ALLMI
A0A151RRN4_CAJCA
A0A151U8Z6_CAJCA
A0A151VQX2_HYPMA
A0A151WI23_9HYME
A0A152A6N0_9MYCE
A0A154PE42_9HYME
A0A158NYD0_ATTCE
A0A160KQU6_9MICO
A0A161IIQ6_9MICO
A0A162H6S7_9DELT
A0A162TTT9_MUCCL
A0A163JS35_DIDRA
A0A164NZU1_9HOMO
A0A164YXA8_9CRUS
A0A164ZWY5_9PEZI
A0A165CX94_9BASI
A0A165D0Q5_9APHY
A0A165PJC8_9HOMO
A0A165SRD0_9APHY
A0A165XPU9_DAUCA
A0A165YZX0_EXIGL
A0A166BM52_9HOMO
A0A166IQN4_9HOMO
A0A166L6C6_9HOMO
A0A166TU08_9HOMO
A0A166XVV9_9PEZI
A0A166ZI50_9HYPO
A0A167D1Z1_9PEZI
A0A167H4T1_9BASI
A0A167P8N4_PHYB8
A0A168AB26_9PEZI
A0A168DJN6_CORDF
A0A170UUF1_9ACTN
A0A176W0K1_MARPO
A0A177C5V2_9PLEO
A0A177DTW2_ALTAL
A0A177HGX1_9ACTN
A0A177WIF7_BATDE
A0A177WIH9_BATDE
A0A178B5K2_9PLEO
A0A178DSH5_9PLEO
A0A180GS39_PUCT1
A0A180GSE1_PUCT1
A0A180GSW6_PUCT1
A0A183FNS4_HELBK
A0A194QBG0_PAPXU
A0A194R539_PAPMA
A0A194XDQ1_9HELO
A0A1B6QPX2_SORBI
A0A1B6QPX9_SORBI
A0A1B6QPZ0_SORBI
A0A1B6QPZ9_SORBI
A0BJZ2_PARTE
A0C1R2_PARTE
A0CBK5_PARTE
A0E9W3_PARTE
A0LJ19_SYNFM
A0LJR3_SYNFM
A1CFT5_ASPCL
A1CYE6_NEOFI
A1JUJ0_MAIZE
A2BK47_HYPBU
A2DAC2_TRIVA
A2ELE4_TRIVA
A2F0E1_TRIVA
A2F414_TRIVA
A2FHG7_TRIVA
A2QV05_ASPNC
A2XDG3_ORYSI
A2Z6I3_ORYSI
A3GI74_PICST
A4A301_9PLAN
A4FDZ5_SACEN
A4H7V6_LEIBR
A4HW82_LEIIN
A4RT63_OSTLU
A5DHZ3_PICGU
A5E6P3_LODEL
A5G4J0_GEOUR
A5K9N9_PLAVS
A6C0T2_9PLAN
A6L3J9_BACV8
A7E6T6_SCLS1
A7HCN3_ANADF
A7HIC3_ANADF
A7S7W6_NEMVE
A7TGQ3_VANPO
A8B4M5_GIAIC
A8IDE6_CHLRE
A8N4M3_COPC7
A8Q5Q2_MALGO
A8WSP7_CAEBR
A9FJH0_SORC5
A9S873_PHYPA
A9TMN1_PHYPA
A9URX8_MONBE
B0DCF6_LACBS
B0DCI5_LACBS
B0DCK8_LACBS
B0UEL1_METS4
B0VJX5_CLOAI
B0WI11_CULQU
B1L5T3_KORCO
B1LUY8_METRJ
B1N3E8_ENTHI
B1VU97_STRGG
B2B4L7_PODAN
B2HR73_MYCMM
B2W6K9_PYRTR
B3L6F2_PLAKH
B3MDQ6_DROAN
B4GBP1_DROPE
B4HQU9_DROSE
B4J6P6_DROGR
B4KNC9_DROMO
B4LMP9_DROVI
B4MR64_DROWI
B6HRP4_PENRW
B6Q4X7_TALMQ
B6YXC4_THEON
B7AI12_BACEV
B7FWI9_PHATC
B7PG19_IXOSC
B8BQT5_THAPS
B8CA22_THAPS
B8LZT8_TALSN
B8M5G0_TALSN
B8NEV1_ASPFN
B9H558_POPTR
B9HFN6_POPTR
B9T7K3_RICCO
C0NLK4_AJECG
C0QSN5_PERMH
C1A962_GEMAT
C1F245_ACIC5
C1FE68_MICCC
C1G7X3_PARBD
C1GZ32_PARBA
C1LZ49_PHAVU
C1MLN1_MICPC
C3UJT4_ARAAL
C3Y4B2_BRAFL
C3Y5B0_BRAFL
C4J0L8_MAIZE
C4JD95_UNCRE
C4M5S9_ENTHI
C4R2T9_KOMPG
C4YCE8_CLAL4
C5A1T1_THEGJ
C5AUL5_METEA
C5E153_ZYGRC
C5FXF5_ARTOC
C5GNF1_AJEDR
C5KIM8_PERM5
C5KWY3_PERM5
C5L5G1_PERM5
C5M141_PERM5
C5MID5_CANTT
C6A5E4_THESM
C6H3I2_AJECH
C7MZ44_SACVD
C7PGF9_CHIPD
C7YRF1_NECH7
C8VBX3_EMENI
C9LJ15_9BACT
C9ZD76_STRSW
D0MHX7_RHOM4
D0MTV6_PHYIT
D1Q030_9BACT
D2CIT5_JATCU
D2R9D3_PIRSD
D2RGT5_ARCPA
D2S9S4_GEOOG
D2VAN3_NAEGR
D3BPD1_POLPA
D3RXC5_FERPA
D3T003_NATMM
D4AQ58_ARTBC
D4GPL4_HALVD
D5ESJ2_PRER2
D5GB19_TUBMM
D5MK58_9BACT
D5SXR0_PLAL2
D5VRZ9_METIM
D6A5Z9_9ACTN
D6D518_9BACE
D6WV33_TRICA
D6XB51_9ACTN
D7AVQ7_NOCDD
D7C4R8_STRBB
D7LDE0_ARALL
D7M2U3_ARALL
D7M957_ARALL
D7SVZ9_VITVI
D7VQ65_9SPHI
D8DUI8_PREBR
D8LQB3_ECTSI
D8M279_BLAHO
D8M8F0_BLAHO
D8QAC2_SCHCM
D8QRU6_SELML
D8RJ18_SELML
D8TKS1_VOLCA
D9RW79_PREMB
D9T831_MICAI
D9T9C3_MICAI
D9W2B7_9ACTN
D9WTV5_9ACTN
D9X5R3_STRVT
D9Y125_9ACTN
E0NPJ1_9BACT
E0VW02_PEDHC
E1KSY9_9BACT
E1Z4Y9_CHLVA
E2A4B2_CAMFO
E2BZ44_HARSA
E2PY23_STRC2
E2RJW5_CANLF
E3FYH4_STIAD
E3KGF0_PUCGT
E3LFX1_CAERE
E3QBU3_COLGM
E3RPS7_PYRTT
E4NLM4_HALBP
E4T755_PALPW
E4UXP7_ARTGP
E4ZZ05_LEPMJ
E6K832_9BACT
E6SPT5_BACT6
E6ZRV4_SPORE
E7KE46_YEASA
E7KQ62_YEASL
E8V8E5_TERSS
E8WXP6_GRATM
E9D5N2_COCPS
E9E357_METAQ
E9ES74_METRA
E9GTQ2_DAPPU
F0FAT1_9BACT
F0LMY2_THEBM
F0R255_BACSH
F0U7N5_AJEC8
F0XFV9_GROCL
F0YCZ2_AURAN
F0ZV21_DICPU
F2KS95_ARCVS
F2PH67_TRIEC
F2REX3_STRVP
F2SIC1_TRIRC
F3PPZ3_9BACE
F3Z8Z6_9ACTN
F3ZBZ0_9ACTN
F4F445_VERMA
F4IIN3_ARATH
F4NWE2_BATDJ
F4NWG1_BATDJ
F4PXY4_DICFS
F4R491_MELLP
F4WSZ3_ACREC
F5J3H5_9PORP
F6FQJ4_ISOV2
F6Z5Z5_MACMU
F7CRT1_XENTR
F7H6D0_MACMU
F7H6D2_MACMU
F7H6D4_MACMU
F7HQK3_CALJA
F7HVA6_CALJA
F7HVC9_CALJA
F7I2F5_CALJA
F7W4M6_SORMK
F8AIT6_PYRYC
F8EQW4_RUNSL
F8PRR1_SERL3
F8WW48_9PORP
F9FS48_FUSOF
F9X1A1_ZYMTI
G0NT61_CAEBE
G0PD47_CAEBE
G0QPU0_ICHMG
G0RLT7_HYPJQ
G0SDP4_CHATD
G0SVZ3_RHOT2
G0VKA9_NAUCC
G0W5I5_NAUDC
G1NX43_MYOLU
G1R290_NOMLE
G1X8N2_ARTOA
G2GAS0_9ACTN
G2LGU2_CHLTF
G2NQ52_STREK
G2NYQ1_STRVO
G2Q7D0_MYCTT
G2QQZ5_THITE
G2WR58_VERDV
G2YFE3_BOTF4
G3AIL3_SPAPN
G3AWW0_CANTC
G3H497_CRIGR
G3JR69_CORMM
G3P635_GASAC
G3RL92_GORGO
G3STS3_LOXAF
G3VM53_SARHA
G3Y452_ASPNA
G4N0E3_MAGO7
G4TNT9_SERID
G4UGV7_NEUT9
G4Z4L7_PHYSP
G5B070_HETGA
G5ED01_CAEEL
G5GCE9_9BACT
G7EAN0_MIXOS
G7J4B5_MEDTR
G7J4B6_MEDTR
G7J4B7_MEDTR
G7LAD5_MEDTR
G7XY63_ASPKW
G8BEW4_CANPC
G8BN91_TETPH
G8NUV7_GRAMM
G8TLS1_NIAKG
G8YS31_PICSO
G8ZRV5_TORDC
G9MHX2_HYPVG
G9NVZ0_HYPAI
H0EMI0_GLAL7
H0W4J0_CAVPO
H0WWA7_OTOGA
H1Q208_9BACT
H1XX66_9BACT
H1Y1B6_9SPHI
H2AWN3_KAZAF
H2JR09_STRHJ
H2MGD4_ORYLA
H2QFT4_PANTR
H2UUL2_TAKRU
H3BDN1_LATCH
H3DII7_TETNG
H3G8E9_PHYRM
H3ZKH3_THELN
H5X1K2_9PSEU
H6BLU3_EXODN
H8MWK9_CORCM
H8MZX2_CORCM
H9GGR4_ANOCA
H9H004_HORSE
H9JD44_BOMMO
I0H9T4_ACTM4
I0LA02_9ACTN
I0T9W5_9BACT
I0YLV8_COCSC
I1BTB6_RHIO9
I1FWJ2_AMPQE
I1G9A5_AMPQE
I1H8P5_BRADI
I1I3T8_BRADI
I1K4L3_SOYBN
I1K4L4_SOYBN
I1K4L6_SOYBN
I1KT48_SOYBN
I1KT50_SOYBN
I1MYT9_SOYBN
I1MYU0_SOYBN
I1P8F7_ORYGL
I1QTV8_ORYGL
I1RZT6_GIBZE
I1YRP1_PREI7
I2FTV5_USTH4
I2H0W7_TETBL
I2N9B2_9ACTN
I3IXX3_ORENI
I3N3B3_ICTTR
I3ZDT1_TERRK
I4CC06_DESTA
I4ESG4_9ACTN
I4YIB3_WALMC
I7A3P4_MELRP
I7M7P6_TETTS
I9RU32_9BACE
INO1_ARATH
INO1_BOVIN
INO1_CANAL
INO1_CANGA
INO1_DICDI
INO1_DROME
INO1_HUMAN
INO1_MAIZE
INO1_MOUSE
INO1_ORYSJ
INO1_RAT
INO1_WHEAT
INO1_YEAST
INO2_ARATH
INO3_ARATH
J3KGG3_COCIM
J3LKW2_ORYBR
J3N247_ORYBR
J3NN41_GAGT3
J4GQF3_9APHY
J5JGV7_BEAB2
J7L4G5_NOCAA
J7RIL0_KAZNA
J8Q3M0_SACAR
J9ITK6_9SPIT
J9K052_ACYPI
K0KSK2_WICCF
K0T7G9_THAOC
K0TBB2_THAOC
K1RLY3_CRAGI
K1VHX1_TRIAC
K1W4G5_MARBU
K2N371_TRYCR
K2RSB8_MACPH
K3UVP2_FUSPC
K3WKY7_PYTUL
K4A6T5_SETIT
K4AJG0_SETIT
K4BS46_SOLLC
K4BSM2_SOLLC
K4C1L6_SOLLC
K4QTE0_9ACTN
K4R1B5_9ACTN
K5W3D7_PHACS
K5XDH0_AGABU
K6UU87_9APIC
K7J600_NASVI
K7VGP9_MAIZE
K7VPK4_MAIZE
K9FX23_PEND2
L1K0K7_GUITH
L1KRD9_9ACTN
L1MMX7_9BACT
L1N4S0_9BACT
L2FKD4_COLGN
L5L7E3_PTEAL
L7F5A2_9ACTN
L8FPM9_PSED2
L8GW32_ACACA
L8WJG4_THACA
L9KXE2_TUPCH
M0S1W5_MUSAM
M0U924_MUSAM
M0U9T4_MUSAM
M0XKI4_HORVD
M0XKI5_HORVD
M1BZ42_SOLTU
M1CP96_SOLTU
M1V9Z4_CYAM1
M1VL17_CYAM1
M1W068_CLAP2
M2N9H5_BAUCO
M2R2Z0_CERS8
M2T833_COCSN
M2UIX6_COCH5
M2XNK1_GALSU
M2Y1C8_GALSU
M3IRR0_CANMX
M3WC06_FELCA
M3YVS2_MUSPF
M4A6R8_XIPMA
M4BD01_HYAAE
M4D5S3_BRARP
M4EII1_BRARP
M4EN83_BRARP
M4FBS2_BRARP
M5AR56_9ACTN
M5C2G5_THACB
M5ECF9_MALS4
M5FX06_DACPD
M5VXV2_PRUPE
M7U1C0_EUTLA
M7UVN8_BOTF1
M7WKI7_RHOT1
M8AQI0_TRIUA
M9MGY1_PSEA3
N0BAV5_9EURY
N1J9P8_BLUG1
N1Q423_DOTSN
N1Q9N6_PSEFD
N1QMP9_SPHMS
N1RDH3_FUSC4
N1RN90_FUSC4
N4TTW0_FUSC1
N4VIA7_COLOR
O28480_ARCFU
O69948_STRCO
Q029M8_SOLUE
Q092C1_STIAD
Q0UDG0_PHANO
Q17H06_AEDAE
Q1AWP9_RUBXD
Q1AY70_RUBXD
Q1DF51_MYXXD
Q1IP07_KORVE
Q1K6Y9_NEUCR
Q290L0_DROPS
Q2HGE6_CHAGB
Q2IH54_ANADE
Q2II29_ANADE
Q2MJR3_SOYBN
Q2MJR5_SOYBN
Q2U8N4_ASPOR
Q38AQ2_TRYB2
Q4DFC2_TRYCC
Q4QFJ8_LEIMA
Q4WIQ6_ASPFU
Q4XRL9_PLACH
Q4Y4P3_PLACH
Q4Z1I7_PLABA
Q5JDB1_THEKO
Q5KJI4_CRYNJ
Q6BJ15_DEBHA
Q6CFS3_YARLI
Q6CQK5_KLULA
Q7PZB9_ANOGA
Q7RHJ1_PLAYO
Q81CU5_BACCR
Q8A7J8_BACTN
Q8I3Y8_PLAF7
Q8S5N2_ORYSJ
Q8U0H3_PYRFU
Q980G7_SULSO
Q9V169_PYRAB
Q9X1D6_THEMA
Q9Z4Y8_STRCO
R0GU85_9BRAS
R0GVY1_9BRAS
R0HBX3_9BRAS
R0IR92_SETT2
R1GK06_BOTPV
R4SZ01_AMYOR
R4XCK7_TAPDE
R4YYC8_9ACTN
R5ANA2_9BACT
R5AZG8_9BACE
R5C899_9BACE
R5CTM2_9BACT
R5D349_9BACT
R5FHM3_9BACT
R5GU34_9BACT
R5IM74_9PORP
R5JAH7_9BACE
R5JPG2_9BACE
R5KFZ5_9BACT
R5PF84_9BACT
R5PRY6_9BACT
R5UVL6_9BACE
R5VD13_9BACE
R5Y1H6_9BACE
R6A6N9_9BACT
R6B236_9BACT
R6CK64_9BACT
R6DI58_9BACE
R6E1W8_9BACE
R6E5I5_9BACT
R6KNY9_9BACE
R6MGD8_9BACE
R6Q4K5_9BACT
R6S7C3_9BACE
R6SSQ3_9BACE
R6W2X3_9BACT
R6W9R2_9BACT
R6WWI4_9PORP
R6Y9T6_9BACE
R7AB38_9BACE
R7DHG9_9PORP
R7EHS1_9BACE
R7EVE2_9BACT
R7HMN4_9BACT
R7J2G3_9BACT
R7LE89_9BACT
R7NMI7_9BACE
R7PAD8_9BACT
R7SBZ5_TREMS
R7SX42_DICSQ
R7Z740_CONA1
R8BJB2_TOGMI
R9AP90_WALI9
R9GMA3_9SPHI
R9P270_PSEHS
S0E1Y5_GIBF5
S0GSL1_9PORP
S2JV45_MUCC1
S3C6A4_OPHP1
S3CNQ7_GLAL2
S3ZGJ2_9ACTN
S4XGH4_SORCE
S4XJU5_SORCE
S5V8V7_STRC3
S6EIK9_ZYGB2
S7N5Q4_MYOBR
S7RLF2_GLOTA
S7ZCX1_PENO1
S8AQK7_DACHA
S8CHF2_9LAMI
S8FW50_FOMPI
S9PEC3_9DELT
S9TZ21_9TRYP
S9VWG3_9TRYP
S9VXY9_9TRYP
T0KJX9_COLGC
T0S6N2_9STRA
T1GWJ1_MEGSC
T1I6S0_RHOPR
T5APU3_OPHSC
U1GXQ2_ENDPU
U3K491_FICAL
U4LWK1_PYROM
U4U0S3_DENPD
U5G3X7_POPTR
U5G9V0_POPTR
U5GBA6_POPTR
U5GEI8_POPTR
U5GGZ0_POPTR
U5HDL8_USTV1
U5W0Y2_9ACTN
U5WXC5_MYCKA
U6NKU3_HAECO
U7Q5G1_SPOS1
U9UFW1_RHIID
V2XDH4_MONRO
V4B2T7_LOTGI
V4IZL7_9ACTN
V4LRK9_EUTSA
V4M1Q1_EUTSA
V4SR33_9ROSI
V4UPG2_9ROSI
V5B836_TRYCR
V5ED05_KALBG
V5FP22_BYSSN
V6KIU1_STRNV
V6TRD7_GIAIN
V7D289_PHAVU
V9FYA0_PHYPR
W0RNU8_9BACT
W0RS95_9BACT
W1NFH3_AMBTC
W1QHM6_OGAPD
W2CQ21_9PORP
W2ERB4_9ACTN
W2EZU4_9ACTN
W2RGP1_PHYPN
W2RPA1_9EURO
W2T238_NECAM
W3A3X8_PHYPR
W3X7S3_9PEZI
W4HCT8_9STRA
W4KJW0_9HOMO
W4L6Q1_9BACT
W4M9X4_9BACT
W4P8A7_9BACE
W4PPG1_9BACE
W4UR60_9BACE
W4V5R1_9FIRM
W5DVW8_WHEAT
W5E174_WHEAT
W5EHM9_WHEAT
W5JMX9_ANODA
W5MED7_LEPOC
W5PQG6_SHEEP
W6L1B1_9TRYP
W6L2I5_9TRYP
W6MTP4_9ASCO
W6PYZ3_PENRF
W6YCW0_COCCA
W7A982_9APIC
W7B5J9_PLAVN
W7JTH5_PLAFA
W7JYU7_PLAFO
W7LXD5_GIBM7
W7LXM1_GIBM7
W7TSC4_9STRA
W9CQT9_9HELO
W9GYK6_9PROT
W9R7H5_9ROSA
W9WK50_9EURO
W9XFT6_9EURO
W9Y0D2_9EURO
W9YV41_9EURO
X0CAR3_FUSOX
X0CK59_FUSOX
X0JJE3_FUSOX
X0KXD0_FUSOX
X2C3E0_9TRYP
X6NDV9_RETFI
X6P625_RETFI
X7XWA8_MYCKA
