# Supplementary material for: Widespread evolutionary crosstalk among protein domains in the context of multi-domain proteins
Source: PLoS One. 2018 Aug 31;13(8):e0203085. doi: 10.1371/journal.pone.0203085 (PMC6118372; doi:10.1371/journal.pone.0203085)
Supplement: S1 File — This archive contains a file presenting the list of UniProt identifiers of the URPs sequences included in the multi-domain MSAs for each of the 2,063 studied multi-domain architectures, and files containing the values of MI¯ and nMI¯ for individual domain pairs before and after domain sequence shuffling. (GZ) [file pone.0203085.s001.tar.gz › ./Pfam_family_vectors/PF00642_PF13920_all_alignment_sequences_UniProt_IDs]

A0A015JQY0_9GLOM
A0A016SQK4_9BILA
A0A016SQN2_9BILA
A0A017S7S6_9EURO
A0A022QWE9_ERYGU
A0A024TEI9_9STRA
A0A026W0K5_CERBI
A0A026WUP0_CERBI
A0A044V7Q7_ONCVO
A0A058YZV5_9EUKA
A0A059CEL1_EUCGR
A0A059CFF1_EUCGR
A0A059EMJ6_9MICR
A0A059EMW7_9MICR
A0A059ESB7_9MICR
A0A059F2F0_9MICR
A0A059JBX2_9EURO
A0A060S9W3_PYCCI
A0A061EKN3_THECC
A0A063C5S7_9HYPO
A0A066W5I3_9BASI
A0A066W6M5_9HOMO
A0A066XGW8_COLSU
A0A067G2P3_CITSI
A0A067LPE4_JATCU
A0A067M6E8_9HOMO
A0A067NGM4_PLEOS
A0A067NTJ9_PLEOS
A0A067PWX6_9HOMO
A0A067R2T2_ZOONE
A0A067R6M2_ZOONE
A0A067SD95_9AGAR
A0A067SVZ0_9AGAR
A0A068RPZ6_9FUNG
A0A068XGU5_HYMMI
A0A072PMF1_9EURO
A0A072U502_MEDTR
A0A074W5J2_9PEZI
A0A074WVH3_9PEZI
A0A074XJP3_AURPU
A0A074YMK7_9PEZI
A0A075AYS8_9FUNG
A0A078DLB7_BRANA
A0A078FQN8_BRANA
A0A084FXQ6_9PEZI
A0A084FYD5_9PEZI
A0A084QQ58_9HYPO
A0A084VVC0_ANOSI
A0A087RIQ2_APTFO
A0A087VRL8_BALRE
A0A087W2A3_ECHMU
A0A087Y8F2_POEFO
A0A088AMH0_APIME
A0A088AR05_APIME
A0A090CG66_PODAN
A0A090MXL7_STRRB
A0A091CNX8_FUKDA
A0A091DUK2_FUKDA
A0A091FSD7_9AVES
A0A091GG95_9AVES
A0A091H879_BUCRH
A0A091HR38_CALAN
A0A091I740_CALAN
A0A091J6L8_9AVES
A0A091JXD6_COLST
A0A091L1L2_9GRUI
A0A091N4N8_9PASS
A0A091PUG6_LEPDC
A0A091QBN3_MERNU
A0A091QLI0_9GRUI
A0A091RZ64_NESNO
A0A091SJE9_9AVES
A0A091TBM1_PHALP
A0A091UG10_PHORB
A0A091V1M3_NIPNI
A0A091VIT0_OPIHO
A0A093B905_CHAPE
A0A093EGG7_9AVES
A0A093FAW8_GAVST
A0A093FYG7_PICPB
A0A093HQY3_STRCA
A0A093RDE2_PHACA
A0A093SCU8_9PASS
A0A095AQU6_SCHHA
A0A096MIE4_POEFO
A0A096MTE5_PAPAN
A0A096NKQ6_PAPAN
A0A099ZH67_TINGU
A0A0A0AFT5_CHAVO
A0A0A0KFS0_CUCSA
A0A0A0MRZ1_HUMAN
A0A0A1P477_9FUNG
A0A0A1TL23_9HYPO
A0A0A1V0J2_9HYPO
A0A0A2JUX4_PENEN
A0A0A2LNS4_PENIT
A0A0A2W0Z0_BEABA
A0A0B0PX29_GOSAR
A0A0B1PAH6_UNCNE
A0A0B1SV56_OESDE
A0A0B1T6A7_OESDE
A0A0B2R4V7_GLYSO
A0A0B2RTQ9_GLYSO
A0A0B2VXH5_TOXCA
A0A0B2WXF1_9HYPO
A0A0B4HGS0_9HYPO
A0A0B4K6Y4_DROME
A0A0B4K7D1_DROME
A0A0B4KGS7_DROME
A0A0B7MVZ9_9FUNG
A0A0C2IX84_THEKT
A0A0C2SRD1_AMAMU
A0A0C3BEW1_9HOMO
A0A0C3CND6_HEBCY
A0A0C3CRX9_9PEZI
A0A0C3ENV2_9HOMO
A0A0C3ETX2_9HOMO
A0A0C3MEZ3_9HOMO
A0A0C3P7T2_PISTI
A0A0C4ECV8_MAGP6
A0A0C7MW11_9SACH
A0A0C9MZB0_9FUNG
A0A0C9ST40_PAXIN
A0A0C9W9L9_9HOMO
A0A0C9XRT5_9AGAR
A0A0C9YP89_9AGAR
A0A0C9ZFT6_9HOMO
A0A0C9ZQL7_9HOMO
A0A0D0CL67_9AGAR
A0A0D0E7K4_9HOMO
A0A0D1YPY5_9EURO
A0A0D1ZA58_9EURO
A0A0D2A5N2_9PEZI
A0A0D2A7C1_9EURO
A0A0D2CAI5_9EURO
A0A0D2DI88_9EURO
A0A0D2H4L5_9EURO
A0A0D2MIX7_9AGAR
A0A0D2PJ53_9AGAR
A0A0D2RKI8_GOSRA
A0A0D3C6Y5_BRAOL
A0A0D3F412_9ORYZ
A0A0D7AG69_9AGAR
A0A0D8Y8D3_DICVI
A0A0D9RGW5_CHLSB
A0A0D9SA84_CHLSB
A0A0D9SDN7_CHLSB
A0A0D9VF43_9ORYZ
A0A0D9YQW8_9ORYZ
A0A0E0JYT6_ORYPU
A0A0E0NDG5_ORYRU
A0A0E9NJ91_9ASCO
A0A0F4ZD87_9PEZI
A0A0F7TW28_9EURO
A0A0F8BR13_LARCR
A0A0F8U2Q0_9EURO
A0A0G2EKN4_9PEZI
A0A0G2H853_9PEZI
A0A0G2HQF1_9EURO
A0A0G4F4N4_VITBC
A0A0G4H2C0_VITBC
A0A0G4N2X2_9PEZI
A0A0G4PY21_PENCA
A0A0H1BCH2_9EURO
A0A0H2RIT5_9HOMO
A0A0J0XMD5_9TREE
A0A0J7KM71_LASNI
A0A0J8B5U2_BETVU
A0A0J9XZS8_BRUMA
A0A0K0DI11_ANGCA
A0A0K0EEJ5_STRER
A0A0K0F961_9BILA
A0A0K6G1V8_9HOMO
A0A0K9PWK0_ZOSMR
A0A0K9RKI3_SPIOL
A0A0L0C3L2_LUCCU
A0A0L0CJ72_LUCCU
A0A0L0HUW3_SPIPN
A0A0L0N9L5_9HYPO
A0A0L0P361_9ASCO
A0A0L0SGT1_ALLMA
A0A0L0T7F6_ALLMA
A0A0L0VSW7_9BASI
A0A0L0VZN3_9BASI
A0A0L1HQ35_9PLEO
A0A0L6X437_9AGAR
A0A0L7L3A5_9NEOP
A0A0L7RCU7_9HYME
A0A0L7RF02_9HYME
A0A0L9TGE2_PHAAN
A0A0L9TGX8_PHAAN
A0A0M3K041_ANISI
A0A0M8MMV0_9BASI
A0A0M8MZA8_9HYPO
A0A0M9AA54_9HYME
A0A0M9ADU0_9HYME
A0A0M9WD61_9EURO
A0A0N1P1K9_9EURO
A0A0N4SYJ1_BRUPA
A0A0N4UKT0_DRAME
A0A0N4VAB7_ENTVE
A0A0N4W0Y5_HAEPC
A0A0N4Y797_NIPBR
A0A0N4ZF53_PARTI
A0A0N5AM64_9BILA
A0A0N5C8G6_STREA
A0A0N8K0U6_9TELE
A0A0P7B529_9HYPO
A0A0Q9WUB1_DROVI
A0A0Q9WZC4_DROMO
A0A0Q9X7R7_DROWI
A0A0R3NG61_DROPS
A0A0R3NK30_DROPS
A0A0R3NLN3_DROPS
A0A0R3PGZ7_ANGCS
A0A0R3QPS3_9BILA
A0A0R3RK93_9BILA
A0A0S7DXI1_9EURO
A0A0T6BAQ0_9SCAR
A0A0V0QPL2_PSEPJ
A0A0V0QSR5_PSEPJ
A0A0V0SCP4_9BILA
A0A0V0SD09_9BILA
A0A0V0UID3_9BILA
A0A0V0VFJ1_9BILA
A0A0V0WMC5_9BILA
A0A0V0YN30_TRIPS
A0A0V1A851_9BILA
A0A0V1DC06_TRIBR
A0A0V1HYR2_9BILA
A0A0V1HZ26_9BILA
A0A0V1KYR1_9BILA
A0A0V1N5E0_9BILA
A0A0V1PF44_9BILA
A0A0V1PF54_9BILA
A0A0W4ZC18_PNECA
A0A0W4ZIV8_PNEJI
A0A0W7VFQ6_9HYPO
A0A100I4H9_ASPNG
A0A101MRY9_9EURO
A0A126GV12_DROME
A0A132ALN6_SARSC
A0A135LM29_PENPA
A0A135SGM2_9PEZI
A0A135UEZ0_9PEZI
A0A136IX81_9PEZI
A0A137NVH6_CONC2
A0A137QUY9_9AGAR
A0A139AZE8_GONPR
A0A139HWH9_9PEZI
A0A139IAJ1_9PEZI
A0A140T863_BOVIN
A0A151GRL0_9HYPO
A0A151PBX9_ALLMI
A0A151SCN7_CAJCA
A0A151TBT2_CAJCA
A0A151VF75_HYPMA
A0A151W8P9_HYPMA
A0A151WYL0_9HYME
A0A151XH21_9HYME
A0A151Z4D4_9MYCE
A0A154PJ22_9HYME
A0A158P2Y6_ATTCE
A0A161VI93_9PEZI
A0A163K6W3_DIDRA
A0A164PHE5_9CRUS
A0A164VSD4_9HOMO
A0A165A8Q6_9HOMO
A0A165DXH8_9BASI
A0A165GA52_9APHY
A0A165GW45_9APHY
A0A165P9R5_EXIGL
A0A165SA49_9APHY
A0A165V4Y7_9HOMO
A0A166CU02_9HOMO
A0A166HBR7_9HOMO
A0A166HU83_9HOMO
A0A166X540_9HOMO
A0A167AAU9_9HYPO
A0A167BA40_9PEZI
A0A167PCE4_9BASI
A0A167W5I0_9PEZI
A0A168FD39_CORDF
A0A168PMA7_MUCCL
A0A177CCL4_9PLEO
A0A177E3Y1_ALTAL
A0A178AKA6_9PLEO
A0A180GGS0_PUCT1
A0A183CFI7_GLOPA
A0A183D8D0_9BILA
A0A183G4R3_HELBK
A0A183IH23_9BILA
A0A183NMY1_9TREM
A0A183RAM7_9TREM
A0A183SSM6_SCHSO
A0A194QAZ3_PAPXU
A0A194QS35_PAPMA
A0ANN4_DROSI
A2D8J3_TRIVA
A2QCY6_ASPNC
A3LMY2_PICST
A4S5L8_OSTLU
A5DFN2_PICGU
A5DV06_LODEL
A7F1F7_SCLS1
A7RKQ0_NEMVE
A7SUV2_NEMVE
A7TKV6_VANPO
A7USL5_ANOGA
A8N793_COPC7
A9SSR1_PHYPA
B0D110_LACBS
B2WLF6_PYRTR
B3LV43_DROAN
B3LXV8_DROAN
B3RMM5_TRIAD
B4FWN6_MAIZE
B4G2J0_DROPE
B4GL77_DROPE
B4HFB9_DROSE
B4ILJ9_DROSE
B4JTI0_DROGR
B4K4L8_DROMO
B4K9D2_DROMO
B4LXJ7_DROVI
B4LZU0_DROVI
B4NJP4_DROWI
B6Q2C2_TALMQ
B8AFX5_ORYSI
B8PAL7_POSPM
B9S849_RICCO
C1E7V4_MICCC
C1G676_PARBD
C1H211_PARBA
C3H15_ORYSJ
C3H1_ARATH
C3H51_ARATH
C3Z059_BRAFL
C4JYR3_UNCRE
C4QYD6_KOMPG
C5DI01_LACTC
C5E099_ZYGRC
C5FWA3_ARTOC
C5M5F4_CANTT
C5XZF5_SORBI
C7YN93_NECH7
CWC24_CANAL
CWC24_CANGA
CWC24_CRYNJ
CWC24_DEBHA
CWC24_USTMA
CWC24_YARLI
D2HJT0_AILME
D4A3S7_RAT
D5G8U5_TUBMM
D6WQ47_TRICA
D6WZ20_TRICA
D7G1F0_ECTSI
D7KQ85_ARALL
D7UCN8_VITVI
D8M2T5_BLAHO
D8Q380_SCHCM
D8QBM5_SCHCM
D8R3K9_SELML
D8SI98_SELML
E0CYD7_MOUSE
E0VFZ3_PEDHC
E0VI15_PEDHC
E1BF77_BOVIN
E1BQC4_CHICK
E1FJR6_LOALO
E2AW11_CAMFO
E2AWV4_CAMFO
E2BMC8_HARSA
E2C3G3_HARSA
E2RE92_CANLF
E2RGA7_CANLF
E3JVB9_PUCGT
E3QF69_COLGM
E3S9R6_PYRTT
E5A1C6_LEPMJ
E6ZYQ3_SPORE
E7FC88_DANRE
E9E662_METAQ
E9EUL1_METRA
E9HPZ0_DAPPU
E9ICQ4_SOLIN
E9PDK2_HUMAN
F0XBN0_GROCL
F0ZPN7_DICPU
F1RUA4_PIG
F2PXF7_TRIEC
F2SPE4_TRIRC
F4NU83_BATDJ
F4QC00_DICFS
F4RV81_MELLP
F4WA44_ACREC
F4X5H1_ACREC
F6PUN4_HORSE
F6PY56_MONDO
F6SAN1_HORSE
F6V216_MACMU
F6VTQ5_XENTR
F6XHQ4_XENTR
F6XY35_HORSE
F6YVH3_MACMU
F7D987_CALJA
F7E8Y2_ORNAN
F7HND2_CALJA
F7HPV5_CALJA
F7ISF4_CALJA
F8PWL2_SERL3
G0MKZ8_CAEBE
G0S108_CHATD
G0VKP0_NAUCC
G0WGY6_NAUDC
G1MSH6_MELGA
G1N534_MELGA
G1PHR2_MYOLU
G1PVF9_MYOLU
G1R8K6_NOMLE
G1R8K7_NOMLE
G1RBD1_NOMLE
G1S9P6_NOMLE
G1TK23_RABIT
G2Q175_MYCTT
G2WXV3_VERDV
G2XNP5_BOTF4
G3AKC1_SPAPN
G3H766_CRIGR
G3HNI2_CRIGR
G3JMR1_CORMM
G3P5L1_GASAC
G3QIS1_GORGO
G3RML9_GORGO
G3SBF7_GORGO
G3TC80_LOXAF
G3W2R2_SARHA
G3W479_SARHA
G3Y335_ASPNA
G4LVA8_SCHMA
G4TNE7_SERID
G5AH92_PHYSP
G5BU74_HETGA
G5BXT1_HETGA
G6CMS5_DANPL
G6DGV0_DANPL
G7DVZ3_MIXOS
G7KSR1_MEDTR
G7PVM1_MACFA
G7Q3K8_MACFA
G7X539_ASPKW
G8BER8_CANPC
G8JMF2_ERECY
G9KLC6_MUSPF
G9MQW7_HYPVG
G9P3M1_HYPAI
H0VK48_CAVPO
H0XPX4_OTOGA
H0XZF5_OTOGA
H1V3B6_COLHI
H2ANZ9_KAZAF
H2LAW6_ORYLA
H2LK40_ORYLA
H2LK42_ORYLA
H2NK69_PONAB
H2NPP3_PONAB
H2PWM1_PONAB
H2Q7R0_PANTR
H2QZ23_PANTR
H2TTV5_TAKRU
H2TTV6_TAKRU
H2U0X6_TAKRU
H2U0X7_TAKRU
H2U0X8_TAKRU
H2YYZ6_CIOSA
H3ALL7_LATCH
H3AZA0_LATCH
H3AZA1_LATCH
H3DBU2_TETNG
H3DML4_TETNG
H3GHT1_PHYRM
I1BVM7_RHIO9
I1FJF9_AMPQE
I1G731_AMPQE
I1HZA5_BRADI
I1JKM9_SOYBN
I1KXE8_SOYBN
I1NZM6_ORYGL
I1RX51_GIBZE
I2FRS2_USTH4
I3IWE5_ORENI
I3IYT8_ORENI
I3LAS6_PIG
I3M2E0_ICTTR
I3NHQ9_ICTTR
I5ANH1_DROPS
J3LC11_ORYBR
J3NTX0_GAGT3
J4GJ86_9APHY
J4VYC5_BEAB2
J7S6D4_KAZNA
J8Q1Q8_SACAR
J9EYY1_WUCBA
J9FA33_9SPIT
J9IXX3_9SPIT
J9K0D1_ACYPI
K0KP85_WICCF
K1PTD5_CRAGI
K1VX00_TRIAC
K1WV02_MARBU
K2S9Q8_MACPH
K3YU04_SETIT
K4BA81_SOLLC
K5XZ11_AGABU
K7FWU3_PELSI
K7G213_PELSI
K7J3C8_NASVI
K7KS04_SOYBN
K7KS05_SOYBN
K9FXK5_PEND2
L2GFR1_COLGN
L5KJ81_PTEAL
L5L736_PTEAL
L5LXE2_MYODS
L5MA89_MYODS
L5MEK7_MYODS
L7N1K9_MYOLU
L8Y6X6_TUPCH
L9L4G0_TUPCH
L9L8B1_TUPCH
M0TR61_MUSAM
M1B2E5_SOLTU
M1W3F5_CLAP2
M2PD72_CERS8
M2R3H3_CERS8
M2SMT2_COCSN
M2T5C2_COCH5
M2W0E9_GALSU
M3WQG9_FELCA
M3X1H5_FELCA
M3X6Z8_FELCA
M3YW33_MUSPF
M4A157_XIPMA
M4A513_XIPMA
M4EWT3_BRARP
M5EAI6_MALS4
M5FT79_DACPD
M5WC94_PRUPE
M7NRV1_PNEMU
M7SR27_EUTLA
M7TWC1_BOTF1
M7YKI5_TRIUA
M9MBZ3_PSEA3
N1JDI5_BLUG1
N4UPL4_COLOR
N6TGN0_DENPD
N6U435_DENPD
Q0CD77_ASPTN
Q0TVR5_PHANO
Q14B01_MOUSE
Q16G26_AEDAE
Q16M10_AEDAE
Q245H9_TETTS
Q28EQ7_XENTR
Q29AA8_DROPS
Q5PPN1_RAT
Q67EQ6_CIOIN
Q67ER3_CHICK
Q6DRF0_DANRE
Q8I141_DROWI
Q8I1B4_DROPS
Q8R3P8_MOUSE
Q9VDP8_DROME
R0GQF7_9BRAS
R0JQK6_SETT2
R113A_BOVIN
R113A_HUMAN
R113B_HUMAN
R1GXF5_BOTPV
R4XEV0_TAPDE
R7YRJ0_CONA1
R8BJK4_TOGMI
R9NWM9_PSEHS
RN113_CAEEL
RN113_DICDI
S0EEQ4_GIBF5
S2J3D5_MUCC1
S3EFJ6_GLAL2
S7MUH4_MYOBR
S7P737_MYOBR
S7RR51_GLOTA
S7ZW75_PENO1
S8BWH7_9LAMI
S8G2Y9_FOMPI
S9XLJ7_CAMFR
S9Y3F0_CAMFR
T1FN79_HELRO
T1HQ10_RHOPR
T1I117_RHOPR
T1ISQ7_STRMM
T1J1V5_STRMM
T1JUW2_TETUR
T5ANS8_OPHSC
U3IYL3_ANAPL
U4LV56_PYROM
U6PVU4_HAECO
U7PRF0_SPOS1
U9SVV1_RHIID
UNKL_HUMAN
UNKL_MOUSE
UNK_DROME
V2WVG3_MONRO
V3ZV02_LOTGI
V4B642_LOTGI
V4LAH5_EUTSA
V4TI41_9ROSI
V5EXZ6_KALBG
V5I2Z7_BYSSN
V7ARN7_PHAVU
V9EHE9_PHYPR
V9EI46_PHYPR
V9EJG0_PHYPR
V9EKS1_PHYPR
W1P9C4_AMBTC
W2R1V8_PHYPN
W2R237_PHYPN
W2R3Q8_PHYPN
W2R4A3_PHYPN
W2RW48_9EURO
W2YNI0_PHYPR
W2YNS9_PHYPR
W2YPP0_PHYPR
W2YQZ3_PHYPR
W3XA69_9PEZI
W4FV64_9STRA
W4K481_9HOMO
W4XJ85_STRPU
W4XNI4_STRPU
W4YQC9_STRPU
W5DYD2_WHEAT
W5EHB1_WHEAT
W5J1M7_ANODA
W5JVW6_ANODA
W5KKK7_ASTMX
W5KVP9_ASTMX
W5M7H9_LEPOC
W5M7J4_LEPOC
W5N1J2_LEPOC
W5N1K5_LEPOC
W5PJ52_SHEEP
W5Q122_SHEEP
W6NF27_HAECO
W6QHR8_PENRF
W6YLC7_COCCA
W9CQW1_9HELO
W9RK45_9ROSA
W9RQH5_9ROSA
