# Supplementary material for: Widespread evolutionary crosstalk among protein domains in the context of multi-domain proteins
Source: PLoS One. 2018 Aug 31;13(8):e0203085. doi: 10.1371/journal.pone.0203085 (PMC6118372; doi:10.1371/journal.pone.0203085)
Supplement: S1 File — This archive contains a file presenting the list of UniProt identifiers of the URPs sequences included in the multi-domain MSAs for each of the 2,063 studied multi-domain architectures, and files containing the values of MI¯ and nMI¯ for individual domain pairs before and after domain sequence shuffling. (GZ) [file pone.0203085.s001.tar.gz › ./Pfam_family_vectors/PF17121_PF06391_normalized_average_interdomain_MI]

0.330841148829	0.172447742234
