# Supplementary material for: Widespread evolutionary crosstalk among protein domains in the context of multi-domain proteins
Source: PLoS One. 2018 Aug 31;13(8):e0203085. doi: 10.1371/journal.pone.0203085 (PMC6118372; doi:10.1371/journal.pone.0203085)
Supplement: S1 File — This archive contains a file presenting the list of UniProt identifiers of the URPs sequences included in the multi-domain MSAs for each of the 2,063 studied multi-domain architectures, and files containing the values of MI¯ and nMI¯ for individual domain pairs before and after domain sequence shuffling. (GZ) [file pone.0203085.s001.tar.gz › ./Pfam_family_vectors/PF08666_PF16976_all_alignment_sequences_UniProt_IDs]

A0A010NMK3_9MICC
A0A010S622_PSEFL
A0A011TEX4_9RHIZ
A0A013VTS6_9SPHN
A0A014MQY1_9BURK
A0A017HSH9_9RHOB
A0A021X705_9RHIZ
A0A022MQL4_9ACTN
A0A023NSP9_9GAMM
A0A023NUZ3_9GAMM
A0A024HMP6_PSEKB
A0A037ZFP3_9RHOB
A0A058ZNE7_9RHOB
A0A059MW58_9NOCA
A0A059WCU2_STRA9
A0A061NUV4_9BACL
A0A061QJE6_9PROT
A0A062TPN9_9RHOB
A0A062U1I2_9RHOB
A0A063BB95_9BURK
A0A063BFY8_9BURK
A0A063BGD0_9BURK
A0A066RLS4_9GAMM
A0A066ZSD0_HYDMR
A0A069R9R4_CLOLI
A0A072SBR0_9ACTN
A0A073J353_9RHOB
A0A074JMA7_9RHOB
A0A074MNE2_9SPHN
A0A074MXK5_ERYLO
A0A074T909_9RHOB
A0A077LIY0_9PSED
A0A078KQS7_9FIRM
A0A081BBB8_9RHIZ
A0A081CUX6_9RHIZ
A0A081G425_9GAMM
A0A081MBE1_9RHIZ
A0A084U614_9RHIZ
A0A085EQ18_9RHIZ
A0A085FHJ0_9BRAD
A0A085FYA4_9BURK
A0A085TY33_9RHOB
A0A085V904_PSESX
A0A085WFE9_9DELT
A0A086MPG6_9RHIZ
A0A086P8B9_SPHHM
A0A086PC64_SPHHM
A0A086PE25_SPHHM
A0A087NF01_9SPHN
A0A090DRJ4_9RHIZ
A0A090FGN6_9RHIZ
A0A090ZPP4_PAEMA
A0A095B3L2_9SPHN
A0A095DKN2_9RHOB
A0A095UCX7_9RHIZ
A0A095YHC5_9MICC
A0A096AMH1_9BURK
A0A097EEH5_9SPHN
A0A097QMQ0_9VIBR
A0A098EVY0_9BACI
A0A098TDN1_9RHIZ
A0A098UD32_9BURK
A0A098UEY8_9BURK
A0A098Y5W8_9ACTN
A0A099CYX4_9GAMM
A0A099T5X8_9RHOB
A0A0A0B6R6_9CELL
A0A0A0DTD8_9BURK
A0A0A0F304_9GAMM
A0A0A1CWL6_9MICC
A0A0A1F6D9_9BURK
A0A0A1FH52_9BURK
A0A0A1YH12_9PSED
A0A0A5FRI5_9BACI
A0A0A5HU51_9VIBR
A0A0A6CXE9_9SPHN
A0A0A6QCZ7_9BURK
A0A0A8JZF5_9RHIZ
A0A0B1ZNI1_9SPHN
A0A0B1ZUY3_9SPHN
A0A0B2AW81_9ACTN
A0A0B2AWM6_9ACTN
A0A0B2B749_9ACTN
A0A0B2BF23_9ACTN
A0A0B2BZ40_9SPHN
A0A0B2K145_9FIRM
A0A0B3SCV5_9RHOB
A0A0B4C3P7_9RHOB
A0A0B4WVL7_9RHIZ
A0A0B4WZD1_9RHIZ
A0A0B5AXP1_9BACL
A0A0B7J090_9PROT
A0A0B7MJN2_9FIRM
A0A0B8MZD8_9NOCA
A0A0B8NJT8_9VIBR
A0A0B8Q521_9VIBR
A0A0B8WDX7_9DELT
A0A0C1SU62_9ACTN
A0A0C1W365_9ACTN
A0A0C2BG50_9BURK
A0A0C2V0A9_9BACL
A0A0C3I7J5_9VIBR
A0A0C4YCA3_9BURK
A0A0C5G4Q1_9ACTN
A0A0C5LCX8_9SPHN
A0A0C7NJV2_9THEO
A0A0C9N7U5_SPHPI
A0A0D0NI06_9RHOB
A0A0D0QAT4_9RHOB
A0A0D1CF98_9SPHN
A0A0D1CJB6_9SPHN
A0A0D1EI16_9RHOB
A0A0D1L986_BRAEL
A0A0D1MCH5_BRAEL
A0A0D1P738_PSEPU
A0A0D2GFU6_9DELT
A0A0D2WJI4_9PROT
A0A0D4C2Y1_9MICC
A0A0D4DM75_9ACTN
A0A0D5VD97_9BURK
A0A0D5VHI5_9BURK
A0A0D6B2M4_RHOSU
A0A0D6JFL2_9RHIZ
A0A0D6P6J4_9PROT
A0A0D6YJP1_MASLA
A0A0D7F0B1_RHOPL
A0A0E9MPF0_9SPHN
A0A0F0C9Y5_9CLOT
A0A0F0CH98_9CLOT
A0A0F2J688_9FIRM
A0A0F2J9H1_9FIRM
A0A0F2JAC7_9FIRM
A0A0F2JDV2_9FIRM
A0A0F2JGA1_9FIRM
A0A0F2NAY1_9FIRM
A0A0F2NIJ6_9DELT
A0A0F2P8P3_9FIRM
A0A0F2PB78_9FIRM
A0A0F2PCA2_9RHIZ
A0A0F2PDL1_9FIRM
A0A0F2PLU4_9FIRM
A0A0F2PUK2_9FIRM
A0A0F2Q1Z9_9CLOT
A0A0F2Q7S1_9CLOT
A0A0F2QF16_9RHOB
A0A0F2QFQ2_9RHOB
A0A0F2QTY2_9DELT
A0A0F2RKX7_9PROT
A0A0F3IGQ7_9GAMM
A0A0F3L1F5_9GAMM
A0A0F3LFB0_9CAUL
A0A0F5I5L5_9BACI
A0A0F5JWU4_9BURK
A0A0F5P7F3_9SPHN
A0A0F6VZM7_9DELT
A0A0F6W1N6_9DELT
A0A0F6YKM5_9DELT
A0A0F6YND4_9DELT
A0A0F6YPN6_9DELT
A0A0F7FY04_9ACTN
A0A0F7JYB5_9GAMM
A0A0F7KTH9_9SPHN
A0A0F7NAI8_9ACTN
A0A0F7PNC8_9RHIZ
A0A0G2ZV66_9DELT
A0A0G3AJM3_9ACTN
A0A0G3BUH1_9BURK
A0A0G3EQ95_9BURK
A0A0G3EV59_9BURK
A0A0G3X7U4_9SPHN
A0A0G3XDC4_9SPHN
A0A0G3XHW2_9SPHN
A0A0G9MPL7_9SPHN
A0A0G9MTD6_9SPHN
A0A0G9MW39_9SPHN
A0A0H0XPG7_9SPHN
A0A0H0XR42_9SPHN
A0A0H0ZSX0_9MICC
A0A0H1A070_9RHIZ
A0A0H1RAF6_9RHIZ
A0A0H2LXA9_VARPD
A0A0H2LXR8_VARPD
A0A0H4VWB9_9SPHN
A0A0H4VX69_9BORD
A0A0H4VZP9_9SPHN
A0A0H4W435_9BORD
A0A0J0UZ71_9ACTN
A0A0J1CIB3_9BURK
A0A0J1D9K9_9BURK
A0A0J1FUK5_9BURK
A0A0J1HES1_9GAMM
A0A0J5GK70_9NEIS
A0A0J6R4W3_9RHIZ
A0A0J7Y100_9SPHN
A0A0J9H1A0_9RHOB
A0A0K1F2M0_9ACTN
A0A0K1JBM4_9RHOO
A0A0K1JTB2_9BURK
A0A0K1K113_9BURK
A0A0K1PBZ1_9DELT
A0A0K1PKN2_9DELT
A0A0K2DAM9_9RHIZ
A0A0K8ME86_9RICK
A0A0K8QGW0_9MICC
A0A0L0J3M2_9RHOB
A0A0L0MCA2_9BURK
A0A0L6TZF9_9FIRM
A0A0L6VW04_9BURK
A0A0M0IJZ2_9VIBR
A0A0M2J924_9ACTN
A0A0M2LQS0_9SPHN
A0A0M2MVZ3_9ACTN
A0A0M2U1P2_9FIRM
A0A0M2U9I2_9FIRM
A0A0M2UAD4_9FIRM
A0A0M2UAP5_9FIRM
A0A0M2WEK1_9BURK
A0A0M2WTB4_9BURK
A0A0M3ANJ0_9SPHN
A0A0M3AT72_9SPHN
A0A0M3ATA4_9SPHN
A0A0M3BMP5_9RHIZ
A0A0M3QDB3_SPHS1
A0A0M3TAJ5_9SPHN
A0A0M4H7T5_9ACTO
A0A0M4LUZ0_9SPHN
A0A0M4QXK3_9MICC
A0A0M5JG94_9BACI
A0A0M6YKB5_9RHOB
A0A0M6ZGY8_9RHOB
A0A0M6ZL51_9RHOB
A0A0M7B4Z7_9RHOB
A0A0M8K9P1_9CHLR
A0A0M8UZU2_9ACTN
A0A0M9GND5_9RHOB
A0A0N0E3I9_9PSED
A0A0N0JP38_9SPHN
A0A0N0K2U5_9SPHN
A0A0N0T899_9ACTN
A0A0N1APS3_9SPHN
A0A0N1B9E6_9BRAD
A0A0N1BHJ7_9SPHN
A0A0N1EH10_9SPHN
A0A0N1EQL7_9SPHN
A0A0N1G9U3_9ACTN
A0A0N1KKN6_9BURK
A0A0N1KM21_9BURK
A0A0N1LT23_9SPHN
A0A0N8GFY5_9RHIZ
A0A0N8NSX2_9CLOT
A0A0N9UWT0_SPHMC
A0A0P0JMH9_BLAVI
A0A0P0P1R2_9CAUL
A0A0P1F6T5_THAGE
A0A0P1F858_THAGE
A0A0P1G189_9RHOB
A0A0P1GQY5_9RHOB
A0A0P1HAP1_9RHOB
A0A0P6VSC4_9RHIZ
A0A0P6WV08_9SPHN
A0A0P6X4M8_9CHLR
A0A0P6ZSA9_9SPHN
A0A0P7GTQ0_9MICC
A0A0P7X0Q2_9RHOB
A0A0P7ZHS6_9RHOB
A0A0P8A516_9RHIZ
A0A0P8AR53_9RHOB
A0A0P8BXQ4_9RHOB
A0A0P8WAV6_9CLOT
A0A0Q3IB44_9BRAD
A0A0Q4C5J7_9SPHN
A0A0Q4CS12_9SPHN
A0A0Q4FSI8_9SPHN
A0A0Q4JND7_9SPHN
A0A0Q4KUL0_9SPHN
A0A0Q4KWF3_9SPHN
A0A0Q4XGI3_9RHIZ
A0A0Q4XRV4_9RHIZ
A0A0Q5CW81_9BURK
A0A0Q5CX61_9BURK
A0A0Q5D4M2_9RHIZ
A0A0Q5HCX8_9BURK
A0A0Q5HV84_9BURK
A0A0Q5P258_9BURK
A0A0Q5PK15_9BURK
A0A0Q5PKJ0_9SPHN
A0A0Q5QXL5_9SPHN
A0A0Q5V8S1_9CAUL
A0A0Q5VEE8_9ACTN
A0A0Q5VFV6_9ACTN
A0A0Q5VX05_9RHIZ
A0A0Q5YK42_9BRAD
A0A0Q5YXS7_9BURK
A0A0Q5ZN74_9RHIZ
A0A0Q5ZPI5_9BRAD
A0A0Q6BGJ5_9RHIZ
A0A0Q6CK05_9RHIZ
A0A0Q6DQ45_9RHIZ
A0A0Q6ELC5_9RHIZ
A0A0Q6G4U4_9RHIZ
A0A0Q6KG85_9BRAD
A0A0Q6L3N3_9SPHN
A0A0Q6T3J2_9RHIZ
A0A0Q6VVJ3_9BURK
A0A0Q6W3F0_9BURK
A0A0Q6WWJ1_9BURK
A0A0Q6YU81_9BRAD
A0A0Q7D172_9CAUL
A0A0Q7D805_9CAUL
A0A0Q7DJZ7_9CAUL
A0A0Q7DNV8_9RHIZ
A0A0Q7EB10_9CAUL
A0A0Q7EH01_9RHIZ
A0A0Q7I3B3_9RHIZ
A0A0Q7JUS4_9ACTN
A0A0Q7NYI9_9RHIZ
A0A0Q7S4X6_9CAUL
A0A0Q7SNM8_9CAUL
A0A0Q7TBL5_9RHIZ
A0A0Q7XXT3_9RHIZ
A0A0Q7Z1Y7_9SPHN
A0A0Q8ACB7_9RHIZ
A0A0Q8B6U2_9RHIZ
A0A0Q8B9M5_9RHIZ
A0A0Q8NBJ9_9RHIZ
A0A0Q8Q795_9BURK
A0A0Q8QW55_9SPHN
A0A0Q8QYU5_9SPHN
A0A0Q8QYU6_9BURK
A0A0Q8RV64_9BURK
A0A0Q8XB18_9SPHN
A0A0Q8XL43_9SPHN
A0A0Q9CWT5_9CELL
A0A0Q9EFD5_9RHIZ
A0A0Q9EZ72_9RHIZ
A0A0Q9I4L0_9BRAD
A0A0Q9IWB3_9BRAD
A0A0Q9L3L5_9MICC
A0A0Q9MQJ5_9MICC
A0A0Q9N6G3_9MICC
A0A0Q9QUE6_9GAMM
A0A0Q9QZZ1_9MICC
A0A0R0CAN5_9GAMM
A0A0R0CHQ0_9GAMM
A0A0R3MET7_9BRAD
A0A0R3MY50_9BRAD
A0A0R3N035_9BRAD
A0A0S1Y0U0_9BORD
A0A0S1Y1T1_9BORD
A0A0S2EKZ4_9RHIZ
A0A0S2JDG0_9GAMM
A0A0S3EYJ0_9SPHN
A0A0S3F3Z6_9SPHN
A0A0S4K538_9BURK
A0A0S4KCI7_9BURK
A0A0S4KTR6_9BACT
A0A0S6X374_9SPHN
A0A0S7BRE4_9CHLR
A0A0S7CRR7_9MICC
A0A0S7XCN3_9BACT
A0A0S7XXU8_9COXI
A0A0S7YZ28_9GAMM
A0A0S8B4J3_9BACT
A0A0S8D496_9BACT
A0A0S8EHM8_9CHLR
A0A0S8HM91_9BACT
A0A0S8ILS5_9BACT
A0A0S8IN62_9BACT
A0A0S9CJY3_9SPHN
A0A0S9CN53_9MICC
A0A0S9DDE3_9MICC
A0A0S9RD49_9ACTN
A0A0T0PS60_9SPHN
A0A0T1WSV1_9RHIZ
A0A0T2QHS5_9SPHN
A0A0T5ZHA4_9CHLR
A0A0T6A6F3_9BACT
A0A0T6AEA3_9DELT
A0A0U1KZF2_9FIRM
A0A0U1Q2K9_9BURK
A0A0U3PKX1_9MICC
A0A0U3Q260_9ACTN
A0A0U3VLU2_9BURK
A0A0V2FBE3_CAUVI
A0A0V2FCC4_CAUVI
A0A0V8SDJ3_9CELL
A0A0W1DR56_9SPHN
A0A0W1QHE8_9SPHN
A0A0X1U9B3_CLOPR
A0A0X3S798_9ACTN
A0A0X3SWA8_9ACTN
A0A0X3UHZ2_9RHOB
A0A0X3WE81_9ACTN
A0A0X3XIB7_9ACTN
A0A0X8HGM9_9GAMM
A0A101E966_9FIRM
A0A101G8C3_9FIRM
A0A101GWI0_9FIRM
A0A101HVH6_9FIRM
A0A101KQ68_RHILI
A0A101V9G3_9FIRM
A0A101VHB4_9SPHN
A0A101VII7_9SPHN
A0A101VKT6_9SPHN
A0A101W4N7_9FIRM
A0A101WEX9_9FIRM
A0A102DGJ5_9SPHN
A0A109B8P7_HYPSL
A0A109J9E7_9BRAD
A0A109JVT2_9BRAD
A0A109LMU3_9SPHN
A0A109LX78_9SPHN
A0A117N315_RHILI
A0A117S6W6_9SPHN
A0A117SE93_9FIRM
A0A117SM01_9FIRM
A0A118DN85_9BURK
A0A120DBS0_9BURK
A0A120FMT9_9BRAD
A0A120LU87_9SPHN
A0A124I370_9ACTN
A0A124IHZ3_9PROT
A0A124INB6_9FIRM
A0A124JX38_9SPHN
A0A126P0B2_9BRAD
A0A126RKN3_9SPHN
A0A126RNU8_9SPHN
A0A126RSV1_9SPHN
A0A126V359_9RHOB
A0A126V6J7_9RHOB
A0A126ZCB6_9BURK
A0A127A700_9MICC
A0A127ENJ7_9RHIZ
A0A127EZQ3_9RHIZ
A0A127F6H1_9RHIZ
A0A127JX53_9BURK
A0A127MG50_9SPHN
A0A132BVN3_9RHOB
A0A132MMA6_9ACTN
A0A135I0V4_9RHIZ
A0A136JXL9_9BACT
A0A136NRL9_9CHLR
A0A136WGE4_9FIRM
A0A136WGZ1_9FIRM
A0A137ZZY8_9ACTN
A0A139C9N2_9GAMM
A0A140L330_9THEO
A0A140L9D1_9CLOT
A0A142LZ10_AMIAI
A0A142WW06_9PLAN
A0A142Y436_9PLAN
A0A143Z809_9LACT
A0A147EEJ0_9SPHN
A0A147EIN4_9SPHN
A0A147HB53_9BURK
A0A149VX50_9PROT
A0A150WQR6_BDEBC
A0A154BRW8_9FIRM
A0A157Q304_9BORD
A0A157SNS4_9BORD
A0A157SPZ8_9BORD
A0A158M406_9BORD
A0A160FJC3_9BURK
A0A160FQZ3_9BURK
A0A160FU70_9BURK
A0A161ISD5_9SPHN
A0A161PPD3_9DELT
A0A161SN99_9BRAD
A0A163UAR7_9RHOB
A0A165QZF3_9SPHN
A0A165RQB9_9SPHN
A0A170ZR30_9ACTN
A0A171KTY3_9BURK
A0A176L9M2_9ACTN
A0A176V1J9_9PSED
A0A177HS21_9ACTN
A0A177PM63_9RHIZ
A0A177QAJ3_9BACT
A0JYX6_ARTS2
A0KI89_AERHH
A0LIC9_SYNFM
A1ASI6_PELPD
A1HPR0_9FIRM
A1R8K2_ARTAT
A1S3F8_SHEAM
A1SLD1_NOCSJ
A1WEH9_VEREI
A3K026_9RHOB
A3QAM0_SHELP
A3UFJ9_9RHOB
A3VEM8_9RHOB
A3WAL2_9SPHN
A3X8X5_9RHOB
A4A2S7_9PLAN
A4J6C8_DESRM
A4YM09_BRASO
A4YYD2_BRASO
A5D2B5_PELTS
A5G038_ACICJ
A5N421_CLOK5
A5PCF2_9SPHN
A5VC45_SPHWW
A5VFZ0_SPHWW
A6C8Q7_9PLAN
A6CE56_9PLAN
A6VS17_MARMS
A7HHF1_ANADF
A7HP59_PARL1
A7HPM2_PARL1
A8H445_SHEPA
A8LHS5_DINSH
A9BV49_DELAS
A9CKJ4_AGRFC
A9CVQ5_HOEPD
A9E151_9RHOB
A9HX71_BORPD
A9IKI1_BORPD
A9WMZ1_RENSM
B0P780_9FIRM
B0PFP1_9FIRM
B0SYF1_CAUSK
B0TG33_HELMI
B0UGX4_METS4
B1KE59_SHEWM
B1LX60_METRJ
B2A8J9_NATTJ
B2FHV1_STRMK
B2GJK3_KOCRD
B2JN05_PARP8
B2U6N9_RALPJ
B2UIE3_RALPJ
B4E823_BURCJ
B4EQ69_BURCJ
B4R9E6_PHEZH
B4R9H6_PHEZH
B4SEJ7_PELPB
B5EAZ1_GEOBB
B5EGL3_GEOBB
B5WDD7_9BURK
B6G7L3_9ACTN
B6JJC5_OLICO
B7J8D7_ACIF2
B7VJD9_VIBTL
B8DJ20_DESVM
B8ERR4_METSB
B8HCC3_PSECP
B8I7K5_CLOCE
B8IGQ2_METNO
B8IRF4_METNO
B9J6W6_AGRRK
B9JYP0_AGRVS
B9L015_THERP
B9NPP6_9RHOB
B9R1N4_LABAD
C0GEA3_9FIRM
C0GKL0_9FIRM
C1F477_ACIC5
C3K824_PSEFS
C3KR32_SINFN
C3MBI1_SINFN
C4KA68_THASP
C5AGY3_BURGB
C5ARB4_METEA
C5ETC0_9FIRM
C6WWK8_METML
C6XQ22_HIRBI
C7LZP7_ACIFD
C7N841_SLAHD
C8RXS9_9RHOB
C8VVN4_DESAS
C8W0P2_DESAS
C8WHY1_EGGLE
C8WLJ0_EGGLE
C8WLY4_EGGLE
C8WNJ6_EGGLE
C8X1N4_DESRD
C9KLT3_9FIRM
C9RCE4_AMMDK
C9RD45_AMMDK
C9ZGN6_STRSW
D0CWY9_RUELI
D0IVZ7_COMT2
D0J7X0_COMT2
D0KX01_HALNC
D1C138_SPHTD
D1CG81_THET1
D2B463_STRRD
D2MPR9_9FIRM
D2R1N0_PIRSD
D2R8E6_PIRSD
D2RKE9_ACIFV
D3ABC8_9CLOT
D3AGV4_9CLOT
D3ATK3_9CLOT
D4XG49_9BURK
D4Z3A6_SPHJU
D4Z3U8_SPHJU
D4Z7D0_SPHJU
D4ZJX4_SHEVD
D5AMX7_RHOCB
D5C113_NITHN
D5EFJ2_AMICL
D5UIB3_CELFN
D5UVS7_TSUPD
D5XCW7_THEPJ
D6JZL2_9ACTN
D6Y8F0_THEBD
D7CPP6_SYNLT
D8PF28_9BACT
D9QLA1_BRESC
D9QTL9_ACEAZ
D9R6H2_CLOSW
D9R7Y6_CLOSW
D9RAL9_CLOSW
D9S1B7_THEOJ
D9VWR5_9ACTN
E0MM64_9RHOB
E0QME6_9ACTO
E1IHG3_9CHLR
E1QL90_DESB2
E1SM34_FERBD
E1TAJ7_BURSG
E1TF66_BURSG
E1VJY8_9GAMM
E1X2R7_HALMS
E2CFF2_9RHOB
E3EKT7_PAEPS
E6SL92_THEM7
E6VYP1_DESAO
E6WXD7_PSEUU
E7RUZ7_9BURK
E8MXU3_ANATU
E8RQ62_ASTEC
E8TLR7_MESCW
E8TMA1_MESCW
E8UE51_TAYEM
E8WXZ6_GRATM
E9T5E9_RHOHA
F0LW36_VIBFN
F0SV19_SYNGF
F1VTX1_9BURK
F1ZDF9_9SPHN
F2A1X3_RHIET
F2AF56_RHIET
F2J2R1_POLGS
F2LBA8_BURGS
F2NA62_CORGP
F2NJX1_DESAR
F3NC77_9ACTN
F4LW37_TEPAE
F4QJ53_9CAUL
F4QYH4_BREDI
F5WT02_ERYRF
F6AB48_PSEF1
F6CPJ2_DESK7
F6CRC9_DESK7
F6DQ28_DESRL
F6ERC2_HOYSD
F6EW08_SPHCR
F6EX60_SPHCR
F6F315_SPHCR
F6FST0_ISOV2
F6IDN7_9SPHN
F6IMZ3_9SPHN
F6IPU7_9SPHN
F7QIT3_9BRAD
F7SU70_9BURK
F7T4Z7_9BURK
F7UVX0_EEGSY
F8JBF9_HYPSM
F9RH70_VIBSN
F9TBJ0_9VIBR
G0AIA4_COLFT
G2FLP1_9FIRM
G2FMN9_9FIRM
G2IKH0_9SPHN
G2J538_PSEUL
G2KLN9_MICAA
G4L097_OSCVS
G4L1S8_OSCVS
G4RFS2_PELHB
G4T3N9_META2
G5GID4_9FIRM
G5I9C4_9CLOT
G5IGA1_9CLOT
G6E8H8_9SPHN
G6EIT6_9SPHN
G6Y698_9RHIZ
G6Y839_9RHIZ
G6YBV6_9RHIZ
G7QAR4_9DELT
G8B059_AZOBR
G8MH49_9BURK
G8PSF7_PSEUV
G8WR76_STREN
G9YTI8_9FIRM
H0E9Y9_9ACTN
H0PVW2_9RHOO
H0QPT0_ARTGO
H0QRC5_ARTGO
H0TE67_9BRAD
H0TMI2_9BRAD
H1S9W2_9BURK
H1SC41_9BURK
H2FUR2_OCESG
H4F497_9RHIZ
H5WWX2_9PSEU
H6LDE5_ACEWD
H6NHQ2_9BACL
H6RRN8_BLASD
H6RRS9_BLASD
H7C7J3_CAUCR
H8MM75_CORCM
I0GLU2_SELRL
I0GS39_SELRL
I0I8M8_CALAS
I3UDA2_ADVKW
I3WBW8_THESW
I3WBY4_THESW
I3ZLI3_TERRK
I4DAX3_DESAJ
I4EL64_9CHLR
I4ESK8_9ACTN
I4N501_9PSED
I4W208_9GAMM
I9LIU4_9FIRM
J1GXZ7_9ACTO
J1SZ17_9RHIZ
J2DFB9_9SPHN
J2FY80_9SPHN
J2K4G9_9ACTN
J2P0P3_9SPHN
J6IJE7_9ACTN
J6UDD6_9RHOB
J6UFD6_9RHOB
J8VHQ3_9SPHN
K0NNU4_DESTT
K0PRC3_9RHIZ
K2LNX9_9RHIZ
K2Q9L9_9RHIZ
K4L1C8_9FIRM
K4L4M6_9FIRM
K4LCY8_THEPS
K4LFV3_THEPS
K6TS56_9CLOT
K6X1H4_9MICO
K8EDZ8_9FIRM
K9D649_9BURK
K9DGX6_9BURK
K9GVD9_9PROT
K9GXK2_9PROT
L0DAL2_SINAD
L0E0I1_THIND
L0EWD7_LIBCB
L0F4N7_DESDL
L0F839_DESDL
L0F849_DESDL
L0NLW8_9RHIZ
L0WA44_9GAMM
L0WDU8_9GAMM
L1M1F0_PSEPU
L8TVT9_9MICC
L9PM47_9BURK
M1P550_DESSD
M1WJY4_DESPC
M2SCZ0_9PROT
M4S409_9SPHN
M4WTF6_PSEDE
M5EU10_9RHIZ
M5QN05_9PSED
M5RJB1_9PLAN
M5THM6_9PLAN
M5UN24_9PLAN
M7MX05_9MICC
M7NYA9_9GAMM
M8E3K0_9BACL
N0B0U6_9RHIZ
N1MH08_9SPHN
N1V1D6_9MICC
N1V5T4_9MICC
N2BPH0_9ACTN
N6UV05_9RHIZ
N6Y3P8_9RHOO
N9WD10_9SPHN
Q01YZ0_SOLUE
Q028Y9_SOLUE
Q08YN3_STIAD
Q0A6N2_ALKEH
Q0ASM6_MARMM
Q0BXV1_HYPNA
Q0G4Q2_9RHIZ
Q0KCZ7_CUPNH
Q0KDQ5_CUPNH
Q0VT54_ALCBS
Q11KR6_CHESB
Q12AH8_POLSJ
Q140S5_BURXL
Q1D3F5_MYXXD
Q1GU26_SPHAL
Q1H0S6_METFK
Q1LQP2_CUPMC
Q1NBF1_SPHSS
Q1QR64_NITHX
Q1QWZ8_CHRSD
Q1YHM7_AURMS
Q1Z6S9_9GAMM
Q210D9_RHOPB
Q220L1_RHOFT
Q24NE0_DESHY
Q24NN8_DESHY
Q252E3_DESHY
Q28TP7_JANSC
Q2G867_NOVAD
Q2G9E8_NOVAD
Q2ILR9_ANADE
Q2K0U3_RHIEC
Q2KDQ8_RHIEC
Q2KYI2_BORA1
Q2LSW2_SYNAS
Q2ND44_ERYLH
Q2RLM1_MOOTA
Q2W0T1_MAGSA
Q2Y6G9_NITMU
Q30YU0_DESAG
Q31EV3_THICR
Q3A3R8_PELCD
Q3B4Q9_CHLL7
Q3B543_CHLL7
Q3SVX2_NITWN
Q5LNW7_RUEPO
Q5P397_AROAE
Q63I81_BURPS
Q63TS0_BURPS
Q67SH0_SYMTH
Q6AN09_DESPS
Q6D931_PECAS
Q6LJP6_PHOPR
Q6MRH1_BDEBA
Q6N2G9_RHOPA
Q6W1S3_SINFN
Q72A79_DESVH
Q7MI56_VIBVY
Q7MJZ9_VIBVY
Q7UGK2_RHOBA
Q7VVV9_BORPE
Q7VX28_BORPE
Q82IA2_STRAW
Q87M38_VIBPA
Q87VT5_PSESM
Q89PI8_BRADU
Q89UH7_BRADU
Q89WL1_BRADU
Q8KF98_CHLTE
Q8XQX9_RALSO
Q8Y1N4_RALSO
Q92T42_RHIME
Q92YL7_RHIME
Q989C9_RHILO
Q98BF8_RHILO
Q98LS5_RHILO
Q9HW95_PSEAE
R4KI60_9FIRM
R5FWR0_9ACTN
R5GXV0_9FIRM
R5LAR2_9FIRM
R5PQL3_9BURK
R6HHH5_9ACTN
R6MM56_9FIRM
R6SKB3_9CLOT
R7AB85_9ACTN
R7AMW2_9ACTN
R7D6D1_9ACTN
R7EV55_9FIRM
R7FWI7_9FIRM
R7KBX3_9CLOT
S2KKJ7_9GAMM
S3ZC05_9ACTN
S6CE07_9ACTN
S6HPN5_9GAMM
S6IL39_9PSED
S7TCI2_DESML
S7UGZ0_9DELT
S7VBR8_9DELT
S9QSM7_9DELT
T0CDD0_9DELT
T0GHX8_9SPHN
T0IC48_9SPHN
T0IE68_9SPHN
T0IJM1_9SPHN
T0J142_9SPHN
T0P9L1_9CLOT
T0RA98_9DELT
T0SWS1_9DELT
U1XY19_9BURK
U1ZLW7_9BURK
U2BA76_9PSED
U2CJI2_9FIRM
U2D0V2_9FIRM
U2Y888_9SPHN
U2YNP9_9SPHN
U2ZEZ3_9CAUL
U3B3Y0_PSEAC
U3BE06_VIBPR
U3CTK3_9VIBR
U6B4P6_9RHIZ
U7GFM3_9RHOB
V2I2T1_9BURK
V2Y2M8_9FIRM
V4NS72_9CAUL
V4Q798_9CAUL
V4RHJ9_9RHIZ
V5SAW1_9RHIZ
V5UM37_9BURK
V6F008_9PROT
V6K525_9ACTN
V6KJI3_STRRC
V7EIJ0_9RHOB
V7FLB8_9RHIZ
V7I582_9CLOT
V7I8Z6_9CLOT
V8CSG7_9ACTN
V9VS88_9RHOB
W0EBG3_9FIRM
W0HFV8_PSECI
W0VE61_9BURK
W1S735_9SPHN
W2EH42_9ACTN
W3RJS6_9BRAD
W4HIR8_9RHOB
W4HMD6_9RHOB
W5TQX8_9NOCA
W5WV44_BDEBC
W6K8L7_9PROT
W6WBG0_9RHIZ
W8S229_9RHOB
W8T5C2_EUBAC
W8X983_CASDE
W9E536_RHILI
W9GVI2_9PROT
W9T4U5_9PSED
X5MN96_9RHIZ
X6DAL5_9RHIZ
X6DBW9_9RHIZ
X6DEW0_9RHIZ
X6FVA2_9RHIZ
X6GTC1_9RHIZ
X7EI51_9RHOB
X7FDG9_9RHOB
Y0KDT2_9PROT
Y0KF62_9PROT
