# Supplementary material for: Widespread evolutionary crosstalk among protein domains in the context of multi-domain proteins
Source: PLoS One. 2018 Aug 31;13(8):e0203085. doi: 10.1371/journal.pone.0203085 (PMC6118372; doi:10.1371/journal.pone.0203085)
Supplement: S1 File — This archive contains a file presenting the list of UniProt identifiers of the URPs sequences included in the multi-domain MSAs for each of the 2,063 studied multi-domain architectures, and files containing the values of MI¯ and nMI¯ for individual domain pairs before and after domain sequence shuffling. (GZ) [file pone.0203085.s001.tar.gz › ./Pfam_family_vectors/PF00270_PF00271_PF02889_all_alignment_sequences_UniProt_IDs]

A0A017S2H5_9EURO
A0A022RK43_ERYGU
A0A059J2W1_9EURO
A0A060S8T0_PYCCI
A0A061EDH0_THECC
A0A061H5H1_9BASI
A0A061HMQ9_BLUGR
A0A061ISF6_TRYRA
A0A066VNF2_9BASI
A0A066W4M1_9BASI
A0A067DX77_CITSI
A0A067LZI1_9HOMO
A0A067NMA4_PLEOS
A0A067P1B4_PLEOS
A0A067TEU0_9AGAR
A0A068X8L3_HYMMI
A0A068Y9I3_ECHMU
A0A072P4K2_9EURO
A0A072U0V4_MEDTR
A0A072U1N5_MEDTR
A0A072UBW0_MEDTR
A0A074SFB7_9HOMO
A0A074SRT4_9HOMO
A0A074WN24_9PEZI
A0A074X4N9_AURPU
A0A075B490_9FUNG
A0A078ESI7_BRANA
A0A078IA71_BRANA
A0A078ICU3_BRANA
A0A078IHQ6_BRANA
A0A078IIK6_BRANA
A0A078IXV5_BRANA
A0A080WQM5_TRIRC
A0A084WQK9_ANOSI
A0A087QHI4_APTFO
A0A087VEL8_BALRE
A0A087YGX4_POEFO
A0A091CP49_FUKDA
A0A091EHP4_CORBR
A0A091FKX5_9AVES
A0A091H1U2_BUCRH
A0A091HRT4_CALAN
A0A091KKG1_9GRUI
A0A091KPU4_COLST
A0A091L989_CATAU
A0A091MBM7_CARIC
A0A091MH88_9PASS
A0A091NMI4_APAVI
A0A091PGY0_HALAL
A0A091QL31_9GRUI
A0A091QWS2_MERNU
A0A091RX17_NESNO
A0A091T3U2_PHALP
A0A091TN48_9AVES
A0A091WFJ7_NIPNI
A0A091XSM1_OPIHO
A0A093D2M1_TAUER
A0A093ET91_TYTAL
A0A093HRD6_STRCA
A0A093IKN3_PICPB
A0A093IT05_EURHL
A0A093QF48_PHACA
A0A093Y9J1_9PEZI
A0A093YJ99_9PEZI
A0A093Z6E1_9PEZI
A0A093ZXB6_9PEZI
A0A094ACX3_9PEZI
A0A094D0Q9_9PEZI
A0A094E995_9PEZI
A0A094EN23_9PEZI
A0A094F1E6_9PEZI
A0A094G0Z8_9PEZI
A0A094H3N6_9PEZI
A0A094JK70_9PEZI
A0A096MVR4_PAPAN
A0A096MWP9_PAPAN
A0A098VNE8_9MICR
A0A098VR97_9MICR
A0A099ZKJ2_TINGU
A0A0A0AJ85_CHAVO
A0A0A2JWF3_PENEN
A0A0A2KZR8_PENIT
A0A0B1P2F8_UNCNE
A0A0B2R0P1_GLYSO
A0A0B2UK45_9MICR
A0A0B7N7Y6_9FUNG
A0A0C2WYF7_9HOMO
A0A0C2XLA4_AMAMU
A0A0C3E0J3_9HOMO
A0A0C3G6C1_9HOMO
A0A0C3HPI7_9PEZI
A0A0C3JWN6_PISTI
A0A0C3PFZ9_PISTI
A0A0C3PWG1_PHLGI
A0A0C3PX62_PHLGI
A0A0C3Q678_9HOMO
A0A0C4DYK2_MAGP6
A0A0C9MJ56_9FUNG
A0A0C9XTF5_9AGAR
A0A0C9ZM93_9HOMO
A0A0C9ZYF5_9HOMO
A0A0D0B4I6_9HOMO
A0A0D0EBF3_9HOMO
A0A0D1C528_USTMA
A0A0D1YNV6_9PEZI
A0A0D2CP48_9EURO
A0A0D2D830_9EURO
A0A0D2DFE1_9EURO
A0A0D2FR53_9EURO
A0A0D2G7K8_9EURO
A0A0D2K0T5_9EURO
A0A0D2Q6D9_9AGAR
A0A0D2RYP1_GOSRA
A0A0D2X1A5_CAPO3
A0A0D3AWA2_BRAOL
A0A0D6ZZF7_9AGAR
A0A0D7A725_9AGAR
A0A0D7B7Y1_9HOMO
A0A0D8XHB4_DICVI
A0A0E9NGJ5_9ASCO
A0A0F4G757_9PEZI
A0A0F4X716_HANUV
A0A0F4YY75_TALEM
A0A0F7VCY8_9EURO
A0A0F8X904_9EURO
A0A0F9WIH5_9MICR
A0A0G2E2Z8_9EURO
A0A0G2J7G2_9EURO
A0A0G4EZZ0_VITBC
A0A0G4ISK6_PLABS
A0A0G4P4X8_PENCA
A0A0H1B7E5_9EURO
A0A0H2R646_9HOMO
A0A0H2S777_9HOMO
A0A0J0XHP8_9TREE
A0A0J6Y1U0_COCIT
A0A0J8CWU2_BETVU
A0A0J8FR12_BETVU
A0A0J8QV37_COCIT
A0A0K0DLR4_ANGCA
A0A0K6FNK2_9HOMO
A0A0K6FVM9_9HOMO
A0A0K9RML7_SPIOL
A0A0K9RMQ2_SPIOL
A0A0K9RPK3_SPIOL
A0A0L0DNL3_THETB
A0A0L0HCP5_SPIPN
A0A0L0SGQ6_ALLMA
A0A0L0T7C2_ALLMA
A0A0L0UTP1_9BASI
A0A0L0V554_9BASI
A0A0L1INS0_ASPNO
A0A0L6ULR7_9BASI
A0A0L6WE78_9AGAR
A0A0L6WSC8_9AGAR
A0A0M0K2K5_9EUKA
A0A0M8MXW1_9BASI
A0A0M9G8J7_9TRYP
A0A0N1H542_9EURO
A0A0N1PDT3_LEPSE
A0A0N1PE72_LEPSE
A0A0N4UK16_DRAME
A0A0N5ALP4_9BILA
A0A0N5CKS4_THECL
A0A0N5D305_THECL
A0A0N5DTK0_TRIMR
A0A0N7Z166_ROSNE
A0A0P0VLQ8_ORYSJ
A0A0P7VBK7_9TELE
A0A0Q3TPG6_AMAAE
A0A0R3TQ57_HYMNN
A0A0R4IE70_DANRE
A0A0R4IN50_DANRE
A0A0S7DDC7_9EURO
A0A0U1LYF5_9EURO
A0A0U5GNK1_9EURO
A0A0U5GZA6_9EURY
A0A0V0RII1_9BILA
A0A0V0TUY2_9BILA
A0A0V0UUT7_9BILA
A0A0V0WG81_9BILA
A0A0V0Z926_9BILA
A0A0V1CRZ9_TRIBR
A0A0V1HEZ9_9BILA
A0A0V1KSN6_9BILA
A0A0V1NFL5_9BILA
A0A0W0FCG2_9AGAR
A0A101MDA8_9EURO
A0A117E3C8_ASPNG
A0A120E8Y6_9BASI
A0A131ZZ16_SARSC
A0A136ITT2_9PEZI
A0A137PBI9_CONC2
A0A139HBJ0_9PEZI
A0A150VAM3_9PEZI
A0A151W6L4_HYPMA
A0A161XE14_DAUCA
A0A162RFG6_MUCCL
A0A163E7C7_PHYB8
A0A164QVV8_9HOMO
A0A165C721_9APHY
A0A165IHS3_9PEZI
A0A165QR12_9APHY
A0A165TXW8_9HOMO
A0A165Z447_9HOMO
A0A166AY88_EXIGL
A0A166E641_9HOMO
A0A166GJH9_9HOMO
A0A167RLV7_9BASI
A0A177CYE7_9PLEO
A0A177EGC5_9MICR
A0A178AFS3_9PLEO
A0A180GPP4_PUCT1
A0A183H2T8_9BILA
A0A194S5S3_RHOGW
A0A194XQ96_9HELO
A0A194YQX3_SORBI
A1CUE7_ASPCL
A1DP28_NEOFI
A2DN52_TRIVA
A2DQY6_TRIVA
A4H938_LEIBR
A4HKC8_LEIBR
A4I7V7_LEIIN
A5DID6_PICGU
A5DM35_PICGU
A5DX50_LODEL
A6R6F4_AJECN
A7F217_SCLS1
A7TQ19_VANPO
A8BT20_GIAIC
A8NEK3_COPC7
A9CTR6_ENTBH
A9S1G6_PHYPA
A9V745_MONBE
B0CSS3_LACBS
B0E0S9_LACBS
B2AQ90_PODAN
B2VW28_PYRTR
B6HP67_PENRW
B6QDJ5_TALMQ
B7GA67_PHATC
B8MAK5_TALSN
B8N1Z3_ASPFN
B8PCT0_POSPM
B9GHR8_POPTR
B9LTA9_HALLT
C0NHB3_AJECG
C1GB38_PARBD
C1H2J4_PARBA
C4JSF8_UNCRE
C4V8N3_NOSCE
C5E4Y8_ZYGRC
C5FL91_ARTOC
C5GUM5_AJEDR
C5M6T3_CANTT
C6H6L0_AJECH
C7NZB7_HALMD
D2RR70_HALTV
D2V281_NAEGR
D3SUJ1_NATMM
D5GAK2_TUBMM
D7LM54_ARALL
D7LPJ8_ARALL
D8LHU6_ECTSI
D8PV31_SCHCM
D8RME5_SELML
D8SLH8_SELML
D8TG59_SELML
E1C287_CHICK
E1Z621_CHLVA
E2R5U9_CANLF
E2RA34_CANLF
E3K433_PUCGT
E3S0E5_PYRTT
E7A2Q7_SPORE
E7KN48_YEASL
F0UUY7_AJEC8
F0XDZ7_GROCL
F1LWY1_RAT
F1MFR1_BOVIN
F1S4E9_PIG
F1SU44_PIG
F2Q2Q4_TRIEC
F2UGI8_SALR5
F4RFW6_MELLP
F4RUR1_MELLP
F6HUX6_VITVI
F6VE45_CALJA
F6WRW2_HORSE
F6XU04_CALJA
F6Y930_CALJA
F6YQR8_HORSE
F6YQU8_HORSE
F7DLW3_CALJA
F7EN07_CALJA
F7PK01_9EURY
F7W008_SORMK
F8D9Y1_HALXS
G0PH20_CAEBE
G0QNH5_ICHMG
G0SEN1_CHATD
G0VF25_NAUCC
G0WGI7_NAUDC
G1L0V4_AILME
G1N8K2_MELGA
G1N8K6_MELGA
G1PFG6_MYOLU
G1RH60_NOMLE
G1X763_ARTOA
G2PZK1_MYCTT
G2QVS0_THITE
G2XYF0_BOTF4
G2YVH8_BOTF4
G2YVH9_BOTF4
G3H037_CRIGR
G3PSW6_GASAC
G3TFY4_LOXAF
G3WP41_SARHA
G3YFM4_ASPNA
G4N3Z7_MAGO7
G4TK58_SERID
G4UZV0_NEUT9
G5ASI6_HETGA
G7DUL1_MIXOS
G7E4N2_MIXOS
G7XLW5_ASPKW
G8B7E3_CANPC
G8BWD4_TETPH
G8JUT3_ERECY
G8ZUD6_TORDC
H0EM52_GLAL7
H0VA28_CAVPO
H0XZQ2_OTOGA
H0Z6Z6_TAEGU
H1V9U4_COLHI
H2B159_KAZAF
H2N6T1_PONAB
H2RCF9_PANTR
H2YTB3_CIOSA
H3AR82_LATCH
H6C830_EXODN
H8Z9Q2_NEMS1
HFM1_HUMAN
HFM1_MOUSE
HFM1_XENTR
HFM1_YEAST
I0Z7D9_COCSC
I1IBL8_BRADI
I2G5L1_USTH4
I2H3X3_TETBL
I3EJV1_NEMP3
I3JWR9_ORENI
I3MBP4_ICTTR
I4YDZ2_WALMC
I7CRQ4_NATSJ
J3KJP6_COCIM
J3LET8_ORYBR
J3P4Z6_GAGT3
J7S234_KAZNA
J9DKK5_EDHAE
J9K702_ACYPI
K0KN15_WICCF
K0SSP8_THAOC
K1QS48_CRAGI
K1XQE5_MARBU
K2NI81_TRYCR
K2RT00_MACPH
K4BBG6_SOLLC
K5W651_PHACS
K5W6U8_AGABU
K5WXX8_PHACS
K7MFP3_SOYBN
K7UGV7_MAIZE
K9G1M6_PEND2
L0AFJ3_NATGS
L0I7S0_HALRX
L0JIJ0_NATP1
L0K4R7_9EURY
L5K4Q9_PTEAL
L8G395_PSED2
L9LCH0_TUPCH
M0RZ58_MUSAM
M1USV6_CYAM1
M1VKK8_CYAM1
M1XYP5_NATM8
M2LV86_BAUCO
M2R123_CERS8
M2T7Q3_COCH5
M3B3G3_PSEFD
M3HTA8_CANMX
M3WQ18_FELCA
M3XZQ8_MUSPF
M3ZPQ6_XIPMA
M4B679_HYAAE
M4EW42_BRARP
M5FT17_DACPD
M5X6Y6_PRUPE
M7SJ65_EUTLA
M7TV65_BOTF1
M7WXW7_RHOT1
MER3_ARATH
N1J720_BLUG1
N1PT74_DOTSN
N1QDZ5_SPHMS
Q0CSJ6_ASPTN
Q0UNS2_PHANO
Q16RG8_AEDAE
Q18DJ1_HALWD
Q2GRG2_CHAGB
Q2ULF3_ASPOR
Q381X2_TRYB2
Q4CZV2_TRYCC
Q4DJ49_TRYCC
Q4Q5E2_LEIMA
Q4QE98_LEIMA
Q4WLL7_ASPFU
Q4XUB3_PLACH
Q4YXI8_PLABA
Q4Z2P5_PLABA
Q5AHI6_CANAL
Q5CRF5_CRYPI
Q5KBY3_CRYNJ
Q5TNG3_ANOGA
Q5UYF9_HALMA
Q6BM64_DEBHA
Q6CR67_KLULA
Q6FRL6_CANGA
Q7S600_NEUCR
Q8SRJ6_ENCCU
Q8SRQ1_ENCCU
Q9HN80_HALSA
R0KVA8_SETT2
R7S9D7_TREMS
R7YYL3_CONA1
R9AGH9_WALI9
R9P2J3_PSEHS
R9PD68_PSEHS
S2JFQ0_MUCC1
S3BMH6_OPHP1
S3CRQ9_GLAL2
S7MCV7_MYOBR
S7MZP7_MYOBR
S7QDM8_GLOTA
S7XTU6_SPRLO
S7ZRZ8_PENO1
S8C4U9_DACHA
S8DR85_9LAMI
S8FBP6_FOMPI
T0L8I2_9MICR
T1IQ78_STRMM
T1KEB5_TETUR
T1KEB6_TETUR
T1KU76_TETUR
T1L4H7_TETUR
U1GPF9_ENDPU
U1MD57_ASCSU
U3J1V5_ANAPL
U3JGG5_FICAL
U4LDM2_PYROM
U4UBT0_DENPD
U5H139_USTV1
U5H5Y7_USTV1
U6GJK6_EIMAC
U6MXK3_9EIME
U7Q5N1_SPOS1
V2XKC9_MONRO
V2XYE0_MONRO
V3ZP59_LOTGI
V4MMF4_EUTSA
V4UC26_9ROSI
V4Y5P4_9ARCH
V5D6H9_TRYCR
V5DFT4_TRYCR
V5E3Z5_KALBG
V6TSZ1_GIAIN
V7B5V7_PHAVU
W0JU47_9EURY
W0JVM9_9EURY
W1P578_AMBTC
W1QAU5_OGAPD
W2S4Q7_9EURO
W3WUV5_9PEZI
W4G0S8_9STRA
W4KMA1_9HOMO
W5DYW2_WHEAT
W5KFC0_ASTMX
W5MC30_LEPOC
W5Q2Q0_SHEEP
W6KML6_9TRYP
W6KP11_9TRYP
W6L8J8_9TRYP
W6LA31_9TRYP
W6QN98_PENRF
W6V4Z7_ECHGR
W6YMP7_COCCA
W7HNR7_9PEZI
W7TR70_9STRA
W9CH23_9HELO
W9S0R3_9ROSA
W9W7Q6_9EURO
W9W9G7_9EURO
W9XMW7_9EURO
W9YJM2_9EURO
