# Supplementary material for: Widespread evolutionary crosstalk among protein domains in the context of multi-domain proteins
Source: PLoS One. 2018 Aug 31;13(8):e0203085. doi: 10.1371/journal.pone.0203085 (PMC6118372; doi:10.1371/journal.pone.0203085)
Supplement: S1 File — This archive contains a file presenting the list of UniProt identifiers of the URPs sequences included in the multi-domain MSAs for each of the 2,063 studied multi-domain architectures, and files containing the values of MI¯ and nMI¯ for individual domain pairs before and after domain sequence shuffling. (GZ) [file pone.0203085.s001.tar.gz › ./Pfam_family_vectors/PF10584_PF00227_all_alignment_sequences_UniProt_IDs]

A0A010R0B7_9PEZI
A0A010R3Y3_9PEZI
A0A010RC07_9PEZI
A0A010RQJ3_9PEZI
A0A010S390_9PEZI
A0A015JVG4_9GLOM
A0A015K3V5_9GLOM
A0A015KCF6_9GLOM
A0A015KFX8_9GLOM
A0A015L3W6_9GLOM
A0A015N385_9GLOM
A0A015N5F8_9GLOM
A0A015NFD3_9GLOM
A0A016RWC4_9BILA
A0A016RXG8_9BILA
A0A016T0I6_9BILA
A0A016U9H6_9BILA
A0A016W033_9BILA
A0A016W1P1_9BILA
A0A016W2I0_9BILA
A0A016WCL2_9BILA
A0A016WGC8_9BILA
A0A017S5P5_9EURO
A0A017SF38_9EURO
A0A017SJX0_9EURO
A0A022PWX1_ERYGU
A0A022Q2B0_ERYGU
A0A022Q2T3_ERYGU
A0A022QJX5_ERYGU
A0A022R0M6_ERYGU
A0A022R263_ERYGU
A0A022R601_ERYGU
A0A022RGE8_ERYGU
A0A022RL54_ERYGU
A0A022RV62_ERYGU
A0A022S3P6_ERYGU
A0A023AV52_GRENI
A0A023AZ37_GRENI
A0A023AZP4_GRENI
A0A023B2R6_GRENI
A0A023B6F8_GRENI
A0A023B6Z2_GRENI
A0A024G4R2_9STRA
A0A024G4X0_9STRA
A0A024G8R1_9STRA
A0A024G9N6_9STRA
A0A024GFI1_9STRA
A0A024GFU8_9STRA
A0A024GN74_9STRA
A0A024GPT3_9STRA
A0A024RA52_HUMAN
A0A024T812_9STRA
A0A024TCL3_9STRA
A0A024TP35_9STRA
A0A024U8X4_9STRA
A0A024UJ66_9STRA
A0A024URF4_9STRA
A0A024VII8_PLAFA
A0A024VJD9_PLAFA
A0A024VKA0_PLAFA
A0A024VRC6_PLAFA
A0A024VVI6_PLAFA
A0A024W0C2_PLAFA
A0A024W0U2_PLAFA
A0A024W1I2_PLAFA
A0A024W1V5_PLAFA
A0A024WCJ7_PLAFA
A0A024WE77_PLAFA
A0A024WGN6_PLAFA
A0A024WJA9_PLAFA
A0A024WKU6_PLAFA
A0A024WKV1_PLAFA
A0A024WTY2_PLAFA
A0A024WUH4_PLAFA
A0A024WXX0_PLAFA
A0A026W2X3_CERBI
A0A026W5P8_CERBI
A0A026WC60_CERBI
A0A026WEK7_CERBI
A0A026WIN6_CERBI
A0A026WX08_CERBI
A0A026WXD0_CERBI
A0A044R3U9_ONCVO
A0A044SEJ6_ONCVO
A0A044STH6_ONCVO
A0A044TBP3_ONCVO
A0A044UQS0_ONCVO
A0A044UTE8_ONCVO
A0A044V9J7_ONCVO
A0A058Z0U5_9EUKA
A0A058Z2E9_9EUKA
A0A058Z423_9EUKA
A0A058ZD00_9EUKA
A0A058ZDX6_9EUKA
A0A059AHN8_EUCGR
A0A059AHW9_EUCGR
A0A059ARY1_EUCGR
A0A059B7A7_EUCGR
A0A059BQ63_EUCGR
A0A059BYK4_EUCGR
A0A059BZD5_EUCGR
A0A059C074_EUCGR
A0A059DA18_EUCGR
A0A059DAL2_EUCGR
A0A059ELX0_9MICR
A0A059EML7_9MICR
A0A059ET06_9MICR
A0A059EUT8_9MICR
A0A059EV98_9MICR
A0A059EZJ5_9MICR
A0A059F4V9_9MICR
A0A059J109_9EURO
A0A059J4N4_9EURO
A0A059JB39_9EURO
A0A059JDK1_9EURO
A0A059JGB4_9EURO
A0A059LH24_9CHLO
A0A059LMA8_9CHLO
A0A059LMD8_9CHLO
A0A059LMX5_9CHLO
A0A059LNJ4_9CHLO
A0A060HMB0_9ARCH
A0A060S934_PYCCI
A0A060S981_PYCCI
A0A060SHW4_PYCCI
A0A060SNS4_PYCCI
A0A060ST12_PYCCI
A0A060SV78_PYCCI
A0A061D9M6_BABBI
A0A061D9Z4_BABBI
A0A061DBE6_BABBI
A0A061DBG6_BABBI
A0A061DBH6_BABBI
A0A061DC79_BABBI
A0A061DEJ3_BABBI
A0A061DF83_THECC
A0A061DS79_THECC
A0A061DVL7_THECC
A0A061DYE9_THECC
A0A061GDA5_THECC
A0A061GJW6_THECC
A0A061GK63_THECC
A0A061GKG2_THECC
A0A061GT03_THECC
A0A061GU21_THECC
A0A061GUC3_THECC
A0A061H163_9BASI
A0A061H384_9BASI
A0A061H4S3_9BASI
A0A061H5H7_9BASI
A0A061H6H1_9BASI
A0A061H9I1_9BASI
A0A061HLU5_BLUGR
A0A061HM84_BLUGR
A0A061J3K8_TRYRA
A0A061J450_TRYRA
A0A061J5M1_TRYRA
A0A061JB77_TRYRA
A0A061JDM1_TRYRA
A0A063C4C0_9HYPO
A0A063C6W7_9HYPO
A0A063C8K7_9HYPO
A0A066VAZ8_9HOMO
A0A066VHW0_9BASI
A0A066VT40_9HOMO
A0A066W1Q3_9BASI
A0A066W6T7_9HOMO
A0A066WHU3_9BASI
A0A066WJ48_9BASI
A0A066WJ60_9HOMO
A0A066WK43_9HOMO
A0A066WL02_9BASI
A0A066WP76_9BASI
A0A066WSF7_9BASI
A0A066WTJ3_COLSU
A0A066X8X1_COLSU
A0A066XF88_COLSU
A0A066XJW3_COLSU
A0A066XR43_COLSU
A0A067BGV0_SAPPC
A0A067BVI4_SAPPC
A0A067BYZ3_SAPPC
A0A067BZB1_SAPPC
A0A067CEG5_SAPPC
A0A067CML6_SAPPC
A0A067CQG5_SAPPC
A0A067CYG1_SAPPC
A0A067EH28_CITSI
A0A067EIS1_CITSI
A0A067F1I2_CITSI
A0A067F658_CITSI
A0A067F6L3_CITSI
A0A067FCA8_CITSI
A0A067FEH4_CITSI
A0A067FKV4_CITSI
A0A067FL06_CITSI
A0A067FNF4_CITSI
A0A067FP55_CITSI
A0A067FP59_CITSI
A0A067FVB9_CITSI
A0A067G6V9_CITSI
A0A067GEK8_CITSI
A0A067GET7_CITSI
A0A067GYC0_CITSI
A0A067JFE3_JATCU
A0A067JZW5_JATCU
A0A067KBK8_JATCU
A0A067KQ25_JATCU
A0A067KQD6_JATCU
A0A067L355_JATCU
A0A067L805_JATCU
A0A067LBR5_JATCU
A0A067LVF1_9HOMO
A0A067LXY6_9HOMO
A0A067M9L5_9HOMO
A0A067MEQ1_9HOMO
A0A067MQH6_9HOMO
A0A067NBR4_9HOMO
A0A067NMS9_PLEOS
A0A067NU40_PLEOS
A0A067NV79_PLEOS
A0A067NYB2_PLEOS
A0A067NYY5_PLEOS
A0A067NZJ1_PLEOS
A0A067P0D4_PLEOS
A0A067PKW3_9HOMO
A0A067PLQ0_9HOMO
A0A067Q369_9HOMO
A0A067QD05_9HOMO
A0A067QDH3_9HOMO
A0A067QG37_ZOONE
A0A067QMH0_9HOMO
A0A067QQZ5_9HOMO
A0A067QTL1_ZOONE
A0A067R5N5_ZOONE
A0A067R7H0_ZOONE
A0A067RPC4_ZOONE
A0A067RTL6_ZOONE
A0A067SIM7_9AGAR
A0A067TGJ8_9AGAR
A0A067TK21_9AGAR
A0A067TL05_9AGAR
A0A067TLX4_9AGAR
A0A067TMB8_9AGAR
A0A067TT80_9AGAR
A0A068RMD1_9FUNG
A0A068RVH8_9FUNG
A0A068RX21_9FUNG
A0A068RZ41_9FUNG
A0A068RZG6_9FUNG
A0A068S6X2_9FUNG
A0A068X9J5_HYMMI
A0A068XE70_HYMMI
A0A068XI73_HYMMI
A0A068XRR6_HYMMI
A0A068Y446_ECHMU
A0A068Y9N0_ECHMU
A0A068YAJ0_ECHMU
A0A068YCM8_ECHMU
A0A068YCY5_ECHMU
A0A068YF74_ECHMU
A0A072PJ72_9EURO
A0A072PNP1_9EURO
A0A072U8Q5_MEDTR
A0A072VEI8_MEDTR
A0A074RMX2_9HOMO
A0A074RUL0_9HOMO
A0A074S7H8_9HOMO
A0A074SCR5_9HOMO
A0A074SW23_9HOMO
A0A074SXI4_9HOMO
A0A074T0F5_HAMHA
A0A074T8M2_HAMHA
A0A074T8R9_HAMHA
A0A074TG08_HAMHA
A0A074TI66_HAMHA
A0A074TK08_HAMHA
A0A074TLX1_HAMHA
A0A074VQ06_9PEZI
A0A074VUJ3_9PEZI
A0A074VWS1_9PEZI
A0A074VWX7_9PEZI
A0A074W1T7_9PEZI
A0A074WV07_9PEZI
A0A074WVA6_9PEZI
A0A074WX54_9PEZI
A0A074X3A8_9PEZI
A0A074XBS7_AURPU
A0A074XEG3_AURPU
A0A074XJT3_AURPU
A0A074XJY0_9PEZI
A0A074XZ63_AURPU
A0A074Y872_9PEZI
A0A074YAZ9_9PEZI
A0A074YF12_9PEZI
A0A074YIG6_AURPU
A0A074YMH3_9PEZI
A0A074YST6_9PEZI
A0A074Z6K9_9TREM
A0A074Z6W2_9TREM
A0A075A2S1_9TREM
A0A075APS0_9FUNG
A0A075AXT2_9FUNG
A0A075AY83_9FUNG
A0A075LWE6_9EURY
A0A077Z826_TRITR
A0A077ZAK6_TRITR
A0A077ZDP8_TRITR
A0A077ZS00_STYLE
A0A077ZUF2_STYLE
A0A078AY92_STYLE
A0A078B9E9_STYLE
A0A078BFD2_STYLE
A0A078BYM7_BRANA
A0A078C3A8_BRANA
A0A078C959_BRANA
A0A078CA44_BRANA
A0A078CM27_BRANA
A0A078CQ28_BRANA
A0A078CS49_BRANA
A0A078DDU6_BRANA
A0A078DHW1_BRANA
A0A078DNA5_BRANA
A0A078E0M5_BRANA
A0A078E185_BRANA
A0A078EMP7_BRANA
A0A078ESF9_BRANA
A0A078F8X2_BRANA
A0A078FRF2_BRANA
A0A078FU71_BRANA
A0A078G938_BRANA
A0A078GC31_BRANA
A0A078GM46_BRANA
A0A078GV44_BRANA
A0A078HHN9_BRANA
A0A078IBD0_BRANA
A0A078IEM9_BRANA
A0A078IL73_BRANA
A0A078IN04_BRANA
A0A078IR54_BRANA
A0A081CJ31_PSEA2
A0A081CJI5_PSEA2
A0A081CJM4_PSEA2
A0A081CKE7_PSEA2
A0A081CL04_PSEA2
A0A081CLK3_PSEA2
A0A084FUQ4_9PEZI
A0A084FY81_9PEZI
A0A084G162_9PEZI
A0A084G5B6_9PEZI
A0A084G9V9_9PEZI
A0A084QAI0_9HYPO
A0A084QG63_9HYPO
A0A084QUX9_9HYPO
A0A084QVC2_9HYPO
A0A084QXV5_9HYPO
A0A084VDA1_ANOSI
A0A084VHH7_ANOSI
A0A084VHL2_ANOSI
A0A084VSW3_ANOSI
A0A084W942_ANOSI
A0A085N9K2_9BILA
A0A085NAA6_9BILA
A0A085NEP0_9BILA
A0A085NMD3_9BILA
A0A086T3Q0_ACRC1
A0A086T795_ACRC1
A0A086TC25_ACRC1
A0A086TEA7_ACRC1
A0A086THK8_ACRC1
A0A087GEH2_ARAAL
A0A087GPL2_ARAAL
A0A087GQU1_ARAAL
A0A087GRD6_ARAAL
A0A087GWW6_ARAAL
A0A087H204_ARAAL
A0A087HLZ9_ARAAL
A0A087QLD4_APTFO
A0A087QRX7_APTFO
A0A087SCK4_AUXPR
A0A087SCT8_AUXPR
A0A087SD84_AUXPR
A0A087SLC4_AUXPR
A0A087ST40_AUXPR
A0A087SV27_9ARAC
A0A087SWI0_9ARAC
A0A087UGE8_9ARAC
A0A087UKT7_9ARAC
A0A087UQD3_9ARAC
A0A087UUW6_9ARAC
A0A087UW65_9ARAC
A0A087V775_BALRE
A0A087VCG2_BALRE
A0A087VM05_BALRE
A0A087W0U1_ECHMU
A0A087X8W6_POEFO
A0A087X9X3_POEFO
A0A087XS14_POEFO
A0A087Y236_POEFO
A0A087Y752_POEFO
A0A087YDQ3_POEFO
A0A087YHQ1_POEFO
A0A087YL33_POEFO
A0A087YM09_POEFO
A0A087ZZN8_APIME
A0A088A379_APIME
A0A088AP06_APIME
A0A088AQ82_APIME
A0A088ATC7_APIME
A0A090DCE4_PODAN
A0A090L0L9_STRRB
A0A090L4Y1_STRRB
A0A090L4Z3_STRRB
A0A090L6Z9_STRRB
A0A090LGV7_STRRB
A0A090LKB7_STRRB
A0A090M1Z1_OSTTA
A0A090M2S4_OSTTA
A0A090M557_OSTTA
A0A090M785_OSTTA
A0A090M9S1_OSTTA
A0A091CRZ5_FUKDA
A0A091D4G4_FUKDA
A0A091DAZ6_FUKDA
A0A091DYR8_FUKDA
A0A091EX65_CORBR
A0A091EZZ8_CORBR
A0A091FW21_CORBR
A0A091FYG8_9AVES
A0A091G050_9AVES
A0A091G8N9_9AVES
A0A091G9J6_9AVES
A0A091GNJ9_BUCRH
A0A091HZ23_CALAN
A0A091I228_BUCRH
A0A091I637_CALAN
A0A091IG53_CALAN
A0A091IY85_9AVES
A0A091IZY3_CALAN
A0A091J614_9AVES
A0A091JHP4_9AVES
A0A091JZB0_COLST
A0A091KC51_COLST
A0A091KW28_9GRUI
A0A091LCQ5_CATAU
A0A091LJB7_9GRUI
A0A091MK59_9PASS
A0A091N6J3_9PASS
A0A091NBW3_9PASS
A0A091NRW4_APAVI
A0A091P6R2_LEPDC
A0A091QE64_MERNU
A0A091QI40_9GRUI
A0A091QTZ5_9GRUI
A0A091RLE3_9GRUI
A0A091SBJ1_NESNO
A0A091SEU2_9AVES
A0A091SEV2_NESNO
A0A091SVH8_9AVES
A0A091THA6_9AVES
A0A091TIB0_PHALP
A0A091UF03_PHORB
A0A091UI19_NIPNI
A0A091UMC3_NIPNI
A0A091UQB2_PHALP
A0A091VH59_NIPNI
A0A091VHC9_OPIHO
A0A091VSR1_NIPNI
A0A091WMZ3_OPIHO
A0A091WR63_OPIHO
A0A093BJC7_CHAPE
A0A093BVW8_9AVES
A0A093EV32_TYTAL
A0A093F7M0_GAVST
A0A093FT44_PICPB
A0A093G6X2_PICPB
A0A093GG46_PICPB
A0A093GVQ5_PICPB
A0A093H1P9_STRCA
A0A093H6V0_PICPB
A0A093HA35_GAVST
A0A093HBM4_STRCA
A0A093HSZ5_STRCA
A0A093HXK5_STRCA
A0A093IWQ7_EURHL
A0A093J4K8_EURHL
A0A093J9T3_EURHL
A0A093PV46_9PASS
A0A093PY58_9PASS
A0A093QP01_9PASS
A0A093QY08_PHACA
A0A093XJ59_9PEZI
A0A093XKM2_9PEZI
A0A093XLV3_9PEZI
A0A093XML5_9PEZI
A0A093Y307_9PEZI
A0A093Y8H8_9PEZI
A0A093YFL2_9PEZI
A0A093YI09_9PEZI
A0A093YL90_9PEZI
A0A093Z664_9PEZI
A0A093Z8W0_9PEZI
A0A093Z9X6_9PEZI
A0A093ZKT1_9PEZI
A0A093ZNX8_9PEZI
A0A093ZS36_9PEZI
A0A094A5L1_9PEZI
A0A094A6A2_9PEZI
A0A094ABC4_9PEZI
A0A094AGR7_9PEZI
A0A094AKB6_9PEZI
A0A094AQG4_9PEZI
A0A094ARV1_9PEZI
A0A094B9C2_9PEZI
A0A094BCM6_9PEZI
A0A094BMU3_9PEZI
A0A094BR06_9PEZI
A0A094CA14_9PEZI
A0A094CBS2_9PEZI
A0A094CTN8_9PEZI
A0A094CXD8_9PEZI
A0A094CZX5_9PEZI
A0A094D710_9PEZI
A0A094D8Y6_9PEZI
A0A094DCQ2_9PEZI
A0A094DDX3_9PEZI
A0A094DPD8_9PEZI
A0A094DUK6_9PEZI
A0A094E383_9PEZI
A0A094E3S1_9PEZI
A0A094EDR0_9PEZI
A0A094EDX3_9PEZI
A0A094EHP6_9PEZI
A0A094EYZ8_9PEZI
A0A094FIV9_9PEZI
A0A094FNF7_9PEZI
A0A094FQ84_9PEZI
A0A094G2L8_9PEZI
A0A094GDN9_9PEZI
A0A094GFE6_9PEZI
A0A094GHU5_9PEZI
A0A094GIA8_9PEZI
A0A094GJU4_9PEZI
A0A094GL38_9PEZI
A0A094GPR4_9PEZI
A0A094GYS0_9PEZI
A0A094H0J3_9PEZI
A0A094H4J4_9PEZI
A0A094HHY7_9PEZI
A0A094HSM1_9PEZI
A0A094HU14_9PEZI
A0A094HXL8_9PEZI
A0A094HYS8_9PEZI
A0A094IAE1_9PEZI
A0A094ICE6_9PEZI
A0A094IF65_9PEZI
A0A094IID0_9PEZI
A0A094JQX7_9PEZI
A0A094KV53_ANTCR
A0A094NG28_9AVES
A0A095AKG4_SCHHA
A0A095ASM0_SCHHA
A0A095C291_CRYGR
A0A095CI53_CRYGR
A0A095CJU0_CRYGR
A0A095DG11_CRYGR
A0A095ENF1_CRYGR
A0A096MPG3_PAPAN
A0A096MXE0_PAPAN
A0A096N1M9_PAPAN
A0A096N493_PAPAN
A0A096NMW0_PAPAN
A0A096NND3_PAPAN
A0A096NUL3_PAPAN
A0A096NVD3_PAPAN
A0A096Q0A1_MAIZE
A0A096S5A7_MAIZE
A0A096TU86_MAIZE
A0A098D9M4_GIBZE
A0A098DT74_GIBZE
A0A098VNX1_9MICR
A0A098VP98_9MICR
A0A098VSC3_9MICR
A0A098VUL2_9MICR
A0A098VUM4_9MICR
A0A099NU71_PICKU
A0A099NZQ9_PICKU
A0A099P1W9_PICKU
A0A099P220_PICKU
A0A099P664_PICKU
A0A099P9C9_PICKU
A0A099YX21_TINGU
A0A099YZC5_TINGU
A0A099ZLQ6_TINGU
A0A099ZYR3_CHAVO
A0A0A0AKU4_CHAVO
A0A0A0AL63_CHAVO
A0A0A0AW03_CHAVO
A0A0A0KAT0_CUCSA
A0A0A0KKR6_CUCSA
A0A0A0KZD9_CUCSA
A0A0A0KZL1_CUCSA
A0A0A0L115_CUCSA
A0A0A0L2D7_CUCSA
A0A0A0LLH5_CUCSA
A0A0A0LYL3_CUCSA
A0A0A0M0T3_CUCSA
A0A0A1MZW7_9FUNG
A0A0A1N251_9FUNG
A0A0A1N455_9FUNG
A0A0A1N5Z2_9FUNG
A0A0A1NGV4_9FUNG
A0A0A1NTX6_9FUNG
A0A0A1NWK7_9FUNG
A0A0A1NXG7_9FUNG
A0A0A1P2R1_9FUNG
A0A0A1SXH4_9HYPO
A0A0A1SYK9_9HYPO
A0A0A1T1H9_9HYPO
A0A0A1T7C4_9HYPO
A0A0A1TDM3_9HYPO
A0A0A1TUR7_ENTIV
A0A0A1U345_ENTIV
A0A0A1UA58_ENTIV
A0A0A1UTY9_9HYPO
A0A0A1UWR8_9HYPO
A0A0A1V488_9HYPO
A0A0A1V7D8_9HYPO
A0A0A2I721_PENEN
A0A0A2I9D3_PENEN
A0A0A2JP54_PENEN
A0A0A2K6Y7_PENIT
A0A0A2KEW0_PENEN
A0A0A2KRN6_PENEN
A0A0A2L1B5_PENIT
A0A0A2L261_PENIT
A0A0A2L346_PENIT
A0A0A2LES5_PENIT
A0A0A2VRZ4_BEABA
A0A0A2VTB3_BEABA
A0A0A2VZG1_BEABA
A0A0A2W1C7_BEABA
A0A0A7LCX9_9EURY
A0A0A7V7P7_9ARCH
A0A0A7V875_9ARCH
A0A0A8L0Y4_9SACH
A0A0A8L176_9SACH
A0A0A8L6B1_9SACH
A0A0A8L6L0_9SACH
A0A0A8L7Y0_9SACH
A0A0A8LD32_9SACH
A0A0A8LD63_9SACH
A0A0B0MKQ6_GOSAR
A0A0B0ML66_GOSAR
A0A0B0MMG0_GOSAR
A0A0B0MQP3_GOSAR
A0A0B0MT70_GOSAR
A0A0B0N0D3_GOSAR
A0A0B0N251_GOSAR
A0A0B0N3K6_GOSAR
A0A0B0NPB6_GOSAR
A0A0B0P0M0_GOSAR
A0A0B0P775_GOSAR
A0A0B0PY39_GOSAR
A0A0B1P6S6_UNCNE
A0A0B1PFY8_UNCNE
A0A0B1S5L0_OESDE
A0A0B1SMB2_OESDE
A0A0B1T3R9_OESDE
A0A0B1TGI4_OESDE
A0A0B1TQZ0_OESDE
A0A0B2NPD2_GLYSO
A0A0B2NTS0_GLYSO
A0A0B2NWY9_GLYSO
A0A0B2P141_GLYSO
A0A0B2PGL3_GLYSO
A0A0B2PTP7_GLYSO
A0A0B2PTT0_GLYSO
A0A0B2PVB1_GLYSO
A0A0B2Q3X4_GLYSO
A0A0B2QHH1_GLYSO
A0A0B2QRM6_GLYSO
A0A0B2R4T8_GLYSO
A0A0B2RYB2_GLYSO
A0A0B2S647_GLYSO
A0A0B2SL81_GLYSO
A0A0B2UJ54_9MICR
A0A0B2UKR1_9MICR
A0A0B2UY88_TOXCA
A0A0B2V3S5_TOXCA
A0A0B2VCY4_TOXCA
A0A0B2VT82_TOXCA
A0A0B2VU97_TOXCA
A0A0B2WKY7_9HYPO
A0A0B2WSF4_9HYPO
A0A0B2WTW3_9HYPO
A0A0B2WX25_9HYPO
A0A0B2X289_9HYPO
A0A0B3ATA0_9ARCH
A0A0B4GMN6_9HYPO
A0A0B4GXJ1_9HYPO
A0A0B4H6J4_9HYPO
A0A0B4H7F5_9HYPO
A0A0B4I2Y2_9HYPO
A0A0B4LHK2_DROME
A0A0B5HM04_9ARCH
A0A0B5HRM4_9ARCH
A0A0B5HV05_9ARCH
A0A0B7N3X6_9FUNG
A0A0B7NA28_9FUNG
A0A0B7NCZ9_9FUNG
A0A0B7NI47_9FUNG
A0A0B7NNN4_9FUNG
A0A0B7NPR7_9FUNG
A0A0B7NR38_9FUNG
A0A0C2CSM0_9BILA
A0A0C2DGI2_9BILA
A0A0C2DR51_9BILA
A0A0C2FTW5_9BILA
A0A0C2GA58_9BILA
A0A0C2MHN1_THEKT
A0A0C2MP21_THEKT
A0A0C2N1E0_THEKT
A0A0C2ST45_AMAMU
A0A0C2T2S0_AMAMU
A0A0C2WIY4_9HOMO
A0A0C2X004_AMAMU
A0A0C2X1Z4_AMAMU
A0A0C2XH13_AMAMU
A0A0C2XJG7_AMAMU
A0A0C2XQF5_AMAMU
A0A0C2Y7Q7_HEBCY
A0A0C2Y8W8_HEBCY
A0A0C2YYE1_HEBCY
A0A0C2Z544_9HOMO
A0A0C3A7H7_9HOMO
A0A0C3AZV1_9HOMO
A0A0C3B533_9HOMO
A0A0C3BCL2_9HOMO
A0A0C3BKE0_9HOMO
A0A0C3BMD0_9HOMO
A0A0C3BPB1_9HOMO
A0A0C3C0W9_9HOMO
A0A0C3CGL2_9HOMO
A0A0C3CKT6_HEBCY
A0A0C3CM08_9HOMO
A0A0C3CPM5_HEBCY
A0A0C3CUD2_HEBCY
A0A0C3DCH0_9PEZI
A0A0C3E234_9PEZI
A0A0C3EHM9_9HOMO
A0A0C3EL63_9HOMO
A0A0C3EL95_9HOMO
A0A0C3EN92_9HOMO
A0A0C3EQB0_9HOMO
A0A0C3FHJ9_9HOMO
A0A0C3G448_9HOMO
A0A0C3GXL6_9PEZI
A0A0C3HD63_9PEZI
A0A0C3HTR6_9PEZI
A0A0C3KU11_9HOMO
A0A0C3KXH7_9HOMO
A0A0C3M8I4_9HOMO
A0A0C3MDA1_9HOMO
A0A0C3NJ13_PISTI
A0A0C3NPB2_PHLGI
A0A0C3P6Q1_PISTI
A0A0C3P938_PISTI
A0A0C3P9E1_PISTI
A0A0C3PGB7_PISTI
A0A0C3PQA6_PHLGI
A0A0C3PUC7_PISTI
A0A0C3PVK1_PISTI
A0A0C3QFK6_9HOMO
A0A0C3QN84_9HOMO
A0A0C3QW96_9HOMO
A0A0C3S255_PHLGI
A0A0C3S353_PHLGI
A0A0C3S4C7_PHLGI
A0A0C3S7V3_PHLGI
A0A0C3SDR2_PHLGI
A0A0C4BK49_WHEAT
A0A0C4DM85_MAGP6
A0A0C4DMU9_MAGP6
A0A0C4EFY7_MAGP6
A0A0C4EGH2_MAGP6
A0A0C4ERW8_PUCT1
A0A0C7MY11_9SACH
A0A0C7MY36_9SACH
A0A0C7MYD5_9SACH
A0A0C7N0K7_9SACH
A0A0C7N8N5_9SACH
A0A0C7NCG7_9SACH
A0A0C7NGM7_9SACH
A0A0C9M5W9_9FUNG
A0A0C9M9D8_9FUNG
A0A0C9MIH4_9FUNG
A0A0C9MMI2_9FUNG
A0A0C9MRG1_9FUNG
A0A0C9N002_9FUNG
A0A0C9N4E8_9FUNG
A0A0C9T2N8_PAXIN
A0A0C9TNM1_9HOMO
A0A0C9U0P8_9HOMO
A0A0C9URN5_9HOMO
A0A0C9VBF0_9HOMO
A0A0C9WBA1_9HOMO
A0A0C9WU44_9AGAR
A0A0C9XB12_9AGAR
A0A0C9XFR2_9AGAR
A0A0C9XYA6_9AGAR
A0A0C9Y137_9AGAR
A0A0C9Y942_9AGAR
A0A0C9YDF0_9AGAR
A0A0C9Z6Z6_9HOMO
A0A0C9Z7E1_9HOMO
A0A0C9Z933_9HOMO
A0A0C9ZGX6_9HOMO
A0A0C9ZMA7_9HOMO
A0A0C9ZWZ3_9HOMO
A0A0C9ZXN9_9HOMO
A0A0D0AEL0_9HOMO
A0A0D0AH40_9HOMO
A0A0D0AMC8_9HOMO
A0A0D0B3J4_9HOMO
A0A0D0BHF0_9HOMO
A0A0D0BIF0_9HOMO
A0A0D0BVK5_9AGAR
A0A0D0C6C9_9AGAR
A0A0D0CZX0_9AGAR
A0A0D0DGE3_9HOMO
A0A0D0DVY4_9HOMO
A0A0D0DWF7_9HOMO
A0A0D0E6R4_9HOMO
A0A0D0E961_9HOMO
A0A0D0EC65_9HOMO
A0A0D1BUV8_USTMA
A0A0D1BXS0_USTMA
A0A0D1BYC5_USTMA
A0A0D1BYH1_USTMA
A0A0D1CFP7_USTMA
A0A0D1DVB0_USTMA
A0A0D1E0X3_USTMA
A0A0D1WC07_9EURO
A0A0D1WPT3_9EURO
A0A0D1Y6T0_9EURO
A0A0D1YDZ4_9PEZI
A0A0D1YI39_9EURO
A0A0D1YIJ1_9EURO
A0A0D1YSL2_9EURO
A0A0D1Z6E7_9EURO
A0A0D1ZD39_9EURO
A0A0D1ZGY5_9EURO
A0A0D1ZRY0_9EURO
A0A0D1ZY12_9PEZI
A0A0D1ZYZ7_9PEZI
A0A0D2ALR3_9PEZI
A0A0D2AZ10_9EURO
A0A0D2B3J6_9EURO
A0A0D2B5R1_9EURO
A0A0D2B7U4_9EURO
A0A0D2B9V8_9EURO
A0A0D2BBK7_9PEZI
A0A0D2BC22_9EURO
A0A0D2BMB1_9EURO
A0A0D2BZW0_9EURO
A0A0D2C6T2_9EURO
A0A0D2C842_9EURO
A0A0D2CDQ5_9EURO
A0A0D2CLS4_9EURO
A0A0D2D187_9EURO
A0A0D2D2Q5_9EURO
A0A0D2DIK6_9EURO
A0A0D2DK34_9EURO
A0A0D2DTB7_9EURO
A0A0D2DW51_9EURO
A0A0D2DW89_9EURO
A0A0D2E0G8_9EURO
A0A0D2ENQ5_9EURO
A0A0D2F1G2_9EURO
A0A0D2FDZ8_9EURO
A0A0D2FPS2_9EURO
A0A0D2FT68_9EURO
A0A0D2FY74_9EURO
A0A0D2G4C2_9EURO
A0A0D2GBK0_9EURO
A0A0D2GCK9_9EURO
A0A0D2GG75_9EURO
A0A0D2GR38_9EURO
A0A0D2GVM7_9EURO
A0A0D2HGD1_9EURO
A0A0D2HIV7_9EURO
A0A0D2I5T1_9EURO
A0A0D2ISD7_9EURO
A0A0D2IWN6_9EURO
A0A0D2J190_9EURO
A0A0D2JLK9_9EURO
A0A0D2JSX3_9EURO
A0A0D2JZI3_9CHLO
A0A0D2M608_9AGAR
A0A0D2MTK8_9CHLO
A0A0D2NI62_GOSRA
A0A0D2NLM9_GOSRA
A0A0D2NQX1_GOSRA
A0A0D2NQX8_GOSRA
A0A0D2NR28_GOSRA
A0A0D2P117_9AGAR
A0A0D2PGJ7_9AGAR
A0A0D2PGW6_9AGAR
A0A0D2PIZ7_9AGAR
A0A0D2PYM5_9AGAR
A0A0D2PZF4_GOSRA
A0A0D2Q750_9AGAR
A0A0D2Q8E5_GOSRA
A0A0D2Q8E9_GOSRA
A0A0D2Q8J6_GOSRA
A0A0D2QDZ6_GOSRA
A0A0D2QGN3_GOSRA
A0A0D2RGZ8_GOSRA
A0A0D2RUQ1_GOSRA
A0A0D2RUU0_GOSRA
A0A0D2S1R4_GOSRA
A0A0D2S1S0_GOSRA
A0A0D2S1W7_GOSRA
A0A0D2S948_GOSRA
A0A0D2SGD8_GOSRA
A0A0D2SIG5_GOSRA
A0A0D2SQW1_GOSRA
A0A0D2SW86_GOSRA
A0A0D2SWB6_GOSRA
A0A0D2T2I6_GOSRA
A0A0D2TA93_GOSRA
A0A0D2TFJ4_GOSRA
A0A0D2TLD1_GOSRA
A0A0D2TQL3_GOSRA
A0A0D2U5I5_GOSRA
A0A0D2U7G7_CAPO3
A0A0D2UB57_GOSRA
A0A0D2UE68_GOSRA
A0A0D2UP31_GOSRA
A0A0D2V3S3_GOSRA
A0A0D2V7G4_GOSRA
A0A0D2VBM9_GOSRA
A0A0D2VHB0_GOSRA
A0A0D2VIN4_GOSRA
A0A0D2WKY9_CAPO3
A0A0D2WLJ6_CAPO3
A0A0D2WW71_CAPO3
A0A0D2WWX8_CAPO3
A0A0D2WYS1_CAPO3
A0A0D2X2R1_CAPO3
A0A0D2XE03_FUSO4
A0A0D2XMJ6_FUSO4
A0A0D2XR40_FUSO4
A0A0D2XVF0_FUSO4
A0A0D2XX35_FUSO4
A0A0D2ZV84_BRAOL
A0A0D3ARN4_BRAOL
A0A0D3ATH5_BRAOL
A0A0D3BDJ7_BRAOL
A0A0D3BMZ4_BRAOL
A0A0D3BUK8_BRAOL
A0A0D3BUT4_BRAOL
A0A0D3C289_BRAOL
A0A0D3CHC9_BRAOL
A0A0D3CQS8_BRAOL
A0A0D3CS87_BRAOL
A0A0D3CSI8_BRAOL
A0A0D3CVU7_BRAOL
A0A0D3D1S2_BRAOL
A0A0D3D4D5_BRAOL
A0A0D3DDY5_BRAOL
A0A0D3DK24_BRAOL
A0A0D3DSG6_BRAOL
A0A0D3E2R5_BRAOL
A0A0D3E636_BRAOL
A0A0D3EVA9_9ORYZ
A0A0D3EVB0_9ORYZ
A0A0D3F0B8_9ORYZ
A0A0D3F7Z6_9ORYZ
A0A0D3FEL6_9ORYZ
A0A0D3FJ94_9ORYZ
A0A0D3G993_9ORYZ
A0A0D3GD98_9ORYZ
A0A0D3GQT1_9ORYZ
A0A0D3GTG8_9ORYZ
A0A0D3H2X2_9ORYZ
A0A0D3H9F9_9ORYZ
A0A0D3HP11_9ORYZ
A0A0D7A4Z0_9AGAR
A0A0D7A8D3_9AGAR
A0A0D7AGE4_9AGAR
A0A0D7AIE3_9AGAR
A0A0D7AJ96_9AGAR
A0A0D7AVF1_9HOMO
A0A0D7B145_9HOMO
A0A0D7BFL1_9HOMO
A0A0D7BR11_9HOMO
A0A0D7BSY2_9HOMO
A0A0D7BT53_9HOMO
A0A0D7BTB5_9HOMO
A0A0D8XTN4_DICVI
A0A0D8XTX0_DICVI
A0A0D8Y0T4_DICVI
A0A0D8Y923_DICVI
A0A0D9MWU1_ASPFA
A0A0D9MWV8_ASPFA
A0A0D9N0S7_ASPFA
A0A0D9N8J4_ASPFA
A0A0D9QFB4_PLAFR
A0A0D9QJ36_PLAFR
A0A0D9QLY5_PLAFR
A0A0D9QPC2_PLAFR
A0A0D9QQ71_PLAFR
A0A0D9QRE8_PLAFR
A0A0D9QXF7_CHLSB
A0A0D9RPM3_CHLSB
A0A0D9RQY7_CHLSB
A0A0D9RS97_CHLSB
A0A0D9RSM7_CHLSB
A0A0D9RT77_CHLSB
A0A0D9RY61_CHLSB
A0A0D9RYZ2_CHLSB
A0A0D9S6J3_CHLSB
A0A0D9V6Z4_9ORYZ
A0A0D9VBW5_9ORYZ
A0A0D9VIP3_9ORYZ
A0A0D9VQ91_9ORYZ
A0A0D9VUQ8_9ORYZ
A0A0D9WI04_9ORYZ
A0A0D9WMC1_9ORYZ
A0A0D9WMG9_9ORYZ
A0A0D9X1F4_9ORYZ
A0A0D9XAK5_9ORYZ
A0A0D9XG36_9ORYZ
A0A0D9XU65_9ORYZ
A0A0D9XZI3_9ORYZ
A0A0D9Y9N5_9ORYZ
A0A0D9YLX9_9ORYZ
A0A0D9Z2Y7_9ORYZ
A0A0D9Z885_9ORYZ
A0A0E0A106_9ORYZ
A0A0E0A107_9ORYZ
A0A0E0A5L0_9ORYZ
A0A0E0A5S5_9ORYZ
A0A0E0AML5_9ORYZ
A0A0E0AYK6_9ORYZ
A0A0E0B5U9_9ORYZ
A0A0E0JQ28_ORYPU
A0A0E0JV73_ORYPU
A0A0E0K2R4_ORYPU
A0A0E0K9N0_ORYPU
A0A0E0KEH3_ORYPU
A0A0E0KQP0_ORYPU
A0A0E0L448_ORYPU
A0A0E0L449_ORYPU
A0A0E0L451_ORYPU
A0A0E0L8H9_ORYPU
A0A0E0LN96_ORYPU
A0A0E0LN97_ORYPU
A0A0E0LXP9_ORYPU
A0A0E0M1R7_ORYPU
A0A0E0M3X3_ORYPU
A0A0E0MH81_ORYPU
A0A0E0MH82_ORYPU
A0A0E0N3X3_ORYRU
A0A0E0N9E6_ORYRU
A0A0E0NI71_ORYRU
A0A0E0NQJ5_ORYRU
A0A0E0NVY3_ORYRU
A0A0E0PPA8_ORYRU
A0A0E0PPA9_ORYRU
A0A0E0PU08_ORYRU
A0A0E0QB68_ORYRU
A0A0E0QB69_ORYRU
A0A0E0QM32_ORYRU
A0A0E0QUF3_ORYRU
A0A0E0RAW4_ORYRU
A0A0E0RAW5_ORYRU
A0A0E0RAW7_ORYRU
A0A0E1RVZ2_COCIM
A0A0E1S4X4_COCIM
A0A0E3NXV8_9EURY
A0A0E9NAZ4_9ASCO
A0A0E9NC05_9ASCO
A0A0E9NGV2_9ASCO
A0A0E9NI81_9ASCO
A0A0F0I344_ASPPU
A0A0F0I6Z6_ASPPU
A0A0F0IB76_ASPPU
A0A0F0IF42_ASPPU
A0A0F2L559_9CREN
A0A0F2LA71_9CREN
A0A0F4G9F2_9PEZI
A0A0F4G9S5_9PEZI
A0A0F4GIU9_9PEZI
A0A0F4GJJ7_9PEZI
A0A0F4GWF7_9PEZI
A0A0F4X5X9_HANUV
A0A0F4X969_HANUV
A0A0F4X998_HANUV
A0A0F4XA90_HANUV
A0A0F4XCX7_HANUV
A0A0F4YN57_TALEM
A0A0F4YUL3_TALEM
A0A0F4Z3Q2_TALEM
A0A0F4Z6A8_TALEM
A0A0F4Z9Z3_9PEZI
A0A0F4ZB12_9PEZI
A0A0F4ZB41_9PEZI
A0A0F7FIG5_9CREN
A0A0F7IIT2_9EURY
A0A0F7TBQ7_9EURO
A0A0F7THV2_9EURO
A0A0F7TT87_9EURO
A0A0F7VGL3_9EURO
A0A0F7VHP4_9EURO
A0A0F7ZMA8_9HYPO
A0A0F7ZNI3_9HYPO
A0A0F7ZU12_9HYPO
A0A0F8AE75_LARCR
A0A0F8ATA0_LARCR
A0A0F8AYT2_LARCR
A0A0F8BJ91_CERFI
A0A0F8C8N1_LARCR
A0A0F8D1R4_CERFI
A0A0F8D991_CERFI
A0A0F8DN92_CERFI
A0A0F8U2G2_9EURO
A0A0F8UD57_9EURO
A0A0F8VQ50_9ARCH
A0A0F8X8I9_9EURO
A0A0F8XE42_9EURO
A0A0F8XEL2_9EURO
A0A0F8XJR2_9ARCH
A0A0F8XWA4_9ARCH
A0A0F8Y7I9_9ARCH
A0A0F9WX89_TRIHA
A0A0F9X8X8_TRIHA
A0A0F9XGU2_TRIHA
A0A0F9XQE5_TRIHA
A0A0F9YSX2_9MICR
A0A0F9Z9D3_9MICR
A0A0G0ABR9_TRIHA
A0A0G2DPU0_9PEZI
A0A0G2DV35_9EURO
A0A0G2EIE0_9EURO
A0A0G2EIL0_9PEZI
A0A0G2FEI0_9PEZI
A0A0G2FKW5_9PEZI
A0A0G2FXS8_9PEZI
A0A0G2FZY8_9PEZI
A0A0G2G8D3_9PEZI
A0A0G2GBJ2_9PEZI
A0A0G2GD07_9EURO
A0A0G2GFW3_9PEZI
A0A0G2GNL9_9EURO
A0A0G2GZ53_9EURO
A0A0G2HU80_9EURO
A0A0G2HZ24_9EURO
A0A0G2I213_9PEZI
A0A0G2I5E6_9EURO
A0A0G2IA64_9EURO
A0A0G2J8N9_9EURO
A0A0G2K0W9_RAT
A0A0G4EUY2_VITBC
A0A0G4EZC2_VITBC
A0A0G4FGN3_VITBC
A0A0G4GLV1_VITBC
A0A0G4GU78_VITBC
A0A0G4IJC5_PLABS
A0A0G4IKX5_PLABS
A0A0G4IUH3_PLABS
A0A0G4IW04_PLABS
A0A0G4IY49_PLABS
A0A0G4J078_PLABS
A0A0G4J0K8_PLABS
A0A0G4KSN5_9PEZI
A0A0G4KV74_9PEZI
A0A0G4L2E6_9PEZI
A0A0G4L7Y1_9PEZI
A0A0G4LC94_9PEZI
A0A0G4LWP0_9PEZI
A0A0G4NYZ1_PENCA
A0A0G4P6H3_PENCA
A0A0G4P9Y8_PENCA
A0A0G4PNQ0_PENCA
A0A0H1B3T0_9EURO
A0A0H1B8V6_9EURO
A0A0H1B9L1_9EURO
A0A0H1BCQ7_9EURO
A0A0H1BD37_9EURO
A0A0H1BEC4_9EURO
A0A0H2R1B2_9HOMO
A0A0H2RFV3_9HOMO
A0A0H2RL29_9HOMO
A0A0H2S0J6_9HOMO
A0A0H2SF53_9HOMO
A0A0H2SRU2_9HOMO
A0A0H2SSN7_9HOMO
A0A0H5C3U5_CYBJA
A0A0H5C7G5_CYBJA
A0A0H5C8Y6_CYBJA
A0A0H5CGX8_CYBJA
A0A0I9N568_BRUMA
A0A0I9NAI0_BRUMA
A0A0J0XF02_9TREE
A0A0J0XFD7_9TREE
A0A0J0XGX8_9TREE
A0A0J0XK80_9TREE
A0A0J0XYY0_9TREE
A0A0J0XYZ6_9TREE
A0A0J1AX78_9TREE
A0A0J6Y0U4_COCIT
A0A0J6Y2Q1_COCIT
A0A0J6Y724_COCIT
A0A0J6YFY9_COCIT
A0A0J6YK87_COCIT
A0A0J7K1E1_LASNI
A0A0J7K3A1_LASNI
A0A0J7K9Q3_LASNI
A0A0J7KZZ2_LASNI
A0A0J7L0C6_LASNI
A0A0J7N1R1_LASNI
A0A0J8B1C6_BETVU
A0A0J8B475_BETVU
A0A0J8B4I1_BETVU
A0A0J8BI03_BETVU
A0A0J8BLM3_BETVU
A0A0J8C7P0_BETVU
A0A0J8CAW4_BETVU
A0A0J8E6N8_BETVU
A0A0J8EGJ5_BETVU
A0A0J8FT73_BETVU
A0A0J8QMV7_COCIT
A0A0J8QPA8_COCIT
A0A0J8R0E2_COCIT
A0A0J8R3B1_COCIT
A0A0J8RGN5_COCIT
A0A0J8RJQ3_COCIT
A0A0J8UX05_COCIT
A0A0J9XNS4_BRUMA
A0A0J9XPW0_BRUMA
A0A0K0DCT1_ANGCA
A0A0K0DD64_ANGCA
A0A0K0DHT3_ANGCA
A0A0K0DIL1_ANGCA
A0A0K0DS76_STRER
A0A0K0DY99_STRER
A0A0K0DZY5_STRER
A0A0K0E0A8_STRER
A0A0K0E2A1_STRER
A0A0K0E9H1_STRER
A0A0K0E9N7_STRER
A0A0K0F3D2_9BILA
A0A0K0F492_9BILA
A0A0K0F8F2_9BILA
A0A0K0FMF0_9BILA
A0A0K0FVL5_9BILA
A0A0K0FYP5_9BILA
A0A0K0G2H4_9BILA
A0A0K0IYH9_BRUMA
A0A0K0IYJ0_BRUMA
A0A0K0J8C5_BRUMA
A0A0K0JRP3_BRUMA
A0A0K6FK80_9HOMO
A0A0K6GBB5_9HOMO
A0A0K6GE13_9HOMO
A0A0K6GEZ6_9HOMO
A0A0K6GFT9_9HOMO
A0A0K8L7E8_9EURO
A0A0K8LA47_9EURO
A0A0K8LAD3_9EURO
A0A0K8LFE2_9EURO
A0A0K8LID2_9EURO
A0A0K9NP87_ZOSMR
A0A0K9NZB2_ZOSMR
A0A0K9NZL7_ZOSMR
A0A0K9P2K1_ZOSMR
A0A0K9P8G2_ZOSMR
A0A0K9PBS9_ZOSMR
A0A0K9PI96_ZOSMR
A0A0K9QA79_SPIOL
A0A0K9QEA1_SPIOL
A0A0K9QP82_SPIOL
A0A0K9R8Z8_SPIOL
A0A0K9RE77_SPIOL
A0A0K9RGG6_SPIOL
A0A0K9RH20_SPIOL
A0A0K9S0K6_SPIOL
A0A0K9S266_SPIOL
A0A0L0BNF7_LUCCU
A0A0L0BRM4_LUCCU
A0A0L0BSY1_LUCCU
A0A0L0C1G7_LUCCU
A0A0L0CBK3_LUCCU
A0A0L0CHE0_LUCCU
A0A0L0CMM8_LUCCU
A0A0L0D382_THETB
A0A0L0DA66_THETB
A0A0L0DDQ4_THETB
A0A0L0DFY2_THETB
A0A0L0DHG1_THETB
A0A0L0DR56_THETB
A0A0L0FID5_9EUKA
A0A0L0GDK6_9EUKA
A0A0L0HHC4_SPIPN
A0A0L0HNB8_SPIPN
A0A0L0HNN9_SPIPN
A0A0L0HQC1_SPIPN
A0A0L0HSG1_SPIPN
A0A0L0HTZ7_SPIPN
A0A0L0HUS4_SPIPN
A0A0L0MYT1_9HYPO
A0A0L0NG04_9HYPO
A0A0L0NG92_9HYPO
A0A0L0NHF7_9HYPO
A0A0L0P278_9ASCO
A0A0L0P5G7_9ASCO
A0A0L0RZJ2_ALLMA
A0A0L0S535_ALLMA
A0A0L0S8P2_ALLMA
A0A0L0SD27_ALLMA
A0A0L0SI79_ALLMA
A0A0L0SLC5_ALLMA
A0A0L0SP07_ALLMA
A0A0L0SX40_ALLMA
A0A0L0T1L6_ALLMA
A0A0L0T726_ALLMA
A0A0L0TB97_ALLMA
A0A0L0VB53_9BASI
A0A0L0VTW0_9BASI
A0A0L0VTW3_9BASI
A0A0L0W2A6_9BASI
A0A0L0W2K6_9BASI
A0A0L0W2R8_9BASI
A0A0L0W3S1_9BASI
A0A0L0W437_9BASI
A0A0L1I3R8_PLAFA
A0A0L1I7U1_PLAFA
A0A0L1I9S0_PLAFA
A0A0L1IE02_PLAFA
A0A0L1IE15_PLAFA
A0A0L1IKW0_ASPNO
A0A0L1ILR2_ASPNO
A0A0L1IX41_ASPNO
A0A0L1KMM5_9EUGL
A0A0L1KQB1_9EUGL
A0A0L1KSE7_9EUGL
A0A0L1KTQ8_9EUGL
A0A0L1KVY0_9EUGL
A0A0L1KYC1_9EUGL
A0A0L1KZP7_9EUGL
A0A0L1KZS4_9EUGL
A0A0L6USJ8_9BASI
A0A0L6V5S3_9BASI
A0A0L6VJY7_9BASI
A0A0L6VNI2_9BASI
A0A0L6VSG7_9BASI
A0A0L6WE99_9AGAR
A0A0L6WFZ4_9AGAR
A0A0L6WII1_9AGAR
A0A0L6WWD6_9AGAR
A0A0L7K2Z3_9NEOP
A0A0L7KMM8_9NEOP
A0A0L7KSW2_9NEOP
A0A0L7L8S2_9NEOP
A0A0L7LVZ5_PLAF4
A0A0L7QPU0_9HYME
A0A0L7QU49_9HYME
A0A0L7QXG4_9HYME
A0A0L7RBS3_9HYME
A0A0L7RK94_9HYME
A0A0L8FS75_OCTBM
A0A0L8GG89_OCTBM
A0A0L8H0K9_OCTBM
A0A0L8H4W4_OCTBM
A0A0L8HA88_OCTBM
A0A0L8I164_OCTBM
A0A0L9SKD3_9HYPO
A0A0L9SRV2_9HYPO
A0A0L9SSV7_9HYPO
A0A0L9SUZ5_9HYPO
A0A0L9SWH2_9HYPO
A0A0L9T8F6_PHAAN
A0A0L9TPU8_PHAAN
A0A0L9TWG6_PHAAN
A0A0L9U117_PHAAN
A0A0L9U3T2_PHAAN
A0A0L9U678_PHAAN
A0A0L9V379_PHAAN
A0A0L9VGY3_PHAAN
A0A0L9VM15_PHAAN
A0A0M0BGN2_9ARCH
A0A0M0BL76_9ARCH
A0A0M0BPE5_9ARCH
A0A0M0BSI0_9ARCH
A0A0M0BU16_9ARCH
A0A0M0BUH6_9ARCH
A0A0M0C0B2_9ARCH
A0A0M0J617_9EUKA
A0A0M0JAV3_9EUKA
A0A0M0JAX9_9EUKA
A0A0M0JEC0_9EUKA
A0A0M0JNI1_9EUKA
A0A0M0JXP0_9EUKA
A0A0M3I8Y9_ASCLU
A0A0M3I917_ASCLU
A0A0M3IEB0_ASCLU
A0A0M3IKL3_ASCLU
A0A0M3IX23_ASCLU
A0A0M3JSH7_ANISI
A0A0M3JT99_ANISI
A0A0M3JYT8_ANISI
A0A0M3K144_ANISI
A0A0M3K2H1_ANISI
A0A0M3K635_ANISI
A0A0M3K925_ANISI
A0A0M8MSH7_9BASI
A0A0M8MSX7_9BASI
A0A0M8MV00_9BASI
A0A0M8N0N2_9HYPO
A0A0M8N7T9_9HYPO
A0A0M8NQZ6_9EURO
A0A0M8NYF9_9EURO
A0A0M8PGQ5_9EURO
A0A0M9A518_9HYME
A0A0M9A6J0_9HYME
A0A0M9A8S2_9HYME
A0A0M9EYQ4_9HYPO
A0A0M9EZI8_9HYPO
A0A0M9F1I1_9HYPO
A0A0M9VQW7_9BASI
A0A0M9VRB2_9BASI
A0A0M9VT12_9HYPO
A0A0M9VX39_9HYPO
A0A0M9WD56_9EURO
A0A0M9WEN9_9EURO
A0A0N0BDS2_9HYME
A0A0N0DF53_9HYPO
A0A0N0DG97_9HYPO
A0A0N0E0M1_9TRYP
A0A0N0NM87_9EURO
A0A0N0NNN0_9EURO
A0A0N0P2I1_LEPSE
A0A0N0P4E6_LEPSE
A0A0N0PCK3_PAPMA
A0A0N0VCQ5_9TRYP
A0A0N0VE25_9TRYP
A0A0N1H3K8_9EURO
A0A0N1HZ11_9EURO
A0A0N1I173_LEPSE
A0A0N1I278_LEPSE
A0A0N1I2E0_LEPSE
A0A0N1I8T9_PAPMA
A0A0N1ILS9_LEPSE
A0A0N1PBJ3_LEPSE
A0A0N4SZS1_BRUPA
A0A0N4T1P7_BRUPA
A0A0N4T7Q9_BRUPA
A0A0N4TF96_BRUPA
A0A0N4TGN1_BRUPA
A0A0N4TRU6_BRUPA
A0A0N4TWH2_BRUPA
A0A0N4U2P9_DRAME
A0A0N4U581_DRAME
A0A0N4UEN0_DRAME
A0A0N4UIJ9_DRAME
A0A0N4UX50_ENTVE
A0A0N4UZS4_ENTVE
A0A0N4V768_ENTVE
A0A0N4VBM8_ENTVE
A0A0N4VJ62_ENTVE
A0A0N4VME2_ENTVE
A0A0N4W5V2_HAEPC
A0A0N4W616_HAEPC
A0A0N4W7Y6_HAEPC
A0A0N4WKM6_HAEPC
A0A0N4WLS8_HAEPC
A0A0N4WR59_HAEPC
A0A0N4XV21_NIPBR
A0A0N4Y350_NIPBR
A0A0N4Y640_NIPBR
A0A0N4YN81_NIPBR
A0A0N4YS46_NIPBR
A0A0N4Z8U5_PARTI
A0A0N4ZK70_PARTI
A0A0N4ZR24_PARTI
A0A0N4ZSB7_PARTI
A0A0N4ZSJ5_PARTI
A0A0N4ZUD1_PARTI
A0A0N4ZWZ6_PARTI
A0A0N5AFD9_9BILA
A0A0N5AGF9_9BILA
A0A0N5AHC3_9BILA
A0A0N5AIP3_9BILA
A0A0N5AP40_9BILA
A0A0N5AQ14_9BILA
A0A0N5AZD4_9BILA
A0A0N5B9M6_STREA
A0A0N5BF92_STREA
A0A0N5BG41_STREA
A0A0N5BNJ6_STREA
A0A0N5BWF1_STREA
A0A0N5C0K7_STREA
A0A0N5C591_STREA
A0A0N5CLY3_THECL
A0A0N5CT01_THECL
A0A0N5CX57_THECL
A0A0N5D1B4_THECL
A0A0N5D435_THECL
A0A0N5D868_THECL
A0A0N5DEH1_TRIMR
A0A0N5DIH0_TRIMR
A0A0N5DIW8_TRIMR
A0A0N5DKJ2_TRIMR
A0A0N5DS11_TRIMR
A0A0N5DUL0_TRIMR
A0A0N7HBZ3_9ARCH
A0A0N7LA04_9BASI
A0A0N7Z0J9_ROSNE
A0A0N8CTG7_9CRUS
A0A0N8H4W8_9HYPO
A0A0N8H7E3_9HYPO
A0A0N8JZI7_9TELE
A0A0N8PZF6_RHOGW
A0A0P0N5H7_9CREN
A0A0P1A7F9_9STRA
A0A0P1A8N6_9STRA
A0A0P1A8W3_9STRA
A0A0P1AJH9_9STRA
A0A0P1B3Q8_9STRA
A0A0P1B8F9_9BASI
A0A0P1BBF5_9BASI
A0A0P1BBZ6_9BASI
A0A0P1BJR1_9BASI
A0A0P1BK23_9BASI
A0A0P4TZN7_ROSNE
A0A0P4U756_ROSNE
A0A0P4U7R9_ROSNE
A0A0P4UDE7_ROSNE
A0A0P5G816_9CRUS
A0A0P5IS80_9CRUS
A0A0P5V4U2_9CRUS
A0A0P6D0I8_9CRUS
A0A0P6Q2W8_COCIT
A0A0P7AU20_9HYPO
A0A0P7B4G7_9HYPO
A0A0P7BFY1_9HYPO
A0A0P7I4Z6_9EURY
A0A0P7TWN6_9TELE
A0A0P7UE10_9TELE
A0A0P7VIB9_9TELE
A0A0P7VK29_9TELE
A0A0P7W9K0_9TELE
A0A0P7YN43_9TELE
A0A0P9DZU5_9ARCH
A0A0P9EDT8_9ARCH
A0A0P9FW74_9ARCH
A0A0P9GZC7_RHOGW
A0A0Q0WKY5_9EURY
A0A0Q1A428_9EURY
A0A0Q1BQQ5_9EURY
A0A0Q3M657_AMAAE
A0A0Q3MLS8_AMAAE
A0A0Q3PF21_AMAAE
A0A0Q3RFC5_SETIT
A0A0Q3VBF7_AMAAE
A0A0Q3X6B0_AMAAE
A0A0Q3X9G0_AMAAE
A0A0Q4BDG6_9EURY
A0A0Q4BHD1_9EURY
A0A0Q9WGE0_DROVI
A0A0Q9WNV3_DROWI
A0A0Q9XGD6_DROMO
A0A0R0LAF9_SOYBN
A0A0R0LR62_9MICR
A0A0R0M128_9MICR
A0A0R3PAX6_ANGCS
A0A0R3PLU6_ANGCS
A0A0R3PUD8_ANGCS
A0A0R3PXS5_ANGCS
A0A0R3Q134_ANGCS
A0A0R3Q1J0_ANGCS
A0A0R3Q320_9BILA
A0A0R3QRA7_9BILA
A0A0R3QZB1_9BILA
A0A0R3R7G8_9BILA
A0A0R3R7U5_9BILA
A0A0R3RN47_9BILA
A0A0R3RUN9_9BILA
A0A0R3RYV7_9BILA
A0A0R3RZY8_9BILA
A0A0R3S4U6_9BILA
A0A0R3S923_HYMDI
A0A0R3SCK0_HYMDI
A0A0R3SZM5_HYMDI
A0A0R3T588_HYMNN
A0A0R3T5I0_HYMNN
A0A0R3TD97_HYMNN
A0A0R3TLL1_HYMNN
A0A0R3TUK1_HYMNN
A0A0R3U2G2_9CEST
A0A0R3U9I7_9CEST
A0A0R3UIJ9_9CEST
A0A0R3UJ76_9CEST
A0A0R3UM40_9CEST
A0A0R3W4M5_TAEAS
A0A0R3W6P8_TAEAS
A0A0R3WA89_TAEAS
A0A0R3WAL7_TAEAS
A0A0R3WF82_TAEAS
A0A0R3WIG9_HYDTA
A0A0R3WJA0_HYDTA
A0A0R3X0I3_HYDTA
A0A0R3X1W0_HYDTA
A0A0R3XD61_HYDTA
A0A0R4ISC7_DANRE
A0A0R4J2M8_SOYBN
A0A0R4J3L5_SOYBN
A0A0S4INC9_BODSA
A0A0S4IQU5_BODSA
A0A0S4IU58_BODSA
A0A0S4IWG0_BODSA
A0A0S4J6W0_BODSA
A0A0S4JLA2_BODSA
A0A0S4T3Z8_HYMMI
A0A0S6X878_9FUNG
A0A0S6XAQ6_9FUNG
A0A0S6XIM3_9FUNG
A0A0S6XK35_9FUNG
A0A0S6XV08_9FUNG
A0A0S7DE32_9EURO
A0A0S7DFL2_9EURO
A0A0S7DGG6_9EURO
A0A0S7DMB4_9EURO
A0A0S7DTN4_9EURO
A0A0T5ZCN1_9ARCH
A0A0T5ZFG8_9ARCH
A0A0T6AY05_9SCAR
A0A0T6B429_9SCAR
A0A0T6B750_9SCAR
A0A0T6B9A1_9SCAR
A0A0U1LQI9_9EURO
A0A0U1LTM2_9EURO
A0A0U1LTX6_9EURO
A0A0U1LXR2_9EURO
A0A0U1M128_9EURO
A0A0U2WLT5_9CREN
A0A0U4ZE77_9EURO
A0A0U5AAV6_9EURY
A0A0U5FPZ3_9EURO
A0A0U5FZX7_9EURO
A0A0U5GLM0_9EURO
A0A0U5GPE7_9EURO
A0A0U5H4P7_9EURY
A0A0V0QGR7_PSEPJ
A0A0V0QI13_PSEPJ
A0A0V0QI44_PSEPJ
A0A0V0QS91_PSEPJ
A0A0V0QWW2_PSEPJ
A0A0V0RND8_9BILA
A0A0V0RQP7_9BILA
A0A0V0S1P9_9BILA
A0A0V0SE20_9BILA
A0A0V0SJ24_9BILA
A0A0V0SJA1_9BILA
A0A0V0SJB1_9BILA
A0A0V0SJQ2_9BILA
A0A0V0TDH2_9BILA
A0A0V0TTJ5_9BILA
A0A0V0U280_9BILA
A0A0V0U284_9BILA
A0A0V0U2A9_9BILA
A0A0V0U2B0_9BILA
A0A0V0U2C2_9BILA
A0A0V0U4F1_9BILA
A0A0V0UAF1_9BILA
A0A0V0UDI4_9BILA
A0A0V0UGL6_9BILA
A0A0V0UHZ9_9BILA
A0A0V0UQR3_9BILA
A0A0V0V692_9BILA
A0A0V0V6A6_9BILA
A0A0V0V6E3_9BILA
A0A0V0V788_9BILA
A0A0V0VAR0_9BILA
A0A0V0VMR4_9BILA
A0A0V0VNQ9_9BILA
A0A0V0VNU9_9BILA
A0A0V0VQU8_9BILA
A0A0V0VQV4_9BILA
A0A0V0W417_9BILA
A0A0V0W4E6_9BILA
A0A0V0W4S9_9BILA
A0A0V0WEW3_9BILA
A0A0V0X2J8_9BILA
A0A0V0X621_9BILA
A0A0V0XAB7_9BILA
A0A0V0XAB8_9BILA
A0A0V0XIB0_TRIPS
A0A0V0XUV7_TRIPS
A0A0V0Y3E9_TRIPS
A0A0V0Y4B4_TRIPS
A0A0V0Y569_TRIPS
A0A0V0YD10_TRIPS
A0A0V0YD88_TRIPS
A0A0V0YD94_TRIPS
A0A0V0YDE3_TRIPS
A0A0V0YE85_TRIPS
A0A0V0YH28_TRIPS
A0A0V0ZBA8_9BILA
A0A0V0ZD10_9BILA
A0A0V0ZGQ2_9BILA
A0A0V0ZMS6_9BILA
A0A0V1A879_9BILA
A0A0V1CEF5_TRIBR
A0A0V1CKZ8_TRIBR
A0A0V1CL09_TRIBR
A0A0V1CNP0_TRIBR
A0A0V1D4S0_TRIBR
A0A0V1D9W7_TRIBR
A0A0V1DE39_TRIBR
A0A0V1HFF4_9BILA
A0A0V1HPE3_9BILA
A0A0V1HPX9_9BILA
A0A0V1HQ21_9BILA
A0A0V1HUT2_9BILA
A0A0V1KQR2_9BILA
A0A0V1KV74_9BILA
A0A0V1L1H8_9BILA
A0A0V1L386_9BILA
A0A0V1L3Y5_9BILA
A0A0V1LS39_9BILA
A0A0V1M3Q2_9BILA
A0A0V1ME65_9BILA
A0A0V1ME74_9BILA
A0A0V1MJI8_9BILA
A0A0V1MKP6_9BILA
A0A0V1MQY2_9BILA
A0A0V1MXE2_9BILA
A0A0V1NHA5_9BILA
A0A0V1NL24_9BILA
A0A0V1NR65_9BILA
A0A0V1NW12_9BILA
A0A0V1NW46_9BILA
A0A0V1NW93_9BILA
A0A0V1NWJ1_9BILA
A0A0V1PAG0_9BILA
A0A0V1PE03_9BILA
A0A0V1PG09_9BILA
A0A0V8RTX8_PYROC
A0A0W0EUG6_9AGAR
A0A0W0EWV6_9AGAR
A0A0W0FCF2_9AGAR
A0A0W0FCS6_9AGAR
A0A0W0FL10_9AGAR
A0A0W0G8U6_9AGAR
A0A0W1R503_9EURY
A0A0W1R958_9EURY
A0A0W4ZBE9_PNECA
A0A0W4ZBY9_PNECA
A0A0W4ZDU4_PNEJI
A0A0W4ZEC0_PNECA
A0A0W4ZGP5_PNEJI
A0A0W4ZI81_PNECA
A0A0W4ZIM5_PNEJI
A0A0W4ZJE9_PNECA
A0A0W4ZK47_PNEJI
A0A0W4ZKQ5_PNECA
A0A0W4ZMZ8_PNECA
A0A0W4ZNS6_PNEJI
A0A0W4ZVL5_PNEJI
A0A0W4ZVR3_PNEJI
A0A0W7TJI8_9EURY
A0A0W7VC17_9HYPO
A0A0W7VLJ0_9HYPO
A0A0W7VMJ1_9HYPO
A0A0W7VN61_9HYPO
A0A0W7W153_9HYPO
A0A0W8C650_PHYNI
A0A0W8C838_PHYNI
A0A0W8C9P2_PHYNI
A0A0W8CKX6_PHYNI
A0A0W8CLN8_PHYNI
A0A0W8CP35_PHYNI
A0A0X3PI24_SCHSO
A0A0X8UZW1_9EURY
A0A100I815_ASPNG
A0A100IH28_ASPNG
A0A101DQJ1_9EURY
A0A101DWV3_9EURY
A0A101IT66_9EURY
A0A101IUQ8_9EURY
A0A101MFS6_9EURO
A0A101MI19_9EURO
A0A101MPJ8_9EURO
A0A101MPL2_9EURO
A0A101WU29_9CREN
A0A101WV30_9CREN
A0A101WXT2_9CREN
A0A101X8G0_9CREN
A0A101XG72_9CREN
A0A101XHG2_9CREN
A0A101XHH9_9CREN
A0A101XLR6_9CREN
A0A109FEV4_9BASI
A0A109FJ08_9BASI
A0A109FMS5_9BASI
A0A109FN89_9BASI
A0A117DVE1_ASPNG
A0A117DYH9_ASPNG
A0A117E0E7_ASPNG
A0A117MGP5_9EURY
A0A117NRN8_9EURO
A0A117SSK7_9CREN
A0A120E651_9BASI
A0A120E9P1_9BASI
A0A125RD68_9EURY
A0A125YIQ4_TOXGV
A0A126QZB8_9EURY
A0A132A1V4_SARSC
A0A132AAK7_SARSC
A0A132ACL5_SARSC
A0A132AEX0_SARSC
A0A132B1K7_9HELO
A0A135LBB8_PENPA
A0A135LGN2_PENPA
A0A135LIZ6_PENPA
A0A135LQH6_PENPA
A0A135LR82_PENPA
A0A135SRC5_9PEZI
A0A135T5D6_9PEZI
A0A135TE27_9PEZI
A0A135TZ00_9PEZI
A0A135U1D0_9PEZI
A0A135UAZ7_9PEZI
A0A135ULI1_9PEZI
A0A135US80_9PEZI
A0A135UXC6_9PEZI
A0A135VAF8_9PEZI
A0A135VBT0_9ARCH
A0A135VDV2_9ARCH
A0A135VJL0_9ARCH
A0A135VM78_9ARCH
A0A136IUK2_9PEZI
A0A136J1N6_9PEZI
A0A136J509_9PEZI
A0A136J7Q6_9PEZI
A0A136JBU9_9PEZI
A0A137NQD8_CONC2
A0A137NXT5_CONC2
A0A137NYW3_CONC2
A0A137P6Q7_CONC2
A0A137P849_CONC2
A0A137P9Q0_CONC2
A0A137Q932_9AGAR
A0A137QAB2_9AGAR
A0A137QEQ3_9AGAR
A0A137QT51_9AGAR
A0A138ZZM3_GONPR
A0A139A3I6_GONPR
A0A139AGG4_GONPR
A0A139AK10_GONPR
A0A139APN4_GONPR
A0A139AT07_GONPR
A0A139AXQ4_GONPR
A0A139CH62_9EURY
A0A139H2J8_9PEZI
A0A139H9N8_9PEZI
A0A139HA36_9PEZI
A0A139HPH1_9PEZI
A0A139HQL5_9PEZI
A0A139I8X5_9PEZI
A0A139IJ78_9PEZI
A0A139IJ99_9PEZI
A0A139IM41_9PEZI
A0A139WFD4_TRICA
A0A147JSJ7_9EURY
A0A147JXU9_9EURY
A0A147JXY0_9EURY
A0A147JZE3_9EURY
A0A147JZM5_9EURY
A0A150J8V5_9EURY
A0A150UXK3_9PEZI
A0A150VE22_9PEZI
A0A150VGA1_9PEZI
A0A150VGK7_9PEZI
A0A151BA35_9ARCH
A0A151BMS2_9ARCH
A0A151BRH3_9ARCH
A0A151DYI2_9EURY
A0A151DZN1_9EURY
A0A151E5F0_9EURY
A0A151EAL5_9EURY
A0A151ECH8_9EURY
A0A151EPU0_9EURY
A0A151EQD7_9EURY
A0A151ESE5_9EURY
A0A151EYA2_9EURY
A0A151F431_9EURY
A0A151F464_9EURY
A0A151GQT7_9HYPO
A0A151GSI0_9HYPO
A0A151GV71_9HYPO
A0A151GVP3_9HYPO
A0A151M1U3_ALLMI
A0A151M1V3_ALLMI
A0A151MC38_ALLMI
A0A151N9J3_ALLMI
A0A151NKD7_ALLMI
A0A151NZD8_ALLMI
A0A151R7K8_CAJCA
A0A151RH74_CAJCA
A0A151RN76_CAJCA
A0A151S900_CAJCA
A0A151SML4_CAJCA
A0A151T9A3_CAJCA
A0A151TPD2_CAJCA
A0A151TPI5_CAJCA
A0A151TQ46_CAJCA
A0A151U8S7_CAJCA
A0A151VCU5_HYPMA
A0A151VDR2_HYPMA
A0A151VH99_HYPMA
A0A151W093_HYPMA
A0A151W3R8_HYPMA
A0A151W403_HYPMA
A0A151WDY9_HYPMA
A0A151WEA7_9HYME
A0A151WEI3_9HYME
A0A151WJN3_9HYME
A0A151WVG3_9HYME
A0A151X1S9_9HYME
A0A151X9I5_9HYME
A0A151ZA46_9MYCE
A0A151ZCG1_9MYCE
A0A151ZCI1_9MYCE
A0A151ZDU0_9MYCE
A0A151ZSD1_9MYCE
A0A152A1W0_9MYCE
A0A152A834_9MYCE
A0A154NXA7_9HYME
A0A154P3I0_9HYME
A0A154P3U7_9HYME
A0A154PNN4_9HYME
A0A158NBQ2_ATTCE
A0A158NGJ8_ATTCE
A0A158NJ80_ATTCE
A0A158NJZ6_ATTCE
A0A158NW75_ATTCE
A0A158P624_ANGCA
A0A158PGE5_ANGCS
A0A158PXX9_BRUMA
A0A158QBV1_HYMDI
A0A158QF40_HYMDI
A0A161VRB4_9PEZI
A0A161WTS5_DAUCA
A0A161YC42_9PEZI
A0A161YMY4_9PEZI
A0A161ZTY1_DAUCA
A0A162FGG1_9EURY
A0A162JCK1_9PEZI
A0A162JKV6_9HYPO
A0A162JR96_CORDF
A0A162JVK2_9HYPO
A0A162PED7_9CRUS
A0A162TM76_MUCCL
A0A162U3F5_PHYB8
A0A162UGW4_PHYB8
A0A162UY53_PHYB8
A0A162YWY0_MUCCL
A0A162ZBD4_PHYB8
A0A163AED2_PHYB8
A0A163ATR0_DIDRA
A0A163BBR4_PHYB8
A0A163H6M4_DIDRA
A0A163MBS9_DIDRA
A0A163MHL3_DIDRA
A0A164PR99_9CRUS
A0A164U9T5_9HOMO
A0A164V8Z9_DAUCA
A0A164VCS6_9HOMO
A0A164X8Q8_DAUCA
A0A164X998_DAUCA
A0A164XU80_DAUCA
A0A164Z583_9HOMO
A0A164Z857_DAUCA
A0A164ZFG2_9PEZI
A0A164ZGL5_9HOMO
A0A164ZNW5_9HOMO
A0A165A7W5_9HOMO
A0A165AEX5_9PEZI
A0A165AKF2_9HOMO
A0A165C221_9BASI
A0A165C5E4_9APHY
A0A165CNV5_9BASI
A0A165D9L7_EXIGL
A0A165EC36_9BASI
A0A165F2C8_9BASI
A0A165FJP7_9PEZI
A0A165FU88_9PEZI
A0A165FYR4_EXIGL
A0A165H2S8_9BASI
A0A165H9W4_9APHY
A0A165IB20_9APHY
A0A165IJB6_9APHY
A0A165IJE3_9APHY
A0A165IKL3_9APHY
A0A165ITH8_9PEZI
A0A165JL18_9BASI
A0A165K9D1_9BASI
A0A165MG23_EXIGL
A0A165MQI4_9APHY
A0A165N504_EXIGL
A0A165NHV2_9APHY
A0A165P767_9HOMO
A0A165PBH7_9HOMO
A0A165Q5Y3_9APHY
A0A165QMU3_9HOMO
A0A165QZM8_EXIGL
A0A165RZ36_9HOMO
A0A165SCD6_9APHY
A0A165T2Z9_9APHY
A0A165TD61_9HOMO
A0A165TMF3_9HOMO
A0A165U956_9APHY
A0A165U9K5_9APHY
A0A165V4B6_9HOMO
A0A165XMA3_9HOMO
A0A165Y377_9HOMO
A0A165Y9S4_DAUCA
A0A165YIX7_DAUCA
A0A165YYM5_9EURY
A0A165Z553_EXIGL
A0A165ZHB9_9HOMO
A0A166AGI7_DAUCA
A0A166BTE1_DAUCA
A0A166BTU7_EXIGL
A0A166BXG8_9HOMO
A0A166C715_9EURY
A0A166CNW2_9HOMO
A0A166CTJ0_9EURY
A0A166E7U5_9HOMO
A0A166EE09_9HOMO
A0A166FDI3_9HOMO
A0A166FIY2_9HOMO
A0A166FPD5_DAUCA
A0A166FZ06_9HOMO
A0A166HRU2_9HOMO
A0A166I776_9HOMO
A0A166ID41_9HOMO
A0A166IGC5_DAUCA
A0A166IQ00_9HOMO
A0A166J1I5_9HOMO
A0A166K0C2_9HOMO
A0A166L3L0_9PEZI
A0A166M576_9HOMO
A0A166N681_9HOMO
A0A166NY13_9HOMO
A0A166PH66_9PEZI
A0A166QIT3_9PEZI
A0A166QXS5_9PEZI
A0A166S4Q9_9EURY
A0A166TMA1_9EURY
A0A166VLI8_9HOMO
A0A166X6G7_9HOMO
A0A166Y6K6_9HYPO
A0A166ZSN4_9HYPO
A0A167C413_9PEZI
A0A167G7Y1_9BASI
A0A167J6P7_9BASI
A0A167J8F2_9HYPO
A0A167K9M0_PHYB8
A0A167KN99_9BASI
A0A167NTY3_9BASI
A0A167PGS2_9BASI
A0A167PXZ5_9PEZI
A0A167Q1Y0_9BASI
A0A167SEN8_9PEZI
A0A167WXF2_9PEZI
A0A168G024_CORDF
A0A168HH51_CORDF
A0A168HTK8_MUCCL
A0A168HYH0_CORDF
A0A168KC15_CORDF
A0A168L7C1_MUCCL
A0A168LUZ9_MUCCL
A0A168MLE8_MUCCL
A0A168NGR9_MUCCL
A0A176VLW7_MARPO
A0A176VMP1_MARPO
A0A176VNJ1_MARPO
A0A176VQG1_MARPO
A0A176W0K4_MARPO
A0A176W2E7_MARPO
A0A177BZY8_9PLEO
A0A177C4H1_9PLEO
A0A177C4W1_9PLEO
A0A177CAI8_9PLEO
A0A177CVI2_9PLEO
A0A177D4S6_ALTAL
A0A177DLH9_ALTAL
A0A177DT59_ALTAL
A0A177E1F8_ALTAL
A0A177EFZ2_9MICR
A0A177EGN1_9MICR
A0A177EJI6_9MICR
A0A177W8D6_BATDE
A0A177WEZ2_BATDE
A0A177WF77_BATDE
A0A177WQI7_BATDE
A0A177WVH0_BATDE
A0A177WYJ6_BATDE
A0A178AGN3_9PLEO
A0A178AS95_9PLEO
A0A178AVL3_9PLEO
A0A178AW22_9PLEO
A0A178AXY2_9PLEO
A0A178DHV6_9PLEO
A0A178DNJ2_9PLEO
A0A178DPL2_9PLEO
A0A178EI85_9PLEO
A0A178EIQ1_9PLEO
A0A180GC28_PUCT1
A0A180GCW1_PUCT1
A0A180GQ53_PUCT1
A0A180GVA1_PUCT1
A0A180GWF3_PUCT1
A0A180H4G4_PUCT1
A0A183AYH8_9TREM
A0A183BQ17_GLOPA
A0A183BWQ6_GLOPA
A0A183C3P1_GLOPA
A0A183C3P2_GLOPA
A0A183C7H1_GLOPA
A0A183DTH4_9BILA
A0A183DU53_9BILA
A0A183EL24_9BILA
A0A183FS25_HELBK
A0A183GNP5_HELBK
A0A183GYT9_9BILA
A0A183H3B8_9BILA
A0A183H545_9BILA
A0A183HPW1_9BILA
A0A183HPW8_9BILA
A0A183HS32_9BILA
A0A183ICU0_9BILA
A0A183IGZ9_9BILA
A0A183IJD0_9BILA
A0A183IKE4_9BILA
A0A183IVX8_9BILA
A0A183K8S7_9TREM
A0A183KW56_9TREM
A0A183LH95_9TREM
A0A183LRA2_9TREM
A0A183LTH4_9TREM
A0A183M1T6_9TREM
A0A183NQ22_9TREM
A0A183P224_9TREM
A0A183P5I4_9TREM
A0A183PP43_9TREM
A0A183QQY3_9TREM
A0A183R2K7_9TREM
A0A183R8W8_9TREM
A0A183RED8_9TREM
A0A183RFS8_9TREM
A0A183RTV0_9TREM
A0A183S5V4_9TREM
A0A183T2B3_SCHSO
A0A183T2G5_SCHSO
A0A183TDW6_SCHSO
A0A183VRS0_TRIRE
A0A183WCG5_TRIRE
A0A183WM13_TRIRE
A0A194PN82_PAPXU
A0A194PYX1_PAPXU
A0A194Q2V7_PAPXU
A0A194Q593_PAPXU
A0A194QA20_PAPXU
A0A194QV38_PAPMA
A0A194QXM5_PAPMA
A0A194R3K0_PAPMA
A0A194RC71_PAPMA
A0A194S1D3_RHOGW
A0A194S255_RHOGW
A0A194S2J0_RHOGW
A0A194SDS0_RHOGW
A0A194SDS5_RHOGW
A0A194WVF6_9HELO
A0A194WYB0_9HELO
A0A194XC70_9HELO
A0A1B6QFH5_SORBI
A0B8W6_METTP
A0BCV7_PARTE
A0BF23_PARTE
A0BKR2_PARTE
A0BYW1_PARTE
A0C3X3_PARTE
A0C6M0_PARTE
A0C991_PARTE
A0CA94_PARTE
A0CDQ2_PARTE
A0CES8_PARTE
A0CF33_PARTE
A0CI35_PARTE
A0CIA1_PARTE
A0CLJ5_PARTE
A0CZU2_PARTE
A0DGA3_PARTE
A0DPM6_PARTE
A0DXY9_PARTE
A0E2W4_PARTE
A0E706_PARTE
A0E876_PARTE
A0RU03_CENSY
A0RWA6_CENSY
A1C5D0_ASPCL
A1C6I6_ASPCL
A1CKN0_ASPCL
A1CM55_ASPCL
A1CTL2_ASPCL
A1D0A0_NEOFI
A1DH56_NEOFI
A1DLW8_NEOFI
A1DMU5_NEOFI
A1RXQ9_THEPD
A2BKB7_HYPBU
A2D8G5_TRIVA
A2DTN3_TRIVA
A2E1I9_TRIVA
A2E5C0_TRIVA
A2F568_TRIVA
A2FCM7_TRIVA
A2FT79_TRIVA
A2QCF6_ASPNC
A2QEE5_ASPNC
A2QWW7_ASPNC
A2R4I2_ASPNC
A2RBI1_ASPNC
A2ST52_METLZ
A2XD75_ORYSI
A3DMU6_STAMF
A3FMB9_MAIZE
A3FQI4_CRYPI
A3LP40_PICST
A3LP99_PICST
A3LPI7_PICST
A3LPU5_PICST
A3LS43_PICST
A3LY31_PICST
A4H7J0_LEIBR
A4H9T4_LEIBR
A4HC34_LEIBR
A4HFD7_LEIBR
A4HLC5_LEIBR
A4HNE9_LEIBR
A4HP20_LEIBR
A4HUT6_LEIIN
A4HVX3_LEIIN
A4HZI9_LEIIN
A4I357_LEIIN
A4IDD0_LEIIN
A4RRT1_OSTLU
A4RSN5_OSTLU
A4RSP8_OSTLU
A4RYB8_OSTLU
A4S3K3_OSTLU
A4S441_OSTLU
A5AA96_ASPNC
A5ALB2_VITVI
A5AXI5_VITVI
A5BSR0_VITVI
A5DEW9_PICGU
A5DLC8_PICGU
A5DML9_PICGU
A5DR45_PICGU
A5DXX8_LODEL
A5DZ89_LODEL
A5E0T9_LODEL
A5E5W4_LODEL
A5E5Z9_LODEL
A5K1T1_PLAVS
A5K2E7_PLAVS
A5K2E8_PLAVS
A5K435_PLAVS
A5K7Q6_PLAVS
A5K9Z5_PLAVS
A5KAD0_PLAVS
A6QRP7_AJECN
A6QSJ1_AJECN
A6R9V1_AJECN
A6RBW3_AJECN
A6RF00_AJECN
A6UTF1_META3
A7AM14_BABBO
A7APJ3_BABBO
A7ARG5_BABBO
A7ATC8_BABBO
A7AV06_BABBO
A7AW04_BABBO
A7EIT5_SCLS1
A7EQV0_SCLS1
A7ETV2_SCLS1
A7EWQ3_SCLS1
A7F269_SCLS1
A7RIX7_NEMVE
A7RMQ8_NEMVE
A7S263_NEMVE
A7S9Y7_NEMVE
A7SI51_NEMVE
A7SIA2_NEMVE
A7TFX5_VANPO
A7TJH0_VANPO
A7TK03_VANPO
A7TK60_VANPO
A7TKF3_VANPO
A7TP72_VANPO
A7TR26_VANPO
A8A9N4_IGNH4
A8BBZ5_GIAIC
A8BG76_GIAIC
A8BGU7_GIAIC
A8BM37_GIAIC
A8BPD3_GIAIC
A8BSF1_GIAIC
A8HP17_CHLRE
A8HQI6_CHLRE
A8ID63_CHLRE
A8IN95_CHLRE
A8IRE2_CHLRE
A8J6K9_CHLRE
A8JEW4_CHLRE
A8MAI8_CALMQ
A8N3K2_COPC7
A8N7L3_COPC7
A8NG38_COPC7
A8NY77_COPC7
A8PGH0_COPC7
A8PVZ7_MALGO
A8PWK7_MALGO
A8Q065_MALGO
A8Q214_MALGO
A8Q6N9_MALGO
A8WS54_CAEBR
A8WY28_CAEBR
A8X8G7_CAEBR
A8X995_CAEBR
A8XBV0_CAEBR
A8XFM4_CAEBR
A8XHU7_CAEBR
A8XVG4_CAEBR
A9A2H1_NITMS
A9A5J6_NITMS
A9CRP5_ENTBH
A9P9I1_POPTR
A9P9K9_POPTR
A9PAG0_POPTR
A9PCM5_POPTR
A9PCR5_POPTR
A9PCW8_POPTR
A9PE34_POPTR
A9PHR5_POPTR
A9RC85_PHYPA
A9RCW2_PHYPA
A9REG6_PHYPA
A9RIY7_PHYPA
A9RNI7_PHYPA
A9RXW9_PHYPA
A9SAY6_PHYPA
A9SCK2_PHYPA
A9SDV6_PHYPA
A9SF12_PHYPA
A9SPF1_PHYPA
A9SWP3_PHYPA
A9T0H6_PHYPA
A9T2Z1_PHYPA
A9TEJ5_PHYPA
A9TFP4_PHYPA
A9THW8_PHYPA
A9TLU6_PHYPA
A9TVH1_PHYPA
A9U3F0_PHYPA
A9UU85_MONBE
A9V222_MONBE
A9V4G5_MONBE
A9V684_MONBE
A9VAJ0_MONBE
A9VB93_MONBE
B0CNJ7_LACBS
B0CY33_LACBS
B0CYS6_LACBS
B0D1Q4_LACBS
B0D3C3_LACBS
B0D3V9_LACBS
B0DK20_LACBS
B0W1D6_CULQU
B0W3G3_CULQU
B0W970_CULQU
B0WJ50_CULQU
B0WTL4_CULQU
B0WVH1_CULQU
B1L6P0_KORCO
B2AQ61_PODAN
B2AZ71_PODAN
B2B5S6_PODAN
B2B848_PODAN
B2VVY8_PYRTR
B2W0P1_PYRTR
B2W1Z0_PYRTR
B2W975_PYRTR
B2WHR2_PYRTR
B2ZIA0_DROSI
B2ZIC9_DROSE
B3DG31_DANRE
B3KZ72_PLAKH
B3KZR0_PLAKH
B3L441_PLAKH
B3L786_PLAKH
B3L787_PLAKH
B3L7X1_PLAKH
B3LA43_PLAKH
B3M2R0_DROAN
B3MFT2_DROAN
B3MG62_DROAN
B3MG97_DROAN
B3MGP6_DROAN
B3MIB0_DROAN
B3MMW7_DROAN
B3MPM9_DROAN
B3MV63_DROAN
B3N0U7_DROAN
B3RIP1_TRIAD
B3S0R2_TRIAD
B3S6N2_TRIAD
B3S7Z4_TRIAD
B3S8J6_TRIAD
B3SAI5_TRIAD
B3SC20_TRIAD
B4DEV8_HUMAN
B4F822_MAIZE
B4FAR8_MAIZE
B4FDY6_MAIZE
B4FFX7_MAIZE
B4FU37_MAIZE
B4G7A0_DROPE
B4GAQ3_DROPE
B4GH09_DROPE
B4GKL9_DROPE
B4GLD9_DROPE
B4GS85_DROPE
B4GZ65_DROPE
B4H4Z6_DROPE
B4H587_DROPE
B4H664_DROPE
B4HCD8_DROPE
B4HGX8_DROSE
B4HMK8_DROSE
B4HT55_DROSE
B4HWH5_DROSE
B4HZZ0_DROSE
B4I7H5_DROSE
B4IEH7_DROSE
B4INM0_DROSE
B4J535_DROGR
B4J849_DROGR
B4J8A3_DROGR
B4J8X3_DROGR
B4J915_DROGR
B4JAY6_DROGR
B4JJY1_DROGR
B4JPN8_DROGR
B4JTP1_DROGR
B4K880_DROMO
B4KJ15_DROMO
B4KJK6_DROMO
B4KLA0_DROMO
B4KMG6_DROMO
B4KQ30_DROMO
B4KR02_DROMO
B4KRH9_DROMO
B4KU97_DROMO
B4L735_DROMO
B4L7P9_DROMO
B4LB11_DROMO
B4LKF3_DROVI
B4LNU7_DROVI
B4LPX2_DROVI
B4LQ70_DROVI
B4LRW1_DROVI
B4LYA3_DROVI
B4M1R3_DROVI
B4M6Y0_DROVI
B4MAP2_DROVI
B4ME09_DROVI
B4MG55_DROVI
B4MG96_DROVI
B4MKB1_DROWI
B4MP19_DROWI
B4MQK2_DROWI
B4MQZ0_DROWI
B4MX09_DROWI
B4NEN0_DROWI
B4NJF5_DROWI
B4NME7_DROWI
B4NN46_DROWI
B4Q4Q0_DROSI
B4Q8Q8_DROSI
B4QAS8_DROSI
B4QFK0_DROSI
B4QHS1_DROSI
B4QSA9_DROSI
B4QSJ3_DROSI
B5DHA3_DROPS
B5DIE8_DROPS
B5DJB3_DROPS
B5DWY5_DROPS
B5DZ68_DROPS
B5E188_DROPS
B5G154_TAEGU
B5I9J5_ACIB4
B5IEK1_ACIB4
B5Y3Q6_PHATC
B6A9P1_CRYMR
B6AEE5_CRYMR
B6AEP7_CRYMR
B6AES6_CRYMR
B6AGC1_CRYMR
B6AGC4_CRYMR
B6AH27_CRYMR
B6GY92_PENRW
B6H436_PENRW
B6H6H8_PENRW
B6HG92_PENRW
B6JWK1_SCHJY
B6JWN0_SCHJY
B6K0K6_SCHJY
B6K2N5_SCHJY
B6K5H3_SCHJY
B6K6H4_SCHJY
B6K6M1_SCHJY
B6KT24_TOXGV
B6Q402_TALMQ
B6Q5G2_TALMQ
B6QF85_TALMQ
B6QPK1_TALMQ
B6QVG0_TALMQ
B6T504_MAIZE
B6T969_MAIZE
B6TAJ3_MAIZE
B6TJB6_MAIZE
B6UFQ0_MAIZE
B7FMD3_MEDTR
B7FP06_PHATC
B7FP45_PHATC
B7FRJ8_PHATC
B7FU90_PHATC
B7FZG3_PHATC
B7FZH1_PHATC
B7GC84_PHATC
B7GCR3_PHATC
B7PNN1_IXOSC
B7PSJ2_IXOSC
B7Q5F6_IXOSC
B7Q9Z3_IXOSC
B7QE67_IXOSC
B7XLI2_ENTBH
B7XLK5_ENTBH
B7XN21_ENTBH
B7XNA1_ENTBH
B7XPV7_ENTBH
B8AB88_ORYSI
B8AFT1_ORYSI
B8AHG2_ORYSI
B8AN22_ORYSI
B8AZI1_ORYSI
B8B8M9_ORYSI
B8B9D7_ORYSI
B8BB87_ORYSI
B8BLI9_ORYSI
B8BR42_THAPS
B8BSH2_THAPS
B8C0E7_THAPS
B8C5K1_THAPS
B8CCQ3_THAPS
B8CFM9_THAPS
B8D6C2_DESK1
B8LCY9_THAPS
B8LYQ7_TALSN
B8M3S8_TALSN
B8M5K7_TALSN
B8MBE7_TALSN
B8MTN0_TALSN
B8ND48_ASPFN
B8NG89_ASPFN
B8NP97_ASPFN
B8NR05_ASPFN
B8P3X9_POSPM
B9GRL8_POPTR
B9HDL1_POPTR
B9HPU7_POPTR
B9I4R3_POPTR
B9IH97_POPTR
B9LMH3_HALLT
B9LR95_HALLT
B9N7I3_POPTR
B9PL62_TOXGV
B9PNI2_TOXGV
B9PPF2_TOXGV
B9PR77_TOXGV
B9PSG2_TOXGV
B9R7X1_RICCO
B9RA93_RICCO
B9RA94_RICCO
B9RI05_RICCO
B9RR89_RICCO
B9SXV7_RICCO
B9T3A4_RICCO
B9T3X8_RICCO
C0NLB3_AJECG
C0NRU2_AJECG
C0NV29_AJECG
C0NZX6_AJECG
C0PFK3_MAIZE
C0PI81_MAIZE
C1DYS5_MICCC
C1E0V6_MICCC
C1EA93_MICCC
C1FD80_MICCC
C1FED9_MICCC
C1G175_PARBD
C1G6D0_PARBD
C1G7N7_PARBD
C1GG53_PARBD
C1GMF6_PARBD
C1GTU6_PARBA
C1GXG2_PARBA
C1GYU3_PARBA
C1HA73_PARBA
C1HBK0_PARBA
C1MHY2_MICPC
C1MKF2_MICPC
C1MKX7_MICPC
C1MQA8_MICPC
C1MTW8_MICPC
C3XSS5_BRAFL
C3XZ66_BRAFL
C3Y0B8_BRAFL
C3Z0Z0_BRAFL
C3Z346_BRAFL
C3ZPP8_BRAFL
C4JFV2_UNCRE
C4JH12_UNCRE
C4JNZ1_UNCRE
C4LSB1_ENTHI
C4LUL4_ENTHI
C4LY89_ENTHI
C4M363_ENTHI
C4M3U5_ENTHI
C4M4A2_ENTHI
C4M7Z3_ENTHI
C4M854_ENTHI
C4MA29_ENTHI
C4MAW8_ENTHI
C4QZX2_KOMPG
C4R080_KOMPG
C4R362_KOMPG
C4R4L1_KOMPG
C4R5B2_KOMPG
C4R6R7_KOMPG
C4R837_KOMPG
C4V7U3_NOSCE
C4V8G2_NOSCE
C4WRT4_ACYPI
C4WS26_ACYPI
C4WSI3_ACYPI
C4WUA6_ACYPI
C4WUP6_ACYPI
C4XZ16_CLAL4
C4Y4A3_CLAL4
C4Y6U3_CLAL4
C5DDA1_LACTC
C5DFY3_LACTC
C5DHX0_LACTC
C5DIZ2_LACTC
C5DJ52_LACTC
C5DLP4_LACTC
C5DP58_ZYGRC
C5DSK2_ZYGRC
C5DSL4_ZYGRC
C5DTW2_ZYGRC
C5DVV6_ZYGRC
C5DZG1_ZYGRC
C5E066_ZYGRC
C5E1X9_LACTC
C5FD98_ARTOC
C5FFH3_ARTOC
C5FIX5_ARTOC
C5FQP8_ARTOC
C5FRY0_ARTOC
C5G9U8_AJEDR
C5GGZ9_AJEDR
C5GIN2_AJEDR
C5GLK9_AJEDR
C5GP46_AJEDR
C5K549_PERM5
C5K5H8_PERM5
C5K7I9_PERM5
C5K8L3_PERM5
C5K9Z7_PERM5
C5KBT9_PERM5
C5KHI8_PERM5
C5KV17_PERM5
C5KXH5_PERM5
C5KZM2_PERM5
C5L111_PERM5
C5L556_PERM5
C5L7B4_PERM5
C5L8W3_PERM5
C5LD87_PERM5
C5LKI7_PERM5
C5LQ05_PERM5
C5M048_PERM5
C5M050_PERM5
C5M3N1_CANTT
C5M7U9_CANTT
C5MGB3_CANTT
C5MGG3_CANTT
C5MHE8_CANTT
C5WVT0_SORBI
C5WXR7_SORBI
C5WXU6_SORBI
C5X3Y6_SORBI
C5X6V1_SORBI
C5XN42_SORBI
C5XTW7_SORBI
C5XY69_SORBI
C5Y6F3_SORBI
C5YH32_SORBI
C6H356_AJECH
C6HD38_AJECH
C6HFB6_AJECH
C6HHT3_AJECH
C6HK91_AJECH
C6HRQ3_AJECH
C6HSH1_AJECH
C6KST3_PLAF7
C6TG97_SOYBN
C6TGU2_SOYBN
C6TH59_SOYBN
C7NVQ5_HALMD
C7NY51_HALMD
C7YR22_NECH7
C7YR74_NECH7
C7YUS6_NECH7
C7YZN2_NECH7
C7Z758_NECH7
C7ZC53_NECH7
C8V9V1_EMENI
C9S656_VERA1
C9S8N3_VERA1
C9SJB6_VERA1
C9SYN2_VERA1
D0MT27_PHYIT
D0MZH5_PHYIT
D0NFH6_PHYIT
D0NFS0_PHYIT
D0NJ35_PHYIT
D0NRZ7_PHYIT
D1Z1Y0_METPS
D1ZZB6_TRICA
D2RH00_ARCPA
D2RRN2_HALTV
D2RUI1_HALTV
D2UXR2_NAEGR
D2V249_NAEGR
D2V2C9_NAEGR
D2V9D2_NAEGR
D2VBI9_NAEGR
D2VL47_NAEGR
D3B2Q1_POLPA
D3B770_POLPA
D3BBN6_POLPA
D3BHC9_POLPA
D3BIA4_POLPA
D3BM08_POLPA
D3BSE8_POLPA
D3E3U6_METRM
D3S2E9_FERPA
D3SSL8_NATMM
D3YX79_MOUSE
D4AIK2_ARTBC
D4ALY3_ARTBC
D4AYP2_ARTBC
D5EAW5_METMS
D5G6Q0_TUBMM
D5GBB6_TUBMM
D5GFM4_TUBMM
D5GJ17_TUBMM
D5GL27_TUBMM
D5GLT6_TUBMM
D5U398_THEAM
D5VTF5_METIM
D6RMG5_COPC7
D6W9B2_TRICA
D6WBM8_TRICA
D6WBQ6_TRICA
D6WMJ9_TRICA
D6WSJ0_TRICA
D6WT31_TRICA
D6XCY8_TRYB2
D7DUQ7_METV3
D7E8G7_METEZ
D7FPB2_ECTSI
D7FW08_ECTSI
D7FZD1_ECTSI
D7G2X4_ECTSI
D7G614_ECTSI
D7G630_ECTSI
D7KAQ3_ARALL
D7KEF7_ARALL
D7KLC2_ARALL
D7KVZ2_ARALL
D7L330_ARALL
D7L9A4_ARALL
D7LFI4_ARALL
D7LTS9_ARALL
D7MHT5_ARALL
D7MN09_ARALL
D7MRF2_ARALL
D7SNX0_VITVI
D7T9I6_VITVI
D7U564_VITVI
D8J3E5_HALJB
D8LEW0_ECTSI
D8LID9_ECTSI
D8LQ20_ECTSI
D8LT05_ECTSI
D8LW88_BLAHO
D8LWA4_BLAHO
D8LXK2_BLAHO
D8LYF7_BLAHO
D8LZ91_BLAHO
D8LZM1_BLAHO
D8M158_BLAHO
D8M9J8_BLAHO
D8PJW9_SCHCM
D8PKV7_SCHCM
D8PM92_SCHCM
D8PRF8_SCHCM
D8PVV7_SCHCM
D8Q9G7_SCHCM
D8QLL3_SCHCM
D8QW83_SELML
D8QYL1_SELML
D8RG02_SELML
D8RLK8_SELML
D8S7M6_SELML
D8SPF6_SELML
D8SW69_SELML
D8T290_SELML
D8THE2_VOLCA
D8TLU2_VOLCA
D8TPS0_VOLCA
D8TTE7_VOLCA
D8U263_VOLCA
D8U9R8_VOLCA
D8UA34_VOLCA
D9Q2K8_ACIS3
E0SQX3_IGNAA
E0V985_PEDHC
E0VDI1_PEDHC
E0VLL3_PEDHC
E0VLY3_PEDHC
E0VPK7_PEDHC
E0VVI9_PEDHC
E0VVJ8_PEDHC
E0W3E8_PEDHC
E1BD83_BOVIN
E1C006_CHICK
E1FJJ9_LOALO
E1FL02_LOALO
E1FQ35_LOALO
E1FQK4_LOALO
E1G513_LOALO
E1G873_LOALO
E1JGZ9_DROME
E1QNU4_VULDI
E1RK02_METP4
E1Z9U8_CHLVA
E1ZCR2_CHLVA
E1ZGL8_CHLVA
E1ZHW7_CHLVA
E1ZN67_CHLVA
E1ZQQ9_CHLVA
E2A1P1_CAMFO
E2AC20_CAMFO
E2AE86_CAMFO
E2AJ67_CAMFO
E2AM64_CAMFO
E2ATL4_CAMFO
E2BCA4_HARSA
E2BNG0_HARSA
E2BR97_HARSA
E2BSL1_HARSA
E2C5K7_HARSA
E2LW48_MONPE
E2R1C3_CANLF
E2RF52_CANLF
E2RKR4_CANLF
E2RMN2_CANLF
E2RTW7_GIAIC
E3GZ88_METFV
E3JW52_PUCGT
E3K554_PUCGT
E3KAH7_PUCGT
E3KKB9_PUCGT
E3KRW9_PUCGT
E3KSA6_PUCGT
E3L7C3_PUCGT
E3LH09_CAERE
E3LTJ8_CAERE
E3LUB3_CAERE
E3LVJ7_CAERE
E3LVZ0_CAERE
E3MHB8_CAERE
E3MX85_CAERE
E3NLX3_CAERE
E3Q8B8_COLGM
E3Q9U5_COLGM
E3QAG7_COLGM
E3QDP7_COLGM
E3QKK0_COLGM
E3RKU1_PYRTT
E3RRP3_PYRTT
E3RV25_PYRTT
E3S1P1_PYRTT
E3S5Z7_PYRTT
E4NQG8_HALBP
E4NT36_HALBP
E4UPT7_ARTGP
E4UUS4_ARTGP
E4UZH9_ARTGP
E4V4G2_ARTGP
E4WRT5_OIKDI
E4WT05_OIKDI
E4XFB1_OIKDI
E4XU88_OIKDI
E4XWH0_OIKDI
E4ZGS7_LEPMJ
E4ZXX4_LEPMJ
E5A0I7_LEPMJ
E5ADT1_LEPMJ
E5R015_ARTGP
E5S507_TRISP
E5S6N5_TRISP
E5SDU7_TRISP
E5SS15_TRISP
E6N8Y4_9ARCH
E6ZQL1_SPORE
E6ZQQ1_SPORE
E6ZR73_SPORE
E6ZRL3_SPORE
E6ZVV0_SPORE
E6ZW99_SPORE
E7A058_SPORE
E7KD40_YEASA
E7KGP2_YEASA
E7KHQ1_YEASA
E7KNJ6_YEASL
E7KNW1_YEASL
E7KSC1_YEASL
E7KT51_YEASL
E7KU35_YEASL
E7KUT1_YEASL
E7LUH3_YEASV
E7LV10_YEASV
E7LZ20_YEASV
E7M035_YEASV
E7M0U8_YEASV
E7NHR8_YEASO
E7NI06_YEASO
E7NI78_YEASO
E7NL82_YEASO
E7NLX0_YEASO
E7NMW3_YEASO
E7NN89_YEASO
E7Q3Y1_YEASB
E7Q453_YEASB
E7Q4E1_YEASB
E7Q7G4_YEASB
E7Q7Z9_YEASB
E7Q939_YEASB
E7Q9T9_YEASB
E7QF45_YEASZ
E7QFC0_YEASZ
E7QIU9_YEASZ
E7QIW1_YEASZ
E7QKH4_YEASZ
E7QL52_YEASZ
E9ACZ6_LEIMA
E9AFW0_LEIMA
E9CSU2_COCPS
E9CWL4_COCPS
E9D018_COCPS
E9D8J8_COCPS
E9DEX6_COCPS
E9DSX7_METAQ
E9DU27_METAQ
E9E243_METAQ
E9EDN5_METAQ
E9EL06_METRA
E9EQ07_METRA
E9F010_METRA
E9F1P1_METRA
E9FYX7_DAPPU
E9GIX9_DAPPU
E9GMZ8_DAPPU
E9H9T2_DAPPU
E9HAP5_DAPPU
E9HGR7_DAPPU
E9HJU6_DAPPU
E9IBI4_SOLIN
E9IBT3_SOLIN
E9IDY9_SOLIN
E9IFI5_SOLIN
E9J1R8_SOLIN
E9PW69_MOUSE
E9Q0X0_MOUSE
E9QFZ7_DANRE
E9QIF2_DANRE
F0LHQ3_THEBM
F0TCD5_METLA
F0U6S5_AJEC8
F0U8B6_AJEC8
F0UP15_AJEC8
F0UR87_AJEC8
F0UTV8_AJEC8
F0VD69_NEOCL
F0VDM7_NEOCL
F0VE12_NEOCL
F0VH40_NEOCL
F0VPA8_NEOCL
F0VR02_NEOCL
F0VRM6_NEOCL
F0XD06_GROCL
F0XHB4_GROCL
F0XIC2_GROCL
F0XLG2_GROCL
F0XUE9_GROCL
F0Y3G1_AURAN
F0Y3M3_AURAN
F0Y902_AURAN
F0YD81_AURAN
F0YFT0_AURAN
F0YG34_AURAN
F0YG94_AURAN
F0YJF1_AURAN
F0YQ81_AURAN
F0Z724_DICPU
F0ZE19_DICPU
F0ZHF7_DICPU
F0ZNQ2_DICPU
F0ZSD1_DICPU
F0ZVE3_DICPU
F0ZYX2_DICPU
F1L7Z7_ASCSU
F1LBE7_ASCSU
F1M6I7_RAT
F1N954_CHICK
F1NC02_CHICK
F1NEQ6_CHICK
F1R2U4_DANRE
F1SBA5_PIG
F1SSL6_PIG
F2CSW4_HORVD
F2D894_HORVD
F2DLC2_HORVD
F2DYJ0_HORVD
F2KT29_ARCVS
F2PP96_TRIEC
F2PWQ7_TRIEC
F2PXB8_TRIEC
F2PZ22_TRIEC
F2Q1T7_TRIEC
F2Q483_TRIEC
F2SEI7_TRIRC
F2SLU8_TRIRC
F2SN68_TRIRC
F2SQ67_TRIRC
F2SVQ8_TRIRC
F2TYH4_SALR5
F2TYL6_SALR5
F2U0S5_SALR5
F2U5K2_SALR5
F2U6J7_SALR5
F2UBM9_SALR5
F2UDW7_SALR5
F2Z528_PIG
F2Z5K2_PIG
F2Z5L7_PIG
F2Z5N0_PIG
F3KIU3_9ARCH
F3KKL9_9ARCH
F4B8B5_ACIHW
F4IIA5_ARATH
F4NUB3_BATDJ
F4NXR7_BATDJ
F4NZZ6_BATDJ
F4P108_BATDJ
F4P8G5_BATDJ
F4P9L4_BATDJ
F4PLB1_DICFS
F4PNK1_DICFS
F4PQC1_DICFS
F4PQU7_DICFS
F4PYC7_DICFS
F4Q2N9_DICFS
F4QBL2_DICFS
F4RL19_MELLP
F4RNQ2_MELLP
F4RQ07_MELLP
F4RTW5_MELLP
F4S762_MELLP
F4S8S1_MELLP
F4SCH3_MELLP
F4W8N1_ACREC
F4WKP2_ACREC
F4WNF6_ACREC
F4X112_ACREC
F4X381_ACREC
F4X885_ACREC
F6D476_METPW
F6H059_VITVI
F6HXL1_VITVI
F6PMD9_XENTR
F6PQ40_HORSE
F6Q369_HORSE
F6QN60_XENTR
F6QQJ2_CALJA
F6QW93_MONDO
F6RUQ3_CIOIN
F6SDM2_ORNAN
F6T0J5_CIOIN
F6TCI4_HORSE
F6UT72_ORNAN
F6VA36_ORNAN
F6VEA3_HORSE
F6VFT5_XENTR
F6VLE9_MACMU
F6W663_MACMU
F6WS89_MONDO
F6WZW6_HORSE
F6XAZ1_ORNAN
F6XZS3_XENTR
F6Y7F3_XENTR
F6YDY3_XENTR
F6YI64_CIOIN
F6Z491_CIOIN
F6Z688_HORSE
F6Z866_ORNAN
F6ZRB6_CIOIN
F7AC21_MACMU
F7ANR3_HORSE
F7ARB8_ORNAN
F7BRA4_HORSE
F7C3R5_CALJA
F7C9K3_ORNAN
F7DIA0_CALJA
F7DYR4_MONDO
F7E2S4_MACMU
F7EAJ5_MACMU
F7EMD2_CALJA
F7EQD3_MACMU
F7EQD8_MACMU
F7ETB2_MONDO
F7FBS3_MONDO
F7FSH0_MONDO
F7FST5_MONDO
F7G176_MACMU
F7GCQ6_MACMU
F7GF95_MACMU
F7GW13_CALJA
F7H0Y8_CALJA
F7HY95_CALJA
F7I0Q0_CALJA
F7I1D5_CALJA
F7IE60_CALJA
F7IGB8_CALJA
F7IS34_CALJA
F7PIH7_9EURY
F7PM43_9EURY
F7VRK8_SORMK
F7W3X0_SORMK
F7W4X3_SORMK
F7W742_SORMK
F7XML3_METZD
F8AH15_PYRYC
F8D3K8_HALXS
F8D6K7_HALXS
F8PNT1_SERL3
F8PQ21_SERL3
F8PQG5_SERL3
F8PVN8_SERL3
F8Q665_SERL3
F8QI41_SERL3
F9F7W0_FUSOF
F9FB69_FUSOF
F9FFQ3_FUSOF
F9FXB8_FUSOF
F9G666_FUSOF
F9W6E5_TRYCI
F9WZV8_ZYMTI
F9X2F3_ZYMTI
F9X843_ZYMTI
F9XHU8_ZYMTI
F9XLI3_ZYMTI
G0ECM6_PYRF1
G0MXF3_CAEBE
G0N8T0_CAEBE
G0NM81_CAEBE
G0NUY5_CAEBE
G0NUY8_CAEBE
G0NY13_CAEBE
G0P8J8_CAEBE
G0PH36_CAEBE
G0PL49_CAEBE
G0PM06_CAEBE
G0PN01_CAEBE
G0QJK2_ICHMG
G0QLS3_ICHMG
G0QPB7_ICHMG
G0QRF0_ICHMG
G0QU93_ICHMG
G0R323_ICHMG
G0RAR4_HYPJQ
G0RDY8_HYPJQ
G0RHS2_HYPJQ
G0RP49_HYPJQ
G0RVX0_HYPJQ
G0S7I0_CHATD
G0S8E5_CHATD
G0SEJ0_CHATD
G0SEK9_CHATD
G0SHF6_CHATD
G0SV31_RHOT2
G0V5I6_NAUCC
G0VAX7_NAUCC
G0VDS6_NAUCC
G0VE21_NAUCC
G0VF81_NAUCC
G0VGG6_NAUCC
G0VJL3_NAUCC
G0W5E2_NAUDC
G0W889_NAUDC
G0WAR2_NAUDC
G0WDK4_NAUDC
G0WEW5_NAUDC
G0WGC1_NAUDC
G1KS92_ANOCA
G1KU31_ANOCA
G1L6T1_AILME
G1L6X6_AILME
G1LDQ6_AILME
G1LS94_AILME
G1M216_AILME
G1M6I4_AILME
G1MAV4_AILME
G1MX55_MELGA
G1N4G5_MELGA
G1NI68_MELGA
G1NIQ7_MELGA
G1NLJ2_MELGA
G1P9M0_MYOLU
G1PBK8_MYOLU
G1PD92_MYOLU
G1PF71_MYOLU
G1PFG7_MYOLU
G1PV99_MYOLU
G1Q4J2_MYOLU
G1QAV4_MYOLU
G1QPU2_NOMLE
G1QR96_NOMLE
G1QSE5_NOMLE
G1QU54_NOMLE
G1R452_NOMLE
G1RRR8_NOMLE
G1S0U9_NOMLE
G1S7J8_NOMLE
G1SWI7_RABIT
G1SZ14_RABIT
G1T2L1_RABIT
G1T519_RABIT
G1T670_RABIT
G1T9V4_RABIT
G1X2H2_ARTOA
G1X7P6_ARTOA
G1X899_ARTOA
G1X9Y3_ARTOA
G1XCI6_ARTOA
G1XG69_ARTOA
G1XTK5_ARTOA
G2HIX7_PANTR
G2MIE4_9ARCH
G2MKX6_9ARCH
G2Q567_MYCTT
G2Q8Q5_MYCTT
G2Q9D8_MYCTT
G2QDU0_MYCTT
G2QH00_MYCTT
G2QTX2_THITE
G2QU81_THITE
G2QWB3_THITE
G2R5B7_THITE
G2R905_THITE
G2WRC8_VERDV
G2X5Z3_VERDV
G2XE09_VERDV
G2XPP9_BOTF4
G2XVQ2_BOTF4
G2Y3P8_BOTF4
G2Y7Z4_BOTF4
G2YUL8_BOTF4
G3AHF9_SPAPN
G3AHQ4_SPAPN
G3AIZ3_SPAPN
G3AQV3_SPAPN
G3ARJ0_SPAPN
G3AVJ1_SPAPN
G3AVW1_SPAPN
G3AYW5_CANTC
G3AZL0_CANTC
G3AZR7_CANTC
G3B1G7_CANTC
G3B560_CANTC
G3B820_CANTC
G3B861_CANTC
G3H0C2_CRIGR
G3HSE4_CRIGR
G3HSF3_CRIGR
G3I9G7_CRIGR
G3J4M0_CORMM
G3J6M2_CORMM
G3JEF7_CORMM
G3JNV3_CORMM
G3N556_GASAC
G3NJ18_GASAC
G3NMW7_GASAC
G3NQG7_GASAC
G3NQQ4_GASAC
G3NQQ6_GASAC
G3NTT6_GASAC
G3NW52_GASAC
G3PG43_GASAC
G3PIQ9_GASAC
G3PIR2_GASAC
G3PZP3_GASAC
G3QD78_GORGO
G3QGE3_GORGO
G3QS87_GORGO
G3QUJ3_GORGO
G3QUL5_GORGO
G3RBL9_GORGO
G3RID0_GORGO
G3RJT2_GORGO
G3SHV0_GORGO
G3SMQ4_LOXAF
G3SXN1_LOXAF
G3T287_LOXAF
G3T7F4_LOXAF
G3TA75_LOXAF
G3TIB8_LOXAF
G3TIR5_LOXAF
G3U850_LOXAF
G3US23_MELGA
G3V295_HUMAN
G3V3I1_HUMAN
G3V3U4_HUMAN
G3V5Z7_HUMAN
G3VSV3_SARHA
G3WS35_SARHA
G3WSK5_SARHA
G3WX18_SARHA
G3WYP6_SARHA
G3X0H5_SARHA
G3X0Z9_SARHA
G3XXF4_ASPNA
G3Y1E0_ASPNA
G3Y3I9_ASPNA
G3YAR2_ASPNA
G4LZ69_SCHMA
G4LZY3_SCHMA
G4M183_SCHMA
G4MT51_MAGO7
G4MWF3_MAGO7
G4N763_MAGO7
G4NBY3_MAGO7
G4NGQ9_MAGO7
G4RPH4_THETK
G4TAE1_SERID
G4TAR2_SERID
G4TAT5_SERID
G4TBW6_SERID
G4TKG1_SERID
G4TNC8_SERID
G4UEG6_NEUT9
G4UH61_NEUT9
G4UIW5_NEUT9
G4UNG8_NEUT9
G4V153_NEUT9
G4VBU6_SCHMA
G4VDG1_SCHMA
G4VDG3_SCHMA
G4VHX9_SCHMA
G4YPG6_PHYSP
G4YT68_PHYSP
G4Z034_PHYSP
G4ZAF8_PHYSP
G4ZDB7_PHYSP
G4ZM17_PHYSP
G4ZQQ5_PHYSP
G5AUK3_HETGA
G5B117_HETGA
G5B989_HETGA
G5BDX2_HETGA
G5BJS1_HETGA
G5BJZ6_HETGA
G5BQW4_HETGA
G5BUE2_HETGA
G5E5C3_BOVIN
G6CIR7_DANPL
G6CME4_DANPL
G6CS68_DANPL
G6CXA9_DANPL
G6DHS5_DANPL
G6DS98_DANPL
G7DS14_MIXOS
G7DU78_MIXOS
G7DUI2_MIXOS
G7DUJ1_MIXOS
G7DUK6_MIXOS
G7DYF2_MIXOS
G7E5U7_MIXOS
G7IJ13_MEDTR
G7K595_MEDTR
G7LB82_MEDTR
G7NV55_MACFA
G7P987_MACFA
G7PQN6_MACFA
G7PWJ5_MACFA
G7WQG4_METH6
G7X5H6_ASPKW
G7XCD7_ASPKW
G7XPI4_ASPKW
G7XZ58_ASPKW
G8BAD9_CANPC
G8BFZ7_CANPC
G8BG48_CANPC
G8BGS7_CANPC
G8BJ34_CANPC
G8BK66_CANPC
G8BKG1_CANPC
G8BP13_TETPH
G8BP16_TETPH
G8BQX9_TETPH
G8BUX1_TETPH
G8BX23_TETPH
G8BXT3_TETPH
G8C0X7_TETPH
G8F2T1_MACFA
G8JN12_ERECY
G8JN49_ERECY
G8JW64_ERECY
G8JX65_ERECY
G8Y7D7_PICSO
G8YBY7_PICSO
G8YCI7_PICSO
G8YDC3_PICSO
G8YED7_PICSO
G8YEY9_PICSO
G8YFT1_PICSO
G8YKH1_PICSO
G8YKU6_PICSO
G8YN79_PICSO
G8YPT2_PICSO
G8YR93_PICSO
G8ZNH5_TORDC
G8ZU57_TORDC
G8ZWQ3_TORDC
G8ZYB6_TORDC
G8ZYI0_TORDC
G8ZZZ5_TORDC
G9A096_TORDC
G9MDG9_HYPVG
G9MH66_HYPVG
G9MTN1_HYPVG
G9N9D6_HYPVG
G9NX09_HYPAI
G9P3Y9_HYPAI
G9P4F2_HYPAI
G9P6X2_HYPAI
G9P8M6_HYPAI
H0ECJ2_GLAL7
H0EVS0_GLAL7
H0EW89_GLAL7
H0V034_CAVPO
H0V721_CAVPO
H0VL19_CAVPO
H0VN17_CAVPO
H0VP94_CAVPO
H0VQE7_CAVPO
H0VSV5_CAVPO
H0W5S7_CAVPO
H0WGA7_OTOGA
H0WHI5_OTOGA
H0WYL3_OTOGA
H0X344_OTOGA
H0X4E0_OTOGA
H0X564_OTOGA
H0X9C6_OTOGA
H0XG59_OTOGA
H0XX75_OTOGA
H0XYI8_OTOGA
H0YL69_HUMAN
H0YLC2_HUMAN
H0YLS6_HUMAN
H0YMA1_HUMAN
H0YMZ1_HUMAN
H0YZ15_TAEGU
H0ZC06_TAEGU
H0ZDR3_TAEGU
H0ZP12_TAEGU
H0ZS32_TAEGU
H1V645_COLHI
H1V697_COLHI
H1VDN6_COLHI
H1Z2B4_9EURY
H2AQU0_KAZAF
H2AS45_KAZAF
H2ASZ1_KAZAF
H2AX39_KAZAF
H2AY85_KAZAF
H2B0A1_KAZAF
H2B2G9_KAZAF
H2KUP1_CLOSI
H2L6P7_ORYLA
H2L6P9_ORYLA
H2L7M2_ORYLA
H2LP28_ORYLA
H2LXP2_ORYLA
H2M390_ORYLA
H2MMD3_ORYLA
H2MMN6_ORYLA
H2N6I5_PONAB
H2NE16_PONAB
H2NLC9_PONAB
H2NNY6_PONAB
H2NW32_PONAB
H2P2H6_PONAB
H2PMA4_PONAB
H2Q378_PANTR
H2Q8D7_PANTR
H2Q9W6_PANTR
H2QED5_PANTR
H2QKQ2_PANTR
H2R5C6_PANTR
H2RWB3_TAKRU
H2SJC9_TAKRU
H2T892_TAKRU
H2TBN4_TAKRU
H2TCF6_TAKRU
H2V006_TAKRU
H2V725_TAKRU
H2V726_TAKRU
H2VN42_CAEJA
H2W4L4_CAEJA
H2W911_CAEJA
H2WJE5_CAEJA
H2WNT4_CAEJA
H2XD98_CAEJA
H2XUE3_CIOIN
H2Y4Y9_CIOSA
H2Y7J4_CIOSA
H2YKU5_CIOSA
H2YN84_CIOSA
H2YU77_CIOSA
H2YU78_CIOSA
H2ZBG2_CIOSA
H2ZKE4_CIOSA
H2ZU06_LATCH
H2ZU07_LATCH
H3A6D9_LATCH
H3AU52_LATCH
H3AX98_LATCH
H3AX99_LATCH
H3AXA0_LATCH
H3B063_LATCH
H3B881_LATCH
H3BCB3_LATCH
H3BE44_LATCH
H3BE45_LATCH
H3BG01_LATCH
H3BHX9_LATCH
H3C3N4_TETNG
H3CW10_TETNG
H3D8A5_TETNG
H3DCN4_TETNG
H3DYV1_PRIPA
H3E0P5_PRIPA
H3E9U4_PRIPA
H3F5N6_PRIPA
H3FYE5_PRIPA
H3G8G2_PHYRM
H3G8I4_PHYRM
H3G8K1_PHYRM
H3G9D2_PHYRM
H3G9M2_PHYRM
H3GAD9_PHYRM
H3GBZ7_PHYRM
H3ZKB8_THELN
H6BV98_EXODN
H6BXX7_EXODN
H6C3A4_EXODN
H6C3W8_EXODN
H6C625_EXODN
H8Z9W6_NEMS1
H8ZFN9_NEMS1
H9GJ35_ANOCA
H9GLA3_ANOCA
H9H1I2_MELGA
H9J567_BOMMO
H9JWI4_BOMMO
H9KYP7_CHICK
I0A143_FERFK
I0DHK3_DROME
I0YNG1_COCSC
I0YNY6_COCSC
I0YTM0_COCSC
I0YV61_COCSC
I0YVM4_COCSC
I0YZR6_COCSC
I0Z310_COCSC
I1BHX6_RHIO9
I1BKK8_RHIO9
I1BMR0_RHIO9
I1BN79_RHIO9
I1C1H4_RHIO9
I1C5V8_RHIO9
I1CB70_RHIO9
I1CI91_RHIO9
I1CT43_RHIO9
I1CV23_RHIO9
I1EU74_AMPQE
I1FEX4_AMPQE
I1FNE2_AMPQE
I1FNT5_AMPQE
I1FY27_AMPQE
I1G4X4_AMPQE
I1GBU7_AMPQE
I1GSE6_BRADI
I1H0J0_BRADI
I1H0N3_BRADI
I1H910_BRADI
I1HI75_BRADI
I1HWX2_BRADI
I1I9A5_BRADI
I1IBV8_BRADI
I1IBV9_BRADI
I1IIA6_BRADI
I1IIA7_BRADI
I1IKE1_BRADI
I1IS98_BRADI
I1J717_SOYBN
I1JBH2_SOYBN
I1JLZ4_SOYBN
I1JLZ5_SOYBN
I1K1X5_SOYBN
I1KKK0_SOYBN
I1KTZ4_SOYBN
I1KTZ5_SOYBN
I1L3S2_SOYBN
I1L7R0_SOYBN
I1LSZ7_SOYBN
I1M8A5_SOYBN
I1MJB1_SOYBN
I1MN39_SOYBN
I1MXX5_SOYBN
I1N318_SOYBN
I1N783_SOYBN
I1NSK6_ORYGL
I1NX03_ORYGL
I1P873_ORYGL
I1PWT5_ORYGL
I1PZV7_ORYGL
I1QC52_ORYGL
I1QL69_ORYGL
I1QQT1_ORYGL
I1RMM9_GIBZE
I1RN08_GIBZE
I1RQ26_GIBZE
I1RSZ5_GIBZE
I1S0M2_GIBZE
I2FPF6_USTH4
I2FQA0_USTH4
I2FQP4_USTH4
I2FR34_USTH4
I2FR76_USTH4
I2FTK7_USTH4
I2FZJ8_USTH4
I2H1F6_TETBL
I2H227_TETBL
I2H253_TETBL
I2H2A8_TETBL
I2H340_TETBL
I2H428_TETBL
I2H9Z0_TETBL
I2JVV8_DEKBR
I2JXQ9_DEKBR
I2JYH1_DEKBR
I2JZN7_DEKBR
I2K303_DEKBR
I2K427_DEKBR
I3EE75_NEMP3
I3EGL4_NEMP3
I3EJN1_NEMP3
I3IXZ1_ORENI
I3JEI4_ORENI
I3JJY5_ORENI
I3JTN0_ORENI
I3JYD3_ORENI
I3KEJ8_ORENI
I3KIK7_ORENI
I3KT67_ORENI
I3KT68_ORENI
I3KTV1_ORENI
I3LAB6_PIG
I3M7J9_ICTTR
I3MFT1_ICTTR
I3MGX1_ICTTR
I3MHZ0_ICTTR
I3MKT0_ICTTR
I3ML71_ICTTR
I3RZQ6_MEDTR
I3S0L1_MEDTR
I3SFE3_MEDTR
I3SSX1_MEDTR
I3TDJ6_THEC1
I4DJQ9_PAPXU
I4DKX7_PAPXU
I4YB22_WALMC
I4YEF0_WALMC
I4YF09_WALMC
I4YIH3_WALMC
I4YIZ8_WALMC
I4YJ74_WALMC
I6NCM8_ERECY
I6NCU1_ERECY
I6NE93_ERECY
I7CTV4_NATSJ
I7CWP2_NATSJ
I7IF64_BABMR
I7KBW5_METBM
I7LTH6_TETTS
J0M3C7_LOALO
J1L1Z0_9EURY
J3JTG5_DENPD
J3JXY6_DENPD
J3JYC7_DENPD
J3JYZ7_DENPD
J3K500_COCIM
J3KC75_COCIM
J3L544_ORYBR
J3L9D6_ORYBR
J3LF35_ORYBR
J3LKM0_ORYBR
J3LPC2_ORYBR
J3M8D5_ORYBR
J3MBM4_ORYBR
J3MKC1_ORYBR
J3MMX6_ORYBR
J3MZK9_ORYBR
J3N9L0_ORYBR
J3NNU0_GAGT3
J3NR23_GAGT3
J3NZE4_GAGT3
J3P2Y0_GAGT3
J4C910_THEOR
J4CD85_THEOR
J4CDA6_THEOR
J4CDT9_THEOR
J4D5N5_THEOR
J4D9B1_THEOR
J4DAU1_THEOR
J4DPH2_THEOR
J4G445_9APHY
J4HSV9_9APHY
J4I831_9APHY
J4IBL1_9APHY
J4KNP3_BEAB2
J4TYY5_SACK1
J4U2P9_SACK1
J4UKQ9_BEAB2
J4W202_BEAB2
J5JYN1_BEAB2
J5K827_BEAB2
J5PW25_SACK1
J5S398_SACK1
J7R5H7_KAZNA
J7R6A2_KAZNA
J7RG62_KAZNA
J7RRC7_KAZNA
J7RS51_KAZNA
J7S7E8_KAZNA
J7SAE8_KAZNA
J8LKA6_SACAR
J8PNM3_SACAR
J8PPT8_SACAR
J8PVY2_SACAR
J8PZE7_SACAR
J8Q4R1_SACAR
J8Q7U2_SACAR
J8TYR0_SACK1
J8ZR16_EDHAE
J8ZVU3_EDHAE
J9AR83_WUCBA
J9DR24_EDHAE
J9EDP6_WUCBA
J9EF69_WUCBA
J9ENY7_WUCBA
J9F0N6_9SPIT
J9FAM3_WUCBA
J9FES9_WUCBA
J9FKV1_WUCBA
J9G327_9SPIT
J9I7G2_9SPIT
J9IK12_9SPIT
J9J2W8_9SPIT
J9JB74_9SPIT
J9JBD2_9SPIT
J9JHW4_CANLF
J9JZ03_ACYPI
J9K2I8_ACYPI
J9K7Z4_ACYPI
J9K9R2_ACYPI
J9P348_CANLF
J9P849_CANLF
J9P915_CANLF
J9P9G4_CANLF
K0KHW7_WICCF
K0KNB4_WICCF
K0KNV7_WICCF
K0KV52_WICCF
K0KVB4_WICCF
K0RCR8_THAOC
K0RKV0_THAOC
K0RSH8_THAOC
K0S5D2_THAOC
K0SA04_THAOC
K0SVG4_THAOC
K0TBK1_THAOC
K0TKT2_THAOC
K1QMD8_CRAGI
K1R008_CRAGI
K1R6F1_CRAGI
K1R9R5_CRAGI
K1VAH9_TRIAC
K1VRZ0_TRIAC
K1VZ09_TRIAC
K1WM30_MARBU
K1WP65_MARBU
K1WQ41_MARBU
K1WV93_MARBU
K1WYK5_MARBU
K2MBC4_TRYCR
K2MS21_TRYCR
K2MUS2_TRYCR
K2MYG4_TRYCR
K2NL51_TRYCR
K2NS83_TRYCR
K2NW16_TRYCR
K2RB27_MACPH
K2RCR6_MACPH
K2SQK8_MACPH
K3UUA4_FUSPC
K3UX45_FUSPC
K3VAI9_FUSPC
K3VHS9_FUSPC
K3VVS7_FUSPC
K3W7I2_PYTUL
K3W831_PYTUL
K3WEQ8_PYTUL
K3WH72_PYTUL
K3WUK3_PYTUL
K3WYZ3_PYTUL
K3XBK9_PYTUL
K3XLA2_SETIT
K3XYZ6_SETIT
K3YJB9_SETIT
K3YVE3_SETIT
K3Z8U2_SETIT
K3ZJQ2_SETIT
K3ZWD4_SETIT
K4AE92_SETIT
K4AEI2_SETIT
K4B407_SOLLC
K4B832_SOLLC
K4BA40_SOLLC
K4BVD8_SOLLC
K4CG47_SOLLC
K4CJH4_SOLLC
K4CXX8_SOLLC
K4D245_SOLLC
K4D300_SOLLC
K4DC02_SOLLC
K4MI95_9EURY
K5V9B0_PHACS
K5VFA9_PHACS
K5VM98_AGABU
K5VMT5_AGABU
K5W559_PHACS
K5W6Q9_PHACS
K5W7M9_AGABU
K5WJL8_PHACS
K5WXJ0_AGABU
K5WY21_AGABU
K5WYP6_PHACS
K5X8L1_AGABU
K6UD86_9APIC
K6UEE5_9APIC
K6UI40_9APIC
K6UKY7_9APIC
K6UPF1_9APIC
K6UY34_9APIC
K6VDD9_9APIC
K7EAZ8_ORNAN
K7EVV6_PONAB
K7F3C8_PELSI
K7FJD6_PELSI
K7FP94_PELSI
K7FY99_PELSI
K7G734_PELSI
K7H920_CAEJA
K7IPF2_NASVI
K7ISL4_NASVI
K7ITT6_NASVI
K7IUK2_NASVI
K7J8Y9_NASVI
K7J976_NASVI
K7KXB3_SOYBN
K7V4Q5_MAIZE
K7VPS6_MAIZE
K8YP06_NANGC
K8YS01_NANGC
K9FN59_PEND2
K9FUU6_PEND2
K9GC22_PEND2
K9GWY9_PEND2
L0A9V6_CALLD
L0ANU9_NATGS
L0AZQ8_THEEQ
L0B020_THEEQ
L0B2E4_THEEQ
L0B3H3_THEEQ
L0HEL1_METFS
L0I9X1_HALRX
L0IEU9_HALRX
L0JLE6_NATP1
L0JLG1_NATP1
L0JYG9_9EURY
L0L1A9_METHD
L0P9G1_PNEJ8
L0PB03_PNEJ8
L0PBV6_PNEJ8
L0PE17_PNEJ8
L0PFS8_PNEJ8
L0PFU1_PNEJ8
L0PGX9_PNEJ8
L1I9X2_GUITH
L1IG32_GUITH
L1J0C3_GUITH
L1J9L8_GUITH
L1JB89_GUITH
L1JK36_GUITH
L1JUV1_GUITH
L1K458_GUITH
L1LC79_THEEQ
L1LCR4_THEEQ
L1LDL7_THEEQ
L2FG34_COLGN
L2FKN3_COLGN
L2FMF8_COLGN
L2FTR2_COLGN
L2FUT8_COLGN
L2GLK0_VITCO
L2GPS0_VITCO
L2GV53_VAVCU
L2GXA5_VAVCU
L2GYT9_VAVCU
L5JQS9_PTEAL
L5JZA0_PTEAL
L5K287_PTEAL
L5K2D7_PTEAL
L5KIA6_PTEAL
L5L4K6_PTEAL
L5L4T3_PTEAL
L5LNI5_MYODS
L5LWE7_MYODS
L5M6C5_MYODS
L5MBS4_MYODS
L7JQZ9_TRAHO
L7JUG1_TRAHO
L7JUK8_TRAHO
L8FPI6_PSED2
L8G3G1_PSED2
L8G7I5_PSED2
L8G7Z5_PSED2
L8GES1_ACACA
L8GG17_ACACA
L8GYR7_ACACA
L8H5G5_ACACA
L8HDS9_ACACA
L8HGV0_ACACA
L8HH61_ACACA
L8WU18_THACA
L8WUP5_THACA
L8X6I7_THACA
L9KCW9_TUPCH
L9KKI2_TUPCH
L9KLE9_TUPCH
L9KRC4_TUPCH
L9L7Z3_TUPCH
M0RJ25_MUSAM
M0RJE7_MUSAM
M0RJY3_MUSAM
M0RQ47_MUSAM
M0RQP9_MUSAM
M0S4T8_MUSAM
M0SJU7_MUSAM
M0SMM1_MUSAM
M0SZW5_MUSAM
M0T5Y4_MUSAM
M0T659_MUSAM
M0TJG5_MUSAM
M0TQA1_MUSAM
M0TT49_MUSAM
M0WZB5_HORVD
M0X5Y1_HORVD
M0YE95_HORVD
M0Z2X4_HORVD
M0ZT51_SOLTU
M0ZWK0_SOLTU
M1AAS8_SOLTU
M1AAS9_SOLTU
M1AKV3_SOLTU
M1API7_SOLTU
M1B931_SOLTU
M1BNM8_SOLTU
M1BTS5_SOLTU
M1BTS6_SOLTU
M1BWH6_SOLTU
M1CPW5_SOLTU
M1UPJ8_CYAM1
M1UT19_CYAM1
M1V6U6_CYAM1
M1VCS8_CYAM1
M1VF20_CYAM1
M1VJ86_CYAM1
M1VZC4_CLAP2
M1VZZ9_CLAP2
M1W0N3_CLAP2
M1W8X3_CLAP2
M1WCA3_CLAP2
M1XQY6_NATM8
M2LZ11_BAUCO
M2MBA4_BAUCO
M2ML86_BAUCO
M2NB92_BAUCO
M2NBB0_BAUCO
M2QI91_CERS8
M2QKV2_CERS8
M2QYW2_CERS8
M2RJ44_CERS8
M2RQ73_CERS8
M2SAG7_COCSN
M2SBL3_COCSN
M2SPK0_COCH5
M2SQL6_COCH5
M2SR05_COCSN
M2SYJ3_COCSN
M2TI70_COCH5
M2TMI0_COCSN
M2TQG7_COCH5
M2U1P5_COCH5
M2WSX6_GALSU
M2X0C1_GALSU
M2X0D5_GALSU
M2XK43_GALSU
M2XL93_GALSU
M2Y471_GALSU
M2Y5E9_GALSU
M2YN58_DOTSN
M3AAQ7_PSEFD
M3APJ8_PSEFD
M3B226_PSEFD
M3BBN3_PSEFD
M3D8T5_SPHMS
M3DCA9_SPHMS
M3DDZ6_SPHMS
M3HSC6_CANMX
M3IPV0_CANMX
M3JV02_CANMX
M3JXG4_CANMX
M3JYW6_CANMX
M3VXJ6_FELCA
M3WF05_FELCA
M3WR82_FELCA
M3WV20_FELCA
M3X983_FELCA
M3XAA2_FELCA
M3XET1_FELCA
M3XGH3_LATCH
M3XVQ6_MUSPF
M3Y424_MUSPF
M3Y4Q4_MUSPF
M3YHS5_MUSPF
M3YP44_MUSPF
M3YXX5_MUSPF
M3Z372_MUSPF
M3ZK67_XIPMA
M3ZP86_XIPMA
M3ZRS2_XIPMA
M4A3C1_XIPMA
M4A4L9_XIPMA
M4A9H3_XIPMA
M4ABC4_XIPMA
M4AEL1_XIPMA
M4AQD3_XIPMA
M4B1C3_HYAAE
M4B2K3_HYAAE
M4B3T7_HYAAE
M4B3T8_HYAAE
M4BA07_HYAAE
M4BV26_HYAAE
M4BV28_HYAAE
M4C060_HYAAE
M4C061_HYAAE
M4CHD5_BRARP
M4CW05_BRARP
M4D8Q1_BRARP
M4D9J7_BRARP
M4DC55_BRARP
M4DF98_BRARP
M4E4Z7_BRARP
M4EF94_BRARP
M4EQ50_BRARP
M4ERA5_BRARP
M4EZS3_BRARP
M4F202_BRARP
M4F2N3_BRARP
M4F6W4_BRARP
M4FHI3_BRARP
M4YJM2_9EURY
M5BRP7_THACB
M5E6D0_MALS4
M5E6L6_MALS4
M5E7X7_MALS4
M5EAR0_MALS4
M5ECE8_MALS4
M5EKD5_MALS4
M5FQD3_DACPD
M5FRL4_DACPD
M5FRR1_DACPD
M5G1R4_DACPD
M5G7W2_DACPD
M5GA11_DACPD
M5GB38_DACPD
M5VQX2_PRUPE
M5W9T7_PRUPE
M5WHF6_PRUPE
M5WIN7_PRUPE
M5WNW3_PRUPE
M5WUT5_PRUPE
M5WV12_PRUPE
M5XZ63_PRUPE
M7BHX9_CHEMY
M7NI43_PNEMU
M7NNI2_PNEMU
M7NSI8_PNEMU
M7NSL1_PNEMU
M7P4Y5_PNEMU
M7P5L2_PNEMU
M7PH56_PNEMU
M7SZU4_EUTLA
M7T515_EUTLA
M7TBM5_EUTLA
M7TML3_BOTF1
M7TRH6_EUTLA
M7TSM6_EUTLA
M7U9W7_BOTF1
M7UBL8_BOTF1
M7UEL5_BOTF1
M7UMH3_BOTF1
M7WLJ5_RHOT1
M7WQW0_RHOT1
M7XGU4_RHOT1
M7XIX9_RHOT1
M7XM27_RHOT1
M7XQ05_RHOT1
M7XTV9_RHOT1
M7ZS81_TRIUA
M8A1Z1_TRIUA
M8A9H6_TRIUA
M8ASX9_TRIUA
M9LSV4_PSEA3
M9LXZ3_PSEA3
M9M0V0_PSEA3
M9MGK3_PSEA3
M9SHI9_9EURY
N0BGP3_9EURY
N1J8X5_BLUG1
N1JDV5_BLUG1
N1JIP9_BLUG1
N1JJC6_BLUG1
N1JK56_BLUG1
N1PS22_DOTSN
N1PVD5_DOTSN
N1PVQ9_DOTSN
N1Q3B2_DOTSN
N1Q9D5_PSEFD
N1QIX6_SPHMS
N1QMN1_SPHMS
N1R7B9_FUSC4
N1RAH7_FUSC4
N1RBX7_FUSC4
N1RE58_FUSC4
N1RPB8_FUSC4
N4TXX1_FUSC1
N4U1W3_FUSC1
N4U319_FUSC1
N4UD15_FUSC1
N4UFY1_FUSC1
N4V2U3_COLOR
N4V9Z4_COLOR
N4VBK5_COLOR
N4VM77_COLOR
N4VVY9_COLOR
N6TD48_DENPD
N6VF87_DROPS
O77396_PLAF7
PSA1A_ARATH
PSA1B_ARATH
PSA1_BOVIN
PSA1_CAEEL
PSA1_CHICK
PSA1_DICDI
PSA1_DROME
PSA1_HALMA
PSA1_HALVD
PSA1_HUMAN
PSA1_MOUSE
PSA1_ORYSJ
PSA1_PONAB
PSA1_RAT
PSA1_SCHPO
PSA1_YEAST
PSA2A_ARATH
PSA2B_ARATH
PSA2_BOVIN
PSA2_CAEEL
PSA2_DICDI
PSA2_DROME
PSA2_HALMA
PSA2_HALVD
PSA2_HUMAN
PSA2_MOUSE
PSA2_NEUCR
PSA2_ORYSI
PSA2_ORYSJ
PSA2_RAT
PSA2_SCHPO
PSA2_YEAST
PSA3_ARATH
PSA3_BOVIN
PSA3_CAEEL
PSA3_DICDI
PSA3_DROME
PSA3_HUMAN
PSA3_MOUSE
PSA3_ORYSJ
PSA3_RAT
PSA3_SCHPO
PSA3_YEAST
PSA4A_ARATH
PSA4A_ORYSI
PSA4A_ORYSJ
PSA4B_ORYSI
PSA4B_ORYSJ
PSA4C_ORYSJ
PSA4L_DROME
PSA4_BOVIN
PSA4_CAEEL
PSA4_DICDI
PSA4_DROME
PSA4_HUMAN
PSA4_MOUSE
PSA4_RAT
PSA4_SCHPO
PSA4_YEAST
PSA5A_ARATH
PSA5B_ARATH
PSA5_BOVIN
PSA5_CAEEL
PSA5_DICDI
PSA5_DROME
PSA5_ENCCU
PSA5_HUMAN
PSA5_MOUSE
PSA5_ORYSJ
PSA5_RAT
PSA5_SCHPO
PSA5_SOYBN
PSA5_YEAST
PSA6A_ARATH
PSA6B_ARATH
PSA6_BOVIN
PSA6_CAEEL
PSA6_DICDI
PSA6_DROME
PSA6_HUMAN
PSA6_MOUSE
PSA6_ORYSJ
PSA6_RAT
PSA6_SCHPO
PSA6_SOYBN
PSA6_YEAST
PSA71_DROME
PSA72_DROME
PSA73_DROME
PSA7A_ARATH
PSA7A_ORYSI
PSA7A_ORYSJ
PSA7B_ARATH
PSA7B_ORYSI
PSA7B_ORYSJ
PSA7L_HUMAN
PSA7L_MOUSE
PSA7_BOVIN
PSA7_CAEEL
PSA7_CHICK
PSA7_DICDI
PSA7_HUMAN
PSA7_MOUSE
PSA7_PONAB
PSA7_RAT
PSA7_SCHPO
PSA7_SOLLC
PSA7_YEAST
PSA_AERPE
PSA_ARCFU
PSA_HALSA
PSA_HALWD
PSA_METAC
PSA_METB6
PSA_METBF
PSA_METJA
PSA_METKA
PSA_METMA
PSA_METMJ
PSA_METMP
PSA_METPE
PSA_METS3
PSA_METS5
PSA_METTH
PSA_NATPD
PSA_PICTO
PSA_PYRAB
PSA_PYRAE
PSA_PYRFU
PSA_SULAC
PSA_SULSO
PSA_SULTO
PSA_THEAC
PSA_THEGJ
PSA_THEKO
PSA_THEON
PSA_THESM
Q01EQ1_OSTTA
Q0CAW4_ASPTN
Q0CFX9_ASPTN
Q0CH74_ASPTN
Q0CI29_ASPTN
Q0CXZ7_ASPTN
Q0U7H8_PHANO
Q0UAT5_PHANO
Q0URE7_PHANO
Q0V2R7_PHANO
Q0V347_PHANO
Q0W2Z1_METAR
Q12ZC0_METBU
Q16EV7_AEDAE
Q16K65_AEDAE
Q16TY4_AEDAE
Q16UH5_AEDAE
Q177R1_AEDAE
Q178M6_AEDAE
Q17EA3_AEDAE
Q18HH0_HALWD
Q1HQB7_BOMMO
Q1HQN1_AEDAE
Q1K6X9_NEUCR
Q1LWX4_DANRE
Q22WB3_TETTS
Q22XI7_TETTS
Q234A8_TETTS
Q23DV5_TETTS
Q23TC6_TETTS
Q28X36_DROPS
Q28ZN7_DROPS
Q291H6_DROPS
Q29B24_DROPS
Q29GE7_DROPS
Q29KI2_DROPS
Q2F5X2_BOMMO
Q2FTS2_METHJ
Q2GRJ1_CHAGB
Q2GW78_CHAGB
Q2GYK4_CHAGB
Q2H089_CHAGB
Q2NEX8_METST
Q2PKF6_BABBO
Q2U9E5_ASPOR
Q2UAR6_ASPOR
Q2UES3_ASPOR
Q2UKT5_ASPOR
Q2UMY2_ASPOR
Q2V3Q0_ARATH
Q384W9_TRYB2
Q38B02_TRYB2
Q38CK9_TRYB2
Q38CL5_TRYB2
Q38E30_TRYB2
Q38HT0_SOLTU
Q38HT8_SOLTU
Q38M52_SOLTU
Q4CTU6_TRYCC
Q4CYK5_TRYCC
Q4D144_TRYCC
Q4D1H4_TRYCC
Q4D5X3_TRYCC
Q4DAW0_TRYCC
Q4DAW6_TRYCC
Q4DIK4_TRYCC
Q4DKR1_TRYCC
Q4DWX8_TRYCC
Q4E4G8_TRYCC
Q4MYN2_THEPA
Q4N061_THEPA
Q4N1B8_THEPA
Q4N1B9_THEPA
Q4N2I3_THEPA
Q4N3Q8_THEPA
Q4N893_THEPA
Q4Q1R5_LEIMA
Q4QC00_LEIMA
Q4QC13_LEIMA
Q4QFV4_LEIMA
Q4QH56_LEIMA
Q4R6D8_MACFA
Q4RYU9_TETNG
Q4SGW1_TETNG
Q4SRB7_TETNG
Q4U8L9_THEAN
Q4U8M0_THEAN
Q4U9U5_THEAN
Q4UAZ2_THEAN
Q4UCE5_THEAN
Q4UFQ8_THEAN
Q4UHB7_THEAN
Q4V918_DANRE
Q4VBR8_DANRE
Q4WDH7_ASPFU
Q4WMR7_ASPFU
Q4X127_ASPFU
Q4X5C2_PLACH
Q4XQH7_PLACH
Q4XZS5_PLACH
Q4Y142_PLACH
Q4Y2T8_PLACH
Q4YPK5_PLABA
Q4YPQ1_PLABA
Q4YT38_PLABA
Q4YWJ8_PLABA
Q4YZJ7_PLABA
Q4Z535_PLABA
Q57X58_TRYB2
Q59PZ1_CANAL
Q5A0B7_CANAL
Q5A7T8_CANAL
Q5A838_CANAL
Q5AEB8_CANAL
Q5AYT3_EMENI
Q5B0Q8_EMENI
Q5BCH3_EMENI
Q5CQL5_CRYPI
Q5CTQ7_CRYPI
Q5CTV2_CRYPI
Q5CUM6_CRYPI
Q5CUM9_CRYPI
Q5CY51_CRYPI
Q5KCK7_CRYNJ
Q5KD80_CRYNJ
Q5KFG2_CRYNJ
Q5KIV1_CRYNJ
Q5KLE7_CRYNJ
Q5KLL4_CRYNJ
Q5KLS0_CRYNJ
Q5ZLI2_CHICK
Q675P5_OIKDI
Q6BGV7_DEBHA
Q6BHQ5_DEBHA
Q6BLF3_DEBHA
Q6BLY7_DEBHA
Q6BW70_DEBHA
Q6BYL1_DEBHA
Q6BZA2_DEBHA
Q6C2J2_YARLI
Q6C2N9_YARLI
Q6C788_YARLI
Q6CBF1_YARLI
Q6CBM3_YARLI
Q6CCW2_YARLI
Q6CEN6_YARLI
Q6CPL9_KLULA
Q6CRB6_KLULA
Q6CVI3_KLULA
Q6CX95_KLULA
Q6CXW5_KLULA
Q6CXW8_KLULA
Q6CY36_KLULA
Q6DGX8_DANRE
Q6DGY8_DANRE
Q6F321_ORYSJ
Q6FIJ1_CANGA
Q6FQ02_CANGA
Q6FQY6_CANGA
Q6FRP3_CANGA
Q6FRT4_CANGA
Q6FUR8_CANGA
Q6FXU9_CANGA
Q6GQM3_DANRE
Q6H852_ORYSJ
Q6P0I2_DANRE
Q6P7Z3_XENTR
Q6P8E6_XENTR
Q6P9V6_RAT
Q6QH03_DROSE
Q6QH09_DROSI
Q6QH13_DROSE
Q6QH23_DROSI
Q6TGV6_DANRE
Q74M45_NANEQ
Q750N9_ASHGO
Q751N3_ASHGO
Q753J4_ASHGO
Q756H0_ASHGO
Q758X7_ASHGO
Q75BC1_ASHGO
Q75ER7_ASHGO
Q7JMX2_LEIIN
Q7PDN8_PLAYO
Q7PMD7_ANOGA
Q7PPI7_ANOGA
Q7PPM9_ANOGA
Q7PYJ6_ANOGA
Q7Q2B0_ANOGA
Q7Q797_ANOGA
Q7RK69_PLAYO
Q7RM36_PLAYO
Q7RM37_PLAYO
Q7RMT4_PLAYO
Q7RT49_PLAYO
Q7S051_NEUCR
Q7S2D6_NEUCR
Q7S903_NEUCR
Q7SXN6_DANRE
Q7ZV77_DANRE
Q804E4_GASAC
Q8IAR3_PLAF7
Q8IBI3_PLAF7
Q8IDG2_PLAF7
Q8IDG3_PLAF7
Q8IK90_PLAF7
Q8SRJ0_ENCCU
Q8T0Y8_ANOGA
Q94II8_ORYSJ
Q9GNZ8_LEIIN
Q9VK14_DROME
R0EXH5_9BRAS
R0FX62_9BRAS
R0G748_9BRAS
R0GWZ9_9BRAS
R0GYB4_9BRAS
R0H5T3_9BRAS
R0HNM5_9BRAS
R0I0S4_9BRAS
R0I1U7_9BRAS
R0I1V0_9BRAS
R0I333_9BRAS
R0ITH4_SETT2
R0IUX8_SETT2
R0JSP3_SETT2
R0JWS3_SETT2
R0KK61_SETT2
R0MG42_NOSB1
R0MK40_NOSB1
R1CHT1_EMIHU
R1D289_EMIHU
R1E1Z9_EMIHU
R1E5J5_BOTPV
R1E6W7_EMIHU
R1F9M3_EMIHU
R1G427_BOTPV
R1GIL3_BOTPV
R1GT64_BOTPV
R1GXD2_BOTPV
R4FN92_RHOPR
R4FNB1_RHOPR
R4FNC4_RHOPR
R4G2Z7_RHOPR
R4G4M8_RHOPR
R4G8P0_RHOPR
R4VXI9_9EURY
R4W8P5_9EURY
R4XAP2_TAPDE
R4XEM9_TAPDE
R4XFS9_TAPDE
R4XLC6_TAPDE
R4XNC9_TAPDE
R7SBJ1_TREMS
R7SKC2_DICSQ
R7VU57_COLLI
R7YIC8_CONA1
R7YJ58_CONA1
R7YMN5_CONA1
R7YNF0_CONA1
R7Z1Y5_CONA1
R8BBE7_TOGMI
R8BBH7_TOGMI
R8BLX3_TOGMI
R8BU32_TOGMI
R9A9P8_WALI9
R9AAM6_WALI9
R9AC91_WALI9
R9AGD0_WALI9
R9AGJ1_WALI9
R9AM36_WALI9
R9AXS3_WALI9
R9NX73_PSEHS
R9NZL8_PSEHS
R9P0B8_PSEHS
R9P1J6_PSEHS
R9P8R1_PSEHS
R9SL33_9EURY
R9T884_9EURY
S0DN29_GIBF5
S0DP37_GIBF5
S0DW75_GIBF5
S0E3G1_GIBF5
S0E3S7_GIBF5
S2J5Q6_MUCC1
S2J7V6_MUCC1
S2JIA6_MUCC1
S2JLV5_MUCC1
S2JZ55_MUCC1
S2K6Z3_MUCC1
S2K756_MUCC1
S3BXV8_OPHP1
S3C337_OPHP1
S3C7G5_OPHP1
S3C8C2_OPHP1
S3CHL9_GLAL2
S3CTW4_GLAL2
S3D720_GLAL2
S3DAX7_OPHP1
S3DYA8_GLAL2
S3E660_GLAL2
S6EBZ6_ZYGB2
S6EJH3_ZYGB2
S6EKP4_ZYGB2
S6EPE6_ZYGB2
S6EYG3_ZYGB2
S6F236_ZYGB2
S6F9H8_ZYGB2
S7MRG3_MYOBR
S7N3Q0_MYOBR
S7N9E7_MYOBR
S7P1E5_MYOBR
S7P5X8_MYOBR
S7QJY3_GLOTA
S7QKJ8_GLOTA
S7QKU2_GLOTA
S7QL63_GLOTA
S7RXI1_GLOTA
S7W5E4_SPRLO
S7W5X9_SPRLO
S7W9R9_SPRLO
S7Z6G7_PENO1
S7ZC29_PENO1
S7ZH05_PENO1
S7ZSZ8_PENO1
S7ZWZ0_PENO1
S8A4I2_DACHA
S8ACH2_DACHA
S8AQP0_DACHA
S8C2W5_DACHA
S8CFB7_9LAMI
S8CP75_9LAMI
S8CX89_9LAMI
S8CZ36_9LAMI
S8CZ44_9LAMI
S8DTP5_9LAMI
S8EFK8_FOMPI
S8EHG6_FOMPI
S8F268_FOMPI
S8F277_FOMPI
S8F292_FOMPI
S8FND5_FOMPI
S8G6Z7_FOMPI
S9UCR7_9TRYP
S9UNT3_9TRYP
S9UQF9_9TRYP
S9US79_9TRYP
S9V1B0_9TRYP
S9V6M3_9TRYP
S9VJQ2_9TRYP
S9VKI1_9TRYP
S9VL94_9TRYP
S9VLJ9_9TRYP
S9VLR0_9TRYP
S9VMB1_9TRYP
S9VMH0_9TRYP
S9VU93_SCHCR
S9W2B4_SCHCR
S9W705_SCHCR
S9W7V9_9TRYP
S9WGY6_9TRYP
S9WVP7_9TRYP
S9WYD5_SCHCR
S9X335_SCHCR
S9X4K5_SCHCR
S9XBD6_SCHCR
S9XKH9_CAMFR
T0JW64_COLGC
T0K2F5_COLGC
T0K8T7_COLGC
T0KMJ8_COLGC
T0L302_COLGC
T0LBP8_9MICR
T0LC68_9EURY
T0LSD2_9EURY
T0LYR2_9EURY
T0N7A7_9EURY
T0NKX7_9EURY
T0QHN8_9STRA
T0QX90_9STRA
T0R122_9STRA
T0RJY1_9STRA
T0S331_9STRA
T0S434_9STRA
T0S7K0_9STRA
T1EE33_HELRO
T1EKI3_HELRO
T1FML3_HELRO
T1FMV8_HELRO
T1FN63_HELRO
T1FZV4_HELRO
T1HXI3_RHOPR
T1J540_STRMM
T1JGS3_STRMM
T1JK43_STRMM
T1JNL4_STRMM
T1JNT1_STRMM
T1JTJ4_TETUR
T1K1U6_TETUR
T1K2I7_TETUR
T1K3Z2_TETUR
T1K536_TETUR
T1KV66_TETUR
T1L0E5_TETUR
T5A1B3_OPHSC
T5A611_OPHSC
T5AFI6_OPHSC
T5AIE5_OPHSC
T5ALJ1_OPHSC
U1G7X6_ENDPU
U1GQF2_ENDPU
U1HK48_ENDPU
U1HKR9_ENDPU
U1NAA7_ASCSU
U1NG54_ASCSU
U1NJ88_ASCSU
U1QHW5_9EURY
U3ILQ1_ANAPL
U3J894_ANAPL
U3J9S1_ANAPL
U3JDM2_FICAL
U3JJH6_FICAL
U3JLS7_FICAL
U3JR95_FICAL
U3K7R2_FICAL
U3K7V7_FICAL
U4L0C0_PYROM
U4L554_PYROM
U4LIC1_PYROM
U4LJD7_PYROM
U4LR61_PYROM
U4LVN5_PYROM
U4UPB9_DENPD
U4UX56_DENPD
U5DDT1_AMBTC
U5FY78_POPTR
U5GDA1_POPTR
U5H057_USTV1
U5H0Q2_USTV1
U5H2G8_USTV1
U5H846_USTV1
U5HH57_USTV1
U5HIA6_USTV1
U5HIB8_USTV1
U6EA90_9EURY
U6G9W4_EIMAC
U6GBZ0_9EIME
U6GDL2_EIMAC
U6GEB1_EIMAC
U6GIG8_EIMAC
U6GJU4_9EIME
U6GVM1_EIMAC
U6IX51_ECHGR
U6J8V5_ECHGR
U6JH31_ECHGR
U6JM50_ECHGR
U6JUN7_9EIME
U6KD19_9EIME
U6KHD6_EIMTE
U6KYA5_EIMTE
U6L0F4_EIMTE
U6L248_EIMTE
U6L304_EIMTE
U6L7D9_EIMTE
U6LBR2_9EIME
U6LN32_9EIME
U6LT35_9EIME
U6LYT0_9EIME
U6M3A1_EIMMA
U6M4A7_EIMMA
U6M6C8_EIMMA
U6M792_EIMMA
U6MM70_9EIME
U6MMU2_9EIME
U6MNA0_9EIME
U6MSN1_9EIME
U6N5Z4_9EIME
U6P041_HAECO
U6P2U4_HAECO
U6PLF0_HAECO
U6PLU9_HAECO
U6PPT2_HAECO
U6PPW0_HAECO
U6PV70_HAECO
U7PM77_SPOS1
U7PST4_SPOS1
U7PUX5_SPOS1
U7PZ91_SPOS1
U7Q5J7_SPOS1
U9SWT1_RHIID
U9TFK2_RHIID
U9TGH2_RHIID
U9U0E9_RHIID
U9UD06_RHIID
U9UDJ6_RHIID
U9UGL8_RHIID
U9W2Y4_NEUCR
V2XE71_MONRO
V2XI69_MONRO
V2XJ84_MONRO
V2XYF8_MONRO
V2XZR6_MONRO
V2Y8P7_MONRO
V2Z138_MONRO
V3ZET1_LOTGI
V3ZM62_LOTGI
V3ZP95_LOTGI
V4ADY3_LOTGI
V4AEP3_LOTGI
V4AKP1_LOTGI
V4BAH6_LOTGI
V4KGJ4_EUTSA
V4KIW9_EUTSA
V4KLT6_EUTSA
V4KRR5_EUTSA
V4KYR0_EUTSA
V4L3A3_EUTSA
V4LYR3_EUTSA
V4MIC6_EUTSA
V4MKL2_EUTSA
V4NTL3_EUTSA
V4RMI5_9ROSI
V4S535_9ROSI
V4S646_9ROSI
V4SIM8_9ROSI
V4SS21_9ROSI
V4SSB8_9ROSI
V4SVI5_9ROSI
V4SXC7_9ROSI
V4T2G4_9ROSI
V4T9U5_9ROSI
V4TF24_9ROSI
V4UH77_9ROSI
V4UTY0_9ROSI
V4XXL2_9ARCH
V4XZM4_9ARCH
V4Y3R8_9ARCH
V4YCJ5_9ARCH
V4YDM7_9ARCH
V4ZXI9_9ARCH
V4ZYH7_9ARCH
V5AWB3_TRYCR
V5B1X4_TRYCR
V5B4E8_TRYCR
V5BLX4_TRYCR
V5BW71_TRYCR
V5EST8_KALBG
V5EWU3_KALBG
V5EXP0_KALBG
V5EZC0_KALBG
V5EZE1_KALBG
V5F0C3_KALBG
V5F872_BYSSN
V5FIG7_BYSSN
V5G9D0_BYSSN
V5GAF1_BYSSN
V5GF86_KALBG
V5HVX1_BYSSN
V6LFL4_9EUKA
V6LHW9_9EUKA
V6LLP7_9EUKA
V6LNR2_9EUKA
V6LVH7_9EUKA
V6LVX8_9EUKA
V6TXT3_GIAIN
V6TZJ8_GIAIN
V6U0A0_GIAIN
V6U0Y2_GIAIN
V6U1A0_GIAIN
V6U362_GIAIN
V7AHS3_PHAVU
V7AR26_PHAVU
V7B315_PHAVU
V7BAJ0_PHAVU
V7BJF9_PHAVU
V7BW77_PHAVU
V7C0X0_PHAVU
V7C1S7_PHAVU
V7CFY6_PHAVU
V7CRB8_PHAVU
V8NYI2_OPHHA
V8P1I4_OPHHA
V8P5H2_OPHHA
V8PGE9_OPHHA
V8PHT5_OPHHA
V8PI20_OPHHA
V9EBX9_PHYPR
V9EKG1_PHYPR
V9EPT8_PHYPR
V9EV57_PHYPR
V9F5A2_PHYPR
V9FF14_PHYPR
V9FN23_PHYPR
W0JQ70_9EURY
W0JRP0_9EURY
W0K1B5_9EURY
W0K2W7_9EURY
W0K3Z7_9EURY
W1NH10_AMBTC
W1NLE3_AMBTC
W1NT74_AMBTC
W1P576_AMBTC
W1P6L5_AMBTC
W1P9T6_AMBTC
W1PQC6_AMBTC
W1Q809_OGAPD
W1Q8K7_OGAPD
W1QC21_OGAPD
W1QCC1_OGAPD
W1QEQ4_OGAPD
W1QGC6_OGAPD
W1QHQ7_OGAPD
W2PCC7_PHYPN
W2PUM6_PHYPN
W2PWS9_PHYPN
W2Q0E7_PHYPN
W2QLY9_PHYPN
W2R0F4_PHYPN
W2RAR6_PHYPN
W2RUE0_9EURO
W2RX94_9EURO
W2S7K2_9EURO
W2SBQ6_9EURO
W2SFD5_9EURO
W2SIW4_NECAM
W2T437_NECAM
W2T673_NECAM
W2TCZ2_NECAM
W2TTC5_NECAM
W2YHT6_PHYPR
W2YRL7_PHYPR
W2YSM1_PHYPR
W2Z0R1_PHYPR
W2ZAZ2_PHYPR
W2ZL61_PHYPR
W2ZUE0_PHYPR
W3WGK1_9PEZI
W3WP67_9PEZI
W3WTH0_9PEZI
W3X5T9_9PEZI
W3XD22_9PEZI
W4FDM4_9STRA
W4FI61_9STRA
W4G5H9_9STRA
W4GKG6_9STRA
W4GNN0_9STRA
W4GT34_9STRA
W4GTD1_9STRA
W4IRA3_PLAFP
W4IS49_PLAFP
W4IV76_PLAFP
W4J067_PLAFP
W4J0V5_PLAFP
W4J1Q2_PLAFP
W4K5B2_9HOMO
W4KEW6_9HOMO
W4KF62_9HOMO
W4KGX4_9HOMO
W4KHQ0_9HOMO
W4KK49_9HOMO
W4KKT4_9HOMO
W4XFY6_STRPU
W4XKV9_STRPU
W4YNU5_STRPU
W4Z582_STRPU
W4ZEW4_STRPU
W4ZS11_WHEAT
W5AEN0_WHEAT
W5B482_WHEAT
W5BJ83_WHEAT
W5BJF0_WHEAT
W5C3H4_WHEAT
W5CFH7_WHEAT
W5DR73_WHEAT
W5DZ76_WHEAT
W5EMA7_WHEAT
W5FHD3_WHEAT
W5G0E6_WHEAT
W5H3N4_WHEAT
W5HGE4_WHEAT
W5I8U8_WHEAT
W5J336_ANODA
W5JEH8_ANODA
W5JH83_ANODA
W5JI52_ANODA
W5JL01_ANODA
W5JYN0_ASTMX
W5K5R0_ASTMX
W5K743_ASTMX
W5KH46_ASTMX
W5KQA9_ASTMX
W5L374_ASTMX
W5L7V2_ASTMX
W5LAF3_ASTMX
W5LJN6_ASTMX
W5LP00_ASTMX
W5M5T0_LEPOC
W5M5U8_LEPOC
W5M7T1_LEPOC
W5MH18_LEPOC
W5MS18_LEPOC
W5MSJ4_LEPOC
W5MSR8_LEPOC
W5N3F0_LEPOC
W5NA15_LEPOC
W5NCY8_LEPOC
W5NS93_SHEEP
W5P9U4_SHEEP
W5PB07_SHEEP
W5PC09_SHEEP
W5Q7C7_SHEEP
W5QD30_SHEEP
W5QIY3_SHEEP
W6KET0_9TRYP
W6KFM1_9TRYP
W6KL08_9TRYP
W6KSI0_9TRYP
W6KT05_9TRYP
W6L068_9TRYP
W6L1E3_9TRYP
W6L3B9_9TRYP
W6L4C9_9TRYP
W6L589_9TRYP
W6L8R1_9TRYP
W6L9E4_9TRYP
W6LGG2_9TRYP
W6LGW2_9TRYP
W6MIS5_9ASCO
W6MNE2_9ASCO
W6MNS3_9ASCO
W6MPR4_9ASCO
W6MS57_9ASCO
W6N8Z5_HAECO
W6Q1F5_PENRF
W6Q2L9_PENRF
W6QFW0_PENRF
W6QTR1_PENRF
W6XM52_COCCA
W6XV41_COCCA
W6XWA5_COCCA
W6YKW2_COCCA
W6YPJ4_COCCA
W7A4W9_9APIC
W7A5Y3_9APIC
W7AA92_9APIC
W7ACX5_9APIC
W7AE08_9APIC
W7AEF8_PLAVN
W7AG73_PLAVN
W7AHP4_PLAVN
W7AHZ2_9APIC
W7AJ53_9APIC
W7AM93_PLAVN
W7APV6_PLAVN
W7APZ5_PLAVN
W7AXR5_PLAVN
W7HTQ2_9PEZI
W7HU26_9PEZI
W7HVJ5_9PEZI
W7HWW9_9PEZI
W7HYH9_9PEZI
W7J774_PLAFA
W7JHY5_PLAFA
W7JHZ6_PLAFA
W7JI96_PLAFA
W7JVP8_PLAFO
W7K040_PLAFO
W7K161_PLAFO
W7K1Y9_PLAFA
W7K5W7_PLAFO
W7KN95_PLAFO
W7KX86_9CREN
W7LXS8_GIBM7
W7LXW9_GIBM7
W7M4L9_GIBM7
W7M6W9_GIBM7
W7MCH3_GIBM7
W7T1M1_9STRA
W7T2V5_9STRA
W7TKE3_9STRA
W7TRL4_9STRA
W7TS52_9STRA
W7U026_9STRA
W9C361_9HELO
W9C6C4_9HELO
W9C9H2_9HELO
W9CAT0_9HELO
W9CFH9_9HELO
W9QQK4_9ROSA
W9R3I6_9ROSA
W9R4F2_9ROSA
W9RD00_9ROSA
W9RHL2_9ROSA
W9SKJ6_9ROSA
W9VW25_9EURO
W9W540_9EURO
W9WHP9_9EURO
W9WHQ4_9EURO
W9WMH5_9EURO
W9WVD1_9EURO
W9WWI6_9EURO
W9WZ26_9EURO
W9X886_9EURO
W9XIY9_9EURO
W9XLG6_9EURO
W9YA28_9EURO
W9YAG0_9EURO
W9YBI8_9EURO
W9YCI6_9EURO
W9YRS6_9EURO
W9Z0J3_9EURO
X0CH44_FUSOX
X0CPR8_FUSOX
X0CT05_FUSOX
X0D1F2_FUSOX
X0DC22_FUSOX
X0JFK9_FUSOX
X0JL64_FUSOX
X0K678_FUSOX
X0KFD9_FUSOX
X0LCT2_FUSOX
X1WE08_DANRE
X2C1Y6_9TRYP
X2C3F4_9TRYP
X2C3T9_9TRYP
X2C457_9TRYP
X6ND45_RETFI
