# Supplementary material for: Widespread evolutionary crosstalk among protein domains in the context of multi-domain proteins
Source: PLoS One. 2018 Aug 31;13(8):e0203085. doi: 10.1371/journal.pone.0203085 (PMC6118372; doi:10.1371/journal.pone.0203085)
Supplement: S1 File — This archive contains a file presenting the list of UniProt identifiers of the URPs sequences included in the multi-domain MSAs for each of the 2,063 studied multi-domain architectures, and files containing the values of MI¯ and nMI¯ for individual domain pairs before and after domain sequence shuffling. (GZ) [file pone.0203085.s001.tar.gz › ./Pfam_family_vectors/PF08448_PF00512_PF02518_PF00072_normalized_average_interdomain_MI]

0.398841011506	0.143338426161
0.364166495419	0.133591037726
0.414506198987	0.143780879166
0.364930543577	0.160413976198
0.377733468755	0.155327492535
0.326704793978	0.137541432519
