# Supplementary material for: Widespread evolutionary crosstalk among protein domains in the context of multi-domain proteins
Source: PLoS One. 2018 Aug 31;13(8):e0203085. doi: 10.1371/journal.pone.0203085 (PMC6118372; doi:10.1371/journal.pone.0203085)
Supplement: S1 File — This archive contains a file presenting the list of UniProt identifiers of the URPs sequences included in the multi-domain MSAs for each of the 2,063 studied multi-domain architectures, and files containing the values of MI¯ and nMI¯ for individual domain pairs before and after domain sequence shuffling. (GZ) [file pone.0203085.s001.tar.gz › ./Pfam_family_vectors/PF02132_PF13662_all_alignment_sequences_UniProt_IDs]

A0A010NR09_9MICC
A0A010STR6_PSEFL
A0A011MYZ0_9PROT
A0A011PGD8_9PROT
A0A011Q8J3_9LACT
A0A011QDC8_9PROT
A0A011QY84_9PROT
A0A011UR47_9RHIZ
A0A014NJE2_9BURK
A0A014PWU6_9GAMM
A0A015LRF6_9BACL
A0A017HFP0_9RHOB
A0A017RTT6_9CLOT
A0A017T9M1_9DELT
A0A021XHT8_9RHIZ
A0A022LQZ1_9MICO
A0A023BP75_9FLAO
A0A023D0N4_ACIMT
A0A023DK45_9BACI
A0A023NNP4_9GAMM
A0A023X106_9ACTN
A0A024FJK9_9FLAO
A0A024HEI2_PSEKB
A0A024JQ81_9MYCO
A0A024Q792_9BACI
A0A031FK19_9MICO
A0A031LRK9_9GAMM
A0A033UA86_STAAU
A0A037Z7Q8_CLOTT
A0A037ZEN5_9RHOB
A0A045GNB1_MYCTX
A0A058ZJ02_9RHOB
A0A059II65_9RHOB
A0A059KQ80_9BURK
A0A059MGN6_9NOCA
A0A059NXQ2_9BACI
A0A060BE45_9GAMM
A0A060JLM7_9MICO
A0A060M938_9BACI
A0A060NHX5_9BURK
A0A060Q7L4_9PROT
A0A060QCW1_9PROT
A0A060R5Y5_9BACT
A0A060UTI1_9PROT
A0A060UV81_9PROT
A0A061ACF6_9MOLU
A0A061JI99_9RICK
A0A061M024_9MICO
A0A061NS53_9BACL
A0A061P4M4_9BACL
A0A061QKH3_9PROT
A0A061SX00_9RHOB
A0A062TVY7_9RHOB
A0A062VVF4_9MICO
A0A062XD11_9LACO
A0A062Y3J6_9BACT
A0A063B9K0_9BURK
A0A063Y1A4_9GAMM
A0A063YGF5_9MOLU
A0A063YVQ4_9BACI
A0A066RZX3_9GAMM
A0A066UFZ0_9GAMM
A0A066WWQ0_9FLAO
A0A066ZSN6_HYDMR
A0A068NGH7_9ACTO
A0A068NUI2_9BACT
A0A068QP86_9GAMM
A0A068QYM3_9GAMM
A0A068Z286_9BURK
A0A069CS05_9LACT
A0A069DTE1_9BACL
A0A069JSW4_9ACTN
A0A069PSS0_9BURK
A0A069RBS7_CLOLI
A0A071LQ00_9PROT
A0A071LUB5_9ENTR
A0A072NA99_9DEIO
A0A073AV59_9PSEU
A0A073CDA0_PLAAG
A0A073CPG0_PLAAG
A0A073IKS0_9RHOB
A0A073IXG7_9RHOB
A0A073J0U7_9BACT
A0A073JS67_9BACI
A0A074JZ61_9RHOB
A0A074KX47_9BACT
A0A074M343_9SPHN
A0A074M632_9BACL
A0A074M831_ERYLO
A0A074TGA7_9RHOB
A0A075JP69_9BACI
A0A075KKY5_9FIRM
A0A075LLK7_9BACI
A0A075MJQ2_9RICK
A0A075QZU3_BRELA
A0A075TTZ5_9CORY
A0A075TWU8_9LACT
A0A076JY11_9RHOB
A0A076NDY6_9CORY
A0A077B0K2_9RICK
A0A077C1T0_9RICK
A0A077DFV0_9BURK
A0A077EBL5_9FLAO
A0A077FHW4_9PSED
A0A077FKT9_9RICK
A0A077HMX2_9CORY
A0A077J7D2_9BACI
A0A077JFQ3_9CYAN
A0A077LQL8_9PSED
A0A077ME27_9MICO
A0A078KR06_9FIRM
A0A078L1P5_9GAMM
A0A078LN59_9PSED
A0A078M568_9STAP
A0A080K295_9NEIS
A0A080M996_9PROT
A0A080MD19_9PROT
A0A081BB93_9RHIZ
A0A081BK05_9LACO
A0A081CVF2_9RHIZ
A0A081FZW0_9GAMM
A0A081KBZ9_9GAMM
A0A081MDS4_9RHIZ
A0A081N145_9GAMM
A0A081NC48_9GAMM
A0A081NYZ4_9BACL
A0A081PCW2_9SPHI
A0A081SE20_9CHLB
A0A084A5E4_9GAMM
A0A084CML1_9GAMM
A0A084GJF4_9BACI
A0A084IHS0_9GAMM
A0A084J8U7_9CLOT
A0A084TIZ8_9FLAO
A0A084UEF1_9RHIZ
A0A085BBC8_9FLAO
A0A085C0J4_9RHOB
A0A085EJE2_9FLAO
A0A085EPZ5_9RHIZ
A0A085ETW1_9BURK
A0A085FH92_9BRAD
A0A085HMK4_9GAMM
A0A085IK00_9ENTR
A0A085JB49_9GAMM
A0A085L0R4_9FLAO
A0A085LAZ4_9FIRM
A0A085U1F4_9RHOB
A0A085VJT6_PSESX
A0A085W2J0_9DELT
A0A086BPM5_9BIFI
A0A086CZF9_9GAMM
A0A086MEX8_9RHIZ
A0A086PER0_SPHHM
A0A086XU73_9RHOB
A0A086Y9Z6_9RHOB
A0A086Z2B4_9BIFI
A0A086ZE52_9BIFI
A0A086ZN72_9BIFI
A0A087A6Q9_9BIFI
A0A087AP62_9BIFI
A0A087B2R8_9BIFI
A0A087BAU6_9BIFI
A0A087BRB2_9BIFI
A0A087C4N0_9BIFI
A0A087CFC8_9BIFI
A0A087CP84_9BIFI
A0A087DJ67_9BIFI
A0A087DN97_9BIFI
A0A087E842_9BIFI
A0A087E937_9BIFI
A0A087ENV2_9LACO
A0A087M230_9RHIZ
A0A087MKT4_9GAMM
A0A087N0R6_9BACI
A0A088F274_9SPHI
A0A088QFE1_9CORY
A0A088T012_9MOLU
A0A089IDM5_9BACL
A0A089KTA0_9BACL
A0A089LPC6_9BACL
A0A089PUE3_PLUGE
A0A089UIS0_9ENTR
A0A089WS61_9PSED
A0A089Y5K9_9LACO
A0A089YT50_9PSED
A0A090DID2_9RHIZ
A0A090HWZ9_9FIRM
A0A090II33_9GAMM
A0A090IWL1_9BACI
A0A090P517_9VIBR
A0A090PZN5_9FLAO
A0A090R7P1_9VIBR
A0A090SZ96_9VIBR
A0A090T7M4_9VIBR
A0A090V1B9_ESCVU
A0A090WXE0_9FLAO
A0A090Y8H2_PAEMA
A0A091AJF4_9HELI
A0A091APD8_9GAMM
A0A091C1C7_9GAMM
A0A091C7G9_9ENTE
A0A091FID6_9DELT
A0A094INA1_9GAMM
A0A094JGB2_9GAMM
A0A094JLE0_9BACL
A0A094JXF0_9GAMM
A0A094KUF8_9MOLU
A0A094P3J9_9ACTN
A0A094PH28_9ACTN
A0A094RLF5_9ACTN
A0A094RUQ0_9ACTN
A0A094WEF3_BACAO
A0A095AXK3_9SPHN
A0A095CPC4_9RHOB
A0A095UZX0_9FLAO
A0A095WI69_9RHIZ
A0A095WU87_9ACTO
A0A095X9Z5_9FIRM
A0A095XI18_9FIRM
A0A095XNC1_9FIRM
A0A095XVP2_9GAMM
A0A095YW55_9BURK
A0A095Z550_9FIRM
A0A095ZAY0_9ACTO
A0A095ZKW4_9FIRM
A0A095ZRH5_9CORY
A0A095ZU84_9FIRM
A0A096A8N7_9BACT
A0A096AGL3_9MICC
A0A096ATG0_9BACT
A0A096BJH4_9CLOT
A0A096CQJ0_9FIRM
A0A097ED62_9SPHN
A0A097ID98_9CORY
A0A097QLV6_9VIBR
A0A097R525_HAFAL
A0A097SSE3_9MOLU
A0A098BWP7_9PORP
A0A098EFT0_9BACL
A0A098F761_9BACI
A0A098G9S2_9GAMM
A0A098GBQ5_TATMI
A0A098L911_9BACT
A0A098LWU6_9FLAO
A0A098MBE0_9BACL
A0A098QZK6_9SPIO
A0A098R9G8_9GAMM
A0A098S8E3_9BACT
A0A098T235_9PSED
A0A098TC44_9RHIZ
A0A098TNC1_9CYAN
A0A098U5U1_9BURK
A0A099BTI0_9BACT
A0A099CUY9_9GAMM
A0A099DCL5_9ACTN
A0A099F1W0_9RHOB
A0A099GIN1_9RHOB
A0A099KD55_9GAMM
A0A099PBS5_9GAMM
A0A099S1E4_9CLOT
A0A099TA57_9RHOB
A0A099TJ36_9HELI
A0A099WBS2_9LIST
A0A099Y553_9FLAO
A0A0A0D2J4_9PROT
A0A0A0DKS0_9SPIO
A0A0A0DLK0_9STRE
A0A0A0DM92_9BURK
A0A0A0EJ35_9RHOB
A0A0A0EQL7_9GAMM
A0A0A0EX25_9GAMM
A0A0A0F1S0_9GAMM
A0A0A0M4L7_9LACT
A0A0A0M7C2_9GAMM
A0A0A0X192_9SPIO
A0A0A1B4U9_9GAMM
A0A0A1CYB9_9MICC
A0A0A1FB34_9BURK
A0A0A1FYN4_9MYCO
A0A0A1GZ08_9LACO
A0A0A1H4S0_9BURK
A0A0A1HQX4_9PSED
A0A0A1MKN3_9BACI
A0A0A1VKY9_9BURK
A0A0A1YKL5_9PSED
A0A0A2DSH1_9PORP
A0A0A2DZB8_9PORP
A0A0A2EBY9_9PORP
A0A0A2EM62_PORCN
A0A0A2EUE4_9PORP
A0A0A2F2S9_9PORP
A0A0A2FKD7_9PORP
A0A0A2GCG3_9PORP
A0A0A2HRW1_9DELT
A0A0A2LV88_9FLAO
A0A0A2MM07_9FLAO
A0A0A2SY77_9GAMM
A0A0A2T6N2_9BACI
A0A0A2THP4_9FIRM
A0A0A2U8W5_9BACL
A0A0A2V1M9_9BACI
A0A0A2W0X4_BEABA
A0A0A2WGQ7_9GAMM
A0A0A3ARV2_9PAST
A0A0A3HRJ6_9BACI
A0A0A3ITD7_9BACI
A0A0A3IZ52_9BACI
A0A0A3J1U0_9BACI
A0A0A3W5Z7_9GAMM
A0A0A5G0T3_9BACI
A0A0A5GQX8_9BACI
A0A0A5HTK2_9BACI
A0A0A5JGL3_9VIBR
A0A0A6F8K3_9SPHN
A0A0A6NXZ5_9LACO
A0A0A6QE60_9BURK
A0A0A6VD57_9BACI
A0A0A6Y1W2_9FLAO
A0A0A7EGI0_9GAMM
A0A0A7FX11_9CLOT
A0A0A7I3K8_9BIFI
A0A0A7I6K2_9BIFI
A0A0A7KCV7_9DEIO
A0A0A7S677_9GAMM
A0A0A8B4A1_9ACTN
A0A0A8E9N7_9COXI
A0A0A8HVK9_STAHY
A0A0A8JFD6_BACSX
A0A0A8K149_9RHIZ
A0A0A8UL41_LEGHA
A0A0A8WII7_CLOSO
A0A0A8WUL5_9DELT
A0A0A8XBV5_9BACI
A0A0B0D002_9BACI
A0A0B0HA79_9BACI
A0A0B0HE09_SOVGS
A0A0B0HX33_9BACL
A0A0B0ICM7_9BACI
A0A0B1QAP2_9RHIZ
A0A0B1ZD73_9ACTN
A0A0B1ZLK1_9SPHN
A0A0B2A8A8_9MICO
A0A0B2AJJ3_9MICC
A0A0B2B6K9_9ACTN
A0A0B2C214_9SPHN
A0A0B2JSB5_9FIRM
A0A0B3BSS0_9PSED
A0A0B3SE57_9RHOB
A0A0B3VZM9_9FIRM
A0A0B4CBR8_9RHOB
A0A0B4RGE9_9BACL
A0A0B4S2S8_9FIRM
A0A0B4WYW8_9RHIZ
A0A0B4XN31_9GAMM
A0A0B4XSN8_9PROT
A0A0B5AH15_9BACL
A0A0B5E797_9RHOB
A0A0B5FNB5_9DELT
A0A0B5RUD1_9FLAO
A0A0B6TD44_9CORY
A0A0B6WWR2_9BACT
A0A0B7HMJ3_9FLAO
A0A0B7I2F3_9FLAO
A0A0B7IZJ4_9PROT
A0A0B7MGQ9_9FIRM
A0A0B8T1E7_9SPHI
A0A0B8WC28_9DELT
A0A0B8YC88_9SPHI
A0A0B9AS49_BRELN
A0A0C1DPH8_9FLAO
A0A0C1EUV9_9FLAO
A0A0C1EX30_9FLAO
A0A0C1FGZ3_9SPHI
A0A0C1ILF5_9BACT
A0A0C1IZR1_9BACT
A0A0C1JNH7_9RHOB
A0A0C1PPA5_9LACO
A0A0C1Q3V6_9ACTN
A0A0C1R7J6_9CYAN
A0A0C1U9S0_9CLOT
A0A0C1UMQ3_9ACTN
A0A0C1UWF9_9ACTN
A0A0C1V4B5_9CYAN
A0A0C1XYS7_9CYAN
A0A0C1Y6K5_9CYAN
A0A0C1ZFD7_9BURK
A0A0C2BSB0_9BURK
A0A0C2CR03_9DELT
A0A0C2DVP2_9DELT
A0A0C2G3X8_9ACTN
A0A0C2LEA9_9CYAN
A0A0C2LLH3_9CYAN
A0A0C2RA58_9BACL
A0A0C2RQW1_9BACL
A0A0C2T9K9_BACBA
A0A0C2UPW0_9BACL
A0A0C2UV69_9PROT
A0A0C2V6Y2_9HELI
A0A0C2VUP4_9BACL
A0A0C2ZMG0_9PROT
A0A0C3EAV8_9VIBR
A0A0C3NNU8_9PROT
A0A0C3R5H2_9PORP
A0A0C4YD95_9BURK
A0A0C5BB51_9MICO
A0A0C5J961_9RHOO
A0A0C5KTM0_9SPHN
A0A0C5RLJ5_9MOLU
A0A0C5W0F9_9GAMM
A0A0C5W8B1_9FLAO
A0A0C5WL56_9GAMM
A0A0C7NBT2_9THEO
A0A0C9N0D2_SPHPI
A0A0C9PFI7_9BACT
A0A0D0GE69_9SPHI
A0A0D0IKZ6_9MICO
A0A0D0NGF8_9RHOB
A0A0D0SAX5_9GAMM
A0A0D0SFI8_9FIRM
A0A0D1A6F3_9LACO
A0A0D1BCF7_9SPHN
A0A0D1EJC0_9RHOB
A0A0D1JC44_9LACT
A0A0D1LB50_9MYCO
A0A0D1LPT0_BRAEL
A0A0D1LST5_PSEPU
A0A0D1YLF7_ANEMI
A0A0D2JE40_9BACT
A0A0D2JRF5_9DELT
A0A0D2VVS2_9PROT
A0A0D3LEI7_9BACT
A0A0D3VGM8_9BACL
A0A0D4C2G9_9MICC
A0A0D4CMM8_9LACO
A0A0D5AGQ5_9NOCA
A0A0D5LL05_9RHIZ
A0A0D5M5F0_9GAMM
A0A0D5NIR2_9BACL
A0A0D5V980_9BURK
A0A0D5YVG0_9FLAO
A0A0D5ZJG0_9MOLU
A0A0D6A2D0_9LACO
A0A0D6AYB3_RHOSU
A0A0D6DV42_9LACT
A0A0D6EWV5_9PROT
A0A0D6JF74_9RHIZ
A0A0D6MHT4_9PROT
A0A0D6MUU9_ACEAC
A0A0D6NJM1_9PROT
A0A0D6NQG6_9PROT
A0A0D6P1L7_9PROT
A0A0D6PIY3_9PROT
A0A0D6S1T0_9PSED
A0A0D6TA85_9RHOB
A0A0D6TJ32_9FLAO
A0A0D6WTX3_9ACTN
A0A0D6XP76_9STAP
A0A0D6Y7G7_MASLA
A0A0D6ZAP4_9BACI
A0A0D7ENU8_RHOPL
A0A0D7KAD2_9BURK
A0A0D7QRX0_9MICO
A0A0D7W3E9_9FLAO
A0A0D8CZ74_9GAMM
A0A0D8FTF8_9ACTN
A0A0D8HFU6_9ACTN
A0A0D8I8M5_9CLOT
A0A0D8PNL9_9GAMM
A0A0E3YUY2_9BACT
A0A0E3ZBF7_9FUSO
A0A0E4C844_9FIRM
A0A0E4CU14_9BACL
A0A0E7UGR5_BORPT
A0A0E9LSP0_9BACT
A0A0E9M7H5_9PROT
A0A0E9MJY9_9SPHN
A0A0E9MW64_9BACT
A0A0F0CL13_9CLOT
A0A0F0CSG9_9BACT
A0A0F0EV95_9MICO
A0A0F0GX32_NOCAE
A0A0F0KNW6_9MICO
A0A0F0L1A6_9MICO
A0A0F0L635_9MICO
A0A0F0LX68_9MICO
A0A0F0Y228_9ENTR
A0A0F2CDG8_9MICO
A0A0F2IVG6_9BACT
A0A0F2JIH8_9FIRM
A0A0F2NF42_9DELT
A0A0F2NL08_9FIRM
A0A0F2P1B2_9FLAO
A0A0F2PI51_9FIRM
A0A0F2PZF1_9FIRM
A0A0F2QJL1_9RHOB
A0A0F2QQ73_9DELT
A0A0F2RAH6_9PROT
A0A0F2RJJ9_9RHOB
A0A0F2RWE0_9RHOB
A0A0F2SFR4_9FIRM
A0A0F3FYI7_9LACO
A0A0F3IJV2_9GAMM
A0A0F3ISK9_9PROT
A0A0F3KIY7_9NEIS
A0A0F3L074_9GAMM
A0A0F3LJU7_9CAUL
A0A0F3MBP8_ORITS
A0A0F3MP78_9RICK
A0A0F3NLK6_9RICK
A0A0F3QF02_ORITS
A0A0F3RTY8_9LACO
A0A0F4L178_9LACO
A0A0F4LW42_9LACO
A0A0F4PCC0_PSEO7
A0A0F4Q080_9GAMM
A0A0F4QWQ2_9GAMM
A0A0F4QYU5_9GAMM
A0A0F4QZM3_9GAMM
A0A0F4RM66_9RHOB
A0A0F5AUE5_9GAMM
A0A0F5EZ35_AVIPA
A0A0F5FI76_9RHIZ
A0A0F5FWF7_9RHIZ
A0A0F5I1L4_9BACI
A0A0F5JUG6_9BURK
A0A0F5L3X4_9RHIZ
A0A0F5L4X0_9RHIZ
A0A0F5PH93_9SPHN
A0A0F5PXG5_9RHIZ
A0A0F5QB46_9RHIZ
A0A0F5R8H3_9BACL
A0A0F5VHV3_9GAMM
A0A0F5Y8A8_9CYAN
A0A0F5ZVL2_9GAMM
A0A0F6ACZ9_9GAMM
A0A0F6QV46_9CORY
A0A0F6QY66_9CORY
A0A0F6SG03_9DELT
A0A0F6TQL5_9GAMM
A0A0F7D270_SERFO
A0A0F7D510_9STAP
A0A0F7GEB4_9CHLR
A0A0F7JT87_9DEIO
A0A0F7JZJ6_9GAMM
A0A0F7KS10_9SPHN
A0A0F7M6E0_9GAMM
A0A0F7PU34_9RHIZ
A0A0F9XUK3_9BACT
A0A0F9ZAF8_9BACT
A0A0F9ZUC8_9BACT
A0A0G0A8M5_9BACT
A0A0G0ANJ8_9BACT
A0A0G0AR16_9BACT
A0A0G0AW57_9BACT
A0A0G0B9N1_9BACT
A0A0G0BAV2_9BACT
A0A0G0BIU9_9BACT
A0A0G0BMN4_9BACT
A0A0G0BPG7_9BACT
A0A0G0BY41_9BACT
A0A0G0C0J3_9BACT
A0A0G0C930_9BACT
A0A0G0C932_9BACT
A0A0G0CIC8_9BACT
A0A0G0CPJ5_9BACT
A0A0G0D6L7_9BACT
A0A0G0DTB2_9BACT
A0A0G0EFC6_9BACT
A0A0G0EJ78_9BACT
A0A0G0ENZ8_9BACT
A0A0G0ER90_9BACT
A0A0G0EUT4_9BACT
A0A0G0F9K1_9BACT
A0A0G0FK94_9BACT
A0A0G0FWA8_9BACT
A0A0G0G6D7_9BACT
A0A0G0G766_9BACT
A0A0G0G7W0_9BACT
A0A0G0G871_9BACT
A0A0G0G8J8_9BACT
A0A0G0GBV7_9BACT
A0A0G0H1L6_9BACT
A0A0G0HD00_9BACT
A0A0G0HF73_9BACT
A0A0G0ILG1_9BACT
A0A0G0IT99_9BACT
A0A0G0IXG0_9BACT
A0A0G0IZM3_9BACT
A0A0G0J0H6_9BACT
A0A0G0JE95_9BACT
A0A0G0JED1_9BACT
A0A0G0JNG1_9BACT
A0A0G0JTX4_9BACT
A0A0G0JZL3_9BACT
A0A0G0KD39_9BACT
A0A0G0KMQ2_9BACT
A0A0G0KMV4_9BACT
A0A0G0L1S3_9BACT
A0A0G0L3P4_9BACT
A0A0G0L7A4_9BACT
A0A0G0L905_9BACT
A0A0G0LDC9_9BACT
A0A0G0LFS8_9BACT
A0A0G0M5W9_9BACT
A0A0G0MD06_9BACT
A0A0G0MQN6_9BACT
A0A0G0MQZ5_9BACT
A0A0G0MZG2_9BACT
A0A0G0N566_9BACT
A0A0G0NQK9_9BACT
A0A0G0NUZ3_9BACT
A0A0G0P102_9BACT
A0A0G0P945_9BACT
A0A0G0PBM7_9BACT
A0A0G0PCJ8_9BACT
A0A0G0PCV9_9BACT
A0A0G0PRL6_9BACT
A0A0G0PW17_9BACT
A0A0G0Q202_9BACT
A0A0G0Q291_9BACT
A0A0G0QAY2_9BACT
A0A0G0QNF5_9BACT
A0A0G0QQP6_9BACT
A0A0G0QWF6_9BACT
A0A0G0R6B0_9BACT
A0A0G0REP8_9BACT
A0A0G0RJ82_9BACT
A0A0G0RRX8_9BACT
A0A0G0RX74_9BACT
A0A0G0SQN7_9BACT
A0A0G0THE9_9BACT
A0A0G0TLN4_9BACT
A0A0G0TNH5_9BACT
A0A0G0TQW8_9BACT
A0A0G0U7Q3_9BACT
A0A0G0UA65_9BACT
A0A0G0UBI4_9BACT
A0A0G0UI11_9BACT
A0A0G0UM31_9BACT
A0A0G0UVB2_9BACT
A0A0G0UY84_9BACT
A0A0G0VCW8_9BACT
A0A0G0VM68_9BACT
A0A0G0VVP3_9BACT
A0A0G0W3V9_9BACT
A0A0G0W5D5_9BACT
A0A0G0WNK8_9BACT
A0A0G0WTX0_9BACT
A0A0G0XJ14_9BACT
A0A0G0XV41_9BACT
A0A0G0Y1B8_9BACT
A0A0G0Y8G2_9BACT
A0A0G0YEW3_9BACT
A0A0G0YG03_9BACT
A0A0G0YJ67_9BACT
A0A0G0YMW7_9BACT
A0A0G0YX87_9BACT
A0A0G0Z330_9BACT
A0A0G0Z3S9_9BACT
A0A0G0ZFQ8_9BACT
A0A0G0ZSI9_9BACT
A0A0G0ZUI2_9BACT
A0A0G1A513_9BACT
A0A0G1AZP3_9BACT
A0A0G1BC53_9BACT
A0A0G1C1M6_9BACT
A0A0G1C5S7_9BACT
A0A0G1CEN9_9BACT
A0A0G1CTT5_9BACT
A0A0G1D1H5_9BACT
A0A0G1D4F0_9BACT
A0A0G1DAK2_9BACT
A0A0G1DH93_9BACT
A0A0G1DIG8_9BACT
A0A0G1DVQ2_9BACT
A0A0G1DZ38_9BACT
A0A0G1EDV3_9BACT
A0A0G1EIR5_9BACT
A0A0G1ETJ6_9BACT
A0A0G1FIE6_9BACT
A0A0G1FV59_9BACT
A0A0G1GXT9_9BACT
A0A0G1HEY4_9BACT
A0A0G1HI80_9BACT
A0A0G1HIU8_9BACT
A0A0G1HQC8_9BACT
A0A0G1IJ82_9BACT
A0A0G1IT21_9BACT
A0A0G1JK61_9BACT
A0A0G1JXZ6_9BACT
A0A0G1K5U3_9BACT
A0A0G1KDH3_9BACT
A0A0G1KEI9_9BACT
A0A0G1L3J4_9BACT
A0A0G1LA93_9BACT
A0A0G1LF05_9BACT
A0A0G1LP86_9BACT
A0A0G1LR99_9BACT
A0A0G1M380_9BACT
A0A0G1M743_9BACT
A0A0G1M7X5_9BACT
A0A0G1MLT0_9BACT
A0A0G1MWI1_9BACT
A0A0G1N7B3_9BACT
A0A0G1NBN6_9BACT
A0A0G1ND12_9BACT
A0A0G1NKV1_9BACT
A0A0G1NYA4_9BACT
A0A0G1P2Z2_9BACT
A0A0G1PDZ0_9BACT
A0A0G1PK65_9BACT
A0A0G1QDW5_9BACT
A0A0G1QIV1_9BACT
A0A0G1RCS9_9BACT
A0A0G1RFF8_9BACT
A0A0G1RGM3_9BACT
A0A0G1RN82_9BACT
A0A0G1S3M2_9BACT
A0A0G1SM49_9BACT
A0A0G1TN82_9BACT
A0A0G1TPU3_9BACT
A0A0G1TQB6_9BACT
A0A0G1UUN5_9BACT
A0A0G1UXJ2_9BACT
A0A0G1VID0_9BACT
A0A0G1VID3_9BACT
A0A0G1VM70_9BACT
A0A0G1VV40_9BACT
A0A0G1VXR8_9BACT
A0A0G1VZ85_9BACT
A0A0G1W4X8_9BACT
A0A0G1WFL2_9BACT
A0A0G1WFQ0_9BACT
A0A0G1WHZ2_9BACT
A0A0G1WNQ8_9BACT
A0A0G1X538_9BACT
A0A0G1X795_9BACT
A0A0G1XIW0_9BACT
A0A0G1XR34_9BACT
A0A0G1XRB7_9BACT
A0A0G1YRP9_9BACT
A0A0G1YX81_9BACT
A0A0G1Z9N5_9BACT
A0A0G2A2T2_9BACT
A0A0G2A7Q9_9BACT
A0A0G2AKJ8_9BACT
A0A0G2HM86_9SYNE
A0A0G2ZNE0_9DELT
A0A0G3BHW5_9BURK
A0A0G3CIA3_9GAMM
A0A0G3EG32_9BACT
A0A0G3ET37_9BURK
A0A0G3GLY8_9CORY
A0A0G3GTM0_9CORY
A0A0G3H2R1_9CORY
A0A0G3HGC0_9CORY
A0A0G3I2J0_LIBAF
A0A0G3M2A8_9FLAO
A0A0G3QH14_KLUIN
A0A0G3V0P2_9ACTN
A0A0G3WKC3_9BACT
A0A0G3X9L2_9SPHN
A0A0G3XF64_9SPHN
A0A0G4B378_9BACT
A0A0G8AZG5_9SYNE
A0A0G9F934_LACPN
A0A0G9H8V3_9GAMM
A0A0G9MRA9_9SPHN
A0A0G9MX88_9SPHN
A0A0H0XLL2_9SPHN
A0A0H0ZYT5_9RHIZ
A0A0H1AWD0_9GAMM
A0A0H1RHU1_9RHIZ
A0A0H2LMY2_PRORE
A0A0H2M7E8_VARPD
A0A0H3J5G2_CLOPA
A0A0H4K9P0_9BACI
A0A0H4KTI4_9RHOB
A0A0H4LAV2_9LACO
A0A0H4NZ37_9BACI
A0A0H4QZT6_9LACO
A0A0H4UT50_9COXI
A0A0H4VCQ9_9SPHN
A0A0H4WW26_9BORD
A0A0H5BAK8_BLAVI
A0A0H5CSN2_9PSEU
A0A0I9TYU8_9MYCO
A0A0J0UXH2_9ACTN
A0A0J0YR58_9NEIS
A0A0J1BJK2_9SPHI
A0A0J1CJB8_9BURK
A0A0J1FF32_9FIRM
A0A0J1G460_9FIRM
A0A0J1GFU7_9BURK
A0A0J1GK91_9GAMM
A0A0J1GXC4_9GAMM
A0A0J1HU00_BACCI
A0A0J5GFQ7_9NEIS
A0A0J5PDN1_9LACT
A0A0J5QHK7_9RHOB
A0A0J5QR35_9BACI
A0A0J5S2Y5_9PAST
A0A0J5T9C7_9BACI
A0A0J6CXC9_9BACI
A0A0J6NQQ3_9NEIS
A0A0J6X0C4_9FIRM
A0A0J7HR54_9BACT
A0A0J7IXH7_9FLAO
A0A0J7JT46_9BURK
A0A0J7Y0Q5_9SPHN
A0A0J8GXB1_9GAMM
A0A0J8VC82_9GAMM
A0A0J8YHV4_9BACT
A0A0J8YVY3_9BACT
A0A0J9EC22_9RHOB
A0A0K0G6D5_9FIRM
A0A0K0U2R4_9RHIZ
A0A0K0XXW3_9GAMM
A0A0K0Y8R8_9RHOB
A0A0K1F2U5_9ACTN
A0A0K1J290_9RHOO
A0A0K1JXY3_9BURK
A0A0K1NF62_9BURK
A0A0K1P841_9DELT
A0A0K1Q8J5_9DELT
A0A0K1RD35_9CORY
A0A0K1XFE0_9GAMM
A0A0K2DB49_9RHIZ
A0A0K2DYM2_PISSA
A0A0K2G6P5_9BACT
A0A0K2M2E4_9NOST
A0A0K2RJ51_9MICC
A0A0K8JDH9_9FIRM
A0A0K8MFM7_9RICK
A0A0K8NW50_IDESA
A0A0K8Q5J5_9MICC
A0A0K9GI08_9BACI
A0A0K9GN81_9BACI
A0A0K9JQE5_9BURK
A0A0K9JZN6_9BURK
A0A0K9Y023_9FLAO
A0A0L0BJD0_9MICC
A0A0L0H2T7_9ENTR
A0A0L0LD34_9BACT
A0A0L0M2Z9_9BURK
A0A0L0M7S9_9BURK
A0A0L0MFC3_9BURK
A0A0L0QR93_VIRPA
A0A0L0TND7_9BURK
A0A0L0W7V8_CLOPU
A0A0L1L1Y3_9BURK
A0A0L6CZ48_9RHOB
A0A0L6TCL9_9BURK
A0A0L6TYL9_9FIRM
A0A0L7T3H9_9GAMM
A0A0L8EL67_9BURK
A0A0L8EWB0_9CLOT
A0A0M0IPU2_9VIBR
A0A0M0L6L7_9BACI
A0A0M0WWF3_9BACI
A0A0M1NT65_9BACI
A0A0M2GVV7_9MICO
A0A0M2HB47_9MICO
A0A0M2HRJ9_9MICO
A0A0M2JT43_9MYCO
A0A0M2KB21_9GAMM
A0A0M2LRD4_9SPHN
A0A0M2LZ20_9MICO
A0A0M2NH36_9FIRM
A0A0M2PK61_9BACI
A0A0M2PUV1_PROHO
A0A0M2R7K6_9PROT
A0A0M2ST44_9BACI
A0A0M2U5F4_9FIRM
A0A0M2V0F8_9BACT
A0A0M2VKI6_9GAMM
A0A0M2VUE6_9BACL
A0A0M2WRC9_9BURK
A0A0M2XKH3_9CORY
A0A0M2XUP2_9SPHI
A0A0M2ZK52_9MYCO
A0A0M3AR13_9SPHN
A0A0M3BLG0_9RHIZ
A0A0M3C209_9SPHI
A0A0M3QD37_SPHS1
A0A0M3RDH3_9BACI
A0A0M3RKA2_9ACTO
A0A0M3TTV6_9GAMM
A0A0M3UGS5_9MICC
A0A0M4CUD5_9DELT
A0A0M4GBS6_9BACI
A0A0M4L3Y3_9GAMM
A0A0M4L8F0_9MICC
A0A0M4M554_9SPHN
A0A0M4M861_9ACTN
A0A0M4QL81_9PSEU
A0A0M5KSI1_9RHIZ
A0A0M6XRK3_9RHOB
A0A0M6YHG5_9RHOB
A0A0M6ZGF6_9RHOB
A0A0M7B9Q4_9RHOB
A0A0M8MG41_9MICO
A0A0M8MHK5_9FLAO
A0A0M8V7C7_9ACTN
A0A0M8XLX1_9ACTN
A0A0M9DPF8_9BACT
A0A0M9E2X0_9DELT
A0A0M9GEF6_9PSED
A0A0M9UEV6_9BACT
A0A0M9ZYH1_9NOCA
A0A0N0E6Y5_9RHOB
A0A0N0E964_9BACI
A0A0N0GPB1_9NEIS
A0A0N0IB60_9GAMM
A0A0N0JDY7_9PROT
A0A0N0JGM4_9SPHN
A0A0N0JWM4_9BRAD
A0A0N0KXQ6_9MICO
A0A0N0TU89_9PSEU
A0A0N0Y485_9ACTN
A0A0N0YBL6_THEVU
A0A0N1B5V7_9PROT
A0A0N1BHV4_9SPHN
A0A0N1C1U1_9SPHN
A0A0N1C7S0_9SPHN
A0A0N1ERH9_9GAMM
A0A0N1J232_9RHOB
A0A0N1L7F7_9SPHN
A0A0N1LAF2_9PROT
A0A0N1LLT9_9PROT
A0A0N1MRK5_9SPHN
A0A0N6ZZ20_9MICO
A0A0N7GSQ4_SPHMC
A0A0N7HIH3_9RHOB
A0A0N7JZA3_9PSEU
A0A0N7LVF9_THAGE
A0A0N7LYZ0_9RHOB
A0A0N7M9W2_9RHOB
A0A0N8GJJ1_9SPHN
A0A0N8H9M0_9BACT
A0A0N8K8D2_9RHOB
A0A0N8KE61_9RHOB
A0A0N9HV32_9PSEU
A0A0N9N8C9_9ACTN
A0A0N9VRE9_9GAMM
A0A0P0CQA9_9FLAO
A0A0P0E5W9_9MICO
A0A0P0GHU8_9BACT
A0A0P0MA14_9BURK
A0A0P0MFC8_9BURK
A0A0P0NDY0_9SPHI
A0A0P0NVL7_9CAUL
A0A0P0URA0_9GAMM
A0A0P1FB49_9RHOB
A0A0P1G0H8_9RHOB
A0A0P1GKV4_9RHOB
A0A0P1GZQ7_9RHOB
A0A0P1IG77_9RHOB
A0A0P1IRB5_9RHOB
A0A0P4UNF0_9CYAN
A0A0P6S808_9STRE
A0A0P6VX37_9RHIZ
A0A0P6WC45_9BACI
A0A0P6X3V0_9CHLR
A0A0P6XF93_9CHLR
A0A0P6XGS8_9CHLR
A0A0P6Y497_9CHLR
A0A0P6YR76_9CHLR
A0A0P6ZKH4_9SPHN
A0A0P7B0Y4_9FLAO
A0A0P7DUW3_9GAMM
A0A0P7HDE8_9MICC
A0A0P7J197_9RHOB
A0A0P7VQ33_9RHOB
A0A0P7VZ90_9RHOB
A0A0P7W1Z4_9RHOB
A0A0P7XD16_9ALTE
A0A0P7XIP5_9RHOB
A0A0P7XU01_9RHOB
A0A0P7XU46_9GAMM
A0A0P7YTF9_9BACT
A0A0P7Z573_9BACT
A0A0P7ZMN0_9CYAN
A0A0P8A6A1_9RHIZ
A0A0P8BVW7_9CYAN
A0A0P8CIU5_9GAMM
A0A0P8WDE5_9CLOT
A0A0P9D5A6_9BACL
A0A0P9EA29_9GAMM
A0A0P9FBG5_9CHLR
A0A0Q0GFH3_9GAMM
A0A0Q0V478_9RHOB
A0A0Q0VFP6_9DELT
A0A0Q0VT57_9BACT
A0A0Q0YHM1_9CORY
A0A0Q0ZJJ6_9SPHI
A0A0Q1CFR8_9FLAO
A0A0Q1CG87_9DELT
A0A0Q1GR35_9DEIO
A0A0Q2QAG8_MYCGO
A0A0Q3BI60_9RHOB
A0A0Q3L0V7_9BRAD
A0A0Q3VYJ1_9BACI
A0A0Q3W779_9BACI
A0A0Q3WLX1_9BACI
A0A0Q4BWP2_9SPHN
A0A0Q4CQJ6_9SPHN
A0A0Q4FYF0_9SPHN
A0A0Q4GWY5_9MICO
A0A0Q4H0E4_9BURK
A0A0Q4J2D1_9SPHN
A0A0Q4KXA9_9SPHN
A0A0Q4KYR3_9SPHN
A0A0Q4MNH5_9GAMM
A0A0Q4R617_9BACL
A0A0Q4V6U7_9MICO
A0A0Q4XE84_9RHIZ
A0A0Q4XZT9_9RHIZ
A0A0Q4YAL2_9BURK
A0A0Q5AT27_9MICO
A0A0Q5C9T1_9MICO
A0A0Q5CLG3_9BURK
A0A0Q5DCH0_9RHIZ
A0A0Q5ECN3_9MICO
A0A0Q5GD27_9RHIZ
A0A0Q5H4X5_9BURK
A0A0Q5LLT9_9MICO
A0A0Q5M5H2_9MICO
A0A0Q5MC75_9BURK
A0A0Q5N5Y6_9MICO
A0A0Q5P125_9BURK
A0A0Q5PGR4_9SPHN
A0A0Q5Q0C8_9FLAO
A0A0Q5QL78_9ACTN
A0A0Q5RE20_9SPHN
A0A0Q5TL19_9BACT
A0A0Q5U3H1_9SPHI
A0A0Q5UJR7_9FLAO
A0A0Q5VFC4_9CAUL
A0A0Q5WAM4_9RHIZ
A0A0Q5YZP1_9BURK
A0A0Q5Z9F6_9RHIZ
A0A0Q5ZG02_9BRAD
A0A0Q6BCE9_9PROT
A0A0Q6BTN2_9RHIZ
A0A0Q6CK14_9RHIZ
A0A0Q6E1I2_9RHIZ
A0A0Q6ET24_9RHIZ
A0A0Q6F897_9ACTN
A0A0Q6G5D6_9RHIZ
A0A0Q6KQ85_9BRAD
A0A0Q6KY20_9SPHN
A0A0Q6L8L4_9RHIZ
A0A0Q6MTH0_9BURK
A0A0Q6PMS5_9MICO
A0A0Q6RK79_9MICO
A0A0Q6SQY7_9RHIZ
A0A0Q6W4X4_9BURK
A0A0Q6XQI2_9BURK
A0A0Q6Z5Q8_9BRAD
A0A0Q7AKX9_9BURK
A0A0Q7D1A1_9CAUL
A0A0Q7E167_9CAUL
A0A0Q7EFV0_9RHIZ
A0A0Q7IBD1_9RHIZ
A0A0Q7NYF9_9RHIZ
A0A0Q7PJF1_9GAMM
A0A0Q7RM10_9CAUL
A0A0Q7SSL6_9CAUL
A0A0Q7SUT8_9BURK
A0A0Q7T6L7_9MICO
A0A0Q7TA91_9RHIZ
A0A0Q7U8E7_9MICO
A0A0Q7WLX2_9RHIZ
A0A0Q7XXK8_9RHIZ
A0A0Q7YG52_9SPHN
A0A0Q8APB6_9RHIZ
A0A0Q8B0V1_9RHIZ
A0A0Q8FAN5_9GAMM
A0A0Q8LQ49_9MICO
A0A0Q8NPK1_9RHIZ
A0A0Q8QJ71_9SPHN
A0A0Q8QY41_9BURK
A0A0Q8R1J1_9SPHN
A0A0Q8RJN2_9BURK
A0A0Q8V3Z8_9MICO
A0A0Q8XLA2_9SPHN
A0A0Q9EJL7_9GAMM
A0A0Q9EZE7_9RHIZ
A0A0Q9I4H7_9BRAD
A0A0Q9IZC9_9BRAD
A0A0Q9JDC8_9MICO
A0A0Q9K138_9BACL
A0A0Q9LU29_9MICC
A0A0Q9LWH5_9BACL
A0A0Q9N8Q6_9MICC
A0A0Q9PTJ5_9GAMM
A0A0Q9R2H8_9MICC
A0A0Q9TF26_9BACL
A0A0Q9XWB8_9BACI
A0A0Q9YID0_9COXI
A0A0Q9YJR6_9COXI
A0A0Q9ZMS7_9FLAO
A0A0R0AS59_9GAMM
A0A0R0BW42_9GAMM
A0A0R0C810_9GAMM
A0A0R0CLF7_9GAMM
A0A0R0D4W5_9GAMM
A0A0R0DSB4_9GAMM
A0A0R0E0T4_9GAMM
A0A0R0LJF7_9PROT
A0A0R0MLV7_9BURK
A0A0R1GY60_9LACO
A0A0R1H0S1_9LACO
A0A0R1HI51_9LACO
A0A0R1HX18_9LACO
A0A0R1IZ43_9LACO
A0A0R1JP78_9LACO
A0A0R1K828_9LACO
A0A0R1LWF6_9LACO
A0A0R1MEY3_9LACO
A0A0R1MHX9_9LACO
A0A0R1MKK2_9LACO
A0A0R1PEE7_9LACO
A0A0R1QE79_9LACO
A0A0R1QFQ8_9LACO
A0A0R1RIE9_9LACO
A0A0R1RP11_9LACO
A0A0R1RU15_9LACO
A0A0R1S617_9LACO
A0A0R1UJW7_9LACO
A0A0R1UNX1_9LACO
A0A0R1VAC9_9LACO
A0A0R1VLR1_9LACO
A0A0R1VZE8_9LACO
A0A0R1W8N9_9LACO
A0A0R1WKA9_9LACO
A0A0R1XAM2_9LACO
A0A0R1XHD6_9LACO
A0A0R1XQE4_9LACO
A0A0R1Y1F4_9LACO
A0A0R1YEL4_9LACO
A0A0R1YHY4_9LACO
A0A0R1ZDX3_9LACO
A0A0R1ZTM6_9LACO
A0A0R1ZW01_9LACO
A0A0R2A1M0_9LACO
A0A0R2A9Y1_9LACO
A0A0R2AQH8_9LACO
A0A0R2AYA3_9LACO
A0A0R2B8R0_LACCL
A0A0R2BSE6_9LACO
A0A0R2C4Z1_9LACO
A0A0R2CLX9_9LACO
A0A0R2CQ43_9LACO
A0A0R2CRW5_9LACO
A0A0R2CTZ1_9LACO
A0A0R2DJC6_9LACO
A0A0R2EKR5_9LACO
A0A0R2F6E8_9LACO
A0A0R2FFU6_9LACO
A0A0R2FV81_9LACT
A0A0R2GV98_9LACO
A0A0R2H461_WEIVI
A0A0R2HHA1_9LACT
A0A0R2I306_9LACO
A0A0R2I883_CARDV
A0A0R2INK3_9LACO
A0A0R2JCA2_9LACT
A0A0R2JVE8_9LACO
A0A0R2KGJ2_9LACO
A0A0R2L9U6_9LACO
A0A0R2LHC6_9LACO
A0A0R2LYH1_9LACO
A0A0R2M4Z6_9LACO
A0A0R2MWK4_9LACO
A0A0R2NJ04_9LACO
A0A0R2PDV6_9ACTN
A0A0R2Q9K2_9ACTN
A0A0R2QR05_9ACTN
A0A0R2RZP3_9FLAO
A0A0R2SHN7_9FLAO
A0A0R2SRH7_9GAMM
A0A0R2TFQ3_9FLAO
A0A0R2TG87_9FLAO
A0A0R2TQ79_9RHOB
A0A0R2TY66_9GAMM
A0A0R2U8P7_9CYAN
A0A0R2UE73_9GAMM
A0A0R2VJ16_9SPHI
A0A0R2W7E2_9GAMM
A0A0R2WWP7_9FLAO
A0A0R2X8D2_9BACT
A0A0R2XST0_9BACT
A0A0R3JRU6_9CLOT
A0A0R3N801_9BRAD
A0A0S1S7Z1_9FLAO
A0A0S1SSZ1_9BACT
A0A0S1Y2X7_9BORD
A0A0S2DET5_LYSEN
A0A0S2E4L7_9GAMM
A0A0S2EL10_9RHIZ
A0A0S2HWW7_9BACT
A0A0S2JHS1_9GAMM
A0A0S2K352_9GAMM
A0A0S2KDS9_9GAMM
A0A0S2TDH3_9GAMM
A0A0S2W170_9FIRM
A0A0S3EY20_9SPHN
A0A0S3FNH6_9FLAO
A0A0S3PJL9_9NOSO
A0A0S3QS88_9AQUI
A0A0S4KUJ4_9BACT
A0A0S4NXV0_9BURK
A0A0S6WYG4_9SPHN
A0A0S7BNA9_9CHLR
A0A0S7BXG0_9CHLR
A0A0S7C5T7_9BACT
A0A0S7WF17_9CHLR
A0A0S7WLG3_9BACT
A0A0S7WXC9_9BACT
A0A0S7X0M9_9DELT
A0A0S7X4A8_9BACT
A0A0S7XA49_9BACT
A0A0S7XCE8_9BACT
A0A0S7XL17_9BACT
A0A0S7Y080_9COXI
A0A0S7Y125_9BACT
A0A0S7Y9G3_9BACT
A0A0S7YDY0_9BACT
A0A0S7YEA4_9BACT
A0A0S7YPV1_9DELT
A0A0S7Z737_9GAMM
A0A0S7ZDC6_9SPIR
A0A0S7ZE75_9BACT
A0A0S8A9M6_9GAMM
A0A0S8AIM8_9DELT
A0A0S8ANT4_9BACT
A0A0S8AVI3_9BACT
A0A0S8AX25_9PROT
A0A0S8B135_9CHLR
A0A0S8BHB6_9PROT
A0A0S8BPR5_9PROT
A0A0S8C907_9PROT
A0A0S8CRI9_9DELT
A0A0S8CVE3_9BACT
A0A0S8DKI8_9BACT
A0A0S8DSA8_9BACT
A0A0S8DTH1_9BACT
A0A0S8DU77_9GAMM
A0A0S8EIE0_9CHLR
A0A0S8EP13_9DELT
A0A0S8F7Q1_9GAMM
A0A0S8FMN1_9GAMM
A0A0S8FV90_9BACT
A0A0S8FZK8_9BACT
A0A0S8G1D2_9BACT
A0A0S8G1K7_9BACT
A0A0S8GFI9_9BACT
A0A0S8GRH1_9BACT
A0A0S8GTE5_9BACT
A0A0S8H5H7_9BACT
A0A0S8H762_9BACT
A0A0S8HF08_9BACE
A0A0S8I3A2_9CHLR
A0A0S8IA18_9DELT
A0A0S8ING2_9BACT
A0A0S8ITU0_9BACT
A0A0S8J3D9_9BACT
A0A0S8JZB7_9BACT
A0A0S8K626_9BACE
A0A0S8K8N6_9BACT
A0A0S8KEM0_9BACE
A0A0S8KNK5_9CHLR
A0A0S8KP17_9BACT
A0A0S8L4A3_9PROT
A0A0S9C609_9MICC
A0A0S9CIR3_9SPHN
A0A0S9DAI5_9MICC
A0A0S9MSM5_9BURK
A0A0T0PUU6_9SPHN
A0A0T1WE18_9MYCO
A0A0T1WS36_9RHIZ
A0A0T2KWV6_9MICO
A0A0T2QGH9_9SPHN
A0A0T2YIV3_9BURK
A0A0T5NU80_9RHOB
A0A0T5PEI6_9RHOB
A0A0T5ZJB6_9CHLR
A0A0T5ZQZ6_9BACT
A0A0T6A7D8_9BACT
A0A0T6AFD4_9DELT
A0A0T6AJU1_9BACT
A0A0T6AP23_9BACT
A0A0T6UP17_9PSED
A0A0T7BMR8_9CYAN
A0A0T7RPW5_SALET
A0A0T9L896_9GAMM
A0A0U1A273_9MYCO
A0A0U1ALG3_9MYCO
A0A0U1L2F1_9FIRM
A0A0U1NL50_9RHOB
A0A0U1PYB3_9BURK
A0A0U1QMB4_9BACL
A0A0U2N5N3_9BACL
A0A0U2T8Z1_9BURK
A0A0U2UNY7_9BACL
A0A0U2W6Z9_9STRE
A0A0U2WDX3_9BACL
A0A0U2WPH3_9MICC
A0A0U3AA14_9ALTE
A0A0U3CHQ3_9BURK
A0A0U3E970_9LACT
A0A0U3FB65_9MOLU
A0A0U3FTH0_9MICC
A0A0U3KFM3_9FLAO
A0A0U3N1P6_9RHOB
A0A0U3NS55_9BACI
A0A0U4BJ06_9BACT
A0A0U4H4S0_9MICO
A0A0U4N9D3_9GAMM
A0A0U4W439_9BACT
A0A0U5L092_9GAMM
A0A0U9HNH4_9THEO
A0A0V1QT85_9FLAO
A0A0V2F4K6_CAUVI
A0A0V7ZX19_9CYAN
A0A0V8H3K5_9BACI
A0A0V8IM29_9BACI
A0A0V8JHL7_9BACI
A0A0V8QCK4_9FIRM
A0A0W0AB97_9PROT
A0A0W0GJS1_9CHLR
A0A0W0R2G9_9GAMM
A0A0W0S338_9GAMM
A0A0W0TV15_9GAMM
A0A0W0U485_9GAMM
A0A0W0VG91_9GAMM
A0A0W0VNI6_9GAMM
A0A0W0VPP2_9GAMM
A0A0W0VTG9_9GAMM
A0A0W0WR42_9GAMM
A0A0W0X3S1_9GAMM
A0A0W0XM39_9GAMM
A0A0W0XYC5_9GAMM
A0A0W0Z073_LEGSP
A0A0W0Z0B8_9GAMM
A0A0W0ZSH5_9GAMM
A0A0W1AF47_9GAMM
A0A0W1AK94_9GAMM
A0A0W1DRT0_9SPHN
A0A0W1KHH7_9ACTO
A0A0W1QFZ4_9SPHN
A0A0W1RW92_9GAMM
A0A0W1SB00_9GAMM
A0A0W1STA4_9GAMM
A0A0W7WBU3_9MICO
A0A0W7WFF3_9RHOB
A0A0W7Z3H0_9BURK
A0A0W8ELQ2_9BACT
A0A0W8I291_9MICO
A0A0W8JI35_9VIBR
A0A0X1RWC3_9BACL
A0A0X1T748_PSEAA
A0A0X1TJN3_9FIRM
A0A0X3T6T7_9GAMM
A0A0X3TNF8_9RHOB
A0A0X3TTN6_9RHOB
A0A0X3U9E6_9GAMM
A0A0X3Y7Z2_9GAMM
A0A0X7B9X6_9FLAO
A0A0X8BVX4_9PSED
A0A0X8F8E9_9LACT
A0A0X8FKY0_9LACT
A0A0X8G8G7_9FLAO
A0A0X8GLZ6_9BURK
A0A0X8JCF0_9FLAO
A0A0X8JEF7_9ACTO
A0A0X8JQR2_9DELT
A0A0X8JSW5_9FUSO
A0A0X8R2L2_9SPHN
A0A0X8RIV2_9MICO
A0A100W4A9_9MYCO
A0A100YWI4_9ACTN
A0A101EFL1_9BACT
A0A101F8F1_9FIRM
A0A101FLB1_9BACT
A0A101G2V3_9ACTN
A0A101G7B5_9FIRM
A0A101GH42_9BACT
A0A101H427_9CHLR
A0A101HFA8_9BACT
A0A101HHN6_9BACT
A0A101HVT0_9BACT
A0A101I257_9BACT
A0A101I6I1_9BACT
A0A101IDY5_9CHLR
A0A101KMK4_RHILI
A0A101V7S1_9FIRM
A0A101VMU5_9SPHN
A0A101VTI7_9FIRM
A0A101VYF4_9BACT
A0A101WAL6_9FLAO
A0A101WN97_9FIRM
A0A101WPD3_9FIRM
A0A103E166_9BURK
A0A109B956_9BURK
A0A109BAF4_HYPSL
A0A109JF36_9BRAD
A0A109LMN6_9SPHN
A0A109LX17_9SPHN
A0A109RDH1_9LACT
A0A109UGB6_9FIRM
A0A110A6X1_CLOPR
A0A110AVT2_9CYAN
A0A117J2X9_9FIRM
A0A117KIA7_9GAMM
A0A117KNU4_9DELT
A0A117KY61_9THEO
A0A117LMK0_9BACT
A0A117LRC2_9FIRM
A0A117M4G0_9BACT
A0A117MSZ9_9BRAD
A0A117S6Y3_9SPHN
A0A117SY90_9BACL
A0A117UPY3_9BACT
A0A117UYQ0_9SPHN
A0A117UZR0_9SPHN
A0A120D6Z8_9BACT
A0A120JWC0_9GAMM
A0A124EFP5_9FIRM
A0A124FTX7_9BACT
A0A125BD06_THIDE
A0A125TZU6_9GAMM
A0A126NZH8_9BRAD
A0A126P733_9BACT
A0A126RP33_9SPHN
A0A126T2B4_9GAMM
A0A126UYZ9_9RHOB
A0A126Z5X9_9MICO
A0A126Z7N5_9BURK
A0A126ZVM6_9MICC
A0A127CLG1_9RHIZ
A0A127F674_9RHIZ
A0A127F9Y9_9GAMM
A0A127JNQ4_9BURK
A0A127MEA1_9SPHN
A0A127V7J3_9SPHI
A0A127W496_SPOPS
A0A132BTQ2_9RHOB
A0A132HSJ5_9BACT
A0A132HW73_9BACT
A0A132NDR6_BACSC
A0A132PJX8_9MYCO
A0A132SQ26_9MYCO
A0A133PZ76_9BACT
A0A133Q3X6_STALU
A0A133SJF2_9FIRM
A0A133XNC2_9RHOO
A0A133XWF1_9ACTN
A0A133Y0C4_9BACT
A0A133Y3A9_9BACT
A0A133YCH9_9FIRM
A0A133YTQ2_9FIRM
A0A133Z426_9ACTN
A0A133ZLG5_9CORY
A0A133ZU78_9BACL
A0A134AI63_9FIRM
A0A134CA50_9FIRM
A0A135I0P6_9RHIZ
A0A135I7I8_9GAMM
A0A135L728_9BACI
A0A135WP81_9BACL
A0A136FTF0_9PSED
A0A136H120_9GAMM
A0A136HK90_9GAMM
A0A136I0L3_9ALTE
A0A136I3J8_9ALTE
A0A136K735_9BACT
A0A136KJ07_9BACT
A0A136KJL8_9BACT
A0A136KPI4_9BACT
A0A136KSI0_9CHLR
A0A136LFQ5_9BACT
A0A136LYC1_9BACT
A0A136M482_9BACT
A0A136MNS2_9BACT
A0A136MX16_9BACT
A0A136N930_9BACT
A0A136NGF2_9BACT
A0A136NR18_9CHLR
A0A136PGF0_9BACT
A0A136Q1A8_9FIRM
A0A136WI03_9FIRM
A0A137SUZ1_9FIRM
A0A138AIM8_9ACTN
A0A139B926_9BIFI
A0A139BSH5_9PROT
A0A139C1F2_9GAMM
A0A139CWS9_9FIRM
A0A139D3N4_9FIRM
A0A139DJP9_9ALTE
A0A139DQN2_9DELT
A0A139NH02_9STRE
A0A139NLG2_9STRE
A0A139NUE2_9STRE
A0A139P1Y8_9STRE
A0A139R610_9LACT
A0A139SKH2_9BACT
A0A139SPV0_9BACT
A0A139SXL4_9GAMM
A0A139TFF6_9FIRM
A0A139TRS3_9BACT
A0A139VN14_MYCPH
A0A139X827_9CYAN
A0A140L818_9THEO
A0A140LAV0_9CLOT
A0A142EIJ4_9BACT
A0A142HDC5_9BACT
A0A142HWL3_9SPHI
A0A142LAQ2_9RHOB
A0A142LJI2_9PROT
A0A142MDF3_AMIAI
A0A142WPP8_9PLAN
A0A142Y017_9PLAN
A0A142YDM8_9PLAN
A0A143B3B4_9DELT
A0A143BHN2_9BACT
A0A143DBU8_9PROT
A0A143G3B5_9GAMM
A0A143HGR1_9BACL
A0A143HNA7_9GAMM
A0A143PI77_9BACT
A0A143Z7H0_9LACT
A0A146GEF3_9BACT
A0A147ECN3_9SPHN
A0A147ENG4_9MICO
A0A147GT88_9BURK
A0A147K3R7_9BACI
A0A148KLH9_9ALTE
A0A148N4E2_9GAMM
A0A149W0F8_9PROT
A0A150AK37_9BACT
A0A150KM46_9BACI
A0A150M2K4_9BACI
A0A150N3Z5_9BACI
A0A150WQP9_BDEBC
A0A150Y5E1_9FIRM
A0A150YJ05_9BACI
A0A151AKQ3_9CLOT
A0A151AUR8_9CLOT
A0A151BUV6_9MICO
A0A154BUS3_9FIRM
A0A154WGC7_9PROT
A0A157S5D8_9BORD
A0A157SKU4_9BORD
A0A158M148_9BORD
A0A159ZAS2_9RHOB
A0A160DV80_9GAMM
A0A160F3C8_9BACI
A0A160FDY9_9BACI
A0A160FLC7_9BURK
A0A160IJ90_9BACI
A0A160JC30_9SPHN
A0A160JGZ7_9PROT
A0A160KUK8_9MICO
A0A160MXK3_9GAMM
A0A161LFK3_9PORP
A0A162GHX0_9MICO
A0A162HR41_9DELT
A0A162MSR7_9CYAN
A0A162NVK3_9BACT
A0A162QDH1_9CLOT
A0A163A981_9FLAO
A0A163IDA7_9MICO
A0A163V9F8_9BACT
A0A163W7E6_9RHOB
A0A163Z4I4_9BRAD
A0A164IRC6_9NOCA
A0A165EN83_9NEIS
A0A165Q9Q2_9SPHN
A0A165QZI7_9SPHN
A0A165S4N4_9MICO
A0A165UMP5_9GAMM
A0A165VGJ5_9GAMM
A0A165X5W3_9BACI
A0A166CHR4_9GAMM
A0A166KYP9_9GAMM
A0A166Q3U5_9RHOB
A0A167D4U8_9BACL
A0A167K9R1_9FLAO
A0A167WPM3_9FLAO
A0A168QG40_9BACL
A0A171DK48_9ACTN
A0A171DWP5_9MICO
A0A171KSS5_9BURK
A0A172Q8D2_9STRE
A0A172RZM8_9ACTN
A0A172TAX3_9DEIO
A0A172TFQ8_9BACL
A0A172TX18_9BACT
A0A172UCJ8_9GAMM
A0A172UIY1_9MYCO
A0A172X7Y4_9MICO
A0A172YH85_9GAMM
A0A172ZC05_9BACL
A0A176EVG9_9RHOB
A0A176H1B9_9GAMM
A0A176J2R8_9BACI
A0A176TAN7_9FLAO
A0A176VAI6_9PSED
A0A177H9P7_9RHOB
A0A177KPQ2_9BACL
A0A177NX36_9RHIZ
A0A177P7N6_9GAMM
A0A177PXW2_9BACT
A0A177QR96_9PROT
A0A177YJ41_9NOCA
A0A180EMZ2_9BACT
A0A1A6C745_9GAMM
A0A1B1KM61_SERPL
A0P756_9PROT
A0RQ12_CAMFF
A0YC03_9GAMM
A0YKV2_LYNSP
A0Z9G8_9GAMM
A0ZF29_NODSP
A1HM03_9FIRM
A1QZP8_BORT9
A1ZHK5_9BACT
A2U0R0_9FLAO
A3I245_9BACT
A3J0I9_9FLAO
A3JQX1_9RHOB
A3K5T2_9RHOB
A3SMB0_ROSNI
A3TVP2_PSEBH
A3U8N8_CROAH
A3UFL2_9RHOB
A3V5I9_9RHOB
A3VEU3_9RHOB
A3W9V3_9SPHN
A3WNY3_9GAMM
A3XFS9_9RHOB
A3XLP2_LEEBM
A3YYJ7_9SYNE
A3Z7Z6_9SYNE
A3ZPF3_9PLAN
A4A871_9GAMM
A4AKA6_9ACTN
A4AW70_MARSH
A4BJR1_9GAMM
A4BTS9_9GAMM
A4BYW4_9FLAO
A4C5P7_9GAMM
A4CQ52_ROBBH
A4CVI2_SYNPV
A4EE86_9RHOB
A4EWG5_9RHOB
A5PBC3_9SPHN
A5Z8F7_9FIRM
A6CFS9_9PLAN
A6CQS4_9BACI
A6D0M2_9VIBR
A6DLE7_9BACT
A6EE66_9SPHI
A6EQL1_9BACT
A6FW63_9RHOB
A6GJ38_9DELT
A6GQQ6_9BURK
A6M375_CLOB8
A6NPP6_9FIRM
A6QBG5_SULNB
A6VYC2_MARMS
A7GX56_CAMC5
A7I2G0_CAMHC
A7T784_NEMVE
A7ZBY4_CAMC1
A8PNG0_9COXI
A8T586_9VIBR
A8TUE2_9PROT
A8UTV5_9AQUI
A8V1G7_9AQUI
A9BB08_PROM4
A9BMI5_DELAS
A9CVW4_HOEPD
A9DWH3_9RHOB
A9E302_9FLAO
A9GQA8_SORC5
A9H477_GLUDA
A9WV46_RENSM
B0PF09_9FIRM
B0RIG9_CLAMS
B0SRY7_LEPBP
B0VGB5_CLOAI
B0VPL7_ACIBS
B1BDS9_CLOBO
B1C5H1_9FIRM
B1C8Q0_9FIRM
B1XPL9_SYNP2
B1Y1E2_LEPCP
B1ZW44_OPITP
B2FR76_STRMK
B2GFE9_KOCRD
B2HKD9_MYCMM
B2J7Q3_NOSP7
B2KES1_ELUMP
B2U9S8_RALPJ
B2UKM6_AKKM8
B2V5M8_SULSY
B3DWR4_METI4
B3PKH1_CELJU
B3PM36_MYCA5
B4D3F8_9BACT
B4U725_HYDS0
B4WLM8_SYNS7
B5CNJ4_9FIRM
B5JP11_9BACT
B5JX16_9GAMM
B5WVA5_9BURK
B5Y7S4_COPPD
B5YKY1_THEYD
B6AVX5_9RHOB
B6G1R1_9FIRM
B6GD96_9ACTN
B6IPI9_RHOCS
B6WWA4_9DELT
B6YRD5_AZOPC
B7AJC4_BACEV
B7CCG8_9FIRM
B7RIF7_9RHOB
B7RU97_9GAMM
B8GPJ5_THISH
B8HBY0_PSECP
B8J3Z8_DESDA
B8KYG4_9GAMM
B9CMB3_9ACTN
B9KI47_ANAMF
B9KXL7_THERP
B9L9M2_NAUPA
B9NLX3_9RHOB
B9R028_LABAD
B9XNI6_PEDPL
B9Y574_9FIRM
C0AYK4_9GAMM
C0BJB3_FLABM
C0C555_9FIRM
C0CVS1_9FIRM
C0EFC1_9FIRM
C0N3Y3_9GAMM
C0QUF6_PERMH
C0W535_9ACTO
C0XU46_9CORY
C1A7E6_GEMAT
C1DVK7_SULAA
C2BD43_9FIRM
C2CS93_CORST
C2D5M6_LACBR
C2ETB0_9LACO
C2GJF2_9CORY
C2L1L4_9FIRM
C2W2N6_BACCE
C2WXK3_BACCE
C3JBL4_POREA
C3PJQ4_CORA7
C3WC79_FUSMR
C3XBH7_OXAFO
C4FAR9_9ACTN
C4FCI3_9BIFI
C4GCY7_9FIRM
C4IMY2_CLOBU
C4LG86_CORK4
C4S7M0_YERMO
C4XFW1_MYCFP
C4Z4W0_EUBE2
C4ZB58_AGARV
C4ZNJ7_THASP
C5AFH8_BURGB
C5B044_METEA
C5BMI9_TERTT
C5BXR8_BEUC1
C5C8M1_MICLC
C5EW77_9FIRM
C5J6H8_MYCCR
C5NYK2_9BACL
C5R927_WEIPA
C5T6I7_ACIDE
C6CST7_PAESJ
C6HVG6_9BACT
C6J6T8_9BACL
C6JNN3_FUSVA
C6LLU9_9FIRM
C6PYY1_9CLOT
C6RFS5_9PROT
C6RNL6_ACIRA
C6W4L9_DYAFD
C6WF42_ACTMD
C6WV64_METML
C6X6G5_FLAB3
C6XEE7_METGS
C6XQ42_HIRBI
C6Y2L6_PEDHD
C7DBS3_9RHOB
C7GZD8_9FIRM
C7H4D4_9FIRM
C7HUE9_9FIRM
C7JAT5_ACEP3
C7LT99_DESBD
C7M1M5_ACIFD
C7M3T9_CAPOD
C7MLT5_CRYCD
C7N1L1_SLAHD
C7N9F2_LEPBD
C7PL48_CHIPD
C7Q5M9_CATAD
C7RH59_ANAPD
C7RK79_ACCPU
C7XWB1_9LACO
C8NBE4_9GAMM
C8NIJ4_9LACT
C8PCQ3_9LACO
C8PFQ8_9PROT
C8PX50_9PROT
C8RWP7_9RHOB
C8W2Q1_DESAS
C8W8W5_ATOPD
C8WM36_EGGLE
C8WQ68_ALIAD
C8X0I0_DESRD
C8X8B2_NAKMY
C9A4W4_ENTCA
C9KLD0_9FIRM
C9LG77_9BACT
C9LV56_SELS3
C9MVQ7_9FUSO
C9P3Q0_VIBME
C9R332_AGGAD
C9RAF9_AMMDK
C9RQ73_FIBSS
D0BM76_9LACT
D0CUE0_RUELI
D0D4P1_9RHOB
D0GI84_9FUSO
D0J5A5_COMT2
D0KYU7_HALNC
D0LDF1_GORB4
D0LUK9_HALO1
D0MFZ4_RHOM4
D0WJW2_9ACTO
D0YZ13_PHODD
D1AIJ3_SEBTE
D1AX70_STRM9
D1B5E4_THEAS
D1BKF7_SANKS
D1BPK3_VEIPT
D1C2B5_SPHTD
D1CE63_THET1
D1KE25_9GAMM
D1NVX0_9BIFI
D1PMB0_9FIRM
D1PYM0_9BACT
D1VUH0_9FIRM
D1VYQ5_9BACT
D1Y7I7_9BACT
D2BCW1_STRRD
D2MMY3_9FIRM
D2NPN6_ROTMD
D2Q7T9_BIFDB
D2QP42_SPILD
D2R5L1_PIRSD
D2RLY0_ACIFV
D2TLU9_CITRI
D2UCC2_XANAP
D2Z3X5_9BACT
D3AH95_9CLOT
D3DJH8_HYDTT
D3E871_GEOS4
D3ENN4_ATETH
D3FFA4_CONWI
D3FQX5_BACPE
D3HP20_LEGLN
D3IAE8_9BACT
D3IIA8_9BACT
D3LTS5_9FIRM
D3PAN2_DEFDS
D3PR33_MEIRD
D3Q2M0_STANL
D3R2B4_MAGIU
D3RN92_ALLVD
D3SBD9_THISK
D3SMZ3_THEAH
D3V0A2_XENBS
D3VL63_XENNA
D4BLT9_BIFBR
D4CRI6_9FIRM
D4DTN8_NEIEG
D4DW57_SEROD
D4GLS8_PANAM
D4H3N1_DENA2
D4HYJ3_ERWAC
D4INH5_9BACT
D4IXH7_BUTFI
D4JAU9_9FIRM
D4JWY8_9FIRM
D4K399_9FIRM
D4K5Q9_9FIRM
D4KI08_9FIRM
D4KUE0_9FIRM
D4LF50_RUMC1
D4LIY9_9FIRM
D4LW81_9FIRM
D4M192_9FIRM
D4MXF3_ANAHA
D4S387_9FIRM
D4TRJ5_9CYAN
D4W3M5_9FIRM
D4XHJ5_9BURK
D4XWN0_9MOLU
D4YEX8_9LACT
D4YMN4_9MICO
D4YS36_9LACO
D4Z3V6_SPHJU
D4ZM53_SHEVD
D5A417_ARTPN
D5ANY3_RHOCB
D5BJA6_ZUNPS
D5BTY7_PUNMI
D5C2S8_NITHN
D5CRB8_SIDLE
D5DUS7_BACMQ
D5E6D9_MYCCM
D5EEX4_AMICL
D5ELW8_CORAD
D5ERI9_PRER2
D5H1E2_LACCS
D5MLV5_9BACT
D5P924_9MYCO
D5QHN8_KOMHA
D5RKM3_9PROT
D5SRK7_PLAL2
D5UN84_TSUPD
D5VBQ6_MORCB
D5WRF4_KYRT2
D5X276_THIK1
D5X8W6_THEPJ
D6DE72_CLOSC
D6GTJ9_FILAD
D6S3W8_9LACO
D6SKE4_9DELT
D6TPG7_9CHLR
D6XV18_BACIE
D6YAG5_THEBD
D6Z317_DESAT
D6ZFE1_SEGRD
D6ZJS2_MOBCV
D7A2V6_STAND
D7B0B0_NOCDD
D7BEM8_MEISD
D7BL02_ARCHD
D7CT22_TRURR
D7DPX1_METV0
D7E421_NOSA0
D7GIJ5_PROFC
D7GVD1_9FIRM
D7JF96_9BACT
D7MZS0_9NEIS
D7N8X1_9FIRM
D7NG37_9BACT
D7UV91_LISGR
D7VRL3_9SPHI
D7WBG1_9CORY
D8DY60_PREBR
D8EZ10_9DELT
D8IR30_HERSS
D8JZK1_DEHLB
D8MDU5_LEUGG
D8MP20_ERWBE
D8PA01_9BACT
D9QDS3_CORP2
D9QL49_BRESC
D9QSP6_ACEAZ
D9R1S8_CLOSW
D9RXI6_PREMB
D9S0K1_THEOJ
D9SFA9_GALCS
D9SMQ6_CLOC7
E0DBW8_9CORY
E0E2K6_9FIRM
E0IDD1_9BACL
E0MR45_9RHOB
E0NFK1_PEDAC
E0NNR8_9FIRM
E0NV47_9BACT
E0QMZ4_9ACTO
E0RXD8_BUTPB
E0SDW9_DICD3
E0TE20_PARBH
E0U7K5_CYAP2
E1KMW7_9BACT
E1L187_9ACTN
E1M5I3_9STRE
E1QJN2_DESB2
E1QXF3_OLSUV
E1R8A2_SPISS
E1SGE5_PANVC
E1SWA3_FERBD
E1T6T5_BURSG
E1VA95_HALED
E1VQ49_9GAMM
E1VSE8_GLUAR
E1X1S4_HALMS
E2CED5_9RHOB
E2SHN1_9FIRM
E2Z9H8_9FIRM
E2ZID1_9FIRM
E3BGQ3_9VIBR
E3C871_9LACO
E3CZJ8_9BACT
E3D798_GARV3
E3DRT0_HALPG
E3EGB2_PAEPS
E3F433_KETVY
E3FKY1_STIAD
E3GJH5_EUBLK
E3H4P2_ROTDC
E3HB43_ILYPC
E3I2W6_RHOVT
E3PR29_CLOSD
E4KR13_9LACT
E4L069_9FIRM
E4PPG0_MARAH
E4RPC8_HALHG
E4RUW1_LEAB4
E4T3C9_PALPW
E4TJT6_CALNY
E4TSY8_MARTH
E4U901_OCEP5
E5AQH3_PARRH
E5BH34_9FUSO
E5UJF5_NEIMU
E5WTF0_9BACI
E5Y8D4_BILWA
E6JCG9_9ACTN
E6K2A0_PARDN
E6KAN2_9BACT
E6KTK7_9ACTO
E6LCR3_9ENTE
E6MJ14_9FIRM
E6MKP0_9BACT
E6S875_INTC7
E6SVD7_BACT6
E6TRM3_BACCJ
E6U6M2_ETHHY
E6UDZ2_RUMA7
E6VW13_DESAO
E6W9E9_PANSA
E6WUS8_PSEUU
E6X0L6_NITSE
E6X883_CELAD
E7GB08_9FIRM
E7GU22_CLOSY
E7MLL9_9FIRM
E7N6B5_9ACTO
E7NS50_TREPH
E7RT03_9BACT
E7RXB7_9BURK
E8JI83_9ACTO
E8LBC9_9FIRM
E8LMT6_9GAMM
E8MZ27_ANATU
E8N7X3_MICTS
E8R2R2_ISOPI
E8REJ0_DESPD
E8RL77_ASTEC
E8SIL5_STAPH
E8TMS4_MESCW
E8U601_DEIML
E8UE16_TAYEM
E8V1P4_TERSS
E8X0M0_GRATM
E9CK71_9GAMM
E9SFH9_RUMAL
E9SXH8_RHOHA
F0EXA8_9NEIS
F0F6U6_9BACT
F0GZU2_9FIRM
F0IGW3_9FLAO
F0JG45_DESDE
F0LND3_VIBFN
F0NZD1_WEEVC
F0R9Z4_CELLC
F0RNG7_DEIPM
F0RZU3_SPHGB
F0S030_DESTD
F0SQB0_RUBBR
F0SVQ8_SYNGF
F0Z498_9CLOT
F1T5M6_9ACTN
F1W0G8_9BURK
F1ZC62_9SPHN
F2ADX9_RHIET
F2BBY1_9NEIS
F2BVQ0_9FIRM
F2F210_SOLSS
F2I7C4_AERUA
F2IBM1_FLUTR
F2J093_POLGS
F2JRF5_CELLD
F2JU76_MARM1
F2LCP8_BURGS
F2LUV7_HIPMA
F2N972_CORGP
F2NDJ3_DESAR
F2NNZ5_MARHT
F2NU62_TRES6
F3AQ30_9FIRM
F3BDC7_9FIRM
F3KCD8_9GAMM
F3KRP5_9BURK
F3LDU5_9GAMM
F3NLR6_9ACTN
F3PXF4_9BACE
F3SCF5_9PROT
F3Y9A3_MELPT
F3Z1R7_DESAF
F3ZBR9_9ACTN
F3ZWF1_MAHA5
F4AYC5_DOKS4
F4C5I3_SPHS2
F4CS67_PSEUX
F4GEV7_ALIDK
F4GLZ8_SPHCD
F4GUI2_PUSST
F4HEE1_GALAU
F4KMN7_PORAD
F4L733_HALH1
F4LMT1_TREBD
F4LSQ7_TEPAE
F4QNP2_9CAUL
F4QXZ4_BREDI
F4XFY5_9FIRM
F5IY10_9PORP
F5L9W4_9BACI
F5LCF9_9BACL
F5RB65_METUF
F5S6N3_9NEIS
F5SHS3_9BACL
F5SVL6_9GAMM
F5WQP2_ERYRF
F5XH44_MICPN
F5Y0M0_RAMTT
F5YC10_TREAZ
F5YM57_TREPZ
F5YT14_MYCSD
F5ZB31_ALTNA
F6AI45_PSEF1
F6B3X0_DESCC
F6CD62_LACKZ
F6CYF6_MARPP
F6DLV4_DESRL
F6EFA3_HOYSD
F6EYN0_SPHCR
F6GII6_LACS5
F6IFV4_9SPHN
F7KFR5_9FIRM
F7KSG9_9FIRM
F7NN72_9FIRM
F7NT34_9GAMM
F7PSJ0_9BACT
F7QG76_9BRAD
F7S112_9GAMM
F7SVG9_9BURK
F7UZR8_EEGSY
F7V2B3_CLOSS
F7VB31_9PROT
F7XUV7_MIDMI
F7YLF6_VIBA7
F8A8L4_THEID
F8C5U9_THEGP
F8DXS9_CORRG
F8E858_FLESM
F8EPL4_RUNSL
F8EYD7_TRECH
F8HYD5_WEIKK
F8JIP9_HYPSM
F8L7G2_SIMNZ
F9CZU2_PREDD
F9DV74_9BACL
F9ECP6_9ACTO
F9EK99_FUSNU
F9EX60_9NEIS
F9HI25_9STRE
F9MQS4_9FIRM
F9MSV2_9FIRM
F9N4C9_9FIRM
F9P6X7_STRCV
F9PKJ6_9ACTO
F9PWY6_9STRE
F9Q6Z5_9PAST
F9QCV9_9MOLU
F9R8I8_VIBSN
F9TCC9_9VIBR
F9UDH0_9GAMM
F9VBH1_LACGL
F9VI59_ARTSS
F9YTG4_CAPCC
F9Z661_ODOSD
F9ZNX3_ACICS
G0A4I2_METMM
G0A9L4_COLFT
G0GG57_SPITZ
G0HFH7_CORVD
G0IUF3_CYCMS
G0L9L6_ZOBGA
G0VMD8_MEGEL
G1UT85_9DELT
G1WAT9_9BACT
G1WII9_9ACTN
G2DK48_9NEIS
G2E835_9GAMM
G2EE68_9FLAO
G2FBW8_9GAMM
G2G1Z4_9FIRM
G2IJ37_9SPHN
G2IVW0_PSEUL
G2JAC9_9BURK
G2KP13_MICAA
G2KV34_LACSM
G2LIT0_CHLTF
G2NLB6_STREK
G2PMS6_MURRD
G2SMB1_LACRR
G2T4K4_ROSHA
G2THJ9_BACCO
G2Z667_FLABF
G3IXX3_9GAMM
G4CKT1_9NEIS
G4CQU6_9NEIS
G4D4W9_9FIRM
G4E8R3_9GAMM
G4EML2_MYCIO
G4KTZ3_OSCVS
G4L661_TETHN
G4M2X5_9BURK
G4Q3M2_ACIIR
G4QK71_GLANF
G4RFT5_PELHB
G4SVM6_META2
G5F2F4_9ACTN
G5GA10_9BACT
G5GHV1_9FIRM
G5HB80_9BACT
G5INH5_9CLOT
G5K5W0_9STRE
G5KDH6_9STRE
G5LK41_SALET
G6A1J3_9PROT
G6EIB3_9SPHN
G6F114_9PROT
G6FQ29_9CYAN
G6LVX8_STREE
G6XF59_9PROT
G6Y279_9RHIZ
G7CFJ8_MYCT3
G7GMB0_9ACTN
G7GZX6_9ACTN
G7LLT2_9GAMM
G7M7L9_9CLOT
G7Q426_9DELT
G7UQI1_PSEUP
G7V9V0_THELD
G7W7A9_DESOD
G7YYM9_CLOSI
G7Z316_AZOL4
G8AIP4_AZOBR
G8M083_CLOCD
G8M3T0_9BURK
G8P047_GRAMM
G8PBQ1_PEDCP
G8PM64_PSEUV
G8QGQ1_DECSP
G8QYV9_SPHPG
G8R3X1_OWEHD
G8RQR9_MYCRN
G8T7I8_NIAKG
G8UI01_TANFA
G8X5W1_FLACA
G9EU28_9GAMM
G9PXC0_9BACT
G9RY70_9FIRM
G9WGQ1_9LACT
G9WQ41_9FIRM
G9YEJ4_9FIRM
G9YL77_9FIRM
G9ZIE2_9GAMM
G9ZRE7_9LACO
H0A1J4_9PROT
H0DIN6_9STAP
H0E6P1_9ACTN
H0HJQ3_9RHIZ
H0JHR2_9PSED
H0PXK0_9RHOO
H0QHU0_ARTGO
H0R1F8_9ACTN
H0TZJ9_9BRAD
H0UJ59_9BACT
H1BP34_9FIRM
H1D1T2_9FIRM
H1DCE2_9FUSO
H1G5I5_9GAMM
H1HPF8_9BACT
H1LET8_9LACO
H1PJW8_9FIRM
H1Q1X3_9BACT
H1X5Q9_WEICO
H1XR06_9BACT
H1YCS2_9SPHI
H1ZDA2_MYROD
H2BU34_9FLAO
H2CCI4_9LEPT
H2FWS4_OCESG
H2IYX4_RAHAC
H3KF33_9BURK
H3NCD1_9LACT
H3NHQ9_9LACT
H3NL45_9FIRM
H3NTB7_9GAMM
H3SLU1_9BACL
H4F4G3_9RHIZ
H4GIM9_9LACO
H5TBE6_9ALTE
H5U5D2_9ACTN
H5UQY0_9MICO
H5V6N3_ESCHE
H5WI95_9BURK
H5Y144_9FIRM
H6KZU9_SAPGL
H6LE96_ACEWD
H6MZG0_GORPV
H6NBH9_9BACL
H6SIX5_RHOPH
H7EIP7_9SPIO
H7F6U7_9LIST
H7FMP6_9FLAO
H8E664_9MICO
H8FSC1_PHAMO
H8GFY2_METAL
H8GY77_DEIGI
H8K5B4_RICAG
H8KVH3_SOLCM
H8L5R5_FRAAD
H8MGB2_CORCM
H8XSQ2_FLAIG
H8Z4E6_9GAMM
H9UMZ1_SPIAZ
I0ALD9_IGNAJ
I0GJN0_CALEA
I0GN41_SELRL
I0HUF0_RUBGI
I0I3J0_CALAS
I0IKZ7_LEPFC
I0JH06_HALH3
I0K9C4_9BACT
I0QNR2_9GAMM
I0R393_9MICO
I0RM26_MYCXE
I0TAB0_9BACT
I0WGR6_9FLAO
I0XBR2_9SPIO
I0XVI9_9LEPT
I1AVB4_9RHOB
I1DZ80_9GAMM
I1XI71_METNJ
I1YFV3_METFJ
I1YUG5_PREI7
I2BBL8_SHIBC
I2EW80_EMTOG
I2GND5_9BACT
I2JMV3_9GAMM
I2K6S5_9PROT
I3BXC8_9GAMM
I3C7H3_9FLAO
I3DDC9_9PAST
I3DNL6_HAEPH
I3DTR3_BACMT
I3IB13_9GAMM
I3IPK2_9BACT
I3TP43_TISMK
I3U024_ENTFC
I3UAL8_ADVKW
I3VSZ4_THESW
I3WKC8_BIFBI
I3YCB2_THIV6
I3YX29_AEQSU
I3Z418_BELBD
I3ZHL5_TERRK
I4A103_ORNRL
I4AKI3_FLELS
I4BAU5_TURPD
I4BW02_ANAMD
I4CDK3_DESTA
I4D013_DESAJ
I4EF81_9CHLR
I4MGM3_9BURK
I4N0R3_9PSED
I4VNZ8_9GAMM
I4W6G0_9GAMM
I4W7X7_9GAMM
I4YUN8_9RHIZ
I4ZAX6_9BACT
I5AST2_EUBCE
I5B420_9DELT
I5BW76_9RHIZ
I5C5N1_9BACT
I6SYI1_ENTHA
I6XQI2_PROPF
I6Z9X9_MELRP
I7E4H0_PHAIB
I7GT29_9HELI
I7IVB6_9LACO
I7J6B7_9CLOT
I7JWS6_9CORY
I7KLA1_9LACO
I7LS32_9LACT
I7ZCN6_9GAMM
I8ADW9_9BACI
I8XG26_9BACE
I9KPL0_9RALS
I9LA95_9FIRM
I9P2Z6_9ALTE
I9WJT4_9SPHN
J0ND82_9CLOT
J0UFG0_9BURK
J0UX22_STREE
J0WPX8_9ACTO
J0WYK0_9BIFI
J1K1E1_9RHIZ
J2B428_9RHIZ
J2D0Q8_9SPHN
J2HHW1_9SPHN
J2KN52_9BURK
J2M6B0_9BURK
J2Z604_9LACO
J3HTR1_9RHIZ
J3HVP1_9BURK
J4K9L7_9FIRM
J4KS64_9GAMM
J5GH42_9FIRM
J5HFE3_9PAST
J5KCH8_9GAMM
J5UAS8_9FIRM
J5WNG6_9FIRM
J5Y656_9ACTN
J6GWF3_9PORP
J6J245_9RHOB
J7ITV6_DESMD
J7LCB3_NOCAA
J7QF88_METSZ
J7TED3_MORMO
J8V9X5_PSEPU
J8W0H6_9SPHN
J9A3F2_9PROT
J9HGS2_9BACL
J9R3L7_RIEAN
J9S6A8_9ACTN
J9W8P4_LACBU
J9Z7N9_LEPFM
K0AXL9_CLOA9
K0C2M9_CYCSP
K0CG53_ALCDB
K0D5F9_ALTMS
K0I2Z7_9BURK
K0J5I8_AMPXN
K0NI62_DESTT
K0Q1P8_9RHIZ
K0ULK0_MYCVA
K0YX87_9ACTO
K0Z905_9ACTN
K0ZGN0_9ACTO
K1JTV5_9BURK
K1L5X6_9BACT
K1LLX9_9LACT
K1LRR0_9LACT
K1LT55_9FLAO
K2FK60_9BACI
K2I5M9_9RHOB
K2JJR2_9RHOB
K2JKI4_9PROT
K2JUA8_9GAMM
K2K5I0_9GAMM
K2MFL0_9RHIZ
K2NYG7_9RHIZ
K2PQ53_9FLAO
K2QYI3_9RHIZ
K3W4A4_SACES
K4IL79_PSYTT
K4IQN9_BIFAP
K4KRI6_SIMAS
K4LCV9_9FIRM
K4LYQ6_THEPS
K4ZR00_PAEAL
K5BIU9_MYCHD
K5XXF0_9PROT
K6DFI4_9BACI
K6DKA7_BACAZ
K6G7S7_9GAMM
K6U852_9CLOT
K6VBN0_9ACTN
K6WGH0_9MICO
K6XGJ9_9ALTE
K6YUQ8_9ALTE
K7APV1_9ALTE
K7SGQ3_PROA4
K7STI4_GLUOY
K7WE58_9NOST
K7XKP3_MYCHR
K8DZR9_9FIRM
K8E741_CARML
K8GDQ0_9CYAN
K8W2X7_9GAMM
K8W5R7_PRORE
K8WYN9_9GAMM
K8Z889_9ENTE
K9AGX9_9MICO
K9AQE8_9STAP
K9D8L1_9BURK
K9E820_9LACT
K9EF58_9ACTO
K9H5Z6_9PROT
K9P5W0_CYAGP
K9PDW2_9CYAN
K9Q159_9CYAN
K9QA88_9NOSO
K9QSN1_NOSS7
K9RXX3_SYNP3
K9S544_9CYAN
K9SHW4_9CYAN
K9SZS7_9SYNE
K9TLY7_9CYAN
K9UNB0_9CYAN
K9V1Z2_9CYAN
K9WAT0_9CYAN
K9XLQ0_9CHRO
K9XPR5_STAC7
K9Y692_HALP7
K9YKC1_CYASC
K9ZPJ9_ANACC
L0A027_DEIPD
L0D8G3_SINAD
L0DVY4_THIND
L0EJY1_THECK
L0ESZ2_LIBCB
L0F3G5_DESDL
L0GZG2_9GAMM
L0J6H9_9MYCO
L0K6S4_HALHC
L0MBS7_SERMA
L0NLH5_9RHIZ
L0WCJ4_9GAMM
L1M4P3_PSEPU
L1MCG9_9CORY
L1MCZ6_9BACT
L1NIP3_9BACT
L1NVJ7_9FLAO
L1QP47_9CLOT
L2F4Z9_9GAMM
L5N7G6_9BACI
L7LDM5_9ACTN
L7LLK4_9ACTN
L7VKZ1_CLOSH
L7W9L7_NONDD
L8DDT8_9GAMM
L8JGE9_9GAMM
L8JUZ2_9BACT
L8LWA4_9CYAN
L8N1C8_9CYAN
L8TNK5_9MICC
L8Y1T8_9GAMM
L9PPE0_9BURK
L9U841_9GAMM
M0QFE4_9ACTN
M1E503_9FIRM
M1FDB5_9ALTE
M1M352_9PROT
M1MAD7_9PROT
M1MN97_9CLOT
M1NP73_9CORY
M1PE49_DESSD
M1WUK3_DESPC
M1YWB4_NITG3
M1Z8U3_9FIRM
M1ZJ83_9FIRM
M2Q427_9FIRM
M2T822_9PROT
M3EQ42_9LEPT
M3UU97_9ACTN
M4NF18_9GAMM
M4R416_BIBTR
M4RED1_9BIFI
M4RX73_9SPHN
M4U732_9GAMM
M4V7K8_9DELT
M4WXN1_PSEDE
M5A6G8_9ACTN
M5DRF6_9GAMM
M5EGJ2_9RHIZ
M5J5A2_9LACO
M5QTI7_9PSED
M5S2E8_9PLAN
M5TGY2_9PLAN
M5TT89_9PLAN
M6TDX0_LEPIR
M7A560_9ACTN
M7N103_9FLAO
M7N6E8_9MICC
M7N8I3_9BACL
M7P0Q9_9GAMM
M8DC84_9BACL
M9M2V2_PAEPP
M9R3H3_9RHOB
M9WGG6_9MOLU
M9X979_MANHA
N0AUT3_9BACI
N0B804_9RHIZ
N0DYS2_9MICO
N1ML09_9SPHN
N1UZ64_9MICC
N1ZFA7_9CLOT
N2A298_9LACO
N2AN18_9CLOT
N2AWX2_9FIRM
N2BVA3_9ACTN
N2JM43_9PSED
N4WZQ5_9BACI
N6U234_9RHIZ
N6W2E6_9ALTE
N6X471_9ACTO
N6XBN3_9RHOO
N6Y7C7_9RHOO
N6Z6Z5_9RHOO
N8TL82_ACIGI
N8YCK0_9GAMM
N9GMP2_ACIHA
N9U9Q1_9MOLU
N9VJ04_9GAMM
N9WH16_9SPHN
N9XWD8_9CLOT
Q0EXX1_9PROT
Q0FDA3_9RHOB
Q0FGS0_PELBH
Q0G7Q2_9RHIZ
Q115W2_TRIEI
Q1K474_DESAC
Q1MPV5_LAWIP
Q1N1A1_9GAMM
Q1NFR0_SPHSS
Q1NIW0_9DELT
Q1NJL9_9DELT
Q1YHK2_AURMS
Q1YTB2_9GAMM
Q1Z5S1_9GAMM
Q1ZP73_PHOAS
Q26EJ1_FLABB
Q2BKH8_NEPCE
Q2CDT7_OCEGH
Q30R19_SULDN
Q30UQ2_DESAG
Q46K36_PROMT
Q4AA80_MYCHJ
Q5FHB3_EHRRG
Q6KIL5_MYCMO
Q6MUI4_MYCMS
Q725L3_DESVH
Q7NAN7_MYCGA
Q7P850_FUSNV
Q7VBJ4_PROMA
Q7VG07_HELHP
Q8EUW2_MYCPE
R1AUP4_9CLOT
R2QMQ3_9ENTE
R2S2K2_9ENTE
R2TIT3_9ENTE
R3U5Y8_9ENTE
R4JWJ7_CLOPA
R4K923_9FIRM
R4UCI4_9MOLU
R4VLA7_9GAMM
R4YMR5_OLEAN
R4YX69_9ACTN
R4ZYJ9_9CLOT
R5A231_9CLOT
R5A894_9FIRM
R5AH36_9CLOT
R5AMK3_9BACT
R5AYE6_9BACE
R5B1E1_9FIRM
R5B3E7_9CLOT
R5BRN9_9FIRM
R5BTI0_9FIRM
R5C485_9BACE
R5CLS6_9BACT
R5CQY6_9FIRM
R5CVF9_9FIRM
R5CY70_9BACT
R5D192_9FIRM
R5D575_9FIRM
R5DVT7_9FIRM
R5DXE0_9FIRM
R5DZC4_9CLOT
R5ECX1_9FIRM
R5EES1_9BURK
R5ESQ8_9GAMM
R5EX94_9CLOT
R5FSB7_9BACT
R5FU34_9FIRM
R5FY13_9ACTN
R5G364_9FIRM
R5G606_9PORP
R5GUA9_9BACT
R5GWH4_9FIRM
R5H1N8_9FIRM
R5HG33_9FIRM
R5HKQ9_9SPIR
R5HT76_9MOLU
R5I2T4_9FIRM
R5I4I4_9BACT
R5IBI3_9FIRM
R5IFR9_9PORP
R5IJ27_9CLOT
R5IUA0_9CLOT
R5IUA1_9FIRM
R5J0M5_9FIRM
R5JEW5_9FIRM
R5JJD0_9BACE
R5JLT4_9FIRM
R5JXH4_9BACE
R5JZ44_9CLOT
R5KGF1_9CLOT
R5KK97_9BACT
R5KL16_9CLOT
R5KV43_9FIRM
R5KVP3_9CLOT
R5L685_9SPIR
R5LKG8_9MOLU
R5LV65_9FIRM
R5MNK5_9FIRM
R5MVB7_9MOLU
R5N2Q1_9FIRM
R5N3F1_9FIRM
R5NC27_9CLOT
R5NDM2_9BACT
R5NNP7_9FIRM
R5NTZ6_9CLOT
R5P1G4_9BACT
R5P5N9_9BACT
R5PDK0_9BACT
R5Q0F8_9PROT
R5Q1W1_9BURK
R5QAF9_9CLOT
R5QGV3_9FIRM
R5QNJ0_9FIRM
R5QTC7_9FIRM
R5R4Z1_9FIRM
R5RBD5_9FIRM
R5RE97_9PROT
R5RRE8_9BACE
R5RSC9_9FIRM
R5SBK6_9GAMM
R5SJS2_9FIRM
R5SMJ5_9FIRM
R5SS18_9CLOT
R5T128_9CLOT
R5T431_9CLOT
R5T515_9CLOT
R5TMQ2_9CLOT
R5TMZ1_9FIRM
R5U1U0_9BACE
R5U576_9FIRM
R5UKV4_9FIRM
R5V3L1_9FIRM
R5VAX3_9BACT
R5VGD1_9FIRM
R5VHQ8_9FIRM
R5VTC6_9BACE
R5W1X2_9FIRM
R5W3J5_9DELT
R5W721_9CLOT
R5WGA0_9BACT
R5WRX8_9FIRM
R5XCT9_9FIRM
R5XHC5_9CLOT
R5XPK0_9CLOT
R5XUZ1_9PROT
R5XXI6_9FIRM
R5Y499_9BACE
R5Z217_9FIRM
R5Z493_9MOLU
R5Z635_9ACTN
R5Z7F9_9FIRM
R5ZA73_9CLOT
R5ZDW0_9CLOT
R5ZMA1_9FIRM
R5ZU90_9BACT
R6AMD0_9FIRM
R6AMQ2_9CLOT
R6B1Q5_9CLOT
R6B5W8_9CLOT
R6B9E1_9CLOT
R6BE35_9CLOT
R6BFZ7_9BACT
R6BWW6_9FIRM
R6C7L1_9CLOT
R6CKI4_9BACT
R6CNH3_9BACE
R6CV10_9CLOT
R6CVM8_9CLOT
R6D159_9FIRM
R6D958_9BACE
R6DC08_9FIRM
R6DG18_9CLOT
R6DU39_9FIRM
R6EF37_9FIRM
R6EH08_9BACE
R6EQY5_9FIRM
R6ESS1_9BACT
R6EYQ9_9FIRM
R6F5E3_9FIRM
R6FI79_9BACE
R6G1X0_9CLOT
R6GBZ2_9FIRM
R6GF08_9FIRM
R6GJI1_9FIRM
R6GSK9_9CLOT
R6H1A2_9FIRM
R6H3T4_9FIRM
R6H6N5_9FIRM
R6HC69_9ACTN
R6HNE8_9PROT
R6I3L0_9CLOT
R6I6F3_9FIRM
R6I8Z6_9FIRM
R6I9X5_9FIRM
R6IFC2_9FIRM
R6IS83_9PROT
R6J2I1_9CLOT
R6K0Z8_9CLOT
R6KFH6_9FIRM
R6L2M6_9FIRM
R6LHF7_9BACE
R6LJH1_9FIRM
R6LM39_9FIRM
R6M7Y5_9CLOT
R6MMI0_9FIRM
R6MMM7_9BACE
R6N1R9_9FIRM
R6N2H3_9CLOT
R6NCP1_9CLOT
R6NKY2_9FIRM
R6NMN7_9FIRM
R6P0H5_9CLOT
R6P792_9CLOT
R6PB77_9CLOT
R6PDL7_9FIRM
R6PI87_9CLOT
R6PWQ5_9BACT
R6PYL1_9FIRM
R6QIA4_9FIRM
R6QPP4_9CLOT
R6QWU8_9FIRM
R6R4T2_9FIRM
R6REN4_9FIRM
R6RLH8_9CLOT
R6S497_9FIRM
R6S9X2_9FIRM
R6SE18_9BACE
R6SGU3_9CLOT
R6SNA3_9FIRM
R6SZW8_9BACE
R6T3P3_9FIRM
R6T870_9FIRM
R6TJV6_9STAP
R6TUJ8_9CLOT
R6TUZ1_9FIRM
R6TZX4_9BACE
R6UBE2_9CLOT
R6UDS3_9FIRM
R6UHA6_9CLOT
R6V7W7_9FIRM
R6VHQ8_9BACT
R6VIC6_9BACT
R6W1S1_9FIRM
R6WVA3_9PORP
R6X7L3_9BACT
R6X7Y2_9BACT
R6XID0_9BACT
R6XPE8_9BACT
R6XTP3_9CLOT
R6XY23_9CLOT
R6YA57_9FIRM
R6YBF6_9CLOT
R6YE72_9CLOT
R6YG54_9BACE
R6YSK3_9FIRM
R6YT57_9FIRM
R6YXU9_9FIRM
R6Z640_9CLOT
R6ZAD9_9ACTN
R6ZGG3_9CLOT
R6ZK67_9FIRM
R7A5X8_9BACE
R7ACU0_9BACE
R7AGU6_9CLOT
R7AHB5_9ACTN
R7AXK2_9FIRM
R7BJN3_9FIRM
R7BNJ9_9ACTN
R7BU94_9FIRM
R7C235_9FIRM
R7C2T5_9BURK
R7C726_9CLOT
R7CPM1_9FIRM
R7CSU0_9FIRM
R7CUI1_9BACE
R7D3K3_9ACTN
R7D9A4_9FIRM
R7DE19_9PORP
R7DJW2_9BACE
R7DMD0_9FIRM
R7ELG9_9BACE
R7EML7_9FIRM
R7EZJ2_9BACT
R7F0X8_9BACI
R7FAR9_9CLOT
R7FGW1_9FIRM
R7FKB5_9CLOT
R7FPZ3_9CLOT
R7FUL7_9PROT
R7G0N9_9FIRM
R7GCK2_9FIRM
R7GFU6_9CLOT
R7GI89_9CLOT
R7GMP8_9FIRM
R7H6R4_9FIRM
R7HAP3_9FIRM
R7HFG0_9MOLU
R7HM12_9FIRM
R7HRQ6_9BACT
R7HSG6_9CLOT
R7I9N9_9BURK
R7IDF7_9FIRM
R7IW32_9FIRM
R7IWX3_9CLOT
R7IZX9_9BACT
R7J654_9FUSO
R7JDI8_9PORP
R7JRP7_9BACT
R7JUX3_9FIRM
R7K3M0_9CLOT
R7K5V6_9FIRM
R7K9Y7_9FIRM
R7KAK0_9CLOT
R7KJP6_9BURK
R7KWM9_9FIRM
R7L272_9CLOT
R7L949_9BACT
R7LH41_9BACT
R7M6I7_9CLOT
R7MA59_9CLOT
R7MBG4_9CLOT
R7MBY1_9CLOT
R7MKL2_9FIRM
R7N3C5_9FIRM
R7N8Y0_9FIRM
R7NGC1_9MOLU
R7NLX8_9BACE
R7NN57_9FIRM
R7P540_9CLOT
R7P8C6_9BACT
R7PRI5_9FIRM
R7QW58_9FIRM
R7R8Z3_9FIRM
R7RSI4_9CLOT
R7WIS0_9NOCA
R7ZP73_9BACT
R8AP44_PLESH
R8W516_9CLOT
R9B3M9_9GAMM
R9GTE4_9SPHI
R9IYM3_9FIRM
R9J2X3_9FIRM
R9JXQ2_9FIRM
R9KD22_9FIRM
R9KY84_9FIRM
R9LNF7_9FIRM
R9M2J4_9FIRM
R9M3B8_9FIRM
R9MC45_9FIRM
R9MN35_9FIRM
R9MS57_9FIRM
R9PIT0_AGAAL
RECR_ACAM1
RECR_ACIAC
RECR_ACIAD
RECR_ACIC5
RECR_ACICJ
RECR_ACIF2
RECR_ACISJ
RECR_ACTP2
RECR_ACTSZ
RECR_AERHH
RECR_AGRFC
RECR_AGRRK
RECR_AGRVS
RECR_ALCBS
RECR_ALKEH
RECR_ALKMQ
RECR_ALKOO
RECR_AMOA5
RECR_ANAPZ
RECR_ANOFW
RECR_AROAE
RECR_ARTAT
RECR_ARTS2
RECR_AZOC5
RECR_AZOSB
RECR_AZOVD
RECR_BACAN
RECR_BACCN
RECR_BACCR
RECR_BACFN
RECR_BACHD
RECR_BACLD
RECR_BACP2
RECR_BACSK
RECR_BACTN
RECR_BACV8
RECR_BARBK
RECR_BDEBA
RECR_BEII9
RECR_BIFA0
RECR_BIFAA
RECR_BIFLO
RECR_BORA1
RECR_BORPD
RECR_BORPE
RECR_BRADU
RECR_BRAHW
RECR_BRASO
RECR_BREBN
RECR_BRUA2
RECR_BURCJ
RECR_BURPS
RECR_BURXL
RECR_CALS8
RECR_CAMJE
RECR_CARHZ
RECR_CAUCR
RECR_CAUSK
RECR_CHESB
RECR_CHLAA
RECR_CHLCH
RECR_CHLL2
RECR_CHLL7
RECR_CHLPD
RECR_CHLT3
RECR_CHRSD
RECR_CHRVO
RECR_CITK8
RECR_CLOAB
RECR_CLOBB
RECR_CLOBH
RECR_CLOCE
RECR_CLOK5
RECR_CLONN
RECR_CLOPE
RECR_CLOPH
RECR_CLOTE
RECR_CLOTH
RECR_COLP3
RECR_CORDI
RECR_COREF
RECR_CORGL
RECR_CORJK
RECR_COXBU
RECR_CROS8
RECR_CUPMC
RECR_CYTH3
RECR_DECAR
RECR_DEHM1
RECR_DEIDV
RECR_DEIGD
RECR_DESAA
RECR_DESAD
RECR_DESAH
RECR_DESHY
RECR_DESOH
RECR_DESRM
RECR_DESVM
RECR_DICNV
RECR_DINSH
RECR_EDWI9
RECR_EHRCR
RECR_ENT38
RECR_ENTFA
RECR_ERYLH
RECR_EXIS2
RECR_EXISA
RECR_FINM2
RECR_FLAJ1
RECR_FLAPJ
RECR_FRATT
RECR_FUSNN
RECR_GEOBB
RECR_GEODF
RECR_GEOKA
RECR_GEOLS
RECR_GEOMG
RECR_GEOSL
RECR_GEOSW
RECR_GEOUR
RECR_GLOVI
RECR_GLUOX
RECR_GRABC
RECR_GRAFK
RECR_HAEIN
RECR_HAEPS
RECR_HAHCH
RECR_HALHL
RECR_HALOH
RECR_HAMD5
RECR_HERA2
RECR_HERAR
RECR_HISS2
RECR_HYPNA
RECR_IDILO
RECR_JANSC
RECR_KLEP7
RECR_KORVE
RECR_LACAC
RECR_LACBA
RECR_LACC3
RECR_LACDA
RECR_LACH4
RECR_LACJO
RECR_LACLA
RECR_LACPL
RECR_LACRD
RECR_LACS1
RECR_LACSS
RECR_LARHH
RECR_LEGPH
RECR_LEIXX
RECR_LEPIN
RECR_LEUCK
RECR_LEUMM
RECR_LISMO
RECR_MACCJ
RECR_MAGMM
RECR_MAGSA
RECR_MANSM
RECR_MARHV
RECR_MARMM
RECR_METCA
RECR_METFK
RECR_METNO
RECR_METPP
RECR_METRJ
RECR_METS4
RECR_METSB
RECR_MOOTA
RECR_MYCLE
RECR_MYCPA
RECR_MYCPU
RECR_MYCS2
RECR_MYCSK
RECR_MYCVP
RECR_MYXXD
RECR_NATTJ
RECR_NEIG1
RECR_NEIMB
RECR_NEOSM
RECR_NITHX
RECR_NITMU
RECR_NITOC
RECR_NITSB
RECR_NITWN
RECR_NOCSJ
RECR_NOVAD
RECR_OCEIH
RECR_OCHA4
RECR_OENOB
RECR_OLICO
RECR_ORITB
RECR_PARD8
RECR_PARDP
RECR_PARL1
RECR_PARP8
RECR_PARUW
RECR_PASMU
RECR_PECAS
RECR_PEDPA
RECR_PELCD
RECR_PELPB
RECR_PELPD
RECR_PELTS
RECR_PEPD6
RECR_PHEZH
RECR_PHOLL
RECR_PHOPR
RECR_PHYMT
RECR_POLNA
RECR_POLNS
RECR_POLSJ
RECR_POLSQ
RECR_PORGI
RECR_PROA2
RECR_PROAC
RECR_PROMH
RECR_PROMM
RECR_PROMP
RECR_PSEA6
RECR_PSEAE
RECR_PSEF5
RECR_PSEFS
RECR_PSEHT
RECR_PSEMY
RECR_PSEPK
RECR_PSESM
RECR_PSEU5
RECR_PSYA2
RECR_PSYIN
RECR_PSYWF
RECR_RALSO
RECR_RHIEC
RECR_RHILO
RECR_RHIME
RECR_RHOBA
RECR_RHOFT
RECR_RHOPA
RECR_RHOPB
RECR_RHORT
RECR_RHOS4
RECR_ROSDO
RECR_ROSS1
RECR_RUBXD
RECR_RUEPO
RECR_RUEST
RECR_SACD2
RECR_SACEN
RECR_SALAR
RECR_SALRD
RECR_SALTY
RECR_SERP5
RECR_SHEAM
RECR_SHEDO
RECR_SHEFN
RECR_SHELP
RECR_SHEON
RECR_SHEPA
RECR_SHEWM
RECR_SHIDS
RECR_SINFN
RECR_SODGM
RECR_SOLUE
RECR_SPHAL
RECR_SPHWW
RECR_STAA8
RECR_STACT
RECR_STAEQ
RECR_STAS1
RECR_STRA5
RECR_STRMU
RECR_STRP1
RECR_STRS7
RECR_STRSV
RECR_STRSY
RECR_STRT2
RECR_STRU0
RECR_SYNAS
RECR_SYNE7
RECR_SYNFM
RECR_SYNJB
RECR_SYNPW
RECR_SYNPX
RECR_SYNR3
RECR_THEFY
RECR_THET8
RECR_THICR
RECR_THIDA
RECR_TOLAT
RECR_TREDE
RECR_TROWT
RECR_UNCTG
RECR_UREPA
RECR_VEREI
RECR_VIBCH
RECR_VIBF1
RECR_VIBPA
RECR_VIBTL
RECR_VIBVY
RECR_XANCP
RECR_XANOR
RECR_XANP2
RECR_XYLFA
RECR_YERPE
RECR_ZYMMO
S0EXX8_CHTCT
S0FJZ2_9FIRM
S0G0H9_9DELT
S0GUQ9_9PORP
S0IPC9_9FIRM
S0J721_9ENTE
S0K8J8_9ENTE
S0L3L4_9ENTE
S0RZF2_ENTAV
S1N4W6_9ENTE
S1RRQ9_9ENTE
S2D0H8_9BACT
S2KPP4_9GAMM
S2WXA8_9ACTN
S2Y081_9BACL
S3K1P6_TREMA
S3N066_9GAMM
S3WYU0_9ACTN
S3XJN8_9PROT
S3Y0G0_9MICO
S4DH45_ENTFL
S4HWC7_GARVA
S4XLS8_SORCE
S5QZ84_9STRE
S5SZR1_9CORY
S5YC90_PARAH
S6A296_9SPIO
S6AL35_9PROT
S6ATX6_PSERE
S6BWS1_9GAMM
S6CDP1_9ACTN
S6F405_AVIPA
S6FQ10_9CLOT
S6HHL7_9GAMM
S6HX53_9GAMM
S6JWD9_9PSED
S7TZS6_DESML
S7ULZ6_9DELT
S7UU67_9DELT
S7VP62_9FLAO
S8CIV8_CLOBO
S9PFM4_9DELT
S9QDM3_9RHOB
S9RV86_9RHOB
S9S4H9_9RHOB
S9ZNV4_9RHOO
T0CWK9_CLOSO
T0DLH4_9DELT
T0DUQ1_ALIAG
T0GE75_9SPHN
T0H839_9SPHN
T0HP73_9SPHN
T0J6Q3_9SPHN
T0LIG8_9BACT
T0NA89_9CLOT
T0QNS8_PHOTE
T0QYC0_9DELT
T0SBV0_9DELT
T0TY19_9STRE
T0U5L7_9ENTE
T1ZEB7_STRIT
T2G7N5_DESGI
T2KJB2_9FLAO
U1FD56_9ACTN
U1JSF6_9GAMM
U1PVT6_9ACTO
U1SN02_9BIFI
U1ZIX9_9PSED
U2BET2_9CLOT
U2D888_9FIRM
U2F040_CLOS4
U2HQ48_9SPHI
U2JDB9_9STRE
U2JRS8_9FIRM
U2KWW1_9FIRM
U2L1E4_TRESO
U2LQY5_TRELE
U2MNU5_9BACT
U2MZX1_9CLOT
U2P7B8_9BACT
U2Q925_9FIRM
U2RV79_9ACTN
U2RXD4_LEIAQ
U2T0P8_9FUSO
U2TJU3_9ACTN
U2TVN9_9ACTN
U2UWZ6_9FIRM
U2XKP8_9MICO
U2ZDZ6_VIBPR
U2ZS03_9SPHN
U3AG93_9VIBR
U3AV20_9CAUL
U3B400_PSEAC
U3C0K1_9VIBR
U3GSM9_9CORY
U3U7V2_9ENTR
U4K351_9VIBR
U4KLY7_ACHPJ
U4KTG9_9MOLU
U4TYA0_9LACO
U4UU23_9RHOB
U5BW10_9BACT
U5DQR1_9CHRO
U5L5L4_9BACI
U5N0N3_CLOSA
U5N9W7_9BURK
U5Q5T4_9BACT
U5RXZ9_9CLOT
U5S794_9LACT
U5WTE6_MYCKA
U6B3D2_9RHIZ
U7D5N4_9BACT
U7GIC3_9RHOB
U7L1W4_9CORY
U7MSV9_9CORY
U7P1F9_9GAMM
U7UAR7_9BURK
U7UHC7_9FIRM
U7UI79_9FIRM
U7VC18_9FUSO
U9VTS8_9CYAN
V1CQJ9_9FIRM
V2JGM9_9BURK
V2QAI2_9BACT
V2TS07_9GAMM
V2UVN9_9GAMM
V2Y5X9_9FIRM
V2YD56_9FIRM
V3V9Q9_SERS3
V4IP59_9DELT
V4IYD9_9ACTN
V4JF88_9GAMM
V4P5Q8_9CAUL
V4Q3B7_9CAUL
V4QW74_STRIN
V4RP14_9RHIZ
V4Y1I1_9PROT
V5B2M6_ENTCL
V5BKM3_9GAMM
V5RSY9_9BACT
V5SB12_9RHIZ
V5UIZ3_9BURK
V5WMF5_9SPIO
V5XIA4_MYCNE
V5XMJ6_ENTMU
V6F5Y2_9PROT
V6ITX6_9BACL
V6M8X3_9BACL
V6Q3A9_9ENTE
V6S7D2_9FLAO
V6Z0A7_STRAG
V7EEF8_9RHOB
V7FKU4_9RHIZ
V7HXU3_9LACO
V7I2Z0_9CLOT
V8C579_9HELI
V8D1S9_9ACTN
V8FSQ0_9BURK
V9GH71_9BACL
V9H7T0_9NEIS
V9H965_9CLOT
V9VMD9_9RHOB
V9WEN1_9BACL
W0AC02_9SPHN
W0B691_9GAMM
W0DCD5_9AQUI
W0DWY1_9GAMM
W0DXG7_MARPU
W0E4N0_9FIRM
W0ENH8_9PORP
W0F3B3_9BACT
W0H7I4_PSECI
W0HW42_9GAMM
W0J447_9BACT
W0JE77_DESAE
W0LCM6_9GAMM
W0PGF1_9BURK
W0RJB3_9BACT
W0SIY1_9RHOO
W0TND9_9GAMM
W0V9Y1_9BURK
W0ZE02_9MICO
W1DKW9_KLEPN
W1FTE6_ECOLX
W1ITQ7_9GAMM
W1IXK5_9GAMM
W1N534_9GAMM
W1Q678_ABIDE
W1S7R3_9SPHN
W1SG36_9BACI
W1TMK1_9ACTO
W1TUK5_9FIRM
W1V214_9LACT
W2BXR8_9FIRM
W2USN9_9FLAO
W2V0Q2_9RICK
W3RM99_9BRAD
W4E2W8_9BACL
W4F3L7_9BACL
W4HPU7_9RHOB
W4P822_9BACE
W4PMS7_9BACE
W4Q952_9BACI
W4QKY3_9BACI
W4QZB6_BACA3
W4TK96_PROAA
W4TWU6_PROAA
W4U8H3_PROAA
W4UHZ3_PROAA
W4UZC6_9BACE
W4VAJ4_9FIRM
W4VPZ6_9BACI
W5IGF4_SCAIO
W5VZB5_9PSEU
W5WTH7_9CORY
W5X336_BDEBC
W5XPX2_9CORY
W5XY99_9CORY
W5YAJ6_KOMXY
W6A953_9MOLU
W6J1F8_9ENTR
W6K4M4_9MICO
W6K6I1_9PROT
W6LUM6_9GAMM
W6M8W9_9GAMM
W6N6G2_CLOTY
W6RUB9_9CLOT
W6T9N9_9LACO
W6TDG5_HOLOB
W6TIR5_9SPIR
W6TUR8_9SPHI
W6WBL9_9RHIZ
W7ASX7_9LIST
W7BMR8_9LIST
W7BZM1_9LIST
W7CAW4_BROTH
W7CGI7_9LIST
W7D6X0_9LIST
W7IQJ8_9PSEU
W7PX64_9GAMM
W7QP73_9ALTE
W7SHZ3_9PSEU
W7UDV8_RUMFL
W7XTU6_9BACT
W7Z354_9BACI
W7Z7T4_9BACL
W8EVU1_9BACT
W8KNT8_HALHR
W8R9U8_PSEST
W8RYZ9_9RHOB
W8TGT8_EUBAC
W8U181_YEREN
W8VR83_9FLAO
W8X8M8_CASDE
W9AHB9_9BACI
W9AYR7_9MYCO
W9EGZ1_9LACO
W9G5M4_9MICO
W9H3A7_9PROT
W9TG29_9PSED
W9V9Y7_9GAMM
X0QD73_9LACO
X0RVV2_9BACI
X2GN95_9BACI
X2GXK7_9GAMM
X2HAL7_9NEIS
X4Z5J5_9BACL
X5DIR0_9CORY
X5E1M4_9BACT
X5HMR1_9RICK
X5KL89_9MYCO
X5MLD0_9RHIZ
X6DCZ5_9RHIZ
X6FW32_9RHIZ
X6KSG2_9RHOB
X7E7T9_9GAMM
X7EJW8_9RHOB
X7FDP2_9RHOB
X7YB31_MYCKA
X7ZYS3_MYCXE
X8F1J3_MYCUL
Y0KGG8_9PROT
Z4WRU0_9PORP
Z5XSF2_9GAMM
