# Supplementary material for: Widespread evolutionary crosstalk among protein domains in the context of multi-domain proteins
Source: PLoS One. 2018 Aug 31;13(8):e0203085. doi: 10.1371/journal.pone.0203085 (PMC6118372; doi:10.1371/journal.pone.0203085)
Supplement: S1 File — This archive contains a file presenting the list of UniProt identifiers of the URPs sequences included in the multi-domain MSAs for each of the 2,063 studied multi-domain architectures, and files containing the values of MI¯ and nMI¯ for individual domain pairs before and after domain sequence shuffling. (GZ) [file pone.0203085.s001.tar.gz › ./Pfam_family_vectors/PF00005_PF12848_PF00005_all_alignment_sequences_UniProt_IDs]

A0A010PLP3_9MICC
A0A010RB76_9PEZI
A0A010RIB6_9PEZI
A0A010SKR5_PSEFL
A0A010T2S1_PSEFL
A0A010TDD3_PSEFL
A0A010YYN7_9ACTN
A0A010ZUX5_9ACTN
A0A011N6S8_9PROT
A0A011QK38_9PROT
A0A011RBH1_9PROT
A0A011RBH6_9PROT
A0A011RR34_9LACT
A0A011TAW6_9RHIZ
A0A011U602_9RHIZ
A0A013VJD4_9SPHN
A0A013VPD3_9SPHN
A0A014LW64_9GAMM
A0A014M8E3_9GAMM
A0A014MFB3_9BURK
A0A014NAS3_9GAMM
A0A015K8K2_9GLOM
A0A015KUJ8_9BACL
A0A015L302_9BACL
A0A015L7V7_9GLOM
A0A015LH75_9GLOM
A0A015LPI7_9BACL
A0A016SGR0_9BILA
A0A016SH05_9BILA
A0A016SHP1_9BILA
A0A016SHS9_9BILA
A0A016SHT3_9BILA
A0A017HFT0_9RHOB
A0A017HHT1_9RHOB
A0A017HK23_9RHOB
A0A017HSD4_9RHOB
A0A017RR55_9CLOT
A0A017RVQ7_9CLOT
A0A017RX83_9CLOT
A0A017SBJ4_9EURO
A0A017SDL9_9EURO
A0A017SPG9_9EURO
A0A017STA4_9DELT
A0A017T2P0_9DELT
A0A017T879_9DELT
A0A017TB66_9DELT
A0A017TH03_9DELT
A0A021VMG2_9CELL
A0A021VSK9_9CELL
A0A021WXA9_9RHIZ
A0A021WZM1_9RHIZ
A0A021X0I4_9RHIZ
A0A022KVM5_9MICO
A0A022KYJ3_9MICO
A0A022KYX9_9MICO
A0A022LI64_9MICO
A0A022LYN9_9MICO
A0A022M9Q2_9ACTN
A0A022MGW7_9ACTN
A0A022MI84_9ACTN
A0A022MPW6_9ACTN
A0A022PX21_ERYGU
A0A022Q9L8_ERYGU
A0A022QQV0_ERYGU
A0A023B408_GRENI
A0A023BMK2_9FLAO
A0A023BN46_9FLAO
A0A023BWV1_9FLAO
A0A023C0E5_9FLAO
A0A023D283_ACIMT
A0A023D3Y3_ACIMT
A0A023NP11_9GAMM
A0A024FHH5_9FLAO
A0A024FLC5_9FLAO
A0A024FM14_9FLAO
A0A024FV28_9STRA
A0A024G4F0_9STRA
A0A024GAA8_9STRA
A0A024GVS6_9STRA
A0A024HB13_PSEKB
A0A024HGQ8_PSEKB
A0A024HMS4_PSEKB
A0A024JWX3_9MYCO
A0A024K2G4_9MYCO
A0A024P351_9BACI
A0A024P5T4_9BACI
A0A024P871_9BACI
A0A024P931_9BACI
A0A024Q7L0_9BACI
A0A024QFN0_9BACI
A0A024QG94_9BACI
A0A024QGT3_9BACI
A0A024TY85_9STRA
A0A024U6M9_9STRA
A0A024UGI3_9STRA
A0A024UTI7_9STRA
A0A024VQF0_PLAFA
A0A024W635_PLAFA
A0A024WNK1_PLAFA
A0A026VTK1_CERBI
A0A026VYM3_CERBI
A0A026WTT1_CERBI
A0A031G023_9MICO
A0A031G0U0_9MICO
A0A031LJS3_9GAMM
A0A031LKP1_9GAMM
A0A031LYS4_9GAMM
A0A033UF49_STAAU
A0A033V2Y2_STAAU
A0A033V341_STAAU
A0A037UP54_SPIME
A0A037YZS9_CLOTT
A0A037ZAD9_CLOTT
A0A037ZEV7_CLOTT
A0A037ZJ02_9RHOB
A0A037ZNL3_9RHOB
A0A044SMH4_ONCVO
A0A044USW5_ONCVO
A0A044UTD0_ONCVO
A0A045JQR6_MYCTX
A0A045KIX2_MYCTX
A0A058Z110_9EUKA
A0A058Z1Z6_9EUKA
A0A058ZF98_9EUKA
A0A058ZJY3_9RHOB
A0A058ZSK6_9RHOB
A0A059AC73_EUCGR
A0A059AK30_EUCGR
A0A059AKZ6_EUCGR
A0A059C2G7_EUCGR
A0A059F5G9_9MICR
A0A059II75_9RHOB
A0A059IIR0_9RHOB
A0A059IZA3_9EURO
A0A059JAC2_9EURO
A0A059JJF4_9EURO
A0A059KLR9_9BURK
A0A059KQB8_9BURK
A0A059LGP8_9CHLO
A0A059LNA5_9CHLO
A0A059LSQ0_9CHLO
A0A059MQX3_9NOCA
A0A059MRA5_9NOCA
A0A059VUL8_STRA9
A0A059W4T9_STRA9
A0A059W780_STRA9
A0A059WDK8_STRA9
A0A059XLA5_9MOLU
A0A060B0M3_9GAMM
A0A060B5Z7_9GAMM
A0A060B7S2_9GAMM
A0A060JD62_9MICO
A0A060JM94_9MICO
A0A060LT02_9BACI
A0A060LWR5_9BACI
A0A060M2F9_9BACI
A0A060NNH1_9BURK
A0A060NNH9_9BURK
A0A060Q8K3_9PROT
A0A060QCC0_9PROT
A0A060QG64_9PROT
A0A060QKU8_9PROT
A0A060R5T5_9BACT
A0A060R874_9BACT
A0A060SKY7_PYCCI
A0A060SR68_PYCCI
A0A060ULQ9_9PROT
A0A060UTH3_9PROT
A0A061AAM5_9MOLU
A0A061AHD3_9MOLU
A0A061DIA8_THECC
A0A061DIG7_THECC
A0A061DQS1_THECC
A0A061G7H2_THECC
A0A061GY89_THECC
A0A061H6Y7_9BASI
A0A061HI47_BLUGR
A0A061HL07_BLUGR
A0A061J1I0_TRYRA
A0A061J408_TRYRA
A0A061LUZ0_9MICO
A0A061LYU7_9MICO
A0A061P003_9BACL
A0A061P156_9BACL
A0A061P1U1_9BACL
A0A061P2F0_9BACL
A0A061PG99_9BACL
A0A061Q9E0_9PROT
A0A061QCU4_9PROT
A0A061SW16_9RHOB
A0A061SX64_9RHOB
A0A062U347_9RHOB
A0A062U6M4_9RHOB
A0A062VGJ7_9MICO
A0A062VRP1_9MICO
A0A062X4Y8_9LACO
A0A062XEF8_9LACO
A0A062XRN4_9BACT
A0A063BA57_9BURK
A0A063BGD6_9BURK
A0A063BGL9_9BURK
A0A063BLN9_9HYPO
A0A063C6V4_9HYPO
A0A063Y2R3_9GAMM
A0A063Y4L8_9GAMM
A0A063Y5Y1_9GAMM
A0A063YBM9_9MOLU
A0A066RM22_9GAMM
A0A066RN25_9GAMM
A0A066RT69_9GAMM
A0A066RW62_9GAMM
A0A066UES3_9GAMM
A0A066UPL8_9GAMM
A0A066VJ96_9BASI
A0A066VLH2_9BASI
A0A066VR44_9BASI
A0A066WIJ6_9FLAO
A0A066WMN0_9FLAO
A0A066WRN3_9FLAO
A0A066WYQ8_9FLAO
A0A066X4S8_COLSU
A0A066XSA7_COLSU
A0A066YN01_9ACTN
A0A066YNK0_9ACTN
A0A066ZMS2_HYDMR
A0A066ZNA4_HYDMR
A0A066ZPD0_HYDMR
A0A067BV44_SAPPC
A0A067C494_SAPPC
A0A067CQK9_SAPPC
A0A067D9M4_SAPPC
A0A067EXM9_CITSI
A0A067EXS9_CITSI
A0A067F1C1_CITSI
A0A067F8U5_CITSI
A0A067F9N2_CITSI
A0A067F9V7_CITSI
A0A067JN20_JATCU
A0A067KTV8_JATCU
A0A067LHB3_JATCU
A0A067M3Y8_9HOMO
A0A067M4S9_9HOMO
A0A067MJ02_9HOMO
A0A067MPR8_9HOMO
A0A067P0G6_PLEOS
A0A067P365_PLEOS
A0A067PMD8_9HOMO
A0A067QK61_9HOMO
A0A067QLG2_ZOONE
A0A067R4B8_ZOONE
A0A067RRH1_ZOONE
A0A067SIW1_9AGAR
A0A067TX65_9AGAR
A0A067TYX5_9AGAR
A0A068DQ47_9BACT
A0A068NEB0_9ACTO
A0A068NHK3_9ACTO
A0A068NLD5_9BACT
A0A068QND4_9GAMM
A0A068QQ79_9GAMM
A0A068R3S7_9GAMM
A0A068R8I3_9GAMM
A0A068R9I9_9GAMM
A0A068RJD1_9FUNG
A0A068RS76_9FUNG
A0A068SH00_9FUNG
A0A068X7K6_HYMMI
A0A068XN27_HYMMI
A0A068Y475_ECHMU
A0A068YMG6_ECHMU
A0A068YSB4_9BURK
A0A068Z1E4_9BURK
A0A069CRN6_9LACT
A0A069D1F8_9BACE
A0A069D2L0_9LACT
A0A069D417_9BACE
A0A069D473_9BACE
A0A069D5A7_9BACE
A0A069D620_9BACE
A0A069D7Q8_9BACL
A0A069DGF4_9BACL
A0A069DJ46_9BACL
A0A069JNU1_9ACTN
A0A069JTI4_9ACTN
A0A069PGJ1_9BURK
A0A069PGJ8_9BURK
A0A069PLR3_9BURK
A0A069PRU2_9BURK
A0A069RIZ3_CLOLI
A0A069RJX2_CLOLI
A0A071LD56_9PROT
A0A071LSV2_9ENTR
A0A071LUN3_9ENTR
A0A071LY84_9ENTR
A0A072PF59_9EURO
A0A072PGV2_9EURO
A0A072PTH0_9EURO
A0A072SGS3_9ACTN
A0A072SIJ2_9ACTN
A0A072UJY1_MEDTR
A0A072UKR5_MEDTR
A0A072VCB5_MEDTR
A0A072VCU2_MEDTR
A0A072VMQ2_MEDTR
A0A073AXI0_9PSEU
A0A073B0P4_9PSEU
A0A073CDC8_PLAAG
A0A073IHV2_9RHOB
A0A073IIL8_9RHOB
A0A073IYL2_9RHOB
A0A073J7K6_9RHOB
A0A073JT98_9BACI
A0A073JUY9_9BACI
A0A073JWY2_9BACI
A0A073JZC3_9BACI
A0A073K4B8_9BACI
A0A073KGX0_9BACI
A0A074JLR3_9RHOB
A0A074JSL3_9RHOB
A0A074KZP0_9BACT
A0A074L1Y8_9BACT
A0A074LD66_9BACT
A0A074LKN8_9BACT
A0A074LTT2_9BACL
A0A074M5M6_9BACL
A0A074M7R0_9BACL
A0A074MBE4_ERYLO
A0A074MF78_9BACL
A0A074MGI4_9BACL
A0A074N2T2_9SPHN
A0A074Q185_9MICO
A0A074Q286_9MICO
A0A074S6Y2_9HOMO
A0A074SV79_9HOMO
A0A074T5A4_HAMHA
A0A074TJ10_9RHOB
A0A074U002_9MICO
A0A074U390_9MICO
A0A074U9K8_9RHOB
A0A074VZL0_9PEZI
A0A074W7I8_9PEZI
A0A074WG47_9PEZI
A0A074WQK9_9PEZI
A0A074WX28_9PEZI
A0A074WYY1_9PEZI
A0A074WZA6_AURPU
A0A074XCM3_AURPU
A0A074XKL6_AURPU
A0A074Y5X3_9PEZI
A0A074YI39_9PEZI
A0A074YJH8_9PEZI
A0A074Z965_9TREM
A0A074ZJR1_9TREM
A0A075ADM6_9TREM
A0A075ANQ7_9FUNG
A0A075AWR2_9FUNG
A0A075B0G4_9FUNG
A0A075JEW7_9MICO
A0A075JJ96_9MICO
A0A075JL84_9MICO
A0A075JLC3_9BACI
A0A075JLF8_9BACI
A0A075JNV0_9BACI
A0A075JT90_9BACI
A0A075KA42_9FIRM
A0A075KGH0_9FIRM
A0A075LJK9_9BACI
A0A075LP74_9BACI
A0A075ML00_9RICK
A0A075R3L0_BRELA
A0A075R4M2_BRELA
A0A075R623_BRELA
A0A075R8B0_BRELA
A0A075TV39_9CORY
A0A075TWI6_9CORY
A0A075U1S3_9LACT
A0A076K4U0_9RHOB
A0A076K713_9RHOB
A0A076MSK0_AMYME
A0A076MTS2_AMYME
A0A076NGN7_9CORY
A0A076NI04_9CORY
A0A077AWS6_9RICK
A0A077C1X7_9RICK
A0A077DDF0_9BURK
A0A077DIG7_9BURK
A0A077EG05_9FLAO
A0A077EPA0_9FLAO
A0A077F8R4_9PSED
A0A077FI54_9PSED
A0A077FI80_9PSED
A0A077FR66_9RICK
A0A077HK33_9CORY
A0A077HKX2_9CORY
A0A077HM17_9CORY
A0A077J2S3_9BACI
A0A077J312_9BACI
A0A077J6A7_9BACI
A0A077JI30_9CYAN
A0A077L9F2_9MOLU
A0A077LE99_9PSED
A0A077LIN8_9PSED
A0A077LR04_9PSED
A0A077LX85_9MICO
A0A077M1K6_9MICO
A0A077MDP3_9MICO
A0A077MEF5_9MICO
A0A077Z9Q1_TRITR
A0A077ZGT7_TRITR
A0A077ZHC0_TRITR
A0A078BAJ9_STYLE
A0A078BYP9_BRANA
A0A078D8T7_BRANA
A0A078DJG0_BRANA
A0A078F9D0_BRANA
A0A078G579_BRANA
A0A078H1I1_BRANA
A0A078HJR7_BRANA
A0A078I9K7_BRANA
A0A078IF70_BRANA
A0A078KQC7_9FIRM
A0A078KVQ6_9GAMM
A0A078KWS8_9GAMM
A0A078L378_9CHLA
A0A078L3E9_9GAMM
A0A078LC56_9CHLA
A0A078LQ53_9PSED
A0A078LTH4_9PSED
A0A078LYZ6_9PSED
A0A078M6Q9_9STAP
A0A080JVP6_9NEIS
A0A080JYL7_9NEIS
A0A080JZT0_9NEIS
A0A080KFX4_9GAMM
A0A080KG30_9GAMM
A0A080KGC3_9GAMM
A0A080KKQ3_9GAMM
A0A080KNH5_9GAMM
A0A080KP63_9GAMM
A0A080M0C2_9PROT
A0A080M5D5_9PROT
A0A080M6F5_9PROT
A0A080M6X8_9PROT
A0A080N210_9BIFI
A0A080N303_9BIFI
A0A080N5V5_9BIFI
A0A081B9E6_9RHIZ
A0A081BF66_9RHIZ
A0A081BHY4_9LACO
A0A081BJR1_9LACO
A0A081CE54_PSEA2
A0A081CHD7_PSEA2
A0A081CRA7_9RHIZ
A0A081CT03_9RHIZ
A0A081D0H4_9RHIZ
A0A081EA25_STRFR
A0A081EQ18_STRFR
A0A081FYC2_9GAMM
A0A081G1Y8_9GAMM
A0A081G2P5_9GAMM
A0A081K6W2_9GAMM
A0A081K7R6_9GAMM
A0A081K8T5_9GAMM
A0A081MFT6_9RHIZ
A0A081MQP7_9RHIZ
A0A081MZM9_9GAMM
A0A081N3I7_9GAMM
A0A081N5Q6_9GAMM
A0A081NEJ4_9GAMM
A0A081NGK8_9GAMM
A0A081NIQ4_9GAMM
A0A081NTB6_9BACL
A0A081NTH6_9BACL
A0A081NW75_9BACL
A0A081P107_9BACL
A0A081P113_9BACL
A0A081P257_9BACL
A0A081PJT1_9SPHI
A0A081PL71_9SPHI
A0A081PLL1_9SPHI
A0A081Y0F5_9NEIS
A0A083ZXT6_9GAMM
A0A083ZZT7_9GAMM
A0A084A058_9GAMM
A0A084G1B7_9PEZI
A0A084G6K4_9PEZI
A0A084GH35_9PEZI
A0A084GNS1_9BACI
A0A084H1B6_9BACI
A0A084H2J3_9BACI
A0A084H368_9BACI
A0A084H376_9BACI
A0A084IL45_9GAMM
A0A084J794_9CLOT
A0A084J8R1_9CLOT
A0A084JA54_9CLOT
A0A084JBH7_9CLOT
A0A084JE32_9CLOT
A0A084JJ07_9CLOT
A0A084QC10_9HYPO
A0A084QUQ0_9HYPO
A0A084QZ35_9HYPO
A0A084THD5_9FLAO
A0A084TLZ5_9FLAO
A0A084TN22_9FLAO
A0A084U9M5_9RHIZ
A0A084W4F5_ANOSI
A0A084WR87_ANOSI
A0A084WUJ4_ANOSI
A0A085BBV4_9FLAO
A0A085BPR7_9FLAO
A0A085BRQ6_9RHOB
A0A085BUY6_9RHOB
A0A085EEF5_9FLAO
A0A085EJU5_9FLAO
A0A085EK24_9FLAO
A0A085EPC4_9FLAO
A0A085ESK5_9BURK
A0A085F4K4_9RHIZ
A0A085F9Y4_9BURK
A0A085FBY7_9BRAD
A0A085FK22_9RHIZ
A0A085FMW9_9BRAD
A0A085FQV3_9BRAD
A0A085FT83_9BURK
A0A085HCV6_9GAMM
A0A085HGW4_9GAMM
A0A085HMZ3_9GAMM
A0A085I3W3_9ENTR
A0A085I5E0_9ENTR
A0A085IH97_9ENTR
A0A085JC49_9GAMM
A0A085JJD2_9GAMM
A0A085JP27_9GAMM
A0A085KZU4_9FLAO
A0A085KZU8_9FLAO
A0A085LCY8_9MICO
A0A085NAS2_9BILA
A0A085U086_9RHOB
A0A085U0Y8_9RHOB
A0A085VMC0_PSESX
A0A085VMQ3_PSESX
A0A085VN50_PSESX
A0A085WF88_9DELT
A0A085WJT7_9DELT
A0A085WW14_9DELT
A0A086D031_9GAMM
A0A086D1L3_9GAMM
A0A086D5F0_9GAMM
A0A086MD59_9RHIZ
A0A086MJS7_9RHIZ
A0A086P782_SPHHM
A0A086P9S8_SPHHM
A0A086T0R6_ACRC1
A0A086T7Q2_ACRC1
A0A086T9B5_ACRC1
A0A086XZX1_9RHOB
A0A086Y7N3_9RHOB
A0A086Y9D0_9RHOB
A0A086YAD7_9RHOB
A0A086Z0J6_9BIFI
A0A086Z1N3_9BIFI
A0A086ZJK4_9BIFI
A0A086ZKC4_9BIFI
A0A086ZZ86_9BIFI
A0A087A2P3_9BIFI
A0A087ABJ1_9BIFI
A0A087ACY9_9BIFI
A0A087AKL0_9BIFI
A0A087APJ8_9BIFI
A0A087AS52_9BIFI
A0A087AWT4_9BIFI
A0A087B4P7_9BIFI
A0A087BA03_9BIFI
A0A087BBM3_9BIFI
A0A087BMT1_9BIFI
A0A087BNR0_9BIFI
A0A087BWX5_9BIFI
A0A087C0Q4_9BIFI
A0A087CD52_9BIFI
A0A087CGB2_9BIFI
A0A087CNH6_9BIFI
A0A087CTI5_9BIFI
A0A087CUU6_9BIFI
A0A087D7M4_9BIFI
A0A087DHQ3_9BIFI
A0A087DWY6_9BIFI
A0A087E070_9BIFI
A0A087EAE7_9BIFI
A0A087EB94_9BIFI
A0A087EEC5_9BIFI
A0A087EKJ4_9BIFI
A0A087EN44_9LACO
A0A087G5Y7_ARAAL
A0A087GE71_ARAAL
A0A087GQL1_ARAAL
A0A087LWM1_9RHIZ
A0A087LX29_9RHIZ
A0A087MGD6_9GAMM
A0A087MZL5_9BACI
A0A087N8H7_9SPHN
A0A087NIK3_9SPHN
A0A087QXS8_APTFO
A0A087S9L5_AUXPR
A0A087SEJ5_AUXPR
A0A087SSW6_AUXPR
A0A087TMB2_9ARAC
A0A087VAE4_BALRE
A0A087XTE4_POEFO
A0A087Y315_POEFO
A0A087YEN5_POEFO
A0A087ZP04_APIME
A0A087ZST1_APIME
A0A088AK15_APIME
A0A088EVX1_9SPHI
A0A088EYD0_9SPHI
A0A088EZE2_9SPHI
A0A088F1D3_9SPHI
A0A088QEB2_9CORY
A0A088QFU6_9CORY
A0A088QHD1_9CORY
A0A088QZ67_9CORY
A0A088T160_9MOLU
A0A088T1Z0_9MOLU
A0A088T5Y7_9MOLU
A0A089IG48_9BACL
A0A089IHU9_9BACL
A0A089IJ14_9BACL
A0A089IJK7_9BACL
A0A089IKA4_9BACL
A0A089IS75_9BACL
A0A089KPE0_9BACL
A0A089KZ26_9BACL
A0A089L2U0_9BACL
A0A089LRW9_9BACL
A0A089LUT7_9BACL
A0A089ME54_9BACL
A0A089N9T8_9BACL
A0A089PQE6_PLUGE
A0A089UI90_9ENTR
A0A089W6G4_9ENTR
A0A089WPE2_9PSED
A0A089WVJ1_9PSED
A0A089X4R3_STRGA
A0A089X935_STRGA
A0A089Y2R9_9LACO
A0A089YC77_9PSED
A0A089YPH6_9PSED
A0A089YTT1_9PSED
A0A089YXU6_STRGA
A0A089Z172_9PSED
A0A090AGC6_9GAMM
A0A090AMX9_9GAMM
A0A090CJ86_PODAN
A0A090D1Q5_9CHLA
A0A090D2F1_9CHLA
A0A090D366_9CHLA
A0A090D4U9_PODAN
A0A090DXH1_9CHLA
A0A090FAR4_9RHIZ
A0A090FHF5_9RHIZ
A0A090GF08_9RHIZ
A0A090IBD7_9GAMM
A0A090IK55_9GAMM
A0A090ISJ3_9BACI
A0A090IZE4_9BACI
A0A090J047_9BACI
A0A090KD66_9GAMM
A0A090L1C0_STRRB
A0A090LEE4_STRRB
A0A090LEX4_STRRB
A0A090LZ95_OSTTA
A0A090M4H2_OSTTA
A0A090MCG3_OSTTA
A0A090N340_OSTTA
A0A090P8E7_9VIBR
A0A090PAJ8_9VIBR
A0A090Q4F2_9FLAO
A0A090Q7S8_9FLAO
A0A090QPF8_9FLAO
A0A090RC13_9VIBR
A0A090S633_9VIBR
A0A090S9Z6_9VIBR
A0A090SD80_9VIBR
A0A090TCY5_9VIBR
A0A090TDP1_9VIBR
A0A090UXZ6_ESCVU
A0A090VC29_9FLAO
A0A090VII0_9FLAO
A0A090VIM1_9FLAO
A0A090VUR9_ESCVU
A0A090WYK3_9FLAO
A0A090ZDE0_PAEMA
A0A090ZWQ9_PAEMA
A0A091A323_PAEMA
A0A091AIN1_9HELI
A0A091AMI4_9HELI
A0A091AUQ2_9GAMM
A0A091BF28_9GAMM
A0A091C0N0_9ENTE
A0A091C7W2_9ENTE
A0A091C8R1_9ENTE
A0A091CBT8_9ENTE
A0A091CD83_9ENTE
A0A091E9W5_CORBR
A0A091ED31_FUKDA
A0A091FD09_9DELT
A0A091FFG3_CORBR
A0A091G8J3_9AVES
A0A091GLE8_9AVES
A0A091GZA5_BUCRH
A0A091H8Q5_BUCRH
A0A091HQ20_CALAN
A0A091HW50_CALAN
A0A091IU50_9AVES
A0A091JCP2_9AVES
A0A091KC09_9GRUI
A0A091KIY0_COLST
A0A091L5V9_CATAU
A0A091LBB6_CATAU
A0A091LC31_9GRUI
A0A091NA30_9PASS
A0A091NGG8_APAVI
A0A091PB74_HALAL
A0A091QLS0_LEPDC
A0A091RBY2_MERNU
A0A091RG05_9GRUI
A0A091S929_NESNO
A0A091SBX1_NESNO
A0A091SRI2_9AVES
A0A091TUF1_9AVES
A0A091TWF2_PHALP
A0A091UEF5_PHORB
A0A091VCS5_NIPNI
A0A091W2B2_NIPNI
A0A091WXG8_OPIHO
A0A091XL05_OPIHO
A0A093BIH6_CHAPE
A0A093C7R9_9AVES
A0A093E294_TAUER
A0A093FVK1_GAVST
A0A093G6N5_PICPB
A0A093GHA4_PICPB
A0A093HJ27_STRCA
A0A093HWV1_TYTAL
A0A093I1H1_STRCA
A0A093I5J3_FULGA
A0A093JJV2_FULGA
A0A093PFI1_9PASS
A0A093R132_PHACA
A0A093SFB3_9PASS
A0A093XFP3_9PEZI
A0A093Y0S2_9PEZI
A0A093Y8X4_9PEZI
A0A093YDQ6_9PEZI
A0A093YF50_9PEZI
A0A093Z2W4_9PEZI
A0A093Z3U4_9PEZI
A0A093ZM72_9PEZI
A0A093ZV44_9PEZI
A0A093ZWJ5_9PEZI
A0A094A628_9PEZI
A0A094AP38_9PEZI
A0A094B0C5_9PEZI
A0A094BJ84_9PEZI
A0A094CQ63_9PEZI
A0A094CUK6_9PEZI
A0A094CZF8_9PEZI
A0A094D227_9PEZI
A0A094D4M0_9PEZI
A0A094DC34_9PEZI
A0A094DRX2_9PEZI
A0A094E1A8_9PEZI
A0A094EA25_9PEZI
A0A094EY50_9PEZI
A0A094F1E0_9PEZI
A0A094FJA6_9PEZI
A0A094FUV3_9PEZI
A0A094FXB1_9PEZI
A0A094G7N6_9PEZI
A0A094G947_9PEZI
A0A094GE48_9PEZI
A0A094GZ37_9PEZI
A0A094H7A7_9PEZI
A0A094HRZ4_9PEZI
A0A094HS76_9PEZI
A0A094IJX9_9MOLU
A0A094ILI0_9GAMM
A0A094INI1_9MOLU
A0A094IYZ5_9GAMM
A0A094J3G1_9MOLU
A0A094J7Q0_9GAMM
A0A094JDV6_9GAMM
A0A094JE39_9GAMM
A0A094JEA2_9GAMM
A0A094JY29_9DELT
A0A094K3K8_9GAMM
A0A094K7E0_ANTCR
A0A094KQZ3_ANTCR
A0A094L092_9GAMM
A0A094L9Q9_9GAMM
A0A094NY44_9ACTN
A0A094NZI4_9ACTN
A0A094P599_9ACTN
A0A094P716_9ACTN
A0A094P7E9_9ACTN
A0A094PE34_9ACTN
A0A094PE92_9ACTN
A0A094PK79_9ACTN
A0A094PV14_9ACTN
A0A094PW97_9ACTN
A0A094Q1W7_9ACTN
A0A094RMR7_9ACTN
A0A094WLY9_BACAO
A0A094XAL7_BACAO
A0A094ZS74_SCHHA
A0A095A1J5_SCHHA
A0A095AY98_9SPHN
A0A095BKE0_9SPHN
A0A095CBL3_SCHHA
A0A095CJ93_CRYGR
A0A095CRJ4_9RHOB
A0A095F1L5_9RHOB
A0A095SQY5_9FLAO
A0A095SR07_9FLAO
A0A095STI8_9FLAO
A0A095V004_9RHIZ
A0A095V0P5_9FLAO
A0A095VHC2_9RHIZ
A0A095WNF4_9ACTO
A0A095WRX1_9ACTO
A0A095WTD2_9ACTO
A0A095WVP4_9ACTO
A0A095X782_9ACTO
A0A095X9F1_9ACTO
A0A095XMA8_9FIRM
A0A095XMC1_9FIRM
A0A095XSM9_9GAMM
A0A095XWG1_9GAMM
A0A095Y1T5_9BACT
A0A095Y378_9BACT
A0A095YET2_9MICC
A0A095YG46_9CORY
A0A095YP04_9CORY
A0A095YT10_9ACTO
A0A095Z1Z3_9ACTO
A0A095Z3P3_9BURK
A0A095ZC31_9FIRM
A0A095ZD46_9ACTO
A0A095ZDY2_9FIRM
A0A095ZPU4_9MICC
A0A095ZPV9_9BACT
A0A095ZQP3_9BACT
A0A096ACB5_9BACT
A0A096AJ23_9FIRM
A0A096AJW3_9BURK
A0A096AQ80_9CORY
A0A096B8K5_9FIRM
A0A096BE32_9CLOT
A0A096BP62_9FIRM
A0A096LXJ8_POEFO
A0A096MIV5_RAT
A0A096MY84_PAPAN
A0A096NLT6_PAPAN
A0A096NYI8_PAPAN
A0A096P7W3_OSTTA
A0A096PA97_OSTTA
A0A096PVR0_MAIZE
A0A096PVR1_MAIZE
A0A096PYP9_MAIZE
A0A097AYQ1_9VIBR
A0A097ED44_9SPHN
A0A097EJ26_9SPHN
A0A097IG69_9CORY
A0A097IHU8_9CORY
A0A097QJW2_9VIBR
A0A097QMT2_9VIBR
A0A097QNI3_9VIBR
A0A097R4K3_HAFAL
A0A097R683_HAFAL
A0A097R705_HAFAL
A0A098C132_9PORP
A0A098C147_9PORP
A0A098EJ74_9BACL
A0A098EJT3_9BACL
A0A098ELP2_9BACL
A0A098EPB3_9BACL
A0A098EY81_9BACI
A0A098EZY1_9BACI
A0A098F6M0_9BACI
A0A098G223_9GAMM
A0A098G4J9_9GAMM
A0A098G6F6_9GAMM
A0A098GIA9_TATMI
A0A098GJC2_TATMI
A0A098L9P7_9BACT
A0A098LDL7_9BACT
A0A098LLH7_9BACT
A0A098LTZ4_9FLAO
A0A098LUH6_9FLAO
A0A098M298_9BACL
A0A098M5J8_9BACL
A0A098M5P7_9BACL
A0A098MHF6_9BACL
A0A098QWF2_9SPIO
A0A098QZP9_9SPIO
A0A098R131_9SPIO
A0A098RB19_9GAMM
A0A098REW1_9GAMM
A0A098RGS8_9GAMM
A0A098RZ61_9BACT
A0A098SBH1_9BACT
A0A098SSW6_9PSED
A0A098SWD8_9PSED
A0A098SXE6_9PSED
A0A098T4X9_9RHIZ
A0A098TLM1_9CYAN
A0A098UCT3_9BURK
A0A098UDA5_9BURK
A0A098UEE8_9BURK
A0A098VNK7_9MICR
A0A098Y3S6_9ACTN
A0A098Y8G5_9ACTN
A0A099B6G8_9HELI
A0A099BVN2_9BACT
A0A099BZ78_9BACT
A0A099CZZ8_9GAMM
A0A099D0X1_9ACTN
A0A099D3I0_9ACTN
A0A099D8C7_9ACTN
A0A099EZJ5_9RHOB
A0A099F2S1_9RHOB
A0A099GB29_9RHOB
A0A099GNN1_9RHOB
A0A099J585_9MICO
A0A099JKG2_9MICO
A0A099KRB5_9GAMM
A0A099KRE5_9GAMM
A0A099KY75_9GAMM
A0A099L8E7_9GAMM
A0A099P3B4_PICKU
A0A099P3U8_PICKU
A0A099RU39_9CLOT
A0A099S460_9CLOT
A0A099S583_9CLOT
A0A099SAP9_9CLOT
A0A099TAQ4_9RHOB
A0A099TCS6_9RHOB
A0A099TIQ5_9HELI
A0A099TVW7_9HELI
A0A099TY33_9HELI
A0A099V8A6_9HELI
A0A099VWJ9_9HELI
A0A099W617_9LIST
A0A099WJZ0_9LIST
A0A099WZH7_PORCN
A0A099XNS8_9FLAO
A0A099XY34_9FLAO
A0A099Y0Z8_9FLAO
A0A099YW80_TINGU
A0A099ZVT1_TINGU
A0A099ZYF4_CHAVO
A0A0A0AEP2_CHAVO
A0A0A0BAA8_9CELL
A0A0A0BKB6_9CELL
A0A0A0BNR8_9CELL
A0A0A0BW87_9CELL
A0A0A0C0F5_9CELL
A0A0A0C7C3_9CELL
A0A0A0CA11_9CELL
A0A0A0DAA4_9PROT
A0A0A0DI81_9STRE
A0A0A0DIP7_9STRE
A0A0A0DNQ6_9SPIO
A0A0A0DQZ2_9BURK
A0A0A0DZ01_9SPIO
A0A0A0E0P8_9SPIO
A0A0A0EH30_9RHOB
A0A0A0EHJ9_9RHOB
A0A0A0EPY7_9GAMM
A0A0A0EUL8_9GAMM
A0A0A0EV11_9GAMM
A0A0A0EYM1_9GAMM
A0A0A0F184_9GAMM
A0A0A0IVN1_9MICO
A0A0A0JAN5_9MICO
A0A0A0JP48_9MICO
A0A0A0JSX3_9MICO
A0A0A0KEN0_CUCSA
A0A0A0KK28_CUCSA
A0A0A0KL00_CUCSA
A0A0A0M7Z7_9GAMM
A0A0A0WZH3_9SPIO
A0A0A1B1W5_9GAMM
A0A0A1B3H2_9GAMM
A0A0A1B4H2_9GAMM
A0A0A1CSS1_9MICC
A0A0A1CX23_9MICC
A0A0A1DGA6_NOCSI
A0A0A1DM03_NOCSI
A0A0A1FFI4_9BURK
A0A0A1FFV1_9BURK
A0A0A1FJZ2_9BURK
A0A0A1FS12_9MYCO
A0A0A1FWU0_9MYCO
A0A0A1GRS1_9LACO
A0A0A1GZM7_9LACO
A0A0A1H1Y8_9BURK
A0A0A1H5P0_9BURK
A0A0A1HYF7_9PSED
A0A0A1HZV0_9PSED
A0A0A1MA51_9BACI
A0A0A1MC74_9BACI
A0A0A1MRW0_9BACI
A0A0A1MWB0_9FUNG
A0A0A1N5X0_9FUNG
A0A0A1NHF6_9FUNG
A0A0A1S167_CLOSO
A0A0A1ST27_9HYPO
A0A0A1TBB6_9HYPO
A0A0A1THJ6_9HYPO
A0A0A1TMY1_9HYPO
A0A0A1U6A1_ENTIV
A0A0A1UWJ9_9HYPO
A0A0A1V655_9HYPO
A0A0A1V9W5_9HYPO
A0A0A1VMP7_9BURK
A0A0A1YHW5_9PSED
A0A0A1YNV7_9PSED
A0A0A1YQ46_9PSED
A0A0A2DMS4_9PORP
A0A0A2DQB9_9PORP
A0A0A2DT64_9PORP
A0A0A2DZJ6_9PORP
A0A0A2E014_9PORP
A0A0A2E3W0_9PORP
A0A0A2E683_9PORP
A0A0A2EL52_PORCN
A0A0A2ENY6_9PORP
A0A0A2EX54_9PORP
A0A0A2EXE9_PORCN
A0A0A2F0X8_9PORP
A0A0A2F0Y6_9PORP
A0A0A2F5Y9_9PORP
A0A0A2FCQ5_9PORP
A0A0A2FLV1_9PORP
A0A0A2FS59_9PORP
A0A0A2G150_9PORP
A0A0A2G3J5_9PORP
A0A0A2G408_9PORP
A0A0A2G6S4_9PORP
A0A0A2HR24_9DELT
A0A0A2HT52_9DELT
A0A0A2HY25_9DELT
A0A0A2K7I9_PENEN
A0A0A2L743_PENIT
A0A0A2LFN7_9FLAO
A0A0A2LNZ7_PENIT
A0A0A2LTC4_9FLAO
A0A0A2LW04_9FLAO
A0A0A2M0N4_9FLAO
A0A0A2MN03_9FLAO
A0A0A2MNL9_9FLAO
A0A0A2MPV3_9FLAO
A0A0A2MTR7_9FLAO
A0A0A2N445_9FLAO
A0A0A2SNP7_9GAMM
A0A0A2SUD9_9GAMM
A0A0A2TCV6_9BACI
A0A0A2TD93_9BACI
A0A0A2THE7_9BACI
A0A0A2TL43_9FIRM
A0A0A2TRB9_9BACL
A0A0A2U3B3_9BACL
A0A0A2U405_9BACL
A0A0A2UA53_9BACL
A0A0A2UBH0_9BACL
A0A0A2UTL3_9BACI
A0A0A2UVN5_9BACI
A0A0A2V2J2_9BACI
A0A0A2V992_BEABA
A0A0A2VDN9_9BACI
A0A0A2VJG7_BEABA
A0A0A2VKZ9_BEABA
A0A0A2W186_BEABA
A0A0A2WM11_9GAMM
A0A0A3AJF8_9PAST
A0A0A3ANX8_9PAST
A0A0A3HT35_9BACI
A0A0A3I0A3_9BACI
A0A0A3I2D8_9BACI
A0A0A3I508_9BACI
A0A0A3I5C8_9BACI
A0A0A3I6R6_9BACI
A0A0A3IAX1_9BACI
A0A0A3IB03_9BACI
A0A0A3IBT1_9BACI
A0A0A3IF75_9BACI
A0A0A3ILS3_9BACI
A0A0A3IQE1_9BACI
A0A0A3IT46_9BACI
A0A0A3IVK1_9BACI
A0A0A3J402_9BACI
A0A0A3J625_9BACI
A0A0A3JFM7_9BACI
A0A0A3JZF9_9BACI
A0A0A3W2U2_9GAMM
A0A0A3W6A1_9GAMM
A0A0A5FXM5_9BACI
A0A0A5G0F0_9BACI
A0A0A5G3Z6_9BACI
A0A0A5G8Q8_9BACI
A0A0A5G931_9BACI
A0A0A5GAH4_9BACI
A0A0A5GJ40_9BACI
A0A0A5GJS1_9BACI
A0A0A5HNV1_9VIBR
A0A0A5HV54_9VIBR
A0A0A5HVC7_9BACI
A0A0A5I6I1_9BACI
A0A0A5JRN8_9VIBR
A0A0A6CXR1_9SPHN
A0A0A6NT89_9LACO
A0A0A6NUF4_9LACO
A0A0A6PFZ4_9GAMM
A0A0A6Q5Y3_9BURK
A0A0A6Q869_9BURK
A0A0A6Q8D2_9BURK
A0A0A6UID8_ACTUT
A0A0A6USK6_ACTUT
A0A0A6V8T3_9BACI
A0A0A6VA70_9BACI
A0A0A6Y0F0_9FLAO
A0A0A6Y627_9FLAO
A0A0A6YSZ1_9FLAO
A0A0A7ECX8_9GAMM
A0A0A7EJ75_9GAMM
A0A0A7EK35_9GAMM
A0A0A7FTA1_9CLOT
A0A0A7G077_9CLOT
A0A0A7G268_9CLOT
A0A0A7I2G0_9BIFI
A0A0A7I3V6_9BIFI
A0A0A7I6Y0_9BIFI
A0A0A7IAQ4_9BIFI
A0A0A7LAY5_9EURY
A0A0A7LKM0_9BACT
A0A0A7LMT0_9BACT
A0A0A7PA07_9BACT
A0A0A7RX79_9GAMM
A0A0A7S0C6_9GAMM
A0A0A7S2Z8_9GAMM
A0A0A8BB21_9ACTN
A0A0A8HTI6_STAHY
A0A0A8JEN6_BACSX
A0A0A8JFK1_BACSX
A0A0A8JJT2_BACSX
A0A0A8K4Q7_9RHIZ
A0A0A8K513_9RHIZ
A0A0A8KYU5_9SACH
A0A0A8L1I2_9SACH
A0A0A8UMA9_LEGHA
A0A0A8UMV0_LEGHA
A0A0A8UN62_LEGHA
A0A0A8WC61_CLOSO
A0A0A8WQH4_9DELT
A0A0A8WRD3_9DELT
A0A0A8WVY1_9DELT
A0A0A8WXV6_9BACI
A0A0A8X0M6_9DELT
A0A0A8X221_9BACI
A0A0A8X2B2_9BACI
A0A0A8X3Z4_9BACI
A0A0A8XC69_9BACI
A0A0B0D303_9BACI
A0A0B0D4V3_9BACI
A0A0B0D8H7_9BACI
A0A0B0ESZ5_9BACT
A0A0B0ET60_9BACT
A0A0B0H8P5_SOVGS
A0A0B0HC94_SOVGS
A0A0B0HX67_9BACL
A0A0B0I1Y8_9BACL
A0A0B0I963_9BACL
A0A0B0IJ71_9BACI
A0A0B0IJP4_9BACI
A0A0B0IK79_9BACI
A0A0B0IKE5_9BACI
A0A0B0NN37_GOSAR
A0A0B1P0G9_UNCNE
A0A0B1PCJ9_UNCNE
A0A0B1Q5R1_9RHIZ
A0A0B1YPM9_9BURK
A0A0B1ZKA8_9SPHN
A0A0B1ZM83_9SPHN
A0A0B2A2U2_9ACTN
A0A0B2A5I8_9MICO
A0A0B2A957_9ACTN
A0A0B2A9K6_9MICO
A0A0B2AB74_9MICC
A0A0B2ANA5_9ACTN
A0A0B2ATM1_9MICC
A0A0B2AX80_9ACTN
A0A0B2B9D0_9ACTN
A0A0B2BCF2_9ACTN
A0A0B2BJ94_9ACTN
A0A0B2BQQ2_9ACTN
A0A0B2BSH5_9ACTN
A0A0B2C1J4_9SPHN
A0A0B2C1T8_9SPHN
A0A0B2DDM5_9PSED
A0A0B2JUK2_9FIRM
A0A0B2JYI4_9FIRM
A0A0B2NTU6_GLYSO
A0A0B2PGZ8_GLYSO
A0A0B2PLE2_GLYSO
A0A0B2QMR4_GLYSO
A0A0B2SAT2_GLYSO
A0A0B2V7U0_TOXCA
A0A0B2VPB2_TOXCA
A0A0B2W2J0_TOXCA
A0A0B2WSQ9_9HYPO
A0A0B2WUB1_9HYPO
A0A0B2WWS2_9HYPO
A0A0B3BS96_9PSED
A0A0B3BSZ7_9PSED
A0A0B3RVU6_9RHOB
A0A0B3SXA0_9RHOB
A0A0B3VX75_9FIRM
A0A0B3WLU7_9FIRM
A0A0B4BMZ7_9RHOB
A0A0B4C336_9RHOB
A0A0B4ET50_9RHOB
A0A0B4GXB7_9HYPO
A0A0B4HSB7_9HYPO
A0A0B4I5U9_9HYPO
A0A0B4R7X0_9BACL
A0A0B4RC76_9BACL
A0A0B4RF83_9BACL
A0A0B4RZK9_9FIRM
A0A0B4S1Q9_9FIRM
A0A0B4S2V4_9FIRM
A0A0B4X0S8_9RHIZ
A0A0B4X3Y9_9RHIZ
A0A0B4XIC7_9GAMM
A0A0B4XR27_9GAMM
A0A0B4XSW3_9GAMM
A0A0B4Y268_9PROT
A0A0B5AIV1_9BACL
A0A0B5AQE1_9BACL
A0A0B5CQT2_NEIEG
A0A0B5DFU5_9ACTN
A0A0B5DGL3_9ACTN
A0A0B5DL57_9ACTN
A0A0B5DTT3_9ACTN
A0A0B5DVC5_9RHOB
A0A0B5DXY6_9RHOB
A0A0B5F3U8_STRA4
A0A0B5F7H8_STRA4
A0A0B5FBR5_9DELT
A0A0B5RRA0_9FLAO
A0A0B5RTE4_9FLAO
A0A0B5RVP3_9FLAO
A0A0B5S074_9FLAO
A0A0B6TLV3_9CORY
A0A0B6TTI2_9CORY
A0A0B6WXJ4_9BACT
A0A0B7GYW4_9FLAO
A0A0B7H3G9_9FLAO
A0A0B7HF35_9FLAO
A0A0B7HQS9_9FLAO
A0A0B7I8M3_9FLAO
A0A0B7IGG3_9FLAO
A0A0B7IH05_9FLAO
A0A0B7IT13_9FLAO
A0A0B7IU22_9PROT
A0A0B7N5Q5_9FUNG
A0A0B7NLI8_9FUNG
A0A0B7NPT3_9FUNG
A0A0B8NC67_9NOCA
A0A0B8NEM4_9NOCA
A0A0B8NMW9_9VIBR
A0A0B8NUA1_9VIBR
A0A0B8NYM1_9VIBR
A0A0B8PT61_9VIBR
A0A0B8PTU3_9VIBR
A0A0B8PUQ4_9VIBR
A0A0B8Q0X9_9VIBR
A0A0B8SZN2_9SPHI
A0A0B8T447_9SPHI
A0A0B8T5H8_9SPHI
A0A0B8TA71_9SPHI
A0A0B8WCD8_9DELT
A0A0B8WE80_9DELT
A0A0B8WR03_9DELT
A0A0B8WSQ9_9DELT
A0A0B8XPQ6_9SPHI
A0A0B8YCH3_9SPHI
A0A0B8YDW5_9SPHI
A0A0B9A3S0_BRELN
A0A0B9A8T1_BRELN
A0A0C1CNY2_9FLAO
A0A0C1CP82_9FLAO
A0A0C1D105_9FLAO
A0A0C1D788_9SPHI
A0A0C1D808_9SPHI
A0A0C1DR26_9FLAO
A0A0C1DW39_9FLAO
A0A0C1F124_9FLAO
A0A0C1F6Y0_9FLAO
A0A0C1F8G1_9FLAO
A0A0C1FUF2_9SPHI
A0A0C1G2V9_9FLAO
A0A0C1GGY8_9FLAO
A0A0C1GVF9_9RHOB
A0A0C1HGJ3_9CHLA
A0A0C1JKX9_9RHOB
A0A0C1JNB9_9CHLA
A0A0C1KRI7_9BACT
A0A0C1KXC9_9BACT
A0A0C1L2A9_9BACT
A0A0C1LEJ8_9PSEU
A0A0C1LHT7_9BACT
A0A0C1NC43_9CYAN
A0A0C1P0V4_9PSEU
A0A0C1PMM9_9LACO
A0A0C1Q9P7_9ACTN
A0A0C1QTR0_9CLOT
A0A0C1R8P8_9CLOT
A0A0C1RFT0_9ACTN
A0A0C1RIU6_9ACTN
A0A0C1RL91_9ACTN
A0A0C1RPM3_9ACTN
A0A0C1S5G1_9ACTN
A0A0C1TW44_9CYAN
A0A0C1U638_9CLOT
A0A0C1UEA7_9ACTN
A0A0C1UEY9_9CLOT
A0A0C1UGP9_9CLOT
A0A0C1UKG2_9CLOT
A0A0C1UPF5_9CYAN
A0A0C1UUD3_9ACTN
A0A0C1VN71_9ACTN
A0A0C1XE76_9CYAN
A0A0C1XGF2_9CYAN
A0A0C1XVE7_9ACTN
A0A0C1XZI5_9BURK
A0A0C1XZY9_9ACTN
A0A0C1Y5E1_9CYAN
A0A0C1YYW3_9BURK
A0A0C1Z794_9DELT
A0A0C1ZFU2_9BURK
A0A0C2AND2_9ACTN
A0A0C2ATG0_9ACTN
A0A0C2BRL2_9BURK
A0A0C2BX51_9BURK
A0A0C2CRM1_9BURK
A0A0C2D2J8_9DELT
A0A0C2D314_9DELT
A0A0C2EDW7_9DELT
A0A0C2EH89_9DELT
A0A0C2G0V4_9ACTN
A0A0C2GNX3_9BILA
A0A0C2HC44_9BILA
A0A0C2HGU1_9DELT
A0A0C2HSS5_9MOLU
A0A0C2IAM1_THEKT
A0A0C2IX37_THEKT
A0A0C2IYF3_THEKT
A0A0C2JGY2_9ACTN
A0A0C2JUC1_9ACTN
A0A0C2LK62_9CYAN
A0A0C2PSR2_9CYAN
A0A0C2Q106_9CYAN
A0A0C2QED8_9BACL
A0A0C2QQ22_9BACL
A0A0C2RZA2_9BACL
A0A0C2S3K0_AMAMU
A0A0C2S6G2_9BACL
A0A0C2T411_AMAMU
A0A0C2UG19_9BACL
A0A0C2UP43_9BACL
A0A0C2UTR2_9BACL
A0A0C2VI26_9PROT
A0A0C2VIN6_9PROT
A0A0C2VJS9_9BACL
A0A0C2VN51_9BACL
A0A0C2VSP9_9BACL
A0A0C2VTJ2_9PROT
A0A0C2VV41_9BACL
A0A0C2VV96_9BACL
A0A0C2XLM3_HEBCY
A0A0C2Y5Y3_BACBA
A0A0C2YBF8_BACBA
A0A0C2YT38_9PROT
A0A0C2Z427_HEBCY
A0A0C2ZEE3_9HELI
A0A0C2ZFN3_9HOMO
A0A0C2ZHK3_9PROT
A0A0C2ZMS7_9PROT
A0A0C3ABI5_9HOMO
A0A0C3AS51_9HOMO
A0A0C3DJQ5_9PEZI
A0A0C3DLA9_9HOMO
A0A0C3E534_9VIBR
A0A0C3EAK2_9VIBR
A0A0C3FER1_9HOMO
A0A0C3FL05_9HOMO
A0A0C3FT94_9HOMO
A0A0C3HC08_9PEZI
A0A0C3ICI3_9VIBR
A0A0C3MJC8_9PORP
A0A0C3MPD8_9PROT
A0A0C3NA91_9PORP
A0A0C3NUL8_PISTI
A0A0C3PAZ4_PHLGI
A0A0C3PC05_PHLGI
A0A0C3PH83_PISTI
A0A0C3PZP8_9HOMO
A0A0C3QCN0_9HOMO
A0A0C3RD01_9PORP
A0A0C3RK16_9PORP
A0A0C3RQG4_9PROT
A0A0C4DK43_MAGP6
A0A0C4DYP0_MAGP6
A0A0C4E034_MAGP6
A0A0C4Y693_9BURK
A0A0C4Y9S0_9BURK
A0A0C4YGV3_9BURK
A0A0C5B9Z9_9MICO
A0A0C5BHB5_9MICO
A0A0C5FYB4_9ACTN
A0A0C5GAL8_9ACTN
A0A0C5GCW7_9ACTN
A0A0C5J7P6_9RHOO
A0A0C5J9C0_9RHOO
A0A0C5KVJ3_9SPHN
A0A0C5L136_9SPHN
A0A0C5VVI0_9GAMM
A0A0C5W5A4_9GAMM
A0A0C5W869_9FLAO
A0A0C5WAY6_9FLAO
A0A0C5WBB8_9FLAO
A0A0C5WDI7_9FLAO
A0A0C5WQH7_9GAMM
A0A0C5WRN1_9GAMM
A0A0C5X0M8_9GAMM
A0A0C7N8T6_9SACH
A0A0C7N9S5_9SACH
A0A0C7P0A2_9BACT
A0A0C9LS54_9FUNG
A0A0C9M0Z1_SPHPI
A0A0C9M5E8_SPHPI
A0A0C9MP39_9FUNG
A0A0C9N575_9FUNG
A0A0C9PQU7_9BACT
A0A0C9Q643_9BACT
A0A0C9TKJ5_PAXIN
A0A0C9TSY9_PAXIN
A0A0C9UD55_9HOMO
A0A0C9USP4_9HOMO
A0A0C9UZQ9_9HOMO
A0A0C9WAE1_9HOMO
A0A0C9WGE4_9HOMO
A0A0C9WUU3_9AGAR
A0A0C9WX47_9AGAR
A0A0C9YXM3_9HOMO
A0A0C9ZH59_9HOMO
A0A0D0ADN8_9HOMO
A0A0D0AES6_9HOMO
A0A0D0B006_9HOMO
A0A0D0B8S8_9AGAR
A0A0D0DDZ8_9HOMO
A0A0D0E9Q3_9HOMO
A0A0D0EAU9_9HOMO
A0A0D0G215_9SPHI
A0A0D0GFF2_9SPHI
A0A0D0IPL1_9MICO
A0A0D0ISH8_9MICO
A0A0D0LIN9_9NOCA
A0A0D0LNY6_9NOCA
A0A0D0LQT9_9NOCA
A0A0D0Q0D2_KITGR
A0A0D0Q0R2_KITGR
A0A0D0Q4H8_KITGR
A0A0D0QA29_9RHOB
A0A0D0RJ50_9FIRM
A0A0D0S3L1_9GAMM
A0A0D0SFA0_9FIRM
A0A0D0VRG3_9ACTN
A0A0D0WQH6_9ACTN
A0A0D1A7Z8_9LACO
A0A0D1A832_9LACO
A0A0D1AQB6_9SPHN
A0A0D1CFR1_9SPHN
A0A0D1CYS0_USTMA
A0A0D1E0E1_USTMA
A0A0D1E9D0_9RHOB
A0A0D1EJW6_9RHOB
A0A0D1IZQ0_9MYCO
A0A0D1K186_9MYCO
A0A0D1LE76_BRAEL
A0A0D1LHQ2_BRAEL
A0A0D1M3N3_9LACT
A0A0D1NQ75_PSEPU
A0A0D1PBU5_PSEPU
A0A0D1PG84_PSEPU
A0A0D1UWZ3_ANEMI
A0A0D1VKT5_ANEMI
A0A0D1WGY6_ANEMI
A0A0D1Y2Y8_ANEMI
A0A0D1YAB2_9EURO
A0A0D1YB02_9EURO
A0A0D1YMH5_9EURO
A0A0D1YUQ7_9PEZI
A0A0D1Z222_9PEZI
A0A0D1Z561_9EURO
A0A0D1Z955_9EURO
A0A0D1ZRE5_9EURO
A0A0D2A6P7_9EURO
A0A0D2A7H9_9EURO
A0A0D2ANJ0_9PEZI
A0A0D2B718_9EURO
A0A0D2BET6_9EURO
A0A0D2C129_9EURO
A0A0D2C564_9EURO
A0A0D2CF46_9EURO
A0A0D2CSI4_9EURO
A0A0D2DDF7_9EURO
A0A0D2DI48_9EURO
A0A0D2DQ25_9EURO
A0A0D2E5V3_9EURO
A0A0D2EC01_9EURO
A0A0D2EW72_9EURO
A0A0D2F884_9EURO
A0A0D2FQ84_9EURO
A0A0D2FVQ7_9EURO
A0A0D2G333_9EURO
A0A0D2G754_9EURO
A0A0D2GB50_9DELT
A0A0D2GI30_9EURO
A0A0D2GLH0_9EURO
A0A0D2GNB2_9BACT
A0A0D2IQ25_9EURO
A0A0D2IU45_9EURO
A0A0D2JMS4_9EURO
A0A0D2JR91_9EURO
A0A0D2JU37_9EURO
A0A0D2MBV4_9AGAR
A0A0D2MJA8_GOSRA
A0A0D2NWD0_GOSRA
A0A0D2PEX1_9AGAR
A0A0D2QNC2_GOSRA
A0A0D2R3X9_GOSRA
A0A0D2RYN2_GOSRA
A0A0D2SJ94_GOSRA
A0A0D2SQN4_GOSRA
A0A0D2TKR6_GOSRA
A0A0D2VRI4_CAPO3
A0A0D2VXM5_9PROT
A0A0D2WLQ5_CAPO3
A0A0D2WMC5_CAPO3
A0A0D2X252_CAPO3
A0A0D2XK80_FUSO4
A0A0D2XQH9_FUSO4
A0A0D2XWJ5_FUSO4
A0A0D3AJD5_BRAOL
A0A0D3AYR4_BRAOL
A0A0D3B2E3_BRAOL
A0A0D3E480_BRAOL
A0A0D3EGM2_BRAOL
A0A0D3FCB5_9ORYZ
A0A0D3FCB6_9ORYZ
A0A0D3H3A9_9ORYZ
A0A0D3HAC3_9ORYZ
A0A0D3HAC4_9ORYZ
A0A0D3HNS9_9ORYZ
A0A0D3I8X0_EMIHU
A0A0D3LAD9_9BACT
A0A0D3LGE9_9BACT
A0A0D3LJH3_9BACT
A0A0D3V7P8_9BACL
A0A0D3V7Y2_9BACL
A0A0D3VC81_9BACL
A0A0D3VEN1_9BACL
A0A0D3VGL2_9BACL
A0A0D4BX34_9MICC
A0A0D4BYG1_9MICC
A0A0D4CI65_9LACO
A0A0D4DT72_9ACTN
A0A0D4DW76_9ACTN
A0A0D5A509_9NOCA
A0A0D5A6G5_9NOCA
A0A0D5A8D2_9NOCA
A0A0D5LR77_9RHIZ
A0A0D5LSH4_9RHIZ
A0A0D5LX34_9GAMM
A0A0D5LZ31_9GAMM
A0A0D5M301_9GAMM
A0A0D5NH35_9BACL
A0A0D5NP58_9BACL
A0A0D5NR71_9BACL
A0A0D5V647_9BURK
A0A0D5VCX6_9BURK
A0A0D5VJ06_9BURK
A0A0D5YQN4_9FLAO
A0A0D5YWA0_9FLAO
A0A0D5YXH0_9FLAO
A0A0D5ZJP0_9MOLU
A0A0D6A527_9LACO
A0A0D6B4V6_RHOSU
A0A0D6B5C5_RHOSU
A0A0D6DU77_9LACT
A0A0D6DXL0_9LACT
A0A0D6DXL7_9LACT
A0A0D6EVV5_9PROT
A0A0D6JJ00_9RHIZ
A0A0D6JLG4_9RHIZ
A0A0D6KRS6_9CYAN
A0A0D6MJP4_9PROT
A0A0D6MMU6_9PROT
A0A0D6MNT3_9PROT
A0A0D6MVW0_ACEAC
A0A0D6MWW4_ACEAC
A0A0D6MZ90_ACEAC
A0A0D6NHB3_9PROT
A0A0D6NIR6_9PROT
A0A0D6NSW4_9PROT
A0A0D6NVK5_9PROT
A0A0D6NZH2_9PROT
A0A0D6NZN3_9PROT
A0A0D6P295_9PROT
A0A0D6PBF4_9PROT
A0A0D6PJ74_9PROT
A0A0D6PKN8_9PROT
A0A0D6SA86_9PSED
A0A0D6SG12_9PSED
A0A0D6T1G5_9PSED
A0A0D6T972_9RHOB
A0A0D6TFM7_9RHOB
A0A0D6TK60_9FLAO
A0A0D6TPH3_9FLAO
A0A0D6TPT5_9FLAO
A0A0D6TRG0_9FLAO
A0A0D6WR85_9ACTN
A0A0D6XMP7_9STAP
A0A0D6XNF3_9STAP
A0A0D6XPX7_9STAP
A0A0D6XR78_9STAP
A0A0D6Z4L4_9BACI
A0A0D6Z5T8_9BACI
A0A0D6ZE16_9BACI
A0A0D7A7L0_9AGAR
A0A0D7A8Y9_9AGAR
A0A0D7AYF6_9HOMO
A0A0D7BG09_9HOMO
A0A0D7EE92_RHOPL
A0A0D7F5H2_RHOPL
A0A0D7K4G4_9BURK
A0A0D7KBR7_9BURK
A0A0D7QL54_9MICO
A0A0D7QQ19_9MICO
A0A0D7QTP6_9MICO
A0A0D7W1P8_9FLAO
A0A0D7W1V3_9FLAO
A0A0D7W3E5_9FLAO
A0A0D7W628_9FLAO
A0A0D8CN25_9GAMM
A0A0D8CRM0_9GAMM
A0A0D8CSG8_9GAMM
A0A0D8FU70_9ACTN
A0A0D8FYT7_9ACTN
A0A0D8HDX2_9ACTN
A0A0D8HI32_9ACTN
A0A0D8I843_9CLOT
A0A0D8P1X6_9GAMM
A0A0D8P6P8_9GAMM
A0A0D8PLS4_9GAMM
A0A0D8Q808_9GAMM
A0A0D8XEJ3_DICVI
A0A0D8XJ07_DICVI
A0A0D8ZY25_9CYAN
A0A0D9MN33_ASPFA
A0A0D9N1S9_ASPFA
A0A0D9NAK8_ASPFA
A0A0D9QLJ9_PLAFR
A0A0D9R2U3_CHLSB
A0A0D9R786_CHLSB
A0A0D9RM90_CHLSB
A0A0D9VMX6_9ORYZ
A0A0D9XAZ7_9ORYZ
A0A0D9XH42_9ORYZ
A0A0D9XTX5_9ORYZ
A0A0D9Z0G4_9ORYZ
A0A0D9Z0G5_9ORYZ
A0A0D9Z0G6_9ORYZ
A0A0E0AZ25_9ORYZ
A0A0E0B6Y2_9ORYZ
A0A0E0BKZ9_9ORYZ
A0A0E0BL00_9ORYZ
A0A0E0BL01_9ORYZ
A0A0E0K757_ORYPU
A0A0E0LY17_ORYPU
A0A0E0LY18_ORYPU
A0A0E0M4T9_ORYPU
A0A0E0MH06_ORYPU
A0A0E0NN59_ORYRU
A0A0E0NN60_ORYRU
A0A0E0QMH2_ORYRU
A0A0E0QVF1_ORYRU
A0A0E0RAN6_ORYRU
A0A0E1RWZ9_COCIM
A0A0E3UTG3_9FUSO
A0A0E3UTV4_9FUSO
A0A0E3UYE8_9BACT
A0A0E3WGM0_9BACL
A0A0E3YU23_9BACT
A0A0E3ZD39_9BACT
A0A0E3ZFB4_9BACT
A0A0E4CXP6_9BACL
A0A0E4HB35_9BACL
A0A0E4HEX9_9BACL
A0A0E8EVF1_BORPT
A0A0E9LWP8_9BACT
A0A0E9LZQ1_9BACT
A0A0E9M009_9BACT
A0A0E9M9J6_9PROT
A0A0E9MAL4_9PROT
A0A0E9MLT3_9SPHN
A0A0E9MRT4_9SPHN
A0A0E9N3K0_9BACT
A0A0E9N6T8_9BACT
A0A0E9NAQ1_9ASCO
A0A0E9NF04_9ASCO
A0A0E9NLW6_9ASCO
A0A0F0C9B5_9CLOT
A0A0F0CDI5_9CLOT
A0A0F0CG71_9CLOT
A0A0F0CM85_9CLOT
A0A0F0CQS5_9BACT
A0A0F0CVU2_9BACT
A0A0F0EL80_9MICO
A0A0F0EUK4_9MICO
A0A0F0GJB2_NOCAE
A0A0F0GXD9_9ACTN
A0A0F0H4L5_9ACTN
A0A0F0H6W0_NOCAE
A0A0F0HNX3_9PSEU
A0A0F0HP76_9PSEU
A0A0F0I705_ASPPU
A0A0F0IE54_ASPPU
A0A0F0IHA8_ASPPU
A0A0F0KA78_9MICO
A0A0F0KIB0_9MICO
A0A0F0KIP3_9MICO
A0A0F0KZM1_9MICO
A0A0F0L614_9MICO
A0A0F0L8Z8_9MICO
A0A0F0LPX5_9MICO
A0A0F0LRS5_9MICO
A0A0F0VZN0_PLUGE
A0A0F2C6M6_9MICO
A0A0F2CA50_9MICO
A0A0F2FZV2_9ACTN
A0A0F2GBT3_9ACTN
A0A0F2GMD3_9ACTN
A0A0F2JF51_9FIRM
A0A0F2JHE2_9FIRM
A0A0F2JLM3_9FIRM
A0A0F2N973_9DELT
A0A0F2NAT4_9DELT
A0A0F2NB65_9DELT
A0A0F2NCY7_9DELT
A0A0F2NDL9_9FIRM
A0A0F2NSG3_9FIRM
A0A0F2NVG2_9GAMM
A0A0F2NWU3_9FLAO
A0A0F2NYJ1_9FLAO
A0A0F2P563_9GAMM
A0A0F2PHD0_9FIRM
A0A0F2PTH1_9FIRM
A0A0F2PY00_9FIRM
A0A0F2Q1K7_9CLOT
A0A0F2QHQ5_9RHOB
A0A0F2QPR1_9RHOB
A0A0F2QZN7_9DELT
A0A0F2R2R3_9DELT
A0A0F2R8T3_9DELT
A0A0F2RJE4_9RHOB
A0A0F2RP92_9RHOB
A0A0F2RQP0_9RHOB
A0A0F2S6D4_9PROT
A0A0F2S8C9_9RHOB
A0A0F2SCQ4_9FIRM
A0A0F2SHQ6_9FIRM
A0A0F2SKQ6_9FIRM
A0A0F2TF35_9ACTN
A0A0F2TH42_9ACTN
A0A0F2TII1_9ACTN
A0A0F3FUK8_9LACO
A0A0F3FY96_9LACO
A0A0F3IVV0_9PROT
A0A0F3K3H0_9NEIS
A0A0F3K8U1_9NEIS
A0A0F3KER4_9GAMM
A0A0F3KN80_9NEIS
A0A0F3KQM9_9NEIS
A0A0F3L971_9CAUL
A0A0F3LGS9_9CAUL
A0A0F3MI60_9RICK
A0A0F3QAA8_ORITS
A0A0F3QHL3_ORITS
A0A0F3RRQ5_9LACO
A0A0F3RSK9_9LACO
A0A0F4GBT3_9PEZI
A0A0F4GH10_9PEZI
A0A0F4IRV7_9ACTN
A0A0F4IWX4_9ACTN
A0A0F4JNZ0_9ACTN
A0A0F4JRW5_9ACTN
A0A0F4JTI2_9ACTN
A0A0F4K7C9_9ACTN
A0A0F4K993_9ACTN
A0A0F4KJ31_9ACTN
A0A0F4KQ44_9LACO
A0A0F4LRY0_9LACO
A0A0F4NR45_PSEO7
A0A0F4NSJ5_PSEO7
A0A0F4P383_PSEO7
A0A0F4PKR8_9GAMM
A0A0F4PTF0_9GAMM
A0A0F4QFB9_9GAMM
A0A0F4QMU7_9GAMM
A0A0F4QQ80_9GAMM
A0A0F4QRQ6_9GAMM
A0A0F4QWL0_9GAMM
A0A0F4R796_9GAMM
A0A0F4R8Q7_9GAMM
A0A0F4RA81_9GAMM
A0A0F4RFR8_9RHOB
A0A0F4RH62_9GAMM
A0A0F4RM03_9RHOB
A0A0F4X9C5_HANUV
A0A0F4XBB7_HANUV
A0A0F4YQ15_TALEM
A0A0F4YT19_TALEM
A0A0F4ZBS2_9PEZI
A0A0F4ZFC8_9PEZI
A0A0F5APF0_9GAMM
A0A0F5AQ43_9GAMM
A0A0F5AV00_9GAMM
A0A0F5EX73_AVIPA
A0A0F5FFJ5_9RHIZ
A0A0F5FMD3_9RHIZ
A0A0F5FVF3_9RHIZ
A0A0F5H0R4_9MOLU
A0A0F5HSD6_9BACI
A0A0F5IAA9_9BACI
A0A0F5JWY5_9BURK
A0A0F5JXM1_9BURK
A0A0F5K0Y7_9BURK
A0A0F5L410_9RHIZ
A0A0F5LCB6_9RHIZ
A0A0F5LS03_9RHIZ
A0A0F5LS53_9RHIZ
A0A0F5MP88_9RICK
A0A0F5P625_9SPHN
A0A0F5P9G7_9SPHN
A0A0F5PXC6_9RHIZ
A0A0F5Q1C7_9RHIZ
A0A0F5Q3X3_9RHIZ
A0A0F5QL42_9RHIZ
A0A0F5QZP3_9BACL
A0A0F5R084_9BACL
A0A0F5R5H4_9BACL
A0A0F5R7M4_9BACL
A0A0F5VA38_9GAMM
A0A0F5VBI6_9GAMM
A0A0F5VJF1_9GAMM
A0A0F5VLZ8_9ACTN
A0A0F5W205_9ACTN
A0A0F5YLT5_9CYAN
A0A0F5ZQ63_9GAMM
A0A0F5ZSM6_9GAMM
A0A0F5ZSX1_9GAMM
A0A0F5ZYN9_9GAMM
A0A0F6A4N3_9GAMM
A0A0F6A673_9GAMM
A0A0F6AAB6_9GAMM
A0A0F6QXT7_9CORY
A0A0F6R0E3_9CORY
A0A0F6R196_9CORY
A0A0F6R1D8_9CORY
A0A0F6TBI1_9CORY
A0A0F6TP79_9GAMM
A0A0F6W9X8_9DELT
A0A0F6YH10_9DELT
A0A0F6YKL7_9DELT
A0A0F6YKX2_9DELT
A0A0F7FRP5_9ACTN
A0A0F7FSI1_9ACTN
A0A0F7GGU9_9CHLR
A0A0F7H997_SERFO
A0A0F7HC20_SERFO
A0A0F7HDN5_SERFO
A0A0F7HKX1_9STAP
A0A0F7HLH6_9STAP
A0A0F7HMT8_9STAP
A0A0F7JLB7_9DEIO
A0A0F7JYC3_9GAMM
A0A0F7JZ33_9GAMM
A0A0F7KAL9_9PROT
A0A0F7KJ32_9PROT
A0A0F7KQW8_9SPHN
A0A0F7KUN4_9SPHN
A0A0F7M0W7_9GAMM
A0A0F7M237_9GAMM
A0A0F7M283_9GAMM
A0A0F7N1P4_9ACTN
A0A0F7N4B6_9ACTN
A0A0F7PK01_9RHIZ
A0A0F7TTN3_9EURO
A0A0F7TYK3_9EURO
A0A0F7URF8_TOXGV
A0A0F7VI06_9EURO
A0A0F7VJI1_9EURO
A0A0F7ZUD2_9HYPO
A0A0F8CHX9_LARCR
A0A0F8DDH8_CERFI
A0A0F8DIS7_CERFI
A0A0F8UPZ8_9EURO
A0A0F8WZ67_9EURO
A0A0F8X172_9EURO
A0A0F9WZB7_TRIHA
A0A0F9XKR9_TRIHA
A0A0F9XZI8_9BACT
A0A0F9YDR7_9BACT
A0A0F9Z8R5_9BACT
A0A0F9ZCH1_9BACT
A0A0G0A8S4_9BACT
A0A0G0ARL4_TRIHA
A0A0G0BNN5_9BACT
A0A0G0BYE3_9BACT
A0A0G0C9Y3_9BACT
A0A0G0CT07_9BACT
A0A0G0FYA7_9BACT
A0A0G0GRP9_9BACT
A0A0G0KKT9_9BACT
A0A0G0KLD3_9BACT
A0A0G0MJ08_9BACT
A0A0G0N030_9BACT
A0A0G0N0V9_9BACT
A0A0G0QMN7_9BACT
A0A0G0S4M4_9BACT
A0A0G0UB90_9BACT
A0A0G0V8W7_9BACT
A0A0G0V9K6_9BACT
A0A0G0W161_9BACT
A0A0G0ZUC8_9BACT
A0A0G1B461_9BACT
A0A0G1DTJ1_9BACT
A0A0G1KW71_9BACT
A0A0G1QPK0_9BACT
A0A0G1VQZ7_9BACT
A0A0G1XGX9_9BACT
A0A0G2DPX3_9PEZI
A0A0G2DU04_9EURO
A0A0G2EPZ3_9PEZI
A0A0G2F8K7_9PEZI
A0A0G2F971_9PEZI
A0A0G2GQ58_9EURO
A0A0G2HLL9_9SYNE
A0A0G2HT70_9PEZI
A0A0G2ICZ3_9EURO
A0A0G2IZL5_9EURO
A0A0G2J4T5_9EURO
A0A0G2ZBU2_9BACT
A0A0G2ZM97_9DELT
A0A0G2ZMC4_9DELT
A0A0G3A250_9DELT
A0A0G3AGK3_9ACTN
A0A0G3AQG5_9ACTN
A0A0G3BKU6_9BURK
A0A0G3CFY8_9GAMM
A0A0G3CH52_9GAMM
A0A0G3CJ06_9GAMM
A0A0G3ES53_9BURK
A0A0G3EU38_9BURK
A0A0G3EYY9_9BURK
A0A0G3GPX3_9CORY
A0A0G3GXT8_9CORY
A0A0G3GY92_9CORY
A0A0G3H637_9CORY
A0A0G3H6M0_9CORY
A0A0G3H830_9CORY
A0A0G3HED6_9CORY
A0A0G3HJ62_9CORY
A0A0G3I5V0_LIBAF
A0A0G3IIZ6_9MYCO
A0A0G3ISI0_9MYCO
A0A0G3IT91_9MYCO
A0A0G3LXS6_9FLAO
A0A0G3M2V8_9FLAO
A0A0G3QCE1_KLUIN
A0A0G3QGD1_KLUIN
A0A0G3V354_9ACTN
A0A0G3W7I1_9CLOT
A0A0G3WIU5_9BACT
A0A0G3X5F9_9SPHN
A0A0G3X6V6_9SPHN
A0A0G3XGA2_9SPHN
A0A0G3XGS8_9SPHN
A0A0G4AXI9_9BACT
A0A0G4ECK9_VITBC
A0A0G4EF18_VITBC
A0A0G4IJG1_PLABS
A0A0G4INU3_PLABS
A0A0G4IY51_PLABS
A0A0G4J3T4_PLABS
A0A0G4KZD7_9PEZI
A0A0G4LV82_9PEZI
A0A0G4LZQ3_9PEZI
A0A0G4M409_9PEZI
A0A0G4NY34_PENCA
A0A0G4PJ07_PENCA
A0A0G4PJY9_PENCA
A0A0G8AZP3_9SYNE
A0A0G9FDM5_LACPN
A0A0G9H2E3_9GAMM
A0A0G9H4H0_9GAMM
A0A0G9MRL1_9SPHN
A0A0G9MWV2_9SPHN
A0A0H0DB56_9ENTR
A0A0H0DME2_9ENTR
A0A0H0XRX2_9SPHN
A0A0H0XS83_9SPHN
A0A0H0ZT43_9MICC
A0A0H0ZTS2_9MICC
A0A0H1AAR5_9RHIZ
A0A0H1AT04_9GAMM
A0A0H1BFP4_9EURO
A0A0H1BS21_9EURO
A0A0H1R7Q4_9RHIZ
A0A0H1RDY0_9RHIZ
A0A0H2KLT0_9MICO
A0A0H2KMF4_9MICO
A0A0H2LNY3_PRORE
A0A0H2MEY7_VARPD
A0A0H2R6M1_9HOMO
A0A0H2RGZ3_9HOMO
A0A0H3JA43_CLOPA
A0A0H3JBJ2_CLOPA
A0A0H3XIG3_9MOLU
A0A0H4KEA2_9BACI
A0A0H4KEL2_9BACI
A0A0H4KUC2_9RHOB
A0A0H4KXJ3_9BACI
A0A0H4KXZ7_9RHOB
A0A0H4LD80_9LACO
A0A0H4LQX3_9LACO
A0A0H4NY66_9BACI
A0A0H4NZA4_9BACI
A0A0H4QH93_9LACO
A0A0H4QLR2_9LACO
A0A0H4VDH4_9SPHN
A0A0H4VFF4_9SPHN
A0A0H4VNB3_9BACT
A0A0H4VNZ9_9BACT
A0A0H4VQU1_9BACT
A0A0H4VZR1_9BORD
A0A0H4W477_9BACT
A0A0H4WGD2_9BORD
A0A0H5BDX9_BLAVI
A0A0H5BDZ9_BLAVI
A0A0H5C7H9_CYBJA
A0A0H5CB52_CYBJA
A0A0H5CCF1_9PSEU
A0A0H5CGI5_9PSEU
A0A0I9N847_BRUMA
A0A0I9R2V6_BRUMA
A0A0I9TSN2_9MYCO
A0A0I9UMK0_9MYCO
A0A0I9VX94_9MICO
A0A0I9VXA6_9MICO
A0A0I9W0I1_9MICO
A0A0J0USH3_9ACTN
A0A0J0UYG3_9ACTN
A0A0J0XL69_9TREE
A0A0J0XSB5_9TREE
A0A0J0XUR2_9TREE
A0A0J0Y5Q3_9SPHI
A0A0J0Y6J0_9SPHI
A0A0J0YB88_9SPHI
A0A0J0YQZ7_9NEIS
A0A0J0YRM0_9NEIS
A0A0J0YTP8_9NEIS
A0A0J1CHC9_9BURK
A0A0J1CLW4_9BURK
A0A0J1CM53_9BURK
A0A0J1D4S9_9BURK
A0A0J1D8V8_9BURK
A0A0J1DBP9_9BURK
A0A0J1GEG8_9FIRM
A0A0J1GLX3_9GAMM
A0A0J1H1E8_9GAMM
A0A0J1H7E8_9GAMM
A0A0J1H9U8_9GAMM
A0A0J1HAW4_9GAMM
A0A0J1I3N5_9FIRM
A0A0J1I422_9FIRM
A0A0J1IGJ9_BACCI
A0A0J1IK79_BACCI
A0A0J1IL13_BACCI
A0A0J1IL42_BACCI
A0A0J1IUE3_9FIRM
A0A0J1IYK6_9FIRM
A0A0J1J1S8_9FIRM
A0A0J1J5Z8_9FIRM
A0A0J1JAC3_9GAMM
A0A0J1JGJ0_9GAMM
A0A0J1JJE2_9GAMM
A0A0J5GEE0_9NEIS
A0A0J5GG16_9NEIS
A0A0J5GIL0_9NEIS
A0A0J5GJ78_9NEIS
A0A0J5P4X6_9PAST
A0A0J5P5K3_9PAST
A0A0J5PEB6_9LACT
A0A0J5QJU8_9RHOB
A0A0J5QM35_9RHOB
A0A0J5QRR3_9BACI
A0A0J5QVP1_9BACI
A0A0J5QWU1_9BACI
A0A0J5QYP1_9BACI
A0A0J5QZC3_9BACI
A0A0J5S9J6_9LACT
A0A0J6CQ56_9BACI
A0A0J6CRR4_9BACI
A0A0J6DLX0_9CELL
A0A0J6DNA8_9CELL
A0A0J6FYS8_9BACI
A0A0J6FYT2_9BACI
A0A0J6NMZ5_9NEIS
A0A0J6NRU9_9NEIS
A0A0J6NRX8_9NEIS
A0A0J6NTD6_9NEIS
A0A0J6R209_9RHIZ
A0A0J6RX44_9RHIZ
A0A0J6WGB7_9MYCO
A0A0J6Y8S3_COCIT
A0A0J6YLD6_COCIT
A0A0J6YTB6_9BACT
A0A0J6YZA7_9MYCO
A0A0J7BP68_9BACT
A0A0J7HUC0_9BACT
A0A0J7JS45_9BURK
A0A0J7KUA0_LASNI
A0A0J7L3R6_LASNI
A0A0J7L5L9_LASNI
A0A0J7LNY4_9FLAO
A0A0J7LTN4_9FLAO
A0A0J7XS81_9SPHN
A0A0J7Y2M7_9SPHN
A0A0J7Z427_STRVR
A0A0J7Z9S0_STRVR
A0A0J8CJE7_BETVU
A0A0J8EH39_BETVU
A0A0J8F961_BETVU
A0A0J8GMQ3_9GAMM
A0A0J8GN41_9GAMM
A0A0J8R3E2_COCIT
A0A0J8RTL5_COCIT
A0A0J8UC28_COCIT
A0A0J8VDN4_9GAMM
A0A0J8XYS0_9GAMM
A0A0J8XZK6_9GAMM
A0A0J8XZQ1_9GAMM
A0A0J8YJ32_9BACT
A0A0J8YRG6_9BACT
A0A0J8YUW3_9BACT
A0A0J8YW04_9BACT
A0A0J9B519_9BACT
A0A0J9BD38_9BACT
A0A0J9E400_9RHOB
A0A0J9E927_9RHOB
A0A0J9UZ63_FUSO4
A0A0J9V4R2_FUSO4
A0A0J9V792_FUSO4
A0A0J9V833_FUSO4
A0A0J9XQF1_BRUMA
A0A0J9XQS1_BRUMA
A0A0K0DHX0_ANGCA
A0A0K0EDA5_STRER
A0A0K0EDU2_STRER
A0A0K0ETJ0_STRER
A0A0K0FKC1_9BILA
A0A0K0FUA3_9BILA
A0A0K0FXP7_9BILA
A0A0K0G9G6_9FIRM
A0A0K0GD42_9FIRM
A0A0K0TTY5_9RHIZ
A0A0K0TX72_9RHIZ
A0A0K0XT84_9GAMM
A0A0K0XTE0_9GAMM
A0A0K0Y5V9_9RHOB
A0A0K0Y809_9RHOB
A0A0K1F4T2_9ACTN
A0A0K1F5F8_9ACTN
A0A0K1FAF6_9MICO
A0A0K1FC12_9MICO
A0A0K1J3W8_9RHOO
A0A0K1J767_9RHOO
A0A0K1JD60_9RHOO
A0A0K1JGR0_9MICO
A0A0K1JJS7_9MICO
A0A0K1JL00_9MICO
A0A0K1JT68_9BURK
A0A0K1JVC1_9BURK
A0A0K1K1H3_9BURK
A0A0K1NEB1_9BURK
A0A0K1NFX2_9BURK
A0A0K1P995_9DELT
A0A0K1PDS2_9DELT
A0A0K1PIR2_9DELT
A0A0K1PLG8_9DELT
A0A0K1PQ47_9DELT
A0A0K1Q0E9_9DELT
A0A0K1Q2Y3_9DELT
A0A0K1Q635_9DELT
A0A0K1Q831_9DELT
A0A0K1QAZ6_9DELT
A0A0K1R8X7_9CORY
A0A0K1RAC6_9CORY
A0A0K1W305_9MOLU
A0A0K1XET5_9GAMM
A0A0K1XFA6_9GAMM
A0A0K2DH73_9RHIZ
A0A0K2DWZ4_PISSA
A0A0K2DYG0_PISSA
A0A0K2DZ87_PISSA
A0A0K2GK24_9BACT
A0A0K2M0N1_9NOST
A0A0K2RSB7_9MICC
A0A0K2RT60_9MICC
A0A0K2Y949_9NOCA
A0A0K2YCM2_9NOCA
A0A0K6FNR7_9HOMO
A0A0K6G5Q4_9HOMO
A0A0K8JBZ7_9FIRM
A0A0K8JE67_9FIRM
A0A0K8L3P6_9EURO
A0A0K8L7N9_9EURO
A0A0K8LLV9_9EURO
A0A0K8MD61_9RICK
A0A0K8MEV2_9RICK
A0A0K8P670_IDESA
A0A0K8PAE1_9CHLR
A0A0K8PAY1_9CHLR
A0A0K8Q734_9MICC
A0A0K9ER46_9ACTO
A0A0K9ESC4_9ACTO
A0A0K9GAQ9_9BACI
A0A0K9GC79_9BACI
A0A0K9GFC6_9BACI
A0A0K9GG68_9BACI
A0A0K9GS97_9BACI
A0A0K9GUX1_9BACI
A0A0K9GZK4_9BACI
A0A0K9JR89_9BURK
A0A0K9JVV3_9BURK
A0A0K9NQL2_ZOSMR
A0A0K9PFZ4_ZOSMR
A0A0K9PGK2_ZOSMR
A0A0K9PV11_ZOSMR
A0A0K9QV19_SPIOL
A0A0K9RTQ9_SPIOL
A0A0K9RUX1_SPIOL
A0A0K9X7Q4_9ACTN
A0A0K9XBU6_9ACTN
A0A0K9XH03_9ACTN
A0A0K9XNY2_9ACTN
A0A0K9Y2G8_9FLAO
A0A0K9Y4W3_9FLAO
A0A0L0BCW6_9MICC
A0A0L0BGF9_9MICC
A0A0L0BPU4_LUCCU
A0A0L0C710_LUCCU
A0A0L0CUY9_PLAFA
A0A0L0DJB2_THETB
A0A0L0DY24_THETB
A0A0L0FST5_9EUKA
A0A0L0FV74_9EUKA
A0A0L0GAP9_9EUKA
A0A0L0GGJ5_9ENTR
A0A0L0GME9_9ENTR
A0A0L0H0V6_9ENTR
A0A0L0H7R2_SPIPN
A0A0L0HB92_SPIPN
A0A0L0HRJ7_SPIPN
A0A0L0JEM5_9ACTN
A0A0L0KBR6_9ACTN
A0A0L0M043_9BURK
A0A0L0MH22_9BURK
A0A0L0MHC5_9BURK
A0A0L0MZD7_9HYPO
A0A0L0N253_9HYPO
A0A0L0N3X6_9HYPO
A0A0L0NZ86_9ASCO
A0A0L0P5E7_9ASCO
A0A0L0QJQ7_VIRPA
A0A0L0QKD6_VIRPA
A0A0L0QS81_VIRPA
A0A0L0QV70_VIRPA
A0A0L0SB09_ALLMA
A0A0L0SB86_ALLMA
A0A0L0SCX0_ALLMA
A0A0L0SES5_ALLMA
A0A0L0SXZ9_ALLMA
A0A0L0T1L4_ALLMA
A0A0L0TAZ2_ALLMA
A0A0L0VC63_9BASI
A0A0L0VCJ1_9BASI
A0A0L0W8L1_CLOPU
A0A0L0W9P7_CLOPU
A0A0L0W9T3_CLOPU
A0A0L0W9X7_CLOPU
A0A0L0WAA1_CLOPU
A0A0L0WAM9_CLOPU
A0A0L1HZP5_9PLEO
A0A0L1ICV9_PLAFA
A0A0L1IQ95_ASPNO
A0A0L1IT35_ASPNO
A0A0L1J7S3_ASPNO
A0A0L1KQP7_9EUGL
A0A0L1KVN0_9BURK
A0A0L1L137_9BURK
A0A0L6CRA7_9RHOB
A0A0L6CS47_9RHOB
A0A0L6DIG5_CRYGR
A0A0L6T430_9BURK
A0A0L6T803_9BURK
A0A0L6TW93_9FIRM
A0A0L6TXB7_9FIRM
A0A0L6TZ59_9FIRM
A0A0L6U4K8_9FIRM
A0A0L6UGK4_9BASI
A0A0L6VU52_9BASI
A0A0L6VW78_9BURK
A0A0L6WB53_9AGAR
A0A0L6WRK3_9AGAR
A0A0L6WSB8_9AGAR
A0A0L7L092_9NEOP
A0A0L7M104_PLAF4
A0A0L7QSI5_9HYME
A0A0L7R0I8_9HYME
A0A0L7R591_9HYME
A0A0L7SWU1_9GAMM
A0A0L7T6Y7_9GAMM
A0A0L7TIU5_9GAMM
A0A0L8EKL5_9BURK
A0A0L8EP66_9BURK
A0A0L8EQ22_9BURK
A0A0L8EXN7_9CLOT
A0A0L8F1T5_9CLOT
A0A0L8F2B1_9CLOT
A0A0L8FIX0_OCTBM
A0A0L8FJ18_OCTBM
A0A0L8G8N2_OCTBM
A0A0L8HYM2_OCTBM
A0A0L8QGD5_9ACTN
A0A0L8QU10_9ACTN
A0A0L9SL36_9HYPO
A0A0L9STU3_9HYPO
A0A0L9T1C1_9HYPO
A0A0L9TE76_PHAAN
A0A0L9UE92_PHAAN
A0A0L9UN24_PHAAN
A0A0L9V8M6_PHAAN
A0A0M0G5K5_9BACI
A0A0M0G5Y2_9BACI
A0A0M0GPM5_9BACI
A0A0M0H941_ANEMI
A0A0M0IGJ2_9VIBR
A0A0M0IHD4_9VIBR
A0A0M0J5F7_9EUKA
A0A0M0JFR7_9EUKA
A0A0M0JHL3_9EUKA
A0A0M0JWL8_9EUKA
A0A0M0KRT9_9BACI
A0A0M0KRU4_9BACI
A0A0M0KVH5_9BACI
A0A0M0L5K8_9BACI
A0A0M0WAN6_9BACI
A0A0M0WBB8_9BACI
A0A0M0WUR0_9BACI
A0A0M0WWC1_9BACI
A0A0M0X8V7_9BACI
A0A0M0X951_9BACI
A0A0M1J9N2_9GAMM
A0A0M1JDS3_9GAMM
A0A0M1JE26_9GAMM
A0A0M1JFA7_9GAMM
A0A0M1JHA2_9GAMM
A0A0M1NL16_9BACI
A0A0M1NSB7_9BACI
A0A0M1NYC7_9BACI
A0A0M1UTK7_CLOSO
A0A0M2CQP3_9MICC
A0A0M2CVM9_9MICC
A0A0M2GWG7_9MICO
A0A0M2H3D3_9MICO
A0A0M2H734_9MICO
A0A0M2HDW1_9MICO
A0A0M2HHK9_9MICO
A0A0M2HPP1_9MICO
A0A0M2J5L6_9ACTN
A0A0M2JCV9_9ACTN
A0A0M2K6J6_9GAMM
A0A0M2KG51_9GAMM
A0A0M2KJJ6_9GAMM
A0A0M2LM34_9MICO
A0A0M2LPS2_9SPHN
A0A0M2LQM7_9SPHN
A0A0M2LWU0_9MICO
A0A0M2MFY5_9ACTN
A0A0M2MXJ1_9ACTN
A0A0M2NI20_9FIRM
A0A0M2NP65_9FIRM
A0A0M2PAU6_9BACI
A0A0M2PBD1_9BACI
A0A0M2PD35_9BACI
A0A0M2PN76_9BACI
A0A0M2PQ63_9BACI
A0A0M2PR19_PROHO
A0A0M2PR36_9BACI
A0A0M2R721_9PROT
A0A0M2RMC8_9ACTN
A0A0M2S0N2_9ACTN
A0A0M2SRZ9_9BACI
A0A0M2SXT4_9BACI
A0A0M2SZD7_9BACI
A0A0M2V2N8_9BACT
A0A0M2VHH1_9GAMM
A0A0M2VKP9_9GAMM
A0A0M2VNR6_9GAMM
A0A0M2VPI7_9BACL
A0A0M2VRA1_9BACL
A0A0M2VVE2_9BACL
A0A0M2W0Y2_9BACL
A0A0M2WJ74_9BURK
A0A0M2WMY8_9BURK
A0A0M2WT13_9BURK
A0A0M2XPS5_9CORY
A0A0M2XS42_9SPHI
A0A0M2XS97_9SPHI
A0A0M2XZ60_9SPHI
A0A0M2YVS4_9ACTN
A0A0M2Z3W0_9ACTN
A0A0M2ZD50_9MYCO
A0A0M2ZG12_9MYCO
A0A0M2ZIZ6_9MYCO
A0A0M3ARW5_9SPHN
A0A0M3ATR5_9SPHN
A0A0M3BG90_9RHIZ
A0A0M3C8N3_9SPHI
A0A0M3C9R8_9SPHI
A0A0M3K0E6_ANISI
A0A0M3T2X7_9RHIZ
A0A0M3UCA7_9PSEU
A0A0M4CUW3_9DELT
A0A0M4CYS9_9DELT
A0A0M4D648_SPHS1
A0A0M4DAZ0_SPHS1
A0A0M4FRG9_9BACI
A0A0M4FUP4_9BACI
A0A0M4G7B2_9BACI
A0A0M4G9W8_9BACI
A0A0M4GBN8_9BACI
A0A0M4GKD5_9ACTO
A0A0M4GLM8_9BACI
A0A0M4GUS4_9ACTO
A0A0M4LP90_9MICC
A0A0M4MS64_9SPHN
A0A0M4NV90_9GAMM
A0A0M4RNP6_9MICC
A0A0M5IQV5_9DELT
A0A0M5JJK9_9BACI
A0A0M5JQH6_9BACI
A0A0M5JUY7_9ACTO
A0A0M5KRS5_9GAMM
A0A0M5KZF2_9ACTN
A0A0M5L1J6_9ACTN
A0A0M5L7K9_9ACTN
A0A0M5LTF9_9PSEU
A0A0M5LX73_9PSEU
A0A0M5LZS8_9MICC
A0A0M6XP17_9RHOB
A0A0M6XSM5_9RHOB
A0A0M6YFD9_9RHOB
A0A0M6YK27_9RHOB
A0A0M6ZG59_9RHOB
A0A0M7BEB8_9RHOB
A0A0M7BEQ4_9RHOB
A0A0M8KDT2_9BACT
A0A0M8M865_9FLAO
A0A0M8MCZ0_9FLAO
A0A0M8MGJ9_9FLAO
A0A0M8MKN6_9FLAO
A0A0M8MM71_9MICO
A0A0M8MS34_9BASI
A0A0M8MVW4_9HYPO
A0A0M8MW92_9BASI
A0A0M8NZW3_9EURO
A0A0M8Q2V7_9BACI
A0A0M8Q6B3_9BACI
A0A0M8QGG9_9ACTN
A0A0M8QGY8_9ACTN
A0A0M8QS02_9ACTN
A0A0M8TA18_9ACTN
A0A0M8TB24_9ACTN
A0A0M8TBT7_9ACTN
A0A0M8UZW9_9ACTN
A0A0M8V8H9_9ACTN
A0A0M8VCJ3_9ACTN
A0A0M8VGX6_9ACTN
A0A0M8VP33_9ACTN
A0A0M8W9R6_9NOCA
A0A0M8WAN0_9NOCA
A0A0M8X1S3_9ACTN
A0A0M8XX57_9PSEU
A0A0M8Y8U7_9PSEU
A0A0M8YGB7_9ACTN
A0A0M9A0L2_9HYME
A0A0M9A820_9HYME
A0A0M9DBP8_9LACO
A0A0M9DPJ0_9BACT
A0A0M9E1B6_9DELT
A0A0M9EHN5_9RHOB
A0A0M9EXS0_9HYPO
A0A0M9F5E5_9HYPO
A0A0M9G5R2_9TRYP
A0A0M9GEF8_9PSED
A0A0M9GF49_9PSED
A0A0M9GIB5_9PSED
A0A0M9GPM9_9RHOB
A0A0M9U2U5_9CHLR
A0A0M9UEI7_9BACT
A0A0M9VLN4_9MICO
A0A0M9VT11_9HYPO
A0A0M9VX22_9HYPO
A0A0M9WYQ9_9BACI
A0A0M9YCR4_9ACTN
A0A0M9ZPK3_9ACTN
A0A0N0A8K3_9ACTN
A0A0N0AJ65_9ACTN
A0A0N0AP02_9ACTN
A0A0N0BJD4_9HYME
A0A0N0CZA7_9BACT
A0A0N0CZQ7_9BACT
A0A0N0DF95_9HYPO
A0A0N0DQV7_9TRYP
A0A0N0E7I8_9RHOB
A0A0N0EAE1_9BACI
A0A0N0EB84_9BACI
A0A0N0GR64_9NEIS
A0A0N0HG32_THEVU
A0A0N0HRQ4_9ACTN
A0A0N0IBG5_9GAMM
A0A0N0IG80_9BURK
A0A0N0IHL2_9BURK
A0A0N0JGC6_9SPHN
A0A0N0JR30_9SPHN
A0A0N0JRK1_9SPHN
A0A0N0JTJ4_9PROT
A0A0N0JZN6_9PROT
A0A0N0KAA1_9PROT
A0A0N0KZG9_9MICO
A0A0N0M188_9GAMM
A0A0N0MRM9_9ACTN
A0A0N0N451_9ACTN
A0A0N0NCN8_9ACTN
A0A0N0NDU6_9ACTN
A0A0N0P4L2_LEPSE
A0A0N0RFW1_9CHLR
A0A0N0S3S1_9BACI
A0A0N0SLI1_9ACTN
A0A0N0SLU3_9ACTN
A0A0N0T7S3_9ACTN
A0A0N0TQP2_9ACTN
A0A0N0TRF8_9ACTN
A0A0N0V404_9RHOB
A0A0N0VN55_9BACI
A0A0N0VP67_9BACI
A0A0N0XKF4_9NEIS
A0A0N0XKV1_9NEIS
A0A0N0Y6P5_THEVU
A0A0N0YWI9_9ACTN
A0A0N0YZH8_9ACTN
A0A0N0Z4J2_9BACI
A0A0N1AES4_9PROT
A0A0N1APP1_9SPHN
A0A0N1B483_9BRAD
A0A0N1B5P3_9PROT
A0A0N1BB64_9SPHN
A0A0N1BDR0_9SPHN
A0A0N1BFN5_9BRAD
A0A0N1C1U6_9SPHN
A0A0N1C6M0_9SPHN
A0A0N1D2K6_9MICO
A0A0N1EN74_9GAMM
A0A0N1ETX6_9SPHN
A0A0N1G1B0_9ACTN
A0A0N1G476_9ACTN
A0A0N1H0Q9_9ACTN
A0A0N1K3V3_THEVU
A0A0N1KBV2_9ACTN
A0A0N1KHZ1_9GAMM
A0A0N1KI28_9GAMM
A0A0N1KZE2_9PROT
A0A0N1LE99_9BRAD
A0A0N1LFZ8_9PROT
A0A0N1LKG4_9PROT
A0A0N1LLA5_9SPHN
A0A0N1LLM8_9SPHN
A0A0N1M1U6_9MICO
A0A0N1MT95_9GAMM
A0A0N1MTM2_9GAMM
A0A0N1N928_9ACTN
A0A0N1P0U5_9EURO
A0A0N1P373_9EURO
A0A0N1PAH6_LEPSE
A0A0N4TIH1_BRUPA
A0A0N4TM30_BRUPA
A0A0N4TPD6_BRUPA
A0A0N4UDH3_DRAME
A0A0N4UF30_DRAME
A0A0N4V239_ENTVE
A0A0N4VJK9_ENTVE
A0A0N4WGJ7_HAEPC
A0A0N4XH57_NIPBR
A0A0N4Y3L2_NIPBR
A0A0N4Z2F8_PARTI
A0A0N4ZF79_PARTI
A0A0N4ZRZ4_PARTI
A0A0N5AG92_9BILA
A0A0N5AVH2_9BILA
A0A0N5BAM3_STREA
A0A0N5C3W1_STREA
A0A0N5C808_STREA
A0A0N5D1W6_THECL
A0A0N5D6Y0_THECL
A0A0N5DE72_TRIMR
A0A0N5DFT2_TRIMR
A0A0N6ZXU6_9MICO
A0A0N6ZY99_9MICO
A0A0N7GXH7_9GAMM
A0A0N7HY42_9FLAO
A0A0N7JZZ5_9PSEU
A0A0N7L7Z3_9STRA
A0A0N7LVU8_THAGE
A0A0N7M0D5_9RHOB
A0A0N7M0N0_9RHOB
A0A0N7M8Z8_9RHOB
A0A0N8GH05_9BACI
A0A0N8H1R2_9SPHN
A0A0N8HJF8_9GAMM
A0A0N8TZC8_9GAMM
A0A0N8W7I5_9BACT
A0A0N9HUS0_9PSEU
A0A0N9HZ19_9PSEU
A0A0N9I2Q2_9PSEU
A0A0N9N2K8_9ACTN
A0A0N9NHT7_9ACTN
A0A0N9UVV1_SPHMC
A0A0N9UZC5_SPHMC
A0A0N9WC85_9GAMM
A0A0N9ZDF9_9RHOB
A0A0N9ZM53_9RHOB
A0A0P0CAK3_9BACT
A0A0P0CAW2_9BACT
A0A0P0CEK1_9BACT
A0A0P0CU18_9FLAO
A0A0P0CV25_9BACT
A0A0P0D0H0_9FLAO
A0A0P0D1X8_9FLAO
A0A0P0DLE2_9MICO
A0A0P0DPC1_9MICO
A0A0P0M844_9BURK
A0A0P0MF32_9BURK
A0A0P0MFT0_9BURK
A0A0P0NKV4_9SPHI
A0A0P0NL96_9SPHI
A0A0P0NN37_9SPHI
A0A0P0P0J7_9CAUL
A0A0P0P0U0_9CAUL
A0A0P0SAB9_9PSEU
A0A0P0SB88_9PSEU
A0A0P0USW2_9GAMM
A0A0P0VRI3_ORYSJ
A0A0P1AU27_9STRA
A0A0P1AXN3_9STRA
A0A0P1BAI0_9BASI
A0A0P1C0E2_9CYAN
A0A0P1EW22_9RHOB
A0A0P1FB43_9RHOB
A0A0P1FKM5_THAGE
A0A0P1G164_9RHOB
A0A0P1GPW2_9RHOB
A0A0P1H253_9RHOB
A0A0P1H475_9RHOB
A0A0P1HDJ0_9RHOB
A0A0P1HFA9_9RHOB
A0A0P1I7H2_9RHOB
A0A0P1IDD5_9RHOB
A0A0P1IHL4_9RHOB
A0A0P1IRW4_9RHOB
A0A0P1IUK4_9RHOB
A0A0P4U8I3_ROSNE
A0A0P4U8L6_ROSNE
A0A0P4UPR3_ROSNE
A0A0P4USB2_9CYAN
A0A0P6G7N3_9CRUS
A0A0P6S2K4_9STRE
A0A0P6S6I4_9STRE
A0A0P6STP8_9STRE
A0A0P6VY41_9RHIZ
A0A0P6VZC8_9BACI
A0A0P6WP16_9CHLR
A0A0P6WQJ2_9SPHN
A0A0P6WSL0_9BACI
A0A0P6WVM4_9BACI
A0A0P6XLD8_9CHLR
A0A0P6XLN0_9SPHN
A0A0P6XNR2_9CHLR
A0A0P6XU16_9CHLR
A0A0P6XW25_9CHLR
A0A0P7A8Q3_9FLAO
A0A0P7AGP2_9FLAO
A0A0P7AHB0_9SPHN
A0A0P7ASU4_9HYPO
A0A0P7AXT8_9FLAO
A0A0P7B356_9HYPO
A0A0P7BA52_9HYPO
A0A0P7BN42_9BACT
A0A0P7BXT9_9BACT
A0A0P7DEE1_9GAMM
A0A0P7EBQ4_9GAMM
A0A0P7GK17_9MICC
A0A0P7GTZ9_9MICC
A0A0P7HZP3_9RHOB
A0A0P7I2G1_9RHOB
A0A0P7UKR3_9TELE
A0A0P7VF87_9RHOB
A0A0P7VI20_9RHOB
A0A0P7VL74_9RHOB
A0A0P7VNX7_9TELE
A0A0P7VSH9_9RHOB
A0A0P7W4N9_9RHOB
A0A0P7WA08_9RHOB
A0A0P7WMN6_9RHOB
A0A0P7WSY9_9GAMM
A0A0P7XI44_9BACT
A0A0P7XQD1_9BACT
A0A0P7XTT0_9RHOB
A0A0P7XVG6_9RHOB
A0A0P7XZ89_9SPHN
A0A0P7Y569_9RHIZ
A0A0P7YFQ1_9RHOB
A0A0P7YN46_9RHOB
A0A0P7YV23_9GAMM
A0A0P7YZZ7_9CYAN
A0A0P7Z0P3_9BACT
A0A0P7ZGT1_9CYAN
A0A0P7ZIE1_9ALTE
A0A0P7ZST3_9BACT
A0A0P8ACR6_9RHOB
A0A0P8AV00_9GAMM
A0A0P8AWU4_9ALTE
A0A0P8B9R2_9GAMM
A0A0P8BCL4_9GAMM
A0A0P8C3W7_9BACT
A0A0P8W7R2_9CLOT
A0A0P8Y9Y8_9CLOT
A0A0P8YAA7_9RHOB
A0A0P8YCA9_9CLOT
A0A0P8YSF3_9RHOB
A0A0P9CAR8_9GAMM
A0A0P9CJR0_9BACL
A0A0P9CNU6_9BACL
A0A0P9CYF9_9BACL
A0A0P9CZ43_9BACL
A0A0P9D794_9CHLR
A0A0P9ECL5_9GAMM
A0A0P9EHD0_RHOGW
A0A0P9EX88_9BACL
A0A0P9EYU2_9CHLR
A0A0Q0HZK4_9GAMM
A0A0Q0KYH7_9GAMM
A0A0Q0P4G9_9GAMM
A0A0Q0UGK7_9CORY
A0A0Q0V4E4_9SPHI
A0A0Q0VF50_9SPHI
A0A0Q0VFD3_9DELT
A0A0Q0VPY3_9DELT
A0A0Q0XJL2_9FLAO
A0A0Q0YQR7_9CORY
A0A0Q1A3W6_9RHOB
A0A0Q1ACJ5_9SPHI
A0A0Q1ADB6_9DELT
A0A0Q1B859_9RHOB
A0A0Q1BG48_9FLAO
A0A0Q1E0I9_9CORY
A0A0Q1F1S9_9SPHI
A0A0Q1H5R4_9FLAO
A0A0Q2R0C2_MYCGO
A0A0Q2UEF5_MYCGO
A0A0Q2UF24_MYCGO
A0A0Q2Y415_9RHOB
A0A0Q2Z3F3_9RHOB
A0A0Q3L134_9BRAD
A0A0Q3PN36_9BRAD
A0A0Q3PN70_9BRAD
A0A0Q3S4N8_9BACI
A0A0Q3SB81_9BACI
A0A0Q3SDX1_9BACI
A0A0Q3TK12_9BACI
A0A0Q3TQU7_AMAAE
A0A0Q3VT11_9BACI
A0A0Q3VYV7_9BACI
A0A0Q3W0Z5_9BACI
A0A0Q3W2G6_9BACI
A0A0Q3W2R5_9BACI
A0A0Q3W5Q7_9BACI
A0A0Q3WS09_9BACI
A0A0Q3WVL3_9BACI
A0A0Q3WXX0_9BACI
A0A0Q4BB16_9EURY
A0A0Q4BFE9_9SPHN
A0A0Q4BK96_9SPHN
A0A0Q4CTU1_9SPHN
A0A0Q4CVZ3_9SPHN
A0A0Q4FW36_9SPHN
A0A0Q4G2E4_9SPHN
A0A0Q4GQU3_9BURK
A0A0Q4GYD3_9MICO
A0A0Q4H6X8_9MICO
A0A0Q4H9Y9_9MICO
A0A0Q4HEH6_9MICO
A0A0Q4J7U7_9SPHN
A0A0Q4JI62_9SPHN
A0A0Q4KLC4_9SPHN
A0A0Q4KW54_9SPHN
A0A0Q4L0N2_9SPHN
A0A0Q4LFC8_9SPHN
A0A0Q4MP35_9GAMM
A0A0Q4MXS4_9GAMM
A0A0Q4N7Q2_9GAMM
A0A0Q4QBY1_9BACL
A0A0Q4QVW1_9BACL
A0A0Q4R251_9BACL
A0A0Q4RKY4_9BACL
A0A0Q4RM71_9BACL
A0A0Q4RQW5_9BACL
A0A0Q4V4N1_9MICO
A0A0Q4V579_9MICO
A0A0Q4VBC0_9MICO
A0A0Q4X739_9RHIZ
A0A0Q4XA11_9RHIZ
A0A0Q4XC66_9RHIZ
A0A0Q4XEX0_9RHIZ
A0A0Q4XJT0_9RHIZ
A0A0Q4XPA1_9RHIZ
A0A0Q4XQH5_9BURK
A0A0Q4Y103_9RHIZ
A0A0Q4Y438_9BURK
A0A0Q5AZQ3_9MICO
A0A0Q5BEQ9_9MICO
A0A0Q5C5J2_9MICO
A0A0Q5C7H9_9MICO
A0A0Q5C9L6_9MICO
A0A0Q5CJK0_9MICO
A0A0Q5CP57_9BURK
A0A0Q5CZ45_9RHIZ
A0A0Q5CZ52_9RHIZ
A0A0Q5CZU8_9BURK
A0A0Q5D9X7_9RHIZ
A0A0Q5DKR9_9BURK
A0A0Q5EBL2_9MICO
A0A0Q5EDW7_9MICO
A0A0Q5EH92_9MICO
A0A0Q5H9V4_9RHIZ
A0A0Q5HKD7_9BURK
A0A0Q5HSW4_9RHIZ
A0A0Q5HU95_9BURK
A0A0Q5I9R7_9BURK
A0A0Q5L0Z0_9MICO
A0A0Q5LQB1_9MICO
A0A0Q5LVR5_9MICO
A0A0Q5LWJ3_9MICO
A0A0Q5LY29_9BURK
A0A0Q5M910_9MICO
A0A0Q5MFA3_9BURK
A0A0Q5N1L1_9MICO
A0A0Q5N4A6_9MICO
A0A0Q5N4Q1_9MICO
A0A0Q5NVB4_9BURK
A0A0Q5PAL5_9SPHN
A0A0Q5PGL7_9BURK
A0A0Q5PJ40_9BURK
A0A0Q5PTJ9_9BURK
A0A0Q5Q1H1_9SPHN
A0A0Q5QET3_9FLAO
A0A0Q5QLR4_9ACTN
A0A0Q5QN47_9ACTN
A0A0Q5QP96_9FLAO
A0A0Q5QPX0_9SPHN
A0A0Q5QVH0_9ACTN
A0A0Q5RH58_9SPHN
A0A0Q5T966_9BACT
A0A0Q5TN28_9SPHI
A0A0Q5TR68_9BACT
A0A0Q5TRK8_9BACT
A0A0Q5TZM6_9SPHI
A0A0Q5U2M6_9SPHI
A0A0Q5UC47_9FLAO
A0A0Q5UVC1_9FLAO
A0A0Q5UZC0_9FLAO
A0A0Q5VAD8_9FLAO
A0A0Q5VD18_9CAUL
A0A0Q5VEI2_9ACTN
A0A0Q5VGN8_9ACTN
A0A0Q5VIV3_9CAUL
A0A0Q5W360_9RHIZ
A0A0Q5W3Z8_9RHIZ
A0A0Q5WV40_9RHIZ
A0A0Q5YP69_9RHIZ
A0A0Q5Z371_9BURK
A0A0Q5ZB83_9BURK
A0A0Q5ZF30_9RHIZ
A0A0Q5ZPJ2_9RHIZ
A0A0Q6A6L3_9BRAD
A0A0Q6AHA6_9BRAD
A0A0Q6AS70_9BRAD
A0A0Q6B7B9_9PROT
A0A0Q6B7Z0_9PROT
A0A0Q6BQK2_9RHIZ
A0A0Q6BQV1_9PROT
A0A0Q6BZI6_9RHIZ
A0A0Q6C6E7_9RHIZ
A0A0Q6CFJ2_9RHIZ
A0A0Q6E4X2_9RHIZ
A0A0Q6EN86_9RHIZ
A0A0Q6EWZ8_9RHIZ
A0A0Q6F0E9_9RHIZ
A0A0Q6F2J7_9RHIZ
A0A0Q6F538_9ACTN
A0A0Q6FHK6_9RHIZ
A0A0Q6FJN5_9ACTN
A0A0Q6FKR3_9RHIZ
A0A0Q6FT54_9RHIZ
A0A0Q6K4N4_9BRAD
A0A0Q6K9J9_9BRAD
A0A0Q6KCJ3_9SPHN
A0A0Q6KKN2_9BRAD
A0A0Q6KV08_9SPHN
A0A0Q6LNS4_9RHIZ
A0A0Q6LU09_9BURK
A0A0Q6MBF9_9BURK
A0A0Q6MHT4_9RHIZ
A0A0Q6PSV2_9MICO
A0A0Q6PX12_9MICO
A0A0Q6Q2F5_9MICO
A0A0Q6R737_9MICO
A0A0Q6RMI0_9MICO
A0A0Q6S6E2_9RHIZ
A0A0Q6SAI2_9RHIZ
A0A0Q6T0V8_9RHIZ
A0A0Q6VER7_9ACTN
A0A0Q6VGR9_9ACTN
A0A0Q6VKX5_9BURK
A0A0Q6VQG9_9ACTN
A0A0Q6VUG4_9BURK
A0A0Q6WBK0_9BURK
A0A0Q6XDL9_9BURK
A0A0Q6XS08_9MICO
A0A0Q6Y1J8_9MICO
A0A0Q6YZE4_9BRAD
A0A0Q6ZE53_9BRAD
A0A0Q6ZIG3_9BRAD
A0A0Q7AA44_9BURK
A0A0Q7AKD5_9BURK
A0A0Q7B9R4_9ACTN
A0A0Q7BHN0_9ACTN
A0A0Q7BKI7_9ACTN
A0A0Q7D5P6_9CAUL
A0A0Q7DHK1_9CAUL
A0A0Q7DHL4_9CAUL
A0A0Q7DSW4_9RHIZ
A0A0Q7E2Y2_9CAUL
A0A0Q7E2Z0_9RHIZ
A0A0Q7E9H3_9RHIZ
A0A0Q7EK53_9CAUL
A0A0Q7I957_9RHIZ
A0A0Q7II61_9RHIZ
A0A0Q7JH81_9ACTN
A0A0Q7JK76_9ACTN
A0A0Q7JZC9_9ACTN
A0A0Q7K6K7_9ACTN
A0A0Q7KD73_9ACTN
A0A0Q7KML9_9ACTN
A0A0Q7M2S6_9RHIZ
A0A0Q7NAW4_9RHIZ
A0A0Q7ND04_9RHIZ
A0A0Q7PEJ0_9GAMM
A0A0Q7QDV4_9ACTN
A0A0Q7QGU3_9ACTN
A0A0Q7RZP1_9BURK
A0A0Q7TN45_9CAUL
A0A0Q7TRR6_9MICO
A0A0Q7TSX1_9RHIZ
A0A0Q7TY49_9RHIZ
A0A0Q7U5M3_9MICO
A0A0Q7U734_9MICO
A0A0Q7U7J7_9MICO
A0A0Q7UD40_9MICO
A0A0Q7UJZ1_9MICO
A0A0Q7WFZ4_9RHIZ
A0A0Q7WYH2_9RHIZ
A0A0Q7XQ18_9RHIZ
A0A0Q7Y095_9RHIZ
A0A0Q7YK22_9SPHN
A0A0Q7YRQ1_9SPHN
A0A0Q7YZ27_9ACTN
A0A0Q7Z395_9RHIZ
A0A0Q7Z975_9ACTN
A0A0Q7ZFI8_9ACTN
A0A0Q8A5M4_9RHIZ
A0A0Q8BDU5_9RHIZ
A0A0Q8BUS7_9RHIZ
A0A0Q8BV66_9RHIZ
A0A0Q8CDD0_9MICO
A0A0Q8CKJ9_9MICO
A0A0Q8CL27_9MICO
A0A0Q8CQV8_9MICO
A0A0Q8DJJ0_9ACTN
A0A0Q8DL69_9ACTN
A0A0Q8EDV8_9ACTN
A0A0Q8FHK8_9GAMM
A0A0Q8LME5_9MICO
A0A0Q8LVV7_9MICO
A0A0Q8MVM1_9RHIZ
A0A0Q8MZR8_9RHIZ
A0A0Q8N0Z2_9RHIZ
A0A0Q8NXK6_9ACTN
A0A0Q8P0I6_9ACTN
A0A0Q8PGX0_9ACTN
A0A0Q8PKF8_9ACTN
A0A0Q8PX49_9ACTN
A0A0Q8Q2R9_9ACTN
A0A0Q8Q7G1_9BURK
A0A0Q8QEV4_9SPHN
A0A0Q8QVZ9_9SPHN
A0A0Q8QWY5_9SPHN
A0A0Q8R054_9BURK
A0A0Q8R605_9BURK
A0A0Q8RAE8_9SPHN
A0A0Q8RAZ2_9BURK
A0A0Q8RDL9_9BURK
A0A0Q8REY3_9BURK
A0A0Q8UXX5_9ACTN
A0A0Q8V066_9MICO
A0A0Q8V0W3_9MICO
A0A0Q8VEH3_9MICO
A0A0Q8VKX1_9ACTN
A0A0Q8VQ97_9ACTN
A0A0Q8XFH2_9SPHN
A0A0Q8XUE1_9SPHN
A0A0Q9CEH2_9CELL
A0A0Q9CI22_9CELL
A0A0Q9CNE7_9CELL
A0A0Q9CQT6_9CELL
A0A0Q9CR90_9CELL
A0A0Q9CUJ9_9CELL
A0A0Q9DBB6_9RHIZ
A0A0Q9DLM8_9RHIZ
A0A0Q9DZ20_9RHIZ
A0A0Q9ENS7_9GAMM
A0A0Q9EUD5_9GAMM
A0A0Q9HAP9_9BRAD
A0A0Q9HL42_9BRAD
A0A0Q9IGQ2_9BRAD
A0A0Q9IHB4_9BRAD
A0A0Q9IKQ1_9BRAD
A0A0Q9ILV9_9BRAD
A0A0Q9J2P6_9MICO
A0A0Q9J7M3_9MICO
A0A0Q9J8S5_9MICO
A0A0Q9JHX6_9BACL
A0A0Q9JMW8_9MICO
A0A0Q9JQ86_9BACL
A0A0Q9JRD1_9MICO
A0A0Q9K5M4_9BACL
A0A0Q9K7R2_9MICO
A0A0Q9K8Y2_9MICO
A0A0Q9KVJ2_9MICO
A0A0Q9L0W8_9MICO
A0A0Q9L636_9BACL
A0A0Q9LGP3_9MICO
A0A0Q9LWP9_9MICO
A0A0Q9LXG3_9BACL
A0A0Q9M0C8_9BACL
A0A0Q9MCR3_9MICC
A0A0Q9ME30_9BACL
A0A0Q9MG47_9MICO
A0A0Q9MHF3_9MICO
A0A0Q9MQ15_9BACL
A0A0Q9MQQ3_9MICC
A0A0Q9N122_9BACL
A0A0Q9NQU0_9MICC
A0A0Q9P4Z0_9MICC
A0A0Q9PNJ6_9GAMM
A0A0Q9Q0F0_9ACTN
A0A0Q9Q2S9_9ACTN
A0A0Q9Q4I2_9ACTN
A0A0Q9QTP8_9MICC
A0A0Q9QW78_9MICC
A0A0Q9R6X7_9BACL
A0A0Q9RHY8_9BACL
A0A0Q9RPE7_9ACTN
A0A0Q9RQW6_9ACTN
A0A0Q9RXT5_9ACTN
A0A0Q9S6C6_9MICO
A0A0Q9SXB2_9BACL
A0A0Q9T521_9MICO
A0A0Q9T9G6_9ACTN
A0A0Q9TC36_9ACTN
A0A0Q9THD9_9ACTN
A0A0Q9TPP3_9BACL
A0A0Q9TX63_9BACL
A0A0Q9Y4F5_9BACI
A0A0Q9YHC6_9COXI
A0A0Q9YMJ4_9COXI
A0A0Q9YSE2_9COXI
A0A0Q9YU13_9COXI
A0A0Q9Z447_9FLAO
A0A0Q9ZB99_9FLAO
A0A0Q9ZHI9_9FLAO
A0A0R0B565_9GAMM
A0A0R0BBC4_9GAMM
A0A0R0C9L3_9GAMM
A0A0R0CU83_9GAMM
A0A0R0DB65_9GAMM
A0A0R0DRF7_9GAMM
A0A0R0EBE7_9GAMM
A0A0R0LHX6_9PROT
A0A0R0LQU3_9PROT
A0A0R0M5G7_9MICR
A0A0R0MGP6_9BURK
A0A0R1GTT2_9LACO
A0A0R1GZJ1_9LACO
A0A0R1H0A3_9LACO
A0A0R1H2C5_9LACO
A0A0R1HHX8_9LACO
A0A0R1HNF5_9LACO
A0A0R1HQ86_9LACO
A0A0R1HQ87_9LACO
A0A0R1IZL4_9LACO
A0A0R1J910_9LACO
A0A0R1JDB3_9LACO
A0A0R1JTV7_9LACO
A0A0R1JZ20_9LACO
A0A0R1KBX9_9LACO
A0A0R1KKF3_9LACO
A0A0R1LXJ7_9LACO
A0A0R1LY93_9LACO
A0A0R1LYQ0_9LACO
A0A0R1MKE6_9LACO
A0A0R1MQ02_9LACO
A0A0R1MWQ0_9LACO
A0A0R1N4V7_9LACO
A0A0R1P653_9LACO
A0A0R1QG46_9LACO
A0A0R1QS88_9LACO
A0A0R1QYH2_9LACO
A0A0R1R4J8_9LACO
A0A0R1RA78_9LACO
A0A0R1REG7_9LACO
A0A0R1RFG5_9LACO
A0A0R1RMZ7_9LACO
A0A0R1RP41_9LACO
A0A0R1RY64_9LACO
A0A0R1S8B2_9LACO
A0A0R1SDQ2_9LACO
A0A0R1SJ83_9LACO
A0A0R1UBY2_9LACO
A0A0R1UNQ1_9LACO
A0A0R1UPD6_9LACO
A0A0R1UT23_9LACO
A0A0R1UXC1_9LACO
A0A0R1V3S3_9LACO
A0A0R1VIE3_9LACO
A0A0R1VRH3_9LACO
A0A0R1VRT4_9LACO
A0A0R1VTE0_9LACO
A0A0R1W071_9LACO
A0A0R1W2Z6_9LACO
A0A0R1W6B9_9LACO
A0A0R1W8H3_9LACO
A0A0R1WP08_9LACO
A0A0R1WPV4_9LACO
A0A0R1X854_9LACO
A0A0R1XCS3_9LACO
A0A0R1XD33_9LACO
A0A0R1XDA1_9LACO
A0A0R1XX48_9LACO
A0A0R1Y4I8_9LACO
A0A0R1Y7N3_9LACO
A0A0R1YBU3_9LACO
A0A0R1YGM7_9LACO
A0A0R1YLF9_9LACO
A0A0R1ZLS1_9LACO
A0A0R1ZMU0_9LACO
A0A0R1ZS97_9LACO
A0A0R1ZVY1_9LACO
A0A0R2A2G8_9LACO
A0A0R2A4D9_9LACO
A0A0R2A4J1_9LACO
A0A0R2A502_9LACO
A0A0R2ABH5_9LACO
A0A0R2AMP5_9LACO
A0A0R2ARX4_9LACO
A0A0R2AU82_9LACO
A0A0R2B645_9LACO
A0A0R2B8J2_LACCL
A0A0R2B8Q8_9LACO
A0A0R2BEZ4_LACCL
A0A0R2BIL2_9LACO
A0A0R2BIT3_LACCL
A0A0R2BJZ7_9LACO
A0A0R2BL46_9LACO
A0A0R2C6B4_9LACO
A0A0R2C7R9_9LACO
A0A0R2CCU0_9LACO
A0A0R2CFN3_9LACO
A0A0R2CPT0_9LACO
A0A0R2CQT5_9LACO
A0A0R2CZX7_9LACO
A0A0R2D7X1_9LACO
A0A0R2DKD4_9LACO
A0A0R2ESQ1_9LACO
A0A0R2EYR5_9LACO
A0A0R2FCC8_9LACO
A0A0R2FHU5_9LACO
A0A0R2FI46_9LACO
A0A0R2FVH1_9LACT
A0A0R2FVT1_9LACT
A0A0R2FZA4_9LACO
A0A0R2G2X7_LACPN
A0A0R2GU75_9LACO
A0A0R2H0A7_WEIVI
A0A0R2HAA0_9FIRM
A0A0R2HI08_9LACT
A0A0R2HJD9_9LACT
A0A0R2HMP3_CARDV
A0A0R2HYK5_CARDV
A0A0R2HZW7_9LACO
A0A0R2I3X8_CARDV
A0A0R2I5R4_CARDV
A0A0R2ILJ3_9LACO
A0A0R2IQH4_9LACO
A0A0R2JB00_9LACT
A0A0R2JNI9_9LACO
A0A0R2KT93_9LACO
A0A0R2L3P3_9LACO
A0A0R2LBT8_9LACO
A0A0R2LHQ9_9LACO
A0A0R2LJJ9_9LACO
A0A0R2LSE9_9LACO
A0A0R2M560_9LACO
A0A0R2MT80_9LACO
A0A0R2MWI4_9LACO
A0A0R2MXM6_9LACO
A0A0R2NJI2_9LACO
A0A0R2NL11_9LACO
A0A0R2NNB8_9LACO
A0A0R2PJX7_9ACTN
A0A0R2PQJ4_9MICO
A0A0R2PVS2_9ACTN
A0A0R2PX00_9ACTN
A0A0R2Q078_9ACTN
A0A0R2Q8U2_9ACTN
A0A0R2QDL0_9ACTN
A0A0R2QU92_9ACTN
A0A0R2QX44_9FLAO
A0A0R2QYG8_9FLAO
A0A0R2RVM5_9FLAO
A0A0R2S0B2_9FLAO
A0A0R2S0H9_9FLAO
A0A0R2SA41_9FLAO
A0A0R2SLT5_9ACTN
A0A0R2T6I6_9GAMM
A0A0R2TAB6_9FLAO
A0A0R2TC87_9GAMM
A0A0R2TCM8_9FLAO
A0A0R2TIX0_9FLAO
A0A0R2TSA8_9RHOB
A0A0R2TSN5_9FLAO
A0A0R2TZW2_9ACTN
A0A0R2U3R9_9CYAN
A0A0R2U537_9GAMM
A0A0R2U669_9GAMM
A0A0R2UD38_9GAMM
A0A0R2VMZ5_9SPHI
A0A0R2W6L3_9GAMM
A0A0R2WBX6_9GAMM
A0A0R2WT77_9FLAO
A0A0R2WUU6_9FLAO
A0A0R2X2X8_9FLAO
A0A0R2X4D6_9FLAO
A0A0R2XDG8_9BACT
A0A0R2XM78_9BACT
A0A0R2XME1_9BACT
A0A0R3JWB1_9CLOT
A0A0R3M7X6_9BRAD
A0A0R3MPB7_9BRAD
A0A0R3NZB2_DROPS
A0A0R3PEK2_ANGCS
A0A0R3QRB8_9BILA
A0A0R3QRG2_9BILA
A0A0R3RVD2_9BILA
A0A0R3RZE1_9BILA
A0A0R3S121_9BILA
A0A0R3SQB3_HYMDI
A0A0R3TXT9_HYMNN
A0A0R3U537_9CEST
A0A0R3VUR2_TAEAS
A0A0R3W9C4_TAEAS
A0A0R3X665_HYDTA
A0A0R4IBA2_DANRE
A0A0S1S7K1_9FLAO
A0A0S1S9P8_9FLAO
A0A0S1S9X4_9FLAO
A0A0S1SFC2_9FLAO
A0A0S1XWF9_9BORD
A0A0S1XWH0_9BORD
A0A0S1Y098_9BORD
A0A0S1Y3L3_9BORD
A0A0S2DM68_LYSEN
A0A0S2DML4_LYSEN
A0A0S2E2S7_9GAMM
A0A0S2ENT9_9RHIZ
A0A0S2EV68_9RHIZ
A0A0S2F797_9GAMM
A0A0S2HYB4_9BACT
A0A0S2HYP7_9BACT
A0A0S2JCH7_9GAMM
A0A0S2JDT9_9GAMM
A0A0S2JEI4_9GAMM
A0A0S2JHY2_9GAMM
A0A0S2JXE1_9GAMM
A0A0S2K0P5_9GAMM
A0A0S2K216_9GAMM
A0A0S2KAK7_9GAMM
A0A0S2KCD8_9GAMM
A0A0S2TBD5_9GAMM
A0A0S2TE74_9GAMM
A0A0S2TE77_9GAMM
A0A0S2VZQ3_9FIRM
A0A0S2W496_9FIRM
A0A0S3EU40_9SPHN
A0A0S3F0Q0_9SPHN
A0A0S3FTT2_9FLAO
A0A0S3FV43_9FLAO
A0A0S3P963_9NOSO
A0A0S3PE44_9NOSO
A0A0S4JUD9_BODSA
A0A0S4KA90_9BURK
A0A0S4KMY0_9BACT
A0A0S4NR55_9BURK
A0A0S4NVP1_9BURK
A0A0S6W2Y1_9BACT
A0A0S6X564_9SPHN
A0A0S6X579_9SPHN
A0A0S6X8A3_9FUNG
A0A0S6X8M9_9FUNG
A0A0S7B5E4_9CHLR
A0A0S7BM61_9CHLR
A0A0S7BU74_9CHLR
A0A0S7BVZ7_9BACT
A0A0S7DQR1_9EURO
A0A0S7DZG5_9EURO
A0A0S7E3C6_9EURO
A0A0S7WSU7_9BACT
A0A0S7YYT0_9BACT
A0A0S7Z2A1_9GAMM
A0A0S7ZRS0_9SPIR
A0A0S8A2N5_9GAMM
A0A0S8AE97_9BACT
A0A0S8AIU2_9DELT
A0A0S8AL16_9DELT
A0A0S8ANK1_9BACT
A0A0S8AV53_9BACT
A0A0S8AZR7_9PROT
A0A0S8BAW4_9PROT
A0A0S8BDW0_9CHLR
A0A0S8BNM7_9PROT
A0A0S8BRI3_9DELT
A0A0S8BZR1_9DELT
A0A0S8C3C4_9PROT
A0A0S8CQK8_9DELT
A0A0S8CS69_9BACT
A0A0S8CSZ8_9DELT
A0A0S8DMC8_9BACT
A0A0S8EN49_9DELT
A0A0S8ES39_9GAMM
A0A0S8ETM6_9GAMM
A0A0S8EX97_9GAMM
A0A0S8F0Y2_9DELT
A0A0S8F415_9GAMM
A0A0S8F4S0_9GAMM
A0A0S8F8D9_9GAMM
A0A0S8FIY4_9GAMM
A0A0S8GRT6_9BACT
A0A0S8HS78_9BACE
A0A0S8IAR8_9DELT
A0A0S8IC80_9CHLR
A0A0S8ICJ6_9DELT
A0A0S8IPX0_9BACT
A0A0S8ITU1_9BACT
A0A0S8J007_9BACT
A0A0S8JG00_9BACT
A0A0S8JHR4_9BACE
A0A0S8K7W8_9BACT
A0A0S8KNC5_9CHLR
A0A0S8KXI6_9PROT
A0A0S9C4E0_9MICC
A0A0S9C544_9MICC
A0A0S9CIN6_9SPHN
A0A0S9CJ80_9SPHN
A0A0S9CQN5_9MICC
A0A0S9CSX2_9MICC
A0A0S9N0J1_9BURK
A0A0S9N178_9BURK
A0A0S9PYG3_9ACTN
A0A0S9Q2S0_9ACTN
A0A0S9Q4J1_9ACTN
A0A0S9RA47_9ACTN
A0A0S9RBP6_9ACTN
A0A0T0PSD9_9SPHN
A0A0T0PUW6_9SPHN
A0A0T1WBD6_9MYCO
A0A0T1WJ70_9MYCO
A0A0T1WPH2_9RHIZ
A0A0T1X507_9RHIZ
A0A0T1XRD1_9RHIZ
A0A0T2KU07_9MICO
A0A0T2KU55_9MICO
A0A0T2L2M9_9MICO
A0A0T2QG55_9SPHN
A0A0T2QID6_9SPHN
A0A0T2YQ64_9BURK
A0A0T5NRC0_9RHOB
A0A0T5NT64_9RHOB
A0A0T5P3T3_9RHOB
A0A0T5PAH6_9RHOB
A0A0T6B2L7_9SCAR
A0A0T6LPP4_9ACTN
A0A0T6LT41_9ACTN
A0A0T6UIQ2_9PSED
A0A0T6UUF4_9PSED
A0A0T6UZ73_9PSED
A0A0T7BXI1_9CYAN
A0A0T7RT96_SALET
A0A0T7RVA2_SALET
A0A0T9KEW3_9GAMM
A0A0T9KR41_9GAMM
A0A0T9LAD8_9GAMM
A0A0U0WK80_SALET
A0A0U0ZID4_9MYCO
A0A0U1AR14_9MYCO
A0A0U1ARJ5_9MYCO
A0A0U1B1Q9_9MYCO
A0A0U1B9B9_9MYCO
A0A0U1KVG3_9FIRM
A0A0U1KYA2_9FIRM
A0A0U1L1B1_9FIRM
A0A0U1LQ99_9EURO
A0A0U1LUT5_9EURO
A0A0U1NHX5_9RHOB
A0A0U1NLD4_9RHOB
A0A0U1Q0Z8_9BURK
A0A0U1Q247_9BURK
A0A0U1QLC6_9BACL
A0A0U1QPE7_9BACL
A0A0U1QT08_9BACL
A0A0U2J6G5_9BACL
A0A0U2KY83_9BACL
A0A0U2N7S7_9BACL
A0A0U2TPH4_9STRE
A0A0U2UPY2_9BACL
A0A0U2UU57_9BACL
A0A0U2UY56_9STRE
A0A0U2W4L5_9BACL
A0A0U2XF02_9BACL
A0A0U2XH60_9BACL
A0A0U2YMT4_9BACL
A0A0U2Z9V5_9ALTE
A0A0U2ZC27_9ALTE
A0A0U2ZKL2_9ALTE
A0A0U3EU02_9BURK
A0A0U3F7P7_9STRE
A0A0U3FBC2_9STRE
A0A0U3I9C1_9MICC
A0A0U3IAD5_9MICC
A0A0U3IQS1_9FLAO
A0A0U3IW00_9FLAO
A0A0U3JYN4_9FLAO
A0A0U3K090_9FLAO
A0A0U3K0N2_9BACT
A0A0U3LHT7_9BURK
A0A0U3PC71_9LACT
A0A0U3PLE9_9RHOB
A0A0U3PSJ8_9ACTN
A0A0U3Q623_9ACTN
A0A0U3Q737_9ACTN
A0A0U3QDY6_9MICC
A0A0U3QLP0_9MICC
A0A0U3R8V3_9MICC
A0A0U3W9N0_9BACI
A0A0U4CM75_9BACT
A0A0U4GKQ8_9GAMM
A0A0U4NDT9_9GAMM
A0A0U5CKB3_9EURO
A0A0U5ETH5_9CHLA
A0A0U5EUN6_9CHLA
A0A0U5GI98_9GAMM
A0A0U5GJY5_9GAMM
A0A0U5GNX8_9EURO
A0A0U5HLQ6_9EURO
A0A0U5JC12_9CHLA
A0A0U5JGL5_9CHLA
A0A0U5LJV7_9GAMM
A0A0U9HEK1_9THEO
A0A0V0QTC3_PSEPJ
A0A0V0R8H6_PSEPJ
A0A0V0S849_9BILA
A0A0V0S897_9BILA
A0A0V0S9B2_9BILA
A0A0V0SG67_9BILA
A0A0V0TCV1_9BILA
A0A0V0TD04_9BILA
A0A0V0TLW3_9BILA
A0A0V0TM56_9BILA
A0A0V0UIJ5_9BILA
A0A0V0V5G1_9BILA
A0A0V0VK27_9BILA
A0A0V0VK37_9BILA
A0A0V0VXV1_9BILA
A0A0V0WU05_9BILA
A0A0V0WU71_9BILA
A0A0V0WWC2_9BILA
A0A0V0X461_9BILA
A0A0V0Y086_TRIPS
A0A0V0YIA9_TRIPS
A0A0V0ZU57_9BILA
A0A0V0ZUW3_9BILA
A0A0V0ZV78_9BILA
A0A0V1CW07_TRIBR
A0A0V1DHT7_TRIBR
A0A0V1G5G1_TRIPS
A0A0V1I2P0_9BILA
A0A0V1I412_9BILA
A0A0V1I844_9BILA
A0A0V1LFS2_9BILA
A0A0V1LJ53_9BILA
A0A0V1LJL3_9BILA
A0A0V1LL64_9BILA
A0A0V1LL90_9BILA
A0A0V1LLD0_9BILA
A0A0V1MKE6_9BILA
A0A0V1MU47_9BILA
A0A0V1NV83_9BILA
A0A0V1NVL3_9BILA
A0A0V1NVS6_9BILA
A0A0V1NZR3_9BILA
A0A0V1P006_9BILA
A0A0V1PJ48_9BILA
A0A0V1QXM6_9FLAO
A0A0V1QXW9_9FLAO
A0A0V1QZ55_9FLAO
A0A0V1R0F1_9FLAO
A0A0V2F7H4_CAUVI
A0A0V2F9C1_CAUVI
A0A0V7ZP60_9CYAN
A0A0V8HG33_9BACI
A0A0V8HGA8_9BACI
A0A0V8HHL5_9BACI
A0A0V8HMC3_9BACI
A0A0V8J1L1_9BACI
A0A0V8JBS2_9BACI
A0A0V8JEI3_9BACI
A0A0V8JG98_9BACI
A0A0V8JGS1_9BACI
A0A0V8JII0_9BACI
A0A0V8JQ47_9BACI
A0A0V8JQA5_9BACI
A0A0V8QAS4_9FIRM
A0A0V8QCI0_9FIRM
A0A0V8SDS2_9CELL
A0A0V8SH26_9CELL
A0A0V8STQ0_9CELL
A0A0W0A9S1_9PROT
A0A0W0AAZ4_9PROT
A0A0W0AC92_9PROT
A0A0W0FCR0_9AGAR
A0A0W0FGC4_9AGAR
A0A0W0GH78_9CHLR
A0A0W0R364_9GAMM
A0A0W0R3K9_9GAMM
A0A0W0S3Z8_9GAMM
A0A0W0SEM8_9GAMM
A0A0W0SUZ5_9GAMM
A0A0W0TKE3_9GAMM
A0A0W0TUC2_9GAMM
A0A0W0TVV1_9GAMM
A0A0W0TWR3_9GAMM
A0A0W0UAH5_9GAMM
A0A0W0V940_9GAMM
A0A0W0VF75_9GAMM
A0A0W0VP22_9GAMM
A0A0W0VPN5_9GAMM
A0A0W0VV28_9GAMM
A0A0W0W1L8_9GAMM
A0A0W0W6Y7_9GAMM
A0A0W0WF00_9GAMM
A0A0W0WIZ0_9GAMM
A0A0W0WMT0_9GAMM
A0A0W0WRX0_9GAMM
A0A0W0WTY7_9GAMM
A0A0W0X284_9GAMM
A0A0W0XKU7_9GAMM
A0A0W0XN66_9GAMM
A0A0W0XVY4_9GAMM
A0A0W0YIY9_9GAMM
A0A0W0YWZ5_LEGSP
A0A0W0Z1U0_9GAMM
A0A0W0Z580_LEGSP
A0A0W0Z9C8_LEGSP
A0A0W0ZUI4_9GAMM
A0A0W1A0L6_9GAMM
A0A0W1A1W6_9GAMM
A0A0W1A523_9GAMM
A0A0W1A5W8_9GAMM
A0A0W1AL98_9GAMM
A0A0W1DNI8_9SPHN
A0A0W1DVN4_9SPHN
A0A0W1KHZ9_9ACTO
A0A0W1KIX0_9ACTO
A0A0W1KM38_9ACTO
A0A0W1NHU0_9ACTN
A0A0W1NLN7_9ACTN
A0A0W1NQD2_9ACTN
A0A0W1QFM2_9SPHN
A0A0W1QHI6_9SPHN
A0A0W1RW79_9GAMM
A0A0W1SAJ8_9GAMM
A0A0W1SGJ8_9GAMM
A0A0W1SIW8_9GAMM
A0A0W1SN49_9GAMM
A0A0W1SR78_9GAMM
A0A0W4ZK04_PNEJI
A0A0W4ZR24_PNECA
A0A0W7VJ81_9HYPO
A0A0W7VWW1_9HYPO
A0A0W7W3A0_9HYPO
A0A0W7WAF9_9MICO
A0A0W7WBM1_9MICO
A0A0W7WMX9_9RHOB
A0A0W7WQG5_9RHOB
A0A0W7WT48_9ACTN
A0A0W7WW53_9ACTN
A0A0W7X782_9ACTN
A0A0W7Z3Q3_9BURK
A0A0W8C2U0_PHYNI
A0A0W8CHG0_PHYNI
A0A0W8DKI4_PHYNI
A0A0W8DY69_PHYNI
A0A0W8EGF2_9BACT
A0A0W8EMF6_9BACT
A0A0W8I6S7_9MICO
A0A0W8I898_9MICO
A0A0W8I8Q3_9MICO
A0A0W8IA19_9MICO
A0A0W8IHR1_9MICO
A0A0W8JFQ3_9VIBR
A0A0W8JJW9_9VIBR
A0A0W8JKW7_9VIBR
A0A0X1RVD5_9BACL
A0A0X1RZU4_9BACL
A0A0X1SW77_PSEAA
A0A0X1SYD0_PSEAA
A0A0X1T7F5_PSEAA
A0A0X1TJZ1_9FIRM
A0A0X1TK61_9FIRM
A0A0X3RZV7_9ACTN
A0A0X3S9T8_9ACTN
A0A0X3SN65_9ACTN
A0A0X3SZA9_9ACTN
A0A0X3T4Y3_9ACTN
A0A0X3T7E8_9GAMM
A0A0X3TA02_9GAMM
A0A0X3TP63_9RHOB
A0A0X3TRP3_9RHOB
A0A0X3TWF2_9RHOB
A0A0X3TYS6_9RHOB
A0A0X3U9Z1_9GAMM
A0A0X3VD80_9ACTN
A0A0X3VFB1_9ACTN
A0A0X3VHW7_9ACTN
A0A0X3W3T6_9ACTN
A0A0X3W763_9ACTN
A0A0X3WT58_9ACTN
A0A0X3XJN0_9ACTN
A0A0X3XSR5_9ACTN
A0A0X3XTQ1_9ACTN
A0A0X3YDB9_9GAMM
A0A0X7BA57_9FLAO
A0A0X7BBB8_9FLAO
A0A0X7BCT2_9FLAO
A0A0X7BD75_9FLAO
A0A0X8BTV9_9PSED
A0A0X8BUA0_9PSED
A0A0X8CQN4_9BACL
A0A0X8E3M7_9MICO
A0A0X8FM14_9LACT
A0A0X8G3C6_9FIRM
A0A0X8G5D4_9FLAO
A0A0X8G900_9FLAO
A0A0X8GL96_9BURK
A0A0X8GP00_9BURK
A0A0X8HCZ5_9GAMM
A0A0X8HH65_9GAMM
A0A0X8JB56_9FLAO
A0A0X8JBE8_9FLAO
A0A0X8JBV5_9FLAO
A0A0X8JE35_9ACTO
A0A0X8JEX6_9ACTO
A0A0X8JFV5_9ACTO
A0A0X8JSS9_9FUSO
A0A0X8JUB8_9FUSO
A0A0X8R3N1_9SPHN
A0A0X8R6J3_9SPHN
A0A0X8RN22_9MICO
A0A0X8RNE8_9MICO
A0A0X8UXY5_9EURY
A0A0X8V1D1_9EURY
A0A0X8VE71_CLOPR
A0A0X8WTB2_9CYAN
A0A0Y0NEI8_9MICO
A0A0Y0USH9_9BURK
A0A100IGH3_ASPNG
A0A100IKE7_ASPNG
A0A100IQI4_ASPNG
A0A100W163_9MYCO
A0A100W5W1_9MYCO
A0A100Y1U9_9ACTN
A0A100Y3V0_9ACTN
A0A100YMV4_9FIRM
A0A100YVC7_9ACTN
A0A100YVD1_9ACTN
A0A101D0Z7_9GAMM
A0A101D442_9GAMM
A0A101GKZ7_9BACT
A0A101HBR1_9FIRM
A0A101HGR6_9PORP
A0A101HPR7_9BACT
A0A101J5G9_9ACTN
A0A101JCE6_9ACTN
A0A101JF05_9ACTN
A0A101K148_9BRAD
A0A101KQ50_RHILI
A0A101M5Z5_9GAMM
A0A101M6X4_9GAMM
A0A101MCV9_9EURO
A0A101MHJ6_9EURO
A0A101MJZ8_9EURO
A0A101NIV9_9ACTN
A0A101NV83_9ACTN
A0A101QUM2_9ACTN
A0A101QZB3_9ACTN
A0A101SRN4_9ACTN
A0A101SYC2_9ACTN
A0A101T098_9ACTN
A0A101V524_9ACTN
A0A101V850_9FIRM
A0A101VFJ0_9FIRM
A0A101VKS0_9SPHN
A0A101VM71_9SPHN
A0A101VQQ2_9BACT
A0A101VRI3_9FIRM
A0A101VV93_9FIRM
A0A101VVR8_9PROT
A0A101W1X7_9FLAO
A0A101W4Q9_9FIRM
A0A101W528_9FLAO
A0A101W905_9FLAO
A0A101W913_9FLAO
A0A101WC47_9FIRM
A0A101WE63_9FIRM
A0A101WFF4_9FIRM
A0A101WPB0_9FIRM
A0A101XR45_9BACL
A0A102D707_9SPHN
A0A103DV74_9BURK
A0A103DZ92_9BURK
A0A106BRK2_THIDE
A0A108UCL8_9GAMM
A0A108UCL9_9GAMM
A0A109B9I9_HYPSL
A0A109B9N7_HYPSL
A0A109BKW1_HYPSL
A0A109BPH3_9BURK
A0A109FET4_9BASI
A0A109IK32_9ACTN
A0A109IMP7_9ACTN
A0A109JUX8_9BRAD
A0A109LRU9_9SPHN
A0A109LVI2_9SPHN
A0A109QXG9_9MICO
A0A109RCT6_9LACT
A0A109RD14_9LACT
A0A109RDB0_9LACT
A0A109UL09_9GAMM
A0A109W5C5_9DELT
A0A110B8Q4_9FLAO
A0A117IXP0_9ACTN
A0A117J4H0_9ACTN
A0A117KIS7_9GAMM
A0A117LGK0_9CHLR
A0A117LGX4_9CHLR
A0A117LHL6_9ACTN
A0A117LMA6_9BACT
A0A117LWN4_9FIRM
A0A117MM69_9ACTN
A0A117MT82_9BRAD
A0A117MV04_9BRAD
A0A117N376_RHILI
A0A117Q2E2_9ACTN
A0A117RF66_9ACTN
A0A117S6D0_9PROT
A0A117SX29_9BACL
A0A117UYY2_9SPHN
A0A117V315_9SPHN
A0A117V4I0_9SPHN
A0A119CW78_THIDE
A0A119CWK8_THIDE
A0A120E5T7_9BASI
A0A120FR87_9BRAD
A0A120HJW5_9PSED
A0A120HSE0_9BACL
A0A120JTJ1_9FIRM
A0A120KNC2_9DELT
A0A120MK11_CLOPR
A0A124GGK4_RHILI
A0A124HDN6_9ACTN
A0A124IFP6_9ACTN
A0A124IKR1_9BACT
A0A124IPF0_9FIRM
A0A124IW28_9BACL
A0A124JS88_9BACT
A0A126NTZ8_9BRAD
A0A126NUW0_9BRAD
A0A126NV90_9BRAD
A0A126P8J1_9BACT
A0A126PFJ8_9BACT
A0A126RKR7_9SPHN
A0A126RS30_9SPHN
A0A126T3K7_9GAMM
A0A126T7M8_9GAMM
A0A126T7V6_9GAMM
A0A126UVM8_9RHOB
A0A126V4B5_9RHOB
A0A126Z0B1_9MICO
A0A126Z0T5_9MICO
A0A126ZAK7_9BURK
A0A126ZGL4_9BURK
A0A127A1I4_9MICC
A0A127A2B1_9MICC
A0A127B1X2_9BACT
A0A127B3K5_9BACT
A0A127B438_9BACT
A0A127B509_9BACT
A0A127CHT5_9RHIZ
A0A127CIL6_9RHIZ
A0A127ER97_9RHIZ
A0A127EXE4_9RHIZ
A0A127F8F7_9GAMM
A0A127FAS5_9GAMM
A0A127FE70_9GAMM
A0A127K0N6_9BURK
A0A127MF24_9SPHN
A0A127MFG2_9SPHN
A0A127V706_9SPHI
A0A127VF44_9SPHI
A0A127VFQ2_9SPHI
A0A127VFS1_9SPHI
A0A127VTP5_SPOPS
A0A127VXG8_SPOPS
A0A127VZ70_SPOPS
A0A127W544_SPOPS
A0A132A1N7_SARSC
A0A132AGB4_SARSC
A0A132BS47_9RHOB
A0A132BY59_9RHOB
A0A132H505_9BACT
A0A132H5R2_9BACT
A0A132I069_9BACT
A0A132I097_9BACT
A0A132MMS5_9ACTN
A0A132MQ17_9ACTN
A0A132MRL3_9ACTN
A0A132PHU2_9MYCO
A0A132PQK0_9MYCO
A0A132PS99_9MYCO
A0A132SBK5_9MYCO
A0A132SEB4_9MYCO
A0A133PVK3_9BACT
A0A133Q362_STALU
A0A133QAR4_STALU
A0A133QL91_9BACT
A0A133SC09_9FIRM
A0A133XDL9_9RHOO
A0A133XEV6_9RHOO
A0A133XHB9_9RHOO
A0A133XPW8_9ACTN
A0A133XS57_9ACTN
A0A133XS67_9ACTN
A0A133XU35_9BACT
A0A133XVN7_9ACTN
A0A133Y809_9BACT
A0A133YFI9_9FIRM
A0A133YIH1_9BACT
A0A133YMI6_9FIRM
A0A133YWS8_9FIRM
A0A133YWT5_9BACT
A0A133Z0J3_9ACTN
A0A133Z0V4_9ACTN
A0A133Z9S8_9CORY
A0A133ZDB9_9CORY
A0A133ZDY7_9ACTN
A0A133ZF88_9ACTN
A0A133ZHY7_9BACL
A0A134AI01_9FIRM
A0A134CNQ3_9FIRM
A0A135HUC8_9RHIZ
A0A135I501_9GAMM
A0A135IAJ1_9GAMM
A0A135L3T5_9BACI
A0A135LM79_PENPA
A0A135S953_9PEZI
A0A135T738_9PEZI
A0A135V8A4_9PEZI
A0A135V9E4_9PEZI
A0A135WA33_9BACL
A0A136A4K3_9ALTE
A0A136A4U5_9ALTE
A0A136A6B4_9ALTE
A0A136FSG7_9PSED
A0A136FY75_9PSED
A0A136GHC9_9GAMM
A0A136GMA3_9GAMM
A0A136GPR5_9GAMM
A0A136GQ18_9GAMM
A0A136H2D3_9GAMM
A0A136H707_9GAMM
A0A136HII9_9GAMM
A0A136HPX0_9GAMM
A0A136HS21_9ALTE
A0A136HVW2_9ALTE
A0A136HY93_9ALTE
A0A136J5E4_9PEZI
A0A136J692_9PEZI
A0A136JHX5_9PEZI
A0A136JQ76_9BACT
A0A136JYR4_9BACT
A0A136KCP6_9BACT
A0A136KTH0_9CHLR
A0A136L0F2_9CHLR
A0A136L0J9_9CHLR
A0A136L590_9BACT
A0A136L7X3_9BACT
A0A136LKC9_9BACT
A0A136LQF8_9CHLR
A0A136LRM8_9BACT
A0A136MK81_9BACT
A0A136MNF5_9BACT
A0A136MPI0_9BACT
A0A136MVD9_9BACT
A0A136MWN8_9BACT
A0A136MWX8_9BACT
A0A136MXB9_9BACT
A0A136N787_9BACT
A0A136NBM1_9BACT
A0A136NK23_9BACT
A0A136NKR7_9BACT
A0A136P4Y8_9CHLR
A0A136P746_9CHLR
A0A136PGR3_9BACT
A0A136PK03_9ACTN
A0A136PS44_9ACTN
A0A136Q231_9FIRM
A0A136Q5R1_9FIRM
A0A136WB99_9FIRM
A0A136WHQ6_9FIRM
A0A137NWW6_CONC2
A0A137P0P8_CONC2
A0A137PEX8_CONC2
A0A137Q877_9AGAR
A0A137QRG1_9AGAR
A0A137SWB9_9FIRM
A0A138AUX0_9ACTN
A0A138AWP5_9ACTN
A0A138ZZX0_GONPR
A0A139AK63_GONPR
A0A139AWI7_GONPR
A0A139AWP5_GONPR
A0A139AYM6_GONPR
A0A139B838_9BIFI
A0A139B8V2_9BIFI
A0A139BTG2_9PROT
A0A139BX65_9PROT
A0A139CB73_9GAMM
A0A139D702_9FIRM
A0A139DRW2_9DELT
A0A139GWV2_9PEZI
A0A139HXY4_9PEZI
A0A139IIH9_9PEZI
A0A139NEI1_9STRE
A0A139NGD3_9STRE
A0A139NJA1_9STRE
A0A139NL38_9STRE
A0A139NP17_9STRE
A0A139NT23_9STRE
A0A139NTE1_9STRE
A0A139P8A5_9STRE
A0A139P9I5_9STRE
A0A139QV06_9LACT
A0A139SR14_9BACT
A0A139SR82_9BACT
A0A139SVT9_9GAMM
A0A139SWC3_9GAMM
A0A139T8A3_9FIRM
A0A139TMA7_9BACT
A0A139V614_MYCPH
A0A139VAH3_MYCPH
A0A139XFA6_9CYAN
A0A140DWV1_9FIRM
A0A140GUN9_9RHIZ
A0A140L5S5_9CLOT
A0A142EI19_9BACT
A0A142EI36_9BACT
A0A142ENG0_9BACT
A0A142HAF0_9BACT
A0A142HGI4_9BACT
A0A142HN61_9SPHI
A0A142HVP7_9SPHI
A0A142I057_9SPHI
A0A142L2Z8_9BACT
A0A142L3I8_9BACT
A0A142L4S5_9BACT
A0A142LE05_9RHOB
A0A142LEA5_9RHOB
A0A142LGQ7_9PROT
A0A142LJ33_9PROT
A0A142M5A7_AMIAI
A0A142M5S9_AMIAI
A0A142WQH2_9PLAN
A0A142WSX3_9PLAN
A0A142X7V4_9PLAN
A0A142Y760_9PLAN
A0A142YJZ5_9PLAN
A0A142YMK1_9PLAN
A0A143B533_9DELT
A0A143B9V9_9DELT
A0A143BBB7_9DELT
A0A143BGN0_9BACT
A0A143BGX2_9BACT
A0A143BLW0_9BACT
A0A143DBW5_9PROT
A0A143G764_9GAMM
A0A143H9N9_9BACL
A0A143HBI2_9BACL
A0A143HGD3_9BACL
A0A143HGI2_9BACL
A0A143HNM8_9GAMM
A0A143PQK0_9BACT
A0A143PRX1_9BACT
A0A143PU45_9BACT
A0A143PWP1_9BACT
A0A143Q5Y7_9NOCA
A0A143Q737_9NOCA
A0A143YC15_9LACT
A0A145WH50_9GAMM
A0A147E979_9MICC
A0A147ECU8_9SPHN
A0A147EKE0_9SPHN
A0A147EPW7_9MICO
A0A147EQ77_9MICO
A0A147GYR3_9BURK
A0A147K889_9BACI
A0A147KBU0_9BACI
A0A147KC24_9BACI
A0A147KC50_9BACI
A0A148KLU8_9ALTE
A0A148N5I5_9GAMM
A0A148N945_9GAMM
A0A149VY61_9PROT
A0A149W1A3_9PROT
A0A150ADQ1_9BACT
A0A150APP5_9BACT
A0A150AQX6_9BACT
A0A150KJR5_9BACI
A0A150KK44_9BACI
A0A150KLK8_9BACI
A0A150L818_9BACI
A0A150L8A3_9BACI
A0A150LYY0_9BACI
A0A150M0M1_9BACI
A0A150UTQ6_9PEZI
A0A150UZK2_9PEZI
A0A150V0V9_9PEZI
A0A150WH30_BDEBC
A0A150WH71_BDEBC
A0A150WK25_BDEBC
A0A150WPY3_BDEBC
A0A150X4E0_9BACT
A0A150X633_9BACT
A0A150X7L4_9BACT
A0A150XE22_9BACT
A0A150XES2_9BACT
A0A150XU06_9BACT
A0A150Y8K8_9FIRM
A0A150Y951_9FIRM
A0A150YD67_9BACI
A0A150YGK6_9BACI
A0A150YLJ9_9BACI
A0A151AKL7_9CLOT
A0A151AKW3_9CLOT
A0A151BXL1_9MICO
A0A151C0F7_9MICO
A0A151DZZ5_9EURY
A0A151E126_9EURY
A0A151EGA8_9EURY
A0A151EST7_9EURY
A0A151GDE3_9HYPO
A0A151GJ29_9HYPO
A0A151GQM6_9HYPO
A0A151PE81_ALLMI
A0A151SAD0_CAJCA
A0A151TND6_CAJCA
A0A151TQR9_CAJCA
A0A151TQS3_CAJCA
A0A151W150_HYPMA
A0A151W5G2_HYPMA
A0A151W6P4_HYPMA
A0A151WTC5_9HYME
A0A151X4V6_9HYME
A0A151XDG8_9HYME
A0A152A3R3_9MYCE
A0A152A6R5_9MYCE
A0A152A6S6_9MYCE
A0A152A9I7_9MYCE
A0A154BW03_9FIRM
A0A154BWR8_9FIRM
A0A154NXU7_9HYME
A0A154PJ88_9HYME
A0A154PRN7_9HYME
A0A154VXB9_9PROT
A0A154WFS6_9PROT
A0A157R330_9BORD
A0A157S5T5_9BORD
A0A157S8C0_9BORD
A0A157SP11_9BORD
A0A157SWH3_9BORD
A0A158M1V6_9BORD
A0A158M8Q4_9BORD
A0A158MB03_9BORD
A0A158NAA0_ATTCE
A0A158NH27_ATTCE
A0A158NKH7_ATTCE
A0A158PAG1_ANGCA
A0A158PJU6_ANGCS
A0A158Q6N2_DRAME
A0A158QAQ5_ENTVE
A0A158R4H8_9BILA
A0A159YYN9_9RHOB
A0A159Z3Q0_9RHOB
A0A160DRZ9_9GAMM
A0A160FJG5_9BURK
A0A160FNM0_9BURK
A0A160IKF0_9BACI
A0A160ILN2_9BACI
A0A160ILU5_9BACI
A0A160IQH2_9BACI
A0A160J5W5_9SPHN
A0A160JDY8_9PROT
A0A160KSX8_9MICO
A0A160N2V8_9GAMM
A0A161HWZ3_9MICO
A0A161L9N9_9PORP
A0A161LER5_9PORP
A0A161LMM6_9ACTN
A0A161LPJ5_9ACTN
A0A161LVF3_9MICO
A0A161LWX6_9PORP
A0A161LYK4_9ACTN
A0A161RBJ8_9MICO
A0A161RCP0_9MICO
A0A161UPA6_9NOCA
A0A161WEZ9_9CLOT
A0A161WK11_9PEZI
A0A161WQU1_9NOCA
A0A161Y8S6_9PEZI
A0A162CXI6_9FLAO
A0A162GJW0_9MICO
A0A162I8P4_9DELT
A0A162K1L2_9GAMM
A0A162MAP8_9BACL
A0A162PYE0_9BACL
A0A162QPT1_9CLOT
A0A162R3D8_9CRUS
A0A162TV22_9CLOT
A0A163ATV7_DIDRA
A0A163BCG8_9NEIS
A0A163BLN1_9FLAO
A0A163BQ96_9FLAO
A0A163D2F9_9FLAO
A0A163DT39_9NEIS
A0A163EC73_PHYB8
A0A163EEK2_DIDRA
A0A163M6P1_DIDRA
A0A163V3U5_9RHOB
A0A163XGF1_9BRAD
A0A163ZMW3_9BRAD
A0A164A7S7_9BRAD
A0A164BJI8_9SYNE
A0A164C177_9MICO
A0A164C5M3_9MICO
A0A164K7M8_9NOCA
A0A164LJM3_9NOCA
A0A164MII7_9HOMO
A0A164MWZ3_9NOCA
A0A164R578_9HOMO
A0A164T7Q6_9NOCA
A0A164W5M1_DAUCA
A0A164ZHD8_9PEZI
A0A165E9T2_9APHY
A0A165F8X4_EXIGL
A0A165FB20_9NEIS
A0A165FH93_9APHY
A0A165GIX6_9PEZI
A0A165GSN8_9BASI
A0A165INW4_9BASI
A0A165IZE6_9PEZI
A0A165MGR3_9HOMO
A0A165PCM5_EXIGL
A0A165PYN2_9SPHN
A0A165PYU2_9APHY
A0A165Q8U2_9HOMO
A0A165R367_9APHY
A0A165RC20_9SPHN
A0A165RNI3_9GAMM
A0A165SE49_9GAMM
A0A165VSX9_9GAMM
A0A165X267_9HOMO
A0A165XBY0_9HOMO
A0A165YCS8_9HOMO
A0A165ZVZ7_9HOMO
A0A166C339_9GAMM
A0A166DAF8_9MICO
A0A166DZA8_9HOMO
A0A166G8B7_9GAMM
A0A166G9V3_DAUCA
A0A166GFL7_9HOMO
A0A166HLP6_9HOMO
A0A166KH57_9GAMM
A0A166L707_9GAMM
A0A166NJL2_EXIGL
A0A166Q184_9RHOB
A0A166QF55_9ACTN
A0A166QMF1_9ACTN
A0A166S400_9RHOB
A0A166SLV8_9PEZI
A0A166T1D4_9PEZI
A0A166XIU4_9PEZI
A0A166XJB3_9GAMM
A0A166XJQ7_9HYPO
A0A166ZN33_9GAMM
A0A167AM56_9PEZI
A0A167C4X3_9HYPO
A0A167DSV4_9BACL
A0A167EWV7_9BACL
A0A167FBI2_9BACL
A0A167GCW3_9HYPO
A0A167GKL4_9GAMM
A0A167HFS1_9FLAO
A0A167HHZ1_9FLAO
A0A167IKU8_9FLAO
A0A167JLD6_9SPHN
A0A167KKK8_9GAMM
A0A167L0P4_PHYB8
A0A167NUA0_9GAMM
A0A167QHY6_9BASI
A0A167QV75_9BASI
A0A167UJL8_9BACI
A0A167VGM3_9FLAO
A0A167XD27_9FLAO
A0A167XUK0_9PEZI
A0A167XZD8_9PEZI
A0A167YAK5_9FLAO
A0A167YB59_9FLAO
A0A167YZB0_9BACI
A0A167YZC9_9BACI
A0A168BIX1_CORDF
A0A168ET22_9MICO
A0A168EWF8_CORDF
A0A168HF49_MUCCL
A0A168IMV7_MUCCL
A0A168J865_9BACL
A0A168JIZ2_CORDF
A0A168JTQ9_9ACTN
A0A168K1W4_CORDF
A0A168NHZ0_9BACL
A0A168QVA5_9BACL
A0A168RD88_9MOLU
A0A168TEY6_9CYAN
A0A168XK91_9SPHN
A0A169BYA7_9MICO
A0A170VV82_9ACTN
A0A170YPM4_9PORP
A0A171B2Y2_9ACTN
A0A171DUM0_9MICO
A0A171KP02_9BURK
A0A171KP81_9BURK
A0A171KT73_9BURK
A0A171KTV9_9BURK
A0A172Q839_9STRE
A0A172Q9P3_9STRE
A0A172RY96_9ACTN
A0A172RYD7_9ACTN
A0A172T8K9_9DEIO
A0A172TAL9_9DEIO
A0A172TEX1_9BACL
A0A172TLI8_9BACL
A0A172TQL0_9BACT
A0A172TY04_9BACT
A0A172U4P3_9GAMM
A0A172U7V1_9GAMM
A0A172U9R6_9GAMM
A0A172ULG1_9MYCO
A0A172UP29_9MYCO
A0A172X1G9_9MICO
A0A172X2D9_9MICO
A0A172YC16_9GAMM
A0A172YCI7_9GAMM
A0A172YID1_9GAMM
A0A172ZAI9_9BACL
A0A172ZEU1_9BACL
A0A172ZH55_9BACL
A0A172ZKU5_9BACL
A0A175YF14_DAUCA
A0A175YML4_DAUCA
A0A176FCN9_9RHOB
A0A176FDV4_9RHOB
A0A176H2Y6_9GAMM
A0A176H8K2_9GAMM
A0A176H947_9GAMM
A0A176HBW0_9GAMM
A0A176HNX7_9GAMM
A0A176I9A9_9GAMM
A0A176J2G9_9BACI
A0A176J2I3_9BACI
A0A176J503_9BACI
A0A176J826_9BACI
A0A176K1D2_9BACT
A0A176L2D1_9ACTN
A0A176LBN7_9ACTN
A0A176QBT5_9MICO
A0A176QCY0_9MICO
A0A176QDZ0_9MICO
A0A176T3T1_9FLAO
A0A176TA45_9FLAO
A0A176TBV4_9FLAO
A0A176U2V1_9FIRM
A0A176U804_9FIRM
A0A176V0I5_9PSED
A0A176V4X0_9PSED
A0A176VG92_MARPO
A0A176VP08_MARPO
A0A176VQF0_MARPO
A0A176WB83_MARPO
A0A177BZR6_9PLEO
A0A177CEX4_9PLEO
A0A177CZI8_9PLEO
A0A177DG26_ALTAL
A0A177DQ38_ALTAL
A0A177DSC3_ALTAL
A0A177H7G7_9RHOB
A0A177HBJ2_9RHOB
A0A177HRI8_9ACTN
A0A177HV61_9ACTN
A0A177I0K9_9ACTN
A0A177L3Y1_9BACL
A0A177L3Y2_9BACL
A0A177LBD6_9BACL
A0A177NWX8_9RHIZ
A0A177NXS7_9GAMM
A0A177PB88_9GAMM
A0A177PGL0_9GAMM
A0A177PLN9_9RHIZ
A0A177Q886_9BACT
A0A177RG75_9BACT
A0A177W8L5_BATDE
A0A177WCM9_BATDE
A0A177WCS0_BATDE
A0A177WFS3_BATDE
A0A177YDI0_9NOCA
A0A177YG21_9NOCA
A0A177YIS8_9NOCA
A0A178AFZ0_9PLEO
A0A178AMI5_9PLEO
A0A178AXQ1_9PLEO
A0A178E3V3_9PLEO
A0A178E8I9_9PLEO
A0A178EFK0_9PLEO
A0A180EJA4_9BACT
A0A180EQR9_9BACT
A0A180GDQ2_PUCT1
A0A180GPI6_PUCT1
A0A181CY11_9ENTR
A0A183A8E1_9TREM
A0A183A984_9TREM
A0A183BWS3_GLOPA
A0A183BZA3_GLOPA
A0A183DQ00_9BILA
A0A183FD83_HELBK
A0A183GY98_9BILA
A0A183INB2_9BILA
A0A183JBH5_9TREM
A0A183LXX9_9TREM
A0A183PJ37_9TREM
A0A183RQH2_9TREM
A0A183SKM5_SCHSO
A0A183SQP9_SCHSO
A0A194Q6F6_PAPXU
A0A194Q8K3_PAPXU
A0A194QVX9_PAPMA
A0A194QWD6_PAPMA
A0A194S8T9_RHOGW
A0A194WYU8_9HELO
A0A194XKF6_9HELO
A0A199NSW7_9MICC
A0A1A6C5C7_9GAMM
A0A1A6C7F7_9GAMM
A0A1B1KKV3_SERPL
A0A1B1KNH3_SERPL
A0A1B1KXJ7_SERPL
A0BNQ4_PARTE
A0EC16_PARTE
A0JWS4_ARTS2
A0JXM7_ARTS2
A0KGU6_AERHH
A0KJU6_AERHH
A0L8S9_MAGMM
A0L9I3_MAGMM
A0LNI5_SYNFM
A0LQI3_SYNFM
A0LVC6_ACIC1
A0M3M6_GRAFK
A0M3R7_GRAFK
A0M5R0_GRAFK
A0P690_9PROT
A0Q0J1_CLONN
A0Q2C7_CLONN
A0QX17_MYCS2
A0QYS4_MYCS2
A0R1C3_MYCS2
A0RN32_CAMFF
A0Y7H9_9GAMM
A0Y9V4_9GAMM
A0YAU2_9GAMM
A0YBQ2_9GAMM
A0YZL9_LYNSP
A0Z0U1_9GAMM
A0Z6N5_9GAMM
A1A0G3_BIFAA
A1A1P9_BIFAA
A1AMW2_PELPD
A1AU81_PELPD
A1AUX2_PELPD
A1AWF0_RUTMC
A1B2V0_PARDP
A1B3K6_PARDP
A1CA34_ASPCL
A1CGR7_ASPCL
A1CNI9_ASPCL
A1CY12_NEOFI
A1D1C9_NEOFI
A1DFC5_NEOFI
A1K4Y7_AZOSB
A1KC39_AZOSB
A1R0G6_BORT9
A1R6J7_ARTAT
A1R7B5_ARTAT
A1S4B4_SHEAM
A1S5D7_SHEAM
A1S9Z2_SHEAM
A1SGE8_NOCSJ
A1SJT2_NOCSJ
A1SNG7_NOCSJ
A1STN7_PSYIN
A1SUT9_PSYIN
A1SZG9_PSYIN
A1SZN2_PSYIN
A1T8P9_MYCVP
A1TCE7_MYCVP
A1TN48_ACIAC
A1TYW7_MARHV
A1U4N8_MARHV
A1UFT0_MYCSK
A1UH93_MYCSK
A1UJ74_MYCSK
A1UTD6_BARBK
A1VLN2_POLNA
A1VN90_POLNA
A1W941_ACISJ
A1WEL3_VEREI
A1WS45_VEREI
A1WXK1_HALHL
A1WZ04_HALHL
A1ZL02_9BACT
A1ZW57_9BACT
A2F672_TRIVA
A2G1U8_TRIVA
A2G4U7_TRIVA
A2R321_ASPNC
A2R524_ASPNC
A2R961_ASPNC
A2SGS2_METPP
A2SHK1_METPP
A2U0T8_9FLAO
A2U2D6_9FLAO
A2U406_9FLAO
A2VD14_RAT
A2Z4A5_ORYSI
A3CM22_STRSV
A3CPB9_STRSV
A3CRC8_STRSV
A3GFD8_PICST
A3HRW0_9BACT
A3HWP9_9BACT
A3HWW3_9BACT
A3J0Q3_9FLAO
A3J4P5_9FLAO
A3J6I0_9FLAO
A3J729_9FLAO
A3JPE0_9RHOB
A3JWR8_9RHOB
A3JZ57_9RHOB
A3K609_9RHOB
A3LTX5_PICST
A3MZ27_ACTP2
A3N1T3_ACTP2
A3QAG7_SHELP
A3QC55_SHELP
A3QDJ5_SHELP
A3SK80_ROSNI
A3SQ53_ROSNI
A3TXC0_PSEBH
A3U2E1_PSEBH
A3U5B5_CROAH
A3UAA8_CROAH
A3UBM3_CROAH
A3UED9_9RHOB
A3UHJ4_9RHOB
A3UJA0_9RHOB
A3V0T0_9RHOB
A3V6D6_9RHOB
A3VDQ6_9RHOB
A3VMG9_9RHOB
A3WDQ9_9SPHN
A3WIR0_9GAMM
A3WJ68_9GAMM
A3WNT7_9GAMM
A3XBD7_9RHOB
A3XD23_9RHOB
A3XGP7_LEEBM
A3XIP8_LEEBM
A3XQQ6_LEEBM
A3YW21_9SYNE
A3Z9N8_9SYNE
A3ZQ57_9PLAN
A4A1U7_9PLAN
A4A6E9_9GAMM
A4AAU8_9GAMM
A4AGU5_9ACTN
A4AJN1_9ACTN
A4AUC2_MARSH
A4AUP8_MARSH
A4AUX1_MARSH
A4B9W7_9GAMM
A4BEY0_9GAMM
A4BL04_9GAMM
A4BNJ1_9GAMM
A4BWB7_9FLAO
A4C1L0_9FLAO
A4C2Q8_9FLAO
A4C5U1_9GAMM
A4C9E7_9GAMM
A4C9J7_9GAMM
A4CFS6_9GAMM
A4CJC6_ROBBH
A4CLM8_ROBBH
A4CLR2_ROBBH
A4CQK1_SYNPV
A4EDQ9_9RHOB
A4EMI6_9RHOB
A4EQE7_9RHOB
A4EVZ7_9RHOB
A4F7X4_SACEN
A4F9C1_SACEN
A4FBR8_SACEN
A4FUE2_BOVIN
A4G430_HERAR
A4G4Q5_HERAR
A4GA78_HERAR
A4H3I8_LEIBR
A4HA37_LEIBR
A4HRS7_LEIIN
A4HYA0_LEIIN
A4J4L2_DESRM
A4J5I4_DESRM
A4RU46_OSTLU
A4RV42_OSTLU
A4RVL1_OSTLU
A4RXI1_OSTLU
A4S009_OSTLU
A4S128_OSTLU
A4S2W0_OSTLU
A4S7N0_OSTLU
A4S7V5_OSTLU
A4S889_OSTLU
A4SX24_POLSQ
A4VGY7_PSEU5
A4VI35_PSEU5
A4VLL9_PSEU5
A4VWE4_STRSY
A4VYG4_STRSY
A4W6A9_ENT38
A4W8G2_ENT38
A4WFE6_ENT38
A4X2X7_SALTO
A4X9E4_SALTO
A4XAM4_SALTO
A4XNZ7_PSEMY
A4XQB4_PSEMY
A4XTU8_PSEMY
A4YT99_BRASO
A4YTG1_BRASO
A4YZT1_BRASO
A5CDD3_ORITB
A5DHI3_PICGU
A5DPR0_PICGU
A5DVU4_LODEL
A5DYB9_LODEL
A5EVY6_DICNV
A5EY12_DICNV
A5FB71_FLAJ1
A5FFT5_FLAJ1
A5FIR9_FLAJ1
A5FNS7_FLAJ1
A5FY39_ACICJ
A5G1C0_ACICJ
A5G5Q3_GEOUR
A5G6I4_GEOUR
A5G8Q1_GEOUR
A5GNU6_SYNPW
A5GQX3_SYNR3
A5HZR4_CLOBH
A5I2P6_CLOBH
A5I2W9_CLOBH
A5I732_CLOBH
A5IZ37_MYCAP
A5K4M9_PLAVS
A5N0I4_CLOK5
A5N8V3_CLOK5
A5PEG9_9SPHN
A5UW69_ROSS1
A5V2U3_SPHWW
A5VC10_SPHWW
A5VMH9_LACRD
A5WBG7_PSYWF
A5WHP1_PSYWF
A5Z380_9FIRM
A6C4J0_9PLAN
A6CBU2_9PLAN
A6CHL5_9BACI
A6CHS8_9BACI
A6CLH2_9BACI
A6CLL2_9BACI
A6D3P5_9VIBR
A6D763_9VIBR
A6D825_9VIBR
A6DH10_9BACT
A6DPZ9_9BACT
A6E6W8_9SPHI
A6EF79_9SPHI
A6EGY4_9SPHI
A6EMV5_9BACT
A6EQT4_9BACT
A6ESP4_9BACT
A6FR73_9RHOB
A6FUA6_9RHOB
A6G216_9DELT
A6G6Q0_9DELT
A6G7R9_9DELT
A6GIX4_9DELT
A6GPE3_9BURK
A6GS48_9BURK
A6GU25_9BURK
A6GX40_FLAPJ
A6GYG3_FLAPJ
A6H0F8_FLAPJ
A6H107_FLAPJ
A6KX63_BACV8
A6L2S6_BACV8
A6L3Y4_BACV8
A6L8K6_PARD8
A6LBG5_PARD8
A6LCP3_PARD8
A6LD60_PARD8
A6LL91_THEM4
A6LPD1_CLOB8
A6LR85_CLOB8
A6LTQ8_CLOB8
A6LXV7_CLOB8
A6NSV8_9FIRM
A6P079_9FIRM
A6QAB7_SULNB
A6QBA4_SULNB
A6QXS0_AJECN
A6QZU7_AJECN
A6RH16_AJECN
A6T6R6_KLEP7
A6TEZ1_KLEP7
A6TI05_KLEP7
A6TN82_ALKMQ
A6TPE9_ALKMQ
A6TTE6_ALKMQ
A6TTI1_ALKMQ
A6VLX2_ACTSZ
A6VN01_ACTSZ
A6VXB6_MARMS
A6W0I7_MARMS
A6W2G4_MARMS
A6W2M0_MARMS
A6W6U6_KINRD
A6WC35_KINRD
A6WDW6_KINRD
A6WZN0_OCHA4
A6X129_OCHA4
A7BWA7_9GAMM
A7EH59_SCLS1
A7EQA7_SCLS1
A7GNP6_BACCN
A7GQ78_BACCN
A7GVH7_BACCN
A7GZR2_CAMC5
A7H7F2_ANADF
A7HAT9_ANADF
A7HHP4_ANADF
A7HLL2_FERNB
A7HVR9_PARL1
A7HYF5_PARL1
A7IH42_XANP2
A7II24_XANP2
A7IL10_XANP2
A7ME21_CROS8
A7MEZ4_CROS8
A7MIH9_CROS8
A7SFE5_NEMVE
A7SJ11_NEMVE
A7SNE4_NEMVE
A7TES3_VANPO
A7TIR1_VANPO
A7ZER8_CAMC1
A8AIV7_CITK8
A8ALW5_CITK8
A8AQP2_CITK8
A8BE70_GIAIC
A8ETQ0_ARCB4
A8EUM1_ARCB4
A8F3H3_PSELT
A8FAW7_BACP2
A8FCQ5_BACP2
A8FHM8_BACP2
A8G9I7_SERP5
A8GC09_SERP5
A8GKL5_SERP5
A8H1P9_SHEPA
A8H4X1_SHEPA
A8H6A4_SHEPA
A8H8C7_SHEPA
A8HRY2_AZOC5
A8INM5_AZOC5
A8INU4_AZOC5
A8JC09_CHLRE
A8JCJ9_CHLRE
A8JEU8_CHLRE
A8KZZ6_FRASN
A8L079_FRASN
A8L216_FRASN
A8LIX7_DINSH
A8LQR6_DINSH
A8MFN2_ALKOO
A8MM65_ALKOO
A8N229_COPC7
A8P736_COPC7
A8PLC2_9COXI
A8PXI4_MALGO
A8Q5M2_MALGO
A8T181_9VIBR
A8T396_9VIBR
A8T7S6_9VIBR
A8T8R2_9VIBR
A8TKP5_9PROT
A8TQX2_9PROT
A8X726_CAEBR
A8XZH3_CAEBR
A8XZM3_CAEBR
A8YU21_LACH4
A8YXA6_LACH4
A8ZWQ2_DESOH
A8ZYS3_DESOH
A9B3Q7_HERA2
A9B442_HERA2
A9B853_HERA2
A9B9H6_PROM4
A9BBC5_PROM4
A9BZE1_DELAS
A9DE36_HOEPD
A9DPP6_9FLAO
A9DV47_9RHOB
A9DVR0_9FLAO
A9E4I4_9FLAO
A9E5E7_9RHOB
A9E6N5_9FLAO
A9F0F1_SORC5
A9G3U0_SORC5
A9GCL3_SORC5
A9GP32_SORC5
A9H4G2_GLUDA
A9HFW2_GLUDA
A9HJV5_GLUDA
A9I895_BORPD
A9IP40_BORPD
A9IR87_BORPD
A9KM00_CLOPH
A9KM74_CLOPH
A9KQQ9_CLOPH
A9KSV5_CLOPH
A9KT95_CLOPH
A9MGF7_SALAR
A9MIR0_SALAR
A9MN25_SALAR
A9MR98_SALAR
A9NGI7_ACHLI
A9NH83_ACHLI
A9RU54_PHYPA
A9RU68_PHYPA
A9S4D8_PHYPA
A9SVQ4_PHYPA
A9T8D4_PHYPA
A9TM80_PHYPA
A9U464_PHYPA
A9UVX2_MONBE
A9V3B7_MONBE
A9VC30_MONBE
A9VDL9_MONBE
A9VDP3_MONBE
A9WFQ7_CHLAA
A9WSP7_RENSM
A9WUY8_RENSM
AB1F_ARATH
AB2F_ARATH
AB3F_ARATH
AB5F_ARATH
ABCF1_HUMAN
ABCF1_MOUSE
ABCF1_PANTR
ABCF1_PIG
ABCF1_RAT
ABCF2_BOVIN
ABCF2_DICDI
ABCF2_HUMAN
ABCF2_MOUSE
ABCF3_HUMAN
ABCF3_MOUSE
ABCF3_PONAB
ABCF3_RAT
ABCF4_DICDI
ARB1_YEAST
B0CEJ5_ACAM1
B0E2G7_LACBS
B0JS25_MICAN
B0P9C4_9FIRM
B0RBB6_CLAMS
B0REH5_CLAMS
B0S0S6_FINM2
B0SML9_LEPBP
B0SMT5_LEPBP
B0STK4_LEPBP
B0T514_CAUSK
B0TBH3_HELMI
B0U7K8_METS4
B0U926_METS4
B0US81_HISS2
B0UWL2_HISS2
B0VGI6_CLOAI
B0VJJ8_CLOAI
B0VMK6_ACIBS
B0VPD8_ACIBS
B0W6T7_CULQU
B0WEJ4_CULQU
B0X4P6_CULQU
B1B9M4_CLOBO
B1BC24_CLOBO
B1C3L9_9FIRM
B1C4W3_9FIRM
B1C6H1_9FIRM
B1KDH3_SHEWM
B1KFA8_SHEWM
B1KJJ8_SHEWM
B1KMT3_SHEWM
B1LTS1_METRJ
B1M0D8_METRJ
B1M3Y4_METRJ
B1MC44_MYCA9
B1MMT3_MYCA9
B1MWQ0_LEUCK
B1MZ52_LEUCK
B1VDS7_CORU7
B1VGP2_CORU7
B1VX36_STRGG
B1W1T5_STRGG
B1WQ04_CYAA5
B1XI18_SYNP2
B1XYC0_LEPCP
B1Y246_LEPCP
B1YFP5_EXIS2
B1YG22_EXIS2
B1YK05_EXIS2
B1YLT0_EXIS2
B1ZQ79_OPITP
B2B5E2_PODAN
B2FNK0_STRMK
B2GG12_KOCRD
B2GHA9_KOCRD
B2HNI7_MYCMM
B2HPC4_MYCMM
B2IFL7_BEII9
B2IIR6_BEII9
B2ITL7_NOSP7
B2JHK0_PARP8
B2JI74_PARP8
B2KC00_ELUMP
B2THF6_CLOBB
B2TM90_CLOBB
B2TN45_CLOBB
B2TPL3_CLOBB
B2UBF5_RALPJ
B2UDP0_RALPJ
B2UQT9_AKKM8
B2VTN3_PYRTR
B2VVP2_PYRTR
B2W9T1_PYRTR
B3E5R4_GEOLS
B3E6S5_GEOLS
B3E904_GEOLS
B3ET20_AMOA5
B3L520_PLAKH
B3M6Z9_DROAN
B3MZ10_DROAN
B3PBM6_CELJU
B3PCV1_CELJU
B3PGV2_CELJU
B3PNJ1_MYCA5
B3RNB5_TRIAD
B3RQW3_TRIAD
B3RZH2_TRIAD
B4D915_9BACT
B4E6V3_BURCJ
B4EAE2_BURCJ
B4ETY7_PROMH
B4EY48_PROMH
B4EYX1_PROMH
B4FZI2_MAIZE
B4GWB0_DROPE
B4H999_DROPE
B4IIM6_DROSE
B4IKA8_DROSE
B4IY20_DROGR
B4JX52_DROGR
B4KZC3_DROMO
B4L701_DROMO
B4LCM1_DROVI
B4MA76_DROVI
B4MJ49_DROWI
B4N3L4_DROWI
B4QQV3_DROSI
B4R5G2_DROSI
B4RCP5_PHEZH
B4RHG3_PHEZH
B4RHM5_PHEZH
B4V9H8_9ACTN
B4VE55_9ACTN
B4VX80_9CYAN
B4WKT1_SYNS7
B5CLF9_9FIRM
B5CS52_9FIRM
B5EAG0_GEOBB
B5EEW1_GEOBB
B5EHQ9_GEOBB
B5G7M8_STRSH
B5GGG1_STRSH
B5GPT3_STRC2
B5HKQ2_STRPR
B5I2T2_9ACTN
B5I7S6_9ACTN
B5IL67_9CYAN
B5JJA2_9BACT
B5JKK7_9BACT
B5JU44_9GAMM
B5JUP2_9GAMM
B5RV05_DEBHA
B5WF26_9BURK
B5WRX2_9BURK
B5Y4C4_PHATC
B6AJL8_CRYMR
B6AXS2_9RHOB
B6B403_9RHOB
B6BGN1_SULGG
B6BKQ1_SULGG
B6FX41_9FIRM
B6G151_9FIRM
B6GBA6_9ACTN
B6GBY0_9ACTN
B6HF25_PENRW
B6HHV8_PENRW
B6HVB4_PENRW
B6IP32_RHOCS
B6IPR1_RHOCS
B6JIA1_OLICO
B6JIN8_OLICO
B6JVX6_SCHJY
B6JW30_SCHJY
B6K4H3_SCHJY
B6Q290_TALMQ
B6Q2M9_TALMQ
B6QBY1_TALMQ
B6SP43_MAIZE
B6WQB6_9DELT
B6WVA7_9DELT
B7AD65_BACEV
B7AIS1_BACEV
B7AJ15_BACEV
B7CCV6_9FIRM
B7FNY9_PHATC
B7FUW2_PHATC
B7FXR2_PHATC
B7G007_PHATC
B7G5H4_PHATC
B7G6P0_PHATC
B7GBE1_PHATC
B7GE00_PHATC
B7GEF1_PHATC
B7J3D7_ACIF2
B7J7C2_ACIF2
B7K852_CYAP7
B7PJP5_IXOSC
B7Q3I4_IXOSC
B7RIB3_9RHOB
B7RQU2_9RHOB
B7RTQ9_9GAMM
B7RW91_9GAMM
B7S299_9GAMM
B7VJN2_VIBTL
B7VLH5_VIBTL
B7VRW9_VIBTL
B8AF60_ORYSI
B8APJ5_ORYSI
B8B9L7_ORYSI
B8BS66_THAPS
B8BXL3_THAPS
B8BYF0_THAPS
B8C008_THAPS
B8C0S4_THAPS
B8CAP2_THAPS
B8CB70_THAPS
B8CG79_THAPS
B8DIM2_DESVM
B8DPV5_DESVM
B8DUI2_BIFA0
B8DWC6_BIFA0
B8EJZ4_METSB
B8ELA2_METSB
B8ET12_METSB
B8F6L0_HAEPS
B8FN38_DESAA
B8GMF0_THISH
B8GRH9_THISH
B8H7Q4_PSECP
B8HA47_PSECP
B8HUW9_CYAP4
B8I1C3_CLOCE
B8I1E0_CLOCE
B8IK92_METNO
B8IZW4_DESDA
B8J454_DESDA
B8KV40_9GAMM
B8KWA3_9GAMM
B8LTR3_TALSN
B8M0P3_TALSN
B8MR50_TALSN
B8MZ24_ASPFN
B8NA96_ASPFN
B8NE08_ASPFN
B9CKC9_9ACTN
B9CKE5_9ACTN
B9CMX0_9ACTN
B9D0L0_CAMRE
B9DLM1_STACT
B9DP20_STACT
B9DS76_STRU0
B9DUL8_STRU0
B9DWF1_STRU0
B9E8B1_MACCJ
B9EBY0_MACCJ
B9EBZ3_MACCJ
B9GL16_POPTR
B9H5B5_POPTR
B9HG24_POPTR
B9HQM5_POPTR
B9JDX5_AGRRK
B9JH76_AGRRK
B9JRN0_AGRVS
B9JY82_AGRVS
B9KEY2_CAMLR
B9LZ74_GEODF
B9M137_GEODF
B9M8V2_GEODF
B9N856_POPTR
B9NR90_9RHOB
B9NT26_9RHOB
B9R6H2_LABAD
B9RYQ3_RICCO
B9SCH6_RICCO
B9STB1_RICCO
B9XLQ1_PEDPL
B9XSR8_PEDPL
B9Y647_9FIRM
B9YAV4_9FIRM
C0AZ81_9GAMM
C0BFL9_FLABM
C0BJQ0_FLABM
C0BK95_FLABM
C0BKW8_9BACT
C0BNQ1_9BACT
C0BPH6_9BACT
C0BWU6_9FIRM
C0C6H7_9FIRM
C0CZ11_9FIRM
C0DAR5_9FIRM
C0DB30_9FIRM
C0DS12_EIKCO
C0DTI9_EIKCO
C0DVY5_EIKCO
C0DX36_EIKCO
C0EAZ7_9FIRM
C0EG78_9FIRM
C0MDM1_STRS7
C0MFT7_STRS7
C0MGC9_STRS7
C0MGS5_STRS7
C0N2B9_9GAMM
C0N4E8_9GAMM
C0NA12_9GAMM
C0NA16_TETTS
C0NDN3_AJECG
C0NEE9_AJECG
C0NIG0_AJECG
C0Q9A6_DESAH
C0QEQ9_DESAH
C0QG40_DESAH
C0QI86_DESAH
C0QWQ2_BRAHW
C0VZA1_9ACTO
C0W1B8_9ACTO
C0W346_9ACTO
C0W701_9ACTO
C0W7V6_9ACTO
C0XRD2_9CORY
C0XSY7_9CORY
C0ZCM4_BREBN
C0ZEQ8_BREBN
C0ZZI9_RHOE4
C1A1Q6_RHOE4
C1A3L4_GEMAT
C1AD58_GEMAT
C1ADP2_GEMAT
C1D649_LARHH
C1D718_LARHH
C1DD56_LARHH
C1DEQ2_AZOVD
C1DJ38_AZOVD
C1DLV6_AZOVD
C1DYC5_MICCC
C1DYU4_MICCC
C1E1N1_MICCC
C1E486_MICCC
C1E923_MICCC
C1E9K0_MICCC
C1EF02_MICCC
C1F4Y5_ACIC5
C1F9X1_ACIC5
C1FH94_MICCC
C1G635_PARBD
C1GD32_PARBD
C1GH60_PARBD
C1H1W8_PARBA
C1H9N5_PARBA
C1MLT2_MICPC
C1MQ87_MICPC
C1MQP1_MICPC
C1MQP5_MICPC
C1MTH0_MICPC
C1MYB5_MICPC
C2BH11_9FIRM
C2CLF3_CORST
C2CM05_CORST
C2CML0_CORST
C2CZP8_LACBR
C2D2E8_LACBR
C2D354_LACBR
C2EUW5_9LACO
C2GHN7_9CORY
C2GJU2_9CORY
C2KXU5_9FIRM
C2W346_BACCE
C2W3K4_BACCE
C2W6N3_BACCE
C2W928_BACCE
C2WF26_BACCE
C2WY32_BACCE
C2X008_BACCE
C3J9V0_POREA
C3K2D0_PSEFS
C3K415_PSEFS
C3K9Z4_PSEFS
C3MC42_SINFN
C3MEQ4_SINFN
C3PG62_CORA7
C3PIJ0_CORA7
C3W9C2_FUSMR
C3WBF6_FUSMR
C3WG70_FUSMR
C3XA60_OXAFO
C3XAF5_OXAFO
C3XCE9_OXAFO
C4F8S1_9ACTN
C4F9E3_9ACTN
C4FES8_9BIFI
C4FHB3_9BIFI
C4GAM4_9FIRM
C4GB25_9FIRM
C4GGX2_9NEIS
C4GH02_9NEIS
C4GLB7_9NEIS
C4IGB6_CLOBU
C4IKX7_CLOBU
C4IM70_CLOBU
C4IME2_CLOBU
C4JEN1_UNCRE
C4JN87_UNCRE
C4JT57_UNCRE
C4K3L5_HAMD5
C4KA62_THASP
C4KZB3_EXISA
C4L0I6_EXISA
C4L0T5_EXISA
C4L3X9_EXISA
C4LA47_TOLAT
C4LCP1_TOLAT
C4LHJ5_CORK4
C4LIP3_CORK4
C4LJW6_CORK4
C4M3B1_ENTHI
C4QJ35_SCHMA
C4R5Z1_KOMPG
C4R6C1_KOMPG
C4SCK9_YERMO
C4SDD7_YERMO
C4SFZ4_YERMO
C4VB75_NOSCE
C4XEP7_MYCFP
C4Y1K7_CLAL4
C4Y233_CLAL4
C4Z514_EUBE2
C4Z649_EUBE2
C4Z8Z4_AGARV
C4ZA24_AGARV
C4ZHQ1_AGARV
C4ZL65_THASP
C5AAA2_BURGB
C5AET9_BURGB
C5AFY7_BURGB
C5APG5_METEA
C5B1L7_METEA
C5B773_EDWI9
C5BEG5_EDWI9
C5BGP1_EDWI9
C5BS93_TERTT
C5BU52_TERTT
C5BVX6_BEUC1
C5BXK4_BEUC1
C5CAV9_MICLC
C5CBR3_MICLC
C5CIK2_KOSOT
C5DLK6_LACTC
C5E1S9_ZYGRC
C5E3G9_LACTC
C5E4U3_ZYGRC
C5EIN7_9FIRM
C5ER44_9FIRM
C5ERK8_9FIRM
C5ES53_9FIRM
C5ESG2_9FIRM
C5FF78_ARTOC
C5FW62_ARTOC
C5G9C4_AJEDR
C5GUR6_AJEDR
C5GYA0_AJEDR
C5J732_MYCCR
C5L796_PERM5
C5LAK0_PERM5
C5LHR0_PERM5
C5LJK8_PERM5
C5LYY4_PERM5
C5M7H1_CANTT
C5ME20_CANTT
C5NX36_9BACL
C5NYH7_9BACL
C5R9A2_WEIPA
C5T8A3_ACIDE
C5T949_ACIDE
C5XWM3_SORBI
C5Y5W8_SORBI
C5YMS9_SORBI
C5YNK1_SORBI
C5ZWE0_9HELI
C6BWS4_DESAD
C6BZK1_DESAD
C6CRG9_PAESJ
C6CYW9_PAESJ
C6CYY4_PAESJ
C6CZL8_PAESJ
C6D0L9_PAESJ
C6H7S5_AJECH
C6HLN8_AJECH
C6HNB4_AJECH
C6HUV2_9BACT
C6HVI6_9BACT
C6IWK1_9BACL
C6J6V4_9BACL
C6JIU8_FUSVA
C6JKF1_FUSVA
C6LKS8_9FIRM
C6PQB6_9CLOT
C6PSR8_9CLOT
C6PVI8_9CLOT
C6PWI4_9CLOT
C6RI69_9PROT
C6RQG4_ACIRA
C6RRR2_ACIRA
C6VX25_DYAFD
C6VZZ5_DYAFD
C6W1E5_DYAFD
C6W8A8_ACTMD
C6WNU2_ACTMD
C6WQ26_ACTMD
C6WTT4_METML
C6WVB5_METML
C6X238_FLAB3
C6X2Q1_FLAB3
C6XD44_METGS
C6XMC2_HIRBI
C6XNL8_HIRBI
C6XTM6_PEDHD
C6Y3Q6_PEDHD
C7D703_9RHOB
C7DAT4_9RHOB
C7H5T9_9FIRM
C7HS32_9FIRM
C7JB91_ACEP3
C7JBD7_ACEP3
C7LLY8_MYCML
C7LNP2_DESBD
C7LW34_DESBD
C7M664_CAPOD
C7M8T1_CAPOD
C7M9F8_CAPOD
C7MBN7_BRAFD
C7MCJ2_BRAFD
C7MN97_CRYCD
C7MNN2_CRYCD
C7MPE9_CRYCD
C7MT28_SACVD
C7MUG0_SACVD
C7MZW2_SACVD
C7N117_SLAHD
C7N512_SLAHD
C7N6I5_SLAHD
C7N9E5_LEPBD
C7NDI0_LEPBD
C7NFK4_KYTSD
C7NHL8_KYTSD
C7NK31_KYTSD
C7PL22_CHIPD
C7PX18_CATAD
C7Q6U4_CATAD
C7Q9L7_CATAD
C7QJG6_CATAD
C7R2W5_JONDD
C7R3V9_JONDD
C7RE75_ANAPD
C7RKP5_ACCPU
C7RM69_ACCPU
C7RQ49_ACCPU
C7XVG3_9LACO
C7Z1Y7_NECH7
C7Z5A3_NECH7
C7Z7D6_NECH7
C8N9P0_9GAMM
C8ND04_9GAMM
C8NEK8_9LACT
C8NGJ4_9LACT
C8NGR5_9LACT
C8PAF8_9LACO
C8PHX9_9PROT
C8Q179_9PROT
C8Q1G6_9PROT
C8S2W0_9RHOB
C8S3V0_9RHOB
C8W1T8_DESAS
C8W225_DESAS
C8W5D9_DESAS
C8W9E3_ATOPD
C8WAL0_ATOPD
C8WGQ0_EGGLE
C8WH20_EGGLE
C8WMJ7_EGGLE
C8WRZ8_ALIAD
C8X187_DESRD
C8X266_DESRD
C8XGM3_NAKMY
C8XKA4_NAKMY
C9A805_ENTCA
C9A8T4_ENTCA
C9KJU3_9FIRM
C9KP97_9FIRM
C9LDK9_9BACT
C9LGA4_9BACT
C9LUS5_SELS3
C9MVP5_9FUSO
C9N1V5_9FUSO
C9P161_VIBME
C9P3J1_VIBME
C9P6T6_VIBME
C9R1J7_AGGAD
C9R572_AGGAD
C9RMM8_FIBSS
C9RNA1_FIBSS
C9S7X3_VERA1
C9STF7_VERA1
C9SXH3_VERA1
C9YZR8_STRSW
C9Z5W8_STRSW
D0BKG1_9LACT
D0CPL6_RUELI
D0CS91_RUELI
D0D346_9RHOB
D0GIK7_9FUSO
D0GJJ8_9FUSO
D0J4N9_COMT2
D0KWN3_HALNC
D0KZM3_HALNC
D0LAG5_GORB4
D0LDL5_GORB4
D0LXN9_HALO1
D0MTE5_PHYIT
D0N828_PHYIT
D0NXT8_PHYIT
D0P4I1_PHYIT
D0WMK2_9ACTO
D0WRE3_9ACTO
D0YX94_PHODD
D0YZT9_PHODD
D1A1W6_THECD
D1A9X6_THECD
D1AGW9_SEBTE
D1AJ22_SEBTE
D1AW46_STRM9
D1AY20_STRM9
D1B273_SULD5
D1B3P1_SULD5
D1BHZ7_SANKS
D1BIC6_SANKS
D1BIP8_SANKS
D1BJX4_SANKS
D1BLB8_VEIPT
D1BRI7_XYLCX
D1BZG6_XYLCX
D1C3V8_SPHTD
D1CF06_THET1
D1J8A9_MYCHP
D1KE01_9GAMM
D1NSI8_9BIFI
D1NV04_9BIFI
D1PL12_9FIRM
D1PSW6_9BACT
D1PUR3_9BACT
D1PYA1_9BACT
D1VU33_9FIRM
D1VZE8_9BACT
D1VZH0_9BACT
D2AV56_STRRD
D2B707_STRRD
D2BDQ6_STRRD
D2BDZ8_STRRD
D2BFP7_STRRD
D2MNM6_9FIRM
D2NSQ6_ROTMD
D2NTD6_ROTMD
D2PKP7_KRIFD
D2PPC8_KRIFD
D2PTH6_KRIFD
D2Q4P9_KRIFD
D2Q8T8_BIFDB
D2QAB3_BIFDB
D2QDY9_SPILD
D2QKV3_SPILD
D2QN00_SPILD
D2R4D3_PIRSD
D2R4M5_PIRSD
D2RME4_ACIFV
D2RMJ0_ACIFV
D2S658_GEOOG
D2SC80_GEOOG
D2SF70_GEOOG
D2TME7_CITRI
D2TQD3_CITRI
D2TTP5_CITRI
D2UG11_XANAP
D2UXW2_NAEGR
D2UYF5_NAEGR
D3AB26_9CLOT
D3AE33_9CLOT
D3ALC0_9CLOT
D3APU0_9CLOT
D3AU44_9CLOT
D3AVH5_POLPA
D3BFH7_POLPA
D3BQP4_POLPA
D3BU41_POLPA
D3D1B1_9ACTN
D3D671_9ACTN
D3DAX6_9ACTN
D3E595_GEOS4
D3E9L2_GEOS4
D3EEQ4_GEOS4
D3EJ02_GEOS4
D3EJV0_GEOS4
D3F3J9_CONWI
D3FCG2_CONWI
D3FSV1_BACPE
D3FXS7_BACPE
D3HLX6_LEGLN
D3HQI4_LEGLN
D3IE21_9BACT
D3IE74_9BACT
D3IHH2_9BACT
D3II08_9BACT
D3LUM5_9FIRM
D3P964_DEFDS
D3Q4W8_STANL
D3Q6P1_STANL
D3QZW3_MAGIU
D3RPK0_ALLVD
D3RQ09_ALLVD
D3SG12_THISK
D3UJE6_HELM1
D3UX50_XENBS
D3V4R4_XENBS
D3V6B0_XENBS
D3VBA8_XENNA
D3VEB9_XENNA
D3VJJ8_XENNA
D4AIB3_ARTBC
D4B131_ARTBC
D4B2C9_ARTBC
D4BPG3_BIFBR
D4BR31_BIFBR
D4CIB2_9FIRM
D4DNS0_NEIEG
D4DQ43_NEIEG
D4DXF4_SEROD
D4DYI0_SEROD
D4E8V7_SEROD
D4GCJ8_PANAM
D4GJI7_PANAM
D4GNA8_PANAM
D4H8W5_DENA2
D4I028_ERWAC
D4I0K5_ERWAC
D4I2Z4_ERWAC
D4IIQ3_9BACT
D4IJP3_9BACT
D4IJQ5_9BACT
D4IN13_9BACT
D4IZZ3_BUTFI
D4J100_BUTFI
D4J3K5_BUTFI
D4J3X7_9FIRM
D4J8J8_9FIRM
D4JC11_9FIRM
D4JF98_9FIRM
D4JQR0_9FIRM
D4K421_9FIRM
D4KCQ7_9FIRM
D4KV37_9FIRM
D4KVE1_9FIRM
D4KVS1_9FIRM
D4LF08_RUMC1
D4LGA4_9FIRM
D4LNW2_9FIRM
D4LR96_9FIRM
D4LU53_9FIRM
D4LZE3_9FIRM
D4LZY4_9FIRM
D4MX30_ANAHA
D4S4Y0_9FIRM
D4S8B7_9FIRM
D4TV87_9CYAN
D4W5V0_9FIRM
D4W8Y7_9FIRM
D4X822_9BURK
D4XDI1_9BURK
D4XDW8_9BURK
D4XF77_9BURK
D4XWP9_9MOLU
D4YGN1_9LACT
D4YQV7_9MICO
D4YS28_9LACO
D4YVV6_9LACO
D4YZ59_SPHJU
D4Z1J5_SPHJU
D4ZAL5_SHEVD
D4ZAX8_SHEVD
D4ZFN6_SHEVD
D4ZK97_SHEVD
D4ZPJ5_ARTPN
D5AR39_RHOCB
D5AU25_RHOCB
D5BAC1_ZUNPS
D5BHH4_ZUNPS
D5BJA2_ZUNPS
D5BNA3_PUNMI
D5BPQ9_PUNMI
D5C150_NITHN
D5CR56_SIDLE
D5CTN3_SIDLE
D5DR93_BACMQ
D5DUB2_BACMQ
D5DXM8_BACMQ
D5E6B7_MYCCM
D5ED58_AMICL
D5EQH6_CORAD
D5ERE1_CORAD
D5EX38_PRER2
D5EYC2_PRER2
D5EYK2_PRER2
D5GEK3_TUBMM
D5GG22_TUBMM
D5GZM1_LACCS
D5H1Y3_LACCS
D5MHW6_9BACT
D5ML46_9BACT
D5PH39_9MYCO
D5PHN9_9MYCO
D5QB87_KOMHA
D5QEW3_KOMHA
D5RHS5_9PROT
D5RIP1_9PROT
D5RME4_9PROT
D5SMR9_PLAL2
D5UCD6_CELFN
D5UE21_CELFN
D5UK33_CELFN
D5UNV3_TSUPD
D5UWZ0_TSUPD
D5UZN5_ARCNC
D5V5V8_ARCNC
D5V8N5_MORCB
D5V9G5_MORCB
D5X1X1_THIK1
D5X4E2_THIK1
D5ZPW5_9ACTN
D5ZXN5_9ACTN
D6A289_9ACTN
D6CW61_9BACE
D6D7G5_9BACE
D6D7U6_9BACE
D6DLR6_CLOSC
D6E760_9ACTN
D6EA50_9ACTN
D6GR65_FILAD
D6K0X1_9ACTN
D6K375_9ACTN
D6RQA8_COPC7
D6S3R4_9LACO
D6ST60_9DELT
D6SUJ8_9DELT
D6TD75_9CHLR
D6TDS6_9CHLR
D6TIR1_9CHLR
D6TK61_9CHLR
D6WD20_TRICA
D6WNA4_TRICA
D6X393_TRICA
D6XUJ7_BACIE
D6Y1R7_THEBD
D6Y4S8_THEBD
D6YRV3_WADCW
D6YVV0_WADCW
D6Z5S4_DESAT
D6Z7K1_SEGRD
D6ZD40_SEGRD
D6ZHT4_MOBCV
D6ZIG1_MOBCV
D7A2G9_STAND
D7A7H2_STAND
D7AA68_STAND
D7AZU3_NOCDD
D7B3R4_NOCDD
D7B7J8_NOCDD
D7BKU3_ARCHD
D7BMQ6_ARCHD
D7BP02_ARCHD
D7C3F1_STRBB
D7CI92_STRBB
D7DHI0_METV0
D7DP98_METV0
D7DYW5_NOSA0
D7FMK7_ECTSI
D7FVB1_ECTSI
D7FX01_ECTSI
D7G0X5_ECTSI
D7G5T9_ECTSI
D7GCR3_PROFC
D7GEM9_PROFC
D7GPA3_9FIRM
D7GQ49_9FIRM
D7GUX3_9FIRM
D7JEM6_9BACT
D7JFM5_9BACT
D7KS83_ARALL
D7M2R6_ARALL
D7MSK4_ARALL
D7MUD9_ARALL
D7MZH8_9NEIS
D7N0K0_9NEIS
D7N3M3_9NEIS
D7N7Z0_9FIRM
D7N961_9BACT
D7N9H8_9BACT
D7TVM3_VITVI
D7UV54_LISGR
D7UZB9_LISGR
D7VP61_9SPHI
D7VPJ6_9SPHI
D7VTF8_9SPHI
D7WC20_9CORY
D7WCP3_9CORY
D7WE74_9CORY
D8DSX4_PREBR
D8DWC8_PREBR
D8DYR5_PREBR
D8EW15_9DELT
D8FXB4_9CYAN
D8IHR4_LACFC
D8IIL8_LACFC
D8IIZ8_LACFC
D8IT98_HERSS
D8IU52_HERSS
D8IY51_HERSS
D8LIR7_ECTSI
D8LL90_ECTSI
D8LTY8_ECTSI
D8LVA9_BLAHO
D8M0X3_BLAHO
D8M407_BLAHO
D8MDG1_LEUGG
D8MFC6_LEUGG
D8MMU3_ERWBE
D8MQ65_ERWBE
D8MXX2_ERWBE
D8P955_9BACT
D8QKJ7_SCHCM
D8QM81_SCHCM
D8QX98_SELML
D8R6C2_SELML
D8RYU3_SELML
D8S4N0_SELML
D8SD10_SELML
D8SH71_SELML
D8SV13_SELML
D8SY41_SELML
D8TLJ0_VOLCA
D8TY99_VOLCA
D8U3I9_VOLCA
D8U8F7_VOLCA
D8UDB5_VOLCA
D9QAI3_CORP2
D9QC01_CORP2
D9QJH1_BRESC
D9QK35_BRESC
D9QZA2_CLOSW
D9R2L0_CLOSW
D9R340_CLOSW
D9R7K9_CLOSW
D9R7R5_CLOSW
D9RVB1_PREMB
D9RX53_PREMB
D9RXH5_PREMB
D9SBI5_FIBSS
D9SCM9_GALCS
D9SI95_GALCS
D9SKV0_CLOC7
D9SLS6_CLOC7
D9SNV6_CLOC7
D9ST08_CLOC7
D9SUS2_CLOC7
D9T509_MICAI
D9TAK8_MICAI
D9UZI7_9ACTN
D9V012_9ACTN
D9VAS3_9ACTN
D9VPX1_9ACTN
D9VWG5_9ACTN
D9WC84_9ACTN
D9WQB8_9ACTN
D9WZP5_STRVT
D9X9K4_STRVT
D9XRD7_9ACTN
D9XVM9_9ACTN
D9Y0B7_9ACTN
E0DF08_9CORY
E0DGS0_9CORY
E0E289_9FIRM
E0E311_9FIRM
E0I555_9BACL
E0I7D4_9BACL
E0IGF7_9BACL
E0MK01_9RHOB
E0MLC1_9RHOB
E0NGQ2_PEDAC
E0NIB3_PEDAC
E0NKK8_9FIRM
E0NPK1_9BACT
E0NS93_9BACT
E0QQX0_9ACTO
E0QT22_9ACTO
E0S0B2_BUTPB
E0S1X1_BUTPB
E0S260_BUTPB
E0SH40_DICD3
E0SIZ9_DICD3
E0SKG8_DICD3
E0TB56_PARBH
E0TE81_PARBH
E0U5G9_CYAP2
E0UQ10_SULAO
E0URV5_SULAO
E0V979_PEDHC
E0VHG8_PEDHC
E0VXE8_PEDHC
E0WUU3_9ENTR
E1BGH0_BOVIN
E1FSH4_LOALO
E1G3M8_LOALO
E1IIA2_9CHLR
E1KNE5_9BACT
E1KQN0_9BACT
E1KRE4_9BACT
E1L0F1_9ACTN
E1L2J2_9ACTN
E1M748_9STRE
E1M967_9STRE
E1QHE0_DESB2
E1QYN0_OLSUV
E1R056_OLSUV
E1R279_SPISS
E1R5V5_SPISS
E1R680_SPISS
E1SCD5_PANVC
E1SGA5_PANVC
E1SHS5_PANVC
E1SM12_FERBD
E1SM82_FERBD
E1SSY0_FERBD
E1T9Y9_BURSG
E1TAL8_BURSG
E1V9S1_HALED
E1VBK0_HALED
E1VHI1_9GAMM
E1VMI0_9GAMM
E1VQT2_9GAMM
E1VUU7_GLUAR
E1VW04_GLUAR
E1VWT0_GLUAR
E1WXN8_HALMS
E1X358_HALMS
E1X412_HALMS
E1X5L9_HALMS
E1ZQ41_CHLVA
E2AC73_CAMFO
E2AF36_CAMFO
E2B2D3_HARSA
E2BI03_HARSA
E2BW60_HARSA
E2CKK1_9RHOB
E2LSM1_MONPE
E2PXL2_STRC2
E2Q3V3_STRC2
E2R3F9_CANLF
E2RS26_CANLF
E2SA11_9ACTN
E2SBD5_9ACTN
E2SBL8_9ACTN
E2SHV6_9FIRM
E2SIW1_9FIRM
E2ZHA9_9FIRM
E3BFL0_9VIBR
E3BGA1_9VIBR
E3BP46_9VIBR
E3C777_9LACO
E3D8Y3_GARV3
E3D9Y8_GARV3
E3E6T7_PAEPS
E3E7R0_PAEPS
E3EBX0_PAEPS
E3EFH4_PAEPS
E3F3L1_KETVY
E3F3Q9_KETVY
E3FLX4_STIAD
E3FS55_STIAD
E3GP14_EUBLK
E3GQR1_EUBLK
E3H2C6_ROTDC
E3H3D5_ROTDC
E3H775_ILYPC
E3H9Q8_ILYPC
E3HDQ1_ILYPC
E3I0I2_RHOVT
E3I5I4_RHOVT
E3I8J1_RHOVT
E3J0R1_FRASU
E3J5P3_FRASU
E3K2R3_PUCGT
E3LWN2_CAERE
E3NAD4_CAERE
E3NWD7_CAERE
E3PR12_CLOSD
E3PR41_CLOSD
E3PUG7_CLOSD
E3PUH7_CLOSD
E3Q5H8_COLGM
E3QJB1_COLGM
E3QRL8_COLGM
E3RL69_PYRTT
E3RUW4_PYRTT
E3S8A8_PYRTT
E4KMA4_9LACT
E4KNT4_9LACT
E4KPR4_9LACT
E4KQM9_9LACT
E4N0D0_KITSK
E4NIA4_KITSK
E4PJM8_MARAH
E4PND4_MARAH
E4RRV9_LEAB4
E4RTY5_LEAB4
E4RWL9_LEAB4
E4RZ21_LEAB4
E4T0D1_PALPW
E4T2N9_PALPW
E4T300_PALPW
E4T871_PALPW
E4TEM7_CALNY
E4TKK2_MARTH
E4TPY0_MARTH
E4TSB5_MARTH
E4U4A2_OCEP5
E4UT19_ARTGP
E4V2C9_ARTGP
E4WZF8_OIKDI
E4XLR6_OIKDI
E4XYP3_OIKDI
E4ZLQ5_LEPMJ
E4ZXQ0_LEPMJ
E5AAT1_LEPMJ
E5AQ04_PARRH
E5AQM3_PARRH
E5BGG9_9FUSO
E5BH82_9FUSO
E5QYL6_ARTGP
E5SCP6_TRISP
E5SXA2_TRISP
E5UIX6_NEIMU
E5UIZ7_NEIMU
E5UJD7_NEIMU
E5WDV7_9BACI
E5WLQ6_9BACI
E5WMT2_9BACI
E5WMX1_9BACI
E5WNV2_9BACI
E5Y5M7_BILWA
E5Y6N2_BILWA
E6J4U9_9ACTN
E6J546_9ACTN
E6J6C9_9ACTN
E6JYC3_PARDN
E6K112_PARDN
E6K2R0_PARDN
E6K7D2_9BACT
E6K7K7_9BACT
E6KB58_9BACT
E6KPA4_9ACTO
E6KQG9_9ACTO
E6LEB6_9ENTE
E6LEJ1_9ENTE
E6MKT1_9BACT
E6MLP9_9BACT
E6S6A5_INTC7
E6SA17_INTC7
E6SN57_BACT6
E6SSF6_BACT6
E6SWD6_BACT6
E6TQY8_BACCJ
E6U024_BACCJ
E6U0B5_BACCJ
E6U6B0_ETHHY
E6U7N6_ETHHY
E6UBV0_RUMA7
E6VUT3_DESAO
E6VW18_DESAO
E6W5P4_DESIS
E6W7L5_PANSA
E6WB17_PANSA
E6WGW2_PANSA
E6WQM2_PSEUU
E6X347_NITSE
E6X3Q2_CELAD
E6X6X0_CELAD
E6X9Y3_CELAD
E6XBM4_CELAD
E6ZMD5_SPORE
E6ZU44_SPORE
E6ZZK9_SPORE
E7ABG5_HELFC
E7F1S8_DANRE
E7G3V4_9HELI
E7G845_9FIRM
E7GA98_9FIRM
E7GG46_9FIRM
E7GHY8_CLOSY
E7GQY6_CLOSY
E7KBP6_YEASA
E7KC43_YEASA
E7LTR9_YEASV
E7LU08_YEASV
E7ML24_9FIRM
E7N5P4_9ACTO
E7NCR0_9ACTO
E7NH15_YEASO
E7NH89_YEASO
E7NR09_TREPH
E7Q2V5_YEASB
E7QDU5_YEASZ
E7QEA4_YEASZ
E7RPE3_9BACT
E7RTB8_9BACT
E7RW01_9BURK
E7RYI9_9BURK
E8JES8_9ACTO
E8JLF5_9ACTO
E8LEB5_9FIRM
E8LFR0_9FIRM
E8LJB1_9GAMM
E8LLA7_9GAMM
E8NDK9_MICTS
E8NGC9_MICTS
E8R4C0_ISOPI
E8RCE2_DESPD
E8RE81_DESPD
E8RJC4_DESPD
E8RLP8_ASTEC
E8RR40_ASTEC
E8SED8_STAPH
E8SH06_STAPH
E8TAS7_MESCW
E8TF20_MESCW
E8TKI9_MESCW
E8U9A4_DEIML
E8UB59_DEIML
E8UDU1_TAYEM
E8UEA2_TAYEM
E8UEI7_TAYEM
E8V6R7_TERSS
E8V8R4_TERSS
E8X262_GRATM
E8X4T3_GRATM
E9ACG3_LEIMA
E9CMC8_9GAMM
E9CUB7_COCPS
E9D0L4_COCPS
E9DWG8_METAQ
E9DYM8_METAQ
E9EEX7_METAQ
E9EQ37_METRA
E9EXG5_METRA
E9F2N9_METRA
E9FUY1_DAPPU
E9HFF4_DAPPU
E9I9F3_SOLIN
E9IMS6_SOLIN
E9IX10_SOLIN
E9SD31_RUMAL
E9T4C1_RHOHA
E9T5T7_RHOHA
ETTA_ECOLI
ETTA_HAEIN
ETTA_MYCTU
F0EX13_9NEIS
F0EY07_9NEIS
F0EYY8_9NEIS
F0F6E0_9BACT
F0FAG8_9BACT
F0FAL8_9BACT
F0GZW6_9FIRM
F0IGK2_9FLAO
F0II81_9FLAO
F0JG40_DESDE
F0JGZ4_DESDE
F0LQ89_VIBFN
F0LS83_VIBFN
F0LU34_VIBFN
F0NXF7_WEEVC
F0P307_WEEVC
F0R1B9_BACSH
F0R396_BACSH
F0R8P0_BACSH
F0R9Y9_CELLC
F0RAF7_CELLC
F0RAJ6_CELLC
F0RCA8_CELLC
F0RSS7_SPHGB
F0RVQ6_SPHGB
F0RVQ7_SPHGB
F0S6L4_PSESL
F0S879_PSESL
F0S964_PSESL
F0SAA6_PSESL
F0SDT5_PSESL
F0SPY1_RUBBR
F0SX87_SYNGF
F0T2Q6_SYNGF
F0U4N2_AJEC8
F0UES9_AJEC8
F0VAC8_NEOCL
F0XJU1_GROCL
F0XMK3_GROCL
F0XYN8_AURAN
F0Y4E8_AURAN
F0Y913_AURAN
F0YCN5_AURAN
F0YDX1_AURAN
F0YLH8_AURAN
F0YY03_9CLOT
F0Z4G9_9CLOT
F0Z7W5_DICPU
F0ZTP9_DICPU
F0ZY53_DICPU
F1A4D3_DICPU
F1KWY7_ASCSU
F1M8H5_RAT
F1P0V5_CHICK
F1QZ64_DANRE
F1RU94_PIG
F1SSL4_PIG
F1T697_9ACTN
F1VVS2_9BURK
F1Z915_9SPHN
F1ZAN7_9SPHN
F2A1M5_RHIET
F2A8E1_RHIET
F2BCN7_9NEIS
F2BE70_9NEIS
F2BEN7_9NEIS
F2BXV9_9FIRM
F2F1R4_SOLSS
F2F5K7_SOLSS
F2F5X6_SOLSS
F2F608_SOLSS
F2F8C3_SOLSS
F2I577_AERUA
F2I8B2_AERUA
F2IBH2_FLUTR
F2IBR8_FLUTR
F2IDJ6_FLUTR
F2IG65_FLUTR
F2J1D9_POLGS
F2JHN2_CELLD
F2JJZ9_CELLD
F2JMW4_CELLD
F2JP26_CELLD
F2JTR2_MARM1
F2JTS7_MARM1
F2JZK8_MARM1
F2L7D4_BURGS
F2LBH8_BURGS
F2LG30_BURGS
F2LR07_BURGS
F2N7L3_CORGP
F2N9I2_CORGP
F2NWC0_TRES6
F2NY87_TRES6
F2PQ60_TRIEC
F2Q3X9_TRIEC
F2R3A6_STRVP
F2RFJ3_STRVP
F2SNW6_TRIRC
F2SPJ0_TRIRC
F2SZZ1_TRIRC
F2TXR6_SALR5
F2UAH3_SALR5
F3AJH2_9FIRM
F3AJS6_9FIRM
F3B8I9_9FIRM
F3B9E6_9FIRM
F3KBI6_9GAMM
F3KE53_9GAMM
F3KVC1_9BURK
F3L044_9GAMM
F3L5X0_9GAMM
F3LHP2_9GAMM
F3LHS1_9GAMM
F3MY02_LACRH
F3NCN8_9ACTN
F3NQU5_9ACTN
F3PR61_9BACE
F3PVT5_9BACE
F3PYX6_9BACE
F3S4K8_9PROT
F3SC35_9PROT
F3Y7N6_MELPT
F3YTS5_DESAF
F3YV80_DESAF
F3Z8E4_9ACTN
F3ZLV3_9ACTN
F3ZML9_9ACTN
F3ZP50_9BACE
F3ZU76_9BACE
F3ZUR4_9BACE
F4A0L9_MAHA5
F4AVZ3_DOKS4
F4AXV3_DOKS4
F4B3J4_DOKS4
F4B3K0_DOKS4
F4C518_SPHS2
F4CEC0_SPHS2
F4CJS8_PSEUX
F4CSC1_PSEUX
F4CYD8_PSEUX
F4F685_VERMA
F4FFH2_VERMA
F4GBH0_ALIDK
F4GD58_ALIDK
F4GKT9_SPHCD
F4GLE4_SPHCD
F4GPD0_PUSST
F4GPP1_PUSST
F4GQF0_PUSST
F4GRE4_PUSST
F4GZ67_CELFA
F4H5R9_CELFA
F4H8G1_CELFA
F4HF07_GALAU
F4HFW1_GALAU
F4KJU8_PORAD
F4KPM5_HALH1
F4L3Q2_HALH1
F4LLY2_TREBD
F4LM35_TREBD
F4NS84_BATDJ
F4NUR5_BATDJ
F4NZX3_BATDJ
F4PMC9_DICFS
F4Q2V2_DICFS
F4Q9A1_DICFS
F4QHB7_9CAUL
F4QKN4_9CAUL
F4QQ75_9CAUL
F4R0V6_BREDI
F4R6H1_MELLP
F4RHY7_MELLP
F4WJU9_ACREC
F4WSV5_ACREC
F4WWA1_ACREC
F4XBU5_9FIRM
F4XEB2_9FIRM
F4Y2U3_9CYAN
F5IXG9_9PORP
F5IYA6_9PORP
F5IYE9_9PORP
F5J0S2_9PORP
F5L6N7_9BACI
F5LEG0_9BACL
F5LEJ2_9BACL
F5LF07_9BACL
F5LHL5_9BACL
F5LI98_9BACL
F5R7C9_METUF
F5RFZ4_METUF
F5S525_9NEIS
F5S709_9NEIS
F5S8J3_9NEIS
F5SG08_9BACL
F5SKG9_9BACL
F5SKQ7_9BACL
F5SLB7_9BACL
F5SV27_9GAMM
F5SVB2_9GAMM
F5SXP5_9GAMM
F5WSZ2_ERYRF
F5WT19_ERYRF
F5WTM5_ERYRF
F5XP86_MICPN
F5XQH5_MICPN
F5Y125_RAMTT
F5YAE0_TREAZ
F5YDS2_TREAZ
F5YFA1_TREAZ
F5YPH5_TREPZ
F5YPN6_TREPZ
F5YU51_MYCSD
F5YY52_MYCSD
F5ZC99_ALTNA
F5ZEG7_ALTNA
F5ZG24_ALTNA
F6AEM1_PSEF1
F6AFQ9_PSEF1
F6AKT6_PSEF1
F6CEM2_LACKZ
F6CEW1_LACKZ
F6CXL9_MARPP
F6D0M3_MARPP
F6D1G0_MARPP
F6DLS2_DESRL
F6DRE1_DESRL
F6EKW8_HOYSD
F6EN89_HOYSD
F6EQ89_HOYSD
F6EZ10_SPHCR
F6EZB3_SPHCR
F6FQG3_ISOV2
F6FT72_ISOV2
F6GDQ6_LACS5
F6GFE9_LACS5
F6GH43_LACS5
F6GK43_LACS5
F6GWA0_VITVI
F6H4A9_VITVI
F6IPR8_9SPHN
F6IQ30_9SPHN
F6PJ40_HORSE
F6R0H9_HORSE
F6TGH1_CIOIN
F6YVA2_CALJA
F6YVD2_CALJA
F6Z7H2_HORSE
F7AEL2_HORSE
F7AVY6_CIOIN
F7AXJ1_CIOIN
F7AZ34_ORNAN
F7AZ41_ORNAN
F7CF37_XENTR
F7CSN3_XENTR
F7D4K0_CALJA
F7DCH6_MONDO
F7FXF8_MACMU
F7FXH1_MACMU
F7HRU5_MACMU
F7K2R9_9FIRM
F7KGP6_9FIRM
F7KNM9_9FIRM
F7KU69_9FIRM
F7NEF5_9FIRM
F7NL02_9FIRM
F7NP01_9FIRM
F7NWJ9_9GAMM
F7NYA6_9GAMM
F7P0X3_9GAMM
F7Q0I0_9BACT
F7QLI7_9BRAD
F7QM33_9BRAD
F7QRB5_9BRAD
F7RVY6_9GAMM
F7RZS6_9GAMM
F7S0K1_9GAMM
F7T2G5_9BURK
F7T6Y3_9BURK
F7T7E0_9BURK
F7UUB4_EEGSY
F7UUN7_EEGSY
F7UXI7_EEGSY
F7V5N6_CLOSS
F7VAQ4_9PROT
F7VCS6_9PROT
F7VMN4_SORMK
F7W2N6_SORMK
F7YKJ6_VIBA7
F7YKY5_VIBA7
F7YNN7_VIBA7
F7YRW5_VIBA7
F8A0M9_CELGA
F8A6P6_CELGA
F8A7K9_CELGA
F8AVS0_FRADG
F8B2W2_FRADG
F8B3G9_FRADG
F8DZ32_CORRG
F8E0K6_CORRG
F8E2K2_CORRG
F8E7R9_FLESM
F8E9D1_FLESM
F8EA51_RUNSL
F8ECL8_RUNSL
F8EHE3_RUNSL
F8EZ11_TRECH
F8F187_TRECH
F8GCK2_NITSI
F8GDL1_NITSI
F8GIF1_NITSI
F8HZZ7_WEIKK
F8I0V2_WEIKK
F8JC74_HYPSM
F8JED9_HYPSM
F8JY19_STREN
F8KQF4_HELBC
F8KVX2_PARAV
F8KXS3_PARAV
F8L236_PARAV
F8L3Q6_SIMNZ
F8L7V8_SIMNZ
F8L8L0_SIMNZ
F8N5L0_9BACT
F8NBM6_9BACT
F8PR45_SERL3
F8Q913_SERL3
F8QG52_SERL3
F8WYX4_9PORP
F8WYZ1_9PORP
F8WZV5_9PORP
F8X037_9PORP
F9D0C0_PREDD
F9D4X6_PREDD
F9DMW1_9BACL
F9DUT2_9BACL
F9EFI0_9ACTO
F9EHD7_9ACTO
F9EJ73_9ACTO
F9EJT6_FUSNU
F9ETD4_9NEIS
F9EVY5_9NEIS
F9EWZ1_9NEIS
F9EXE3_9NEIS
F9FLA1_FUSOF
F9FVA8_FUSOF
F9G9A0_FUSOF
F9HEF1_9STRE
F9HI06_9STRE
F9MV57_9FIRM
F9P4X1_STRCV
F9P6S4_STRCV
F9P9F9_STRCV
F9PJU0_9ACTO
F9PMS5_9ACTO
F9PNI3_9ACTO
F9PUB9_9STRE
F9PX84_9STRE
F9PXG7_9STRE
F9Q8A9_9PAST
F9Q9C1_9PAST
F9QDX8_9MOLU
F9R9A9_VIBSN
F9R9U9_VIBSN
F9RAD6_VIBSN
F9T5P7_9VIBR
F9T843_9VIBR
F9TDS5_9VIBR
F9U6M3_9GAMM
F9UAC3_9GAMM
F9UK96_9MOLU
F9UR50_LACPL
F9US00_LACPL
F9VC09_LACGL
F9VD30_LACGL
F9VDE8_LACGL
F9VGL8_LACGL
F9X1E7_ZYMTI
F9XIJ2_ZYMTI
F9YQ13_CAPCC
F9YR08_CAPCC
F9YTG0_CAPCC
F9YV82_CAPCC
F9Z2S8_ODOSD
F9Z822_ODOSD
F9Z964_ODOSD
F9ZA06_ODOSD
F9ZCZ8_9PROT
F9ZI29_9PROT
F9ZK60_9PROT
F9ZTL0_ACICS
F9ZZL6_METMM
F9ZZS9_METMM
G0A0X1_METMM
G0AEC3_COLFT
G0AJI1_COLFT
G0AJJ6_COLFT
G0FI20_AMYMS
G0G0W2_AMYMS
G0GDU9_SPITZ
G0HAN1_CORVD
G0HB31_CORVD
G0HDD8_CORVD
G0J3F9_CYCMS
G0J7S4_CYCMS
G0L352_ZOBGA
G0L736_ZOBGA
G0L7P0_ZOBGA
G0MCI0_CAEBE
G0N2P2_CAEBE
G0QN21_ICHMG
G0QQH2_ICHMG
G0RB01_HYPJQ
G0RQ36_HYPJQ
G0RQR5_HYPJQ
G0SA53_CHATD
G0SH54_CHATD
G0SZR9_RHOT2
G0VEU4_NAUCC
G0VF53_NAUCC
G0WFG9_NAUDC
G0WGF9_NAUDC
G1KKC5_ANOCA
G1M441_AILME
G1M4S1_AILME
G1MFT4_AILME
G1MQS5_MELGA
G1N9W1_MELGA
G1P0E5_MYOLU
G1PC79_MYOLU
G1PN40_MYOLU
G1QWE0_NOMLE
G1QZB0_NOMLE
G1R2W3_NOMLE
G1SCW7_RABIT
G1SM23_RABIT
G1UPS5_9DELT
G1UUE9_9DELT
G1W9P7_9BACT
G1W9U2_9BACT
G1WFP3_9ACTN
G1WFW1_9ACTN
G1WJY6_9ACTN
G1X7Y6_ARTOA
G1XAL2_ARTOA
G1XDR8_ARTOA
G1Y252_9PROT
G1Y261_9PROT
G2DK63_9NEIS
G2DLM0_9NEIS
G2DM74_9NEIS
G2DVK5_9GAMM
G2DWJ8_9GAMM
G2E6U0_9GAMM
G2E9U2_9FLAO
G2EC04_9FLAO
G2EDF1_9FLAO
G2EFM8_9FLAO
G2FH76_9GAMM
G2FHR9_9GAMM
G2FX14_9FIRM
G2FZT1_9FIRM
G2G0N4_9FIRM
G2GEF9_9ACTN
G2GKZ6_9ACTN
G2GNS9_9ACTN
G2H0P6_9ENTR
G2IRM0_9SPHN
G2ISX2_9SPHN
G2IUA7_PSEUL
G2IYJ7_PSEUL
G2IYP2_PSEUL
G2J2H1_PSEUL
G2J7S2_9BURK
G2KP38_MICAA
G2KTF2_LACSM
G2KV49_LACSM
G2NDK7_STREK
G2NKM2_STREK
G2NX30_STRVO
G2P0E3_STRVO
G2P6D6_STRVO
G2PK22_MURRD
G2PKB2_MURRD
G2PNL3_MURRD
G2QAC4_MYCTT
G2QHT4_MYCTT
G2QRR4_THITE
G2QXB2_THITE
G2RDM6_THITE
G2SLT0_LACRR
G2SM94_LACRR
G2SRU3_LACRR
G2T1B3_ROSHA
G2T2E0_ROSHA
G2T347_ROSHA
G2X3X1_VERDV
G2XIV2_VERDV
G2XZI8_BOTF4
G2YCE7_BOTF4
G2YY17_BOTF4
G2Z017_FLABF
G2Z0F6_FLABF
G2Z3P8_FLABF
G2Z484_FLABF
G3AGX9_SPAPN
G3AK57_SPAPN
G3AZ72_CANTC
G3B8E7_CANTC
G3B8E8_CANTC
G3GS44_CRIGR
G3HB62_CRIGR
G3HQQ9_CRIGR
G3IV49_9GAMM
G3J0I4_9GAMM
G3J2F0_9GAMM
G3JDK6_CORMM
G3JGQ2_CORMM
G3JLY8_CORMM
G3NLC7_GASAC
G3NLE7_GASAC
G3NLF6_GASAC
G3QDI9_GORGO
G3QF90_GORGO
G3QWX1_GORGO
G3RUJ2_GORGO
G3RWL5_GORGO
G3T2A0_LOXAF
G3TDV1_LOXAF
G3TIJ3_LOXAF
G3UBI5_LOXAF
G3UE80_LOXAF
G3VB35_SARHA
G3VJL0_SARHA
G3VVT0_SARHA
G3XPD2_ASPNA
G3XXW6_ASPNA
G3Y4C8_ASPNA
G4CFN7_9NEIS
G4CIZ7_9NEIS
G4CJD0_9NEIS
G4CLQ3_9NEIS
G4CRP1_9NEIS
G4CS46_9NEIS
G4D191_9FIRM
G4D2G8_9FIRM
G4D4R3_9FIRM
G4E6E6_9GAMM
G4E935_9GAMM
G4EN43_MYCIO
G4KPB1_OSCVS
G4L3M6_TETHN
G4L3V4_TETHN
G4L511_TETHN
G4MDJ6_9BURK
G4MLP7_MAGO7
G4MSH6_MAGO7
G4NB88_MAGO7
G4Q4R4_ACIIR
G4Q760_ACIIR
G4QG65_GLANF
G4QGI4_GLANF
G4QNN6_GLANF
G4R963_PELHB
G4RG15_PELHB
G4RGL1_PELHB
G4T018_META2
G4T2Q2_META2
G4TRG4_SERID
G4TVB5_SERID
G4UFU2_NEUT9
G4UZ30_NEUT9
G4V904_SCHMA
G4VB63_SCHMA
G4YTW0_PHYSP
G4ZAV3_PHYSP
G4ZXR3_PHYSP
G5AEI7_PHYSP
G5AMT7_HETGA
G5BTE0_HETGA
G5C3B5_HETGA
G5EFG4_CAEEL
G5F307_9ACTN
G5F5C7_9ACTN
G5G8Z8_9BACT
G5G9I5_9BACT
G5GA15_9BACT
G5GIY7_9FIRM
G5H8T6_9BACT
G5HAN4_9BACT
G5IA85_9CLOT
G5IAT9_9CLOT
G5IMR1_9CLOT
G5K0L5_9STRE
G5K0R2_9STRE
G5K2H3_9STRE
G5K302_9STRE
G5KG65_9STRE
G5KGD4_9STRE
G5KGZ8_9STRE
G5LLF1_SALET
G5LM02_SALET
G5LUL5_SALET
G5ZZ56_9PROT
G5ZZY1_9PROT
G6CP08_DANPL
G6EIK0_9SPHN
G6EIW7_9SPHN
G6ENG9_STRTR
G6ENP6_STRTR
G6EPH1_STRTR
G6F0T1_9PROT
G6F194_9PROT
G6G0F3_9CYAN
G6LT82_STREE
G6LXV7_STREE
G6XGM1_9PROT
G6XJQ4_9PROT
G6Y7R4_9RHIZ
G6Y7Y0_9RHIZ
G6YET7_9RHIZ
G7CBI4_MYCT3
G7CJD5_MYCT3
G7DTZ4_MIXOS
G7E044_MIXOS
G7GIR7_9ACTN
G7GMW5_9ACTN
G7GP36_9ACTN
G7H135_9ACTN
G7H5M3_9ACTN
G7H640_9ACTN
G7J816_MEDTR
G7JAB4_MEDTR
G7LU52_9GAMM
G7LV87_9GAMM
G7LWC9_9GAMM
G7LYT8_9CLOT
G7M0Y8_9CLOT
G7M6X2_9CLOT
G7MBP1_9CLOT
G7NZ03_MACFA
G7P4L6_MACFA
G7Q4D8_9DELT
G7Q5P1_9DELT
G7UW92_PSEUP
G7WDZ7_DESOD
G7WH05_DESOD
G7WIJ6_DESOD
G7WJK0_DESOD
G7XUD6_ASPKW
G7Y152_ASPKW
G7Y6J9_CLOSI
G7YLI1_CLOSI
G7Z9I9_AZOL4
G7ZA74_AZOL4
G8AMC9_AZOBR
G8ARB5_AZOBR
G8ATP2_AZOBR
G8B7V9_CANPC
G8BJY3_CANPC
G8BN35_TETPH
G8BP35_TETPH
G8JMX8_ERECY
G8JPF2_ERECY
G8M822_9BURK
G8M8B8_9BURK
G8M8W8_9BURK
G8NNN6_GRAMM
G8NTC0_GRAMM
G8PBR8_PEDCP
G8PF07_PEDCP
G8PHR8_PSEUV
G8PR03_PSEUV
G8PUW6_PSEUV
G8QH70_DECSP
G8QIK7_DECSP
G8QPY6_DECSP
G8QVA0_SPHPG
G8QWT6_SPHPG
G8QXX8_SPHPG
G8QZJ5_OWEHD
G8R084_OWEHD
G8R123_OWEHD
G8R3C2_OWEHD
G8RI99_MYCRN
G8RYX6_MYCRN
G8S152_ACTS5
G8S1U5_ACTS5
G8SCY4_ACTS5
G8TE84_NIAKG
G8UHZ8_TANFA
G8UJG4_TANFA
G8UMR7_TANFA
G8WQ91_STREN
G8X4H3_FLACA
G8X4P1_FLACA
G8X802_FLACA
G8XB20_FLACA
G8XHV4_STREN
G8YQ91_PICSO
G8YRQ2_PICSO
G8YSG7_PICSO
G8ZT77_TORDC
G8ZU92_TORDC
G9ENU9_9GAMM
G9ER08_9GAMM
G9ERD8_9GAMM
G9ML40_HYPVG
G9MT23_HYPVG
G9N1E7_HYPVG
G9NIG1_HYPAI
G9NMU8_HYPAI
G9P0R7_HYPAI
G9PDW1_9ACTO
G9PEK9_9ACTO
G9PHA7_9ACTO
G9PHP6_9ACTO
G9RVX3_9FIRM
G9RYK4_9FIRM
G9WGS7_9LACT
G9WQ03_9FIRM
G9YFY5_9FIRM
G9YR32_9FIRM
G9YUH5_9FIRM
G9YX94_9FIRM
G9ZBH0_9GAMM
G9ZFN1_9GAMM
G9ZL54_9LACO
G9ZM17_9LACO
G9ZPA4_9LACO
G9ZXN2_9PROT
GCN20_YEAST
H0A151_9PROT
H0A3P7_9PROT
H0DEW6_9STAP
H0DHK6_9STAP
H0E916_9ACTN
H0E9V4_9ACTN
H0EEB7_GLAL7
H0ETR8_GLAL7
H0HQF4_9RHIZ
H0HTL9_9RHIZ
H0J6T9_9PSED
H0JF76_9PSED
H0JJ33_9PSED
H0PZK8_9RHOO
H0Q0K6_9RHOO
H0Q1S6_9RHOO
H0QJC2_ARTGO
H0QPD2_ARTGO
H0QYZ0_9ACTN
H0R2X3_9ACTN
H0R609_9ACTN
H0TP71_9BRAD
H0TUH9_9BRAD
H0VC81_CAVPO
H0VLI3_CAVPO
H0XH34_OTOGA
H0XIP5_OTOGA
H0XLW9_OTOGA
H0XRN0_OTOGA
H0YGW7_HUMAN
H0YP52_TAEGU
H0ZIR4_TAEGU
H1BKL8_9FIRM
H1BPA7_9FIRM
H1D1T0_9FIRM
H1D518_9FUSO
H1G1M5_9GAMM
H1G351_9GAMM
H1HQC0_9BACT
H1HQF8_9BACT
H1HU07_9FIRM
H1LDW5_9LACO
H1LJ55_9LACO
H1PMT9_9FIRM
H1PZV6_9BACT
H1Q1Y9_9BACT
H1S419_9BURK
H1S884_9BURK
H1S8E4_9BURK
H1V1R9_COLHI
H1V5A4_COLHI
H1VCP3_COLHI
H1X4W2_WEICO
H1Y054_9SPHI
H1Y3R8_9SPHI
H1Y9C1_9SPHI
H1Z7J9_MYROD
H1ZAF1_MYROD
H1ZE10_MYROD
H1ZEL0_MYROD
H2ASU5_KAZAF
H2B134_KAZAF
H2BTU2_9FLAO
H2BTX5_9FLAO
H2BZ22_9FLAO
H2CEX5_9LEPT
H2CKD5_9LEPT
H2FTG5_OCESG
H2FV98_OCESG
H2IQN5_RAHAC
H2IRY1_RAHAC
H2J5U5_MARPK
H2JJS6_STRHJ
H2JRF8_STRHJ
H2K916_STRHJ
H2KU16_CLOSI
H2M4E4_ORYLA
H2M8J8_ORYLA
H2MZQ6_ORYLA
H2PC61_PONAB
H2PIE9_PONAB
H2QNU9_PANTR
H2QVM9_PANTR
H2SBE9_TAKRU
H2TMN2_TAKRU
H2TMN3_TAKRU
H2TMN4_TAKRU
H2UHP2_TAKRU
H2UHP3_TAKRU
H2WED4_CAEJA
H2Y9Z4_CIOSA
H2Y9Z5_CIOSA
H2YSV8_CIOSA
H2ZJ86_CIOSA
H2ZJ88_CIOSA
H2ZJ89_CIOSA
H2ZJ90_CIOSA
H3A7X9_LATCH
H3A7Y0_LATCH
H3A9D1_LATCH
H3B009_LATCH
H3D0V8_TETNG
H3DID4_TETNG
H3G566_PHYRM
H3GA43_PHYRM
H3GIT5_PHYRM
H3H1Y7_PHYRM
H3KGQ7_9BURK
H3NDQ3_9LACT
H3NEY7_9LACT
H3NIU5_9LACT
H3NJ58_9LACT
H3NLE3_9FIRM
H3NMP6_9FIRM
H3NNS7_9FIRM
H3NVY3_9GAMM
H3NX22_9GAMM
H3SA78_9BACL
H3SDE5_9BACL
H3SDI3_9BACL
H3SEV8_9BACL
H3SHI2_9BACL
H3SN77_9BACL
H4FB19_9RHIZ
H4FEP6_9RHIZ
H4GI88_9LACO
H5T7T0_9ALTE
H5TAR1_9ALTE
H5TCM9_9ALTE
H5TWA1_9ACTN
H5U4M6_9ACTN
H5UTK5_9MICO
H5UVB9_9MICO
H5UZQ3_ESCHE
H5V0M1_ESCHE
H5V9N3_HELBI
H5WHZ9_9BURK
H5WM51_9BURK
H5X3F1_9PSEU
H5X9P4_9PSEU
H5XBS4_9PSEU
H5XUI4_9FIRM
H5XZ53_9FIRM
H5Y5C4_9FIRM
H5Y5Q7_9FIRM
H6BNG4_EXODN
H6BRE4_EXODN
H6C9Q4_EXODN
H6L6H7_SAPGL
H6LB89_ACEWD
H6LGP8_ACEWD
H6LI15_ACEWD
H6LKR7_ACEWD
H6MX40_GORPV
H6N1N5_GORPV
H6N4D4_GORPV
H6NCY2_9BACL
H6NFH0_9BACL
H6NHI7_9BACL
H6QQ89_PUCGT
H6R5I1_NOCCG
H6R5Q4_NOCCG
H6RIR1_BLASD
H6RQB2_BLASD
H6SPY0_RHOPH
H6VYP2_MUSPF
H7EPE8_9SPIO
H7EPP9_9SPIO
H7F3Z6_9LIST
H7F584_9LIST
H7F597_9LIST
H7F8F2_9LIST
H7FLQ7_9FLAO
H7FQQ2_9FLAO
H7FSH7_9FLAO
H7FVD4_9FLAO
H8E2U8_9MICO
H8E4K5_9MICO
H8FNZ4_PHAMO
H8FRJ9_PHAMO
H8FWB0_PHAMO
H8GGZ6_METAL
H8GJF5_METAL
H8K3Y9_RICAG
H8KPZ3_SOLCM
H8KRD1_SOLCM
H8KSP1_SOLCM
H8KTW1_SOLCM
H8L497_FRAAD
H8MEK9_CORCM
H8MKW9_CORCM
H8N197_CORCM
H8XPB4_FLAIG
H8XPW6_FLAIG
H8XU60_FLAIG
H8XUY3_FLAIG
H8YZI5_9GAMM
H8Z5W6_9GAMM
H8Z697_9GAMM
H9GEL7_ANOCA
H9IXM1_BOMMO
H9JBR9_BOMMO
H9JEC2_BOMMO
H9UG06_SPIAZ
H9UI93_SPIAZ
H9UK34_SPIAZ
H9UM06_SPIAZ
I0GL70_CALEA
I0GSI8_SELRL
I0GSS3_SELRL
I0GZX4_ACTM4
I0H1H4_ACTM4
I0H3E8_ACTM4
I0HRX7_RUBGI
I0I129_CALAS
I0I4V3_CALAS
I0IFE3_PHYMF
I0IG94_PHYMF
I0IKT7_LEPFC
I0IQY3_LEPFC
I0JHY4_HALH3
I0JN15_HALH3
I0JNN2_HALH3
I0K4Z3_9BACT
I0KEG2_9BACT
I0L101_9ACTN
I0L8A8_9ACTN
I0LAL6_9ACTN
I0QMC6_9GAMM
I0QPH4_9GAMM
I0QZ43_9GAMM
I0R022_9MICO
I0R0X4_9MICO
I0REP5_MYCXE
I0RQV9_MYCXE
I0RVC9_MYCXE
I0T9N6_9BACT
I0TE34_9BACT
I0TE77_9BACT
I0W8I5_9FLAO
I0WFW3_9FLAO
I0WGQ4_9FLAO
I0WID3_9FLAO
I0X9X2_9SPIO
I0XAJ2_9SPIO
I0XNY6_9LEPT
I0XTF3_9LEPT
I0Z0E4_COCSC
I0Z2F3_COCSC
I0Z7H3_COCSC
I0Z8N0_COCSC
I1A5G8_9MOLU
I1AUS8_9RHOB
I1AVL0_9RHOB
I1BXL9_RHIO9
I1CM48_RHIO9
I1CUX7_RHIO9
I1DWR6_9GAMM
I1DYN2_9GAMM
I1E122_9GAMM
I1G465_AMPQE
I1GES9_AMPQE
I1I037_BRADI
I1IEG3_BRADI
I1IKH3_BRADI
I1IT68_BRADI
I1JY78_SOYBN
I1KBC3_SOYBN
I1LL18_SOYBN
I1LTM3_SOYBN
I1LXJ6_SOYBN
I1M4H7_SOYBN
I1NEA8_SOYBN
I1QKH7_ORYGL
I1R1H4_ORYGL
I1RED8_GIBZE
I1RYS0_GIBZE
I1RZ79_GIBZE
I1XHL0_METNJ
I1XHL6_METNJ
I1XK95_METNJ
I1YF82_METFJ
I1YGC5_METFJ
I1YGH7_METFJ
I1YSU2_PREI7
I1YVW3_PREI7
I1YW56_PREI7
I2B4E5_SHIBC
I2BAW8_SHIBC
I2BD15_SHIBC
I2ESI4_EMTOG
I2EWH7_EMTOG
I2EXS6_EMTOG
I2F6Z2_9BACT
I2FUE7_USTH4
I2FZC0_USTH4
I2G569_USTH4
I2GLM1_9BACT
I2GS46_9BACT
I2H0N5_TETBL
I2H9D6_TETBL
I2JFQ5_9GAMM
I2JG94_9GAMM
I2JGG3_9GAMM
I2K0Y6_DEKBR
I2K678_9PROT
I2K9E8_9PROT
I2MW78_9ACTN
I2MYF9_9ACTN
I2MZQ2_9ACTN
I3BUQ4_9GAMM
I3BX73_9GAMM
I3C2E5_9FLAO
I3C9I8_9FLAO
I3C9L1_9FLAO
I3CD08_9GAMM
I3D607_HAEPH
I3DB97_9PAST
I3DFU5_9PAST
I3DJ71_HAEPH
I3E8I2_BACMT
I3I6L4_9GAMM
I3I756_9GAMM
I3IK30_9BACT
I3JG29_ORENI
I3KG41_ORENI
I3KG42_ORENI
I3KKX8_ORENI
I3KKX9_ORENI
I3LB03_PIG
I3MBE5_ICTTR
I3MDX7_ICTTR
I3MPU1_ICTTR
I3TIS1_TISMK
I3TLP4_TISMK
I3U4R9_ENTFC
I3WI54_BIFBI
I3WJE1_BIFBI
I3Y9N0_THIV6
I3YDJ7_THIV6
I3YEB5_THIV6
I3YTI4_AEQSU
I3YWS0_AEQSU
I3YXV1_AEQSU
I3YY62_AEQSU
I3Z0C1_BELBD
I3Z0D6_BELBD
I3Z8M0_BELBD
I3ZC39_TERRK
I3ZKW7_TERRK
I3ZZS6_ORNRL
I4A0X9_ORNRL
I4AG43_FLELS
I4AQE9_FLELS
I4B5A3_TURPD
I4B608_TURPD
I4D353_DESAJ
I4DB96_DESAJ
I4EUB6_9ACTN
I4F049_9ACTN
I4MM26_9BURK
I4N179_9PSED
I4N3R8_9PSED
I4N728_9PSED
I4VJ95_9GAMM
I4VSI6_9GAMM
I4VTQ0_9GAMM
I4W847_9GAMM
I4Y9E6_WALMC
I4YGX6_WALMC
I4YM73_9RHIZ
I4YVE5_9RHIZ
I4Z625_9BURK
I4Z725_9BACT
I4Z939_9BACT
I4ZAB1_9BACT
I5ARB8_EUBCE
I5ATE4_EUBCE
I5AWK8_EUBCE
I5AYI7_9DELT
I5B3G3_9DELT
I5B3H4_9DELT
I5BY59_9BACT
I5BZS8_9RHIZ
I5C0U2_9BACT
I6SA94_ENTHA
I6SBE3_ENTHA
I6WV52_PROPF
I6X172_PROPF
I6XYD1_PROPF
I7DRG9_PHAIB
I7EPX5_PHAIB
I7H642_9HELI
I7IVX6_9LACO
I7JGL3_9LACT
I7JGQ2_9LACT
I7JX15_9LACO
I7KIF6_9LACT
I7LAR6_9LACO
I7LE13_9LACO
I7ZBJ4_9GAMM
I7ZH31_9GAMM
I8AG57_9BACI
I8I090_9GAMM
I8IZ16_9BACI
I8J4S1_9BACI
I8U4X0_9ALTE
I8U9Y4_9ALTE
I8UA49_9BACI
I8XI89_9BACE
I8XNI9_9BACE
I8XNV4_9BACE
I9ATZ2_9FIRM
I9B5I5_9FIRM
I9BW47_9RALS
I9BYY3_9RALS
I9C9W5_9SPHN
I9DNF8_9ALTE
I9LCC6_9FIRM
I9RJZ5_9BACE
I9WJB9_9SPHN
J0D3K6_9BIFI
J0D6K8_9BIFI
J0DGM5_9BIFI
J0DMF5_LOALO
J0LF68_9BACT
J0LFX0_9BACT
J0N3A8_9CLOT
J0R0P1_9RHIZ
J0U5D0_9BURK
J0U8D8_9BURK
J0WP94_9CLOT
J0XD11_9ACTO
J0ZPZ6_9RHIZ
J1F915_9HELI
J1GV91_9ACTO
J1P0H7_STREE
J1ZTV6_9ACTN
J2AV02_9RHIZ
J2DGX2_KLEPN
J2DSU4_9SPHN
J2G0V8_9SPHN
J2HCR6_9SPHN
J2JW05_9ACTN
J2KVJ6_9BURK
J2KYC4_9RHIZ
J2L2D3_9BURK
J2LIP1_9BURK
J2LV95_KLEPN
J2M8Y4_9BURK
J2URP8_9BURK
J2V6L5_9BURK
J2VSX6_9BURK
J2WCF9_9SPHN
J3CEK5_9RHIZ
J3EPU4_9LACO
J3HL92_9RHIZ
J3JBA2_9LACO
J3JYW4_DENPD
J3K7E6_COCIM
J3LIL8_ORYBR
J3MVE1_ORYBR
J3N0D7_ORYBR
J3N9I3_ORYBR
J3NFU5_GAGT3
J3P4V0_GAGT3
J3PBM1_GAGT3
J3TFP6_9ENTR
J3TGJ2_9ENTR
J4I8Z9_9APHY
J4K871_9FIRM
J4KCP8_9PAST
J4KE27_9PAST
J4U9I2_9FIRM
J4UIY6_9FIRM
J4ULZ7_BEAB2
J4VRF8_9PORP
J4X785_9ACTN
J4XK02_9ACTN
J5H612_9FIRM
J5JNY0_BEAB2
J5JQX7_BEAB2
J5TSD6_9PORP
J5TVE7_9PORP
J5UNB3_9FIRM
J5WD58_9FIRM
J6ILA5_9ACTN
J6UIH6_9RHOB
J7IS86_DESMD
J7ISV2_DESMD
J7IW85_DESMD
J7J0I4_DESMD
J7LB82_NOCAA
J7LDS0_NOCAA
J7LG79_NOCAA
J7QF40_METSZ
J7QSS6_METSZ
J7QT89_METSZ
J7R140_KAZNA
J7S4I3_KAZNA
J7TCV6_MORMO
J7TN18_MORMO
J7TPJ8_MORMO
J8PPI8_SACAR
J8Q2K4_SACAR
J8S880_9SPHN
J8T761_BACAO
J8TIE0_BACAO
J8TNY0_BACAO
J8VM30_9SPHN
J9A337_9PROT
J9AX97_WUCBA
J9DJ10_9PROT
J9DPB8_EDHAE
J9EU14_WUCBA
J9EY92_WUCBA
J9H5K7_9ACTN
J9H9K2_9BACL
J9HFY9_9ACTN
J9HGW8_9ACTN
J9HZK6_9SPIT
J9JIK2_PIG
J9K7W5_ACYPI
J9KAX2_ACYPI
J9NXH0_CANLF
J9QYD1_RIEAN
J9R5P3_RIEAN
J9RJE4_9ACTN
J9SJ25_9ACTN
J9W3A8_LACBU
J9W6E1_LACBU
J9ZCG0_LEPFM
J9ZDE1_LEPFM
K0AYM7_CLOA9
K0AZW8_CLOA9
K0B0Z4_CLOA9
K0B4G7_CLOA9
K0C4H1_CYCSP
K0C6R0_CYCSP
K0C7Q3_CYCSP
K0CAV3_ALCDB
K0CBP7_ALCDB
K0CE13_ALCDB
K0D0C0_ALTMS
K0D4X3_ALTMS
K0D8I3_ALTMS
K0EJU9_9NOCA
K0ENS9_9NOCA
K0F1X3_9NOCA
K0HT77_9BURK
K0I100_9BURK
K0J069_AMPXN
K0JT07_SACES
K0JZN7_SACES
K0KF74_WICCF
K0L087_WICCF
K0N4Z5_DESTT
K0NEE7_DESTT
K0NI58_DESTT
K0NL04_DESTT
K0P6S8_9BACT
K0PEM9_9RHIZ
K0PSW5_9RHIZ
K0PT57_9RHIZ
K0R612_THAOC
K0R6F6_THAOC
K0RAY6_THAOC
K0RBX3_THAOC
K0TEE3_THAOC
K0TKG4_THAOC
K0UGW6_MYCVA
K0USR3_MYCVA
K0YH53_9CORY
K0YHG6_9CORY
K0YKK7_9ACTN
K0YQR3_9ACTO
K0YQZ9_9ACTO
K0YSE6_9ACTO
K0YX80_9ACTN
K0Z814_9ACTO
K0ZIQ6_9ACTO
K1E1F7_9MICO
K1E839_9MICO
K1JJS7_9BURK
K1L0E2_9BACT
K1L4S4_9BACT
K1LFY1_9LACT
K1LIT0_9BACT
K1LJP4_9LACT
K1LK79_9LACT
K1LRA9_9FLAO
K1LUG5_9LACT
K1MU07_9FLAO
K1Q0R4_CRAGI
K1R373_CRAGI
K1VG56_TRIAC
K1VMH4_TRIAC
K1VST3_TRIAC
K1WJI6_MARBU
K1XTD8_MARBU
K2GMG3_9RHOB
K2GQM6_9BACI
K2IA22_9RHOB
K2J2K7_9GAMM
K2JBE6_9GAMM
K2JC57_9GAMM
K2JDR5_9GAMM
K2JE31_9RHOB
K2JJU2_9GAMM
K2JS51_9PROT
K2JT11_9PROT
K2K385_9RHOB
K2K5J9_9GAMM
K2LSP1_9RHIZ
K2MDR9_9RHIZ
K2N0C2_TRYCR
K2NR77_TRYCR
K2P4C8_9FLAO
K2P866_9RHIZ
K2P8Y1_9RHIZ
K2PTX7_9FLAO
K2Q5R8_9FLAO
K2Q8S2_9RHIZ
K2RSW9_MACPH
K2RY04_MACPH
K3USS7_FUSPC
K3VM23_FUSPC
K3VN09_FUSPC
K3WJ47_PYTUL
K3WZQ2_PYTUL
K3X433_PYTUL
K3YCZ5_SETIT
K3YQC1_SETIT
K3Z4S5_SETIT
K3ZHJ0_SETIT
K4BSD7_SOLLC
K4C9L0_SOLLC
K4CPT1_SOLLC
K4DA65_SOLLC
K4I9S3_PSYTT
K4IBY5_PSYTT
K4IKN4_BIFAP
K4IMG4_PSYTT
K4IMH0_BIFAP
K4IQR5_BIFAP
K4KHL6_SIMAS
K4KJH2_SIMAS
K4L0Y6_9FIRM
K4L2G5_9FIRM
K4L314_9FIRM
K4R9Z1_9ACTN
K4RB17_9ACTN
K4RDM4_9ACTN
K4ZCT0_PAEAL
K4ZGX4_PAEAL
K4ZHQ1_PAEAL
K4ZIJ3_PAEAL
K4ZIR9_PAEAL
K4ZQC1_PAEAL
K5B822_MYCHD
K5B8J1_MYCHD
K5VB76_PHACS
K5VC55_PHACS
K5X726_AGABU
K5XWU5_AGABU
K5YRH5_9PROT
K5YTD3_9PROT
K5YY86_9PROT
K6C3T1_9BACI
K6CC21_BACAZ
K6CZ83_9BACI
K6DB60_9BACI
K6DIM3_BACAZ
K6DJB8_BACAZ
K6E1Q8_BACAZ
K6H481_9GAMM
K6TAJ3_9CLOT
K6TL67_9CLOT
K6TSN1_9CLOT
K6UBX3_9CLOT
K6VBD3_9ACTN
K6VBE8_9APIC
K6VMR0_9ACTN
K6W6D7_9MICO
K6W6G7_9MICO
K6W7Y7_9ACTN
K6X1V9_9MICO
K6X6P8_9MICO
K6XME6_9ALTE
K6YDU6_9ALTE
K6YH27_9ALTE
K6YKK1_9ALTE
K6YNN2_9ALTE
K6YUJ1_9ALTE
K6Z3D3_9ALTE
K6Z4R2_9ALTE
K7AAY4_9ALTE
K7ABX0_9ALTE
K7ACK8_9ALTE
K7AWB0_9ALTE
K7EU69_PONAB
K7GA45_PELSI
K7GAM1_PELSI
K7GL02_PIG
K7H6I1_CAEJA
K7H6I2_CAEJA
K7IM55_NASVI
K7IRB6_NASVI
K7IT57_NASVI
K7LQC5_SOYBN
K7LTN0_SOYBN
K7S5V3_PROA4
K7SHW7_GLUOY
K7SLF6_PROA4
K7T2P2_9GAMM
K7T5W6_GLUOY
K7T8Y2_GLUOY
K7TN31_MAIZE
K7UCW8_MAIZE
K7W2F1_9NOST
K7X3C1_MYCHR
K8E264_CARML
K8E2U4_CARML
K8E6G4_CARML
K8EF41_CARML
K8GKC7_9CYAN
K8W0N5_PRORE
K8W811_9GAMM
K8WB23_PRORE
K8WBH3_9GAMM
K8WD89_9GAMM
K8WIK8_PRORE
K8WP48_9GAMM
K8WQA3_9GAMM
K8Z827_9ENTE
K9AQ16_9MICO
K9AR77_9MICO
K9AX09_9STAP
K9D5T5_9BURK
K9DIG8_9BURK
K9DYK0_9BURK
K9EQQ2_9LACT
K9EUP3_9ACTO
K9EVH5_9ACTO
K9F1Z0_9ACTO
K9F847_PEND2
K9FYY8_PEND2
K9GCN9_PEND2
K9GQH0_9PROT
K9P7N5_CYAGP
K9PKG7_9CYAN
K9Q407_9CYAN
K9QED5_9NOSO
K9QZ04_NOSS7
K9RCK2_9CYAN
K9RRV3_SYNP3
K9S4D5_9CYAN
K9SLJ1_9CYAN
K9SPE3_9SYNE
K9TD99_9CYAN
K9TTI1_9CYAN
K9UBN0_9CYAN
K9V833_9CYAN
K9VPV6_9CYAN
K9W156_9CYAN
K9WK59_9CYAN
K9WZE1_9NOST
K9XD14_9CHRO
K9XRG0_STAC7
K9YF96_HALP7
K9ZKI6_ANACC
L0A2R2_DEIPD
L0A6W2_DEIPD
L0DFP2_SINAD
L0DJQ7_SINAD
L0DUF0_THIND
L0DVW1_THIND
L0EAR0_THECK
L0EG56_THECK
L0ESS7_LIBCB
L0F733_DESDL
L0F8Y1_DESDL
L0F9E7_DESDL
L0FSR5_ECHVK
L0G084_ECHVK
L0GT53_9GAMM
L0GVH6_9GAMM
L0IUH6_9MYCO
L0J109_9MYCO
L0JGC3_PREDD
L0MCH6_SERMA
L0MEP7_SERMA
L0MNT8_SERMA
L0NCN3_9RHIZ
L0NDY1_9RHIZ
L0NFN8_9RHIZ
L0RWL7_MYCC1
L0WAN4_9GAMM
L0WF16_9GAMM
L0WGU1_9GAMM
L1IB49_GUITH
L1IDT9_GUITH
L1JM31_GUITH
L1JR34_GUITH
L1JV21_GUITH
L1KKQ6_9ACTN
L1L2N1_9ACTN
L1L5Z0_9ACTN
L1M1T7_PSEPU
L1M654_PSEPU
L1M7C3_PSEPU
L1MAG5_9BACT
L1MAK6_9BACT
L1MC82_9BACT
L1MD88_9CORY
L1MDP0_9BACT
L1MI35_9CORY
L1N7V9_9BACT
L1N8L5_9BACT
L1NK07_9NEIS
L1NTN7_9NEIS
L1NWZ6_9NEIS
L1NX64_9FLAO
L1P061_9FLAO
L1P9I2_9FLAO
L1Q5H0_9CLOT
L1QJ22_9CLOT
L2F7X3_9GAMM
L2F9A6_9GAMM
L2FWZ6_COLGN
L2G706_COLGN
L2G7K2_COLGN
L2GV17_VAVCU
L5JMW7_PTEAL
L5K328_PTEAL
L5KK61_PTEAL
L5LPX6_MYODS
L5N1P0_9BACI
L5N2F4_9BACI
L5N473_9BACI
L5N9T4_9BACI
L5NEZ8_9BACI
L7F5M3_9ACTN
L7FE48_9ACTN
L7JRB8_TRAHO
L7L913_9ACTN
L7LB55_9ACTN
L7LBY2_9ACTN
L7LES4_9ACTN
L7LK05_9ACTN
L7LN00_9ACTN
L7VVQ5_CLOSH
L7W175_NONDD
L7W392_NONDD
L7WBU9_NONDD
L7WDA6_NONDD
L8D3P4_9GAMM
L8D4V9_9GAMM
L8D8Q4_9GAMM
L8EIH9_STRRM
L8ENY2_STRRM
L8F0R8_STRRM
L8F108_STRRM
L8G8U4_PSED2
L8GA63_PSED2
L8H021_ACACA
L8HFH1_ACACA
L8HJL2_ACACA
L8J9P5_9GAMM
L8JFD8_9GAMM
L8JGW7_9BACT
L8JK83_9GAMM
L8JPK4_9BACT
L8JYQ3_9BACT
L8LQA0_9CHRO
L8M507_9CYAN
L8N5I9_9CYAN
L8TQB1_9MICC
L8TTS0_9MICC
L8X2J2_THACA
L8X4W3_THACA
L8Y012_9GAMM
L9J991_TUPCH
L9L394_TUPCH
L9PAX5_9BURK
L9PD93_9BURK
L9PK32_9BURK
L9U8P6_9GAMM
M0QL91_9ACTN
M0QMI0_9ACTN
M0QMU7_9ACTN
M0RFZ2_MUSAM
M0RJG6_MUSAM
M0S0R5_MUSAM
M0S510_MUSAM
M0T5V8_MUSAM
M0U837_MUSAM
M0V367_HORVD
M0V693_HORVD
M0V694_HORVD
M0WET2_HORVD
M0X4D4_HORVD
M1AAJ4_SOLTU
M1AAJ6_SOLTU
M1AED8_SOLTU
M1AWJ1_SOLTU
M1BDJ6_SOLTU
M1FBU8_9ALTE
M1FGX0_9ALTE
M1FHK7_9ALTE
M1LM34_9CLOT
M1LMZ9_9PROT
M1M209_9PROT
M1MNS7_9CLOT
M1MPZ9_9CLOT
M1MRX5_9CLOT
M1NME0_9CORY
M1NPF1_9CORY
M1P6H0_DESSD
M1PCH4_DESSD
M1PEG2_DESSD
M1URU7_CYAM1
M1V540_CYAM1
M1VH41_CYAM1
M1VYK1_CLAP2
M1W2J9_CLAP2
M1WCV8_CLAP2
M1WN52_DESPC
M1WUK4_DESPC
M1WZ02_9NOST
M1X4B5_9NOST
M1YMZ9_NITG3
M2LRQ0_BAUCO
M2NNV7_BAUCO
M2PU58_CERS8
M2RLH0_COCSN
M2RSK0_CERS8
M2S3H6_COCSN
M2STI4_COCH5
M2T5Y4_COCSN
M2TD37_9PROT
M2TR16_9PROT
M2TYM7_COCH5
M2UFS8_COCH5
M2WNG2_DOTSN
M2XYF1_9MICC
M2Y4E0_GALSU
M2Y5M4_GALSU
M2YCI8_9MICC
M2YXX1_PSEFD
M2ZWI9_STRMB
M3BXU8_STRMB
M3C2C6_STRMB
M3CDI7_STRMB
M3GFF6_LEPBO
M3GRW5_9LEPT
M3GU93_9LEPT
M3GUR6_LEPBO
M3H4L0_9LEPT
M3IJQ4_CANMX
M3K556_CANMX
M3TDC7_9ACTN
M3VB72_9ACTN
M3W854_FELCA
M3W8D6_FELCA
M3WIF1_FELCA
M3XI24_LATCH
M3XTQ6_MUSPF
M3YK32_MUSPF
M3ZBW2_NOMLE
M3ZC33_NOMLE
M3ZI97_XIPMA
M4AHY4_XIPMA
M4AQH8_XIPMA
M4BM80_HYAAE
M4BM81_HYAAE
M4C463_HYAAE
M4CR07_BRARP
M4CXX5_BRARP
M4E472_BRARP
M4EG15_BRARP
M4ESW8_BRARP
M4NBF4_9GAMM
M4R2X0_BIBTR
M4R792_BIBTR
M4RFK8_9BIFI
M4RID5_BIBTR
M4RSY4_9BIFI
M4RW77_9SPHN
M4SHE1_9SPHN
M4UAG6_9GAMM
M4UJ05_9GAMM
M4UNX5_9GAMM
M4V5Q0_9DELT
M4V6V8_9DELT
M4V8U9_9DELT
M4WR05_PSEDE
M4WVP7_PSEDE
M4X0J6_PSEDE
M4YMH5_9EURY
M4ZYW5_9ACTN
M5A2Q6_9ACTN
M5BUT5_THACB
M5DP39_9GAMM
M5DVD7_9GAMM
M5E850_9GAMM
M5EB94_MALS4
M5EUE4_9RHIZ
M5EV22_9RHIZ
M5FQ01_DACPD
M5G8V4_DACPD
M5J7P3_9LACO
M5J853_9LACO
M5QG70_9PSED
M5QMM7_9PSED
M5QZ67_9PSED
M5RMT7_9PLAN
M5T4K0_9PLAN
M5U8T6_9PLAN
M5W3S3_PRUPE
M5W4S2_PRUPE
M5WXI8_PRUPE
M6RG14_LEPIR
M6RNT4_LEPIR
M6T3I8_LEPIR
M6TDD2_LEPIR
M6TF41_LEPIR
M7ADK2_9ACTN
M7AQX4_9ACTN
M7AT69_CHEMY
M7MGC0_9FLAO
M7MGM0_9FLAO
M7MGP8_9FLAO
M7MJG9_9FLAO
M7MTP3_9MICC
M7MWQ6_9BACT
M7N1M0_9BACT
M7N3E3_9BACT
M7NF16_9MICC
M7NGS4_9BACL
M7NHV2_9BACL
M7NTT7_9GAMM
M7NW00_PNEMU
M7PDD6_9GAMM
M7SL30_EUTLA
M7T1Q8_EUTLA
M7U720_BOTF1
M7U844_BOTF1
M7V103_BOTF1
M7WTX9_RHOT1
M7X8W6_9BACT
M7X9T7_9BACT
M7XNZ4_RHOT1
M7XSQ5_9BACT
M7Z2N5_TRIUA
M7ZAE7_TRIUA
M8A011_TRIUA
M8DIV5_9BACL
M8EF00_9BACL
M9LRA8_PAEPP
M9LVX3_PSEA3
M9LWD8_PSEA3
M9M2V5_PAEPP
M9R6K0_9RHOB
M9RA16_9RHOB
M9SGC7_9EURY
M9WD45_9MOLU
M9WX13_MANHA
M9X8P1_MANHA
N0ARM0_9BACI
N0ATE2_9BACI
N0AUB7_9BACI
N0B0W2_9BACI
N0B1J9_9BACI
N0B6I2_9RHIZ
N0DXF8_9MICO
N0E2S1_9MICO
N1JBV2_BLUG1
N1JGF2_BLUG1
N1MIQ4_9SPHN
N1MTB5_9SPHN
N1PZZ1_DOTSN
N1QKA5_SPHMS
N1QNM3_SPHMS
N1R8Y9_FUSC4
N1RI56_FUSC4
N1V1N6_9MICC
N1VCB7_9MICC
N1ZAX8_9CLOT
N1ZS02_9LACO
N2A0A7_9LACO
N2ACD5_9LACO
N2AEU9_9FIRM
N2B207_9CLOT
N2BJG2_9ACTN
N2BTP0_9ACTN
N2BWD3_9ACTN
N2IT22_9PSED
N2J2J4_9PSED
N2J9Y6_9PSED
N4U903_FUSC1
N4UC62_FUSC1
N4UDP0_FUSC1
N4V454_COLOR
N4V6Z1_COLOR
N4VI28_COLOR
N4WNI4_9BACI
N6U9L4_9RHIZ
N6V1L3_9RHIZ
N6W7R3_9ALTE
N6WTA6_9ALTE
N6WTW0_9EURY
N6WUU5_9ALTE
N6X994_9ACTO
N6X9W6_9ACTO
N6XCF7_9RHOO
N6XGD2_9RHOO
N6XM11_9RHOO
N6YNV6_9RHOO
N6YT46_9RHOO
N6YVB6_9RHOO
N6YWL7_9RHOO
N8TEF4_ACIGI
N8TIK8_ACIGI
N8ZDG0_9GAMM
N8ZVV1_9GAMM
N9GL68_ACIHA
N9GVQ7_ACIHA
N9SQM0_9MOLU
N9UP72_9SPHN
N9VDZ1_9MOLU
N9VIX3_9GAMM
N9VNG9_9GAMM
N9VPL3_9GAMM
N9W428_9SPHN
N9WC66_9CLOT
N9WGY6_9CLOT
O25524_HELPY
O51684_BORBU
O53164_MYCTU
O53916_MYCTU
O83810_TREPA
O84352_CHLTR
P73758_SYNY3
Q01PN4_SOLUE
Q01Z03_SOLUE
Q026Z9_SOLUE
Q03BC4_LACC3
Q03CF3_LACC3
Q03DQ2_PEDPA
Q03H49_PEDPA
Q03PM2_LACBA
Q03TA9_LACBA
Q03UY4_LEUMM
Q03WY9_LEUMM
Q04E28_OENOB
Q07XZ4_SHEFN
Q081Z2_SHEFN
Q084W3_SHEFN
Q086D0_SHEFN
Q094X1_STIAD
Q0A5X3_ALKEH
Q0A6U7_ALKEH
Q0AHN2_NITEC
Q0AJ72_NITEC
Q0AMU0_MARMM
Q0AQB2_MARMM
Q0AR90_MARMM
Q0BQG4_GRABC
Q0BVQ4_GRABC
Q0BY41_HYPNA
Q0C2V6_HYPNA
Q0CAI1_ASPTN
Q0CHL8_ASPTN
Q0CMC1_ASPTN
Q0EWF4_9PROT
Q0F0F2_9PROT
Q0F292_9PROT
Q0FCZ9_9RHOB
Q0FGB9_9RHOB
Q0FMF0_PELBH
Q0FPH2_PELBH
Q0G0D4_9RHIZ
Q0K4D2_CUPNH
Q0K6E2_CUPNH
Q0KAE9_CUPNH
Q0PB84_CAMJE
Q0RCC6_FRAAA
Q0RH47_FRAAA
Q0RPN7_FRAAA
Q0S0G8_RHOJR
Q0S4S2_RHOJR
Q0SGW9_RHOJR
Q0TYW2_PHANO
Q0UM98_PHANO
Q0VMH3_ALCBS
Q0VSV9_ALCBS
Q0VSZ5_ALCBS
Q0WGT1_YERPE
Q10Z29_TRIEI
Q11GP9_CHESB
Q11PH1_CYTH3
Q11U02_CYTH3
Q11U84_CYTH3
Q126W5_POLSJ
Q12JC2_SHEDO
Q12M06_SHEDO
Q12MT2_SHEDO
Q12Q49_SHEDO
Q13JU3_BURXL
Q13TU9_BURXL
Q13Y17_BURXL
Q15N59_PSEA6
Q15V55_PSEA6
Q15WB6_PSEA6
Q15ZP4_PSEA6
Q164H2_ROSDO
Q16AV8_ROSDO
Q16RE9_AEDAE
Q16T85_AEDAE
Q17M52_AEDAE
Q180K4_PEPD6
Q188D7_PEPD6
Q189Y0_PEPD6
Q19554_CAEEL
Q1D3L9_MYXXD
Q1DEN3_MYXXD
Q1DEU5_MYXXD
Q1G8C8_LACDA
Q1GBD2_LACDA
Q1GEC9_RUEST
Q1GI29_RUEST
Q1GNF1_SPHAL
Q1GTM4_SPHAL
Q1H284_METFK
Q1IHR4_KORVE
Q1IKX0_KORVE
Q1IQ41_KORVE
Q1IZV3_DEIGD
Q1J126_DEIGD
Q1JVL9_DESAC
Q1JXN9_DESAC
Q1K459_DESAC
Q1K670_NEUCR
Q1LID3_CUPMC
Q1LMI8_CUPMC
Q1LN18_CUPMC
Q1MRG4_LAWIP
Q1MRU4_LAWIP
Q1MZN8_9GAMM
Q1N2J5_9GAMM
Q1N6P0_9GAMM
Q1NDT4_SPHSS
Q1NFF5_SPHSS
Q1NJ23_9DELT
Q1QJ64_NITHX
Q1QJB8_NITHX
Q1QKW9_NITHX
Q1QU85_CHRSD
Q1QUN1_CHRSD
Q1WV49_LACS1
Q1YGS8_AURMS
Q1YM25_AURMS
Q1YQQ8_9GAMM
Q1YQS0_9GAMM
Q1YY08_9GAMM
Q1Z038_9GAMM
Q1Z1W4_9GAMM
Q1Z333_9GAMM
Q1ZJY5_PHOAS
Q1ZLW3_PHOAS
Q1ZQ32_PHOAS
Q20306_CAEEL
Q215R5_RHOPB
Q216K1_RHOPB
Q21BE5_RHOPB
Q21KF8_SACD2
Q21NP9_SACD2
Q21WF8_RHOFT
Q22CX4_TETTS
Q24QT7_DESHY
Q24RU2_DESHY
Q24VM1_DESHY
Q24W27_DESHY
Q252C2_DESHY
Q26B72_FLABB
Q26BX7_FLABB
Q26FD0_FLABB
Q26FI5_FLABB
Q28L68_JANSC
Q28RC5_JANSC
Q29DF9_DROPS
Q29IA7_DROPS
Q2BI98_NEPCE
Q2BL04_NEPCE
Q2BLZ3_NEPCE
Q2C9W7_OCEGH
Q2C9Y6_OCEGH
Q2FYP2_STAA8
Q2G5T5_NOVAD
Q2G8N1_NOVAD
Q2GSL4_CHAGB
Q2GX89_CHAGB
Q2IGH0_ANADE
Q2IGP5_ANADE
Q2IJU9_ANADE
Q2J5Y3_FRASC
Q2JCE6_FRASC
Q2JDW5_FRASC
Q2JKT5_SYNJB
Q2K1U2_RHIEC
Q2K695_RHIEC
Q2KVV9_BORA1
Q2KZY8_BORA1
Q2LUI3_SYNAS
Q2NC93_ERYLH
Q2NQK4_SODGM
Q2NW00_SODGM
Q2R1J1_ORYSJ
Q2RU68_RHORT
Q2RW16_RHORT
Q2S9R3_HAHCH
Q2SFH4_HAHCH
Q2SHC3_HAHCH
Q2U8V1_ASPOR
Q2UG40_ASPOR
Q2UQX2_ASPOR
Q2W1B2_MAGSA
Q2W8D0_MAGSA
Q2W8Z6_MAGSA
Q2Y813_NITMU
Q2YAM9_NITMU
Q2YM29_BRUA2
Q2YN42_BRUA2
Q30QE7_SULDN
Q30R35_SULDN
Q30UA7_SULDN
Q312R4_DESAG
Q316U5_DESAG
Q31F75_THICR
Q31FS5_THICR
Q31GF4_THICR
Q31PP8_SYNE7
Q327K4_SHIDS
Q32B13_SHIDS
Q32I97_SHIDS
Q387W0_TRYB2
Q38BS9_TRYB2
Q38UF1_LACSS
Q38YX0_LACSS
Q39SC5_GEOMG
Q39SM9_GEOMG
Q39UB9_GEOMG
Q3A185_PELCD
Q3A2J5_PELCD
Q3A4U8_PELCD
Q3ICU3_PSEHT
Q3IGN6_PSEHT
Q3IHM7_PSEHT
Q3IJT6_PSEHT
Q3J0C3_RHOS4
Q3J2C9_RHOS4
Q3JAI7_NITOC
Q3SG73_THIDA
Q3SGE6_THIDA
Q3SME2_THIDA
Q3SPQ3_NITWN
Q3SS07_NITWN
Q3XZD2_ENTFC
Q3Y149_ENTFC
Q3Y302_ENTFC
Q46HT5_PROMT
Q478Z7_DECAR
Q47F35_DECAR
Q47K59_DECAR
Q47MS1_THEFY
Q47NQ6_THEFY
Q47SX0_THEFY
Q47XC5_COLP3
Q47Z70_COLP3
Q486A6_COLP3
Q489S3_COLP3
Q49XJ3_STAS1
Q4A6X0_MYCS5
Q4AAC4_MYCHJ
Q4BYU5_CROWT
Q4D939_TRYCC
Q4DEI4_TRYCC
Q4DRT5_TRYCC
Q4FVF1_PSYA2
Q4FVP7_PSYA2
Q4JU25_CORJK
Q4JVL6_CORJK
Q4JWW4_CORJK
Q4K3Y2_PSEF5
Q4K5S1_PSEF5
Q4KC20_PSEF5
Q4QDE1_LEIMA
Q4WNK5_ASPFU
Q4WRG0_ASPFU
Q4WU32_ASPFU
Q5A2T2_CANAL
Q5ABB0_CANAL
Q5B565_EMENI
Q5BB70_EMENI
Q5BET2_EMENI
Q5CWF9_CRYPI
Q5DZD9_VIBF1
Q5E1L1_VIBF1
Q5E7E4_VIBF1
Q5E8D3_VIBF1
Q5F6I5_NEIG1
Q5F8J2_NEIG1
Q5F8K8_NEIG1
Q5FIA4_LACAC
Q5FLH3_LACAC
Q5FP17_GLUOX
Q5FSW6_GLUOX
Q5GW04_XANOR
Q5HPF0_STAEQ
Q5KAU0_CRYNJ
Q5KJ82_CRYNJ
Q5L8J1_BACFN
Q5L9M9_BACFN
Q5LDR7_BACFN
Q5LED2_BACFN
Q5LQP2_RUEPO
Q5LW96_RUEPO
Q5M232_STRT2
Q5M3T4_STRT2
Q5M3V1_STRT2
Q5NE72_FRATT
Q5NMT1_ZYMMO
Q5NR47_ZYMMO
Q5NZA2_AROAE
Q5P4L7_AROAE
Q5P4R9_AROAE
Q5QW94_IDILO
Q5QX19_IDILO
Q5QXT3_IDILO
Q5WG59_BACSK
Q5WLW8_BACSK
Q5YU05_NOCFA
Q5YWV2_NOCFA
Q5Z091_NOCFA
Q5ZM62_CHICK
Q5ZUD6_LEGPH
Q5ZXM8_LEGPH
Q607G6_METCA
Q608X0_METCA
Q60CH9_METCA
Q62NH0_BACLD
Q63QF6_BURPS
Q63UP8_BURPS
Q650Z9_ORYSJ
Q65IP7_BACLD
Q65K59_BACLD
Q65M17_BACLD
Q65MK4_BACLD
Q65T63_MANSM
Q65WB6_MANSM
Q67QH3_SYMTH
Q6A792_PROAC
Q6A7I0_PROAC
Q6AES4_LEIXX
Q6AF27_LEIXX
Q6AK72_DESPS
Q6AK73_DESPS
Q6AL61_DESPS
Q6BIM3_DEBHA
Q6BJF1_DEBHA
Q6C754_YARLI
Q6C848_YARLI
Q6CX66_KLULA
Q6CYC6_KLULA
Q6CZU3_PECAS
Q6D098_PECAS
Q6D2T5_PECAS
Q6F264_MESFL
Q6F7C1_ACIAD
Q6FG15_ACIAD
Q6FM70_CANGA
Q6FWW6_CANGA
Q6K7R4_ORYSJ
Q6KH22_MYCMO
Q6LRD2_PHOPR
Q6LRK8_PHOPR
Q6LUG4_PHOPR
Q6LVD5_PHOPR
Q6MCG4_PARUW
Q6MDW1_PARUW
Q6ME24_PARUW
Q6MHB3_BDEBA
Q6MHH8_BDEBA
Q6MN48_BDEBA
Q6MNC7_BDEBA
Q6MUB9_MYCMS
Q6N0N2_RHOPA
Q6N3T4_RHOPA
Q6N5C2_RHOPA
Q6NFT3_CORDI
Q6NH57_CORDI
Q728L7_DESVH
Q73MB7_TREDE
Q73XL4_MYCPA
Q740H7_MYCPA
Q740Z4_MYCPA
Q74BE8_GEOSL
Q74CM9_GEOSL
Q74GS6_GEOSL
Q74HQ4_LACJO
Q753U3_ASHGO
Q757P4_ASHGO
Q7AQ80_MYCLE
Q7CTH7_AGRFC
Q7CZY2_AGRFC
Q7M7M0_WOLSU
Q7MH27_VIBVY
Q7MKS0_VIBVY
Q7MNL0_VIBVY
Q7MT03_PORGI
Q7MT09_PORGI
Q7N6L2_PHOLL
Q7N904_PHOLL
Q7N9C2_PHOLL
Q7NPF7_GLOVI
Q7NS50_CHRVO
Q7NSR0_CHRVO
Q7NUE2_CHRVO
Q7P5X2_FUSNV
Q7P7C4_FUSNV
Q7PQX1_ANOGA
Q7PV55_ANOGA
Q7Q040_ANOGA
Q7RBT7_PLAYO
Q7RZG5_NEUCR
Q7U496_SYNPX
Q7UFS2_RHOBA
Q7V3I6_PROMP
Q7V5C9_PROMM
Q7VBA1_PROMA
Q7VEA8_PROMA
Q7VHQ0_HELHP
Q7VKU6_HAEDU
Q7VP75_HAEDU
Q7VXJ7_BORPE
Q7VXP1_BORPE
Q814J7_BACCR
Q815R1_BACCR
Q81C48_BACCR
Q81D41_BACCR
Q81IV7_BACCR
Q81JM5_BACAN
Q81P68_BACAN
Q81VH6_BACAN
Q81X34_BACAN
Q81Z88_BACAN
Q829I5_STRAW
Q82CI2_STRAW
Q82TR8_NITEU
Q82X23_NITEU
Q832Z1_ENTFA
Q835G4_ENTFA
Q839Y2_ENTFA
Q83AE9_COXBU
Q83GB1_TROWT
Q84ZB2_ORYSJ
Q86IB7_DICDI
Q87KT9_VIBPA
Q87L28_VIBPA
Q87PJ7_VIBPA
Q87S73_VIBPA
Q87WE9_PSESM
Q881W6_PSESM
Q88B81_PSESM
Q88IR3_PSEPK
Q88Q24_PSEPK
Q88RD6_PSEPK
Q891F0_CLOTE
Q897Y2_CLOTE
Q897Y9_CLOTE
Q89FL4_BRADU
Q89MK9_BRADU
Q89MS4_BRADU
Q8A651_BACTN
Q8A8C5_BACTN
Q8A8I1_BACTN
Q8CXN2_OCEIH
Q8DMX1_STRR6
Q8DQG6_STRR6
Q8DRR0_STRMU
Q8DWP4_STRA5
Q8DZQ0_STRA5
Q8E059_STRA5
Q8EBN7_SHEON
Q8EE64_SHEON
Q8EGB5_SHEON
Q8EIF4_SHEON
Q8EM09_OCEIH
Q8ESE1_OCEIH
Q8ET71_OCEIH
Q8EW48_MYCPE
Q8F013_LEPIN
Q8F1G3_LEPIN
Q8FN00_COREF
Q8FT92_COREF
Q8G3R6_BIFLO
Q8G6F3_BIFLO
Q8IIE9_PLAF7
Q8NMW0_CORGL
Q8NQ84_CORGL
Q8PCN6_XANCP
Q8RE28_FUSNN
Q8RHD5_FUSNN
Q8T6B8_DICDI
Q8U559_AGRFC
Q8XK97_CLOPE
Q8XP29_CLOPE
Q8XVB8_RALSO
Q8XZE8_RALSO
Q8Y3S2_LISMO
Q8Y770_LISMO
Q8YPL1_NOSS1
Q8ZJU9_SALTY
Q8ZLL2_SALTY
Q8ZQN0_SALTY
Q92NJ9_RHIME
Q931C7_RHIME
Q97DY1_CLOAB
Q97F07_CLOAB
Q984M8_RHILO
Q98J99_RHILO
Q98K72_RHILO
Q98PN2_MYCPU
Q99XH2_STRP1
Q99ZJ5_STRP1
Q99ZX9_STRP1
Q9A6E6_CAUCR
Q9A9I2_CAUCR
Q9CBL2_MYCLE
Q9CGN4_LACLA
Q9CJA0_LACLA
Q9CJC5_LACLA
Q9CKM9_PASMU
Q9CNK4_PASMU
Q9HTU2_PSEAE
Q9HVJ1_PSEAE
Q9I2E0_PSEAE
Q9JZ89_NEIMB
Q9JZ98_NEIMB
Q9K112_NEIMB
Q9KBA3_BACHD
Q9KRW4_VIBCH
Q9KU31_VIBCH
Q9L244_STRCO
Q9PBL1_XYLFA
Q9PET4_XYLFA
Q9RJ28_STRCO
Q9RX40_DEIRA
Q9VW13_DROME
Q9VXR5_DROME
Q9ZE86_RICPR
R0ETV6_9BRAS
R0GDI0_9BRAS
R0GPJ9_9BRAS
R0GZ43_9BRAS
R0K0B8_SETT2
R0KJ15_SETT2
R0KJT3_SETT2
R1B5J4_EMIHU
R1BR52_EMIHU
R1BT26_EMIHU
R1C1K9_EMIHU
R1E6G9_EMIHU
R1ED26_BOTPV
R1F996_EMIHU
R1G6W1_BOTPV
R2PUR0_9ENTE
R2QB59_9ENTE
R2QC64_9ENTE
R2QH46_9ENTE
R2QND0_9ENTE
R2QQJ8_9ENTE
R2RH40_9ENTE
R2RLH1_9ENTE
R2SEC2_9ENTE
R2SJD6_9ENTE
R2SNC2_9ENTE
R2SXK9_9ENTE
R3W3Z8_9ENTE
R3W7U1_9ENTE
R3WCA0_9ENTE
R3WIS0_9ENTE
R3WMZ2_9ENTE
R4I1E2_9GAMM
R4K4W4_CLOPA
R4K7Z0_CLOPA
R4K9P8_CLOPA
R4KJS6_9FIRM
R4L631_9ACTN
R4LF45_9ACTN
R4SPK0_AMYOR
R4SV37_AMYOR
R4SWI0_AMYOR
R4TFU8_AMYOR
R4UHY5_9MOLU
R4V686_9GAMM
R4VLQ4_9GAMM
R4X9H8_TAPDE
R4XCR2_TAPDE
R4XKZ1_TAPDE
R4YLU7_OLEAN
R4YN09_OLEAN
R4YR99_OLEAN
R4YSF0_OLEAN
R4Z0C5_9ACTN
R4Z173_9ACTN
R5ABN9_9FIRM
R5AHL6_9CLOT
R5AIQ4_9FIRM
R5APX7_9BACT
R5AUK4_9BACE
R5AUU9_9BACT
R5AVT3_9FIRM
R5AYF2_9BACT
R5B376_9BACE
R5B5J9_9BACE
R5BBH2_9BACE
R5BD68_9FIRM
R5BZE1_9FIRM
R5C279_9BACE
R5C3D9_9BACE
R5C4L4_9FIRM
R5C7F7_9BACE
R5C9K2_9BACT
R5CAW0_9BACE
R5CF35_9FIRM
R5CHN4_9BACT
R5CSD2_9FIRM
R5CUA9_9BACT
R5CUU8_9BACT
R5D395_9FIRM
R5D5F1_9FIRM
R5DTC1_9FIRM
R5E1N4_9FIRM
R5E608_9BURK
R5EG06_9FIRM
R5EJ49_9FIRM
R5EYU3_9GAMM
R5EZ75_9CLOT
R5F4A1_9CLOT
R5F578_9CLOT
R5FAB2_9BACT
R5FNP5_9ACTN
R5FP49_9BACT
R5FPG7_9ACTN
R5FX87_9FIRM
R5FYL9_9ACTN
R5G3J8_9PORP
R5GET3_9BACT
R5GSC6_9BACT
R5GTV5_9BACT
R5GU43_9FIRM
R5GXG1_9FIRM
R5GXJ1_9FIRM
R5HCE1_9MOLU
R5HEY8_9FIRM
R5HFV3_9SPIR
R5HH59_9MOLU
R5HMS1_9FIRM
R5HNK8_9FIRM
R5HU00_9FIRM
R5HVT3_9FIRM
R5HWS0_9FIRM
R5HXZ5_9FIRM
R5HZA2_9FIRM
R5HZA4_9BACT
R5I6Z7_9PORP
R5IGC9_9PORP
R5IHZ3_9CLOT
R5IMT1_9CLOT
R5IQJ2_9PORP
R5IRA2_9PORP
R5IY14_9FIRM
R5J4J5_9CLOT
R5J9M5_9BACE
R5JAH1_9CLOT
R5JAP1_9FIRM
R5JEG2_9FIRM
R5JKJ0_9BACE
R5JMP8_9FIRM
R5JP16_9FIRM
R5JTW2_9BACE
R5JU90_9BACE
R5JZI1_9CLOT
R5JZM9_9CLOT
R5K1A5_9CLOT
R5K1S7_9BACE
R5K3D7_9CLOT
R5KJG9_9BACT
R5KS03_9CLOT
R5KXI3_9CLOT
R5KXT2_9BACT
R5L0S3_9CLOT
R5L923_9FIRM
R5L9A8_9FIRM
R5LUB3_9SPIR
R5LYD0_9FIRM
R5M3C9_9MOLU
R5M3Y0_9MOLU
R5M9M3_9BACE
R5MGK6_9FIRM
R5N2K0_9FIRM
R5N7D8_9CLOT
R5N8C4_9FIRM
R5NEZ4_9BACT
R5NFT0_9BACT
R5NKK6_9FIRM
R5NNJ5_9FIRM
R5NQR3_9FIRM
R5NU64_9BACT
R5NU70_9BACT
R5NUG6_9BACT
R5P0T1_9BACT
R5P0X3_9CLOT
R5P579_9BACT
R5P9S4_9BACT
R5PFN0_9BACT
R5PGU0_9CLOT
R5PHY7_9BACT
R5PP41_9CLOT
R5PP60_9BACT
R5PVC2_9FIRM
R5PYW9_9BACT
R5Q134_9BACT
R5Q8L8_9PROT
R5QCA6_9FIRM
R5QGB8_9FIRM
R5QIN4_9FIRM
R5QJR1_9PROT
R5QK44_9FIRM
R5QQY0_9PROT
R5QUJ8_9FIRM
R5QX82_9PROT
R5QZJ1_9FIRM
R5R680_9FIRM
R5R8L8_9FIRM
R5RUT2_9FIRM
R5SC39_9BACE
R5SH54_9FIRM
R5SHM9_9CLOT
R5SW03_9GAMM
R5T866_9CLOT
R5TEE8_9CLOT
R5TGC2_9CLOT
R5TH62_9FIRM
R5THB4_9FIRM
R5TI70_9CLOT
R5TKF4_9FIRM
R5TL80_9CLOT
R5TM84_9CLOT
R5TPA9_9FIRM
R5TWR2_9FIRM
R5U7Y9_9BACE
R5U9J7_9FIRM
R5UAZ4_9FIRM
R5UFA0_9BACE
R5UNE3_9FIRM
R5UQW3_9FIRM
R5UVJ3_9BACE
R5UWV6_9BACT
R5V1C4_9FIRM
R5V3E9_9BACT
R5V5J9_9FIRM
R5V9I0_9BACT
R5VCQ9_9BACT
R5VKU7_9BACE
R5VRQ9_9FIRM
R5VRT0_9FIRM
R5VSV9_9FIRM
R5VXW1_9BACE
R5VY56_9BACE
R5W5U5_9CLOT
R5W8C6_9FIRM
R5WDZ5_9BACT
R5X2U7_9BACT
R5X976_9FIRM
R5XB51_9FIRM
R5XIR8_9FIRM
R5XJN1_9CLOT
R5XL60_9FIRM
R5XME5_9CLOT
R5XRZ2_9PROT
R5Y0C7_9FIRM
R5Y0D2_9CLOT
R5Y8E8_9MOLU
R5YBA3_9FIRM
R5YBH5_9BACE
R5YF45_9FIRM
R5YG67_9FIRM
R5YNM3_9FIRM
R5YRP2_9FIRM
R5YWG8_9BACE
R5Z1I0_9CLOT
R5Z9J0_9CLOT
R5ZFY5_9ACTN
R5ZRP6_9BACT
R5ZSW3_9CLOT
R6A685_9BACT
R6AJR6_9CLOT
R6ANH8_9BACT
R6APU2_9BACT
R6AWP8_9BACT
R6AX99_9BACT
R6B466_9BACT
R6BKL3_9CLOT
R6BRV3_9BACT
R6BSU3_9BACT
R6BTT5_9FIRM
R6BXR4_9CLOT
R6BYJ1_9CLOT
R6C0C4_9BACT
R6C5K5_9BACT
R6C9H3_9CLOT
R6CDN1_9FIRM
R6CJI1_9BACE
R6CNJ4_9BACE
R6CVC5_9CLOT
R6CXX1_9BACE
R6DGC9_9BACE
R6DJR6_9BACE
R6DNG3_9BACE
R6DNP4_9FIRM
R6DR75_9CLOT
R6DZQ1_9BACT
R6E544_9FIRM
R6EA25_9FIRM
R6EB13_9BACE
R6EDP0_9BACT
R6EF99_9FIRM
R6EI81_9FIRM
R6EK04_9FIRM
R6EM31_9FIRM
R6EMP4_9FIRM
R6EX75_9BACT
R6EYS0_9BACT
R6EZB2_9FIRM
R6F879_9BACT
R6FEF8_9BACE
R6FEV1_9BACE
R6FIN0_9FIRM
R6FQ70_9BACE
R6FV94_9CLOT
R6GAP9_9FIRM
R6GB58_9FIRM
R6GIC5_9FIRM
R6GPI5_9CLOT
R6GYQ4_9FIRM
R6H2H5_9FIRM
R6H4G2_9FIRM
R6H911_9ACTN
R6HEI4_9CLOT
R6HLU4_9ACTN
R6HMB3_9ACTN
R6HMS5_9FIRM
R6HXL0_9FIRM
R6HY96_9PROT
R6I2K9_9FIRM
R6IB61_9FIRM
R6IMU6_9FIRM
R6IS72_9PROT
R6J4X4_9PROT
R6JF98_9CLOT
R6JP94_9CLOT
R6JTI5_9CLOT
R6JZH1_9CLOT
R6JZY8_9FIRM
R6KL67_9BACE
R6KNP1_9CLOT
R6L4M3_9FIRM
R6L9J6_9FIRM
R6LFV6_9BACE
R6LLK8_9FIRM
R6LLS0_9FIRM
R6LRI7_9FIRM
R6LWA8_9FIRM
R6LYW2_9CLOT
R6MDE6_9BACE
R6MGL6_9BACE
R6MRH9_9BACE
R6MSN9_9CLOT
R6MVF9_9BACE
R6N333_9CLOT
R6N7Y9_9FIRM
R6NC70_9FIRM
R6NKB1_9CLOT
R6NRH5_9FIRM
R6PA89_9FIRM
R6PBF3_9CLOT
R6PJE3_9CLOT
R6PRU9_9FIRM
R6PSR6_9FIRM
R6PSZ2_9CLOT
R6PWX1_9BACT
R6Q6Z1_9BACT
R6QFS1_9FIRM
R6QIH7_9FIRM
R6QJ41_9FIRM
R6QKC3_9FIRM
R6QRP8_9FIRM
R6QSY8_9BACT
R6R074_9FIRM
R6R2J4_9CLOT
R6RK98_9FIRM
R6RNG1_9CLOT
R6RSQ5_9CLOT
R6RVF9_9FIRM
R6RZQ2_9BACE
R6RZY7_9FIRM
R6S0P9_9BACE
R6S0W8_9BACE
R6S637_9BACE
R6SJC3_9FIRM
R6SVF4_9FIRM
R6SVJ7_9BACE
R6SZC8_9BACE
R6T0B5_9CLOT
R6T722_9BACE
R6TAU3_9STAP
R6TF27_9FIRM
R6TUP0_9FIRM
R6TUU2_9FIRM
R6TWE3_9CLOT
R6TZL3_9CLOT
R6UB33_9CLOT
R6UJ26_9CLOT
R6UPJ1_9FIRM
R6UVI1_9FIRM
R6V3G0_9FIRM
R6VLG1_9BACT
R6VLK5_9BACT
R6VPE8_9FIRM
R6VWB4_9BACT
R6W200_9BACT
R6W957_9FIRM
R6W9E8_9BACT
R6WE31_9BACT
R6WLR9_9BACT
R6WQ15_9BACT
R6WQY3_9BACT
R6WTE9_9PORP
R6WZQ9_9CLOT
R6X537_9PORP
R6XCS5_9BACT
R6XG06_9BACT
R6XGD4_9BACT
R6XN58_9FIRM
R6XUA4_9BACT
R6XWJ6_9FIRM
R6XY88_9CLOT
R6Y116_9CLOT
R6Y983_9FIRM
R6YGW7_9BACT
R6YM12_9BACE
R6YM88_9BACT
R6YT16_9FIRM
R6YTF0_9FIRM
R6YTF7_9BACE
R6YUW7_9BACE
R6YYE9_9CLOT
R6YYK5_9BACE
R6Z192_9CLOT
R6Z3U6_9BACT
R6Z950_9ACTN
R6ZB40_9CLOT
R6ZEE7_9ACTN
R6ZLK0_9BACE
R7A038_9FIRM
R7A0R5_9FIRM
R7A201_9CLOT
R7AAN8_9BACE
R7ACE3_9BACE
R7AHA5_9ACTN
R7AKJ5_9ACTN
R7AV76_9FIRM
R7B4N7_9BACE
R7B546_9CLOT
R7B5I8_9ACTN
R7BCV3_9FIRM
R7BJ77_9FIRM
R7BJA1_9FIRM
R7BPJ7_9ACTN
R7C0W7_9BURK
R7C3E2_9BURK
R7C8Z3_9CLOT
R7CJE0_9FIRM
R7CM71_9FIRM
R7CUJ4_9BACE
R7CY43_9BACE
R7D065_9BACE
R7D2T5_9ACTN
R7D3H1_9ACTN
R7D6X3_9FIRM
R7DFL8_9PORP
R7DG13_9PORP
R7DKF1_9PORP
R7DMF6_9BACE
R7DQ66_9FIRM
R7DR62_9FIRM
R7E020_9BACE
R7EB67_9BACE
R7EIK4_9BACE
R7ESB0_9BACE
R7EUE7_9FIRM
R7EX88_9BACT
R7F0C0_9BACI
R7F1W0_9BACI
R7F3P0_9BACT
R7F573_9CLOT
R7FBK3_9FIRM
R7FD14_9CLOT
R7FDB9_9FIRM
R7FIG2_9CLOT
R7FMG1_9CLOT
R7FPY9_9CLOT
R7FQV0_9FIRM
R7FW77_9PROT
R7G326_9FIRM
R7G3C9_9PROT
R7GBP3_9CLOT
R7GE37_9CLOT
R7GFU5_9CLOT
R7GHG7_9CLOT
R7GJ49_9CLOT
R7GMZ0_9FIRM
R7H8E2_9FIRM
R7HBY2_9FIRM
R7HDZ1_9MOLU
R7HIY3_9FIRM
R7HKI1_9BACT
R7HNZ7_9BACT
R7HQF1_9BACT
R7HTF2_9CLOT
R7HTZ2_9BACT
R7I3J5_9CLOT
R7ICT0_9FIRM
R7IP32_9FIRM
R7IXA8_9FIRM
R7IXI1_9CLOT
R7J1V5_9BACT
R7J2I3_9BACT
R7J9C8_9FUSO
R7JDV6_9PORP
R7JFS7_9BACT
R7JK36_9BACT
R7JMF2_9PORP
R7JSK1_9FIRM
R7JTE9_9FIRM
R7JX82_9CLOT
R7KEV4_9CLOT
R7L5J1_9CLOT
R7L987_9CLOT
R7LEA1_9BACT
R7LIK0_9BACT
R7LIX3_9BACT
R7LJ06_9BACT
R7MC75_9CLOT
R7ME24_9CLOT
R7MQI1_9FIRM
R7MRH5_9FIRM
R7N1E9_9FIRM
R7N574_9FIRM
R7N636_9FIRM
R7NAE3_9FIRM
R7NF04_9MOLU
R7NHZ7_9BACE
R7NRZ9_9BACE
R7NUH1_9BACE
R7P7E2_9BACT
R7P884_9CLOT
R7PA70_9BACT
R7PT40_9FIRM
R7QTS0_9FIRM
R7R5G1_9FIRM
R7R6W7_9FIRM
R7RUP1_9CLOT
R7S9H7_TREMS
R7SCC0_TREMS
R7SRT6_DICSQ
R7T198_DICSQ
R7WIH1_9NOCA
R7WII5_9NOCA
R7WMF0_9NOCA
R7XSN9_9ACTN
R7XX64_9ACTN
R7Y0V6_9ACTN
R7YI88_CONA1
R7YY73_CONA1
R7ZP06_9BACT
R7ZPN2_9BACT
R7ZR81_9BACT
R7ZTA0_9BACT
R8APS8_PLESH
R8ASV6_PLESH
R8ATT1_PLESH
R8BHD1_TOGMI
R8BUT6_TOGMI
R8BVM9_TOGMI
R8VZ25_9CLOT
R9ADY4_WALI9
R9AIV8_9GAMM
R9AJV1_9GAMM
R9GQI9_9SPHI
R9GVM7_9SPHI
R9GWL3_9SPHI
R9IKS1_9FIRM
R9ILC3_9FIRM
R9IMJ8_9FIRM
R9IR59_9FIRM
R9JHD4_9FIRM
R9JHY4_9FIRM
R9JJ74_9FIRM
R9JUZ3_9FIRM
R9K1H2_9FIRM
R9K6N6_9FIRM
R9KND4_9FIRM
R9KNV8_9FIRM
R9KRF5_9FIRM
R9L163_9FIRM
R9LQE2_9FIRM
R9M225_9FIRM
R9MAQ0_9FIRM
R9MCY0_9FIRM
R9MR49_9FIRM
R9N1F5_9FIRM
R9NFE8_9FIRM
R9P317_PSEHS
R9P672_PSEHS
R9PIV4_AGAAL
R9PLX9_AGAAL
R9PNE8_AGAAL
R9T631_9EURY
S0DNN5_GIBF5
S0DSK6_GIBF5
S0EBC7_GIBF5
S0F048_CHTCT
S0FFH9_9FIRM
S0FHA7_9FIRM
S0FS06_9DELT
S0FTY6_9FIRM
S0FZ54_9DELT
S0G5C2_9DELT
S0GIX9_9PORP
S0GJ11_9PORP
S0GMQ7_9PORP
S0GS69_9PORP
S0GU31_9PORP
S0J8D1_9FIRM
S0JBZ9_9ENTE
S0JF18_9ENTE
S0KFH9_9ENTE
S0KG43_9ENTE
S0KVB1_9ENTE
S0KZQ7_9ENTE
S0L3Z5_ENTAV
S0NMU4_9ENTE
S0P231_9ENTE
S0P724_9ENTE
S0S4P3_ENTAV
S0S8Y8_ENTAV
S1NBY3_9ENTE
S1QZY8_9ENTE
S2D310_9BACT
S2DM67_9BACT
S2DMM8_9BACT
S2J5U0_MUCC1
S2JC08_MUCC1
S2KDV6_9GAMM
S2KKM0_MUCC1
S2KVY9_9FIRM
S2L8Y1_9GAMM
S2W0V8_9ACTN
S2W2M6_9ACTN
S2XHE6_9BACL
S2XIK3_9BACL
S2XPI5_9BACL
S2Y0J9_9ACTN
S2Y1J0_9BACL
S2YDQ5_9ACTN
S3BPP6_OPHP1
S3C814_OPHP1
S3CUW7_OPHP1
S3DAB9_GLAL2
S3ECP5_GLAL2
S3KIW9_TREMA
S3L1A4_TREMA
S3MRU1_9GAMM
S3NNN9_9GAMM
S3WV74_9ACTN
S3X4H8_9ACTN
S3X893_9ACTN
S3XBJ8_9PROT
S3Z154_9MICO
S3Z4I6_9MICO
S3Z7F1_9ACTN
S3ZDY1_9ACTN
S3ZM01_9ACTN
S3ZN25_9ACTN
S4DHC2_ENTFL
S4G9P4_GARVA
S4GA21_GARVA
S4GGX9_GARVA
S4MA63_CHLPS
S4XHX6_SORCE
S4XJG5_SORCE
S4XJH8_SORCE
S4XLW6_SORCE
S4XQ24_SORCE
S5LXL3_9MOLU
S5MD96_9MOLU
S5QWK5_9STRE
S5R076_9STRE
S5R7A6_9STRE
S5TJ22_9CORY
S5TL12_9CORY
S5VGH7_STRC3
S5VJV3_STRC3
S5YCP6_PARAH
S5YQW2_PARAH
S5ZVB3_9SPIO
S6A0Y1_9SPIO
S6A4I7_9SPIO
S6A9I6_9PROT
S6AGQ6_9PROT
S6AKP2_PSERE
S6APW4_PSERE
S6BC66_PSERE
S6BXN7_9ACTN
S6C6A8_9ACTN
S6CFG8_9GAMM
S6CGW4_9GAMM
S6E868_ZYGB2
S6EV99_AVIPA
S6F4E2_ZYGB2
S6FCD6_9CLOT
S6FFM2_AVIPA
S6FKI0_9CLOT
S6FKL6_9CLOT
S6GCA4_9GAMM
S6GE77_9GAMM
S6GFS2_9GAMM
S6GKF3_9GAMM
S6GLQ2_9GAMM
S6HEF6_9GAMM
S6HQB5_9GAMM
S6J9P9_9PSED
S6K547_9PSED
S6KXN9_9PSED
S7IKX2_CHLPS
S7MNP3_MYOBR
S7PZ87_MYOBR
S7QFX3_GLOTA
S7S155_GLOTA
S7TBK4_9DELT
S7TPD7_DESML
S7TQ57_DESML
S7TTT3_9DELT
S7U019_9DELT
S7UQ41_9DELT
S7VLI9_9FLAO
S7VU10_9FLAO
S7VY70_9FLAO
S7X961_9FLAO
S7XK62_SPRLO
S7ZTQ9_PENO1
S7ZVH3_PENO1
S8A035_DACHA
S8AJ49_DACHA
S8AUD2_PENO1
S8BVR7_DACHA
S8CTX3_9LAMI
S8CW85_CLOBO
S8CZ54_9LAMI
S8DAP6_9LAMI
S8DZW0_FOMPI
S8FDW7_9BACT
S8FRF9_FOMPI
S8GS55_9BACT
S9P886_9DELT
S9QFQ5_9DELT
S9QMN6_9RHOB
S9QQ28_9RHOB
S9QQL2_9RHOB
S9QTL9_9DELT
S9R3Z5_9RHOB
S9RM64_9RHOB
S9U841_9TRYP
S9UDN2_9TRYP
S9UEV0_9TRYP
S9V046_9TRYP
S9VQ31_9TRYP
S9W1B2_9TRYP
S9W530_9TRYP
S9W6S3_SCHCR
S9WDT3_9TRYP
S9WHV9_CAMFR
S9WWK2_9TRYP
S9X783_SCHCR
S9X7I0_SCHCR
S9Y4M3_CAMFR
S9YWK3_CAMFR
S9ZVA1_9RHOO
T0AMY8_9RHOO
T0BSH3_ALIAG
T0BTR3_ALIAG
T0BZ36_9DELT
T0CC57_9DELT
T0CHL5_9DELT
T0CIR2_9DELT
T0D362_CLOSO
T0D3Z2_CLOSO
T0E6M2_CLOSO
T0GBL6_9SPHN
T0H703_9SPHN
T0H7L8_9SPHN
T0H7V7_9SPHN
T0HNE8_9SPHN
T0I1K2_9SPHN
T0IVY1_9SPHN
T0JU51_COLGC
T0KFY7_9SPHN
T0KGC4_COLGC
T0KYT2_COLGC
T0MG80_9MICR
T0MUR9_9CLOT
T0N7A5_9CLOT
T0NBC6_9CLOT
T0NYX6_PHOTE
T0P1U8_PHOTE
T0PIX2_9CLOT
T0QAX4_PHOTE
T0QRN8_PHOTE
T0R9H2_9STRA
T0RAX9_9DELT
T0RCD5_9DELT
T0RF19_9STRA
T0RG49_9DELT
T0RKK0_9DELT
T0RLJ7_9STRA
T0RMC9_9DELT
T0RRR0_9STRA
T0RRW4_9DELT
T0RU54_9DELT
T0RXF8_9DELT
T0RXU3_9STRA
T0RY57_9DELT
T0S6M3_9STRA
T0SC00_9DELT
T0STP9_9DELT
T0T678_9DELT
T0TXH5_9STRE
T0U8Q0_9ENTE
T0VBT4_9STRE
T0VF36_9ENTE
T0VKX7_9ENTE
T1CW33_9HELI
T1FNC3_HELRO
T1FRZ2_HELRO
T1GD47_MEGSC
T1HZ13_RHOPR
T1J795_STRMM
T1JK48_STRMM
T1JMV1_STRMM
T1KTB4_TETUR
T1KZZ4_TETUR
T1L1Q7_TETUR
T1ZDP3_STRIT
T1ZFQ1_STRIT
T1ZHL1_STRIT
T2GFJ6_DESGI
T2KI97_9FLAO
T2KJI7_9FLAO
T2KK90_9FLAO
T2KLW5_9FLAO
T5AC51_OPHSC
T5AJX7_OPHSC
U1F8M1_9ACTN
U1F9B2_9ACTN
U1GHB2_ENDPU
U1GXF7_TRESO
U1HHN1_ENDPU
U1J922_9GAMM
U1JIU7_9GAMM
U1KJC5_9GAMM
U1KPK6_9GAMM
U1LE51_9MICO
U1LTK2_9MICO
U1MNC5_9MICO
U1QUA7_9BIFI
U1R830_9BIFI
U1REN7_9ACTO
U1RJY4_9ACTO
U1ZNE9_9BURK
U1ZQA5_9BURK
U1ZUE8_9PSED
U1ZUL9_9PSED
U2AW89_9CLOT
U2B6J8_9PSED
U2CT51_9FIRM
U2CTQ0_9CLOT
U2CVH1_9FIRM
U2D7E8_CLOS4
U2DAZ2_9FIRM
U2DRS9_9BACT
U2DY04_9BACT
U2DY19_9BACT
U2EFK2_9FIRM
U2EIZ2_9GAMM
U2HBL6_9SPHI
U2HGZ2_9SPHI
U2HW75_9SPHI
U2JCM8_9STRE
U2KH83_9STRE
U2KNE7_TRELE
U2KPS5_TRELE
U2KVS4_9FIRM
U2KXT9_9FIRM
U2L1C8_TRESO
U2LBF6_9BACT
U2MXN2_9BACT
U2NIE1_9CLOT
U2P4T1_9BACT
U2P7F9_9BACT
U2PPK3_9CLOT
U2PT16_9ACTN
U2Q0Y3_9CLOT
U2QGL8_9BACT
U2QUM3_9ACTN
U2R3Q2_LEIAQ
U2RKJ6_9FUSO
U2RPC5_LEIAQ
U2S8N0_9FIRM
U2T134_9FUSO
U2TFU0_9ACTN
U2THH6_9FIRM
U2TXS3_9ACTN
U2U0P0_9ACTN
U2V5H3_9ACTN
U2V636_9ACTN
U2V9A2_9ACTN
U2XJ01_9MICO
U2XJJ0_9MICO
U2YJX1_9SPHN
U2YPS5_9MICO
U2YR43_9CAUL
U2ZLX1_PSEAC
U2ZRS2_9SPHN
U2ZVM7_VIBPR
U2ZZI0_VIBPR
U3A999_9VIBR
U3AE81_9VIBR
U3AMV8_9VIBR
U3AQS0_9VIBR
U3ATQ7_9VIBR
U3AZ42_9CAUL
U3B4M3_9VIBR
U3B4X0_PSEAC
U3B584_9VIBR
U3B835_PSEAC
U3BCZ5_VIBPR
U3BF13_VIBPR
U3BNL2_VIBPR
U3CRL6_9VIBR
U3GUY4_9CORY
U3GVX7_9CORY
U3IHR3_ANAPL
U3INV7_ANAPL
U3JZX9_FICAL
U3KFH5_FICAL
U3TWF5_9ENTR
U3U627_9ENTR
U4JUP1_9VIBR
U4K1T6_9VIBR
U4KFF8_9VIBR
U4KKV6_ACHPJ
U4KKY5_ACHPJ
U4KNA3_9MOLU
U4KT68_9MOLU
U4L8C0_PYROM
U4LC06_PYROM
U4LUZ7_PYROM
U4TIR6_9LACO
U4TNL3_9LACO
U4TQB2_9LACO
U4UDU9_DENPD
U4V0C0_9RHOB
U4V4Q6_9RHOB
U5BKC4_9BACT
U5BY92_9BACT
U5BZ05_9BACT
U5DM63_9CHRO
U5EAH9_NOCAS
U5ECS0_NOCAS
U5EJ63_NOCAS
U5H847_USTV1
U5H977_USTV1
U5L4N9_9BACI
U5L5B3_9BACI
U5L7P0_9BACI
U5LAB5_9BACI
U5MKQ0_CLOSA
U5MSJ6_CLOSA
U5N5E3_9BURK
U5Q4Z8_9BACT
U5Q6T9_9BACT
U5Q705_9BACT
U5QN49_9CYAN
U5RWY7_9CLOT
U5S6L1_9LACT
U5SB38_9LACT
U5VSH5_9ACTN
U5VXI5_9ACTN
U5WKS0_MYCKA
U5WXB5_MYCKA
U5X0S3_MYCKA
U6B8V5_9RHIZ
U6GFR7_EIMAC
U6KNI1_EIMTE
U6MFL1_EIMMA
U6MRD7_9EIME
U6PJY7_HAECO
U6Q087_HAECO
U7D9N7_9BACT
U7GM81_9RHOB
U7L8I8_9CORY
U7LEF2_9CORY
U7LFJ0_9CORY
U7MJ53_9CORY
U7MMZ0_9CORY
U7MV33_9CORY
U7NYY0_9GAMM
U7PB17_9GAMM
U7PP11_SPOS1
U7PZP8_SPOS1
U7Q5Z0_SPOS1
U7U838_9BURK
U7U9E6_9BURK
U7UDJ3_9FIRM
U7UDY9_9FIRM
U7V900_9FUSO
U7VAG9_9FUSO
U7VCC7_9FUSO
U9SH35_RHIID
U9T0L8_RHIID
U9T6C7_RHIID
U9VZP6_9CYAN
UUP_BUCAI
V1D8K0_9FIRM
V2ICP7_9BURK
V2JI78_9BURK
V2KJH1_9BURK
V2QDT8_9BACT
V2TMU0_9GAMM
V2UMR0_9GAMM
V2UPW3_9GAMM
V2UWM8_9GAMM
V2WKB6_MONRO
V2XZ66_MONRO
V2XZR4_MONRO
V2Y4H5_9FIRM
V2Y7P5_9FIRM
V2Y9Y4_9FIRM
V2YEY2_9FIRM
V3TKT9_SERS3
V3TKW3_SERS3
V3TXE8_SERS3
V3YZL1_LOTGI
V3ZPI1_LOTGI
V4HZI8_9ACTN
V4IKJ5_9ACTN
V4IPP6_9GAMM
V4JDA2_9DELT
V4JDY8_9DELT
V4JKK0_9GAMM
V4K0L1_EUTSA
V4KCM4_EUTSA
V4KW86_EUTSA
V4N5Y3_EUTSA
V4PB86_9CAUL
V4PEK9_9CAUL
V4PL66_9CAUL
V4PVF8_9CAUL
V4Q9X8_STRIN
V4QSK7_STRIN
V4QVH7_9CAUL
V4R0E5_9RHIZ
V4RT60_9CAUL
V4SB72_9ROSI
V4SKT6_9ROSI
V4SPA0_STRIN
V4T715_9RHIZ
V4TLH5_9ROSI
V4VIP1_9ROSI
V4Y428_9PROT
V5A7Y4_ENTCL
V5AES8_9PROT
V5BD79_9GAMM
V5BD93_TRYCR
V5BJC9_9GAMM
V5CRH4_ENTCL
V5DFD4_TRYCR
V5EJ64_KALBG
V5ELX5_KALBG
V5ES76_KALBG
V5FQM1_BYSSN
V5G2D9_BYSSN
V5RLU7_SPIAP
V5RX37_9BACT
V5SB70_9RHIZ
V5SDZ8_9RHIZ
V5SEP3_9RHIZ
V5UCE0_9BURK
V5UJ89_9BURK
V5UJQ1_9BURK
V5WIG4_9SPIO
V5WJL5_9SPIO
V5WL02_9SPIO
V5XBY2_MYCNE
V5XDX1_MYCNE
V5XKN2_ENTMU
V5XPE1_ENTMU
V5XTB7_ENTMU
V6DHZ7_9DELT
V6F0N3_9PROT
V6F7B3_9PROT
V6IV15_9BACL
V6IW20_9BACL
V6IXK1_9BACL
V6IZB8_9BACL
V6JPD1_9ACTN
V6JRB2_STRRC
V6JVM9_STRNV
V6JYT5_STRRC
V6JZZ4_STRNV
V6K2Q6_STRNV
V6KVN0_STRRC
V6L075_9ACTN
V6LR69_9EUKA
V6MAM6_9BACL
V6MCV5_9BACL
V6MDI3_9BACL
V6Q236_9ENTE
V6Q3P8_9ENTE
V6SAU3_9FLAO
V6SD18_9FLAO
V6SE75_9FLAO
V6TPW4_GIAIN
V6Z164_STRAG
V6Z257_STRAG
V6Z278_STRAG
V7AFJ5_PHAVU
V7AHG9_PHAVU
V7AVF8_PHAVU
V7BMZ2_PHAVU
V7BW36_PHAVU
V7EFG6_9RHOB
V7EI64_9RHOB
V7FHM3_9RHIZ
V7FK83_9RHIZ
V7FP65_9RHIZ
V7HVR3_9LACO
V7I656_9CLOT
V7I848_9CLOT
V8C7X9_9HELI
V8CG34_9HELI
V8CTL9_9ACTN
V8CWX0_9ACTN
V8G198_9BURK
V8G9P2_9BURK
V8P9C4_OPHHA
V9F1F5_PHYPR
V9F9G9_PHYPR
V9FZ76_PHYPR
V9G339_PHYPR
V9G5V2_9BACL
V9G910_9BACL
V9G9V6_9BACL
V9GDA8_9BACL
V9GHK6_9BACL
V9H3K5_9CLOT
V9H4B7_9CLOT
V9H7T5_9NEIS
V9H8U2_9CLOT
V9HBY0_9NEIS
V9HML7_9NEIS
V9VNL7_9RHOB
V9VUT0_9RHOB
V9W9E9_9BACL
V9WBN2_9BACL
V9X774_9NOCA
V9XCH9_9NOCA
V9XM03_9NOCA
W0A6J4_9SPHN
W0AG76_9SPHN
W0B7N5_9GAMM
W0BCY5_9GAMM
W0DUP1_9GAMM
W0DWY8_9GAMM
W0DX59_MARPU
W0DZT2_MARPU
W0E7S5_9FIRM
W0E9E0_9FIRM
W0END2_9PORP
W0ET32_9PORP
W0EUC8_9BACT
W0EVL6_9BACT
W0F6J7_9BACT
W0GR78_9MOLU
W0H2E4_PSECI
W0HA31_PSECI
W0HAN1_PSECI
W0HTH1_9GAMM
W0HX40_9GAMM
W0J035_9BACT
W0LCG7_9GAMM
W0LGL0_9GAMM
W0LHC5_9GAMM
W0P9Y4_9BURK
W0PDD3_9BURK
W0PH32_9BURK
W0REQ1_9BACT
W0RRD5_9BACT
W0SCQ6_9RHOO
W0SJE8_9RHOO
W0SK64_9RHOO
W0TQZ8_9GAMM
W0TTC1_9GAMM
W0V6J2_9BURK
W0V973_9BURK
W0VAG0_9BURK
W0ZBP7_9MICO
W0ZCM7_9MICO
W1DHT9_KLEPN
W1DLS5_KLEPN
W1DPY5_KLEPN
W1DXD1_KLEPN
W1E2D6_KLEPN
W1EB30_KLEPN
W1FQU6_ECOLX
W1FW33_ECOLX
W1G060_ECOLX
W1GT44_KLEPN
W1H059_KLEPN
W1H4R8_KLEPN
W1H7E5_KLEPN
W1HQB5_KLEPN
W1HT71_KLEPN
W1IXB2_9GAMM
W1IZV0_9GAMM
W1J080_9GAMM
W1J743_9GAMM
W1JBS2_9GAMM
W1JBZ6_9GAMM
W1N4M5_9GAMM
W1N4N4_9GAMM
W1N6V8_9GAMM
W1NFW0_AMBTC
W1NHD0_AMBTC
W1NTJ1_AMBTC
W1Q1T9_ABIDE
W1Q2K1_ABIDE
W1Q3I0_ABIDE
W1Q732_OGAPD
W1QDM8_OGAPD
W1RXL9_9SPHN
W1S6Z5_9SPHN
W1SAY7_9BACI
W1SI48_9BACI
W1SJX3_9BACI
W1SM44_9BACI
W1SM63_9BACI
W1TME7_9ACTO
W1TNE2_9ACTO
W1TPG9_9ACTO
W1UW23_9LACT
W2EH58_9ACTN
W2EI11_9ACTN
W2F2B8_9ACTN
W2Q5K1_PHYPN
W2Q7U7_PHYPN
W2RDJ7_PHYPN
W2RFT8_PHYPN
W2RP28_9EURO
W2S647_9EURO
W2SC85_9EURO
W2SIJ8_NECAM
W2UIX6_9FLAO
W2UMI7_9FLAO
W2UPH7_9FLAO
W2UQZ8_9FLAO
W2Z747_PHYPR
W2ZCS4_PHYPR
W3A4P4_PHYPR
W3A7X7_PHYPR
W3ANC3_9FIRM
W3AS41_9FIRM
W3RCQ6_9BRAD
W3RIM4_9BRAD
W3RPY1_9BRAD
W3WKN7_9PEZI
W3X155_9PEZI
W4CPR1_9BACL
W4D331_9BACL
W4DRL2_9BACL
W4ELK7_9BACL
W4EXH6_9BACL
W4F3G1_9BACL
W4F4D1_9BACL
W4FIM2_9STRA
W4H849_9STRA
W4H9F9_9STRA
W4HBJ0_9STRA
W4HJ19_9RHOB
W4HQB4_9RHOB
W4IS96_PLAFP
W4JY31_9HOMO
W4KD85_9HOMO
W4L7Y0_9BACT
W4LBE6_9BACT
W4LF23_9BACT
W4LLW7_9BACT
W4LRY9_9BACT
W4M0L2_9BACT
W4M0R1_9BACT
W4M431_9BACT
W4MG14_9BACT
W4P3C5_9BACE
W4P620_9BACE
W4P7Y2_9BACE
W4PAT5_9BACE
W4PMJ9_9BACE
W4PPT6_9BACE
W4PQE3_9BACE
W4PU16_9BACE
W4PXM4_9BACI
W4Q8E1_9BACI
W4QA29_9BACI
W4QG61_9BACI
W4QLB6_9BACI
W4QQ82_BACA3
W4QW50_BACA3
W4QY03_BACA3
W4QYP6_BACA3
W4TIX2_PROAA
W4TM08_PROAA
W4TSZ6_PROAA
W4UR50_9BACE
W4UVF9_9BACE
W4UWV2_9BACE
W4UXA1_9BACE
W4UYE0_9BACE
W4VNM8_9BACI
W4XH13_STRPU
W4Y0W1_STRPU
W5DVW5_WHEAT
W5DXQ0_WHEAT
W5ECX7_WHEAT
W5EE51_WHEAT
W5EQJ7_WHEAT
W5ESQ1_WHEAT
W5G7D1_WHEAT
W5GMS5_WHEAT
W5HGP5_WHEAT
W5HTI2_WHEAT
W5HYZ4_WHEAT
W5IGX0_SCAIO
W5IJ57_SCAIO
W5J2G1_ANODA
W5JLI7_ANODA
W5JY98_ASTMX
W5KHY4_ASTMX
W5KNM5_ASTMX
W5KX36_ASTMX
W5MRL9_LEPOC
W5N8T2_LEPOC
W5P0F8_SHEEP
W5PVA4_SHEEP
W5QHF0_SHEEP
W5TJ01_9NOCA
W5TK50_9NOCA
W5TNJ2_9NOCA
W5UT33_9MOLU
W5W116_9PSEU
W5W8T7_9PSEU
W5WLC2_9PSEU
W5WPK8_9CORY
W5WPM2_9CORY
W5WSY5_9CORY
W5WX31_BDEBC
W5X2S0_BDEBC
W5X4Q4_BDEBC
W5XA22_BDEBC
W5XTR9_9CORY
W5Y0U7_9CORY
W5Y2I9_9CORY
W5Y2R4_9CORY
W5YBL3_KOMXY
W5YD56_KOMXY
W6A927_9MOLU
W6ABN6_9MOLU
W6FRD2_NODSP
W6J2R2_9ENTR
W6J4V5_9ENTR
W6JS23_9MICO
W6JW69_9MICO
W6KC74_9PROT
W6KH26_9PROT
W6KR32_9TRYP
W6KSX0_9TRYP
W6L8J5_9TRYP
W6LD70_9TRYP
W6LVB9_9GAMM
W6LZY0_9GAMM
W6M886_9GAMM
W6MCH4_9GAMM
W6MNS0_9ASCO
W6MTE3_9ASCO
W6N8B6_CLOTY
W6NT65_HAECO
W6PW87_PENRF
W6QIT4_PENRF
W6QPP7_PENRF
W6RWE2_9CLOT
W6RYY2_9CLOT
W6T5L1_9LACO
W6T736_9LACO
W6TAN8_9LACO
W6TMD7_9SPHI
W6TMZ4_9SPHI
W6TNA7_9SPIR
W6UJ05_ECHGR
W6VVT2_9RHIZ
W6VWY6_9RHIZ
W6VY94_9RHIZ
W6XTB3_COCCA
W6Y243_COCCA
W6Y5G6_COCCA
W7AJC2_9APIC
W7ALY3_PLAVN
W7AW12_9LIST
W7B3T4_9LIST
W7BXQ7_9LIST
W7BZL9_9LIST
W7C0G9_9LIST
W7C8N8_9LIST
W7C9F8_BROTH
W7CD42_BROTH
W7CF20_BROTH
W7CR93_9LIST
W7CXW8_9LIST
W7DE58_9LIST
W7DJ89_9LIST
W7HJB2_9PEZI
W7HU62_9PEZI
W7IKZ4_9PSEU
W7J0J5_9PSEU
W7JM24_PLAFA
W7KE84_PLAFO
W7M1U9_GIBM7
W7M3J8_GIBM7
W7M3N7_GIBM7
W7MD41_GIBM7
W7MIA9_GIBM7
W7PV97_9GAMM
W7PWN5_9GAMM
W7Q0I2_9GAMM
W7Q6J0_9GAMM
W7QCY1_9ALTE
W7QEB6_9GAMM
W7QF61_9GAMM
W7QT39_9ALTE
W7S883_9PSEU
W7SZB0_9PSEU
W7T3Q6_9STRA
W7TNJ5_9STRA
W7TQL6_9STRA
W7TRE6_9STRA
W7TV76_9STRA
W7U335_9STRA
W7U344_9STRA
W7UFE5_RUMFL
W7UMA9_RUMFL
W7UU73_RUMFL
W7UVU3_RUMFL
W7YEE3_9BACL
W7YEG0_9BACL
W7YF99_9BACL
W7YHG0_9BACT
W7YK21_9BACT
W7YLE4_9BACT
W7YS77_9BACL
W7YSA8_9BACI
W7YTG6_9BACI
W7YUG2_9BACI
W7Z274_9BACI
W7ZBH6_9BACI
W8ET63_9BACT
W8F0V6_9BACT
W8KII2_HALHR
W8QTZ4_PSEST
W8R808_PSEST
W8RQD8_PSEST
W8S2I8_9RHOB
W8SSI4_9RHOB
W8TAR5_EUBAC
W8TB31_EUBAC
W8THY3_EUBAC
W8UCG7_YEREN
W8UGX3_YEREN
W8UPK0_YEREN
W8VVR0_9FLAO
W8VX65_9FLAO
W8VZ66_9FLAO
W8W074_9FLAO
W8X0G7_CASDE
W8X480_CASDE
W8X4Y3_CASDE
W9AI73_9BACI
W9AM80_9BACI
W9ANK7_9BACI
W9ATS4_9MYCO
W9B169_9MYCO
W9CBT4_9HELO
W9CRK9_9HELO
W9CSU7_9HELO
W9E6C1_RHILI
W9EM97_9LACO
W9G4S9_9MICO
W9G6J1_9MICO
W9GDY1_9MICO
W9GJD7_9MICO
W9GZK8_9PROT
W9S4G6_9ROSA
W9S7Z4_9ROSA
W9SXG1_9ROSA
W9T754_9PSED
W9T8V2_9PSED
W9TGL4_9PSED
W9UTF9_9GAMM
W9V4Q8_9GAMM
W9VHS0_9EURO
W9VPB7_9EURO
W9VPV2_9EURO
W9W2R2_9EURO
W9WC66_9EURO
W9XXQ4_9EURO
W9XZF8_9EURO
W9Y3F9_9EURO
W9YAM7_9EURO
W9Z3L4_9EURO
W9ZD37_9EURO
X0BZZ1_FUSOX
X0CDI9_FUSOX
X0CE77_FUSOX
X0CJK7_FUSOX
X0JVI4_FUSOX
X0K0M5_FUSOX
X0K2H7_FUSOX
X0KUC3_FUSOX
X0PB21_9LACO
X0PD77_9LACO
X0PHP1_9LACO
X0PT44_9LACO
X0R9A7_9BACI
X0RJ53_9BACI
X0RK20_9BACI
X2GJP1_9BACI
X2GQS2_9BACI
X2GRF2_9BACI
X2GSJ6_9BACI
X2GVN2_9GAMM
X2GXG5_9GAMM
X2GXR9_9BACI
X2H6W5_9NEIS
X2H8D9_9GAMM
X2H9L6_9NEIS
X2HBV0_9NEIS
X4R7F3_9ACTO
X4R9W8_9ACTO
X4RB68_9ACTO
X4ZH09_9BACL
X4ZRH7_9BACL
X4ZVH5_9BACL
X4ZZW3_9BACL
X5D844_9BACT
X5DCI4_9BACT
X5DMV7_9CORY
X5DS12_9CORY
X5DU00_9CORY
X5E463_9BACT
X5EDY5_9CORY
X5JYS9_9NOST
X5KZE8_9MYCO
X5L084_9MYCO
X5MH17_9RHIZ
X5MLU2_9RHIZ
X6CSA0_9RHIZ
X6D4K8_9RHIZ
X6DF65_9RHIZ
X6GDI7_9RHIZ
X6L344_9RHOB
X6N2B1_RETFI
X7E0R7_9GAMM
X7E5W4_9GAMM
X7E6N3_9GAMM
X7E8H7_9GAMM
X7EJW6_9RHOB
X7EKA9_9RHOB
X7F8N7_9RHOB
X7FD71_9RHOB
X7XSB0_MYCKA
X7XUA1_MYCKA
X7Y4F3_MYCKA
X8AW03_MYCXE
X8DQI0_9MYCO
X8DUK9_9MYCO
Y0KG02_9PROT
Y0KHT1_9PROT
Y0KKV9_9PROT
Y658_HAEIN
YB89_SCHPO
YBIT_ECOLI
YBP8_SCHPO
YFMM_BACSU
YHES_ECOLI
YJQ1_SCHPO
YKPA_BACSU
Z4WSD6_9PORP
Z4WW02_9PORP
Z4WXV5_9PORP
Z5XQF8_9GAMM
Z5XSK7_9GAMM
Z5XTL8_9GAMM
Z5XUE0_9GAMM
Z9JR64_9MICO
Z9JXW5_9MICO
