# Supplementary material for: Widespread evolutionary crosstalk among protein domains in the context of multi-domain proteins
Source: PLoS One. 2018 Aug 31;13(8):e0203085. doi: 10.1371/journal.pone.0203085 (PMC6118372; doi:10.1371/journal.pone.0203085)
Supplement: S1 File — This archive contains a file presenting the list of UniProt identifiers of the URPs sequences included in the multi-domain MSAs for each of the 2,063 studied multi-domain architectures, and files containing the values of MI¯ and nMI¯ for individual domain pairs before and after domain sequence shuffling. (GZ) [file pone.0203085.s001.tar.gz › ./Pfam_family_vectors/PF00044_PF02800_all_alignment_sequences_UniProt_IDs]

A0A010PDY1_9MICC
A0A010PER2_9MICC
A0A010S159_9PEZI
A0A010SMV8_PSEFL
A0A010T393_PSEFL
A0A010TB70_PSEFL
A0A010Z399_9ACTN
A0A011AFV8_9ACTN
A0A011AKG3_9ACTN
A0A011MSP7_9PROT
A0A011MYI0_9PROT
A0A011NHH9_9PROT
A0A011PGW2_9PROT
A0A011PHD3_9PROT
A0A011PHV3_9PROT
A0A011RB95_9PROT
A0A011RI41_9PROT
A0A011RLW0_9LACT
A0A011VQ31_9RHIZ
A0A013WGC6_9SPHN
A0A014NK41_9GAMM
A0A014NQ85_9BURK
A0A014PQC0_9HYPO
A0A014PSJ6_9GAMM
A0A015KVT1_9BACL
A0A015MFG2_9BACL
A0A015NE34_9GLOM
A0A017HDP0_9RHOB
A0A017HIB7_9RHOB
A0A017HPJ2_9RHOB
A0A017RXH4_9CLOT
A0A017S0Z0_9EURO
A0A017T210_9DELT
A0A021VS40_9CELL
A0A021X2L0_9RHIZ
A0A022KXC8_9MICO
A0A022LTJ4_9MICO
A0A022MD41_9ACTN
A0A022MM85_9ACTN
A0A022MN82_9ACTN
A0A022Q3M8_ERYGU
A0A022Q596_ERYGU
A0A022Q7R5_ERYGU
A0A022QHH4_ERYGU
A0A022QI15_ERYGU
A0A022R0N5_ERYGU
A0A022R7D6_ERYGU
A0A022R9I4_ERYGU
A0A022RXT4_ERYGU
A0A023B484_GRENI
A0A023B996_GRENI
A0A023BAK0_GRENI
A0A023BDJ8_GRENI
A0A023BPQ0_9FLAO
A0A023BQ89_9FLAO
A0A023BSH5_9FLAO
A0A023D6J4_ACIMT
A0A023DCD0_9BACI
A0A023DHE4_9BACI
A0A023NYY4_9GAMM
A0A023X4G8_9ACTN
A0A024FBE3_9FLAO
A0A024FH83_9FLAO
A0A024FKZ6_9FLAO
A0A024FWW4_9STRA
A0A024FZT4_9STRA
A0A024G0D3_9STRA
A0A024G0M2_9STRA
A0A024G1B9_9STRA
A0A024HH13_PSEKB
A0A024HJC0_PSEKB
A0A024HK65_PSEKB
A0A024HP98_PSEKB
A0A024JYI0_9MYCO
A0A024P6Y5_9BACI
A0A024Q984_9BACI
A0A024QAV7_9BACI
A0A024U4N8_9STRA
A0A024URZ0_9STRA
A0A024VGB9_PLAFA
A0A024VYW4_PLAFA
A0A024WFR4_PLAFA
A0A024WHA8_PLAFA
A0A026WZ24_CERBI
A0A026X1P0_CERBI
A0A031G0R7_9MICO
A0A031LS34_9GAMM
A0A031LV48_9GAMM
A0A033UX85_STAAU
A0A033V2N1_STAAU
A0A037UP44_SPIME
A0A037Z6P2_CLOTT
A0A037ZDF0_9RHOB
A0A037ZIF5_9RHOB
A0A037ZL91_9RHOB
A0A044R9M9_ONCVO
A0A045ITJ4_MYCTX
A0A058ZEN3_9EUKA
A0A058ZLJ8_9RHOB
A0A058ZP69_9RHOB
A0A058ZRM2_9RHOB
A0A059AGY2_EUCGR
A0A059AHY9_EUCGR
A0A059AP09_EUCGR
A0A059B8M0_EUCGR
A0A059BZM4_EUCGR
A0A059CXV1_EUCGR
A0A059CY85_EUCGR
A0A059CYC9_EUCGR
A0A059CZ05_EUCGR
A0A059EIL5_9MICR
A0A059F1L6_9MICR
A0A059II88_9RHOB
A0A059IIJ9_9RHOB
A0A059IXZ4_9EURO
A0A059KSJ2_9BURK
A0A059LPF9_9CHLO
A0A059MKV7_9NOCA
A0A059MRG3_9NOCA
A0A059NUZ4_9BACI
A0A059W216_STRA9
A0A059W569_STRA9
A0A059XVV9_9MOLU
A0A060B6G5_9GAMM
A0A060B9I7_9GAMM
A0A060BEQ7_9GAMM
A0A060BF40_9GAMM
A0A060JFS6_9MICO
A0A060M3X5_9BACI
A0A060M4U1_9BACI
A0A060NLC9_9BURK
A0A060Q7Q1_9PROT
A0A060QJP8_9PROT
A0A060RD80_9BACT
A0A060SRI2_PYCCI
A0A060UTJ9_9PROT
A0A061AAH0_9MOLU
A0A061DBH2_BABBI
A0A061E780_THECC
A0A061E857_THECC
A0A061E8Y2_THECC
A0A061ECJ8_THECC
A0A061EDL4_THECC
A0A061EK89_THECC
A0A061FA58_THECC
A0A061FBE3_THECC
A0A061FIC3_THECC
A0A061FXY2_THECC
A0A061HIF9_BLUGR
A0A061ISK8_TRYRA
A0A061IUW1_TRYRA
A0A061J2E7_TRYRA
A0A061LU94_9MICO
A0A061LXC4_9MICO
A0A061NYG1_9BACL
A0A061NZ83_9BACL
A0A061P674_9BACL
A0A061PAL4_9BACL
A0A061QB72_9PROT
A0A061SNG9_9RHOB
A0A061SPJ1_9RHOB
A0A061SUR3_9RHOB
A0A062TXR0_9RHOB
A0A062VIP5_9MICO
A0A062X383_9LACO
A0A062XZW6_9BACT
A0A063BJ23_9BURK
A0A063CB35_9HYPO
A0A063XXA8_9GAMM
A0A063Y2T4_9GAMM
A0A063Y581_9GAMM
A0A063Y6T4_9GAMM
A0A063YDI5_9MOLU
A0A063YHQ1_9BACI
A0A066RQU4_9GAMM
A0A066RQW8_9GAMM
A0A066RUA3_9GAMM
A0A066UF69_9GAMM
A0A066UIA3_9GAMM
A0A066WKL7_9FLAO
A0A066WL66_9FLAO
A0A066X7Z9_COLSU
A0A066YLX1_9ACTN
A0A066YX52_9ACTN
A0A066Z1B4_9ACTN
A0A067A0D0_HYDMR
A0A067A1B2_HYDMR
A0A067CL09_SAPPC
A0A067CUD0_SAPPC
A0A067D189_SAPPC
A0A067D1M1_CITSI
A0A067D1N3_CITSI
A0A067D255_CITSI
A0A067D268_CITSI
A0A067D274_CITSI
A0A067D5T2_CITSI
A0A067DCZ0_CITSI
A0A067DE17_CITSI
A0A067F2J1_CITSI
A0A067F612_CITSI
A0A067F804_CITSI
A0A067FJ44_CITSI
A0A067FJT9_CITSI
A0A067GQL3_CITSI
A0A067GQW1_CITSI
A0A067H044_CITSI
A0A067H2S2_CITSI
A0A067H382_CITSI
A0A067HBJ4_CITSI
A0A067HBS7_CITSI
A0A067JVF6_JATCU
A0A067JZT7_JATCU
A0A067K4A7_JATCU
A0A067L0E8_JATCU
A0A067LG93_JATCU
A0A067N1K3_9HOMO
A0A067NJ24_PLEOS
A0A067NKG0_PLEOS
A0A067PGI0_9HOMO
A0A067PH83_9HOMO
A0A067T7K3_9AGAR
A0A067TH90_9AGAR
A0A068NFL2_9ACTO
A0A068NQX5_9BACT
A0A068QPZ3_9GAMM
A0A068QSH3_9GAMM
A0A068QZ41_9GAMM
A0A068R321_9GAMM
A0A068SAK4_9FUNG
A0A068XGV2_HYMMI
A0A068XNG2_HYMMI
A0A068YEQ3_ECHMU
A0A068YSJ8_9BURK
A0A069CWV3_9LACT
A0A069D216_9BACE
A0A069DJM8_9BACL
A0A069DRV0_9BACL
A0A069JPF7_9ACTN
A0A069K1K5_9ACTN
A0A069PZE5_9BURK
A0A069RGY8_CLOLI
A0A071LPC2_9PROT
A0A071LUY8_9ENTR
A0A071LWY2_9ENTR
A0A071LZM7_9ENTR
A0A071M1Y5_9ENTR
A0A072NQE0_9DEIO
A0A072NZX6_9EURO
A0A072SI84_9ACTN
A0A072SMH7_9ACTN
A0A072SRH5_9ACTN
A0A072U7U1_MEDTR
A0A072UPF9_MEDTR
A0A072VAQ7_MEDTR
A0A073AZM4_9PSEU
A0A073CBM5_PLAAG
A0A073CIT7_PLAAG
A0A073IFH8_9RHOB
A0A073IHU1_9RHOB
A0A073IKF4_9RHOB
A0A073IL59_9RHOB
A0A073IQD4_9BACT
A0A073J7B2_9RHOB
A0A073J825_9RHOB
A0A073J8P5_9RHOB
A0A073JVD2_9BACI
A0A073K487_9BACI
A0A074JDC0_9RHOB
A0A074JVR9_9RHOB
A0A074K0T2_9RHOB
A0A074KQD8_9BACT
A0A074L2X1_9BACT
A0A074LK19_9BACL
A0A074LMU7_9BACL
A0A074MHB1_ERYLO
A0A074N1I3_9SPHN
A0A074Q493_9MICO
A0A074SHA5_9HOMO
A0A074SUE9_HAMHA
A0A074T4U5_HAMHA
A0A074TDR4_9RHOB
A0A074TLQ3_9RHOB
A0A074TMH1_9RHOB
A0A074TVL6_9MICO
A0A074U3U2_9RHOB
A0A074U7J5_9RHOB
A0A074W6A7_9PEZI
A0A074XKR6_AURPU
A0A074XQ93_9PEZI
A0A074XUS7_AURPU
A0A074XYQ1_9PEZI
A0A074ZC24_9TREM
A0A074ZJZ2_9PEZI
A0A074ZMY8_9TREM
A0A074ZWG3_9TREM
A0A075AST2_9FUNG
A0A075JG45_9MICO
A0A075JNG6_9BACI
A0A075JQG9_9BACI
A0A075KC06_9FIRM
A0A075KHM4_9FIRM
A0A075LK19_9BACI
A0A075LN37_9BACI
A0A075MJM3_9RICK
A0A075R6R3_BRELA
A0A075R7J3_BRELA
A0A075TRI4_9CORY
A0A075TZR6_9LACT
A0A076K1Z4_9RHOB
A0A076K4B3_9RHOB
A0A076K4Z3_9RHOB
A0A076MZ47_AMYME
A0A076NJM5_9CORY
A0A076NMW5_9CORY
A0A077AYM7_9RICK
A0A077C510_9RICK
A0A077DGA9_9BURK
A0A077EG40_9FLAO
A0A077F928_9PSED
A0A077FD85_9PSED
A0A077FER7_9PSED
A0A077FGM0_9PSED
A0A077FKS7_9RICK
A0A077HK38_9CORY
A0A077HKK0_9CORY
A0A077J3L4_9BACI
A0A077J823_9BACI
A0A077JCU3_9CYAN
A0A077L6I6_9MOLU
A0A077LFM8_9PSED
A0A077LHM0_9PSED
A0A077LK71_9PSED
A0A077LWY8_9MICO
A0A077MGK8_9MICO
A0A077ZHV3_TRITR
A0A077ZJ41_TRITR
A0A078AL33_STYLE
A0A078BTM7_BRANA
A0A078CDF2_BRANA
A0A078CTE8_BRANA
A0A078D3F6_BRANA
A0A078DUF1_BRANA
A0A078EFC4_BRANA
A0A078FL53_BRANA
A0A078FNT0_BRANA
A0A078FUK6_BRANA
A0A078G8S1_BRANA
A0A078GA61_BRANA
A0A078GJI0_BRANA
A0A078GN07_BRANA
A0A078GSS0_BRANA
A0A078GXV7_BRANA
A0A078H920_BRANA
A0A078H9I5_BRANA
A0A078HZ31_BRANA
A0A078IG54_BRANA
A0A078IJW0_BRANA
A0A078ILF4_BRANA
A0A078KI26_9GAMM
A0A078KJ04_9FIRM
A0A078KXB7_9GAMM
A0A078L1H7_9CHLA
A0A078LQY9_9PSED
A0A078LTX6_9PSED
A0A078LYT0_9PSED
A0A078M385_9STAP
A0A078M557_9STAP
A0A080JUJ5_9NEIS
A0A080K9S9_9GAMM
A0A080KCS8_9GAMM
A0A080M315_9PROT
A0A080M9U3_9PROT
A0A080N2X5_9BIFI
A0A080WGI5_TRIRC
A0A080WMY5_TRIRC
A0A081BEV6_9RHIZ
A0A081BKD8_9LACO
A0A081BQ17_9BACT
A0A081C162_9BACT
A0A081C735_9BACT
A0A081CEN8_PSEA2
A0A081CQA1_9RHIZ
A0A081EAJ2_STRFR
A0A081ELE0_STRFR
A0A081EPH0_STRFR
A0A081FU07_9GAMM
A0A081FUI3_9GAMM
A0A081FWK2_9GAMM
A0A081G316_9GAMM
A0A081G4Q4_9GAMM
A0A081K6T5_9GAMM
A0A081KAE8_9GAMM
A0A081KCE9_9GAMM
A0A081KF44_9GAMM
A0A081MK48_9RHIZ
A0A081MZR5_9GAMM
A0A081N503_9GAMM
A0A081N6U3_9GAMM
A0A081N7I4_9GAMM
A0A081N9D5_9GAMM
A0A081NG51_9GAMM
A0A081NIU5_9GAMM
A0A081NJW4_9GAMM
A0A081NU86_9BACL
A0A081NUC5_9BACL
A0A081PCU9_9SPHI
A0A081PH92_9SPHI
A0A081PHB6_9SPHI
A0A081SET5_9CHLB
A0A083ZY59_9GAMM
A0A084A1T3_9GAMM
A0A084G8X1_9PEZI
A0A084GX90_9BACI
A0A084GXL2_9BACI
A0A084IR45_9GAMM
A0A084JBY1_9CLOT
A0A084JC89_9CLOT
A0A084QRS9_9HYPO
A0A084THK8_9FLAO
A0A084TI82_9FLAO
A0A084TN91_9FLAO
A0A084U6V7_9RHIZ
A0A084VNI6_ANOSI
A0A085BGF0_9FLAO
A0A085BU37_9RHOB
A0A085BU39_9RHOB
A0A085BU93_9RHOB
A0A085DUX0_9GAMM
A0A085EEW3_9FLAO
A0A085EIL6_9FLAO
A0A085ENN0_9FLAO
A0A085F4U0_9BRAD
A0A085F8D1_9RHIZ
A0A085FEA0_9BURK
A0A085HL05_9GAMM
A0A085HNM0_9GAMM
A0A085HSK9_9ENTR
A0A085I2U7_9ENTR
A0A085ICX6_9ENTR
A0A085IKC3_9ENTR
A0A085J9I1_9GAMM
A0A085JEA9_9GAMM
A0A085KZV5_9FLAO
A0A085L1S3_9FLAO
A0A085LDI1_9MICO
A0A085MD54_9BILA
A0A085TS30_9RHOB
A0A085TSV7_9RHOB
A0A085TUL6_9RHOB
A0A085TUL7_9RHOB
A0A085TV26_9RHOB
A0A085VDP8_PSESX
A0A085VG24_PSESX
A0A085VH06_PSESX
A0A085WB39_9DELT
A0A086D0H4_9GAMM
A0A086D2P6_9GAMM
A0A086D582_9GAMM
A0A086MN60_9RHIZ
A0A086PCH6_SPHHM
A0A086TCP9_ACRC1
A0A086XRA4_9RHOB
A0A086XRN4_9RHOB
A0A086XTZ5_9RHOB
A0A086XVM3_9RHOB
A0A086XWX9_9RHOB
A0A086XWY1_9RHOB
A0A086XYP9_9RHOB
A0A086YBN3_9RHOB
A0A086YPT3_9FIRM
A0A086Z0Y3_9BIFI
A0A086ZGB2_9BIFI
A0A086ZS32_9BIFI
A0A087A9F7_9BIFI
A0A087AR27_9BIFI
A0A087B3J2_9BIFI
A0A087BC33_9BIFI
A0A087BQ19_9BIFI
A0A087C1B1_9BIFI
A0A087CDY3_9BIFI
A0A087CSN8_9BIFI
A0A087D9D3_9BIFI
A0A087E047_9BIFI
A0A087E8K2_9BIFI
A0A087EDD8_9BIFI
A0A087GUN8_ARAAL
A0A087H6U5_ARAAL
A0A087HJQ7_ARAAL
A0A087HN58_ARAAL
A0A087HNA0_ARAAL
A0A087LX94_9RHIZ
A0A087MF26_9GAMM
A0A087MG00_9GAMM
A0A087N0D6_9BACI
A0A087N4T7_9BACI
A0A087N9W4_9SPHN
A0A087RH89_APTFO
A0A087SKJ3_AUXPR
A0A087TMZ1_9ARAC
A0A087W2E9_ECHMU
A0A087XT39_POEFO
A0A087YLT6_POEFO
A0A087ZRV7_APIME
A0A088AHC7_APIME
A0A088AHC8_APIME
A0A088EYS1_9SPHI
A0A088F0I6_9SPHI
A0A088QDH9_9CORY
A0A088QIP5_9CORY
A0A088T3L2_9MOLU
A0A089IEL7_9BACL
A0A089KP75_9BACL
A0A089LRB1_9BACL
A0A089LRY7_9BACL
A0A089QZU7_PLUGE
A0A089R599_PLUGE
A0A089UDK7_9ENTR
A0A089UTH5_9ENTR
A0A089W587_9ENTR
A0A089WM71_9PSED
A0A089X4R4_STRGA
A0A089XXZ1_9LACO
A0A089Y3B7_9LACO
A0A089Y940_9PSED
A0A089YI71_9PSED
A0A089YNT3_9PSED
A0A089YQ29_9PSED
A0A089YT09_STRGA
A0A089YVW6_STRGA
A0A089ZRC0_9PSED
A0A090AJD3_9ENTR
A0A090BUG8_9GAMM
A0A090CY22_9CHLA
A0A090ET99_9RHIZ
A0A090HYB7_9FIRM
A0A090IGA7_9GAMM
A0A090IGC5_9GAMM
A0A090ILL3_9GAMM
A0A090J0T7_9BACI
A0A090J488_9BACI
A0A090KAD3_9GAMM
A0A090LG10_STRRB
A0A090M213_OSTTA
A0A090MBW4_OSTTA
A0A090MU21_STRRB
A0A090P6L8_9VIBR
A0A090Q113_9FLAO
A0A090Q2Y3_9FLAO
A0A090Q675_9FLAO
A0A090R5G5_9VIBR
A0A090RDB4_9VIBR
A0A090RL22_9GAMM
A0A090S8C2_9VIBR
A0A090S9H8_9VIBR
A0A090SDM8_9VIBR
A0A090T044_9VIBR
A0A090T4A8_9VIBR
A0A090T4R4_9VIBR
A0A090TAN4_9VIBR
A0A090UZS8_ESCVU
A0A090V083_ESCVU
A0A090V543_ESCVU
A0A090V8K2_9FLAO
A0A090VFE4_9FLAO
A0A090VUQ8_9FLAO
A0A090WAB2_9FLAO
A0A090Y5F2_PAEMA
A0A091AEY2_9HELI
A0A091AKZ6_9DELT
A0A091AVX0_9GAMM
A0A091B7V2_9HELI
A0A091BEW3_9GAMM
A0A091C027_9ENTE
A0A091CQ87_FUKDA
A0A091DPI5_FUKDA
A0A091EL08_CORBR
A0A091FGG4_9DELT
A0A091FGG6_9DELT
A0A091GER7_9AVES
A0A091HI50_BUCRH
A0A091IZI7_CALAN
A0A091J8U5_9AVES
A0A091JU66_COLST
A0A091L2H7_9GRUI
A0A091LZQ8_CATAU
A0A091NGI9_9PASS
A0A091P7G8_APAVI
A0A091PJP2_HALAL
A0A091PR38_LEPDC
A0A091RIV6_9GRUI
A0A091RNL4_MERNU
A0A091RX61_NESNO
A0A091SH34_9AVES
A0A091T959_PHALP
A0A091V6F0_OPIHO
A0A091VMK7_NIPNI
A0A093BTU0_9AVES
A0A093EUR8_TYTAL
A0A093G069_GAVST
A0A093HUW7_STRCA
A0A093IJ00_PICPB
A0A093JLL5_EURHL
A0A093KLP4_FULGA
A0A093PPM8_9PASS
A0A093PQT4_PHACA
A0A093WEL8_9PROT
A0A093YQB8_9PEZI
A0A093ZAN1_9PEZI
A0A093ZSZ7_9PEZI
A0A094A007_9PEZI
A0A094AEN5_9PEZI
A0A094AJ71_9PEZI
A0A094CB57_9PEZI
A0A094CS89_9PEZI
A0A094DGS5_9PEZI
A0A094E287_9PEZI
A0A094FNK4_9PEZI
A0A094G7W1_9PEZI
A0A094H0R8_9PEZI
A0A094H167_9PEZI
A0A094H3U0_9PEZI
A0A094HFK4_9PEZI
A0A094HUC0_9PEZI
A0A094HZ52_9PEZI
A0A094I5P4_9PEZI
A0A094IBT6_9PEZI
A0A094IGE0_9PEZI
A0A094IGJ1_9MOLU
A0A094IX56_9GAMM
A0A094JC44_9GAMM
A0A094JC54_9GAMM
A0A094JGV6_9GAMM
A0A094JH56_9GAMM
A0A094JJM4_9BACL
A0A094K1B7_9GAMM
A0A094K3D1_9DELT
A0A094K9J2_9BACL
A0A094L1I7_9GAMM
A0A094L483_9GAMM
A0A094L4Y4_9GAMM
A0A094L5C7_9GAMM
A0A094LQH1_9GAMM
A0A094P0L6_9ACTN
A0A094P4H0_9ACTN
A0A094P5B1_9ACTN
A0A094P7T2_9ACTN
A0A094PB05_9ACTN
A0A094PKQ1_9ACTN
A0A094RSS7_9ACTN
A0A094WL32_BACAO
A0A094WPZ7_BACAO
A0A095A415_SCHHA
A0A095B7H5_9SPHN
A0A095CAS2_CRYGR
A0A095CR38_9RHOB
A0A095CR93_9RHOB
A0A095DMC1_9RHOB
A0A095DQN6_9RHOB
A0A095EF48_CRYGR
A0A095SSC9_9FLAO
A0A095SYC9_9FLAO
A0A095SYU8_9FLAO
A0A095U103_9FLAO
A0A095VRT6_9GAMM
A0A095VST8_9GAMM
A0A095W0Q8_9RHIZ
A0A095WNL3_9ACTO
A0A095WXL5_9GAMM
A0A095X9P1_9ACTO
A0A095XDX9_9FIRM
A0A095XFW4_9FIRM
A0A095XGI6_9FIRM
A0A095XJ71_9FIRM
A0A095XWU6_9GAMM
A0A095Y611_9ACTO
A0A095Y936_9BACT
A0A095YLJ7_9CORY
A0A095YMP6_9CORY
A0A095ZIZ5_9FIRM
A0A095ZLH6_9BACT
A0A096ALB5_9MICC
A0A096ANV0_9FIRM
A0A096BFG2_9BURK
A0A096BHQ1_9CLOT
A0A096BHY1_9FIRM
A0A096M2G8_POEFO
A0A096MS12_PAPAN
A0A096MW27_PAPAN
A0A096N1X3_PAPAN
A0A096NCG0_PAPAN
A0A096NEG0_PAPAN
A0A096NP70_PAPAN
A0A096NQX2_PAPAN
A0A096NYN7_PAPAN
A0A096T094_MAIZE
A0A096T366_MAIZE
A0A096TAE3_MAIZE
A0A096UTL2_WHEAT
A0A097AV58_9VIBR
A0A097AWP9_9VIBR
A0A097EEB5_9SPHN
A0A097IEM3_9CORY
A0A097IG83_9CORY
A0A097QIK4_9VIBR
A0A097QPK2_9VIBR
A0A097QYY6_HAFAL
A0A097R1U5_HAFAL
A0A097SSR9_9MOLU
A0A097ZQ93_9ACTN
A0A098BY95_9PORP
A0A098DVZ4_GIBZE
A0A098EN44_9BACL
A0A098EQ29_9BACL
A0A098F0L9_9BACI
A0A098F455_9BACI
A0A098G115_9GAMM
A0A098GL49_TATMI
A0A098LC31_9BACT
A0A098LD41_9BACT
A0A098LJ94_9BACT
A0A098ME66_9BACL
A0A098R0N6_9SPIO
A0A098R9I3_9GAMM
A0A098RDT4_9GAMM
A0A098RFN5_9GAMM
A0A098RGR0_9GAMM
A0A098S847_9BACT
A0A098SQA5_9PSED
A0A098SUI5_9PSED
A0A098T172_9PSED
A0A098T8E8_9RHIZ
A0A098TJE3_9CYAN
A0A098TQD1_9CYAN
A0A098U8D8_9BURK
A0A098VNM7_9MICR
A0A098Y411_9ACTN
A0A099BX26_9BACT
A0A099CXU7_9GAMM
A0A099D4T2_9ACTN
A0A099F1G3_9RHOB
A0A099GBP9_9RHOB
A0A099GJF8_9RHOB
A0A099JMG2_9MICO
A0A099JPK9_9MICO
A0A099KGA9_9GAMM
A0A099KJW8_9GAMM
A0A099L7F6_9GAMM
A0A099L8Y5_9GAMM
A0A099LG15_9GAMM
A0A099P8U3_PICKU
A0A099PBV1_9GAMM
A0A099PCD6_9GAMM
A0A099PEN0_9GAMM
A0A099SFC7_9CLOT
A0A099T8R2_9RHOB
A0A099TAH3_9RHOB
A0A099TE75_9RHOB
A0A099TEC2_9RHOB
A0A099TEG4_9HELI
A0A099TJC4_9HELI
A0A099TSY7_9HELI
A0A099TXY2_9HELI
A0A099TXZ2_9HELI
A0A099U9M0_9HELI
A0A099UGZ1_9HELI
A0A099V858_9HELI
A0A099V9I7_9HELI
A0A099VUE8_9HELI
A0A099VXE2_9HELI
A0A099WP69_9LIST
A0A099WYZ8_PORCN
A0A099XYC8_9FLAO
A0A099Y3S8_9FLAO
A0A099ZNC3_TINGU
A0A099ZXW5_CHAVO
A0A0A0BD50_9CELL
A0A0A0BVC3_9CELL
A0A0A0C381_9CELL
A0A0A0C3U7_9CELL
A0A0A0CD60_9CELL
A0A0A0D5Z6_9PROT
A0A0A0DIK7_9STRE
A0A0A0DRQ1_9BURK
A0A0A0E374_9BACI
A0A0A0E6N2_9BACI
A0A0A0EBW6_9RHOB
A0A0A0ED87_9RHOB
A0A0A0EDJ7_9RHOB
A0A0A0EGD8_9RHOB
A0A0A0EN32_9GAMM
A0A0A0EZ03_9GAMM
A0A0A0F046_9GAMM
A0A0A0F2Q6_9GAMM
A0A0A0F491_9GAMM
A0A0A0IZ33_9MICO
A0A0A0JJY5_9MICO
A0A0A0JNP5_9MICO
A0A0A0K7I8_CUCSA
A0A0A0K8C1_CUCSA
A0A0A0KGA5_CUCSA
A0A0A0L6T3_CUCSA
A0A0A0LWK9_CUCSA
A0A0A0M4I3_9LACT
A0A0A0MAU8_9GAMM
A0A0A0MPZ5_FELCA
A0A0A0MQF6_MOUSE
A0A0A0MWX0_PAPAN
A0A0A0MXH4_PAPAN
A0A0A0X3A6_9SPIO
A0A0A1AZ37_9GAMM
A0A0A1B1C3_9GAMM
A0A0A1CU69_9MICC
A0A0A1CVZ5_9MICC
A0A0A1DFC8_NOCSI
A0A0A1DLV0_NOCSI
A0A0A1F7C1_9BURK
A0A0A1FLM8_9MYCO
A0A0A1FP59_9MYCO
A0A0A1GYR7_9BURK
A0A0A1GYV7_9LACO
A0A0A1HPS4_9PSED
A0A0A1HS76_9PSED
A0A0A1HYP9_9PSED
A0A0A1HZ24_9PSED
A0A0A1MQQ1_9BACI
A0A0A1MRG5_9FUNG
A0A0A1MWL9_9BACI
A0A0A1N0U4_9FUNG
A0A0A1N9W8_9FUNG
A0A0A1NB49_9FUNG
A0A0A1NTB1_9FUNG
A0A0A1NWD9_9FUNG
A0A0A1P675_9FUNG
A0A0A1SR01_9HYPO
A0A0A1UDS2_ENTIV
A0A0A1UE57_ENTIV
A0A0A1VGG7_9BURK
A0A0A1VJ42_9BURK
A0A0A1YE30_9PSED
A0A0A1YFH2_9PSED
A0A0A1YKV3_9PSED
A0A0A1YNN1_9PSED
A0A0A2DN81_9PORP
A0A0A2DUL5_9PORP
A0A0A2E395_9PORP
A0A0A2EF69_9PORP
A0A0A2F762_9PORP
A0A0A2FWH4_9PORP
A0A0A2G666_9PORP
A0A0A2HZS5_9DELT
A0A0A2I745_PENEN
A0A0A2K707_PENIT
A0A0A2KT70_PENEN
A0A0A2LNB7_9FLAO
A0A0A2LVG6_9FLAO
A0A0A2M0K0_9FLAO
A0A0A2MKK8_9FLAO
A0A0A2MLC4_9FLAO
A0A0A2MQE8_9FLAO
A0A0A2SSG8_9GAMM
A0A0A2T873_9BACI
A0A0A2TFM0_9BACI
A0A0A2TJY0_9FIRM
A0A0A2U4C7_9BACL
A0A0A2U6B8_9BACL
A0A0A2UNN2_9BACL
A0A0A2UVW6_9BACI
A0A0A2VD16_9BACI
A0A0A2VQY3_BEABA
A0A0A2WIW6_BEABA
A0A0A2WZK6_9GAMM
A0A0A3ARM5_9PAST
A0A0A3HT94_9BACI
A0A0A3HZP1_9BACI
A0A0A3HZZ3_9BACI
A0A0A3IEV8_9BACI
A0A0A3IJ38_9BACI
A0A0A3IYY6_9BACI
A0A0A3J182_9BACI
A0A0A3JWP3_9BACI
A0A0A3W3N3_9GAMM
A0A0A3W4R0_9GAMM
A0A0A5FXN0_9BACI
A0A0A5G4Z3_9BACI
A0A0A5G7H5_9BACI
A0A0A5GN30_9BACI
A0A0A5HPY4_9VIBR
A0A0A5HSG2_9BACI
A0A0A5HZU6_9VIBR
A0A0A5IAN3_9BACI
A0A0A5JGK1_9VIBR
A0A0A5JKA1_9VIBR
A0A0A6D101_9SPHN
A0A0A6NVD6_9LACO
A0A0A6P5Q8_9GAMM
A0A0A6PR99_9GAMM
A0A0A6Q3K0_9BURK
A0A0A6QFZ0_9BURK
A0A0A6UFA0_ACTUT
A0A0A6UQ95_ACTUT
A0A0A6UVZ0_ACTUT
A0A0A6VGA9_9BACI
A0A0A6XW93_9BACI
A0A0A6YSQ6_9FLAO
A0A0A7EDL5_9GAMM
A0A0A7EGA3_9GAMM
A0A0A7EHF1_9GAMM
A0A0A7EJG0_9GAMM
A0A0A7FY86_9CLOT
A0A0A7I3H9_9BIFI
A0A0A7I970_9BIFI
A0A0A7KK08_9DEIO
A0A0A7LLP2_9BACT
A0A0A7P912_9BACT
A0A0A7S1C8_9GAMM
A0A0A8B4X5_9ACTN
A0A0A8E897_9COXI
A0A0A8HPW0_STAHY
A0A0A8HSL5_STAHY
A0A0A8JDD3_BACSX
A0A0A8JMP8_BACSX
A0A0A8K3I6_9RHIZ
A0A0A8KZ61_9SACH
A0A0A8LBQ8_9SACH
A0A0A8LC22_9SACH
A0A0A8UQK2_LEGHA
A0A0A8W7J0_CLOSO
A0A0A8WAH4_CLOSO
A0A0A8WTX5_9DELT
A0A0A8X7X6_9BACI
A0A0A8X9B3_9BACI
A0A0B0D443_9BACI
A0A0B0D4X7_9BACI
A0A0B0EIL5_9BACT
A0A0B0H3R4_SOVGS
A0A0B0H8A1_SOVGS
A0A0B0HRB9_9BACI
A0A0B0IJH5_9BACI
A0A0B0IK00_9BACI
A0A0B0M730_GOSAR
A0A0B0MS63_GOSAR
A0A0B0NLT1_GOSAR
A0A0B0NQ60_GOSAR
A0A0B0NXH1_GOSAR
A0A0B0PEJ2_GOSAR
A0A0B0PEW7_GOSAR
A0A0B0PZ10_GOSAR
A0A0B1PAX4_UNCNE
A0A0B1Q1Z3_9RHIZ
A0A0B1Q8B7_9RHIZ
A0A0B1S6Y0_OESDE
A0A0B1SMZ0_OESDE
A0A0B1SP72_OESDE
A0A0B1STI0_OESDE
A0A0B1XYZ0_9BURK
A0A0B1Z9P5_9ACTN
A0A0B1Z9Z2_9ACTN
A0A0B1ZQ00_9SPHN
A0A0B1ZWE8_9MICO
A0A0B1ZZ97_9ACTN
A0A0B2A543_9MICO
A0A0B2ABF2_9MICC
A0A0B2AJU8_9ACTN
A0A0B2AT69_9MICC
A0A0B2B412_9ACTN
A0A0B2BW45_9ACTN
A0A0B2C1A9_9SPHN
A0A0B2D3C3_9PSED
A0A0B2D6H6_9PSED
A0A0B2K433_9FIRM
A0A0B2NWX8_GLYSO
A0A0B2NZF5_GLYSO
A0A0B2Q0U4_GLYSO
A0A0B2QL13_GLYSO
A0A0B2QU26_GLYSO
A0A0B2QUF8_GLYSO
A0A0B2QVL3_GLYSO
A0A0B2R734_GLYSO
A0A0B2RBY2_GLYSO
A0A0B2RDQ3_GLYSO
A0A0B2RF25_GLYSO
A0A0B2SJG7_GLYSO
A0A0B2SP96_GLYSO
A0A0B2SQP1_GLYSO
A0A0B2UJX3_9MICR
A0A0B2W5R5_TOXCA
A0A0B2X8C8_9HYPO
A0A0B3BWB5_9PSED
A0A0B3S0W7_9RHOB
A0A0B3S1H9_9RHOB
A0A0B3S3R1_9RHOB
A0A0B3VXS3_9FIRM
A0A0B3WW36_9FIRM
A0A0B4BR16_9RHOB
A0A0B4BUY5_9RHOB
A0A0B4C3G3_9RHOB
A0A0B4C471_9RHOB
A0A0B4HGZ7_9HYPO
A0A0B4R9P0_9BACL
A0A0B4RAY0_9BACL
A0A0B4S0T4_9FIRM
A0A0B4X889_9RHIZ
A0A0B4XEZ9_9GAMM
A0A0B4XQ96_9GAMM
A0A0B4XT77_9PROT
A0A0B4XYZ9_9PROT
A0A0B5AN85_9BACL
A0A0B5ATG5_9BACL
A0A0B5CLY8_NEIEG
A0A0B5DD51_9ACTN
A0A0B5DJQ0_9ACTN
A0A0B5DRX7_9RHOB
A0A0B5DU47_9ACTN
A0A0B5DYN4_9RHOB
A0A0B5E857_9RHOB
A0A0B5EU49_STRA4
A0A0B5FI80_9DELT
A0A0B5FRF0_9DELT
A0A0B5FT50_9DELT
A0A0B5HQL1_9ARCH
A0A0B5HVG2_9ARCH
A0A0B5HX97_9ARCH
A0A0B5HZ65_9ARCH
A0A0B5RH74_9FLAO
A0A0B5RII0_9FLAO
A0A0B5RV67_9FLAO
A0A0B6TG30_9CORY
A0A0B6TKA6_9CORY
A0A0B6X003_9BACT
A0A0B7HD36_9FLAO
A0A0B7IHB6_9FLAO
A0A0B7J1L8_9PROT
A0A0B7MJ93_9FIRM
A0A0B7MW60_9FUNG
A0A0B7NFP2_9FUNG
A0A0B7NWZ2_9FUNG
A0A0B8N1R0_9NOCA
A0A0B8NBV8_9NOCA
A0A0B8NZ68_9VIBR
A0A0B8P1E6_9VIBR
A0A0B8PMH4_9VIBR
A0A0B8PX38_9VIBR
A0A0B8Q4Q1_9VIBR
A0A0B8Q5V9_9VIBR
A0A0B8SZJ0_9SPHI
A0A0B8T2E6_9SPHI
A0A0B8WFI0_9DELT
A0A0B8XP03_9SPHI
A0A0B8YIP5_9SPHI
A0A0B9A0V6_BRELN
A0A0B9A1G1_BRELN
A0A0B9AVR9_BRELN
A0A0C1CVA7_9FLAO
A0A0C1D664_9SPHI
A0A0C1DBZ8_9SPHI
A0A0C1DL73_9FLAO
A0A0C1F1L6_9FLAO
A0A0C1F390_9FLAO
A0A0C1F6U7_9FLAO
A0A0C1G5M8_9FLAO
A0A0C1G8T3_9FLAO
A0A0C1GN53_9RHOB
A0A0C1GYT1_9RHOB
A0A0C1H2U6_9RHOB
A0A0C1JND4_9CHLA
A0A0C1JPH6_9RHOB
A0A0C1KSL9_9BACT
A0A0C1L0J3_9BACT
A0A0C1L3B5_9BACT
A0A0C1NMW1_9PSEU
A0A0C1PLN6_9LACO
A0A0C1QVB7_9CYAN
A0A0C1QYJ9_9CLOT
A0A0C1R879_9ACTN
A0A0C1SCU8_9ACTN
A0A0C1U6S2_9CLOT
A0A0C1UER7_9CYAN
A0A0C1UMJ4_9ACTN
A0A0C1UPM8_9CYAN
A0A0C1UQ87_9ACTN
A0A0C1UXL1_9CYAN
A0A0C1VM53_9ACTN
A0A0C1VNY1_9ACTN
A0A0C1XA42_9CYAN
A0A0C1XIL7_9CYAN
A0A0C1XLK0_9ACTN
A0A0C1Y0T5_9BURK
A0A0C1Y9V4_9CYAN
A0A0C1YS28_9BURK
A0A0C2AN90_9ACTN
A0A0C2AYG5_9ACTN
A0A0C2C8M2_9BURK
A0A0C2DAE7_9DELT
A0A0C2DQ81_9DELT
A0A0C2EAL5_9DELT
A0A0C2ENG7_9MOLU
A0A0C2GLT7_9BILA
A0A0C2HJM0_9DELT
A0A0C2JDF2_9ACTN
A0A0C2KZM7_9CYAN
A0A0C2LPX7_9CYAN
A0A0C2MB16_9CYAN
A0A0C2NI64_THEKT
A0A0C2PWG0_9CYAN
A0A0C2QN21_9CYAN
A0A0C2R7S6_9BACL
A0A0C2S7N8_9BACL
A0A0C2SPW2_AMAMU
A0A0C2THU8_BACBA
A0A0C2UHG9_BACBA
A0A0C2UM78_9PROT
A0A0C2UPI1_9BACL
A0A0C2UT14_9BACL
A0A0C2UUN9_9PROT
A0A0C2V407_9BACL
A0A0C2V439_9BACL
A0A0C2VBB3_9BACL
A0A0C2VC96_9PROT
A0A0C2VCU0_9HELI
A0A0C2VPB4_9BACL
A0A0C2VUV5_9PROT
A0A0C2X4F3_AMAMU
A0A0C2Z1W6_9PROT
A0A0C2ZEF3_9PROT
A0A0C2ZZU3_9HELI
A0A0C3AAA3_9HOMO
A0A0C3B2J4_9HOMO
A0A0C3BYW4_HEBCY
A0A0C3CC08_HEBCY
A0A0C3DGU0_9VIBR
A0A0C3DZP7_9HOMO
A0A0C3EEA6_9HOMO
A0A0C3H9H7_9PEZI
A0A0C3I843_9VIBR
A0A0C3I993_9VIBR
A0A0C3ICC6_9VIBR
A0A0C3K858_PISTI
A0A0C3KL05_9HOMO
A0A0C3PJN3_PHLGI
A0A0C3QAE1_9HOMO
A0A0C3REY0_9PROT
A0A0C3RFI1_9PORP
A0A0C4EDS8_MAGP6
A0A0C4Y685_9BURK
A0A0C5BA17_9MICO
A0A0C5FUZ9_9ACTN
A0A0C5G954_9ACTN
A0A0C5JB11_9RHOO
A0A0C5L271_9SPHN
A0A0C5VL11_9GAMM
A0A0C5VWX3_9GAMM
A0A0C5VWZ8_9FLAO
A0A0C5VYN9_9GAMM
A0A0C5VZA3_9FLAO
A0A0C5VZW7_9FLAO
A0A0C5W7J5_9GAMM
A0A0C5W8Y3_9GAMM
A0A0C5X0N6_9GAMM
A0A0C5X181_9GAMM
A0A0C7MW65_9SACH
A0A0C7N4D8_9THEO
A0A0C7N4X9_9SACH
A0A0C7NKZ2_9BACT
A0A0C9M724_9FUNG
A0A0C9M7Y1_9FUNG
A0A0C9MJU2_9FUNG
A0A0C9NK93_SPHPI
A0A0C9Q1G9_9BACT
A0A0C9TV54_9HOMO
A0A0C9VSP0_9HOMO
A0A0C9WI54_9AGAR
A0A0C9WIA5_9AGAR
A0A0C9WIZ0_9AGAR
A0A0C9WWY8_9AGAR
A0A0C9WX19_9AGAR
A0A0C9Y6I8_9AGAR
A0A0C9YNN1_9AGAR
A0A0C9ZSL3_9HOMO
A0A0D0A5N5_9HOMO
A0A0D0CJU0_9AGAR
A0A0D0E0Z1_9HOMO
A0A0D0F3X9_9SPHI
A0A0D0GG92_9SPHI
A0A0D0GMM7_9SPHI
A0A0D0HZJ6_9MICO
A0A0D0IIV2_9MICO
A0A0D0KLC3_9NOCA
A0A0D0PEZ4_9RHOB
A0A0D0PVQ4_KITGR
A0A0D0PYJ2_9RHOB
A0A0D0Q1N0_KITGR
A0A0D0R857_9GAMM
A0A0D0SFX1_9FIRM
A0A0D0UQ64_9ACTN
A0A0D1AB09_9LACO
A0A0D1CFX6_9SPHN
A0A0D1CJB7_9RHOB
A0A0D1CU24_USTMA
A0A0D1ENU6_9RHOB
A0A0D1JXP1_9MYCO
A0A0D1LDB6_9MYCO
A0A0D1LH21_9MYCO
A0A0D1LXU6_9LACT
A0A0D1M1J6_PSEPU
A0A0D1MXX2_PSEPU
A0A0D1NP63_PSEPU
A0A0D1P4B5_BRAEL
A0A0D1UV70_ANEMI
A0A0D1WWE0_9EURO
A0A0D1XVY2_ANEMI
A0A0D1ZKA9_9EURO
A0A0D1ZW21_9PEZI
A0A0D2AID4_9PEZI
A0A0D2AYT6_9EURO
A0A0D2C2M2_9EURO
A0A0D2CF19_9EURO
A0A0D2CT57_9EURO
A0A0D2EXU1_9EURO
A0A0D2F5D8_9EURO
A0A0D2FQB7_9EURO
A0A0D2HNG6_9DELT
A0A0D2HZH2_9DELT
A0A0D2J1H0_9DELT
A0A0D2JT91_9DELT
A0A0D2KY50_9EURO
A0A0D2M3P8_GOSRA
A0A0D2N6K9_9CHLO
A0A0D2NEU2_GOSRA
A0A0D2NLH4_GOSRA
A0A0D2NMB8_9AGAR
A0A0D2PIK3_GOSRA
A0A0D2PXE9_GOSRA
A0A0D2Q2V3_GOSRA
A0A0D2Q515_GOSRA
A0A0D2QB00_GOSRA
A0A0D2QIL3_GOSRA
A0A0D2QLB7_GOSRA
A0A0D2QWH6_GOSRA
A0A0D2R3I5_GOSRA
A0A0D2RWR1_GOSRA
A0A0D2S016_GOSRA
A0A0D2SIK0_GOSRA
A0A0D2SUX3_GOSRA
A0A0D2T4T3_GOSRA
A0A0D2TAM5_GOSRA
A0A0D2TL56_GOSRA
A0A0D2TMB6_GOSRA
A0A0D2U1E9_GOSRA
A0A0D2UK15_9PROT
A0A0D2V3A4_GOSRA
A0A0D2V403_GOSRA
A0A0D2VHT8_CAPO3
A0A0D2VX74_GOSRA
A0A0D2ZPE9_BRAOL
A0A0D3AFP0_BRAOL
A0A0D3ARQ8_BRAOL
A0A0D3B9L0_BRAOL
A0A0D3C9I2_BRAOL
A0A0D3C9T6_BRAOL
A0A0D3CAQ3_BRAOL
A0A0D3CMV8_BRAOL
A0A0D3CVT1_BRAOL
A0A0D3DPI3_BRAOL
A0A0D3DXN8_BRAOL
A0A0D3F1B0_9ORYZ
A0A0D3F789_9ORYZ
A0A0D3FWM3_9ORYZ
A0A0D3FX92_9ORYZ
A0A0D3GJP1_9ORYZ
A0A0D3LBT2_9BACT
A0A0D3VEX1_9BACL
A0A0D4BX08_9MICC
A0A0D4BXK5_9MICC
A0A0D4CMG4_9LACO
A0A0D4DZ82_9ACTN
A0A0D5A7K7_9NOCA
A0A0D5LRJ4_9RHIZ
A0A0D5M1I8_9GAMM
A0A0D5M211_9GAMM
A0A0D5M2W7_9GAMM
A0A0D5M8G5_9GAMM
A0A0D5NH37_9BACL
A0A0D5NIU7_9BACL
A0A0D5V6Q5_9BURK
A0A0D5YP45_9FLAO
A0A0D5YTW4_9FLAO
A0A0D5ZJG9_9MOLU
A0A0D6A452_9LACO
A0A0D6AFA8_9CHRO
A0A0D6AH62_9CHRO
A0A0D6AII9_9CHRO
A0A0D6B1H1_RHOSU
A0A0D6DVG4_9LACT
A0A0D6EWM9_9PROT
A0A0D6JAP2_9RHIZ
A0A0D6KLW3_9CYAN
A0A0D6KPR2_9CYAN
A0A0D6L1Y3_9CYAN
A0A0D6MGD0_9PROT
A0A0D6MRH8_ACEAC
A0A0D6NJK6_9PROT
A0A0D6NNP7_9PROT
A0A0D6P2W3_9PROT
A0A0D6P3V5_9PROT
A0A0D6PGA0_9PROT
A0A0D6RZJ5_9PSED
A0A0D6STW7_9PSED
A0A0D6SXV0_9PSED
A0A0D6TF34_9RHOB
A0A0D6TGY1_9RHOB
A0A0D6TIT3_9FLAO
A0A0D6TJJ6_9FLAO
A0A0D6TPA4_9FLAO
A0A0D6WNG5_9ACTN
A0A0D6WUT7_9ACTN
A0A0D6WVP4_9ACTN
A0A0D6WW21_9ACTN
A0A0D6XQ08_9STAP
A0A0D6XQ19_9STAP
A0A0D6YGI0_MASLA
A0A0D6YPM8_MASLA
A0A0D6Z8M8_9BACI
A0A0D6ZGL9_9BACI
A0A0D7ACD0_9AGAR
A0A0D7AKK5_9AGAR
A0A0D7B2R9_9HOMO
A0A0D7ETM5_RHOPL
A0A0D7K4Q9_9BURK
A0A0D7KA54_9BURK
A0A0D7QL69_9MICO
A0A0D7QUY0_9MICO
A0A0D7W3B6_9FLAO
A0A0D7W3D0_9FLAO
A0A0D7W640_9FLAO
A0A0D8CYV9_9GAMM
A0A0D8D2Q8_9GAMM
A0A0D8D3H5_9GAMM
A0A0D8D4D7_9GAMM
A0A0D8FX59_9ACTN
A0A0D8HKE3_9ACTN
A0A0D8I5M7_9CLOT
A0A0D8L4A4_RAOPL
A0A0D8P485_9GAMM
A0A0D8PS51_9GAMM
A0A0D8PZ08_9GAMM
A0A0D8R244_RAOPL
A0A0D8Y2I8_DICVI
A0A0D8ZQG1_9CYAN
A0A0D9QHD4_PLAFR
A0A0D9QWT1_CHLSB
A0A0D9R235_CHLSB
A0A0D9RA04_CHLSB
A0A0D9RDR4_CHLSB
A0A0D9RII8_CHLSB
A0A0D9RIU6_CHLSB
A0A0D9RM60_CHLSB
A0A0D9VHX0_9ORYZ
A0A0D9VHX1_9ORYZ
A0A0D9W5S7_9ORYZ
A0A0D9W6F2_9ORYZ
A0A0D9W6F3_9ORYZ
A0A0D9WT10_9ORYZ
A0A0D9X3Z7_9ORYZ
A0A0D9YMY6_9ORYZ
A0A0D9YUJ9_9ORYZ
A0A0D9ZLP1_9ORYZ
A0A0D9ZMD1_9ORYZ
A0A0E0ACZ3_9ORYZ
A0A0E0AQD2_9ORYZ
A0A0E0JW46_ORYPU
A0A0E0JW47_ORYPU
A0A0E0K211_ORYPU
A0A0E0KRF4_ORYPU
A0A0E0KS28_ORYPU
A0A0E0LEF6_ORYPU
A0A0E0LQU0_ORYPU
A0A0E0NAH9_ORYRU
A0A0E0NHE7_ORYRU
A0A0E0PAS1_ORYRU
A0A0E0Q1C6_ORYRU
A0A0E3U443_9ENTR
A0A0E3U464_9ENTR
A0A0E3UU77_9FUSO
A0A0E3WFZ0_9BACL
A0A0E3YTL0_9BACT
A0A0E3ZF54_9BACT
A0A0E3ZJK9_9BACT
A0A0E4CKQ2_9FIRM
A0A0E4CYP0_9BACL
A0A0E4HEA0_9BACL
A0A0E8CJP6_BORPT
A0A0E9LUN8_9BACT
A0A0E9M6U4_9PROT
A0A0E9MNI6_9SPHN
A0A0E9N046_9BACT
A0A0E9N5Y9_9BACT
A0A0E9NIU1_9ASCO
A0A0F0CD99_9CLOT
A0A0F0CPV7_9BACT
A0A0F0EPK7_9MICO
A0A0F0GEW8_NOCAE
A0A0F0GL75_9ACTN
A0A0F0HCD1_9ACTN
A0A0F0HD24_9ACTN
A0A0F0HJ82_9PSEU
A0A0F0HU48_9PSEU
A0A0F0IJ64_ASPPU
A0A0F0K8U4_9MICO
A0A0F0KIL3_9MICO
A0A0F0KQI6_9MICO
A0A0F0KXU8_9MICO
A0A0F0L380_9MICO
A0A0F0LMU6_9MICO
A0A0F0LWX1_9MICO
A0A0F0XSU1_9ENTR
A0A0F0YK56_9ENTR
A0A0F2C743_9MICO
A0A0F2CCC8_9MICO
A0A0F2GHX9_9ACTN
A0A0F2GMY0_9ACTN
A0A0F2IY60_9BACT
A0A0F2JC13_9FIRM
A0A0F2NBP1_9DELT
A0A0F2NF87_9DELT
A0A0F2NMC6_9FIRM
A0A0F2NPK8_9DELT
A0A0F2NTL9_9FLAO
A0A0F2NTV0_9FLAO
A0A0F2NWN0_9GAMM
A0A0F2NY14_9GAMM
A0A0F2NYM7_9GAMM
A0A0F2P987_9FIRM
A0A0F2PA17_9FIRM
A0A0F2PG43_9FIRM
A0A0F2PNH1_9RHIZ
A0A0F2PPQ9_9FIRM
A0A0F2PXU4_9CLOT
A0A0F2Q5J9_9CLOT
A0A0F2QNG6_9RHOB
A0A0F2R0S1_9DELT
A0A0F2R4U1_9DELT
A0A0F2R8B6_9PROT
A0A0F2RM65_9RHOB
A0A0F2RMT7_9PROT
A0A0F2RSU5_9RHOB
A0A0F2RVR2_9RHOB
A0A0F2RVY3_9RHOB
A0A0F2RXV6_9RHOB
A0A0F2S8F8_9FIRM
A0A0F2SBK1_9FIRM
A0A0F2T8M9_9ACTN
A0A0F2T972_9ACTN
A0A0F3FXJ3_9LACO
A0A0F3GIQ3_9BACT
A0A0F3GMK8_9BACT
A0A0F3GWE3_9BACT
A0A0F3IJ61_9GAMM
A0A0F3ISZ2_9PROT
A0A0F3KKK7_9NEIS
A0A0F3KMB9_9NEIS
A0A0F3KZX3_9GAMM
A0A0F3LFV0_9CAUL
A0A0F3M9R2_ORITS
A0A0F3MMP1_9RICK
A0A0F3NMV7_9RICK
A0A0F3RH06_ORITS
A0A0F3RU41_9LACO
A0A0F4GVF6_9PEZI
A0A0F4IW77_9ACTN
A0A0F4J1E9_9ACTN
A0A0F4J3I4_9ACTN
A0A0F4JGM3_9ACTN
A0A0F4JI83_9ACTN
A0A0F4JN67_9ACTN
A0A0F4K7Y1_9ACTN
A0A0F4KGV4_9ACTN
A0A0F4KHH4_9ACTN
A0A0F4LU63_9LACO
A0A0F4NSV0_PSEO7
A0A0F4P845_PSEO7
A0A0F4P8U3_PSEO7
A0A0F4PQW0_9GAMM
A0A0F4PTX3_9GAMM
A0A0F4PW53_9GAMM
A0A0F4PW99_9GAMM
A0A0F4QA79_9GAMM
A0A0F4QI13_9GAMM
A0A0F4QXE7_9GAMM
A0A0F4QY05_9GAMM
A0A0F4QZ89_9GAMM
A0A0F4QZF6_9GAMM
A0A0F4QZJ4_9GAMM
A0A0F4R0S5_9GAMM
A0A0F4R184_9GAMM
A0A0F4R5X1_9GAMM
A0A0F4R7N9_9GAMM
A0A0F4R9J2_9GAMM
A0A0F4RHR8_9RHOB
A0A0F4RJ67_9RHOB
A0A0F4RK22_9RHOB
A0A0F4XBP4_HANUV
A0A0F4YQ39_TALEM
A0A0F4ZAZ7_9PEZI
A0A0F5ANZ7_9GAMM
A0A0F5AP86_9GAMM
A0A0F5ATF6_9GAMM
A0A0F5AUR0_9GAMM
A0A0F5EQX4_AVIPA
A0A0F5FCZ3_9RHIZ
A0A0F5FF27_9RHIZ
A0A0F5H0H6_9MOLU
A0A0F5I7H4_9BACI
A0A0F5ID99_9BACI
A0A0F5JYU3_9BURK
A0A0F5L361_9RHIZ
A0A0F5LVQ2_9RHIZ
A0A0F5MQS8_9RICK
A0A0F5PAP0_9SPHN
A0A0F5PT49_9RHIZ
A0A0F5QJ09_9RHIZ
A0A0F5R5W4_9BACL
A0A0F5VC60_9GAMM
A0A0F5VCP0_9GAMM
A0A0F5VG70_9GAMM
A0A0F5VGW8_9GAMM
A0A0F5VPZ8_9ACTN
A0A0F5VSV1_9ACTN
A0A0F5YDM3_9CYAN
A0A0F5ZSJ7_9GAMM
A0A0F5ZUN3_9GAMM
A0A0F6A0T0_9GAMM
A0A0F6A324_9GAMM
A0A0F6A3P5_9GAMM
A0A0F6A7B7_9GAMM
A0A0F6ABA8_9GAMM
A0A0F6AHD1_9GAMM
A0A0F6QW48_9CORY
A0A0F6QW66_9CORY
A0A0F6R1D4_9CORY
A0A0F6RCK9_9GAMM
A0A0F6SFF3_9DELT
A0A0F6TDI6_9CORY
A0A0F6TP93_9GAMM
A0A0F7FIZ8_9CREN
A0A0F7FRV0_9ACTN
A0A0F7GDS8_9CHLR
A0A0F7H7W9_SERFO
A0A0F7HFZ7_SERFO
A0A0F7HHF3_SERFO
A0A0F7HI79_9STAP
A0A0F7HLN7_9STAP
A0A0F7JKN4_9DEIO
A0A0F7JVK8_9GAMM
A0A0F7JXC2_9GAMM
A0A0F7JXT8_9GAMM
A0A0F7K0T2_9GAMM
A0A0F7KG00_9PROT
A0A0F7KPD2_9SPHN
A0A0F7M2M2_9GAMM
A0A0F7M2M3_9GAMM
A0A0F7N184_9ACTN
A0A0F7NAJ0_9ACTN
A0A0F7NDZ7_9ACTN
A0A0F7PIV9_9RHIZ
A0A0F7TMI7_9EURO
A0A0F7TT57_9EURO
A0A0F8CPA8_LARCR
A0A0F8D493_9EURY
A0A0F8DN48_CERFI
A0A0F8WMP2_9EURO
A0A0F8WWV3_9EURO
A0A0F8YDK0_9ARCH
A0A0F9XAE0_TRIHA
A0A0F9Y5T3_TRIHA
A0A0F9YEN6_9BACT
A0A0F9YJK6_9BACT
A0A0F9YT51_9BACT
A0A0F9YVB9_9MICR
A0A0F9Z896_9BACT
A0A0F9ZL44_9BACT
A0A0F9ZRB4_9BACT
A0A0G0A7K8_9BACT
A0A0G0APZ0_9BACT
A0A0G0AU53_9BACT
A0A0G0AUA6_9BACT
A0A0G0AY83_9BACT
A0A0G0AYN8_9BACT
A0A0G0BQP0_9BACT
A0A0G0BSG4_9BACT
A0A0G0BXA3_9BACT
A0A0G0C512_9BACT
A0A0G0CBE8_9BACT
A0A0G0CGE6_9BACT
A0A0G0CJN9_9BACT
A0A0G0CR35_9BACT
A0A0G0D449_9BACT
A0A0G0D584_9BACT
A0A0G0DLI1_9BACT
A0A0G0EK93_9BACT
A0A0G0EW95_9BACT
A0A0G0F555_9BACT
A0A0G0F8K7_9BACT
A0A0G0FFU1_9BACT
A0A0G0FUJ8_9BACT
A0A0G0FYD9_9BACT
A0A0G0G0V2_9BACT
A0A0G0G649_9BACT
A0A0G0G9R6_9BACT
A0A0G0GFX4_9BACT
A0A0G0GIQ7_9BACT
A0A0G0GSZ1_9BACT
A0A0G0GU41_9BACT
A0A0G0HFQ4_9BACT
A0A0G0HLJ8_9BACT
A0A0G0HQC6_9BACT
A0A0G0I128_9BACT
A0A0G0I5X1_9BACT
A0A0G0IC90_9BACT
A0A0G0IPC5_9BACT
A0A0G0IR21_9BACT
A0A0G0IXE5_9BACT
A0A0G0J5R6_9BACT
A0A0G0JC91_9BACT
A0A0G0JGE5_9BACT
A0A0G0JYJ5_9BACT
A0A0G0JYM2_9BACT
A0A0G0K2T3_9BACT
A0A0G0K8G9_9BACT
A0A0G0KB59_9BACT
A0A0G0KL39_9BACT
A0A0G0KTR5_9BACT
A0A0G0KTX6_9BACT
A0A0G0L1T7_9BACT
A0A0G0L961_9BACT
A0A0G0MCX8_9BACT
A0A0G0MDB9_9BACT
A0A0G0MEA2_9BACT
A0A0G0MV33_9BACT
A0A0G0MVP8_9BACT
A0A0G0MX63_9BACT
A0A0G0N294_9BACT
A0A0G0N8N3_9BACT
A0A0G0NDM6_9BACT
A0A0G0NKE1_9BACT
A0A0G0NVF3_9BACT
A0A0G0P2V8_9BACT
A0A0G0P6D4_9BACT
A0A0G0PBG8_9BACT
A0A0G0PXJ8_9BACT
A0A0G0Q526_9BACT
A0A0G0QFN1_9BACT
A0A0G0QI28_9BACT
A0A0G0QLH5_9BACT
A0A0G0QV74_9BACT
A0A0G0QZX9_9BACT
A0A0G0R616_9BACT
A0A0G0R722_9BACT
A0A0G0RAV5_9BACT
A0A0G0RCV2_9BACT
A0A0G0RG77_9BACT
A0A0G0RGL3_9BACT
A0A0G0RMG8_9BACT
A0A0G0RQ33_9BACT
A0A0G0RQ54_9BACT
A0A0G0RW79_9BACT
A0A0G0S083_9BACT
A0A0G0S386_9BACT
A0A0G0SAX0_9BACT
A0A0G0SKP6_9BACT
A0A0G0SYC2_9BACT
A0A0G0SYG6_9BACT
A0A0G0T1E4_9BACT
A0A0G0TJB7_9BACT
A0A0G0TP58_9BACT
A0A0G0UAD6_9BACT
A0A0G0UHU9_9BACT
A0A0G0UTZ3_9BACT
A0A0G0VH84_9BACT
A0A0G0VZJ5_9BACT
A0A0G0WIX1_9BACT
A0A0G0WQT6_9BACT
A0A0G0WV64_9BACT
A0A0G0X2X8_9BACT
A0A0G0X9E7_9BACT
A0A0G0XBM1_9BACT
A0A0G0XKP0_9BACT
A0A0G0XPT9_9BACT
A0A0G0XQN9_9BACT
A0A0G0Y7M2_9BACT
A0A0G0YE10_9BACT
A0A0G0YH86_9BACT
A0A0G0YHV8_9BACT
A0A0G0YLF7_9BACT
A0A0G0YVP2_9BACT
A0A0G0Z3W2_9BACT
A0A0G0Z521_9BACT
A0A0G0ZUV9_9BACT
A0A0G0ZVA9_9BACT
A0A0G1A1U2_9BACT
A0A0G1AMS2_9BACT
A0A0G1ARH0_9BACT
A0A0G1ASF8_9BACT
A0A0G1B643_9BACT
A0A0G1BB76_9BACT
A0A0G1BER3_9BACT
A0A0G1BF62_9BACT
A0A0G1BR86_9BACT
A0A0G1BRR6_9BACT
A0A0G1BXK2_9BACT
A0A0G1C047_9BACT
A0A0G1C320_9BACT
A0A0G1CB55_9BACT
A0A0G1CC93_9BACT
A0A0G1CD76_9BACT
A0A0G1CQM5_9BACT
A0A0G1D212_9BACT
A0A0G1D7B1_9BACT
A0A0G1DF69_9BACT
A0A0G1DL64_9BACT
A0A0G1DX16_9BACT
A0A0G1EAZ9_9BACT
A0A0G1ENL4_9BACT
A0A0G1EX35_9BACT
A0A0G1EZC7_9BACT
A0A0G1FF80_9BACT
A0A0G1FNI3_9BACT
A0A0G1G4W0_9BACT
A0A0G1GJG3_9BACT
A0A0G1GUU5_9BACT
A0A0G1GXC0_9BACT
A0A0G1GXJ2_9BACT
A0A0G1GXV9_9BACT
A0A0G1H0Z8_9BACT
A0A0G1HDM2_9BACT
A0A0G1HLJ7_9BACT
A0A0G1HMQ5_9BACT
A0A0G1HV35_9BACT
A0A0G1I2B0_9BACT
A0A0G1I4P3_9BACT
A0A0G1I6S3_9BACT
A0A0G1I6Y6_9BACT
A0A0G1IQ94_9BACT
A0A0G1ISN4_9BACT
A0A0G1J766_9BACT
A0A0G1JBU9_9BACT
A0A0G1JZ54_9BACT
A0A0G1JZR5_9BACT
A0A0G1K2Q6_9BACT
A0A0G1K457_9BACT
A0A0G1K4G2_9BACT
A0A0G1K934_9BACT
A0A0G1KC26_9BACT
A0A0G1KPD9_9BACT
A0A0G1L0C1_9BACT
A0A0G1L577_9BACT
A0A0G1L5X6_9BACT
A0A0G1LBT2_9BACT
A0A0G1LN75_9BACT
A0A0G1M1E4_9BACT
A0A0G1M6L3_9BACT
A0A0G1M6N2_9BACT
A0A0G1M6N7_9BACT
A0A0G1M8V4_9BACT
A0A0G1MDT6_9BACT
A0A0G1MKR0_9BACT
A0A0G1MPS8_9BACT
A0A0G1MQG7_9BACT
A0A0G1MRU4_9BACT
A0A0G1MS82_9BACT
A0A0G1MUN0_9BACT
A0A0G1MZD0_9BACT
A0A0G1N4Z2_9BACT
A0A0G1N727_9BACT
A0A0G1NCP0_9BACT
A0A0G1P076_9BACT
A0A0G1PDE5_9BACT
A0A0G1PIY7_9BACT
A0A0G1PPD5_9BACT
A0A0G1Q2I8_9BACT
A0A0G1Q3A2_9BACT
A0A0G1Q6E3_9BACT
A0A0G1QAZ6_9BACT
A0A0G1QF06_9BACT
A0A0G1QQ61_9BACT
A0A0G1QY85_9BACT
A0A0G1R6U5_9BACT
A0A0G1R732_9BACT
A0A0G1RAW3_9BACT
A0A0G1RD35_9BACT
A0A0G1RE12_9BACT
A0A0G1RF71_9BACT
A0A0G1RVU5_9BACT
A0A0G1SES5_9BACT
A0A0G1SP94_9BACT
A0A0G1SWS0_9BACT
A0A0G1SZD0_9BACT
A0A0G1T5G1_9BACT
A0A0G1TDH7_9BACT
A0A0G1TG27_9BACT
A0A0G1TIP1_9BACT
A0A0G1TIP6_9BACT
A0A0G1TMI8_9BACT
A0A0G1TQ77_9BACT
A0A0G1TU35_9BACT
A0A0G1TUG8_9BACT
A0A0G1UB75_9BACT
A0A0G1UE57_9BACT
A0A0G1UKI3_9BACT
A0A0G1V2N6_9BACT
A0A0G1VB30_9BACT
A0A0G1VN86_9BACT
A0A0G1VPQ3_9BACT
A0A0G1VQ87_9BACT
A0A0G1W3B9_9BACT
A0A0G1W445_9BACT
A0A0G1WAI2_9BACT
A0A0G1WBL2_9BACT
A0A0G1WCF5_9BACT
A0A0G1WG74_9BACT
A0A0G1X179_9BACT
A0A0G1X1N8_9BACT
A0A0G1XBE0_9BACT
A0A0G1XHI3_9BACT
A0A0G1XQ19_9BACT
A0A0G1XTR4_9BACT
A0A0G1Y3L2_9BACT
A0A0G1Y682_9BACT
A0A0G1Y9Z3_9BACT
A0A0G1YI20_9BACT
A0A0G1YI94_9BACT
A0A0G1YT47_9BACT
A0A0G1YTS7_9BACT
A0A0G1YYW9_9BACT
A0A0G1Z7C1_9BACT
A0A0G1ZJQ5_9BACT
A0A0G1ZLC5_9BACT
A0A0G1ZPD1_9BACT
A0A0G1ZYG5_9BACT
A0A0G2AAZ4_9BACT
A0A0G2AG97_9BACT
A0A0G2AJ03_9BACT
A0A0G2AQ20_9BACT
A0A0G2ARC2_9BACT
A0A0G2ARE2_9BACT
A0A0G2B0J3_9BACT
A0A0G2B8B0_9BACT
A0A0G2EDA2_9EURO
A0A0G2ET67_9PEZI
A0A0G2F0Q6_9EURO
A0A0G2FTU5_9PEZI
A0A0G2HIY3_9SYNE
A0A0G2J4K2_9SYNE
A0A0G2JYY8_RAT
A0A0G2K3I6_RAT
A0A0G2K7M1_RAT
A0A0G2K8S2_RAT
A0A0G2Z9C3_9BACT
A0A0G2ZYR5_9DELT
A0A0G3ACI7_9ACTN
A0A0G3APZ8_9ACTN
A0A0G3AS02_9ACTN
A0A0G3BI35_9BURK
A0A0G3CSK1_9GAMM
A0A0G3CTV6_9GAMM
A0A0G3EHU9_9BACT
A0A0G3EQ49_9BURK
A0A0G3GND9_9CORY
A0A0G3GWL0_9CORY
A0A0G3GXW5_9CORY
A0A0G3H2N3_9CORY
A0A0G3H6A2_9CORY
A0A0G3HAC6_9CORY
A0A0G3HD11_9CORY
A0A0G3I302_LIBAF
A0A0G3IN08_9MYCO
A0A0G3M4C0_9FLAO
A0A0G3Q5H4_KLUIN
A0A0G3Q8E1_KLUIN
A0A0G3QA90_KLUIN
A0A0G3QD42_KLUIN
A0A0G3UUJ0_9ACTN
A0A0G3V5A1_9ACTN
A0A0G3WJ53_9BACT
A0A0G3X7H0_9SPHN
A0A0G3XHN0_9SPHN
A0A0G4AY93_9BACT
A0A0G4B201_9BACT
A0A0G4FF94_VITBC
A0A0G4H0L5_VITBC
A0A0G4J388_PLABS
A0A0G4KIB8_9PEZI
A0A0G4M1Y4_9PEZI
A0A0G4PNH7_PENCA
A0A0G8AXC3_9SYNE
A0A0G9HAN1_9GAMM
A0A0G9MPW2_9SPHN
A0A0G9MYA1_9SPHN
A0A0H0CW66_9ENTR
A0A0H0XNZ8_9SPHN
A0A0H0ZNW5_9MICC
A0A0H0ZXQ9_9MICC
A0A0H1A661_9RHIZ
A0A0H1ANY7_9GAMM
A0A0H1RDJ1_9RHIZ
A0A0H2KSB2_9MICO
A0A0H2LQ02_PRORE
A0A0H2LYX6_PRORE
A0A0H2M2P3_VARPD
A0A0H2SNU1_9HOMO
A0A0H3J1G4_CLOPA
A0A0H3J6P5_CLOPA
A0A0H3XKX4_9MOLU
A0A0H4KLC4_9BACI
A0A0H4KSP5_9RHOB
A0A0H4KSQ0_9RHOB
A0A0H4KTJ7_9RHOB
A0A0H4KWL2_9RHOB
A0A0H4L1V3_9BACI
A0A0H4LSF4_9LACO
A0A0H4P570_9BACI
A0A0H4PDI4_9BACI
A0A0H4QJZ2_9LACO
A0A0H4USN0_9COXI
A0A0H4VBH8_9SPHN
A0A0H4VWE7_9BORD
A0A0H4W5S8_9BACT
A0A0H5B8Y7_BLAVI
A0A0H5CFU7_9PSEU
A0A0I9TEI3_9MYCO
A0A0I9VXL1_9MICO
A0A0J0UU11_9ACTN
A0A0J0XEB1_9TREE
A0A0J0Y8N4_9SPHI
A0A0J0Y8S3_9SPHI
A0A0J0YQ13_9NEIS
A0A0J0YRG9_9NEIS
A0A0J1B1I8_9TREE
A0A0J1DEC3_9BURK
A0A0J1DL05_9FIRM
A0A0J1F6Y1_9FIRM
A0A0J1FSA5_9BURK
A0A0J1GC78_9FIRM
A0A0J1GIU1_9GAMM
A0A0J1GRQ8_9GAMM
A0A0J1H4Q8_9GAMM
A0A0J1HAK7_9GAMM
A0A0J1HAV4_9GAMM
A0A0J1HGH4_9GAMM
A0A0J1ID28_BACCI
A0A0J1IQ65_BACCI
A0A0J1JVZ9_9GAMM
A0A0J5GDP6_9NEIS
A0A0J5GIZ0_9NEIS
A0A0J5L751_PLUGE
A0A0J5QKV3_9RHOB
A0A0J5R0T5_9BACI
A0A0J5S3K6_9PAST
A0A0J5SAP4_9LACT
A0A0J5TBP5_9RHOB
A0A0J5TC73_9RHOB
A0A0J5TVH2_9BACI
A0A0J5VBR2_9BACI
A0A0J6BGX3_9SYNE
A0A0J6BLX6_9SYNE
A0A0J6CY94_9BACI
A0A0J6CZH5_9BACI
A0A0J6GJG6_9CELL
A0A0J6NJJ0_9NEIS
A0A0J6NR70_9NEIS
A0A0J6R4X3_9RHIZ
A0A0J6WC82_9MYCO
A0A0J6WRN8_9FIRM
A0A0J6WVA7_9FIRM
A0A0J6WWE3_9FIRM
A0A0J6Y9S9_COCIT
A0A0J6YX55_9BACT
A0A0J7HQ28_9BACT
A0A0J7HW59_9BACT
A0A0J7JNL4_9BURK
A0A0J7L8Z8_LASNI
A0A0J7LU39_9FLAO
A0A0J7Y2T8_9SPHN
A0A0J7YYW9_STRVR
A0A0J7Z3D5_STRVR
A0A0J7Z5T0_STRVR
A0A0J8BDN5_BETVU
A0A0J8BGL5_BETVU
A0A0J8C5S1_BETVU
A0A0J8CCD2_BETVU
A0A0J8CGT4_BETVU
A0A0J8GQC4_9GAMM
A0A0J8GR46_9GAMM
A0A0J8GVA8_9GAMM
A0A0J8QL35_COCIT
A0A0J8RCR7_COCIT
A0A0J8VC04_9GAMM
A0A0J8VCM9_9GAMM
A0A0J8VG81_9GAMM
A0A0J8YDT1_9BACT
A0A0J8YGQ5_9BACT
A0A0J8YKL8_9BACT
A0A0J8YN73_9BACT
A0A0J8YQA6_9BACT
A0A0J9E1J2_9RHOB
A0A0J9E1Q7_9RHOB
A0A0J9E3B2_9RHOB
A0A0J9EZS7_9CYAN
A0A0J9XXG7_BRUMA
A0A0J9XYA5_BRUMA
A0A0J9XYM1_BRUMA
A0A0K0DK12_ANGCA
A0A0K0E472_STRER
A0A0K0EQF8_STRER
A0A0K0ESW0_STRER
A0A0K0EWG7_9BILA
A0A0K0EY49_9BILA
A0A0K0FY32_9BILA
A0A0K0GAL5_9FIRM
A0A0K0GBT2_9FIRM
A0A0K0TZ45_9RHIZ
A0A0K0XZL2_9GAMM
A0A0K0Y5I5_9RHOB
A0A0K0Y5S9_9RHOB
A0A0K0Y7X1_9RHOB
A0A0K1F532_9ACTN
A0A0K1FB83_9MICO
A0A0K1J1U8_9RHOO
A0A0K1J1Z1_9RHOO
A0A0K1JJB1_9MICO
A0A0K1JYU8_9BURK
A0A0K1NCH3_9BURK
A0A0K1PA93_9DELT
A0A0K1Q5Z0_9DELT
A0A0K1RA95_9CORY
A0A0K1RC51_9CORY
A0A0K1W163_9MOLU
A0A0K1XDR3_9GAMM
A0A0K1XGG5_9GAMM
A0A0K2BLQ4_9GAMM
A0A0K2D9P0_9RHIZ
A0A0K2DUE4_PISSA
A0A0K2G8Y1_9BACT
A0A0K2GDP2_9BACT
A0A0K2JER4_SPIKU
A0A0K2M0Y6_9NOST
A0A0K2M2R6_9NOST
A0A0K2M657_9NOST
A0A0K2RS91_9MICC
A0A0K2RTP7_9MICC
A0A0K2SJ60_9FIRM
A0A0K2YEL7_9NOCA
A0A0K2YMW7_9NOCA
A0A0K8JAJ7_9FIRM
A0A0K8L8B4_9EURO
A0A0K8L8R2_9EURO
A0A0K8LDM2_9EURO
A0A0K8MAR7_9RICK
A0A0K8NW12_IDESA
A0A0K8Q6A7_9MICC
A0A0K8QF22_9MICC
A0A0K9EV42_9ACTO
A0A0K9G806_9BACI
A0A0K9GA48_9BACI
A0A0K9GA72_9BACI
A0A0K9GY80_9BACI
A0A0K9GYT5_9BACI
A0A0K9JSE7_9BURK
A0A0K9K1L3_9BURK
A0A0K9NIX8_ZOSMR
A0A0K9NN51_ZOSMR
A0A0K9NYC2_ZOSMR
A0A0K9P7A0_ZOSMR
A0A0K9PX20_ZOSMR
A0A0K9QJL6_SPIOL
A0A0K9QNV5_SPIOL
A0A0K9RBJ7_SPIOL
A0A0K9XC61_9ACTN
A0A0K9XHQ7_9ACTN
A0A0K9XL84_9ACTN
A0A0K9Y242_9FLAO
A0A0L0BGI2_9MICC
A0A0L0BK39_9MICC
A0A0L0CJ05_LUCCU
A0A0L0D2I2_THETB
A0A0L0DJ11_THETB
A0A0L0FD00_9EUKA
A0A0L0FDH6_9EUKA
A0A0L0FM74_9EUKA
A0A0L0GBC1_9EUKA
A0A0L0GM42_9ENTR
A0A0L0GPY3_9ENTR
A0A0L0H0B5_9ENTR
A0A0L0H3J9_9ENTR
A0A0L0HNL9_SPIPN
A0A0L0HRS4_SPIPN
A0A0L0JKA1_9ACTN
A0A0L0KLP5_9ACTN
A0A0L0LCQ9_9BACT
A0A0L0LE66_9BACT
A0A0L0LGH4_9BACT
A0A0L0LGS0_9BACT
A0A0L0LL00_9BACT
A0A0L0LNV5_9BACT
A0A0L0M1A9_9BURK
A0A0L0M2M7_9BURK
A0A0L0M438_9BURK
A0A0L0NKC7_9HYPO
A0A0L0NYY4_9ASCO
A0A0L0P445_9ASCO
A0A0L0QMG8_VIRPA
A0A0L0QQ67_VIRPA
A0A0L0SWL9_ALLMA
A0A0L0T0E9_ALLMA
A0A0L0T504_ALLMA
A0A0L0TLB0_9BURK
A0A0L0VMY8_9BASI
A0A0L0WFB2_CLOPU
A0A0L1HQS4_9PLEO
A0A0L1IBY1_PLAFA
A0A0L1J3U6_ASPNO
A0A0L1JEJ7_ASPNO
A0A0L1KJQ2_9EUGL
A0A0L1KVL3_9BURK
A0A0L6CX77_9RHOB
A0A0L6CXF9_9RHOB
A0A0L6CYL7_9RHOB
A0A0L6T5F2_9BURK
A0A0L6U337_9FIRM
A0A0L6VUN1_9BASI
A0A0L6WJ55_9AGAR
A0A0L7L5Q8_9NEOP
A0A0L7LF00_9NEOP
A0A0L7M717_PLAF4
A0A0L7R407_9HYME
A0A0L7R438_9HYME
A0A0L7T307_9GAMM
A0A0L7TBF3_9GAMM
A0A0L8FWW9_OCTBM
A0A0L8FWX2_OCTBM
A0A0L8I343_OCTBM
A0A0L8I494_OCTBM
A0A0L8QG76_9ACTN
A0A0L8QTK0_9ACTN
A0A0L8QXI6_9ACTN
A0A0L9SNY9_9HYPO
A0A0L9U7S9_PHAAN
A0A0L9UB16_PHAAN
A0A0L9UFH1_PHAAN
A0A0L9UIW6_PHAAN
A0A0L9VMD6_PHAAN
A0A0M0BDL2_9ARCH
A0A0M0BED9_9ARCH
A0A0M0BSR2_9ARCH
A0A0M0C0N5_9ARCH
A0A0M0GMH7_9BACI
A0A0M0IFG3_9VIBR
A0A0M0IGZ5_9VIBR
A0A0M0IHZ5_9VIBR
A0A0M0IPS1_9VIBR
A0A0M0JDS7_9EUKA
A0A0M0JIN0_9EUKA
A0A0M0KEY3_9BACI
A0A0M0L4K9_9EUKA
A0A0M0L7M8_9BACI
A0A0M0X135_9BACI
A0A0M0XCI4_9BACI
A0A0M1JFK6_9GAMM
A0A0M1NSW0_9BACI
A0A0M1NWI0_9BACI
A0A0M2CUJ3_9MICC
A0A0M2CYF3_9MICC
A0A0M2H211_9MICO
A0A0M2H7A5_9MICO
A0A0M2HH82_9MICO
A0A0M2HRF8_9MICO
A0A0M2JAK1_9ACTN
A0A0M2JE79_9ACTN
A0A0M2JM53_9ACTN
A0A0M2K542_9GAMM
A0A0M2KE30_9GAMM
A0A0M2LG81_9MICO
A0A0M2LLA0_9MICO
A0A0M2LZC9_9SPHN
A0A0M2MLZ5_9ACTN
A0A0M2MYM2_9ACTN
A0A0M2N4G6_9ACTN
A0A0M2NHE9_9FIRM
A0A0M2PMS6_9BACI
A0A0M2PNP8_9BACI
A0A0M2Q009_PROHO
A0A0M2Q210_PROHO
A0A0M2R0A7_9PROT
A0A0M2R3P7_9PROT
A0A0M2R7S3_9PROT
A0A0M2RRG1_9ACTN
A0A0M2RY48_9ACTN
A0A0M2SVZ6_9BACI
A0A0M2SZ28_9BACI
A0A0M2U3R0_9FIRM
A0A0M2V370_9BACT
A0A0M2VCQ3_9GAMM
A0A0M2VEG4_9GAMM
A0A0M2VHZ1_9GAMM
A0A0M2VNC8_9BACL
A0A0M2VNI4_9GAMM
A0A0M2VQ98_9BACL
A0A0M2WL41_9BURK
A0A0M2WPT1_9BURK
A0A0M2XJM4_9CORY
A0A0M2XNH8_9SPHI
A0A0M2XSJ2_9SPHI
A0A0M2Y0Z1_9SPHI
A0A0M2Y1W4_9SPHI
A0A0M2YNZ2_9ACTN
A0A0M2Z267_9ACTN
A0A0M2Z3R8_9ACTN
A0A0M2ZAD8_9ACTN
A0A0M2ZMG8_9MYCO
A0A0M3ALH4_9SPHN
A0A0M3BFZ6_9RHIZ
A0A0M3C6Y9_9SPHI
A0A0M3ILI7_ASCLU
A0A0M3K2Y3_ANISI
A0A0M3T299_9GAMM
A0A0M3TA18_9SPHN
A0A0M3TU29_9GAMM
A0A0M3UB56_9PSEU
A0A0M4CWU9_9DELT
A0A0M4CYT2_9DELT
A0A0M4D2D3_SPHS1
A0A0M4FXV3_9BACI
A0A0M4GAD1_9BACI
A0A0M4GBX0_9ACTO
A0A0M4GDK6_9BACI
A0A0M4LP80_9MICC
A0A0M4LPY5_9MICC
A0A0M4M2L6_9RHIZ
A0A0M4MWM3_9ACTN
A0A0M4QM46_9MICC
A0A0M5JEU3_9BACI
A0A0M5KUK1_9MICC
A0A0M6XK45_9RHOB
A0A0M6XT10_9RHOB
A0A0M6XU13_9RHOB
A0A0M6YCX5_9RHOB
A0A0M6YKJ8_9RHOB
A0A0M6YMZ3_9RHOB
A0A0M6Z5C1_9RHOB
A0A0M6ZUI5_9RHOB
A0A0M7A6U6_9RHOB
A0A0M7BEX1_9RHOB
A0A0M8M991_9FLAO
A0A0M8MFU4_9FLAO
A0A0M8MNW7_9MICO
A0A0M8MY32_9BASI
A0A0M8N4D9_9HYPO
A0A0M8NZ50_9EURO
A0A0M8Q7X6_9BACI
A0A0M8QI61_9ACTN
A0A0M8TGA5_9ACTN
A0A0M8TMP0_9ACTN
A0A0M8TQ00_9ACTN
A0A0M8TYG8_9ACTN
A0A0M8VG86_9ACTN
A0A0M8VGI0_9ACTN
A0A0M8VGV1_9ACTN
A0A0M8VPK5_9ACTN
A0A0M8WU69_9ACTN
A0A0M8WX00_9ACTN
A0A0M8Y2X8_9ACTN
A0A0M8Y3C0_9PSEU
A0A0M8YFI9_9ACTN
A0A0M8ZWS1_9HYME
A0A0M9DD59_9LACO
A0A0M9DQ45_9BACT
A0A0M9E7P6_9DELT
A0A0M9EHG9_9RHOB
A0A0M9EHS9_9RHOB
A0A0M9EI63_9RHOB
A0A0M9F5T8_9HYPO
A0A0M9G1D2_9TRYP
A0A0M9G6P0_9TRYP
A0A0M9GEQ5_9PSED
A0A0M9GKF7_9PSED
A0A0M9GU05_9BACI
A0A0M9UFB4_9BACT
A0A0M9VJU2_9FLAO
A0A0M9X393_9BACI
A0A0M9X692_9ACTN
A0A0M9YJF2_9ACTN
A0A0M9ZRB6_9ACTN
A0A0N0D971_9RHOB
A0A0N0E2I9_9PSED
A0A0N0EAF2_9BACI
A0A0N0GPD1_9NEIS
A0A0N0HCB7_THEVU
A0A0N0IB24_9GAMM
A0A0N0JVW9_9PROT
A0A0N0K700_9PROT
A0A0N0KDX8_9SPHN
A0A0N0L056_9MICO
A0A0N0N6B1_9ACTN
A0A0N0N726_9ACTN
A0A0N0NI47_9EURO
A0A0N0PD20_PAPMA
A0A0N0RFE7_9CHLR
A0A0N0S507_9ACTN
A0A0N0SEJ1_9ACTN
A0A0N0SV56_9ACTN
A0A0N0TD55_9ACTN
A0A0N0U4U4_9HYME
A0A0N0V2Q3_9DELT
A0A0N0YZQ6_9ACTN
A0A0N0YZX2_9ACTN
A0A0N0Z3J6_9BACI
A0A0N1AAU6_9PROT
A0A0N1ACW6_9PROT
A0A0N1AN29_9SPHN
A0A0N1BBV0_9BRAD
A0A0N1BG41_9BRAD
A0A0N1BSQ9_9SPHN
A0A0N1ECG6_9GAMM
A0A0N1EER8_9SPHN
A0A0N1EKB8_9GAMM
A0A0N1EM85_9GAMM
A0A0N1ESJ3_9GAMM
A0A0N1GB54_9ACTN
A0A0N1GFJ1_9ACTN
A0A0N1GKD8_9ACTN
A0A0N1IPH1_PAPMA
A0A0N1J6E2_9RHOB
A0A0N1K3Z9_THEVU
A0A0N1KAV4_9ACTN
A0A0N1KHE2_9BACI
A0A0N1KIN1_9GAMM
A0A0N1KLB2_9BURK
A0A0N1L9K1_9SPHN
A0A0N1LGG6_9SPHN
A0A0N1LI39_9PROT
A0A0N1NCR3_9ACTN
A0A0N1NCW4_9ACTN
A0A0N1NIX7_9ACTN
A0A0N1NJ47_9ACTN
A0A0N1NR37_9ACTN
A0A0N1NTF8_9ACTN
A0A0N1PDI1_LEPSE
A0A0N4UDR2_DRAME
A0A0N4UUM9_ENTVE
A0A0N4ZB99_PARTI
A0A0N5A1H3_PARTI
A0A0N5AG01_9BILA
A0A0N5AT90_9BILA
A0A0N5B812_STREA
A0A0N5BYW6_STREA
A0A0N5CH09_STREA
A0A0N5CY50_THECL
A0A0N5CY51_THECL
A0A0N5DXG6_TRIMR
A0A0N6W782_9MICO
A0A0N6ZYB7_9MICO
A0A0N7GSF5_SPHMC
A0A0N7HIU4_9RHOB
A0A0N7J9D3_9BURK
A0A0N7JEF9_9SPHI
A0A0N7KB61_9GAMM
A0A0N7M9A4_9RHOB
A0A0N7M9D4_9RHOB
A0A0N7MBT7_9RHOB
A0A0N7Z4Z6_9CYAN
A0A0N8GJT3_9SPHN
A0A0N8GQ62_9CHLR
A0A0N8K1A8_9TELE
A0A0N8K7R5_9RHOB
A0A0N8KBB9_9ALTE
A0A0N8KC75_9RHOB
A0A0N8KNZ4_9CYAN
A0A0N8KPF8_9CYAN
A0A0N8PSM1_9CHLR
A0A0N8W3H5_9RHOB
A0A0N8W9N8_9DELT
A0A0N9I208_9PSEU
A0A0N9N378_9ACTN
A0A0N9W3M9_9GAMM
A0A0N9W5E5_9GAMM
A0A0N9Y4G3_9ARCH
A0A0N9ZD78_9RHOB
A0A0N9ZMX8_9RHOB
A0A0P0BZ06_9BACT
A0A0P0D8T6_9FLAO
A0A0P0DDU8_9FLAO
A0A0P0ECL2_9MICO
A0A0P0G4Q8_9BACT
A0A0P0LAS4_9BURK
A0A0P0LMP9_9BURK
A0A0P0M7C3_9BURK
A0A0P0MAE1_9BURK
A0A0P0ND82_9SPHI
A0A0P0NDH6_9SPHI
A0A0P0P2K6_9CAUL
A0A0P0SGN8_9PSEU
A0A0P1A9G1_9STRA
A0A0P1AE22_9STRA
A0A0P1AGD4_9STRA
A0A0P1BR14_9BASI
A0A0P1BTZ2_9CYAN
A0A0P1BXJ3_9CYAN
A0A0P1BYI8_9CYAN
A0A0P1EQM8_9RHOB
A0A0P1EVF0_9RHOB
A0A0P1F4A5_THAGE
A0A0P1F8U0_THAGE
A0A0P1FF13_9RHOB
A0A0P1FGA6_9RHOB
A0A0P1FGH3_THAGE
A0A0P1G1W0_9RHOB
A0A0P1G5U1_9RHOB
A0A0P1G7W1_9RHOB
A0A0P1GIQ8_9RHOB
A0A0P1GK61_9RHOB
A0A0P1GNU2_9RHOB
A0A0P1GRP8_9RHOB
A0A0P1GRU2_9RHOB
A0A0P1GX37_9RHOB
A0A0P1GYY4_9RHOB
A0A0P1H092_9RHOB
A0A0P1HJR6_9RHOB
A0A0P1I4Y1_9RHOB
A0A0P1I842_9RHOB
A0A0P1IDG6_9RHOB
A0A0P1IG63_9RHOB
A0A0P1IGL1_9RHOB
A0A0P1IGU3_9RHOB
A0A0P1IQD9_9RHOB
A0A0P1IS79_9RHOB
A0A0P1IWH3_9RHOB
A0A0P1J833_9RHOB
A0A0P4U5Z7_ROSNE
A0A0P4UMN2_ROSNE
A0A0P4UXQ3_9CYAN
A0A0P6SHV4_9STRE
A0A0P6VLS5_9RHIZ
A0A0P6W335_9BACI
A0A0P6WT55_9BACI
A0A0P6X3U7_9CHLR
A0A0P6XB04_9CHLR
A0A0P6Y5V3_9CHLR
A0A0P6Y9T1_9CHLR
A0A0P7ACJ9_9SPHN
A0A0P7AF29_9FLAO
A0A0P7AVJ8_9FLAO
A0A0P7AZI1_9FLAO
A0A0P7B9M5_9HYPO
A0A0P7BFE9_9BACT
A0A0P7CZL4_9GAMM
A0A0P7DMP8_9GAMM
A0A0P7DWF6_9GAMM
A0A0P7GBJ4_9MICC
A0A0P7HF49_9MICC
A0A0P7HJF0_9MICC
A0A0P7IG18_9RHOB
A0A0P7IIW4_9RHOB
A0A0P7IX70_9RHOB
A0A0P7JNH4_9RHOB
A0A0P7VDN6_9RHOB
A0A0P7VF05_9RHOB
A0A0P7VP88_9RHOB
A0A0P7VYW2_9RHOB
A0A0P7VZ44_9TELE
A0A0P7W334_9RHOB
A0A0P7W3N3_9RHOB
A0A0P7W9Z7_9RHOB
A0A0P7WNR3_9GAMM
A0A0P7X1U0_9RHOB
A0A0P7X3U8_9BACT
A0A0P7X8Z7_9ALTE
A0A0P7X973_9ALTE
A0A0P7XBT0_9GAMM
A0A0P7XHT0_9RHOB
A0A0P7XHY6_9GAMM
A0A0P7XMS3_9BACT
A0A0P7XT80_9RHIZ
A0A0P7Y0V8_9GAMM
A0A0P7Y5A9_9RHOB
A0A0P7Y919_9RHOB
A0A0P7YMF6_9GAMM
A0A0P7YRK3_9RHOB
A0A0P7YTR6_9CYAN
A0A0P7YV47_9GAMM
A0A0P7Z4T0_9GAMM
A0A0P7Z5X5_9ALTE
A0A0P7ZIU5_9GAMM
A0A0P7ZU17_9CYAN
A0A0P8A1K4_9CYAN
A0A0P8A5Z0_9RHIZ
A0A0P8A7T1_9BACT
A0A0P8AV06_9ALTE
A0A0P8AV90_9ALTE
A0A0P8B954_9RHOB
A0A0P8B9Y9_9GAMM
A0A0P8BBP2_9RHOB
A0A0P8BX27_9CYAN
A0A0P8BXD5_9RHOB
A0A0P8WVN8_9CLOT
A0A0P8Y5N3_DROAN
A0A0P8YAQ6_9RHOB
A0A0P8YZG3_9CLOT
A0A0P9C8W2_9GAMM
A0A0P9CR11_9BACL
A0A0P9D0N5_9BACL
A0A0P9FDR8_9CHLR
A0A0P9GG88_RHOGW
A0A0Q0GHF9_9GAMM
A0A0Q0H9R1_9GAMM
A0A0Q0HAM2_9GAMM
A0A0Q0HDI3_9GAMM
A0A0Q0UD20_9CORY
A0A0Q0VG40_9SPHI
A0A0Q0VKI9_9BACT
A0A0Q0WUG0_9DEIO
A0A0Q0XEZ2_9FLAO
A0A0Q0ZK52_9SPHI
A0A0Q0ZQR4_9RHOB
A0A0Q0ZZC2_9RHOB
A0A0Q1A7M2_9DELT
A0A0Q1AI36_9DELT
A0A0Q1BXG5_9FLAO
A0A0Q1DJA9_9FLAO
A0A0Q1EVG6_9RHOB
A0A0Q1F6H4_9SPHI
A0A0Q1FHZ4_9BACT
A0A0Q1FQT9_9BACT
A0A0Q2QCX9_MYCGO
A0A0Q2XR55_9RHOB
A0A0Q2YZS1_9RHOB
A0A0Q3ES16_9RHOB
A0A0Q3EV70_9RHOB
A0A0Q3I6B8_9BRAD
A0A0Q3PB69_AMAAE
A0A0Q3RV98_9BACI
A0A0Q3S7M7_9BACI
A0A0Q3TH61_9BACI
A0A0Q3THI1_9BACI
A0A0Q3VY04_9BACI
A0A0Q3W8X2_9BACI
A0A0Q4B7Z9_9BACE
A0A0Q4BAA8_9EURY
A0A0Q4BJQ9_9SPHN
A0A0Q4CPJ1_9SPHN
A0A0Q4FVV7_9SPHN
A0A0Q4H1Z3_9BURK
A0A0Q4H566_9MICO
A0A0Q4HF59_9MICO
A0A0Q4IVK2_9SPHN
A0A0Q4KMU9_9SPHN
A0A0Q4KTX0_9SPHN
A0A0Q4MFJ1_9GAMM
A0A0Q4NN58_9GAMM
A0A0Q4R953_9BACL
A0A0Q4RXF1_9BACL
A0A0Q4UPI7_9MICO
A0A0Q4V510_9MICO
A0A0Q4X145_9RHIZ
A0A0Q4XTB0_9RHIZ
A0A0Q4YHL6_9BURK
A0A0Q5B4V2_9MICO
A0A0Q5BFQ6_9MICO
A0A0Q5C7J6_9MICO
A0A0Q5CPZ1_9RHIZ
A0A0Q5DSE9_9BURK
A0A0Q5E0R1_9MICO
A0A0Q5H0B0_9RHIZ
A0A0Q5HRF2_9BURK
A0A0Q5L6T8_9BURK
A0A0Q5L8S5_9MICO
A0A0Q5LQD1_9MICO
A0A0Q5LUR8_9MICO
A0A0Q5MA48_9MICO
A0A0Q5MP05_9MICO
A0A0Q5PAI5_9BURK
A0A0Q5PSB1_9SPHN
A0A0Q5PYL2_9FLAO
A0A0Q5QXE8_9ACTN
A0A0Q5RGD1_9SPHN
A0A0Q5T4M2_9BACT
A0A0Q5TKR5_9SPHI
A0A0Q5U1G6_9SPHI
A0A0Q5UFN5_9FLAO
A0A0Q5UKQ7_9FLAO
A0A0Q5UR18_9FLAO
A0A0Q5UWV5_9CAUL
A0A0Q5V8J0_9ACTN
A0A0Q5VU89_9RHIZ
A0A0Q5ZCN5_9BRAD
A0A0Q5ZI72_9BURK
A0A0Q6A059_9RHIZ
A0A0Q6BE44_9PROT
A0A0Q6BSF9_9PROT
A0A0Q6C788_9RHIZ
A0A0Q6CA36_9RHIZ
A0A0Q6DM91_9RHIZ
A0A0Q6F4W0_9RHIZ
A0A0Q6FWB3_9ACTN
A0A0Q6H284_9RHIZ
A0A0Q6KEX3_9BRAD
A0A0Q6KKH4_9BRAD
A0A0Q6L363_9SPHN
A0A0Q6LYB5_9RHIZ
A0A0Q6MTL8_9BURK
A0A0Q6Q2E9_9MICO
A0A0Q6R6P1_9MICO
A0A0Q6RIY6_9MICO
A0A0Q6RZZ3_9RHIZ
A0A0Q6VCA4_9ACTN
A0A0Q6VSQ7_9ACTN
A0A0Q6WJC6_9BURK
A0A0Q6WWE5_9BURK
A0A0Q6XPU6_9MICO
A0A0Q6Y4K3_9MICO
A0A0Q6ZF10_9BRAD
A0A0Q7A938_9BURK
A0A0Q7ANX2_9BURK
A0A0Q7C1Z1_9ACTN
A0A0Q7DLK5_9RHIZ
A0A0Q7DLV8_9CAUL
A0A0Q7ECA1_9CAUL
A0A0Q7II32_9RHIZ
A0A0Q7K1B5_9ACTN
A0A0Q7KGW3_9ACTN
A0A0Q7NGU1_9RHIZ
A0A0Q7Q920_9GAMM
A0A0Q7QI63_9ACTN
A0A0Q7R2A0_9CAUL
A0A0Q7SBK7_9CAUL
A0A0Q7T670_9BURK
A0A0Q7TI86_9RHIZ
A0A0Q7UA26_9MICO
A0A0Q7UIJ2_9MICO
A0A0Q7UPW3_9MICO
A0A0Q7UQ35_9MICO
A0A0Q7WSG1_9RHIZ
A0A0Q7XKM1_9RHIZ
A0A0Q7YK34_9SPHN
A0A0Q7ZB37_9ACTN
A0A0Q7ZNS2_9ACTN
A0A0Q8B2Y9_9RHIZ
A0A0Q8BGA5_9RHIZ
A0A0Q8CNR6_9MICO
A0A0Q8DF74_9ACTN
A0A0Q8DJC7_9ACTN
A0A0Q8DUW4_9ACTN
A0A0Q8F4U3_9GAMM
A0A0Q8FHH1_9GAMM
A0A0Q8LMC0_9MICO
A0A0Q8MR96_9RHIZ
A0A0Q8NG75_9RHIZ
A0A0Q8NS07_9ACTN
A0A0Q8P981_9ACTN
A0A0Q8PSJ4_9ACTN
A0A0Q8QDJ0_9ACTN
A0A0Q8QGQ2_9BURK
A0A0Q8QJ66_9SPHN
A0A0Q8QRU1_9SPHN
A0A0Q8RJ65_9BURK
A0A0Q8UXT5_9ACTN
A0A0Q8V1A9_9MICO
A0A0Q8VB17_9MICO
A0A0Q8VMJ0_9ACTN
A0A0Q8XID4_9SPHN
A0A0Q9BZP8_9CELL
A0A0Q9D1K1_9CELL
A0A0Q9D905_9RHIZ
A0A0Q9ERN7_9GAMM
A0A0Q9IGY1_9BRAD
A0A0Q9IMV7_9BRAD
A0A0Q9J359_9MICO
A0A0Q9JGQ0_9MICO
A0A0Q9JL78_9MICO
A0A0Q9K794_9MICO
A0A0Q9KJF5_9MICO
A0A0Q9KQ25_9MICO
A0A0Q9LC06_9BACL
A0A0Q9LEM7_9BACL
A0A0Q9LLB5_9MICO
A0A0Q9LRE8_9BACL
A0A0Q9LY96_9BACL
A0A0Q9MER0_9MICC
A0A0Q9ML03_9MICC
A0A0Q9MMJ0_9MICO
A0A0Q9N2U4_9BACL
A0A0Q9N665_9BACL
A0A0Q9NQY4_9MICC
A0A0Q9NXW5_9MICC
A0A0Q9Q4F2_9ACTN
A0A0Q9QME4_9GAMM
A0A0Q9R2V1_9MICC
A0A0Q9R564_9MICC
A0A0Q9R9M5_9ACTN
A0A0Q9RHZ2_9ACTN
A0A0Q9SQY4_9MICO
A0A0Q9SRW1_9BACL
A0A0Q9T940_9ACTN
A0A0Q9TRB7_9BACL
A0A0Q9TWF7_9BACL
A0A0Q9U5P4_9BACL
A0A0Q9YA85_9COXI
A0A0Q9YBG1_9BACI
A0A0Q9YN52_9COXI
A0A0Q9Z7E7_9FLAO
A0A0Q9Z809_9FLAO
A0A0Q9ZP91_9FLAO
A0A0R0B4W5_9GAMM
A0A0R0C2Q6_9GAMM
A0A0R0CE42_9GAMM
A0A0R0CH24_9GAMM
A0A0R0CWI4_9GAMM
A0A0R0DWU5_9GAMM
A0A0R0E1C9_9GAMM
A0A0R0LQR1_9PROT
A0A0R0LX20_9MICR
A0A0R0MBT5_9BURK
A0A0R0MMS1_9BURK
A0A0R1GU78_9LACO
A0A0R1H343_9LACO
A0A0R1H6A0_9LACO
A0A0R1HI79_9LACO
A0A0R1HKP5_9LACO
A0A0R1HXF6_9LACO
A0A0R1IYC6_9LACO
A0A0R1JMX9_9LACO
A0A0R1K728_9LACO
A0A0R1LMM3_9LACO
A0A0R1LW31_9LACO
A0A0R1MA55_9LACO
A0A0R1MD66_9LACO
A0A0R1MSR9_9LACO
A0A0R1MZE3_9LACO
A0A0R1PH56_9LACO
A0A0R1Q6J8_9LACO
A0A0R1QPU9_9LACO
A0A0R1QWA2_9LACO
A0A0R1R9J3_9LACO
A0A0R1RIK7_9LACO
A0A0R1RX92_9LACO
A0A0R1RXD6_9LACO
A0A0R1S681_9LACO
A0A0R1SRP1_9LACO
A0A0R1UAC3_9LACO
A0A0R1UQ10_9LACO
A0A0R1V0G2_9LACO
A0A0R1V750_9LACO
A0A0R1VMH1_9LACO
A0A0R1VR36_9LACO
A0A0R1VW95_9LACO
A0A0R1W347_9LACO
A0A0R1WD78_9LACO
A0A0R1WKY7_9LACO
A0A0R1XGM5_9LACO
A0A0R1XH50_9LACO
A0A0R1XRM9_9LACO
A0A0R1Y3G1_9LACO
A0A0R1Y697_9LACO
A0A0R1YCX4_9LACO
A0A0R1YK81_9LACO
A0A0R1ZGJ2_9LACO
A0A0R1ZMZ6_9LACO
A0A0R1ZUW6_9LACO
A0A0R2A0L5_9LACO
A0A0R2A7P1_9LACO
A0A0R2A994_9LACO
A0A0R2AKF5_9LACO
A0A0R2AML7_9LACO
A0A0R2AZ46_9LACO
A0A0R2B2N3_9LACO
A0A0R2BB41_LACCL
A0A0R2BC41_LACCL
A0A0R2BG78_9LACO
A0A0R2C9Z9_9LACO
A0A0R2CAP8_9LACO
A0A0R2CI08_9LACO
A0A0R2CJX1_9LACO
A0A0R2CPV3_9LACO
A0A0R2D000_9LACO
A0A0R2D684_9LACO
A0A0R2DSQ8_9LACO
A0A0R2F5Q7_9LACO
A0A0R2F6I8_9LACO
A0A0R2FG58_9LACO
A0A0R2FJ01_9LACO
A0A0R2FXT6_9LACT
A0A0R2G5D6_9LACO
A0A0R2GY60_9LACO
A0A0R2H2S8_WEIVI
A0A0R2HC12_9FIRM
A0A0R2HK58_9LACT
A0A0R2HXQ4_CARDV
A0A0R2I359_9LACO
A0A0R2INL8_9LACO
A0A0R2JN87_9LACT
A0A0R2JQ74_9LACO
A0A0R2KFW1_9LACO
A0A0R2L5K0_9LACO
A0A0R2L5U5_9LACO
A0A0R2LCC8_9LACO
A0A0R2LQH5_9LACO
A0A0R2M6R3_9LACO
A0A0R2MSQ2_9LACO
A0A0R2NBF0_9LACO
A0A0R2PCB1_9ACTN
A0A0R2PUQ5_9MICO
A0A0R2PXK0_9ACTN
A0A0R2Q3Q1_9ACTN
A0A0R2QHH4_9ACTN
A0A0R2QRT4_9ACTN
A0A0R2R3U8_9FLAO
A0A0R2RQS4_9PROT
A0A0R2RV63_9FLAO
A0A0R2RW76_9FLAO
A0A0R2RYJ1_9FLAO
A0A0R2S8G8_9ACTN
A0A0R2SDC7_9FLAO
A0A0R2SEH2_9FLAO
A0A0R2STM4_9GAMM
A0A0R2T5Q0_9GAMM
A0A0R2T6A6_9FLAO
A0A0R2TAJ0_9FLAO
A0A0R2TM94_9RHOB
A0A0R2TMZ7_9FLAO
A0A0R2TSJ3_9RHOB
A0A0R2TWN6_9CYAN
A0A0R2TXK4_9GAMM
A0A0R2TXU9_9RHOB
A0A0R2TZS4_9CYAN
A0A0R2U4P1_9GAMM
A0A0R2U5K8_9ACTN
A0A0R2U8F0_9GAMM
A0A0R2UCX4_9GAMM
A0A0R2V7I3_9SPHI
A0A0R2W3S2_9GAMM
A0A0R2W7R7_9GAMM
A0A0R2W921_9GAMM
A0A0R2WED6_9GAMM
A0A0R2X2S5_9FLAO
A0A0R2XDS4_9BACT
A0A0R2XN28_9BACT
A0A0R3K3P5_9CLOT
A0A0R3MFN9_9BRAD
A0A0R3PDD1_ANGCS
A0A0R3QUM1_9BILA
A0A0R3RFN2_9BILA
A0A0R3SQ50_HYMDI
A0A0R3T1M4_HYMNN
A0A0R3TQX5_HYMNN
A0A0R3U6F4_9CEST
A0A0R3UP25_9CEST
A0A0R3W211_TAEAS
A0A0R3WEJ0_TAEAS
A0A0R3X2H5_HYDTA
A0A0R3X5Z3_HYDTA
A0A0R4IGI1_DANRE
A0A0R4J0X7_MOUSE
A0A0S1S7P1_9FLAO
A0A0S1S8C3_9FLAO
A0A0S1SBW5_9FLAO
A0A0S1SS04_9BACT
A0A0S1SUP8_9BACT
A0A0S1Y3X7_9BORD
A0A0S2DCT6_LYSEN
A0A0S2ERX8_9RHIZ
A0A0S2FFF3_9GAMM
A0A0S2I1G6_9BACT
A0A0S2JGC8_9GAMM
A0A0S2JGD0_9GAMM
A0A0S2JHY7_9GAMM
A0A0S2JIP4_9GAMM
A0A0S2JYU1_9GAMM
A0A0S2K154_9GAMM
A0A0S2K1Q6_9GAMM
A0A0S2K223_9GAMM
A0A0S2K9S7_9GAMM
A0A0S2KDZ5_9GAMM
A0A0S2KGD7_9GAMM
A0A0S2T9X4_9GAMM
A0A0S2TG50_9GAMM
A0A0S2W0U3_9FIRM
A0A0S3F224_9SPHN
A0A0S3FUL1_9FLAO
A0A0S3P7N4_9NOSO
A0A0S3PDT1_9NOSO
A0A0S3QTR8_9AQUI
A0A0S4IV72_BODSA
A0A0S4JCP6_BODSA
A0A0S4KUP2_9BACT
A0A0S4P7X2_9BURK
A0A0S6X4C2_9SPHN
A0A0S6XKF1_9FUNG
A0A0S7BKA0_9CHLR
A0A0S7BXX2_9CHLR
A0A0S7C0N7_9BACT
A0A0S7C3U3_9BACT
A0A0S7C6J1_9BACT
A0A0S7CR22_9MICC
A0A0S7DTM2_9EURO
A0A0S7DZ14_9EURO
A0A0S7EBA7_9EURO
A0A0S7WNI1_9CHLR
A0A0S7WPV8_9CHLR
A0A0S7WST6_9BACT
A0A0S7WXA5_9BACT
A0A0S7WYJ6_9CHLR
A0A0S7X4X9_9BACT
A0A0S7XDD3_9BACT
A0A0S7XHF4_9DELT
A0A0S7XIE2_9BACT
A0A0S7XPZ3_9BACT
A0A0S7XS50_9DELT
A0A0S7XT03_9BACT
A0A0S7XZY1_9COXI
A0A0S7Y8M3_9BACT
A0A0S7YA48_9BACT
A0A0S7YFF4_9BACT
A0A0S7YH91_9BACT
A0A0S7YLS9_9BACT
A0A0S7YMU0_9DELT
A0A0S7YNN9_9DELT
A0A0S7Z291_9GAMM
A0A0S7ZDW2_9BACT
A0A0S7ZIA6_9SPIR
A0A0S8A281_9GAMM
A0A0S8A5V2_9GAMM
A0A0S8A9E9_9GAMM
A0A0S8ACY2_9BACT
A0A0S8AI14_9BACT
A0A0S8AKX8_9DELT
A0A0S8ANH5_9BACT
A0A0S8AU86_9BACT
A0A0S8B842_9PROT
A0A0S8BGH3_9PROT
A0A0S8BJQ2_9CHLR
A0A0S8BSJ7_9DELT
A0A0S8C7U2_9PROT
A0A0S8CHU2_9BACT
A0A0S8CJE2_9CHLR
A0A0S8CR28_9BACT
A0A0S8CWQ2_9DELT
A0A0S8DBT2_9PROT
A0A0S8DEH8_9BACT
A0A0S8DKG5_9BACT
A0A0S8DS73_9GAMM
A0A0S8DVF6_9BACT
A0A0S8E8N3_9BACT
A0A0S8EAD7_9BACT
A0A0S8ECP7_9BACT
A0A0S8EFX9_9GAMM
A0A0S8ELM3_9BACT
A0A0S8EVN8_9DELT
A0A0S8FIK3_9GAMM
A0A0S8FQD7_9BACT
A0A0S8GMP9_9BACT
A0A0S8GPU4_9BACT
A0A0S8GRB6_9BACT
A0A0S8GRI1_9BACT
A0A0S8H9V1_9BACT
A0A0S8HEM3_9BACT
A0A0S8HV97_9BACT
A0A0S8IAT1_9DELT
A0A0S8IBI8_9DELT
A0A0S8ICN0_9CHLR
A0A0S8IK21_9BACT
A0A0S8IRD5_9BACT
A0A0S8IVT5_9BACT
A0A0S8J1Q6_9BACT
A0A0S8JCI7_9BACT
A0A0S8JE30_9BACT
A0A0S8JYH1_9BACT
A0A0S8K854_9BACT
A0A0S8KAE6_9CHLR
A0A0S8KLR0_9CHLR
A0A0S8KUI2_9CHLR
A0A0S8L125_9PROT
A0A0S9BQL1_9MICC
A0A0S9C572_9MICC
A0A0S9C8V9_9SPHN
A0A0S9CQR5_9MICC
A0A0S9D521_9MICC
A0A0S9NVL7_9BURK
A0A0S9Q4K6_9ACTN
A0A0S9RBR9_9ACTN
A0A0T0PX21_9SPHN
A0A0T1WJA9_9MYCO
A0A0T1WNS0_9RHIZ
A0A0T2KTX7_9MICO
A0A0T2KXS7_9MICO
A0A0T2QEQ2_9SPHN
A0A0T2YIX8_9BURK
A0A0T2ZGI2_9BURK
A0A0T5NPA2_9RHOB
A0A0T5NY60_9RHOB
A0A0T5P038_9RHOB
A0A0T5P2N3_9RHOB
A0A0T5P5K5_9RHOB
A0A0T5PAJ7_9RHOB
A0A0T5ZIV3_9CHLR
A0A0T5ZQ00_9BACT
A0A0T5ZYA5_9BACT
A0A0T5ZZD6_9BACT
A0A0T6AR75_9BACT
A0A0T6AWP1_9SCAR
A0A0T6LT21_9ACTN
A0A0T6UV19_9PSED
A0A0T6UVV5_9PSED
A0A0T7BMI7_9CYAN
A0A0T7BRI2_9CYAN
A0A0T7BXS8_9CYAN
A0A0T9L3W6_9GAMM
A0A0T9LDS7_9GAMM
A0A0T9XVC4_SALET
A0A0U0WKF4_SALET
A0A0U1A761_9MYCO
A0A0U1AC00_9MYCO
A0A0U1ASB9_9MYCO
A0A0U1KSI2_9FIRM
A0A0U1M9S0_9EURO
A0A0U1NLQ9_9RHOB
A0A0U1NLT1_9RHOB
A0A0U1NP02_9RHOB
A0A0U1NP50_9RHOB
A0A0U1PYQ4_9BURK
A0A0U1QL54_9BACL
A0A0U2LD95_9BACL
A0A0U2N2V7_9BACL
A0A0U2QPJ6_9ALTE
A0A0U2UDQ5_9BACL
A0A0U2UTS7_9BACL
A0A0U2VNW5_9LACT
A0A0U2VSC9_9MOLU
A0A0U2WGT4_9ACTN
A0A0U2YIS7_9BACL
A0A0U2Z5D0_9BACL
A0A0U2ZGS2_9ALTE
A0A0U2ZIQ6_9ALTE
A0A0U3DDP1_9STRE
A0A0U3DLJ8_9BURK
A0A0U3FNX5_9MICC
A0A0U3GJ88_9ACTN
A0A0U3HGM4_9MICC
A0A0U3HVE5_9MICC
A0A0U3JZ43_9FLAO
A0A0U3KFC7_9FLAO
A0A0U3MNA9_9BURK
A0A0U3NV26_9BACI
A0A0U3P1E6_9ACTN
A0A0U3P558_9LACT
A0A0U3PEA1_9RHOB
A0A0U3PXP9_9ACTN
A0A0U3PYN3_9MICC
A0A0U4ATC8_9BACT
A0A0U4ECQ9_9BACI
A0A0U4FLE5_9MICO
A0A0U4VE18_9GAMM
A0A0U4VZY8_9GAMM
A0A0U4W1B1_9BACT
A0A0U4W4Y0_9GAMM
A0A0U4W592_9GAMM
A0A0U5AUL3_9BACT
A0A0U5GLT1_9EURO
A0A0U5HGY8_9EURO
A0A0U5JFF1_9CHLA
A0A0U5L6D6_9GAMM
A0A0U5L7U6_9GAMM
A0A0U9HF36_9THEO
A0A0V0R5N6_PSEPJ
A0A0V0SP72_9BILA
A0A0V0UHA5_9BILA
A0A0V0VUR6_9BILA
A0A0V0X6V2_9BILA
A0A0V0YED5_TRIPS
A0A0V1AFD0_9BILA
A0A0V1DF28_TRIBR
A0A0V1LTD3_9BILA
A0A0V1N1H7_9BILA
A0A0V1QT44_9FLAO
A0A0V1QZ62_9FLAO
A0A0V1R095_9FLAO
A0A0V1R1R2_9FLAO
A0A0V2FCE5_CAUVI
A0A0V7ZEA9_9CYAN
A0A0V7ZT88_9CYAN
A0A0V7ZVR6_9CYAN
A0A0V8HC84_9BACI
A0A0V8HP75_9BACI
A0A0V8J8B9_9BACI
A0A0V8J976_9BACI
A0A0V8JL34_9BACI
A0A0V8JLM0_9BACI
A0A0V8QGC5_9FIRM
A0A0V8SP17_9CELL
A0A0W0A8K2_9PROT
A0A0W0FE11_9AGAR
A0A0W0GIT4_9CHLR
A0A0W0R152_9GAMM
A0A0W0SUE5_9GAMM
A0A0W0TP91_9GAMM
A0A0W0U834_9GAMM
A0A0W0VC69_9GAMM
A0A0W0VJ88_9GAMM
A0A0W0VKG8_9GAMM
A0A0W0VLK5_9GAMM
A0A0W0WNB2_9GAMM
A0A0W0WQP1_9GAMM
A0A0W0XNW4_9GAMM
A0A0W0Y6A0_9GAMM
A0A0W0YZB6_LEGSP
A0A0W0YZW0_9GAMM
A0A0W0ZUP5_9GAMM
A0A0W1A5X8_9GAMM
A0A0W1AJQ5_9GAMM
A0A0W1DUY1_9SPHN
A0A0W1KN62_9ACTO
A0A0W1NGA7_9ACTN
A0A0W1NU48_9ACTN
A0A0W1NVI4_9ACTN
A0A0W1QH40_9SPHN
A0A0W1RBU2_9EURY
A0A0W1RVZ1_9GAMM
A0A0W1RYC3_9GAMM
A0A0W1SCF7_9GAMM
A0A0W1SFK1_9GAMM
A0A0W1SI84_9GAMM
A0A0W1SMS9_9GAMM
A0A0W1SQR6_9GAMM
A0A0W1STA7_9GAMM
A0A0W1STR3_9GAMM
A0A0W4ZIF1_PNECA
A0A0W4ZM57_PNEJI
A0A0W7VHP9_9HYPO
A0A0W7W935_9MICO
A0A0W7WCT8_9MICO
A0A0W7WE96_9RHOB
A0A0W7WM95_9RHOB
A0A0W7WMU5_9RHOB
A0A0W7WQR4_9ACTN
A0A0W7WTB6_9ACTN
A0A0W7WZI5_9ACTN
A0A0W7X751_9ACTN
A0A0W7YTQ5_9BURK
A0A0W8CZC1_PHYNI
A0A0W8EJM2_9BACT
A0A0W8I7D9_9MICO
A0A0W8JCI9_9VIBR
A0A0W8JCJ4_9VIBR
A0A0W8JHL9_9VIBR
A0A0X1RWH7_9BACL
A0A0X1T0D6_PSEAA
A0A0X1T6Y4_PSEAA
A0A0X1TKS7_9FIRM
A0A0X3RXR3_9ACTN
A0A0X3S2V6_9ACTN
A0A0X3SEW6_9ACTN
A0A0X3SFB5_9ACTN
A0A0X3SUZ5_9ACTN
A0A0X3T0V9_9ACTN
A0A0X3T5V0_9GAMM
A0A0X3T6W7_9GAMM
A0A0X3TMF9_9RHOB
A0A0X3TNP9_9RHOB
A0A0X3TXH2_9RHOB
A0A0X3TZ84_9RHOB
A0A0X3U037_9RHOB
A0A0X3U1A9_9RHOB
A0A0X3U1J5_9RHOB
A0A0X3U6Q1_9GAMM
A0A0X3U989_9GAMM
A0A0X3U9V6_9GAMM
A0A0X3UAE7_9GAMM
A0A0X3VCM1_9ACTN
A0A0X3VQJ9_9ACTN
A0A0X3VSS6_9ACTN
A0A0X3VTJ7_9ACTN
A0A0X3W9J6_9ACTN
A0A0X3WCE8_9ACTN
A0A0X3X0T9_9ACTN
A0A0X3XPC6_9ACTN
A0A0X3XVV0_9ACTN
A0A0X3XY02_9ACTN
A0A0X3YAF2_9GAMM
A0A0X3YAI7_9GAMM
A0A0X3YBD9_9GAMM
A0A0X3YE40_9GAMM
A0A0X7BBH5_9FLAO
A0A0X7BDW2_9FLAO
A0A0X7BEY1_9FLAO
A0A0X8BU67_9PSED
A0A0X8BVP0_9PSED
A0A0X8C4I3_9PSED
A0A0X8CX35_9BACL
A0A0X8F4U3_PSEAA
A0A0X8FK54_9LACT
A0A0X8G457_9FLAO
A0A0X8G8E6_9FLAO
A0A0X8G8N3_9FLAO
A0A0X8HAM8_9GAMM
A0A0X8JG43_9ACTO
A0A0X8JP29_9DELT
A0A0X8JPG5_9DELT
A0A0X8JUF8_9FUSO
A0A0X8RNV6_9MICO
A0A0X8VD98_CLOPR
A0A0X8WUM6_9CYAN
A0A0X9VDX8_9GAMM
A0A0X9W5Y3_9GAMM
A0A0Y0NG69_9MICO
A0A100W5S9_9MYCO
A0A100Y1J3_9ACTN
A0A100Y714_9ACTN
A0A100Y9R8_9ACTN
A0A100YTB3_9FIRM
A0A100YTC1_9FIRM
A0A100YTD2_9FIRM
A0A101DJH5_9DELT
A0A101E882_9FIRM
A0A101EBV6_9THEO
A0A101ECM5_9BACT
A0A101EW81_9THEM
A0A101F7D4_9FIRM
A0A101FMW1_9BACT
A0A101FR47_9FIRM
A0A101FYY7_9CHLR
A0A101G9J2_9FIRM
A0A101GI87_9BACT
A0A101GUF9_9FIRM
A0A101H467_9CHLR
A0A101HMS2_9BACT
A0A101HRM1_9BACT
A0A101HYZ6_9FIRM
A0A101I3R7_9BACT
A0A101IFS0_9CHLR
A0A101IIB6_9BACT
A0A101J426_9PORP
A0A101JWY3_9BRAD
A0A101MG55_9EURO
A0A101NL53_9ACTN
A0A101NLV7_9ACTN
A0A101P2Y8_9ACTN
A0A101QN05_9ACTN
A0A101R0C3_9ACTN
A0A101R3C7_9ACTN
A0A101SLZ2_9ACTN
A0A101SPJ8_9ACTN
A0A101SW52_9ACTN
A0A101SWH3_9ACTN
A0A101SZ17_9ACTN
A0A101T6Q8_9ACTN
A0A101T851_9ACTN
A0A101TAT0_9ACTN
A0A101UTE8_9ACTN
A0A101UVW2_9ACTN
A0A101V5F6_9ACTN
A0A101V910_9FIRM
A0A101VGA5_9SPHN
A0A101VQP6_9BACT
A0A101W2F5_9FLAO
A0A101W4A9_9FLAO
A0A101W7U6_9FLAO
A0A101WBD3_9FIRM
A0A101WKJ4_9FIRM
A0A102CXM3_9BACT
A0A102DAB5_9SPHN
A0A102DFC2_9SPHN
A0A103E4A9_9BURK
A0A106BPE7_THIDE
A0A108U8F7_9GAMM
A0A109BIB8_HYPSL
A0A109BXP3_9BACT
A0A109CEI8_9BACT
A0A109FEK8_9BASI
A0A109FFY3_9BASI
A0A109IMT0_9ACTN
A0A109JS27_9BRAD
A0A109LS76_9SPHN
A0A109LXY5_9SPHN
A0A109QC08_9BACL
A0A109QJC5_9BACL
A0A109RC18_9LACT
A0A109RUS8_9BURK
A0A109RVX0_9BURK
A0A109UGE6_9FIRM
A0A109UL67_9GAMM
A0A109YM62_9SPHN
A0A110AUN1_9CYAN
A0A110AXI1_9CYAN
A0A117E207_ASPNG
A0A117E363_ASPNG
A0A117KH86_9RHOB
A0A117KHZ6_9GAMM
A0A117KIE1_9GAMM
A0A117KIP0_9GAMM
A0A117L4I1_9BACT
A0A117LKU7_9FIRM
A0A117LSK4_9FIRM
A0A117LWV4_9FIRM
A0A117M584_9FIRM
A0A117M7U1_9BACT
A0A117MM26_9ACTN
A0A117Q5D5_9ACTN
A0A117SBT6_9FIRM
A0A117SGT6_9FIRM
A0A120I9G9_9LACT
A0A120LXB3_9MICO
A0A120MKB1_CLOPR
A0A124EGV5_9ACTN
A0A124FNR4_9ACTN
A0A124G7B9_9ACTN
A0A124G7R0_9ACTN
A0A124G9S1_9ACTN
A0A124GBE1_9BRAD
A0A124GFC6_RHILI
A0A124HDQ3_9ACTN
A0A124HEM4_9ACTN
A0A124I210_9ACTN
A0A124IGW0_9SPHN
A0A125P4B3_9BURK
A0A125R0B6_9GAMM
A0A125R0Q6_9GAMM
A0A125S393_9FLAO
A0A125YJ41_TOXGV
A0A125YL44_CYAM1
A0A126NWD4_9BRAD
A0A126PDL2_9BACT
A0A126RJT7_9SPHN
A0A126T0S5_9GAMM
A0A126T6R0_9GAMM
A0A126UX48_9RHOB
A0A126V2B2_9RHOB
A0A126V2C9_9RHOB
A0A126V4X9_9RHOB
A0A126YZ43_9MICO
A0A126Z1J3_9MICO
A0A126ZCB7_9BURK
A0A127A0S0_9MICC
A0A127A1F1_9MICC
A0A127A798_9MICC
A0A127ASP9_9DELT
A0A127B3I1_9BACT
A0A127CL87_9RHIZ
A0A127EPW3_9RHIZ
A0A127F6P8_9GAMM
A0A127JTD0_9BURK
A0A127MDW7_9SPHN
A0A127V6I1_9SPHI
A0A127V721_9SPHI
A0A127V7S8_9SPHI
A0A127VV59_SPOPS
A0A127VX11_SPOPS
A0A132A3L0_SARSC
A0A132B9C8_9HELO
A0A132BR48_9RHOB
A0A132BR83_9RHOB
A0A132BSV7_9RHOB
A0A132BVK3_9RHOB
A0A132GW06_9BACT
A0A132GWT8_9BACT
A0A132HN10_9BACT
A0A132HRX3_9BACT
A0A132MG64_BACSC
A0A132MP18_9ACTN
A0A132MQ97_9ACTN
A0A132NBB3_BACSC
A0A132NDQ4_BACSC
A0A132PRP6_9MYCO
A0A132T5V3_9MYCO
A0A133Q2I7_STALU
A0A133Q850_STALU
A0A133QAM4_9BACT
A0A133SKZ0_9FIRM
A0A133XLU5_9RHOO
A0A133XLZ5_9RHOO
A0A133XXF7_9ACTN
A0A133XXS9_9BACT
A0A133Y9U4_9BACT
A0A133YH82_9FIRM
A0A133YN77_9FIRM
A0A133Z9R3_9CORY
A0A133ZEW4_9ACTN
A0A133ZJW6_9CORY
A0A133ZR41_9BACL
A0A134AI40_9FIRM
A0A134CN12_9FIRM
A0A135HSU3_9RHIZ
A0A135I3E6_9GAMM
A0A135I3Y1_9GAMM
A0A135I7Q2_9GAMM
A0A135L1D9_9BACI
A0A135L638_9BACI
A0A135LR65_PENPA
A0A135SD71_9PEZI
A0A135U422_9PEZI
A0A135VJQ4_9ARCH
A0A135VNN4_9ARCH
A0A135VT38_9ARCH
A0A135W3H7_9BACL
A0A135WQN3_9BACL
A0A136A422_9ALTE
A0A136A5Z4_9ALTE
A0A136GYQ9_9GAMM
A0A136H0Q4_9GAMM
A0A136H185_9GAMM
A0A136H216_9GAMM
A0A136H455_9GAMM
A0A136H5R2_9GAMM
A0A136H7V5_9GAMM
A0A136H817_9GAMM
A0A136H9E9_9GAMM
A0A136HD89_9GAMM
A0A136HJR5_9GAMM
A0A136HLR0_9GAMM
A0A136HRW2_9ALTE
A0A136HXC1_9ALTE
A0A136JHP7_9PEZI
A0A136JQV5_9BACT
A0A136K4R3_9BACT
A0A136K9T7_9BACT
A0A136L1Y6_9BACT
A0A136LB80_9BACT
A0A136LEZ3_9BACT
A0A136LLW7_9CHLR
A0A136M9B6_9BACT
A0A136MDL8_9BACT
A0A136MQF1_9BACT
A0A136MR57_9BACT
A0A136MTP4_9BACT
A0A136NBU0_9BACT
A0A136NFN5_9BACT
A0A136NNL7_9BACT
A0A136NPD8_9BACT
A0A136NSF2_9CHLR
A0A136NZF9_9CHLR
A0A136P9H9_9BACT
A0A136PRM7_9ACTN
A0A136Q168_9FIRM
A0A136WDA6_9FIRM
A0A136WDC9_9FIRM
A0A137P945_CONC2
A0A137QFB1_9AGAR
A0A137STJ4_9FIRM
A0A137SVC9_9FIRM
A0A138A8U0_9ACTN
A0A138ATI2_9ACTN
A0A138AVJ6_9ACTN
A0A139A2J3_GONPR
A0A139AI77_GONPR
A0A139ARF4_GONPR
A0A139B8C4_9BIFI
A0A139BT18_9PROT
A0A139CBB5_9GAMM
A0A139CBZ8_9GAMM
A0A139CEZ4_9GAMM
A0A139CQ12_9FIRM
A0A139D6Y5_9FIRM
A0A139DI79_9ALTE
A0A139DTK3_9DELT
A0A139HSR5_9PEZI
A0A139ICL7_9PEZI
A0A139N9T9_9STRE
A0A139NIE0_9STRE
A0A139NQ71_9STRE
A0A139PB11_9STRE
A0A139QKD0_9LACT
A0A139SJ07_9GAMM
A0A139SQC4_9BACT
A0A139SRZ5_9BACT
A0A139SXK2_9GAMM
A0A139TBU9_9FIRM
A0A139TRY0_9BACT
A0A139VLX2_MYCPH
A0A139WQW4_9CYAN
A0A139WUM3_9CYAN
A0A139XC77_9CYAN
A0A140DV61_9FIRM
A0A140L0M3_9CLOT
A0A140L1V7_9THEO
A0A140L7X9_9THEO
A0A140LE99_9CLOT
A0A142EI79_9BACT
A0A142ENY3_9BACT
A0A142HL00_9BACT
A0A142HSI6_9SPHI
A0A142HXW6_9SPHI
A0A142L6Q6_9BACT
A0A142LD66_9RHOB
A0A142LMK1_9PROT
A0A142M2B4_AMIAI
A0A142X574_9PLAN
A0A142XDI9_9PLAN
A0A142XWA2_9PLAN
A0A142YKD7_9PLAN
A0A143B2X8_9DELT
A0A143B6P4_9DELT
A0A143B9X2_9DELT
A0A143BK28_9BACT
A0A143DBS0_9PROT
A0A143G2X5_9GAMM
A0A143G4U2_9GAMM
A0A143HDH6_9BACL
A0A143HDM1_9BACL
A0A143HKG3_9GAMM
A0A143HLI2_9GAMM
A0A143HQS2_9GAMM
A0A143HRP0_9GAMM
A0A143PTY4_9BACT
A0A143Q830_9NOCA
A0A143YWG5_9LACT
A0A146G7W1_9BACT
A0A147DYM4_9MICC
A0A147EBY5_9MICO
A0A147EDI8_9SPHN
A0A147ENV6_9MICO
A0A147GLT2_9BURK
A0A147JZN4_9EURY
A0A147K0T2_9EURY
A0A147K5V3_9BACI
A0A147K6V7_9BACI
A0A148KL33_9ALTE
A0A148N6X1_9GAMM
A0A148N7Q1_9GAMM
A0A149VYQ1_9PROT
A0A150AH91_9BACT
A0A150L701_9BACI
A0A150L717_9BACI
A0A150LEX9_9BACI
A0A150MAZ5_9BACI
A0A150MDP3_9BACI
A0A150N7J0_9BACI
A0A150VFD1_9PEZI
A0A150WFD8_BDEBC
A0A150XAV3_9BACT
A0A150XMJ3_9BACT
A0A150Y4U3_9FIRM
A0A150YI70_9BACI
A0A150YKR5_9BACI
A0A151AN71_9CLOT
A0A151B419_9CLOT
A0A151B4E6_9CLOT
A0A151BGF5_9ARCH
A0A151BJT6_9ARCH
A0A151BMB1_9ARCH
A0A151BWM9_9MICO
A0A151E375_9EURY
A0A151E4C1_9EURY
A0A151ECI9_9EURY
A0A151EXZ2_9EURY
A0A151F695_9EURY
A0A151FAU9_9EURY
A0A151GF98_9HYPO
A0A151M7G4_ALLMI
A0A151M7J4_ALLMI
A0A151MCM1_ALLMI
A0A151QX09_CAJCA
A0A151QY96_CAJCA
A0A151SFY0_CAJCA
A0A151SP57_CAJCA
A0A151TR34_CAJCA
A0A151TR36_CAJCA
A0A151W2Z1_HYPMA
A0A151XHT1_9HYME
A0A151XI19_9HYME
A0A151ZI10_9MYCE
A0A154BNZ4_9FIRM
A0A154BW24_9FIRM
A0A154PAI8_9HYME
A0A154VQH7_9PROT
A0A154WEZ9_9PROT
A0A157P261_9BORD
A0A157S5J0_9BORD
A0A158M1A3_9BORD
A0A158N7S3_ONCVO
A0A158NT97_ATTCE
A0A158NTC1_ATTCE
A0A159YYD7_9RHOB
A0A159Z242_9RHOB
A0A159Z4P8_9RHOB
A0A160DTF8_9GAMM
A0A160F232_9BACI
A0A160F6B0_9BACI
A0A160F9J5_9BACI
A0A160FN51_9BURK
A0A160IQC6_9BACI
A0A160JBV2_9SPHN
A0A160JEU0_9PROT
A0A160N4P3_9GAMM
A0A161RBI6_9MICO
A0A161TX29_9NOCA
A0A161XE92_DAUCA
A0A161XFZ9_9NOCA
A0A161YIH3_9CLOT
A0A161YIU5_DAUCA
A0A161ZX09_DAUCA
A0A162AHB3_DAUCA
A0A162FTU1_9GAMM
A0A162HGA9_9GAMM
A0A162HSF7_9DELT
A0A162M8B6_9HYPO
A0A162MPJ4_9FIRM
A0A162MTI7_MUCCL
A0A162N118_9FIRM
A0A162NTQ3_9BACT
A0A162Q0A2_9BACT
A0A162QEE2_9BACL
A0A162QQW0_9CLOT
A0A162W9D8_PHYB8
A0A162ZUU5_DIDRA
A0A163AH17_9FLAO
A0A163BT81_9FLAO
A0A163BTN3_9NEIS
A0A163BVM6_9FLAO
A0A163C7B1_9FLAO
A0A163V3X8_9BACT
A0A163W3Z2_9BACT
A0A163X8K3_9RHOB
A0A163XQH5_9BRAD
A0A163YQK8_9BRAD
A0A164C0T0_9MICO
A0A164CF58_9SYNE
A0A164D2C7_9SYNE
A0A164Q4F7_9HOMO
A0A165AJW0_9PEZI
A0A165CRJ8_9APHY
A0A165GKI6_9BASI
A0A165K3Z6_EXIGL
A0A165K458_EXIGL
A0A165PDQ6_9APHY
A0A165QXP6_9HOMO
A0A165R9U4_9SPHN
A0A165SJ27_9GAMM
A0A165SKY1_9RHOB
A0A165SM76_9GAMM
A0A165SMB6_9GAMM
A0A165UMY1_9GAMM
A0A165YM92_9BACI
A0A165YRQ0_9BACI
A0A166B9V4_DAUCA
A0A166CQ03_9HOMO
A0A166GBR4_9GAMM
A0A166H1R7_9GAMM
A0A166H8P1_DAUCA
A0A166HIR8_9HOMO
A0A166HWC1_9GAMM
A0A166IGX0_9MICO
A0A166RD25_9RHOB
A0A166REP5_9RHOB
A0A166UA63_9GAMM
A0A166UI56_9RHOB
A0A166V3A9_9GAMM
A0A166VLW1_9CYAN
A0A166W1C1_9HOMO
A0A166WFG3_9CYAN
A0A166YBC3_9PEZI
A0A167F4A4_9FLAO
A0A167GDZ4_9BACL
A0A167HCL8_9FLAO
A0A167HKN6_9FLAO
A0A167I7C6_9SPHN
A0A167L2L8_9GAMM
A0A167NBI3_9BASI
A0A167NTY9_9PEZI
A0A167NVD3_9GAMM
A0A167P483_PHYB8
A0A167Q366_PHYB8
A0A167U4S6_9BACI
A0A167UZ55_9FLAO
A0A167VCA8_9FLAO
A0A167Y9Q0_9FLAO
A0A168EPI7_9MICO
A0A168GND6_MUCCL
A0A168IPQ0_CORDF
A0A168PAQ1_MUCCL
A0A168RH02_9MOLU
A0A168W604_9BACI
A0A170VQX0_9ACTN
A0A170ZGW0_9PORP
A0A171BWJ9_9ACTN
A0A171DH64_9ACTN
A0A171DTB0_9MICO
A0A171DVD5_9MICO
A0A171KP39_9BURK
A0A172Q9F0_9STRE
A0A172RY73_9ACTN
A0A172T9F9_9DEIO
A0A172TIH5_9BACL
A0A172TTL7_9BACT
A0A172U6A1_9GAMM
A0A172UCD4_9GAMM
A0A172UPN6_9MYCO
A0A172WDP8_BUCSC
A0A172X2V5_9MICO
A0A172X4Z8_9MICO
A0A172YCE8_9GAMM
A0A172YD88_9GAMM
A0A172ZCG0_9BACL
A0A175YGI9_DAUCA
A0A175YKE0_DAUCA
A0A176EY46_9RHOB
A0A176F1C1_9RHOB
A0A176F4D4_9RHOB
A0A176H603_9GAMM
A0A176HCF9_9GAMM
A0A176HCN9_9GAMM
A0A176HNB1_9GAMM
A0A176I4Y3_9GAMM
A0A176J7C8_9BACI
A0A176JAH7_9BACI
A0A176K415_9BACT
A0A176L0D8_9ACTN
A0A176L0T6_9ACTN
A0A176L276_9ACTN
A0A176QBL2_9MICO
A0A176T9L6_9FLAO
A0A176TAU7_9FLAO
A0A176U843_9FIRM
A0A176V720_9PSED
A0A176V752_9PSED
A0A176VAM3_9PSED
A0A176W3A2_MARPO
A0A176W4W7_MARPO
A0A176WTL8_MARPO
A0A177CW37_9PLEO
A0A177DE20_ALTAL
A0A177EM17_9MICR
A0A177H4X0_9RHOB
A0A177HCR1_9RHOB
A0A177HDH3_9RHOB
A0A177HFH2_9ACTN
A0A177HZP5_9ACTN
A0A177KNH9_9BACL
A0A177LA52_9BACL
A0A177NZH9_9GAMM
A0A177NZN7_9GAMM
A0A177P084_9RHIZ
A0A177Q0C1_9BACT
A0A177QX45_9PROT
A0A177WT48_BATDE
A0A177Y6Q1_9NOCA
A0A177YFF8_9NOCA
A0A178AVF5_9PLEO
A0A178EIJ1_9PLEO
A0A180EHU1_9BACT
A0A180GST9_PUCT1
A0A181DDR4_9ENTR
A0A183B816_9TREM
A0A183C1A7_GLOPA
A0A183E993_9BILA
A0A183JIL1_9TREM
A0A183MHE2_9TREM
A0A183NGK9_9TREM
A0A183RAR0_9TREM
A0A183SGR1_SCHSO
A0A183SGR4_SCHSO
A0A183ST57_SCHSO
A0A183W424_TRIRE
A0A194QHA8_PAPXU
A0A194S9R6_RHOGW
A0A194YLM3_SORBI
A0A194YMM6_SORBI
A0A199NTA5_9MICC
A0A1A6C0N6_9GAMM
A0A1B1KS72_SERPL
A0A1B1KTF0_SERPL
A0A1B1KVX2_SERPL
A0A1B6P664_SORBI
A0A1B6PF41_SORBI
A0A1B6PF49_SORBI
A0A1B6PF72_SORBI
A0A1B6PFC1_SORBI
A0A1B6PLB3_SORBI
A0A1B6PLB7_SORBI
A0A1B6PLC5_SORBI
A0A1B6PLC6_SORBI
A0A1B6PLD2_SORBI
A0D552_PARTE
A0DHJ8_PARTE
A0JWP7_ARTS2
A0JXP7_ARTS2
A0KNJ9_AERHH
A0KP87_AERHH
A0L4S8_MAGMM
A0LAA6_MAGMM
A0LBW8_MAGMM
A0LIA5_SYNFM
A0LJZ2_SYNFM
A0LJZ3_SYNFM
A0LTX6_ACIC1
A0LZ05_GRAFK
A0M3A0_GRAFK
A0M4W5_GRAFK
A0P5M3_9PROT
A0PYN4_CLONN
A0RQT5_CAMFF
A0Y9R2_9GAMM
A0YBK8_9GAMM
A0YHC2_9GAMM
A0YRA2_LYNSP
A0YX57_LYNSP
A0Z2P7_9GAMM
A0Z4E3_9GAMM
A0Z9F1_9GAMM
A0ZCG3_NODSP
A0ZJS5_NODSP
A0ZLZ8_NODSP
A1A2C7_BIFAA
A1AKV7_PELPD
A1APQ6_PELPD
A1AVA7_RUTMC
A1B0X5_PARDP
A1BAI5_PARDP
A1BHK9_CHLPD
A1C5E9_ASPCL
A1C5N9_ASPCL
A1C8G2_ASPCL
A1CD39_ASPCL
A1D0B9_NEOFI
A1D0L5_NEOFI
A1DAW6_NEOFI
A1HQB4_9FIRM
A1HSR3_9FIRM
A1K880_AZOSB
A1K9E8_AZOSB
A1QYK7_BORT9
A1R6H0_ARTAT
A1R7C8_ARTAT
A1RY79_THEPD
A1S2U8_SHEAM
A1S6K5_SHEAM
A1S6K7_SHEAM
A1SCB9_NOCSJ
A1SJP9_NOCSJ
A1SWA3_PSYIN
A1SX89_PSYIN
A1T0Q4_PSYIN
A1T8L0_MYCVP
A1TVY7_ACIAC
A1U1Z4_MARHV
A1U544_MARHV
A1U6T7_MARHV
A1UFN9_MYCSK
A1UR73_BARBK
A1VNR7_POLNA
A1VUL8_POLNA
A1WCU1_ACISJ
A1WEC6_VEREI
A1WVI2_HALHL
A1ZIV6_9BACT
A2DHT2_TRIVA
A2EM29_TRIVA
A2FNQ3_TRIVA
A2GA05_TRIVA
A2R704_ASPNC
A2SCD3_METPP
A2SG59_METPP
A2SJK6_METPP
A2U1G4_9FLAO
A2U469_9FLAO
A2XU83_ORYSI
A2YFZ4_ORYSI
A3CQM1_STRSV
A3DBP9_CLOTH
A3HSR9_9BACT
A3HX30_9BACT
A3J4X4_9FLAO
A3J515_9FLAO
A3J5Q3_9FLAO
A3JP38_9RHOB
A3JS99_9RHOB
A3JSA1_9RHOB
A3K102_9RHOB
A3K6C5_9RHOB
A3KA29_9RHOB
A3LNP7_PICST
A3LQ70_PICST
A3LZZ7_PICST
A3MZF2_ACTP2
A3Q9Z3_SHELP
A3QEG8_SHELP
A3QEH0_SHELP
A3SJZ3_ROSNI
A3SR73_ROSNI
A3U0M8_PSEBH
A3U2U9_PSEBH
A3U2V1_PSEBH
A3U795_CROAH
A3UAS9_CROAH
A3UBC9_CROAH
A3UHA2_9RHOB
A3V497_9RHOB
A3V499_9RHOB
A3V4N7_9RHOB
A3V7Z0_9RHOB
A3VDE2_9RHOB
A3VDE4_9RHOB
A3VGE7_9RHOB
A3WCT1_9SPHN
A3WL25_9GAMM
A3WLE3_9GAMM
A3WPA7_9GAMM
A3XAA0_9RHOB
A3XBZ0_9RHOB
A3XD91_9RHOB
A3XG01_9RHOB
A3XGE4_LEEBM
A3XJ91_LEEBM
A3XM98_LEEBM
A3YWI8_9SYNE
A3YX95_9SYNE
A3Z1Q0_9SYNE
A3Z3X3_9SYNE
A3Z847_9SYNE
A3ZMY1_9PLAN
A4A891_9GAMM
A4AAA1_9GAMM
A4AAA2_9GAMM
A4ABV6_9GAMM
A4AJQ0_9ACTN
A4AL04_9ACTN
A4AQ11_MARSH
A4ASY5_MARSH
A4ATD6_MARSH
A4AWV8_MARSH
A4BGQ0_9GAMM
A4BHB7_9GAMM
A4BJ44_9GAMM
A4BSC7_9GAMM
A4C2M9_9FLAO
A4C2T7_9FLAO
A4C759_9GAMM
A4C843_9GAMM
A4CB55_9GAMM
A4CC01_9GAMM
A4CK95_ROBBH
A4CLX5_ROBBH
A4CPC3_ROBBH
A4CVC5_SYNPV
A4CWR4_SYNPV
A4CXH6_SYNPV
A4EFS9_9RHOB
A4EKD1_9RHOB
A4EKD3_9RHOB
A4ERV6_9RHOB
A4EWJ9_9RHOB
A4EX44_9RHOB
A4FBM4_SACEN
A4G3F1_HERAR
A4HIN0_LEIBR
A4HND9_LEIBR
A4I5X6_LEIIN
A4IC12_LEIIN
A4IDK9_LEIIN
A4J0S9_DESRM
A4J8U1_DESRM
A4RQR7_OSTLU
A4RSD6_OSTLU
A4S475_OSTLU
A4SVD5_POLSQ
A4VGU6_PSEU5
A4VLB5_PSEU5
A4VMV5_PSEU5
A4VRE1_PSEU5
A4VSN6_STRSY
A4W9H4_ENT38
A4WAA1_ENT38
A4XDR4_SALTO
A4XKV3_CALS8
A4XPG3_PSEMY
A4XRW0_PSEMY
A4XSA0_PSEMY
A4XSH0_PSEMY
A4XSP2_PSEMY
A4YMA9_BRASO
A5CDP6_ORITB
A5CYN9_PELTS
A5D3I1_PELTS
A5DDG6_PICGU
A5DMU5_PICGU
A5E075_LODEL
A5EWS2_DICNV
A5FB24_FLAJ1
A5FNG0_FLAJ1
A5FP11_FLAJ1
A5FXV0_ACICJ
A5G383_GEOUR
A5G4W6_GEOUR
A5G9C5_GEOUR
A5GEB1_GEOUR
A5GHP0_SYNPW
A5GJV0_SYNPW
A5GLS1_SYNPW
A5GPX2_SYNR3
A5GR22_SYNR3
A5H1G5_OSTTA
A5HYB9_CLOBH
A5I0T7_CLOBH
A5IXJ3_MYCAP
A5KTI7_9BACT
A5N2N9_CLOK5
A5N868_CLOK5
A5PDK8_9SPHN
A5UQB5_ROSS1
A5USM8_ROSS1
A5UUD7_ROSS1
A5V9J4_SPHWW
A5WFV2_PSYWF
A5Z9K3_9FIRM
A6C6G7_9PLAN
A6CR62_9BACI
A6CTF5_9BACI
A6CZI0_9VIBR
A6D0L3_9VIBR
A6D306_9VIBR
A6DKY7_9BACT
A6DS16_9BACT
A6E772_9SPHI
A6E7B3_9SPHI
A6EE47_9SPHI
A6ENK4_9BACT
A6ESV7_9BACT
A6ET65_9BACT
A6FRF0_9RHOB
A6FRF2_9RHOB
A6FUR4_9RHOB
A6FUW2_9RHOB
A6GHR7_9DELT
A6GSP1_9BURK
A6GYX7_FLAPJ
A6GZM0_FLAPJ
A6H007_FLAPJ
A6L684_BACV8
A6L8Q8_PARD8
A6LMG4_THEM4
A6LR04_CLOB8
A6NX83_9FIRM
A6Q3H3_NITSB
A6Q540_NITSB
A6Q6V4_SULNB
A6Q9K8_SULNB
A6QCD5_SULNB
A6R5K2_AJECN
A6T7Q9_KLEP7
A6T8L2_KLEP7
A6T970_KLEP7
A6TU34_ALKMQ
A6TUD1_ALKMQ
A6VN46_ACTSZ
A6VU81_MARMS
A6VWE5_MARMS
A6W2C6_MARMS
A6W3D4_MARMS
A6WC56_KINRD
A6WY52_OCHA4
A7ATE8_BABBO
A7ER45_SCLS1
A7GTM9_BACCN
A7GUS1_BACCN
A7GWT0_CAMC5
A7HCN8_ANADF
A7HL12_FERNB
A7HUY8_PARL1
A7I1G0_CAMHC
A7I7U0_METB6
A7IJW2_XANP2
A7IME1_XANP2
A7MN64_CROS8
A7MNT9_CROS8
A7S5Y2_NEMVE
A7T3Q4_NEMVE
A7TK38_VANPO
A7ZEZ6_CAMC1
A8ADM9_CITK8
A8AGH1_CITK8
A8AHG6_CITK8
A8BSP4_GIAIC
A8ER51_ARCB4
A8EWM3_ARCB4
A8F5Y0_PSELT
A8FG40_BACP2
A8FHJ4_BACP2
A8GFD9_SERP5
A8GGH9_SERP5
A8GIV1_SERP5
A8H4D7_SHEPA
A8H4D9_SHEPA
A8H910_SHEPA
A8HP84_CHLRE
A8IM77_AZOC5
A8JFT3_CHLRE
A8JHR9_CHLRE
A8JHS0_CHLRE
A8KYR4_FRASN
A8LIE2_DINSH
A8LIH7_DINSH
A8LMD7_DINSH
A8LMD9_DINSH
A8MFX8_ALKOO
A8MLZ7_ALKOO
A8MMA8_ALKOO
A8NJ68_COPC7
A8NJ70_COPC7
A8PPV2_9COXI
A8PVV0_MALGO
A8SZV8_9VIBR
A8T5B8_9VIBR
A8T972_9VIBR
A8TBU5_9VIBR
A8TXD3_9PROT
A8UW81_9AQUI
A8V025_9AQUI
A8WNX0_CAEBR
A8WQL1_CAEBR
A8YUE2_LACH4
A8Z6A2_SULMW
A8ZS14_DESOH
A8ZTP6_DESOH
A8ZUG7_DESOH
A9B1E4_HERA2
A9B834_HERA2
A9B9H9_PROM4
A9BBK5_PROM4
A9BQH5_DELAS
A9CFL0_AGRFC
A9D183_HOEPD
A9DRT0_9RHOB
A9DSP4_9RHOB
A9DUM5_9FLAO
A9DYX5_9FLAO
A9E197_9FLAO
A9E6R9_9RHOB
A9EY80_SORC5
A9HM29_GLUDA
A9HZN9_BORPD
A9KK22_CLOPH
A9KPG0_CLOPH
A9MFH5_SALAR
A9NHE5_ACHLI
A9P807_POPTR
A9PA00_POPTR
A9PG06_POPTR
A9PHA3_POPTR
A9PI59_POPTR
A9QPH3_METI4
A9RDK9_PHYPA
A9RIU5_PHYPA
A9S554_PHYPA
A9S594_PHYPA
A9SK06_PHYPA
A9SXS3_PHYPA
A9SXX9_PHYPA
A9SXY4_PHYPA
A9T7I8_PHYPA
A9TMC9_PHYPA
A9TMD3_PHYPA
A9TSW4_PHYPA
A9TSX3_PHYPA
A9TUA3_PHYPA
A9V5E8_MONBE
A9WAP0_CHLAA
A9WBV5_CHLAA
A9WT64_RENSM
A9WV08_RENSM
B0BZR5_ACAM1
B0CEV1_ACAM1
B0D7B4_LACBS
B0D7B5_LACBS
B0DTV6_LACBS
B0JHH3_MICAN
B0JMM6_MICAN
B0K878_THEP3
B0P8F2_9FIRM
B0REJ3_CLAMS
B0S1H1_FINM2
B0SSU2_LEPBP
B0SUM0_CAUSK
B0TBB9_HELMI
B0TDD1_HELMI
B0TGK5_HELMI
B0UKE5_METS4
B0URY3_HISS2
B0VEY0_CLOAI
B0VFP1_CLOAI
B0VL30_ACIBS
B0VTP6_ACIBS
B0WEB5_CULQU
B1B7G1_CLOBO
B1C4Z3_9FIRM
B1C836_9FIRM
B1GZE8_UNCTG
B1I0X6_DESAP
B1I328_DESAP
B1I487_DESAP
B1KF20_SHEWM
B1KFD1_SHEWM
B1KFD3_SHEWM
B1KJG5_SHEWM
B1L3G1_KORCO
B1M789_METRJ
B1MC87_MYCA9
B1MX78_LEUCK
B1VA71_PHYAS
B1VDQ3_CORU7
B1VFJ8_CORU7
B1VT61_STRGG
B1W0Z2_STRGG
B1WBQ8_RAT
B1X0S1_CYAA5
B1XLG1_SYNP2
B1XLZ9_SYNP2
B1XT68_POLNS
B1Y7P8_LEPCP
B1YK98_EXIS2
B1YLE2_EXIS2
B1ZZ29_OPITP
B2A0W2_NATTJ
B2A8M3_NATTJ
B2AZP5_PODAN
B2FSF6_STRMK
B2GGK3_KOCRD
B2GH84_KOCRD
B2HP84_MYCMM
B2IFC5_BEII9
B2J2E1_NOSP7
B2J715_NOSP7
B2JGY6_PARP8
B2KC46_ELUMP
B2TPX5_CLOBB
B2UCA6_RALPJ
B2UKW7_AKKM8
B2V765_SULSY
B2W2Q2_PYRTR
B3E6C9_GEOLS
B3E9Q6_GEOLS
B3EE29_CHLL2
B3EPD0_CHLPB
B3ET62_AMOA5
B3L9D3_PLAKH
B3M2N5_DROAN
B3MD85_DROAN
B3PCZ0_CELJU
B3PN97_MYCA5
B3QU91_CHLT3
B3RZS0_TRIAD
B4CZ02_9BACT
B4EEX6_BURCJ
B4EXT7_PROMH
B4FAK9_MAIZE
B4FQW6_MAIZE
B4GBR5_DROPE
B4HC51_DROPE
B4HTC1_DROSE
B4IKE9_DROSE
B4J8J8_DROGR
B4JW09_DROGR
B4KMV6_DROMO
B4KTC6_DROMO
B4LJE2_DROVI
B4LNE2_DROVI
B4MRA4_DROWI
B4NPF5_DROWI
B4QII4_DROSI
B4RAK2_PHEZH
B4S9C8_PROA2
B4SG59_PELPB
B4U7P9_HYDS0
B4V7V8_9ACTN
B4VB35_9ACTN
B4VKU1_9CYAN
B4VLI1_9CYAN
B4WGP5_SYNS7
B4WQW0_SYNS7
B5AN23_CAVPO
B5CR19_9FIRM
B5EEJ5_GEOBB
B5EF39_GEOBB
B5GBE0_STRSH
B5GBW3_STRSH
B5GYJ0_STRC2
B5H7I3_STRPR
B5HF58_STRPR
B5HQX3_9ACTN
B5I3J8_9ACTN
B5I431_9ACTN
B5I5B6_9ACTN
B5IAB7_ACIB4
B5IIZ6_9CYAN
B5IKH6_9CYAN
B5IP56_9CYAN
B5JLN5_9BACT
B5JUC8_9GAMM
B5WV10_9BURK
B5Y8H9_COPPD
B5YI31_THEYD
B5YLA2_THEYD
B6ACU9_CRYMR
B6AUN8_9RHOB
B6AUN9_9RHOB
B6AUP1_9RHOB
B6B0W1_9RHOB
B6BIF6_SULGG
B6BWG3_9PROT
B6FWJ4_9FIRM
B6FY86_9FIRM
B6GEG3_9ACTN
B6HI59_PENRW
B6INN0_RHOCS
B6JJ07_OLICO
B6JUV6_SCHJY
B6QPY8_TALMQ
B6TDF8_MAIZE
B6WUM4_9DELT
B6WVH7_9DELT
B6YQY5_AZOPC
B7AF67_BACEV
B7CDG0_9FIRM
B7FSI4_PHATC
B7G5Q1_PHATC
B7G6K6_PHATC
B7GC94_PHATC
B7GGU6_ANOFW
B7GL28_ANOFW
B7JBC9_ACIF2
B7JW40_CYAP8
B7K4Q9_CYAP8
B7KHE8_CYAP7
B7KJ80_CYAP7
B7PKP9_IXOSC
B7RG47_9RHOB
B7RG49_9RHOB
B7RUB6_9GAMM
B7RYI1_9GAMM
B7RYI2_9GAMM
B7VKA6_VIBTL
B7VLB2_VIBTL
B7VMC0_VIBTL
B7VQW2_VIBTL
B7XKC2_ENTBH
B8AF09_ORYSI
B8AII9_ORYSI
B8BQU2_THAPS
B8C247_THAPS
B8C303_THAPS
B8C783_THAPS
B8CYG3_HALOH
B8DN30_DESVM
B8DRV1_DESVM
B8DSQ4_BIFA0
B8E2J2_DICTD
B8EI95_METSB
B8F305_HAEPS
B8F9W0_DESAA
B8GP45_THISH
B8GSZ0_THISH
B8H7M4_PSECP
B8HA65_PSECP
B8HT20_CYAP4
B8HV10_CYAP4
B8HX29_CYAP4
B8I4V8_CLOCE
B8ILQ0_METNO
B8J2G4_DESDA
B8J2I8_DESDA
B8KU58_9GAMM
B8KWX4_9GAMM
B8KYI0_9GAMM
B8LXQ1_TALSN
B8N2Y6_ASPFN
B8NAL4_ASPFN
B8NTX6_ASPFN
B9CP52_9ACTN
B9CZB1_CAMRE
B9DJJ5_STACT
B9DNA9_STACT
B9DVS1_STRU0
B9E793_MACCJ
B9EAG7_MACCJ
B9GJB1_POPTR
B9HI47_POPTR
B9HLA3_POPTR
B9J9L2_AGRRK
B9JRZ2_AGRVS
B9KFE0_CAMLR
B9KH83_ANAMF
B9KZ65_THERP
B9L8A6_NAUPA
B9L8C2_NAUPA
B9LSJ9_HALLT
B9M099_GEODF
B9M2C2_GEODF
B9M3B7_GEODF
B9NQ90_9RHOB
B9NSC7_9RHOB
B9NSC9_9RHOB
B9QZX0_LABAD
B9R456_LABAD
B9R602_LABAD
B9RAL0_RICCO
B9RBN8_RICCO
B9RGT1_RICCO
B9RHV9_RICCO
B9XH62_PEDPL
B9Y2Z8_9FIRM
C0AQM0_9GAMM
C0BK54_FLABM
C0BMY9_9BACT
C0BND0_9BACT
C0C3X8_9FIRM
C0DRT1_EIKCO
C0EAZ0_9FIRM
C0GFB2_9FIRM
C0GGI0_9FIRM
C0MF24_STRS7
C0N5R0_9GAMM
C0NRN1_AJECG
C0QHS9_DESAH
C0QJ69_DESAH
C0QKA5_DESAH
C0QM46_DESAH
C0QU95_PERMH
C0R213_BRAHW
C0W1G5_9ACTO
C0W3E0_9ACTO
C0XQ27_9CORY
C0XSW5_9CORY
C0Z6L7_BREBN
C0Z7Z3_BREBN
C0ZZF2_RHOE4
C1A911_GEMAT
C1CV30_DEIDV
C1D9S9_LARHH
C1DJJ9_AZOVD
C1DKE8_AZOVD
C1DR01_AZOVD
C1DXU4_SULAA
C1E4R4_MICCC
C1E6P3_MICCC
C1E9S5_MICCC
C1F1M8_ACIC5
C1FDB2_MICCC
C1FHY8_MICCC
C1G5F6_PARBD
C1MIF7_MICPC
C1MLM9_MICPC
C1MUR0_MICPC
C1MUX5_MICPC
C1N9R0_MICPC
C2BDL9_9FIRM
C2CLW9_CORST
C2CMN2_CORST
C2CY10_LACBR
C2CY45_LACBR
C2D5H6_LACBR
C2ETG1_9LACO
C2GHS8_9CORY
C2KV78_9FIRM
C2WCY7_BACCE
C2WE86_BACCE
C2X322_BACCE
C3J9K4_POREA
C3K178_PSEFS
C3K3F2_PSEFS
C3K4V9_PSEFS
C3MIJ0_SINFN
C3PF80_CORA7
C3PG39_CORA7
C3WG33_FUSMR
C3XCH3_OXAFO
C3ZLQ4_BRAFL
C4FBH3_9ACTN
C4FEA1_9BIFI
C4GAF1_9FIRM
C4GM42_9NEIS
C4IDZ4_CLOBU
C4JBS8_MAIZE
C4JME2_UNCRE
C4K839_HAMD5
C4K9X5_THASP
C4L467_EXISA
C4L5H8_EXISA
C4LB88_TOLAT
C4LIR7_CORK4
C4LVR9_ENTHI
C4R0P1_KOMPG
C4SCW0_YERMO
C4SGG3_YERMO
C4VA61_NOSCE
C4XF61_MYCFP
C4Y5R5_CLAL4
C4Z0S6_EUBE2
C4Z954_AGARV
C4ZM88_THASP
C4ZP58_THASP
C5AAY9_BURGB
C5AQQ3_METEA
C5B9X4_EDWI9
C5BMG0_TERTT
C5BV36_BEUC1
C5C6I0_BEUC1
C5CAT9_MICLC
C5CBP4_MICLC
C5CHM2_KOSOT
C5D647_GEOSW
C5D7M5_GEOSW
C5DCC7_LACTC
C5DNB9_LACTC
C5E0E4_ZYGRC
C5EQ69_9FIRM
C5FIV7_ARTOC
C5GQV8_AJEDR
C5J6X4_MYCCR
C5K5C9_PERM5
C5K8K6_PERM5
C5KBP4_PERM5
C5KIM9_PERM5
C5KIN0_PERM5
C5KIN1_PERM5
C5KIN6_PERM5
C5KQ00_PERM5
C5KSK9_PERM5
C5KSQ0_PERM5
C5KWY4_PERM5
C5KWY7_PERM5
C5KYB2_PERM5
C5L4W2_PERM5
C5L5C8_PERM5
C5LEE5_PERM5
C5LXA3_PERM5
C5LXA4_PERM5
C5LXR8_PERM5
C5MHX3_CANTT
C5NU95_9BACL
C5RCR6_WEIPA
C5T8G4_ACIDE
C5WCM4_9ENTR
C5XW45_SORBI
C5XX52_SORBI
C5ZWJ0_9HELI
C5ZYY1_9HELI
C6BU78_DESAD
C6BUG2_DESAD
C6CSW8_PAESJ
C6CXG4_PAESJ
C6D1K8_PAESJ
C6D391_PAESJ
C6HZC7_9BACT
C6J1H8_9BACL
C6JLM5_FUSVA
C6LJF2_9FIRM
C6PSA6_9CLOT
C6Q0J3_9CLOT
C6RIU3_9PROT
C6RNV9_ACIRA
C6RRX8_ACIRA
C6TD56_SOYBN
C6TN36_SOYBN
C6W458_DYAFD
C6W8H3_ACTMD
C6WYG3_METML
C6X3Z8_FLAB3
C6X9B2_METGS
C6X9R4_METGS
C6XRN9_HIRBI
C6Y2J3_PEDHD
C6Y446_PEDHD
C6Y488_PEDHD
C7C4X1_WHEAT
C7D782_9RHOB
C7D784_9RHOB
C7D965_9RHOB
C7H0M4_9FIRM
C7H3Y3_9FIRM
C7HU96_9FIRM
C7JAR9_ACEP3
C7LSK9_DESBD
C7LUQ2_DESBD
C7LYI7_ACIFD
C7M790_CAPOD
C7MCP2_BRAFD
C7MND3_CRYCD
C7MSM4_SACVD
C7MXL9_SACVD
C7N563_SLAHD
C7NCX4_LEPBD
C7NGF2_KYTSD
C7NHI5_KYTSD
C7NZA5_HALMD
C7PRK1_CHIPD
C7PV33_CHIPD
C7QAZ4_CATAD
C7QGG0_CATAD
C7R455_JONDD
C7RH32_ANAPD
C7RNN1_ACCPU
C7RSQ3_ACCPU
C7XW46_9LACO
C7YPH8_NECH7
C8N9U1_9GAMM
C8NGI8_9LACT
C8PBW0_9LACO
C8PLM0_9PROT
C8PUE2_9PROT
C8PZT2_9PROT
C8RX25_9RHOB
C8RZJ6_9RHOB
C8VY01_DESAS
C8W679_DESAS
C8W7B3_ATOPD
C8WI03_EGGLE
C8WRM1_ALIAD
C8X017_DESRD
C8X2N7_DESRD
C8X9I7_NAKMY
C9A8H0_ENTCA
C9AC95_ENTCA
C9KMI0_9FIRM
C9LG08_9BACT
C9LYH2_SELS3
C9MZH9_9FUSO
C9P2N4_VIBME
C9P3K7_VIBME
C9P425_VIBME
C9P8B0_VIBME
C9R4V2_AGGAD
C9R8T2_AMMDK
C9R924_AMMDK
C9R9G1_AMMDK
C9RJ72_FIBSS
C9SK65_VERA1
C9YUA4_STRSW
C9YX26_STRSW
C9YY62_STRSW
C9Z3G8_STRSW
D0BNZ3_9LACT
D0CRJ1_RUELI
D0CRJ3_RUELI
D0CXI2_RUELI
D0CXU6_RUELI
D0D034_9RHOB
D0D1L7_9RHOB
D0D2Q5_9RHOB
D0DBW0_9RHOB
D0GPI7_9FUSO
D0IX67_COMT2
D0KXU2_HALNC
D0L0Z0_HALNC
D0LCT4_GORB4
D0LTS8_HALO1
D0MJM5_RHOM4
D0MUG3_PHYIT
D0MUG4_PHYIT
D0MUG5_PHYIT
D0NSR1_PHYIT
D0NV36_PHYIT
D0P0U2_PHYIT
D0P2W7_PHYIT
D0P4Y1_PHYIT
D0RPT3_9PROT
D0WMT1_9ACTO
D0YVK3_PHODD
D0YWJ9_PHODD
D0YY98_PHODD
D1A1S6_THECD
D1AKU9_SEBTE
D1AW40_STRM9
D1AZJ1_SULD5
D1BA19_THEAS
D1BHK7_SANKS
D1BN14_VEIPT
D1BS86_XYLCX
D1BVK2_XYLCX
D1C371_SPHTD
D1CFX4_THET1
D1J8V2_MYCHP
D1KDC4_9GAMM
D1NSZ1_9BIFI
D1PP93_9FIRM
D1PT31_9BACT
D1VSM2_9FIRM
D1VWL0_9BACT
D1Y652_9BACT
D2AVC0_STRRD
D2AZW9_STRRD
D2MPP0_9FIRM
D2NQG6_ROTMD
D2NTH1_ROTMD
D2Q4K8_KRIFD
D2Q597_BIFDB
D2QCN8_SPILD
D2QJV9_SPILD
D2R824_PIRSD
D2RJR3_ACIFV
D2SF44_GEOOG
D2TJG7_CITRI
D2TTN3_CITRI
D2TUI4_CITRI
D2U957_XANAP
D2W142_NAEGR
D2Z3B8_9BACT
D3AGJ9_9CLOT
D3BV45_POLPA
D3CUD1_9ACTN
D3DI21_HYDTT
D3E8D4_GEOS4
D3EMT1_ATETH
D3F8U8_CONWI
D3FWX3_BACPE
D3FY97_BACPE
D3HMM6_LEGLN
D3IAC9_9BACT
D3IGF5_9BACT
D3LUD1_9FIRM
D3LUY4_9FIRM
D3LUY5_9FIRM
D3P9F5_DEFDS
D3PQH7_MEIRD
D3Q9H1_STANL
D3QZ57_MAGIU
D3RMM0_ALLVD
D3S9Z9_THISK
D3SE52_THISK
D3SLC2_THEAH
D3T176_NATMM
D3UHM2_HELM1
D3UJE2_HELM1
D3V1N2_XENBS
D3V3H5_XENBS
D3VHC3_XENNA
D3VK22_XENNA
D3YYI5_MOUSE
D3ZGY4_RAT
D3ZME3_RAT
D3ZQT0_RAT
D3ZWV2_RAT
D4AXA3_ARTBC
D4BS21_BIFBR
D4CNH5_9FIRM
D4DTG6_NEIEG
D4E1Z8_SEROD
D4E5P2_SEROD
D4G7T5_RIEPU
D4GG26_PANAM
D4GMA4_PANAM
D4GS21_HALVD
D4H2K4_DENA2
D4H6J3_DENA2
D4H8I3_DENA2
D4HVW0_ERWAC
D4I3Y9_ERWAC
D4INX9_9BACT
D4J2A7_BUTFI
D4J8D0_9FIRM
D4JE57_9FIRM
D4JTG3_9FIRM
D4K340_9FIRM
D4K588_9FIRM
D4KFU8_9FIRM
D4L0N7_9FIRM
D4LD45_RUMC1
D4LMW3_9FIRM
D4LXA2_9FIRM
D4M4Z8_9FIRM
D4MAW5_9BACT
D4MWH0_ANAHA
D4S708_9FIRM
D4TMW0_9CYAN
D4TQ86_9CYAN
D4TTI3_9CYAN
D4W531_9FIRM
D4XHV6_9BURK
D4YDR2_9LACT
D4YEB1_9LACT
D4YKR6_9MICO
D4YM45_9MICO
D4YU21_9LACO
D4Z0L2_SPHJU
D4ZER1_SHEVD
D4ZG87_SHEVD
D4ZKC6_SHEVD
D4ZKC8_SHEVD
D4ZMW1_ARTPN
D5A243_ARTPN
D5AUD7_RHOCB
D5AV33_RHOCB
D5AVA8_RHOCB
D5BG20_ZUNPS
D5BKK1_ZUNPS
D5BLD2_ZUNPS
D5BPM6_PUNMI
D5BS79_PUNMI
D5C1C4_NITHN
D5CTF1_SIDLE
D5DTT6_BACMQ
D5DVF7_BACMQ
D5E5Y6_MYCCM
D5EEI5_AMICL
D5ERG0_CORAD
D5ETL5_PRER2
D5GK88_TUBMM
D5H2B9_LACCS
D5MJ64_9BACT
D5MKA3_9BACT
D5PHS2_9MYCO
D5QCE8_KOMHA
D5RPK5_9PROT
D5RPV2_9PROT
D5RQU4_9PROT
D5SR26_PLAL2
D5UF28_CELFN
D5URT8_TSUPD
D5V5Q1_ARCNC
D5VB79_MORCB
D5VCT2_MORCB
D5WQI3_KYRT2
D5WR91_KYRT2
D5WV34_KYRT2
D5X355_THIK1
D5XC94_THEPJ
D5ZNF6_9ACTN
D5ZY81_9ACTN
D6A2L3_9ACTN
D6D1P7_9BACE
D6DKH4_CLOSC
D6E6X8_9ACTN
D6GSK9_FILAD
D6KAG4_9ACTN
D6KE52_9ACTN
D6KFV2_9ACTN
D6M2G7_STRSH
D6S5V9_9LACO
D6SKL9_9DELT
D6SSW8_9DELT
D6TR77_9CHLR
D6WV03_TRICA
D6WV87_TRICA
D6XST8_BACIE
D6Y127_BACIE
D6Y1U9_THEBD
D6YRY3_WADCW
D6Z591_DESAT
D6Z5M9_DESAT
D6ZCQ6_SEGRD
D6ZH19_MOBCV
D7A7B4_STAND
D7A8D3_STAND
D7B1J4_NOCDD
D7BH77_MEISD
D7BNW1_ARCHD
D7BSY6_STRBB
D7C249_STRBB
D7C675_STRBB
D7CGR9_STRBB
D7CPH1_SYNLT
D7CSK8_TRURR
D7DM67_METV0
D7E1K9_NOSA0
D7FMT2_ECTSI
D7FSU9_ECTSI
D7FZL5_ECTSI
D7GEQ1_PROFC
D7GPI8_9FIRM
D7JEQ5_9BACT
D7KED9_ARALL
D7KPE1_ARALL
D7KQF9_ARALL
D7KWI9_ARALL
D7L218_ARALL
D7LR77_ARALL
D7N216_9NEIS
D7N4R5_9NEIS
D7N5D6_9FIRM
D7NA94_9BACT
D7T0U8_VITVI
D7UBG8_VITVI
D7UW17_LISGR
D7UWG6_LISGR
D7VI19_9SPHI
D7VJY0_9SPHI
D7VMB3_9SPHI
D7WCM0_9CORY
D7WE62_9CORY
D8DZJ1_PREBR
D8F7D9_9DELT
D8F9A5_9DELT
D8F9C4_9DELT
D8G8E9_9CYAN
D8G8P0_9CYAN
D8IGX2_LACFC
D8IPB3_HERSS
D8J922_HALJB
D8K0N7_DEHLB
D8LTZ6_ECTSI
D8LXW1_BLAHO
D8MH51_LEUGG
D8MSZ5_ERWBE
D8MWI2_ERWBE
D8PCA7_9BACT
D8QFK4_SCHCM
D8R3A6_SELML
D8RB93_SELML
D8RG33_SELML
D8RYE0_SELML
D8SPI9_SELML
D8U3U0_VOLCA
D8U9J4_VOLCA
D8UE09_VOLCA
D9Q9E8_CORP2
D9QAK5_CORP2
D9QFN1_BRESC
D9QU78_ACEAZ
D9R617_CLOSW
D9RUI4_PREMB
D9RZ31_THEOJ
D9S0E8_THEOJ
D9SHP1_GALCS
D9SRX3_CLOC7
D9T540_MICAI
D9UZE3_9ACTN
D9VKF9_9ACTN
D9VQU8_9ACTN
D9WAQ8_9ACTN
D9WI90_9ACTN
D9WRW5_9ACTN
D9X0T9_STRVT
D9XEX6_STRVT
D9XFW4_STRVT
D9XM37_9ACTN
D9XQ90_9ACTN
D9XX96_9ACTN
E0DF33_9CORY
E0DIR4_9CORY
E0E1Y7_9FIRM
E0E557_9FIRM
E0I6D5_9BACL
E0ID98_9BACL
E0MPF9_9RHOB
E0NI32_PEDAC
E0NJT1_9FIRM
E0NPX3_9BACT
E0QR59_9ACTO
E0RYT9_BUTPB
E0SBC1_DICD3
E0SH52_DICD3
E0TCN5_PARBH
E0UBZ9_CYAP2
E0UDV9_CYAP2
E0UP54_SULAO
E0UPB6_SULAO
E0VE33_PEDHC
E0WQC2_9ENTR
E0WV02_9ENTR
E1B2J6_CUCSA
E1BH84_BOVIN
E1IAS6_9CHLR
E1IID2_9CHLR
E1KP65_9BACT
E1L0I4_9ACTN
E1M6L1_9STRE
E1QEC3_DESB2
E1QW73_OLSUV
E1R3C8_SPISS
E1SDL8_PANVC
E1SFA9_PANVC
E1SNA5_FERBD
E1STP6_FERBD
E1STP8_FERBD
E1SUH3_FERBD
E1T9E6_BURSG
E1V516_HALED
E1VAG9_HALED
E1VB37_HALED
E1VBG9_HALED
E1VJU5_9GAMM
E1VPZ3_9GAMM
E1VQY6_9GAMM
E1VVZ2_GLUAR
E1VWW8_GLUAR
E1WYL5_HALMS
E1Z4G5_CHLVA
E1ZEA8_CHLVA
E1ZKK0_CHLVA
E1ZT20_CHLVA
E2ABQ6_CAMFO
E2BXU5_HARSA
E2BXU6_HARSA
E2CJC9_9RHOB
E2CL25_9RHOB
E2CQV9_9RHOB
E2CRG8_9RHOB
E2Q1F0_STRC2
E2R008_CANLF
E2R196_CANLF
E2R7N8_CANLF
E2R8R0_CANLF
E2RBU7_CANLF
E2RC89_CANLF
E2RNJ4_CANLF
E2RNN4_CANLF
E2RU88_GIAIC
E2SA42_9ACTN
E2SNZ0_9FIRM
E2ZEB9_9FIRM
E2ZEC1_9FIRM
E2ZEC3_9FIRM
E2ZMF5_9FIRM
E3BF42_9VIBR
E3BLW0_9VIBR
E3BQ15_9VIBR
E3BQJ6_9VIBR
E3C9W1_9LACO
E3D0R9_9BACT
E3D780_GARV3
E3DPS3_HALPG
E3EGE5_PAEPS
E3F2N9_KETVY
E3GJ40_EUBLK
E3H217_ROTDC
E3H2L1_ROTDC
E3H664_ILYPC
E3HZF2_RHOVT
E3J1R1_FRASU
E3K3E3_PUCGT
E3LCP3_CAERE
E3LCP4_CAERE
E3LKJ1_CAERE
E3LKW7_CAERE
E3PWF3_CLOSD
E3QGQ4_COLGM
E3RX12_PYRTT
E3VWM6_EIMTE
E4KPB1_9LACT
E4KZE0_9FIRM
E4N0V8_KITSK
E4NE72_KITSK
E4NII5_KITSK
E4NTU4_HALBP
E4PD_AERHH
E4PD_CITK8
E4PD_COLP3
E4PD_CROS8
E4PD_ECOLI
E4PD_EDWI9
E4PD_ENT38
E4PD_IDILO
E4PD_KLEP7
E4PD_PECAS
E4PD_PHOLL
E4PD_PHOPR
E4PD_PROMH
E4PD_PSEA6
E4PD_PSEHT
E4PD_PSYIN
E4PD_SALAR
E4PD_SALTY
E4PD_SHEAM
E4PD_SHEDO
E4PD_SHEFN
E4PD_SHELP
E4PD_SHEON
E4PD_SHEPA
E4PD_SHIDS
E4PD_TOLAT
E4PD_VIBCH
E4PD_VIBF1
E4PD_VIBPA
E4PD_VIBVY
E4PD_YERPE
E4PF59_MARAH
E4PF92_MARAH
E4PFU9_MARAH
E4PMG4_MARAH
E4RN72_HALHG
E4RRK8_LEAB4
E4T480_PALPW
E4TF62_CALNY
E4TVE9_MARTH
E4U8B6_OCEP5
E4UUU8_ARTGP
E4X635_OIKDI
E4XT66_OIKDI
E4ZGY0_LEPMJ
E5AM33_PARRH
E5BEE7_9FUSO
E5UK95_NEIMU
E5UKV1_NEIMU
E5WFN5_9BACI
E5WJB0_9BACI
E5Y748_BILWA
E5Y8J6_BILWA
E6J7M6_9ACTN
E6JZ97_PARDN
E6K9R4_9BACT
E6KPJ5_9ACTO
E6LH42_9ENTE
E6MEK7_9FIRM
E6MMU2_9BACT
E6S9K1_INTC7
E6SFV1_INTC7
E6SKU8_THEM7
E6SV72_BACT6
E6TRD1_BACCJ
E6U727_ETHHY
E6U7L7_ETHHY
E6UGY9_RUMA7
E6VVJ1_DESAO
E6VYJ5_DESAO
E6W3T1_DESIS
E6W9Y3_PANSA
E6WF90_PANSA
E6WGU0_PANSA
E6WRC0_PSEUU
E6WZS2_NITSE
E6X438_CELAD
E6X5L0_CELAD
E6X6Q8_CELAD
E6X8K1_CELAD
E6ZVH7_SPORE
E7ABS2_HELFC
E7EUT5_HUMAN
E7G4V2_9HELI
E7G4W4_9HELI
E7G737_9FIRM
E7GJ64_CLOSY
E7KD02_YEASA
E7KEA6_YEASA
E7KED6_YEASA
E7KP33_YEASL
E7KQD6_YEASL
E7KQG1_YEASL
E7LUX3_YEASV
E7LW96_YEASV
E7LWB8_YEASV
E7MMX7_9FIRM
E7N5U6_9ACTO
E7NDX5_9ACTO
E7NI37_YEASO
E7NJC5_YEASO
E7NXX0_TREPH
E7Q4A2_YEASB
E7Q5H2_YEASB
E7QF80_YEASZ
E7QGK7_YEASZ
E7QGQ6_YEASZ
E7RSD6_9BACT
E7RUQ2_9BURK
E8JEV1_9ACTO
E8LF27_9FIRM
E8LKQ8_9GAMM
E8N4J3_ANATU
E8NGW6_MICTS
E8QXN9_ISOPI
E8RE73_DESPD
E8RFV5_DESPD
E8RQT9_ASTEC
E8SIU5_STAPH
E8SKF0_STAPH
E8T386_THEA1
E8T7F1_MESCW
E8U8S9_DEIML
E8UEN4_TAYEM
E8V020_TERSS
E8X370_GRATM
E9AFV0_LEIMA
E9CM93_9GAMM
E9CSW1_COCPS
E9EI86_METAQ
E9F5X6_METRA
E9GF36_DAPPU
E9PTN6_RAT
E9PTV9_RAT
E9QGA9_DANRE
E9QIH5_DANRE
E9SER7_RUMAL
E9SVZ4_RHOHA
E9T5X4_RHOHA
F0F0J0_9NEIS
F0F638_9BACT
F0GZN8_9FIRM
F0IG12_9FLAO
F0JET3_DESDE
F0LPX2_VIBFN
F0LR06_VIBFN
F0LWK6_VIBFN
F0LZZ4_VIBFN
F0NZ13_WEEVC
F0P2N6_WEEVC
F0QS86_MYCSL
F0R8S7_BACSH
F0R9S0_CELLC
F0RAN1_CELLC
F0REQ2_CELLC
F0RMU8_DEIPM
F0RZ54_SPHGB
F0S067_DESTD
F0S8Q9_PSESL
F0SCV7_PSESL
F0SG50_RUBBR
F0SZI9_SYNGF
F0UVW6_AJEC8
F0VBY5_NEOCL
F0VJM6_NEOCL
F0Y1M7_AURAN
F0YIN7_AURAN
F0Z4I8_9CLOT
F0ZE14_DICPU
F1LU03_RAT
F1LUV3_RAT
F1M2N4_RAT
F1M4G6_RAT
F1M8P6_RAT
F1NH87_CHICK
F1P7C9_CANLF
F1PFN3_CANLF
F1PKK4_CANLF
F1PNE9_CANLF
F1PTC0_CANLF
F1PTZ9_CANLF
F1PYE8_CANLF
F1R3D3_DANRE
F1RM74_PIG
F1T6A5_9ACTN
F1VXU4_9BURK
F1Z9T5_9SPHN
F2A1S4_RHIET
F2AHT1_RHIET
F2BA22_9NEIS
F2BYA1_9FIRM
F2CU23_HORVD
F2CUE9_HORVD
F2CWJ3_HORVD
F2D6I8_HORVD
F2D714_HORVD
F2F086_SOLSS
F2F8Z7_SOLSS
F2I366_PELSM
F2I5C3_AERUA
F2IAW3_FLUTR
F2IBQ0_FLUTR
F2IX46_POLGS
F2JKZ3_CELLD
F2JZD7_MARM1
F2K0F2_MARM1
F2K2K0_MARM1
F2K4Z0_MARM1
F2L947_BURGS
F2LX78_HIPMA
F2N8H3_CORGP
F2ND82_DESAR
F2NGE0_DESAR
F2NLG8_MARHT
F2NQL3_MARHT
F2NSX6_TRES6
F2PZ44_TRIEC
F2QA84_ORYRU
F2R1W3_STRVP
F2R754_STRVP
F2RGQ2_STRVP
F2SN90_TRIRC
F2Z641_KLULA
F3AIV6_9FIRM
F3B9J7_9FIRM
F3KWR3_9BURK
F3L362_9GAMM
F3L3H0_9GAMM
F3L528_9GAMM
F3LCV4_9GAMM
F3LE44_9GAMM
F3LEL6_9GAMM
F3LJB7_9GAMM
F3MYZ6_LACRH
F3N9S4_9ACTN
F3NGY8_9ACTN
F3NR24_9ACTN
F3PSJ1_9BACE
F3SAP7_9PROT
F3YA12_MELPT
F3YAR5_MELPT
F3YVF5_DESAF
F3YW60_DESAF
F3YYG2_DESAF
F3Z6S4_9ACTN
F3ZF43_9ACTN
F3ZLG6_9ACTN
F3ZU50_9BACE
F3ZYD0_MAHA5
F4AXQ7_DOKS4
F4B2T3_DOKS4
F4B3D4_DOKS4
F4C436_SPHS2
F4C9D6_SPHS2
F4CC06_SPHS2
F4CEG5_SPHS2
F4CJW5_PSEUX
F4CQ65_PSEUX
F4CYG8_PSEUX
F4FGG7_VERMA
F4GA11_ALIDK
F4GIJ1_SPHCD
F4GQ79_PUSST
F4GTC3_PUSST
F4GZ04_CELFA
F4HE66_GALAU
F4HQT1_ARATH
F4KN42_PORAD
F4L1M6_HALH1
F4LPW9_TREBD
F4LQV2_TEPAE
F4PAN2_BATDJ
F4Q8Y9_DICFS
F4QPH2_9CAUL
F4QWD2_BREDI
F4S9P5_MELLP
F4SAL3_MELLP
F4WH17_ACREC
F4WH18_ACREC
F4XG17_9FIRM
F4XIG2_9CYAN
F4XMD1_9CYAN
F5J356_9PORP
F5L4M2_9BACI
F5L954_9BACI
F5LRI6_9BACL
F5LSC8_9BACL
F5RDK1_METUF
F5S9R7_9NEIS
F5SGJ4_9BACL
F5SLJ1_9BACL
F5SYR3_9GAMM
F5T2B7_9GAMM
F5WV05_ERYRF
F5XQD1_MICPN
F5Y311_RAMTT
F5Y8D7_TREAZ
F5YH49_TREPZ
F5YUP5_MYCSD
F5Z4Q6_ALTNA
F5ZBB3_ALTNA
F5ZBC0_ALTNA
F6A9V6_PSEF1
F6AFZ1_PSEF1
F6AIY6_PSEF1
F6B4K6_DESCC
F6B4W6_DESCC
F6CEI9_LACKZ
F6CI60_DESK7
F6CN85_DESK7
F6CUJ8_MARPP
F6CYA5_MARPP
F6CZI0_MARPP
F6DKM4_DESRL
F6DNB0_DESRL
F6EFJ0_HOYSD
F6EMH7_HOYSD
F6EVP9_SPHCR
F6FGN5_MYCHI
F6FUC0_ISOV2
F6GBY1_LACS5
F6GJ39_LACS5
F6GJE6_LACS5
F6GSG7_VITVI
F6H409_VITVI
F6HG44_VITVI
F6IFZ8_9SPHN
F6PJN0_CALJA
F6Q1J4_MACMU
F6QCI7_CALJA
F6RBE2_HORSE
F6T0A4_CALJA
F6U4K4_CALJA
F6U4L1_CALJA
F6UG62_CALJA
F6UI74_CALJA
F6UUF1_MACMU
F6V0W9_CALJA
F6VAC7_CALJA
F6VBR8_MONDO
F6VMW2_MACMU
F6WJJ6_MACMU
F6WNZ5_MACMU
F6WTT1_MONDO
F6XFM8_CALJA
F6XSX9_CALJA
F6YV40_HORSE
F6YVQ2_MACMU
F6Z124_MACMU
F6ZB35_HORSE
F6ZXW5_MACMU
F7ACZ3_MACMU
F7APP2_CALJA
F7BFD5_MONDO
F7BZZ3_MONDO
F7C070_CALJA
F7CTU4_CALJA
F7DC91_MONDO
F7DEW1_MACMU
F7E1S8_CALJA
F7E1X6_MACMU
F7EIA9_CALJA
F7EMI9_CALJA
F7EW37_CALJA
F7FBM3_MONDO
F7FF06_CALJA
F7FF26_CALJA
F7FPM1_CALJA
F7FU01_CALJA
F7G487_MONDO
F7GB03_MONDO
F7GUT0_CALJA
F7GXU0_MACMU
F7H0Z5_CALJA
F7H581_CALJA
F7HHD7_MACMU
F7HS59_MACMU
F7IC15_CALJA
F7IC96_CALJA
F7IGW3_CALJA
F7IL53_CALJA
F7IM79_CALJA
F7KB42_9FIRM
F7KQ28_9FIRM
F7KR97_9FIRM
F7NES6_9FIRM
F7NJR1_9FIRM
F7NT94_9GAMM
F7NVQ0_9GAMM
F7NVQ7_9GAMM
F7NYS7_9GAMM
F7PF24_9EURY
F7QFK4_9BRAD
F7RWV2_9GAMM
F7RYD5_9GAMM
F7RZZ4_9GAMM
F7SVW6_9BURK
F7V104_EEGSY
F7V591_CLOSS
F7V6T6_CLOSS
F7VB08_9PROT
F7VP53_SORMK
F7WZB6_9GAMM
F7XU15_MIDMI
F7XX84_MOREP
F7YLW8_VIBA7
F7YQN9_VIBA7
F7YQW3_VIBA7
F7YSG4_VIBA7
F7YXM8_9THEM
F8A5J7_CELGA
F8A9P2_THEID
F8A9P3_THEID
F8B5H7_FRADG
F8C2R1_THEGP
F8C2R3_THEGP
F8D420_HALXS
F8E1R9_CORRG
F8E2M5_CORRG
F8E4H4_FLESM
F8E6R0_FLESM
F8EKT3_RUNSL
F8F3M1_TRECH
F8GHX2_NITSI
F8I0T8_WEIKK
F8I548_SULAT
F8I9Q2_SULAT
F8JFR2_HYPSM
F8JYZ8_STREN
F8K3Q2_STREN
F8KQT1_HELBC
F8KTI0_HELBC
F8KX93_PARAV
F8L3V5_SIMNZ
F8N869_9BACT
F8QA14_SERL3
F8WXZ7_9PORP
F8WY86_9PORP
F9DW01_9BACL
F9DXN8_9BACL
F9EGK3_9ACTO
F9EHQ9_9ACTO
F9EMK1_FUSNU
F9ETG7_9NEIS
F9EYX9_9NEIS
F9FK90_FUSOF
F9HFS5_9STRE
F9MM44_9FIRM
F9MM47_9FIRM
F9MQF9_9FIRM
F9N5E1_9FIRM
F9PAP2_STRCV
F9PK61_9ACTO
F9PXU9_9STRE
F9Q757_9PAST
F9QE62_9MOLU
F9R6M2_VIBSN
F9R8H2_VIBSN
F9R8Y8_VIBSN
F9RFX9_VIBSN
F9SZH4_9VIBR
F9T6A0_9VIBR
F9T6F6_9VIBR
F9TD35_9VIBR
F9U820_9GAMM
F9UGZ1_9GAMM
F9UJP3_9MOLU
F9UM10_LACPL
F9VGF2_LACGL
F9VJ12_ARTSS
F9W6P7_TRYCI
F9X2T8_ZYMTI
F9YV92_CAPCC
F9ZC21_ODOSD
F9ZC23_ODOSD
F9ZIM7_9PROT
F9ZT44_ACICS
F9ZWT1_METMM
G0A5S9_METMM
G0ACX3_COLFT
G0FHV5_AMYMS
G0GCY4_SPITZ
G0HDG1_CORVD
G0HEZ0_CORVD
G0J345_CYCMS
G0L1L1_ZOBGA
G0L1S5_ZOBGA
G0L4L5_ZOBGA
G0LCV0_ZOBGA
G0M7F8_CAEBE
G0M7F9_CAEBE
G0NQ27_CAEBE
G0NTE5_CAEBE
G0QQ69_ICHMG
G0R894_HYPJQ
G0RXZ8_CHATD
G0T0M2_RHOT2
G0V724_NAUCC
G0V841_NAUCC
G0VDX5_NAUCC
G0VHC2_NAUCC
G0VNR2_MEGEL
G0W843_NAUDC
G0W861_NAUDC
G0W9S0_NAUDC
G1L0I3_AILME
G1L151_AILME
G1L377_AILME
G1L4D0_AILME
G1L6X4_AILME
G1L9L1_AILME
G1LC74_AILME
G1LH60_AILME
G1LJF9_AILME
G1LSV3_AILME
G1M243_AILME
G1M704_AILME
G1MAH0_AILME
G1MJ36_AILME
G1NMR6_MELGA
G1PPS6_MYOLU
G1Q022_MYOLU
G1Q0A9_MYOLU
G1QA62_MYOLU
G1QG58_MYOLU
G1QVR0_NOMLE
G1RK80_NOMLE
G1T091_RABIT
G1TJG6_RABIT
G1TUD0_RABIT
G1TYG1_RABIT
G1UU97_9DELT
G1UUQ2_9DELT
G1WAP5_9BACT
G1WFC2_9ACTN
G1XMF7_ARTOA
G2DJ48_9NEIS
G2E439_9GAMM
G2E947_9FLAO
G2EBQ4_9FLAO
G2EGL9_9FLAO
G2FDF0_9GAMM
G2FFT1_9GAMM
G2FP35_9FIRM
G2FZ23_9FIRM
G2G6U5_9ACTN
G2GB65_9ACTN
G2GPG1_9ACTN
G2GWB9_9ENTR
G2GY98_9ENTR
G2II87_9SPHN
G2J239_PSEUL
G2JB06_9BURK
G2KPI8_MICAA
G2KVF1_LACSM
G2LLV8_CHLTF
G2NA42_STREK
G2NH33_STREK
G2NJV6_STREK
G2NTY5_STRVO
G2P577_STRVO
G2P8I8_STRVO
G2PLP7_MURRD
G2PNF3_MURRD
G2PQT5_MURRD
G2QPQ8_MYCTT
G2RHL7_THITE
G2SMN7_LACRR
G2T183_ROSHA
G2TP75_BACCO
G2TPH6_BACCO
G2XGC9_VERDV
G2Y3Y5_BOTF4
G2YGC6_BOTF4
G2Z2J9_FLABF
G2Z6R6_FLABF
G2Z7S1_FLABF
G3ARP3_SPAPN
G3AXN7_CANTC
G3B3B1_CANTC
G3GUM6_CRIGR
G3GZ97_CRIGR
G3H208_CRIGR
G3H7Q5_CRIGR
G3HMD1_CRIGR
G3HP93_CRIGR
G3HXF7_CRIGR
G3HYZ5_CRIGR
G3I1S5_CRIGR
G3I6P1_CRIGR
G3I9H0_CRIGR
G3IR01_9GAMM
G3JFU3_CORMM
G3LHF4_ORENI
G3NR74_GASAC
G3NRA1_GASAC
G3NRB0_GASAC
G3NRB6_GASAC
G3P1_BACSU
G3P1_CAEEL
G3P1_CANGA
G3P1_DROME
G3P1_ECOLI
G3P1_KLULA
G3P1_NOSS1
G3P1_SCHPO
G3P1_STAEQ
G3P1_STRAW
G3P1_SYNY3
G3P1_YEAST
G3P2_BACSU
G3P2_CAEBR
G3P2_CAEEL
G3P2_CANGA
G3P2_DANRE
G3P2_DROME
G3P2_DROPS
G3P2_ECOLI
G3P2_KLULA
G3P2_NOSS1
G3P2_SCHPO
G3P2_STAEQ
G3P2_STRAW
G3P2_SYNY3
G3P2_YEAST
G3P3_CAEBR
G3P3_CAEEL
G3P3_NOSS1
G3P3_YEAST
G3P4_CAEEL
G3P7L3_GASAC
G3PA1_ARATH
G3PA2_ARATH
G3PA_MAIZE
G3PC1_ARATH
G3PC1_MAIZE
G3PC1_ORYSJ
G3PC2_ARATH
G3PC2_MAIZE
G3PC2_ORYSJ
G3PC3_MAIZE
G3PC3_ORYSJ
G3PC_CUPNH
G3PC_ORYSI
G3PC_PHYPA
G3PP1_ARATH
G3PP2_ARATH
G3PP_CUPNH
G3PT_BOVIN
G3PT_HUMAN
G3PT_MOUSE
G3PT_RAT
G3P_AQUAE
G3P_ASHGO
G3P_ASPOR
G3P_BORBU
G3P_BOVIN
G3P_BRUMA
G3P_BUCAI
G3P_BUCBP
G3P_CANLF
G3P_CHICK
G3P_CHLTR
G3P_CLAP2
G3P_CLOAB
G3P_COCIM
G3P_CORGL
G3P_CRYNJ
G3P_DANRE
G3P_DEBHA
G3P_DICDI
G3P_EMENI
G3P_FELCA
G3P_HAEIN
G3P_HELPY
G3P_HUMAN
G3P_LACLA
G3P_METKA
G3P_MOUSE
G3P_MUSPF
G3P_MYCGE
G3P_MYCLE
G3P_MYCPN
G3P_MYCS2
G3P_MYCTU
G3P_NEUCR
G3P_OGAPD
G3P_ONCVO
G3P_PARBA
G3P_PELSI
G3P_PHANO
G3P_PIG
G3P_PONAB
G3P_PSEAE
G3P_RABIT
G3P_RALSO
G3P_RAT
G3P_SALTY
G3P_SHEEP
G3P_SHIBC
G3P_STRCO
G3P_STRP1
G3P_THEMA
G3P_TREPA
G3P_USTMA
G3P_WICCF
G3P_YARLI
G3P_ZYMMO
G3Q4G2_GASAC
G3Q4G6_GASAC
G3QD23_GORGO
G3R288_GORGO
G3RNY9_GORGO
G3RQE6_GORGO
G3RRF3_GORGO
G3RRJ4_GORGO
G3RRW8_GORGO
G3RS64_GORGO
G3RTP9_GORGO
G3RU48_GORGO
G3RWS9_GORGO
G3S168_GORGO
G3S3Q7_GORGO
G3S4V8_GORGO
G3S8N6_GORGO
G3SR49_LOXAF
G3T653_LOXAF
G3UNL7_LOXAF
G3VGV6_SARHA
G3W1N2_SARHA
G3W1S7_SARHA
G3WKD9_SARHA
G3WLI4_SARHA
G3WQA5_SARHA
G3WWG6_SARHA
G3XVY7_ASPNA
G3Y5A5_ASPNA
G4CJB0_9NEIS
G4CM63_9NEIS
G4CP89_9NEIS
G4D135_9FIRM
G4E5E8_9GAMM
G4ELC5_MYCIO
G4KRH2_OSCVS
G4KXC0_OSCVS
G4L978_TETHN
G4M4G8_9BURK
G4NCH2_MAGO7
G4Q2P6_ACIIR
G4QH18_GLANF
G4QH25_GLANF
G4QMQ7_GLANF
G4R9V1_PELHB
G4SYE4_META2
G4T2L6_META2
G4TAA9_SERID
G4UTF2_NEUT9
G4V5I1_SCHMA
G4V5I2_SCHMA
G4V5I3_SCHMA
G4V5I4_SCHMA
G4Z858_PHYSP
G4ZB28_PHYSP
G4ZB34_PHYSP
G4ZB36_PHYSP
G4ZB37_PHYSP
G4ZEX1_PHYSP
G5APS2_HETGA
G5C4J2_HETGA
G5CAP7_HETGA
G5F0Z3_9ACTN
G5GDH0_9BACT
G5GF76_9FIRM
G5H5U4_9BACT
G5IKC3_9CLOT
G5K4Y2_9STRE
G5KHK9_9STRE
G5LPR7_SALET
G5LTD5_SALET
G5ZZ92_9PROT
G5ZZV9_9PROT
G6DQI2_DANPL
G6DQI3_DANPL
G6EI66_9SPHN
G6F334_9PROT
G6FNH6_9CYAN
G6FZB7_9CYAN
G6LXF0_STREE
G6XL51_9PROT
G6Y5X6_9RHIZ
G7CG01_MYCT3
G7E562_MIXOS
G7GIX3_9ACTN
G7H5A9_9ACTN
G7IQT0_MEDTR
G7IQT1_MEDTR
G7IQT2_MEDTR
G7J2H2_MEDTR
G7J5Y5_MEDTR
G7JML2_MEDTR
G7KYC0_MEDTR
G7LKL2_9GAMM
G7LW46_9GAMM
G7MA89_9CLOT
G7PX96_MACFA
G7Q4X1_9DELT
G7QC26_9DELT
G7USM0_PSEUP
G7VA28_THELD
G7W981_DESOD
G7WF20_DESOD
G7XDD5_ASPKW
G7XI64_ASPKW
G7Z9L4_AZOL4
G7ZCS3_AZOL4
G8AMY1_AZOBR
G8BB94_CANPC
G8BNR9_TETPH
G8F5J5_MACFA
G8LR88_9FLAO
G8LY93_CLOCD
G8M7S4_9BURK
G8P1R6_GRAMM
G8PC29_PEDCP
G8PJZ9_PSEUV
G8QP94_DECSP
G8QP96_DECSP
G8QVI3_SPHPG
G8R3Z2_OWEHD
G8R6J2_OWEHD
G8R7H6_OWEHD
G8RHD9_MYCRN
G8RXY6_MYCRN
G8S5Q3_ACTS5
G8S6J3_ACTS5
G8SCV0_ACTS5
G8TB39_NIAKG
G8TNX1_NIAKG
G8UJI8_TANFA
G8X4V5_FLACA
G8X8C8_FLACA
G8X8E0_FLACA
G8XF24_STREN
G8YCY1_PICSO
G8YFD4_PICSO
G8ZVS4_TORDC
G9ELP6_9GAMM
G9MMA5_HYPVG
G9NDK9_HYPVG
G9NJD1_HYPAI
G9PDB1_9ACTO
G9PX01_9BACT
G9RWU3_9FIRM
G9WID2_9LACT
G9WN17_9FIRM
G9YJH9_9FIRM
G9YJI1_9FIRM
G9YJI3_9FIRM
G9YPN4_9FIRM
G9ZHR3_9GAMM
G9ZQ77_9LACO
H0A6A4_9PROT
H0DEF6_9STAP
H0DK62_9STAP
H0E675_9ACTN
H0ELJ1_GLAL7
H0HM72_9RHIZ
H0J7J1_9PSED
H0JF05_9PSED
H0JI39_9PSED
H0PXX0_9RHOO
H0Q0S8_9RHOO
H0Q545_9RHOO
H0QKF3_ARTGO
H0QPB4_ARTGO
H0QSE6_ARTGO
H0QZE7_9ACTN
H0U027_9BRAD
H0ULC5_9BACT
H0VHF7_CAVPO
H0VU95_CAVPO
H0VY25_CAVPO
H0VZ45_CAVPO
H0W548_CAVPO
H0W8E3_CAVPO
H0WA50_CAVPO
H0X0P3_OTOGA
H0XI00_OTOGA
H0XUC7_OTOGA
H0XUI9_OTOGA
H0ZSY4_TAEGU
H1BPU8_9FIRM
H1CZI3_9FIRM
H1DB58_9FUSO
H1G566_9GAMM
H1HQE9_9BACT
H1HUG4_9FIRM
H1LC02_9LACO
H1LDV9_9LACO
H1PLH0_9FIRM
H1Q3Y5_9BACT
H1S2H9_9BURK
H1VRA2_COLHI
H1X9Z0_WEICO
H1XQ73_9BACT
H1Y1Z3_9SPHI
H1Y568_9SPHI
H1Z7G9_MYROD
H1ZAA9_MYROD
H1ZDB5_MYROD
H2ATB1_KAZAF
H2AVA5_KAZAF
H2AVE1_KAZAF
H2BRM0_9FLAO
H2BX01_9FLAO
H2BZK8_9FLAO
H2CH34_9LEPT
H2FXA5_OCESG
H2FXA7_OCESG
H2FXN2_OCESG
H2G0X7_OCESG
H2IYM9_RAHAC
H2J004_RAHAC
H2J118_RAHAC
H2J350_MARPK
H2JN36_STRHJ
H2JSE5_STRHJ
H2JU11_STRHJ
H2K6P0_STRHJ
H2KPE2_CLOSI
H2KUI8_CLOSI
H2LNF6_ORYLA
H2M9V7_ORYLA
H2NG85_PONAB
H2NYG6_PONAB
H2Q5A6_PANTR
H2QG30_PANTR
H2S8H3_TAKRU
H2V5I3_TAKRU
H2V5I4_TAKRU
H2VR89_CAEJA
H2WB97_CAEJA
H2WGL3_CAEJA
H2WL12_CAEJA
H2XXZ7_CIOIN
H2YPP5_CIOSA
H2Z513_CIOSA
H3A701_LATCH
H3A702_LATCH
H3AST3_LATCH
H3CRI0_TETNG
H3ESL5_PRIPA
H3G695_PHYRM
H3G963_PHYRM
H3G964_PHYRM
H3GAZ7_PHYRM
H3KCU0_9BURK
H3NBS5_9LACT
H3NHW7_9LACT
H3NMX5_9FIRM
H3NNA1_9FIRM
H3NTD7_9GAMM
H3NUT6_9GAMM
H3NX72_9GAMM
H3SHG9_9BACL
H3SM89_9BACL
H4FEA5_9RHIZ
H4GI35_9LACO
H5T912_9ALTE
H5T920_9ALTE
H5TDJ0_9ALTE
H5TW70_9ACTN
H5UTP1_9MICO
H5UYU5_ESCHE
H5V044_ESCHE
H5VBE9_HELBI
H5VED3_HELBI
H5WTS0_9BURK
H5X2N6_9PSEU
H5X9N8_9PSEU
H5XAM4_9PSEU
H5XUR5_9FIRM
H5Y0E7_9FIRM
H5Y4B9_9FIRM
H6BMP2_EXODN
H6L3Z3_SAPGL
H6L8H5_SAPGL
H6LDP6_ACEWD
H6N0U4_GORPV
H6N8Q4_9BACL
H6NHI5_9BACL
H6NJD0_9BACL
H6R161_NOCCG
H6R4L1_NOCCG
H6RQD9_BLASD
H6SRS6_RHOPH
H7EKB6_9SPIO
H7F4P2_9LIST
H7F619_9LIST
H7FM06_9FLAO
H7FRB4_9FLAO
H7FUM5_9FLAO
H8E2S1_9MICO
H8FTK1_PHAMO
H8GLU9_METAL
H8GUX1_DEIGI
H8KQA0_SOLCM
H8KRZ4_SOLCM
H8KT37_SOLCM
H8L3S5_FRAAD
H8MUC1_CORCM
H8XPL7_FLAIG
H8XVK9_FLAIG
H8XVU3_FLAIG
H8YXT9_9GAMM
H8Z196_9GAMM
H8Z374_9GAMM
H8ZDZ8_NEMS1
H9GBL1_ANOCA
H9GG09_ANOCA
H9UJJ8_SPIAZ
I0AJ23_IGNAJ
I0GJ37_CALEA
I0GTP0_SELRL
I0H0M3_ACTM4
I0H1E3_ACTM4
I0HCI4_ACTM4
I0HXS5_RUBGI
I0HZH0_CALAS
I0IFP4_PHYMF
I0IKI3_LEPFC
I0JPM4_HALH3
I0JQC7_HALH3
I0KAM3_9BACT
I0KBE8_9BACT
I0L8D7_9ACTN
I0QQ40_9GAMM
I0QQ86_9GAMM
I0R0C5_9MICO
I0RV96_MYCXE
I0TF86_9BACT
I0W9I2_9FLAO
I0WFN9_9FLAO
I0WH34_9FLAO
I0X6E5_9SPIO
I0XLN3_9LEPT
I0YIF6_COCSC
I0YMA8_COCSC
I0YYL7_COCSC
I1A5W1_9MOLU
I1AQJ9_9RHOB
I1AVL7_9RHOB
I1B0P0_9RHOB
I1BY51_RHIO9
I1C4E8_RHIO9
I1CJ47_RHIO9
I1CPV6_RHIO9
I1DTX2_9GAMM
I1DVX3_9GAMM
I1DYE9_9GAMM
I1DYG0_9GAMM
I1EHK4_AMPQE
I1FPE8_AMPQE
I1GVY7_BRADI
I1GVY8_BRADI
I1HXQ3_BRADI
I1I0L2_BRADI
I1I0L3_BRADI
I1I0L5_BRADI
I1I0M3_BRADI
I1IYG7_BRADI
I1JMB4_SOYBN
I1JST2_SOYBN
I1JXG9_SOYBN
I1K135_SOYBN
I1K7A8_SOYBN
I1KC65_SOYBN
I1KC66_SOYBN
I1KC67_SOYBN
I1KC68_SOYBN
I1KC69_SOYBN
I1KC70_SOYBN
I1ML66_SOYBN
I1MM44_SOYBN
I1MYI8_SOYBN
I1N7G7_SOYBN
I1N843_SOYBN
I1NXP6_ORYGL
I1P1X6_ORYGL
I1PLW8_ORYGL
I1PMF5_ORYGL
I1Q4F7_ORYGL
I1QF99_ORYGL
I1RQB6_GIBZE
I1XG90_METNJ
I1XKN4_METNJ
I1YK01_METFJ
I1YK45_METFJ
I1YWJ6_PREI7
I2B5C0_SHIBC
I2F071_EMTOG
I2F1G5_9BACT
I2FMF5_USTH4
I2GHL5_9BACT
I2GLI0_9BACT
I2GZN7_TETBL
I2H827_TETBL
I2JLD2_9GAMM
I2JMY5_9GAMM
I2JP29_9GAMM
I2K5Y8_9PROT
I2MWF8_9ACTN
I2NA07_9ACTN
I3BQZ6_9GAMM
I3BUQ8_9GAMM
I3C5M3_9FLAO
I3C8X5_9FLAO
I3C923_9FLAO
I3CER2_9GAMM
I3DH64_9PAST
I3DL83_HAEPH
I3DUA3_BACMT
I3ECL4_BACMT
I3EDG6_NEMP3
I3I9V4_9GAMM
I3IEE2_9GAMM
I3IIT5_9BACT
I3ILN6_9BACT
I3JIY6_ORENI
I3K556_ORENI
I3M9K1_ICTTR
I3M9Y0_ICTTR
I3NFE7_ICTTR
I3NGS6_ICTTR
I3TIY5_TISMK
I3TSZ8_TISMK
I3U1N6_ENTFC
I3U3V3_ENTFC
I3UA34_ADVKW
I3VY89_THESW
I3WH01_BIFBI
I3YBC5_THIV6
I3YSK2_AEQSU
I3YXW0_AEQSU
I3YYD0_AEQSU
I3Z7W5_BELBD
I3ZAQ9_BELBD
I3ZEP8_TERRK
I3ZXI0_ORNRL
I4AIJ4_FLELS
I4B0G0_TURPD
I4BW45_ANAMD
I4BZR6_DESTA
I4C0S0_DESTA
I4D7R1_DESAJ
I4DIT9_PAPXU
I4EEF4_9CHLR
I4EID6_9CHLR
I4F076_9ACTN
I4MG28_9BURK
I4MSZ0_9BURK
I4N1N1_9PSED
I4N5F5_9PSED
I4NAV6_9PSED
I4VX90_9GAMM
I4W1D3_9GAMM
I4WWE7_9GAMM
I4Y6M9_WALMC
I4YTT3_9RHIZ
I4ZAB6_9BACT
I5AS92_EUBCE
I5AXX4_9DELT
I5B0Q2_9DELT
I5B194_9DELT
I5B5K9_9DELT
I5C014_9RHIZ
I5C3Q2_9BACT
I5C4A4_9BACT
I6NDE7_ERECY
I6S1Q9_ENTHA
I6S3P6_ENTHA
I6Y1E0_PROPF
I6YX40_MELRP
I6ZFL9_MYCWM
I7C7D6_MYCHA
I7DTK2_PHAIB
I7EJG3_PHAIB
I7EZM7_PHAIB
I7H483_9HELI
I7HDR0_9HELI
I7INY8_BABMR
I7ITT6_9RICK
I7JVF4_9LACO
I7LBT6_9LACO
I7LCK2_9CORY
I7LG36_9CLOT
I7LKL5_METBM
I7LSP0_9LACT
I7ZJ99_9GAMM
I8J5H2_9BACI
I8RF61_9FIRM
I8UEU7_9BACI
I8UEU8_9ALTE
I8XLJ7_9BACE
I9DVY3_9ALTE
I9DWE0_9ALTE
I9LH30_9FIRM
I9P3E1_9ALTE
I9W115_9RALS
I9WK11_9SPHN
J0DG34_9BIFI
J0DN48_LOALO
J0DYC8_LOALO
J0KL15_9BURK
J0LKN7_AURST
J0N901_9CLOT
J0R007_9RHIZ
J0V6Z6_9BACT
J0X5M5_9ACTO
J0XHR1_LOALO
J1F139_9LACO
J1F4R1_9LACO
J1FB28_9HELI
J1FDA0_9BACT
J1NSR7_STREE
J1SD18_9ACTN
J1SI85_9RHIZ
J1ZS57_9ACTN
J2CPF1_9SPHN
J2E429_KLEPN
J2L744_9BURK
J2X7D3_KLEPN
J2X968_KLEPN
J2Z495_9LACO
J3A9V9_9SPHN
J3C6I5_9RHIZ
J3CI77_9BURK
J3DA81_9BURK
J3LA04_ORYBR
J3LEH7_ORYBR
J3LYJ5_ORYBR
J3LZ24_ORYBR
J3MGN7_ORYBR
J3MQ06_ORYBR
J3NSR1_GAGT3
J3TFA7_9ENTR
J4C4H6_THEOR
J4GGK8_9APHY
J4KD88_9PAST
J4UGT8_9FIRM
J4V071_9GAMM
J4V1G7_9GAMM
J4V1N4_9GAMM
J4VYT2_9FIRM
J4W385_9FIRM
J5HA26_9FIRM
J5JSE5_BEAB2
J5Q1M7_SACK1
J5WB02_9FIRM
J6EHG9_SACK1
J6GY59_9PORP
J6IEM3_9ACTN
J6JCG8_9RHOB
J7H0P9_9ENTR
J7IQU9_DESMD
J7IRD2_DESMD
J7LDR7_NOCAA
J7Q4P9_METSZ
J7S7S3_KAZNA
J7SAU5_KAZNA
J7SKQ7_MORMO
J7UAR5_MORMO
J8LM79_SACAR
J8PLN5_SACAR
J8PNA8_SACAR
J8RXZ8_PSEPU
J8TR55_SACK1
J8VCH6_PSEPU
J8W008_9SPHN
J9D3G4_EDHAE
J9DH57_9PROT
J9DTR7_9PROT
J9DV97_WUCBA
J9H4I9_9ACTN
J9HL31_9BACL
J9HUU7_9SPIT
J9HYM2_AEDAE
J9IGV7_9SPIT
J9JPX2_ACYPI
J9K727_ACYPI
J9K8A8_ACYPI
J9K8T0_ACYPI
J9K9Z1_ACYPI
J9KFU3_ACYPI
J9NTL8_CANLF
J9NTU0_CANLF
J9NTW9_CANLF
J9NW97_CANLF
J9NWZ6_CANLF
J9NZ39_CANLF
J9P1C6_CANLF
J9P1L8_CANLF
J9P372_CANLF
J9P540_CANLF
J9P5N8_CANLF
J9P6C4_CANLF
J9P8K1_CANLF
J9P8U7_CANLF
J9P973_CANLF
J9P980_CANLF
J9PAT2_CANLF
J9PBA3_CANLF
J9R624_RIEAN
J9SFL6_9ACTN
J9W1U1_LACBU
J9W493_LACBU
J9YYW8_9PROT
J9Z9J6_LEPFM
K0AZ84_CLOA9
K0C230_CYCSP
K0C4B6_CYCSP
K0C9A1_CYCSP
K0C9B6_ALCDB
K0CAP7_ALCDB
K0CY62_ALTMS
K0D1Y5_ALTMS
K0D4E8_ALTMS
K0F7U4_9NOCA
K0HYK1_9BURK
K0IZJ0_AMPXN
K0K5G1_SACES
K0K949_WICCF
K0N5K5_DESTT
K0NNM3_DESTT
K0NPT2_DESTT
K0P628_9BACT
K0PR75_9RHIZ
K0QY51_THAOC
K0RMF8_THAOC
K0SY05_THAOC
K0T6D7_THAOC
K0UES3_MYCVA
K0YLK8_9ACTN
K0Z2A5_9ACTO
K0Z730_9ACTO
K1E1Y4_9MICO
K1EMC0_9MICO
K1JSK5_9BURK
K1KXW5_9BACT
K1LBN8_9BACT
K1LH12_9FLAO
K1LUV7_9LACT
K1MER2_9LACT
K1Q350_CRAGI
K1VYV7_TRIAC
K1W4V8_TRIAC
K1X6E1_MARBU
K2GAL9_9BACI
K2GFQ8_9BACI
K2GRI7_9RHOB
K2HJW0_9RHOB
K2IRL1_9RHOB
K2J4F3_9GAMM
K2JIL6_9RHOB
K2JRH8_9GAMM
K2JUC8_9GAMM
K2JY54_9RHOB
K2K4P6_9GAMM
K2K5Z5_9RHOB
K2KHP0_9GAMM
K2KJ95_9PROT
K2LLU8_9RHIZ
K2M543_TRYCR
K2MXI7_TRYCR
K2MZ22_9RHIZ
K2NER5_TRYCR
K2NRZ9_TRYCR
K2P1M7_9FLAO
K2PTJ9_9FLAO
K2PV86_9FLAO
K2QCK0_9RHIZ
K2SSH4_MACPH
K3VSX0_FUSPC
K3WLI8_PYTUL
K3X8W6_PYTUL
K3Y178_SETIT
K3Y7S0_SETIT
K3YIG5_SETIT
K3YIS9_SETIT
K3YS38_SETIT
K3YSW5_SETIT
K4B0T2_SOLLC
K4B4U4_SOLLC
K4BJW4_SOLLC
K4BP59_SOLLC
K4BVZ0_SOLLC
K4BWA9_SOLLC
K4BYG6_SOLLC
K4C8R4_SOLLC
K4CX83_SOLLC
K4IHX0_PSYTT
K4INQ1_PSYTT
K4IQ38_BIFAP
K4IX26_PSYTT
K4KHM8_SIMAS
K4KMJ8_SIMAS
K4L2N4_9FIRM
K4L482_SIMAS
K4LDL6_THEPS
K4QW28_9ACTN
K4RDB1_9ACTN
K4Z7F9_PAEAL
K4Z9A0_PAEAL
K5BJV0_MYCHD
K5W1A2_PHACS
K5WMK0_AGABU
K5XPB7_AGABU
K5YQZ2_9PROT
K6C9E3_BACAZ
K6DAG2_9BACI
K6DFV1_9BACI
K6DHA3_BACAZ
K6H364_9GAMM
K6H3V9_9GAMM
K6TDS9_9CLOT
K6ULF6_9MICO
K6V2K0_9ACTN
K6VF98_9APIC
K6X2Q0_9ACTN
K6X2S5_9ALTE
K6X2T0_9ALTE
K6X6M4_9MICO
K6XDZ1_9ALTE
K6XVH7_9ALTE
K6YPT6_9ALTE
K6YXD1_9ALTE
K6Z5Y6_9ALTE
K6ZN57_9ALTE
K6ZV17_9ALTE
K7E548_MONDO
K7GDM5_PELSI
K7IWP0_NASVI
K7KL44_SOYBN
K7MPA8_SOYBN
K7RV29_PROA4
K7SIN2_PROA4
K7SLV8_GLUOY
K7STJ6_GLUOY
K7TPR8_MAIZE
K7TPS2_MAIZE
K7TPS7_MAIZE
K7U1H6_MAIZE
K7UBU0_MAIZE
K7UBU3_MAIZE
K7UGF5_MAIZE
K7US90_MAIZE
K7VZ13_9NOST
K7W647_9NOST
K7W7P7_9NOST
K7WNY2_SOLTU
K7XA69_MYCHR
K8E7S7_9FIRM
K8EJ75_9FIRM
K8EU04_CARML
K8GQB3_9CYAN
K8GRK3_9CYAN
K8VZB3_9GAMM
K8VZZ7_PRORE
K8WDV6_9GAMM
K8WFK1_9GAMM
K8WHM0_PRORE
K8WNX4_9GAMM
K8WSP6_9GAMM
K8Z9C6_9ENTE
K9APF2_9MICO
K9AR34_9STAP
K9AS83_9STAP
K9AUQ2_9MICO
K9B2K9_9MICO
K9DSD8_9BURK
K9EFC3_9ACTO
K9EVB2_9LACT
K9GCX2_PEND2
K9GSA4_9PROT
K9GTT2_9PROT
K9P5R7_CYAGP
K9P796_CYAGP
K9P8K8_CYAGP
K9PC72_9CYAN
K9PDK4_9CYAN
K9PL47_9CYAN
K9PUI8_9CYAN
K9PXY3_9CYAN
K9QC08_9NOSO
K9QIJ5_9NOSO
K9QQZ0_NOSS7
K9R0T9_NOSS7
K9R1J4_NOSS7
K9R8E6_9CYAN
K9RAN5_9CYAN
K9RVI8_SYNP3
K9RVX6_SYNP3
K9RW66_SYNP3
K9SAE9_9CYAN
K9SF47_9CYAN
K9SGF7_9CYAN
K9SQ08_9SYNE
K9SUL9_9SYNE
K9TAF7_9CYAN
K9TBK1_9CYAN
K9TD58_9CYAN
K9TR17_9CYAN
K9TUU2_9CYAN
K9U1M8_9CYAN
K9U4S1_9CYAN
K9UDS1_9CYAN
K9UIU1_9CYAN
K9UKI7_9CYAN
K9V0A6_9CYAN
K9V669_9CYAN
K9V9G1_9CYAN
K9VBQ7_9CYAN
K9VMK4_9CYAN
K9W094_9CYAN
K9WCE2_9CYAN
K9WN50_9CYAN
K9X0C1_9NOST
K9X4J3_9NOST
K9XBH1_9CHRO
K9XJ34_9CHRO
K9XMM5_STAC7
K9XQ94_STAC7
K9Y947_HALP7
K9YDU1_HALP7
K9YJS3_CYASC
K9YMK8_CYASC
K9Z1M1_CYAAP
K9Z202_CYAAP
K9Z7K3_CYAAP
K9ZA96_ANACC
K9ZBW3_ANACC
K9ZNL4_ANACC
L0A6R9_DEIPD
L0AI62_NATGS
L0AKQ3_NATGS
L0B003_THEEQ
L0DF56_SINAD
L0DR41_THIND
L0EI86_THECK
L0EWI2_LIBCB
L0F668_DESDL
L0F686_DESDL
L0FZ34_ECHVK
L0G133_ECHVK
L0GVX1_9GAMM
L0ID96_HALRX
L0IX30_9MYCO
L0JVC0_9EURY
L0KC96_HALHC
L0MFC2_SERMA
L0MJ16_SERMA
L0MMC7_SERMA
L0NHR0_9RHIZ
L0RX94_MYCC1
L0W7N2_9GAMM
L0WAN1_9GAMM
L0WHC6_9GAMM
L1IR59_GUITH
L1JF43_GUITH
L1JLY8_GUITH
L1JV70_GUITH
L1JYT0_GUITH
L1KMC3_9ACTN
L1KPJ6_9ACTN
L1LVF6_PSEPU
L1M186_PSEPU
L1M2Q6_PSEPU
L1MDQ5_9CORY
L1MGC3_9BACT
L1MHP9_9CORY
L1NHV8_9BACT
L1NVW7_9NEIS
L1P4K6_9FLAO
L1QKC6_9CLOT
L2F6H8_9GAMM
L2F6S3_9GAMM
L2GF96_COLGN
L2GNS7_VITCO
L2GTL0_VAVCU
L5K5L8_PTEAL
L5KFX8_PTEAL
L5KIQ4_PTEAL
L5LP37_MYODS
L5LT91_MYODS
L5LWF3_MYODS
L5M1Y2_MYODS
L5M9D9_MYODS
L5MIP6_MYODS
L5N9Z4_9BACI
L5NAZ7_9BACI
L7F023_9ACTN
L7FJW1_ENTIV
L7FLM9_ENTIV
L7FMN9_ENTIV
L7JUJ8_TRAHO
L7L970_9ACTN
L7LHQ8_9ACTN
L7N0H7_CANLF
L7VN47_9FLAO
L7VQV2_CLOSH
L7W6A5_NONDD
L7WBU8_NONDD
L7WEI0_NONDD
L8CZW3_9GAMM
L8D251_9GAMM
L8D7G5_9GAMM
L8D9J9_9GAMM
L8EIJ4_STRRM
L8ELH0_STRRM
L8G9T8_PSED2
L8J8B3_9GAMM
L8J973_9GAMM
L8JFR1_9GAMM
L8JHX7_9GAMM
L8JKJ6_9BACT
L8LND0_9CHRO
L8LUT6_9CHRO
L8LYD4_9CYAN
L8LZE0_9CYAN
L8N4S8_9CYAN
L8TS84_9MICC
L8TXW7_9MICC
L8X6N2_THACA
L8Y1L4_9GAMM
L8Y2V3_TUPCH
L8Y3Y8_TUPCH
L9JFD5_TUPCH
L9JGC3_TUPCH
L9KU63_TUPCH
L9L4W6_TUPCH
L9L6B7_TUPCH
L9LFE7_TUPCH
L9PMQ3_9BURK
L9U5K6_9GAMM
L9U7D5_9GAMM
L9U9Z4_9GAMM
L9UAS0_9GAMM
M0QKG1_9ACTN
M0R590_RAT
M0R660_RAT
M0RHL2_MUSAM
M0RQK2_MUSAM
M0RR84_MUSAM
M0RTJ1_MUSAM
M0T1L6_MUSAM
M0T7H3_MUSAM
M0TEE8_MUSAM
M0TVV2_MUSAM
M0TWS5_MUSAM
M0UAB0_MUSAM
M0UXA5_HORVD
M0Y6L5_HORVD
M0YRV8_HORVD
M0ZYA4_SOLTU
M1AM94_SOLTU
M1ASG7_SOLTU
M1ATQ7_SOLTU
M1BGW1_SOLTU
M1CKC5_SOLTU
M1E5R6_9FIRM
M1E7M9_9FIRM
M1FA20_9ALTE
M1FHQ7_9ALTE
M1FKI1_9ALTE
M1LLQ6_9PROT
M1LTI6_9PROT
M1MRT2_9CLOT
M1NR02_9CORY
M1NSW2_9CORY
M1PEW1_DESSD
M1PF35_DESSD
M1PLM5_DESSD
M1V576_CYAM1
M1VDU4_CYAM1
M1WNQ7_DESPC
M1WQ37_9NOST
M1YXF8_9FIRM
M1Z1T1_NITG3
M1Z530_9FIRM
M1ZI48_9FIRM
M2LQK1_BAUCO
M2PGK2_CERS8
M2Q5F9_9FIRM
M2SR69_COCSN
M2TLV2_COCH5
M2U8F7_9PROT
M2X7A5_GALSU
M2YG90_9MICC
M2YH62_9MICC
M2Z8T3_PSEFD
M3AA96_STRMB
M3C4J3_STRMB
M3DB42_SPHMS
M3H392_9LEPT
M3HDW7_CANMX
M3HRE5_LEPBO
M3TDG4_9ACTN
M3W5S9_FELCA
M3WSS4_FELCA
M3WT39_FELCA
M3WVW7_FELCA
M3WXP9_FELCA
M3WZD0_FELCA
M3X129_FELCA
M3X2F2_FELCA
M3X552_FELCA
M3X659_FELCA
M3X6C9_FELCA
M3X7R5_FELCA
M3X887_FELCA
M3XAE6_FELCA
M3XBP4_FELCA
M3XCN8_FELCA
M3XD20_FELCA
M3XD78_FELCA
M3XDA7_FELCA
M3XKU1_LATCH
M3XSB2_MUSPF
M3XT05_MUSPF
M3XZD5_MUSPF
M3Y3S2_MUSPF
M3Y3S3_MUSPF
M3Y5V4_MUSPF
M3Y7D6_MUSPF
M3YAG9_MUSPF
M3YDL2_MUSPF
M3YF69_MUSPF
M3YIC4_MUSPF
M3YJH6_MUSPF
M3YU12_MUSPF
M3YW74_MUSPF
M3YXH1_MUSPF
M3YXH2_MUSPF
M3YXH3_MUSPF
M3YYH4_MUSPF
M3YZE0_MUSPF
M3YZM6_MUSPF
M3Z0Z0_MUSPF
M3Z192_MUSPF
M3Z447_MUSPF
M3Z5Y9_MUSPF
M3Z7Z9_MUSPF
M3ZFL5_XIPMA
M4A333_XIPMA
M4AAH8_XIPMA
M4B299_HYAAE
M4BW29_HYAAE
M4CHC3_BRARP
M4CW19_BRARP
M4DJQ1_BRARP
M4DTF4_BRARP
M4E8W3_BRARP
M4EBA9_BRARP
M4EDP4_BRARP
M4EDT8_BRARP
M4EVV6_BRARP
M4FGB8_BRARP
M4FGI5_BRARP
M4NE03_9GAMM
M4RBT0_9BIFI
M4RJR3_BIBTR
M4S5G0_9SPHN
M4U3N8_9GAMM
M4V6Q7_9DELT
M4X1Y1_PSEDE
M4X2J0_PSEDE
M4XIG9_PSEDE
M4ZXU8_9ACTN
M5A260_9ACTN
M5BZC8_THACB
M5DSU9_9GAMM
M5E8G7_9GAMM
M5EKT0_9RHIZ
M5EQB0_MALS4
M5G9H2_DACPD
M5J4G4_9LACO
M5QDL3_9PSED
M5QI14_9PSED
M5QXV9_9PSED
M5RJY6_9PLAN
M5RQZ2_9PLAN
M5TBC8_9PLAN
M5TLV0_9PLAN
M5U4R5_9PLAN
M5UIN1_9PLAN
M5WD83_PRUPE
M5WQ49_PRUPE
M5WY86_PRUPE
M5WZ53_PRUPE
M5XC23_PRUPE
M5XQ59_PRUPE
M6RF21_LEPIR
M7AV75_9ACTN
M7B9B3_CHEMY
M7ME75_9FLAO
M7MJQ4_9FLAO
M7MPV3_9MICC
M7MQ63_9MICC
M7MXF3_9FLAO
M7N5M8_9BACT
M7NEK5_9BACL
M7NFU5_9BACL
M7NVS3_9GAMM
M7NYZ3_9GAMM
M7PGV1_PNEMU
M7SQA8_EUTLA
M7THY7_BOTF1
M7TJL2_BOTF1
M7TX00_9EURY
M7WI96_RHOT1
M7WNF8_RHOT1
M7X854_9BACT
M7XBG3_9BACT
M7YFA1_TRIUA
M7ZBH7_TRIUA
M7ZNG9_TRIUA
M7ZRJ1_TRIUA
M8A8M0_TRIUA
M8DI52_9BACL
M8E3W9_9BACL
M9LFT3_PAEPP
M9LWM0_PSEA3
M9M5Q6_PAEPP
M9NLN0_9GAMM
M9PJN8_DROME
M9R7Q0_9RHOB
M9R9E5_9RHOB
M9RDE3_9RHOB
M9WHV8_9MOLU
M9X5Y9_MANHA
N0AWV5_9BACI
N0B3I7_9BACI
N0BE91_9RHIZ
N0E2J4_9MICO
N1JE53_BLUG1
N1MGI2_9SPHN
N1PY04_DOTSN
N1RWE6_FUSC4
N1UR15_9MICC
N1UZ86_9MICC
N1VC98_9MICC
N1ZEC1_9CLOT
N2A0J5_9LACO
N2AHQ0_9FIRM
N2B8F7_9CLOT
N2BPI4_9ACTN
N2IT53_9PSED
N2J3V2_9PSED
N2JE77_9PSED
N4TXS3_FUSC1
N4VZK1_COLOR
N4WUX6_9BACI
N6TS33_DENPD
N6W0C1_9ALTE
N6WBA9_9ACTO
N6WXS8_9ALTE
N6WY14_9ALTE
N6X2V9_9ALTE
N6X3N5_9RHOO
N6XHQ3_9RHOO
N6XKI3_9RHOO
N6XPH9_9RHOO
N6YM50_9RHOO
N6YQH5_9RHOO
N6Z6I3_9RHOO
N6Z7X5_9RHOO
N8S402_ACIGI
N8S453_ACIGI
N8ZPS7_9GAMM
N8ZRE4_9GAMM
N9EYU7_ACIHA
N9GDX7_ACIHA
N9U5M6_9GAMM
N9UAZ1_9MOLU
N9VA43_9GAMM
N9VB51_9MOLU
N9VL98_9GAMM
N9W8P6_9SPHN
N9Y333_9CLOT
O25902_HELPY
O96425_LEPSE
Q01PY6_SOLUE
Q03AK7_LACC3
Q03GW8_PEDPA
Q03SL8_LACBA
Q03ZE2_LEUMM
Q04GQ8_OENOB
Q057P6_BUCCC
Q07VY7_SHEFN
Q082M7_SHEFN
Q082M9_SHEFN
Q08SA5_STIAD
Q0A4Q7_ALKEH
Q0A6D5_ALKEH
Q0A8H4_ALKEH
Q0AFR0_NITEC
Q0AJ58_NITEC
Q0ALG0_MARMM
Q0B084_SYNWW
Q0BVE3_GRABC
Q0BXD9_HYPNA
Q0C7Y5_ASPTN
Q0C917_ASPTN
Q0EW06_9PROT
Q0EYB9_9PROT
Q0FG85_9RHOB
Q0FGE6_9RHOB
Q0FHT1_PELBH
Q0FHX5_PELBH
Q0FJR7_PELBH
Q0FS26_PELBH
Q0FUP0_PELBH
Q0G5R1_9RHIZ
Q0K700_CUPNH
Q0P8L1_CAMJE
Q0RH05_FRAAA
Q0S0J5_RHOJR
Q0SB56_RHOJR
Q0VL86_ALCBS
Q0VNM4_ALCBS
Q0VQR9_ALCBS
Q0YS82_9CHLB
Q10XH6_TRIEI
Q10ZD8_TRIEI
Q110M1_TRIEI
Q11CR5_CHESB
Q11QT6_CYTH3
Q11YH3_CYTH3
Q121T9_POLSJ
Q12IA0_SHEDO
Q12N99_SHEDO
Q12NA1_SHEDO
Q13U72_BURXL
Q15SM7_PSEA6
Q15VC6_PSEA6
Q15VD2_PSEA6
Q164T9_ROSDO
Q165D7_ROSDO
Q166X5_ROSDO
Q181T9_PEPD6
Q186X6_PEPD6
Q18KC9_HALWD
Q1AUH6_RUBXD
Q1D8J1_MYXXD
Q1EPM0_BOMMO
Q1GB27_LACDA
Q1GDZ0_RUEST
Q1GHM2_RUEST
Q1GJA8_RUEST
Q1GJL6_RUEST
Q1GTI9_SPHAL
Q1GZ22_METFK
Q1INK8_KORVE
Q1IZA4_DEIGD
Q1JW02_DESAC
Q1JZ48_DESAC
Q1LJ24_CUPMC
Q1LN78_CUPMC
Q1LT30_BAUCH
Q1MPA4_LAWIP
Q1MQA9_LAWIP
Q1MYW4_9GAMM
Q1MZL8_9GAMM
Q1N538_9GAMM
Q1NDK3_SPHSS
Q1NJ78_9DELT
Q1NJT0_9DELT
Q1NMC0_9DELT
Q1NNG7_9DELT
Q1QHN6_NITHX
Q1QX87_CHRSD
Q1QXH3_CHRSD
Q1QZ14_CHRSD
Q1R0M4_CHRSD
Q1WTB3_LACS1
Q1YKK6_AURMS
Q1YRI2_9GAMM
Q1YRK3_9GAMM
Q1YUK7_9GAMM
Q1YUW7_9GAMM
Q1Z1X7_9GAMM
Q1Z4E1_9GAMM
Q1Z7W6_9GAMM
Q1ZNE7_PHOAS
Q1ZRS5_PHOAS
Q1ZUP6_PHOAS
Q20X47_RHOPB
Q21KY8_SACD2
Q21QZ4_RHOFT
Q21ZY7_RHOFT
Q22UK6_TETTS
Q22UL2_TETTS
Q24X19_DESHY
Q24X44_DESHY
Q24XE6_DESHY
Q26BI6_FLABB
Q26CP3_FLABB
Q26CY6_FLABB
Q28HJ8_XENTR
Q28KL7_JANSC
Q28RP7_JANSC
Q28RQ0_JANSC
Q290J6_DROPS
Q2BHF4_NEPCE
Q2BJN7_NEPCE
Q2BNZ6_NEPCE
Q2BRD4_NEPCE
Q2C9Q4_OCEGH
Q2FXP2_STAA8
Q2G032_STAA8
Q2G6W6_NOVAD
Q2GDX7_NEOSM
Q2GI87_EHRCR
Q2GIE9_ANAPZ
Q2GVM4_CHAGB
Q2I0H4_SOYBN
Q2II26_ANADE
Q2J5S0_FRASC
Q2JCH9_FRASC
Q2JJC8_SYNJB
Q2JKW5_SYNJB
Q2JLL1_SYNJB
Q2K4I4_RHIEC
Q2KW71_BORA1
Q2LWW2_SYNAS
Q2NB07_ERYLH
Q2NTA3_SODGM
Q2RLU2_MOOTA
Q2RXW8_RHORT
Q2S3A6_SALRD
Q2SDC2_HAHCH
Q2SIQ2_HAHCH
Q2SLT0_HAHCH
Q2SPT2_HAHCH
Q2SQ86_HAHCH
Q2U0J7_ASPOR
Q2U4N7_ASPOR
Q2WA09_MAGSA
Q2YC26_NITMU
Q2YRE0_BRUA2
Q30PQ3_SULDN
Q30UW7_DESAG
Q30YV7_DESAG
Q31J32_THICR
Q31RP2_SYNE7
Q32GC8_SHIDS
Q38AR9_TRYB2
Q38E18_TRYB2
Q38Y21_LACSS
Q39U99_GEOMG
Q39WC6_GEOMG
Q3A195_PELCD
Q3A2B4_PELCD
Q3A4X7_PELCD
Q3AFD2_CARHZ
Q3AQP7_CHLCH
Q3B2T7_CHLL7
Q3ID51_PSEHT
Q3IIL5_PSEHT
Q3IL58_PSEHT
Q3IUX5_RHOS4
Q3IX57_RHOS4
Q3J265_RHOS4
Q3J7E2_NITOC
Q3SMD3_THIDA
Q3SP03_NITWN
Q3Z8W7_DEHM1
Q46I39_PROMT
Q46KP1_PROMT
Q479X7_DECAR
Q47A09_DECAR
Q47A10_DECAR
Q47NB9_THEFY
Q47YT9_COLP3
Q482F4_COLP3
Q482F8_COLP3
Q498M9_RAT
Q49VZ9_STAS1
Q49YB8_STAS1
Q4A6D2_MYCS5
Q4AAR8_MYCHJ
Q4BWM1_CROWT
Q4BX75_CROWT
Q4CVB7_TRYCC
Q4DCN9_TRYCC
Q4DHF0_TRYCC
Q4DMG2_TRYCC
Q4DZT1_TRYCC
Q4E4E5_TRYCC
Q4E4F8_TRYCC
Q4FN32_PELUB
Q4FRK5_PSYA2
Q4JVJ2_CORJK
Q4JVW1_CORJK
Q4K4J0_PSEF5
Q4K7S6_PSEF5
Q4KFA9_PSEF5
Q4N2G6_THEPA
Q4N3Y0_THEPA
Q4Q6Z4_LEIMA
Q4Q6Z5_LEIMA
Q4RFF3_TETNG
Q4U9T0_THEAN
Q4UFJ5_THEAN
Q4WBK0_ASPFU
Q4WDX7_ASPFU
Q4WE70_ASPFU
Q4XM21_PLACH
Q4YRX2_PLABA
Q586Z5_TRYB2
Q586Z6_TRYB2
Q5ADM7_CANAL
Q5BA47_EMENI
Q5CWT6_CRYPI
Q5E291_VIBF1
Q5E6D8_VIBF1
Q5F5J3_NEIG1
Q5F5Z2_NEIG1
Q5FGN6_EHRRG
Q5FL51_LACAC
Q5FTL0_GLUOX
Q5H3L4_XANOR
Q5KC42_CRYNJ
Q5KVE3_GEOKA
Q5KWC5_GEOKA
Q5LGV8_BACFN
Q5LLP4_RUEPO
Q5LRD1_RUEPO
Q5LV27_RUEPO
Q5LVK0_RUEPO
Q5M2M7_STRT2
Q5NF75_FRATT
Q5NYJ7_AROAE
Q5P7K9_AROAE
Q5QVD5_IDILO
Q5QX52_IDILO
Q5SMF8_THET8
Q5UZX2_HALMA
Q5WDK5_BACSK
Q5WEH0_BACSK
Q5YTQ4_NOCFA
Q5ZZ73_LEGPH
Q604E7_METCA
Q62RQ2_BACLD
Q63QS2_BURPS
Q655W2_ORYSJ
Q65EM8_BACLD
Q65RR4_MANSM
Q67ME4_SYMTH
Q67NW3_SYMTH
Q6A9J4_PROAC
Q6AF45_LEIXX
Q6ALS4_DESPS
Q6AQ22_DESPS
Q6AS43_DESPS
Q6D4P6_PECAS
Q6DIU7_XENTR
Q6F0N7_MESFL
Q6F9D5_ACIAD
Q6FCT0_ACIAD
Q6H703_ORYSJ
Q6KIA3_MYCMO
Q6LBA9_OLICO
Q6LNZ5_PHOPR
Q6LQ22_PHOPR
Q6LRE5_PHOPR
Q6ME40_PARUW
Q6MP20_BDEBA
Q6MSU0_MYCMS
Q6NB84_RHOPA
Q6NH35_CORDI
Q6NI86_CORDI
Q6YR43_ONYPE
Q72A53_DESVH
Q72EL3_DESVH
Q73MM0_TREDE
Q741C7_MYCPA
Q74CP4_GEOSL
Q74K81_LACJO
Q7CIH3_YERPE
Q7JY07_DROME
Q7M9C4_WOLSU
Q7MAB8_WOLSU
Q7MD04_VIBVY
Q7MMC5_VIBVY
Q7MQA8_VIBVY
Q7MT61_PORGI
Q7N3Z9_PHOLL
Q7NBG8_MYCGA
Q7NG48_GLOVI
Q7NN83_GLOVI
Q7P0K7_CHRVO
Q7P1M3_CHRVO
Q7P7E4_FUSNV
Q7Q1U8_ANOGA
Q7RJI0_PLAYO
Q7TUI0_PROMP
Q7U825_SYNPX
Q7UA70_SYNPX
Q7UVH8_RHOBA
Q7V1Y2_PROMP
Q7V6Y0_PROMM
Q7V9C2_PROMM
Q7VA88_PROMA
Q7VEJ0_PROMA
Q7VH10_HELHP
Q7VIW2_HELHP
Q7VLV7_HAEDU
Q7VQZ3_BLOFL
Q7VZB9_BORPE
Q7X8A1_ORYSJ
Q815K6_BACCR
Q817G8_BACCR
Q81L07_BACAN
Q81X74_BACAN
Q82XE7_NITEU
Q833I8_ENTFA
Q834V5_ENTFA
Q83AU5_COXBU
Q83GI3_TROWT
Q87GT5_VIBPA
Q87KK7_VIBPA
Q87MS4_VIBPA
Q884J0_PSESM
Q887K5_PSESM
Q88AK4_PSESM
Q88D63_PSEPK
Q88KZ0_PSEPK
Q88P44_PSEPK
Q88YH6_LACPN
Q898R4_CLOTE
Q89U94_BRADU
Q89ZV8_BACTN
Q8CWN6_STRR6
Q8D393_WIGBR
Q8DIW5_THEEB
Q8DMR8_THEEB
Q8DVV3_STRMU
Q8DXS8_STRA5
Q8EEN1_SHEON
Q8EEN3_SHEON
Q8EJC9_SHEON
Q8ENP2_OCEIH
Q8EPE8_OCEIH
Q8EUV1_MYCPE
Q8F5H7_LEPIN
Q8FQV9_COREF
Q8FT65_COREF
Q8G4L6_BIFLO
Q8IKK7_PLAF7
Q8KCE2_CHLTE
Q8LK04_SOLTU
Q8NRV4_CORGL
Q8P5Z0_XANCP
Q8R964_CALS4
Q8RFN9_FUSNN
Q8SRJ8_ENCCU
Q8XKT9_CLOPE
Q8Y4I1_LISMO
Q92M81_RHIME
Q93J08_STRCO
Q93YH6_GALSU
Q98FJ3_RHILO
Q98RG3_MYCPU
Q9A3F6_CAUCR
Q9CDH4_LACLA
Q9CMB0_PASMU
Q9F1V1_KITGR
Q9FC43_STRCO
Q9HZK4_PSEAE
Q9I5Y5_PSEAE
Q9JX95_NEIMB
Q9K1E8_NEIMB
Q9K713_BACHD
Q9K858_BACHD
Q9KLA3_VIBCH
Q9KQJ8_VIBCH
Q9KT36_VIBCH
Q9PG45_XYLFA
Q9R6W2_SYNE7
Q9RUP1_DEIRA
Q9WWL7_SYNE7
R0FPY8_9BRAS
R0GXH7_9BRAS
R0HM68_9BRAS
R0IEF7_9BRAS
R0IIB1_9BRAS
R0ILH3_9BRAS
R0INY8_9BRAS
R0KGF4_SETT2
R1AUC6_9CLOT
R1EZS0_BOTPV
R1F431_EMIHU
R1F7M0_EMIHU
R1FBR5_EMIHU
R1GXR1_BOTPV
R2PFZ6_9ENTE
R2PZE5_9ENTE
R2QCA6_9ENTE
R2QM49_9ENTE
R2S5I5_9ENTE
R2TEH6_9ENTE
R3W3E9_9ENTE
R3WF97_9ENTE
R4I005_9GAMM
R4K768_CLOPA
R4KHJ3_9FIRM
R4KK36_9FIRM
R4LAS0_9ACTN
R4LE17_9ACTN
R4LJP1_9ACTN
R4LMQ5_9ACTN
R4PLU8_9BACT
R4T2Z9_AMYOR
R4T8F4_AMYOR
R4UCY8_9MOLU
R4VLD5_9GAMM
R4VMP9_9GAMM
R4VVU6_9EURY
R4X849_TAPDE
R4YJE7_OLEAN
R4YLV8_OLEAN
R4YM23_OLEAN
R4Z740_9ACTN
R5A2S9_9CLOT
R5A7R5_9CLOT
R5ACN8_9FIRM
R5AJ49_9CLOT
R5AL89_9BACT
R5AW86_9FIRM
R5AZT0_9BACE
R5B872_9CLOT
R5BFP8_9CLOT
R5BIP9_9FIRM
R5BXB1_9BACE
R5BXW1_9FIRM
R5CBG4_9FIRM
R5CF62_9BACT
R5CKJ1_9BACT
R5D5L3_9FIRM
R5D6L7_9FIRM
R5DAT0_9FIRM
R5DF55_9FIRM
R5DGX7_9FIRM
R5DUR6_9FIRM
R5E071_9CLOT
R5EKD4_9GAMM
R5ERM9_9FIRM
R5FBZ2_9BACT
R5FJ42_9FIRM
R5FUA2_9FIRM
R5FX07_9PORP
R5G0R1_9ACTN
R5GL10_9BACT
R5GVF9_9FIRM
R5H830_9FIRM
R5HG65_9FIRM
R5HH08_9SPIR
R5HNE5_9FIRM
R5HVV1_9MOLU
R5HY74_9BACT
R5IHS9_9FIRM
R5IPM0_9CLOT
R5IQ16_9PORP
R5IS11_9CLOT
R5IUX1_9FIRM
R5J3Q7_9FIRM
R5J7B5_9FIRM
R5JC28_9BACE
R5JWR6_9CLOT
R5K970_9CLOT
R5KPB4_9CLOT
R5L8K4_9FIRM
R5LAH7_9SPIR
R5LG63_9CLOT
R5LG65_9FIRM
R5LIP1_9MOLU
R5M8H5_9MOLU
R5MPX1_9FIRM
R5MPZ7_9BACE
R5MQA6_9FIRM
R5N862_9CLOT
R5NY17_9CLOT
R5NZ38_9BACT
R5P354_9FIRM
R5PG19_9BACT
R5PLH0_9BACT
R5PS70_9BURK
R5QAR3_9CLOT
R5QH90_9FIRM
R5QHI2_9PROT
R5QHM4_9FIRM
R5QND7_9PROT
R5QSP6_9FIRM
R5QYR1_9FIRM
R5QYU6_9FIRM
R5RZQ2_9FIRM
R5SA18_9GAMM
R5SCX3_9BACE
R5SF45_9CLOT
R5SIV8_9FIRM
R5SPB9_9CLOT
R5SPR2_9FIRM
R5SV85_9CLOT
R5TC36_9CLOT
R5TE10_9FIRM
R5TRG4_9CLOT
R5TWF3_9FIRM
R5UV03_9BACT
R5V0Z8_9BACT
R5VA94_9FIRM
R5VH12_9FIRM
R5VMA2_9FIRM
R5VQM1_9FIRM
R5WFX8_9BACT
R5WQY2_9DELT
R5X1Y8_9CLOT
R5XLJ9_9FIRM
R5XMJ7_9CLOT
R5XNR1_9FIRM
R5XS13_9PROT
R5Y1K3_9CLOT
R5Y9G8_9MOLU
R5YHZ6_9BACE
R5Z2B1_9CLOT
R5ZBZ6_9FIRM
R5ZM50_9FIRM
R5ZS84_9CLOT
R5ZZH5_9BACT
R6A4A8_9ACTN
R6ANE7_9CLOT
R6APF6_9BACT
R6AVR4_9CLOT
R6B2U1_9CLOT
R6BKY1_9CLOT
R6BZ56_9BACT
R6BZV8_9FIRM
R6C8P9_9CLOT
R6CDP3_9FIRM
R6CHI1_9CLOT
R6CVY9_9CLOT
R6CZJ3_9FIRM
R6DER1_9CLOT
R6DNN0_9FIRM
R6DPI0_9FIRM
R6DTH1_9FIRM
R6E1C8_9FIRM
R6EC50_9BACT
R6EJH2_9BACE
R6EMN8_9FIRM
R6F0C4_9FIRM
R6F2W1_9FIRM
R6F901_9BACT
R6FWQ8_9FIRM
R6G685_9BACE
R6GE94_9CLOT
R6GHB9_9FIRM
R6GK27_9FIRM
R6GM11_9FIRM
R6GT21_9FIRM
R6GXM4_9FIRM
R6GZW0_9FIRM
R6H672_9CLOT
R6H8H9_9ACTN
R6HP22_9FIRM
R6HSH1_9PROT
R6HUN6_9FIRM
R6HW69_9FIRM
R6I762_9FIRM
R6INQ3_9CLOT
R6IWI9_9PROT
R6J1I0_9FIRM
R6JI42_9CLOT
R6K1L0_9FIRM
R6LDV9_9FIRM
R6LFA3_9FIRM
R6LSV7_9FIRM
R6LZ26_9CLOT
R6MAM9_9CLOT
R6MWF0_9FIRM
R6N483_9FIRM
R6NVL8_9CLOT
R6P1T3_9FIRM
R6P294_9CLOT
R6PBV8_9CLOT
R6PFB6_9FIRM
R6PW88_9BACT
R6QAY9_9CLOT
R6QD31_9FIRM
R6QFR7_9FIRM
R6QN28_9CLOT
R6QRS9_9CLOT
R6QTU2_9FIRM
R6QZI2_9FIRM
R6R5C8_9FIRM
R6RDM4_9FIRM
R6RML8_9FIRM
R6S000_9CLOT
R6SFX7_9FIRM
R6SSU1_9CLOT
R6T2U5_9CLOT
R6T610_9FIRM
R6T6G1_9BACE
R6T897_9FIRM
R6TAV1_9STAP
R6TU51_9CLOT
R6TXP3_9FIRM
R6UAX7_9CLOT
R6UG66_9CLOT
R6VMD2_9BACT
R6VZP5_9FIRM
R6W033_9BACT
R6W981_9FIRM
R6W9L5_9BACT
R6WDM4_9FIRM
R6WEC8_9FIRM
R6WIB0_9CLOT
R6X1C9_9BACT
R6XU54_9FIRM
R6XWD5_9CLOT
R6XZ61_9FIRM
R6Y2Y8_9BACT
R6Y395_9FIRM
R6YBK2_9CLOT
R6YJJ2_9FIRM
R6YLU2_9CLOT
R6Z760_9CLOT
R6ZN37_9CLOT
R6ZR06_9FIRM
R6ZVT7_9FIRM
R7AKG2_9ACTN
R7AMU9_9BACE
R7APB0_9CLOT
R7B6E8_9ACTN
R7BNW5_9ACTN
R7BU08_9FIRM
R7BVD1_9BURK
R7C7S5_9CLOT
R7CKF2_9FIRM
R7CYX8_9BACE
R7D6P5_9ACTN
R7DH83_9PORP
R7DMF4_9FIRM
R7ECK1_9BACE
R7EMI6_9FIRM
R7EVI9_9BACT
R7F3V6_9BACI
R7F5N7_9CLOT
R7FFN1_9FIRM
R7FHF2_9CLOT
R7FNB1_9CLOT
R7FTA7_9FIRM
R7G078_9FIRM
R7G3Z3_9PROT
R7G978_9FIRM
R7GE60_9CLOT
R7GGW6_9CLOT
R7GNW4_9FIRM
R7GZ92_9FIRM
R7HBT4_9FIRM
R7HGF9_9MOLU
R7HJL5_9FIRM
R7HS41_9BACT
R7HV11_9CLOT
R7IDM8_9BURK
R7IIV3_9FIRM
R7IQH4_9FIRM
R7IX58_9CLOT
R7IXJ4_9CLOT
R7J3N9_9BACT
R7JCG1_9FUSO
R7JI75_9BACT
R7JXD4_9FIRM
R7K4T3_9FIRM
R7KBT3_9FIRM
R7KBZ2_9CLOT
R7KH30_9BURK
R7L1S4_9FIRM
R7L6V9_9CLOT
R7LCG0_9BACT
R7LI25_9BACT
R7M5Q5_9CLOT
R7M9D7_9CLOT
R7MDX4_9CLOT
R7MJ46_9CLOT
R7MJB3_9FIRM
R7N2T6_9FIRM
R7NAL0_9FIRM
R7NHN8_9MOLU
R7NJI5_9FIRM
R7P569_9CLOT
R7PEQ2_9BACT
R7PSW5_9FIRM
R7R880_9FIRM
R7RTC9_9CLOT
R7RZ78_STEHR
R7S4Z4_PUNST
R7SAE5_TREMS
R7SR82_DICSQ
R7WPA4_9NOCA
R7XX78_9ACTN
R7XZL7_9ACTN
R7YJG0_CONA1
R7YZG0_CONA1
R7ZR80_9BACT
R8AN43_PLESH
R8ANY6_PLESH
R8BM12_TOGMI
R8W1K9_9CLOT
R9ACV6_WALI9
R9AXE1_9GAMM
R9B1F6_9GAMM
R9GNY8_9SPHI
R9GQZ9_9SPHI
R9ILR1_9FIRM
R9J5V8_9FIRM
R9JD90_9FIRM
R9JTR3_9FIRM
R9K7P9_9FIRM
R9K8L5_9FIRM
R9KZL1_9FIRM
R9LPM5_9FIRM
R9LVU3_9FIRM
R9MG82_9FIRM
R9MIR0_9FIRM
R9MYF6_9FIRM
R9NP39_9FIRM
R9PAU7_PSEHS
R9PIA9_AGAAL
R9PQ49_AGAAL
R9PRU9_AGAAL
R9S5V0_SIMAS
S0DXV8_GIBF5
S0EYC7_CHTCT
S0FKH7_9FIRM
S0FLT7_9FIRM
S0G0E6_9DELT
S0G495_9DELT
S0G5X0_9DELT
S0G637_9DELT
S0GJ55_9PORP
S0JIW7_9FIRM
S0KVE4_9ENTE
S0KWK9_ENTAV
S0NRT6_9ENTE
S0P099_9ENTE
S0RVT0_ENTAV
S1N9E8_9ENTE
S1RIM2_9ENTE
S2D825_9BACT
S2DHT8_9BACT
S2JFE0_MUCC1
S2K7L3_MUCC1
S2KCU7_MUCC1
S2KEG5_9GAMM
S2KGC8_9GAMM
S2KJG3_9GAMM
S2KMZ7_9GAMM
S2W0S8_9ACTN
S2XZQ1_9BACL
S2YK62_9ACTN
S2YR97_9BACL
S2YXI2_9ACTN
S2ZGY7_9ACTN
S3C6Z3_OPHP1
S3DKK7_GLAL2
S3L148_TREMA
S3N7X9_9GAMM
S3NSY6_9GAMM
S3XVX3_9ACTN
S3XWM3_9MICO
S3YL54_9PROT
S3ZFW8_9ACTN
S3ZL76_9ACTN
S3ZTH1_9ACTN
S4D798_ENTFL
S4EJD3_ENTFL
S4G0Z1_GARVA
S4LVK5_CHLPS
S4R1W1_MOUSE
S4R257_MOUSE
S4R2G5_MOUSE
S4XI73_SORCE
S4XJA0_SORCE
S5M0L5_9MOLU
S5MF41_9MOLU
S5R237_9STRE
S5STD8_9CORY
S5SV17_9CORY
S5ULT8_STRC3
S5UX36_STRC3
S5UZH3_STRC3
S5VK67_STRC3
S5XKS6_PARAH
S5ZNU1_9SPIO
S6AE78_PSERE
S6ANZ1_PSERE
S6AP19_9PROT
S6AQK5_PSERE
S6AT70_PSERE
S6BUQ4_9GAMM
S6CCS4_9ACTN
S6EYG8_ZYGB2
S6EZL4_AVIPA
S6F1R1_9CLOT
S6GIY9_9GAMM
S6GL21_9GAMM
S6GLV1_9GAMM
S6HHT1_9GAMM
S6HK63_9GAMM
S6HWK2_9GAMM
S6JFC9_9PSED
S6JFR6_9PSED
S6JMP3_9PSED
S7IKW1_CHLPS
S7KLI6_CHLPS
S7ML49_MYOBR
S7MPS4_MYOBR
S7MT53_MYOBR
S7N889_MYOBR
S7Q605_MYOBR
S7Q8W2_GLOTA
S7TEI6_9DELT
S7TGY4_DESML
S7U4G6_9DELT
S7USZ1_9DELT
S7VAE6_DESML
S7VB08_9DELT
S7VKG0_9FLAO
S7VN31_9FLAO
S7VXV4_9FLAO
S7XIK1_SPRLO
S8AAY7_DACHA
S8AU10_PENO1
S8AYN6_CLOBO
S8AZH3_CLOBO
S8BIB3_PENO1
S8BX77_9LAMI
S8CH69_9LAMI
S8CVD3_9LAMI
S8D3D9_9LAMI
S8DEF3_9LAMI
S8FB90_FOMPI
S8FCQ0_9BACT
S9QAU6_9RHOB
S9QFJ0_9RHOB
S9QPN6_9DELT
S9RN09_9RHOB
S9RWN4_9RHOB
S9RZM7_9RHOB
S9S1W2_9RHOB
S9S7Z3_9RHOB
S9S809_9RHOB
S9TX93_9TRYP
S9U2B7_9TRYP
S9UXI0_9TRYP
S9VB15_9TRYP
S9VNI9_9TRYP
S9VS22_9TRYP
S9VX77_9TRYP
S9VZJ0_SCHCR
S9VZW8_9TRYP
S9W6W3_9TRYP
S9W8S5_9TRYP
S9WKS7_CAMFR
S9WN30_CAMFR
S9WS88_CAMFR
S9WYL4_CAMFR
S9X0P5_SCHCR
S9ZQM6_9RHOO
T0AZK1_9RHOO
T0BM94_ALIAG
T0BND5_ALIAG
T0CA32_9DELT
T0CNT7_CLOSO
T0HC73_9SPHN
T0HSB4_9SPHN
T0I6I2_9SPHN
T0KBU7_9SPHN
T0LYT2_COLGC
T0MQS0_9BACT
T0PJ00_9CLOT
T0Q5S7_9STRA
T0QID7_PHOTE
T0RBD3_9DELT
T0RG21_9DELT
T0RI05_9DELT
T0RTK7_9STRA
T0S0Y2_SCHJY
T0S2Y8_SCHJY
T0SS76_9DELT
T0T321_9DELT
T0V2E1_9STRE
T0VMC4_9ENTE
T0VNB9_9ENTE
T0XT91_9BACT
T1CZG4_9HELI
T1F731_HELRO
T1FMX4_HELRO
T1GBK4_MEGSC
T1IHY0_STRMM
T1IZC8_STRMM
T1KWW3_TETUR
T1NPU7_TRIUA
T1NSH3_TRIUA
T1ZCF7_STRIT
T2GCU0_DESGI
T2GDM7_DESGI
T2KIH8_9FLAO
T2KKT8_9FLAO
T2KQ31_9FLAO
T2RDA5_CLOSO
T5AFQ7_OPHSC
U1EWK7_9ACTN
U1FE67_9ACTN
U1GBV6_ENDPU
U1JP06_9GAMM
U1JPJ9_9GAMM
U1JR35_9GAMM
U1KPX4_9GAMM
U1LLC4_9MICO
U1M6R2_ASCSU
U1MU83_9MICO
U1NCB4_ASCSU
U1PV67_9ACTO
U1R9T3_9BIFI
U1ZJ68_9PSED
U1ZSB4_9PSED
U1ZTH8_9BURK
U2AYL1_9PSED
U2B0E0_9PSED
U2B825_9PSED
U2CGZ5_9CLOT
U2CHA3_9FIRM
U2DV99_9BACT
U2EUQ6_CLOS4
U2FUX0_9GAMM
U2HWC3_9SPHI
U2J6X6_9SPHI
U2JAI2_9SPHI
U2KM77_9STRE
U2KMT4_TRELE
U2KR59_9FIRM
U2KRQ2_9FIRM
U2LGP3_9BACT
U2MQA7_TRESO
U2NLY3_9CLOT
U2QB22_9BACT
U2R1Z3_LEIAQ
U2R9U4_9FIRM
U2RW77_9ACTN
U2S0J3_9FIRM
U2T1I6_9FUSO
U2TE52_LEIAQ
U2TF77_9FIRM
U2TG76_9ACTN
U2TKN6_9ACTN
U2XJK9_9MICO
U2ZGW1_VIBPR
U2ZIM1_PSEAC
U2ZMX0_PSEAC
U2ZRB3_PSEAC
U2ZXU2_9SPHN
U3AF69_9VIBR
U3AG99_9VIBR
U3ATG0_9VIBR
U3AW93_9VIBR
U3B3D8_9VIBR
U3BGX3_VIBPR
U3BRN7_VIBPR
U3BSA7_VIBPR
U3BXX3_9VIBR
U3C940_9VIBR
U3GXF7_9CORY
U3GYT2_9CORY
U3J1L1_ANAPL
U3JQF9_FICAL
U3TWG6_9ENTR
U3TXV6_9ENTR
U3U215_9ENTR
U3U7Z7_9GAMM
U4K4P8_9VIBR
U4KAG9_9VIBR
U4KC70_9VIBR
U4KDS2_9VIBR
U4KK17_ACHPJ
U4KPR9_9MOLU
U4KY22_PYROM
U4L8K0_PYROM
U4TYR8_DENPD
U4USC8_9RHOB
U4UWH6_9RHOB
U4UZU7_9RHOB
U5BIC4_9BACT
U5BX78_9BACT
U5CPG1_AMBTC
U5D3A4_AMBTC
U5DHR6_9CHRO
U5DRC6_9CHRO
U5E9Y8_NOCAS
U5EDN6_NOCAS
U5FMG5_POPTR
U5FXZ4_POPTR
U5GTR7_POPTR
U5H060_USTV1
U5HGN3_USTV1
U5LEB4_9BACI
U5LHP4_9BACI
U5MWU7_CLOSA
U5N9H4_9BURK
U5NC31_9MOLU
U5Q8B4_9BACT
U5QE54_9CYAN
U5QIM5_9CYAN
U5RWQ9_9CLOT
U5RYG9_9CLOT
U5S758_9LACT
U5SBE0_9LACT
U5VTH6_9ACTN
U5VUA6_9ACTN
U5WAY3_9ACTN
U5WX64_MYCKA
U6B6N6_9RHIZ
U6E0M4_9MOLU
U6GGP8_EIMAC
U6KT28_EIMTE
U6LLN5_9EIME
U6LZT8_EIMMA
U6MI95_9EIME
U7D621_9BACT
U7D928_9BACT
U7FKY2_9RHOB
U7FV10_9RHOB
U7GM15_9RHOB
U7L6J5_9CORY
U7LBD1_9CORY
U7ML87_9CORY
U7MLY2_9CORY
U7NEZ2_9GAMM
U7P2C0_9GAMM
U7PA31_9GAMM
U7PBI6_9GAMM
U7PJS6_SPOS1
U7U7Z1_9BURK
U7UEX5_9FIRM
U7UFY5_9FIRM
U7UH66_9FIRM
U7UQB7_9FIRM
U7V832_9FUSO
U9T5I3_RHIID
U9UMJ3_RHIID
U9VKC3_9CYAN
U9VQC6_9CYAN
U9VTL0_9CYAN
U9VUY2_9CYAN
V1CHQ6_9FIRM
V2K292_9BURK
V2Q4D0_9BACT
V2TS10_9GAMM
V2TT14_9GAMM
V2UPR8_9GAMM
V2UVU9_9GAMM
V2X429_MONRO
V2YFT2_9FIRM
V2Z7U2_9FIRM
V3SZV1_SERS3
V3TIW2_SERS3
V3TKX8_SERS3
V3ZS21_LOTGI
V4HZD8_9ACTN
V4IDP1_9DELT
V4IMN4_9GAMM
V4IQQ6_9ACTN
V4IX91_9ACTN
V4JAU1_9DELT
V4JBR7_9DELT
V4JPQ3_EUTSA
V4JUN6_9GAMM
V4KCM8_EUTSA
V4KCV5_EUTSA
V4KW19_EUTSA
V4L605_EUTSA
V4M0Q3_EUTSA
V4MMQ6_EUTSA
V4PI62_9CAUL
V4PL45_9CAUL
V4QV80_9RHIZ
V4QVA6_STRIN
V4RPE5_9RHIZ
V4S9I1_9ROSI
V4T654_9ROSI
V4TIA5_9ROSI
V4U7K3_9ROSI
V4VFS1_9ROSI
V4VKP2_9ROSI
V4X5U8_9ARCH
V4XKF4_9ARCH
V4Y413_9ARCH
V4YL95_9PROT
V5AM39_ENTCL
V5AUY1_ENTCL
V5AV98_ENTCL
V5BG34_TRYCR
V5BMS8_TOXGV
V5C0R5_9GAMM
V5C2Y4_9GAMM
V5FIK7_BYSSN
V5GJ41_KALBG
V5HRT8_BYSSN
V5RJ18_SPIAP
V5RXL9_9BACT
V5SEM0_9RHIZ
V5T8V9_9LACO
V5UE67_9BURK
V5WHF4_9SPIO
V5XAK5_MYCNE
V5XR81_ENTMU
V6F885_9PROT
V6IWI2_9BACL
V6JIV2_STRRC
V6JMS3_STRNV
V6JRB8_STRNV
V6JRL5_STRRC
V6JYZ7_9ACTN
V6KW49_STRRC
V6L9J2_9ACTN
V6LPQ9_9EUKA
V6MAD8_9BACL
V6MH31_9BACL
V6Q5Y4_9ENTE
V6S6D2_9FLAO
V6S9Y6_9FLAO
V6SEB0_9FLAO
V6TSB8_GIAIN
V6TVJ9_GIAIN
V6Z2W6_STRAG
V7BTL8_PHAVU
V7C2N5_PHAVU
V7C3T0_PHAVU
V7CUE1_PHAVU
V7D036_PHAVU
V7EI40_9RHOB
V7EIC0_9RHOB
V7ELS3_9RHOB
V7ELT0_9RHOB
V7EP85_9RHOB
V7FDS1_9RHIZ
V7HXY1_9LACO
V7I3G4_9CLOT
V7PVV4_9BACT
V8C589_9HELI
V8CBL5_9HELI
V8CK57_9HELI
V8CK83_9HELI
V8CXR1_9ACTN
V8FYW1_9BURK
V8NVB9_OPHHA
V8NXH0_OPHHA
V9F3I8_PHYPR
V9FK45_PHYPR
V9FX82_PHYPR
V9FXB0_PHYPR
V9GGK3_9BACL
V9H5Q2_9NEIS
V9HCS8_9CLOT
V9RAI7_9MOLU
V9TTP0_9PROT
V9VQ21_9RHOB
V9VSU2_9RHOB
V9VVD2_9RHOB
V9W2D3_9BACL
V9W497_9BACL
V9XCE7_9NOCA
V9XCY6_9NOCA
W0AH16_9SPHN
W0BAY1_9GAMM
W0DFI9_9AQUI
W0DPQ0_9GAMM
W0DXW8_9GAMM
W0E202_MARPU
W0E7S6_9FIRM
W0E7V1_9FIRM
W0ENT8_9PORP
W0F289_9BACT
W0GQK9_9MOLU
W0H105_PSECI
W0H485_PSECI
W0HBW1_PSECI
W0HXI1_9GAMM
W0IZY4_9BACT
W0JHR4_DESAE
W0L8H7_9GAMM
W0LAT2_9GAMM
W0PIQ2_9BURK
W0RK84_9BACT
W0SBI2_9RHOO
W0TRU9_9GAMM
W0TTD4_9GAMM
W0VBF1_9BURK
W0ZA49_9MICO
W0ZBM9_9MICO
W1DP19_KLEPN
W1DVW9_KLEPN
W1DXA0_KLEPN
W1E2G5_KLEPN
W1FZS1_ECOLX
W1G1B0_ECOLX
W1G4M9_ECOLX
W1GIT2_KLEPN
W1H7T8_KLEPN
W1HNJ3_KLEPN
W1IQD1_9GAMM
W1IRM7_9GAMM
W1IYP0_9GAMM
W1JB05_9GAMM
W1N6S6_9GAMM
W1N7H4_9GAMM
W1NDC2_9GAMM
W1PF92_AMBTC
W1PR56_AMBTC
W1Q497_ABIDE
W1S311_9SPHN
W1SJ06_9BACI
W1SN11_9BACI
W1TS46_9ACTO
W1TUM3_9FIRM
W1UVB6_9LACT
W2BZG3_9FIRM
W2CH05_9PORP
W2EGD2_9ACTN
W2EPR8_9ACTN
W2F4L8_9ACTN
W2R6Z9_PHYPN
W2RHS3_PHYPN
W2RJY2_PHYPN
W2RYK2_9EURO
W2TGU3_NECAM
W2UQA5_9FLAO
W2US76_9FLAO
W2UTJ2_9FLAO
W2V1F1_9RICK
W2Z983_PHYPR
W3A2Y5_PHYPR
W3A400_PHYPR
W3AKC6_9FIRM
W3APF7_9FIRM
W3RQ15_9BRAD
W3WJL0_9PEZI
W3WXD6_9PEZI
W4DWM6_9BACL
W4EP67_9BACL
W4ES14_9BACL
W4H995_9STRA
W4H9Y0_9STRA
W4HPP1_9RHOB
W4HQB5_9RHOB
W4HQH0_9RHOB
W4HQQ7_9RHOB
W4IWA0_PLAFP
W4K205_9HOMO
W4MAG2_9BACT
W4P5P4_9BACE
W4PPR1_9BACE
W4Q7D4_9BACI
W4Q966_9BACI
W4QHM3_9BACI
W4QM03_BACA3
W4QPR6_BACA3
W4TKB0_PROAA
W4TW44_PROAA
W4U4A3_PROAA
W4UDH8_PROAA
W4UN85_9BACE
W4V1M4_9FIRM
W4V5X5_9FIRM
W4VHU2_9BACI
W4XUQ0_STRPU
W4ZV89_WHEAT
W5ATV6_WHEAT
W5BAB9_WHEAT
W5E659_WHEAT
W5EEY4_WHEAT
W5EHP7_WHEAT
W5EQM0_WHEAT
W5ES37_WHEAT
W5G5H3_WHEAT
W5GGA7_WHEAT
W5GM69_WHEAT
W5GRR5_WHEAT
W5GYX5_WHEAT
W5H2V9_WHEAT
W5H6Q5_WHEAT
W5HB91_WHEAT
W5HPK3_WHEAT
W5I2D4_WHEAT
W5IK83_SCAIO
W5KQB8_ASTMX
W5LB62_ASTMX
W5LI76_ASTMX
W5M727_LEPOC
W5MJ53_LEPOC
W5P448_SHEEP
W5PDG3_SHEEP
W5Q7K8_SHEEP
W5QBT3_SHEEP
W5TIT7_9NOCA
W5TKV0_9NOCA
W5USJ5_9MOLU
W5W8W6_9PSEU
W5WDA4_9PSEU
W5WQJ8_9CORY
W5WRM4_9CORY
W5WXH8_BDEBC
W5X0K4_BDEBC
W5XT28_9CORY
W5XUZ7_9CORY
W5Y0A9_9CORY
W5Y1T0_9CORY
W5YCZ3_KOMXY
W5YJV5_9ALTE
W5YK81_9ALTE
W6A8A3_9MOLU
W6AK30_9MOLU
W6IYC6_9ENTR
W6IZT5_9ENTR
W6J1G8_9ENTR
W6J9R3_9ENTR
W6JZH4_9MICO
W6K630_9PROT
W6KIA4_9PROT
W6KKH1_9TRYP
W6L3B5_9TRYP
W6L4C1_9TRYP
W6LEP2_9TRYP
W6LSR9_9GAMM
W6M5A3_9GAMM
W6MPQ1_9ASCO
W6N7I5_CLOTY
W6NCR7_HAECO
W6Q6A5_PENRF
W6S1I2_9CLOT
W6TC75_9LACO
W6TCX2_9LACO
W6TLE4_9SPIR
W6TNJ2_9SPHI
W6TTU8_9SPHI
W6TU14_9SPHI
W6TW45_9SPHI
W6UE64_9SPHI
W6UJ19_ECHGR
W6V1T8_ECHGR
W6W1P6_9RHIZ
W6YLU6_COCCA
W7A7W7_9APIC
W7ADW4_PLAVN
W7AXW2_9LIST
W7B2W7_9LIST
W7BEQ1_9LIST
W7BSH4_9LIST
W7BUB7_9LIST
W7CSW3_9LIST
W7CYV2_BROTH
W7I476_9PEZI
W7IEL6_9PSEU
W7J3S3_PLAFA
W7JYT8_PLAFO
W7M7A8_GIBM7
W7MFF0_GIBM7
W7PQQ4_9GAMM
W7PXY7_9GAMM
W7Q1E4_9GAMM
W7QAL6_9GAMM
W7QF35_9ALTE
W7QH89_9ALTE
W7QKQ3_9ALTE
W7S6B5_9PSEU
W7SS38_9PSEU
W7T2Q2_9STRA
W7T2R0_9STRA
W7TBS8_9STRA
W7TG53_9PSEU
W7U208_9STRA
W7U445_9STRA
W7ULJ1_RUMFL
W7YHE4_9BACT
W7YNJ0_9BACL
W7Z5G4_9BACI
W7ZHV2_9BACI
W8F6K6_9BACT
W8GJS9_9MOLU
W8KT21_HALHR
W8QTS2_PSEST
W8QWX4_PSEST
W8QYA4_PSEST
W8R8B2_PSEST
W8RF70_PSEST
W8RWK0_9RHOB
W8S789_9RHOB
W8SKI7_9RHOB
W8SQI9_9RHOB
W8T934_EUBAC
W8UEE5_YEREN
W8V620_YEREN
W8VN77_9FLAO
W8VSH4_9FLAO
W8VXJ2_9FLAO
W8X0A2_CASDE
W8X4Q0_CASDE
W9AG57_9BACI
W9AJX7_9BACI
W9BMF8_9MYCO
W9CAW5_9HELO
W9EKX6_9LACO
W9GAH3_9MICO
W9GH38_9MICO
W9GIR7_9MICO
W9GRG9_9PROT
W9R0D7_9ROSA
W9R8N5_9ROSA
W9RTC6_9ROSA
W9S8K2_9ROSA
W9SF99_9ROSA
W9SXN4_9PSED
W9T8I8_9PSED
W9T8W1_9PSED
W9T9L0_9PSED
W9TVF5_9PSED
W9UVS3_9GAMM
W9UY99_9GAMM
W9VPM8_9GAMM
W9W9L1_9EURO
W9X5D5_9EURO
W9XVN2_9EURO
W9YYF8_9EURO
X0CTH1_FUSOX
X0D1M5_FUSOX
X0JZD1_FUSOX
X0KD24_FUSOX
X0PAH0_9LACO
X0PB52_9LACO
X0PEL8_9LACO
X0RP67_9BACI
X1XRD2_ACYPI
X2GVD9_9BACI
X2GW81_9BACI
X2GXF1_9GAMM
X2H6Y0_9GAMM
X2H944_9NEIS
X4QW63_9ACTO
X4ZRK2_9BACL
X5D8K6_9BACT
X5DS67_9CORY
X5E8M0_9CORY
X5H463_9RICK
X5KHS3_9MYCO
X5M744_9RHIZ
X6DGX2_9RHIZ
X6GNV1_9RHIZ
X6KYJ6_9RHOB
X6KZT2_9RHOB
X6L0J3_9RHOB
X6L3A7_9RHOB
X6L678_9RHOB
X7E3E1_9GAMM
X7E3J3_9GAMM
X7E3U3_9GAMM
X7EA91_9GAMM
X7EAR8_9RHOB
X7EEW0_9RHOB
X7EKT3_9RHOB
X7ELU6_9RHOB
X7F2W6_9RHOB
X7F6J6_9RHOB
X7F8K9_9RHOB
X7XQD3_MYCKA
X8AV72_MYCXE
X8C9F3_MYCXE
X8DVA3_9MYCO
X8FEB8_MYCUL
Y0KJN0_9PROT
Y0KJW7_9PROT
Z4WXT2_9PORP
Z5XQE1_9GAMM
Z5XU73_9GAMM
Z5XV30_9GAMM
Z5XW70_9GAMM
Z9JXQ4_9MICO
