# Supplementary material for: Widespread evolutionary crosstalk among protein domains in the context of multi-domain proteins
Source: PLoS One. 2018 Aug 31;13(8):e0203085. doi: 10.1371/journal.pone.0203085 (PMC6118372; doi:10.1371/journal.pone.0203085)
Supplement: S1 File — This archive contains a file presenting the list of UniProt identifiers of the URPs sequences included in the multi-domain MSAs for each of the 2,063 studied multi-domain architectures, and files containing the values of MI¯ and nMI¯ for individual domain pairs before and after domain sequence shuffling. (GZ) [file pone.0203085.s001.tar.gz › ./Pfam_family_vectors/PF00072_PF08769_all_alignment_sequences_UniProt_IDs]

A0A015KRJ2_9BACL
A0A017RSJ2_9CLOT
A0A023DE04_9BACI
A0A024P5H3_9BACI
A0A024QBW9_9BACI
A0A033V0I7_STAAU
A0A037Z5P9_CLOTT
A0A060LXS4_9BACI
A0A061NVA8_9BACL
A0A061P794_9BACL
A0A069DHP3_9BACL
A0A069RBJ9_CLOLI
A0A073K3V0_9BACI
A0A074LME5_9BACL
A0A075JPW5_9BACI
A0A075KGY9_9FIRM
A0A075LLD7_9BACI
A0A075R4A3_BRELA
A0A077J4F0_9BACI
A0A078KNJ4_9FIRM
A0A081NWT7_9BACL
A0A084GWC2_9BACI
A0A084JIX0_9CLOT
A0A086YLL2_9FIRM
A0A087N231_9BACI
A0A089JWK5_9BACL
A0A089KXA3_9BACL
A0A089LZP7_9BACL
A0A090J299_9BACI
A0A090ZFJ2_PAEMA
A0A094JM71_9BACL
A0A094WM10_BACAO
A0A095XFP7_9FIRM
A0A096DQ99_9CLOT
A0A098EM94_9BACL
A0A098F287_9BACI
A0A098M8U8_9BACL
A0A099SB77_9CLOT
A0A0A0E5A1_9BACI
A0A0A1MZ98_9BACI
A0A0A1SK91_CLOSO
A0A0A2TA84_9BACI
A0A0A2TG51_9FIRM
A0A0A2THN7_9FIRM
A0A0A2TPY8_9FIRM
A0A0A2TRI5_9FIRM
A0A0A2U008_9BACL
A0A0A2UZF1_9BACI
A0A0A3HTU5_9BACI
A0A0A3I6R3_9BACI
A0A0A3J3K2_9BACI
A0A0A3JWT7_9BACI
A0A0A5GCA3_9BACI
A0A0A5GEQ9_9BACI
A0A0A5GIF6_9BACI
A0A0A6VEY7_9BACI
A0A0A7FZN2_9CLOT
A0A0A8JN89_BACSX
A0A0A8X8S8_9BACI
A0A0B0D6L1_9BACI
A0A0B0HX79_9BACL
A0A0B0IAE5_9BACI
A0A0B3VXB9_9FIRM
A0A0B4RAW2_9BACL
A0A0B5AS70_9BACL
A0A0B7MPE0_9FIRM
A0A0C1U5L1_9CLOT
A0A0C2QKE7_9BACL
A0A0C2UC07_9BACL
A0A0C2VAD3_9BACL
A0A0C2VIM1_9BACL
A0A0C2YCQ6_BACBA
A0A0C7NED9_9THEO
A0A0D0S9R7_9FIRM
A0A0D1VW72_ANEMI
A0A0D3V7A6_9BACL
A0A0D5NPL4_9BACL
A0A0D6ZAA3_9BACI
A0A0E4GBM0_9FIRM
A0A0E4HDK7_9BACL
A0A0F0C6T2_9CLOT
A0A0F2JG69_9FIRM
A0A0F2JMJ2_9FIRM
A0A0F2NHM6_9FIRM
A0A0F2PNT1_9FIRM
A0A0F2PXV1_9FIRM
A0A0F2Q9U9_9CLOT
A0A0F2SFM2_9FIRM
A0A0F2SGD9_9FIRM
A0A0F5IC95_9BACI
A0A0F5QYZ9_9BACL
A0A0G3W9D1_9CLOT
A0A0H3J7V5_CLOPA
A0A0H4L0C5_9BACI
A0A0H4PIL5_9BACI
A0A0J1DPV8_9FIRM
A0A0J1FCP9_9FIRM
A0A0J1FDD9_9FIRM
A0A0J1GC66_9FIRM
A0A0J1GPA0_9FIRM
A0A0J1IMN1_BACCI
A0A0J5QXU0_9BACI
A0A0J6FU61_9BACI
A0A0K0GEL7_9FIRM
A0A0K2SKQ3_9FIRM
A0A0K2SNK0_9FIRM
A0A0K8JAK4_9FIRM
A0A0K9GAX3_9BACI
A0A0K9GWU6_9BACI
A0A0L0QP99_VIRPA
A0A0L0W789_CLOPU
A0A0M0GPU2_9BACI
A0A0M0KYT7_9BACI
A0A0M0XB63_9BACI
A0A0M1NWT8_9BACI
A0A0M2NCK3_9FIRM
A0A0M2NKR7_9FIRM
A0A0M2PRH4_9BACI
A0A0M2SG37_9BACI
A0A0M2U738_9FIRM
A0A0M2VN93_9BACL
A0A0M4FX23_9BACI
A0A0M5JI20_9BACI
A0A0M8Q930_9BACI
A0A0N0E9S9_9BACI
A0A0N0I8R5_9BACI
A0A0N0YEW0_THEVU
A0A0P6W2Q8_9BACI
A0A0P8WAZ9_9CLOT
A0A0P9EJT7_9BACL
A0A0Q3RVI0_9BACI
A0A0Q3W0B7_9BACI
A0A0Q3WXA1_9BACI
A0A0Q4QAA1_9BACL
A0A0Q4R9U8_9BACL
A0A0Q9LKV9_9BACL
A0A0Q9MTR2_9BACL
A0A0Q9XK21_9BACI
A0A0Q9XV74_9BACI
A0A0R3K1R0_9CLOT
A0A0S2W6T7_9FIRM
A0A0U1L4N7_9FIRM
A0A0U1QSI9_9BACL
A0A0U2WBQ5_9BACL
A0A0U2WLF6_9BACL
A0A0U2XDS9_9BACL
A0A0V8HM75_9BACI
A0A0V8JFI7_9BACI
A0A0V8JN53_9BACI
A0A0V8QGT6_9FIRM
A0A0X1RZT8_9BACL
A0A0X8D3E6_9BACL
A0A0X8V9Q9_CLOPR
A0A0X8VBN5_CLOPR
A0A101EBS1_9THEO
A0A101F8R2_9FIRM
A0A101G839_9FIRM
A0A101GUD3_9FIRM
A0A101V9G0_9FIRM
A0A101VQB0_9FIRM
A0A101WBJ6_9FIRM
A0A101WN87_9FIRM
A0A101WS40_9FIRM
A0A101XSM5_9BACL
A0A117KX59_9FIRM
A0A117SEH3_9FIRM
A0A120IDS7_9FIRM
A0A127VZG7_SPOPS
A0A132N8P7_BACSC
A0A135L2U1_9BACI
A0A135WRF1_9BACL
A0A136Q348_9FIRM
A0A136Q5A8_9FIRM
A0A136WBR6_9FIRM
A0A136WDF1_9FIRM
A0A139CLC0_9FIRM
A0A139DB62_9FIRM
A0A139TLJ7_9FIRM
A0A140L8E0_9CLOT
A0A140LC74_9THEO
A0A143HBI9_9BACL
A0A147K7R5_9BACI
A0A150KM63_9BACI
A0A150M7C5_9BACI
A0A150MMS1_9BACI
A0A150Y6E8_9FIRM
A0A150YLA9_9BACI
A0A151AQB7_9CLOT
A0A151B725_9CLOT
A0A154BUN4_9FIRM
A0A160F753_9BACI
A0A160FBJ9_9BACI
A0A160ISE8_9BACI
A0A162MGN3_9FIRM
A0A162US48_9CLOT
A0A165XSR5_9BACI
A0A167DI09_9BACL
A0A168P4Q5_9BACL
A0A172TM01_9BACL
A0A172ZI17_9BACL
A0A172ZK56_9BACL
A0A176JBT9_9BACI
A0A176U847_9FIRM
A0A177KTP8_9BACL
A0Q0B0_CLONN
A1HTQ9_9FIRM
A3DDL8_CLOTH
A3DK04_CLOTH
A4J3G8_DESRM
A4XKQ0_CALS8
A5D303_PELTS
A5I2Z6_CLOBH
A5N7J8_CLOK5
A5Z6L5_9FIRM
A6CNH1_9BACI
A6NQ55_9FIRM
A6NS92_9FIRM
A6TR48_ALKMQ
A7GSJ0_BACCN
A8FF06_BACP2
A8MFI2_ALKOO
A9KMA4_CLOPH
B0K9F1_THEP3
B0PHI3_9FIRM
B0TEK4_HELMI
B1B9C3_CLOBO
B1C5F7_9FIRM
B1C5F8_9FIRM
B1C7X3_9FIRM
B1I567_DESAP
B1YLQ9_EXIS2
B2A521_NATTJ
B2TRL8_CLOBB
B5CM28_9FIRM
B7GHG8_ANOFW
B8D2I9_HALOH
B8I399_CLOCE
B8I5L9_CLOCE
B9E6Q2_MACCJ
B9YCN1_9FIRM
C0C3T1_9FIRM
C0CY80_9FIRM
C0E983_9FIRM
C0GE14_9FIRM
C0ZC17_BREBN
C2WBW0_BACCE
C2X2R9_BACCE
C4IL90_CLOBU
C4L3E8_EXISA
C4Z0G4_EUBE2
C4ZGY3_AGARV
C5D462_GEOSW
C5EH02_9FIRM
C6CU37_PAESJ
C6J3V3_9BACL
C6LJE0_9FIRM
C6PQQ3_9CLOT
C7H5P1_9FIRM
C8VYW0_DESAS
C8WXF8_ALIAD
C9R865_AMMDK
D1PLE0_9FIRM
D3AEE8_9CLOT
D3E6N2_GEOS4
D3FUT4_BACPE
D4J434_9FIRM
D4JUI5_9FIRM
D4K4G7_9FIRM
D4KCM8_9FIRM
D4KWZ8_9FIRM
D4LFB4_RUMC1
D4LPR3_9FIRM
D4LX89_9FIRM
D4M5K7_9FIRM
D4MXQ4_ANAHA
D4MXQ5_ANAHA
D4W873_9FIRM
D5DS62_BACMQ
D5WV98_KYRT2
D5X7G8_THEPJ
D6DFV1_CLOSC
D6XVM6_BACIE
D7CKJ0_SYNLT
D7GPX0_9FIRM
D9QRU1_ACEAZ
D9R8M7_CLOSW
D9S3S8_THEOJ
D9SLV6_CLOC7
E0ICH6_9BACL
E2SIY9_9FIRM
E2SPY3_9FIRM
E2ZGR8_9FIRM
E2ZHV5_9FIRM
E3DRL3_HALPG
E3E857_PAEPS
E4RL48_HALHG
E5WIE1_9BACI
E6SKR2_THEM7
E6TXR1_BACCJ
E6U2J5_ETHHY
E7GCV2_9FIRM
E7GNT5_CLOSY
E9SF39_RUMAL
F0T084_SYNGF
F0T237_SYNGF
F0Z5M0_9CLOT
F2F935_SOLSS
F2JMG2_CELLD
F3AI59_9FIRM
F3B9Y4_9FIRM
F3ZXY3_MAHA5
F4LV05_TEPAE
F4XD28_9FIRM
F5L3H6_9BACI
F5LLS1_9BACL
F5SB30_9BACL
F6B9N4_DESCC
F6CL39_DESK7
F6DU86_DESRL
F7KQ85_9FIRM
F7NJZ4_9FIRM
F8I8Y8_SULAT
F9DN49_9BACL
F9VK26_ARTSS
G2FKA8_9FIRM
G2FWF6_9FIRM
G2T3Q6_ROSHA
G2TKW4_BACCO
G4KYV4_OSCVS
G5EBA4_GEOKA
G5ICB5_9CLOT
G7M129_9CLOT
G7W880_DESOD
G7WDW8_DESOD
G8LW27_CLOCD
G8LWT9_CLOCD
G9RSS8_9FIRM
G9RXS4_9FIRM
G9YPA5_9FIRM
H1BKW5_9FIRM
H1BL36_9FIRM
H3SFG5_9BACL
H5XSL9_9FIRM
H5XVQ0_9FIRM
H6NL94_9BACL
I0JNU0_HALH3
I3EAA8_BACMT
I3VWM6_THESW
I4D896_DESAJ
I4D8U7_DESAJ
I7KA49_9CLOT
I8AMT2_9BACI
I9LDN8_9FIRM
J0WYB9_9CLOT
J7FTL3_9CLOT
J7IRQ0_DESMD
J7IWI4_DESMD
J9HBP1_9BACL
K0B047_CLOA9
K0IXU4_AMPXN
K4L372_9FIRM
K4LIQ6_THEPS
K4ZP76_PAEAL
K6BXH2_9BACI
K6CV08_BACAZ
K6TE23_9CLOT
K6TQI0_9CLOT
K8E0G4_9FIRM
L0EEN3_THECK
L0F8N6_DESDL
L0FA56_DESDL
L0K5I2_HALHC
L1QG77_9CLOT
L5N2C8_9BACI
L7VQJ8_CLOSH
L7VR90_CLOSH
M1Z6H9_9FIRM
M1ZCR9_9FIRM
M7P853_9BACL
M8EE17_9BACL
M9LB51_PAEPP
N0AVX7_9BACI
N1Z2E8_9CLOT
N1ZIV2_9CLOT
N2ACC1_9FIRM
N2AMF4_9CLOT
N4WSS3_9BACI
N9WFY0_9CLOT
Q0AZD5_SYNWW
Q18B74_PEPD6
Q24V12_DESHY
Q24WD7_DESHY
Q3AAN7_CARHZ
Q5WF68_BACSK
Q65HJ7_BACLD
Q67NC6_SYMTH
Q67SY3_SYMTH
Q894H6_CLOTE
Q8EQ49_OCEIH
Q8RAB9_CALS4
Q9K977_BACHD
R1ATN2_9CLOT
R4KAW5_CLOPA
R4KN86_9FIRM
R5A2S0_9CLOT
R5A7R8_9CLOT
R5ADE9_9FIRM
R5AH16_9FIRM
R5AL51_9CLOT
R5B481_9FIRM
R5B5H0_9CLOT
R5B906_9CLOT
R5CUW0_9FIRM
R5D8V6_9FIRM
R5DHX7_9FIRM
R5DUH5_9FIRM
R5E2E8_9FIRM
R5E757_9CLOT
R5EB29_9CLOT
R5EHL8_9FIRM
R5EIL4_9CLOT
R5EMW1_9FIRM
R5F3M0_9CLOT
R5FXG6_9FIRM
R5G3Y4_9FIRM
R5H4L8_9FIRM
R5HL57_9MOLU
R5HP16_9FIRM
R5I167_9FIRM
R5I7C6_9FIRM
R5IGD0_9FIRM
R5IIL5_9CLOT
R5J7M4_9CLOT
R5JAQ3_9FIRM
R5JX10_9FIRM
R5JZF0_9CLOT
R5K0H2_9CLOT
R5KF89_9CLOT
R5KGW8_9CLOT
R5KQD6_9FIRM
R5KYX5_9CLOT
R5L3I8_9CLOT
R5L5Z1_9FIRM
R5LDA1_9CLOT
R5LGM0_9FIRM
R5LGX6_9FIRM
R5M1E3_9MOLU
R5M857_9MOLU
R5MLQ8_9FIRM
R5MR43_9FIRM
R5N7U0_9CLOT
R5NHB0_9FIRM
R5NRJ1_9FIRM
R5NUF7_9CLOT
R5NVG9_9CLOT
R5P7Y2_9FIRM
R5PU33_9CLOT
R5PUY2_9FIRM
R5PXZ1_9CLOT
R5Q416_9FIRM
R5QCL8_9FIRM
R5R462_9FIRM
R5R4P2_9FIRM
R5RTG3_9FIRM
R5SKK2_9FIRM
R5SN43_9FIRM
R5SRQ7_9CLOT
R5T0A1_9CLOT
R5T7H7_9CLOT
R5T8K0_9CLOT
R5TF41_9CLOT
R5TM45_9FIRM
R5TU59_9CLOT
R5U7H0_9FIRM
R5V2A6_9FIRM
R5VFJ4_9FIRM
R5VSI7_9CLOT
R5VWX4_9DELT
R5VXT1_9FIRM
R5VZH0_9FIRM
R5WDL5_9FIRM
R5X9B6_9CLOT
R5XD99_9FIRM
R5XHY0_9FIRM
R5XR14_9CLOT
R5Y8X3_9FIRM
R5YAA5_9FIRM
R5YFK7_9MOLU
R5YGK8_9FIRM
R5YRC9_9FIRM
R5Z2I2_9CLOT
R5ZLD8_9FIRM
R6AK67_9CLOT
R6B254_9CLOT
R6BDE1_9CLOT
R6BFB9_9CLOT
R6BLF0_9CLOT
R6BNG9_9FIRM
R6CCC6_9FIRM
R6CSQ4_9CLOT
R6DN91_9FIRM
R6DNG7_9CLOT
R6DPS5_9FIRM
R6E7Q5_9CLOT
R6EP96_9FIRM
R6FKW8_9FIRM
R6FQ49_9CLOT
R6G1P2_9FIRM
R6GCR8_9FIRM
R6GET5_9FIRM
R6GGG6_9FIRM
R6GQH7_9CLOT
R6GQQ7_9FIRM
R6H3D6_9FIRM
R6H591_9CLOT
R6H9P5_9FIRM
R6HGV1_9FIRM
R6HXX1_9FIRM
R6IBZ2_9FIRM
R6IP32_9CLOT
R6JXX3_9CLOT
R6K4K9_9FIRM
R6LSC4_9FIRM
R6LUW3_9FIRM
R6M089_9FIRM
R6M463_9CLOT
R6MG31_9FIRM
R6MSG0_9CLOT
R6N1J0_9CLOT
R6N3I1_9CLOT
R6N3L9_9CLOT
R6NBF5_9CLOT
R6NJ41_9CLOT
R6NKT2_9FIRM
R6NLF4_9FIRM
R6NQJ3_9FIRM
R6NVX0_9FIRM
R6NZ54_9CLOT
R6NZY4_9FIRM
R6P508_9FIRM
R6PMR4_9CLOT
R6PVT4_9FIRM
R6Q0A5_9FIRM
R6Q7D6_9FIRM
R6QA08_9FIRM
R6QE75_9FIRM
R6QG11_9FIRM
R6QVZ2_9FIRM
R6R237_9FIRM
R6R2R9_9FIRM
R6RAI9_9CLOT
R6RFG0_9FIRM
R6RJW9_9FIRM
R6RPM4_9FIRM
R6SDB4_9FIRM
R6T643_9FIRM
R6TG56_9FIRM
R6TKV4_9FIRM
R6TU47_9CLOT
R6TWM0_9CLOT
R6U4H3_9CLOT
R6UMY1_9STAP
R6URN3_9CLOT
R6UYR9_9FIRM
R6VLF3_9FIRM
R6W3E2_9FIRM
R6W5V7_9FIRM
R6WED7_9FIRM
R6WPK1_9CLOT
R6WVT1_9CLOT
R6XAM0_9CLOT
R6XZ46_9FIRM
R6Y0T0_9CLOT
R6Y6C3_9CLOT
R6YHZ6_9FIRM
R6YND4_9CLOT
R6YPI8_9CLOT
R6Z0T7_9CLOT
R6Z1U6_9CLOT
R6ZVP4_9FIRM
R7ABR5_9BACE
R7B253_9BACE
R7B5Y9_9CLOT
R7BH40_9FIRM
R7BTB9_9FIRM
R7C0X0_9FIRM
R7C1Y5_9FIRM
R7C355_9FIRM
R7C6K6_9CLOT
R7CJF0_9FIRM
R7DAZ1_9FIRM
R7DPT1_9FIRM
R7EUZ6_9FIRM
R7F0P9_9BACI
R7F4W3_9CLOT
R7FDG7_9FIRM
R7FKB3_9CLOT
R7FY13_9FIRM
R7G1W1_9FIRM
R7G7C1_9FIRM
R7GDH7_9CLOT
R7H4J3_9FIRM
R7H936_9FIRM
R7HAB0_9FIRM
R7HFD4_9MOLU
R7HKH9_9FIRM
R7HTV2_9CLOT
R7IK23_9FIRM
R7IQR3_9CLOT
R7IQU5_9CLOT
R7ITJ6_9CLOT
R7JU42_9FIRM
R7K1A0_9CLOT
R7K4I1_9CLOT
R7K7B0_9FIRM
R7K8T0_9FIRM
R7KED9_9CLOT
R7L0H5_9FIRM
R7L507_9CLOT
R7M6H3_9CLOT
R7M8L2_9CLOT
R7MF79_9CLOT
R7MJR4_9FIRM
R7MQY7_9FIRM
R7N7H5_9FIRM
R7NEI4_9MOLU
R7NPR3_9FIRM
R7P7S2_9CLOT
R7QWK3_9FIRM
R7RQ58_9CLOT
R8W8Y1_9CLOT
R9J563_9FIRM
R9K4A3_9FIRM
R9KKT8_9FIRM
R9LZW6_9FIRM
R9MAK4_9FIRM
R9MDT5_9FIRM
R9N989_9FIRM
S0FMV2_9FIRM
S0FWA9_9FIRM
S0JF16_9FIRM
S2YPI3_9BACL
S6ERM3_9CLOT
SP0A_BACAN
SP0A_BACCR
SP0A_BACSU
SP0A_CLOAB
SP0A_CLOB8
SP0A_MOOTA
T0D100_CLOSO
T0DHA0_ALIAG
T0P9V5_9CLOT
U2CLF1_9FIRM
U2CWL2_9FIRM
U2DRF4_9BACT
U2ED49_9FIRM
U2EUW8_CLOS4
U2EV55_CLOS4
U2EYL1_CLOS4
U2FQL1_9BACT
U2FS35_9BACT
U2KW92_9FIRM
U2NLN7_9CLOT
U2SD57_9FIRM
U5LDF9_9BACI
U5MS68_CLOSA
U5RXI2_9CLOT
V2YJF5_9FIRM
V6IWU0_9BACL
V6MCA1_9BACL
V7HZZ5_9CLOT
V9HDY7_9CLOT
V9WBB6_9BACL
W0E7A5_9FIRM
W0EE70_9FIRM
W1SHY1_9BACI
W4CV23_9BACL
W4EZV7_9BACL
W4PXN5_9BACI
W4QKM5_9BACI
W4QWX1_BACA3
W4V2H7_9FIRM
W4V8Y3_9FIRM
W6NDD6_CLOTY
W6RW42_9CLOT
W7UDA3_RUMFL
W7V0H9_RUMFL
W7YKB3_9BACL
W7YYN0_9BACI
W8TFA1_EUBAC
W9A8X3_9BACI
X0R4F8_9BACI
X2GPW1_9BACI
X4ZFA8_9BACL
