# Supplementary material for: Widespread evolutionary crosstalk among protein domains in the context of multi-domain proteins
Source: PLoS One. 2018 Aug 31;13(8):e0203085. doi: 10.1371/journal.pone.0203085 (PMC6118372; doi:10.1371/journal.pone.0203085)
Supplement: S1 File — This archive contains a file presenting the list of UniProt identifiers of the URPs sequences included in the multi-domain MSAs for each of the 2,063 studied multi-domain architectures, and files containing the values of MI¯ and nMI¯ for individual domain pairs before and after domain sequence shuffling. (GZ) [file pone.0203085.s001.tar.gz › ./Pfam_family_vectors/PF07978_PF07978_all_alignment_sequences_UniProt_IDs]

A0A010R4Y7_9PEZI
A0A016TYR8_9BILA
A0A017SGU1_9EURO
A0A023X6T8_9ACTN
A0A026WEC4_CERBI
A0A059IZS9_9EURO
A0A059KS47_9BURK
A0A063BHH1_9BURK
A0A063BRL0_9HYPO
A0A066V483_9HOMO
A0A066WR29_9BASI
A0A066XX05_COLSU
A0A067QIR2_ZOONE
A0A067TRC5_9AGAR
A0A068S2M7_9FUNG
A0A068S450_9FUNG
A0A072P0T1_9EURO
A0A074KVP3_9BACT
A0A074S1I1_9HOMO
A0A074WS11_9PEZI
A0A074WVA3_9PEZI
A0A074XZS4_AURPU
A0A074YGN1_9PEZI
A0A081CLA3_PSEA2
A0A081FZ02_9GAMM
A0A081G4T5_9GAMM
A0A084FWE0_9PEZI
A0A084QLF6_9HYPO
A0A084VAK1_ANOSI
A0A085V5A1_PSESX
A0A086SYK2_ACRC1
A0A087QJV2_APTFO
A0A087X6K7_POEFO
A0A087ZVN6_APIME
A0A089WVS9_9PSED
A0A090GMY7_9RHIZ
A0A091EWG6_CORBR
A0A091GCW0_9AVES
A0A091H4Y4_BUCRH
A0A091IBZ9_CALAN
A0A091IWZ8_9AVES
A0A091KQ11_COLST
A0A091KW11_9GRUI
A0A091M7G3_CARIC
A0A091NBU8_9PASS
A0A091NXX9_HALAL
A0A091QAF9_LEPDC
A0A091QEE6_MERNU
A0A091R1V7_9GRUI
A0A091RPR1_NESNO
A0A091T3N4_9AVES
A0A091TS81_PHALP
A0A091V230_NIPNI
A0A091V9D5_OPIHO
A0A093C4A4_9AVES
A0A093GS09_PICPB
A0A093HLX1_TYTAL
A0A093HYL4_STRCA
A0A093IEG7_FULGA
A0A093IIT1_EURHL
A0A093QBT5_9PASS
A0A093T3S7_PHACA
A0A093ZEB3_9PEZI
A0A094D5S9_9PEZI
A0A094DUI9_9PEZI
A0A094G6X6_9PEZI
A0A094GIF1_9PEZI
A0A095CHQ2_CRYGR
A0A095V5W1_9RHIZ
A0A096M5P3_POEFO
A0A096P0Z4_PAPAN
A0A096P0Z5_PAPAN
A0A099ZJJ5_TINGU
A0A0A0AM15_CHAVO
A0A0A1N5V0_9FUNG
A0A0A1T0Y0_9HYPO
A0A0A1UTJ1_9HYPO
A0A0A2J133_PENEN
A0A0A2L7U9_PENIT
A0A0A2VQ36_BEABA
A0A0A2WDT5_9GAMM
A0A0B1PCK2_UNCNE
A0A0B1YKS4_9BURK
A0A0B2BCF3_9ACTN
A0A0B2V0W1_TOXCA
A0A0B2X4E0_9HYPO
A0A0B4GVM2_9HYPO
A0A0B4XC94_9RHIZ
A0A0B5DW41_9RHOB
A0A0B7MXL5_9FUNG
A0A0B7N5K9_9FUNG
A0A0C1WTJ1_9ACTN
A0A0C2CCV3_9BURK
A0A0C3BQP2_9HOMO
A0A0C3HZB9_9PEZI
A0A0C4DQG6_MAGP6
A0A0C4EHS7_PUCT1
A0A0C9LWI3_9FUNG
A0A0C9M6R5_9FUNG
A0A0C9XQA2_9AGAR
A0A0C9ZVU4_9HOMO
A0A0D0FQ29_9SPHI
A0A0D0GEE3_9SPHI
A0A0D1BVA3_USTMA
A0A0D1MF57_BRAEL
A0A0D1WUC9_9EURO
A0A0D1XFN6_9PEZI
A0A0D1XJF4_9EURO
A0A0D1Y7C2_9EURO
A0A0D1YJG0_9PEZI
A0A0D2BJ24_9EURO
A0A0D2CNA2_9EURO
A0A0D2CQS8_9EURO
A0A0D2D717_9EURO
A0A0D2DUT6_9EURO
A0A0D2EAF1_9EURO
A0A0D2EEG2_9EURO
A0A0D2EWY4_9EURO
A0A0D2FL89_9EURO
A0A0D2GNM0_9EURO
A0A0D2H0X0_9EURO
A0A0D2H362_9EURO
A0A0D2K7K1_9CHLO
A0A0D2LKU5_9AGAR
A0A0D2WSL1_CAPO3
A0A0D2XQ73_FUSO4
A0A0D6PFG1_9PROT
A0A0D9MV87_ASPFA
A0A0D9RFU4_CHLSB
A0A0E3UXT4_9BACT
A0A0F0IMH6_ASPPU
A0A0F3KV38_9NEIS
A0A0F4GLX4_9PEZI
A0A0F4YG70_TALEM
A0A0F4ZAU9_9PEZI
A0A0F7TMT7_9EURO
A0A0F7TP39_9EURO
A0A0F7TQC7_9EURO
A0A0F7ZYI4_9HYPO
A0A0F8CZJ3_CERFI
A0A0F8UA78_9EURO
A0A0F9X952_TRIHA
A0A0G2EPU2_9EURO
A0A0G2FGH5_9PEZI
A0A0G2GPC7_9PEZI
A0A0G2HRD3_9EURO
A0A0G4LIN1_9PEZI
A0A0G4LMG3_9PEZI
A0A0G4P2Y2_PENCA
A0A0H1A201_9RHIZ
A0A0H1BPX1_9EURO
A0A0J1D6P7_9BURK
A0A0J6XY39_COCIT
A0A0J7NWY4_LASNI
A0A0J9UWE9_FUSO4
A0A0J9UYS9_FUSO4
A0A0K8LDE0_9EURO
A0A0L0HRV8_SPIPN
A0A0L0MI61_9BURK
A0A0L0N174_9HYPO
A0A0L0V0N0_9BASI
A0A0L1ILR3_ASPNO
A0A0L6VSF3_9BASI
A0A0L7RG87_9HYME
A0A0L8GM17_OCTBM
A0A0L9STI2_9HYPO
A0A0M4Q1M1_9PSEU
A0A0M8MWV1_9HYPO
A0A0M9A5B8_9HYME
A0A0M9WHG2_9EURO
A0A0N0V6G8_9HYPO
A0A0N1H8A6_9EURO
A0A0N5A1R1_PARTI
A0A0N8H4T2_9HYPO
A0A0P1BRD3_9BASI
A0A0P4U1N8_ROSNE
A0A0P8BAD7_9BACT
A0A0Q3NZL5_AMAAE
A0A0Q5CRS7_9RHIZ
A0A0Q5PR55_9SPHN
A0A0Q7HRD9_9RHIZ
A0A0Q7PDG1_9GAMM
A0A0Q9IUJ3_9BRAD
A0A0Q9XG84_DROMO
A0A0Q9XSZ8_DROMO
A0A0R3MTZ8_9BRAD
A0A0S1SFL9_9FLAO
A0A0S2F3Q9_9GAMM
A0A0S6XUK8_9FUNG
A0A0S7DJF2_9EURO
A0A0S7YJG8_9BACT
A0A0S8E8Y6_9BACT
A0A0S8EQ37_9BACT
A0A0S8KNN5_9BACT
A0A0S9CIT8_9SPHN
A0A0T6A933_9BACT
A0A0T6LL52_9ACTN
A0A0U5G7Y9_9EURO
A0A0W7V902_9HYPO
A0A0X8BV43_9PSED
A0A100INW5_ASPNG
A0A101MSC1_9EURO
A0A109FBD8_9BASI
A0A109JCT4_9BRAD
A0A117N3W1_RHILI
A0A117URQ3_9BACT
A0A127VD71_9SPHI
A0A135LAX0_PENPA
A0A135SFC2_9PEZI
A0A135TQI2_9PEZI
A0A136J976_9PEZI
A0A137PCR8_CONC2
A0A139GXZ5_9PEZI
A0A139I033_9PEZI
A0A142EK26_9BACT
A0A142ERM3_9BACT
A0A142I0J3_9SPHI
A0A142M9W9_AMIAI
A0A142X2Z7_9PLAN
A0A142XRI6_9PLAN
A0A142Y337_9PLAN
A0A143PSS7_9BACT
A0A150V288_9PEZI
A0A151GV02_9HYPO
A0A151NEN4_ALLMI
A0A151WCM0_HYPMA
A0A151WY94_9HYME
A0A151ZCF3_9MYCE
A0A154P0P9_9HYME
A0A158NX73_ATTCE
A0A162PHH9_PHYB8
A0A162Q8X7_9BACT
A0A163AP01_PHYB8
A0A164PKG2_9CRUS
A0A164ZME2_9PEZI
A0A165K2R7_9BASI
A0A165U6B2_9HOMO
A0A166GB33_9HOMO
A0A166N9A9_9PEZI
A0A166WXK1_9HYPO
A0A166YQM9_9PEZI
A0A167M6G4_9BASI
A0A167T654_9PEZI
A0A168GT96_CORDF
A0A168H4F2_MUCCL
A0A168IMM6_MUCCL
A0A171KP46_9BURK
A0A177CGK0_9PLEO
A0A177E438_ALTAL
A0A177WLK7_BATDE
A0A178B7N1_9PLEO
A0A178EMV0_9PLEO
A0A179U3J0_AJEDR
A0A194Q1Q4_PAPXU
A0A194RSL7_PAPMA
A0A194X133_9HELO
A1CJD5_ASPCL
A1D844_NEOFI
A1VQS7_POLNA
A2QXP0_ASPNC
A3HTZ6_9BACT
A3HYW2_9BACT
A4A1Z3_9PLAN
A4CMZ4_ROBBH
A4S8B9_OSTLU
A6CB76_9PLAN
A7EVT4_SCLS1
A7IIU8_XANP2
A7S6D8_NEMVE
A8TP41_9PROT
A8TVP5_9PROT
B0X2Y6_CULQU
B1AWZ3_MOUSE
B1AWZ5_MOUSE
B1Y5H7_LEPCP
B2ANL0_PODAN
B2JW33_PARP8
B2WAM8_PYRTR
B3N0X5_DROAN
B4D5F9_9BACT
B4D929_9BACT
B4H134_DROPE
B4IL16_DROSE
B4JLK2_DROGR
B4L7M8_DROMO
B4MGB9_DROVI
B4NET2_DROWI
B4R5Q9_DROSI
B5JHB5_9BACT
B5WTP7_9BURK
B6HFF2_PENRW
B6QTC8_TALMQ
B7GAG3_PHATC
B7P9Q8_IXOSC
B8BZG1_THAPS
B8MMV0_TALSN
B8NUN0_ASPFN
B9J6U5_AGRRK
B9XCV7_PEDPL
B9XE82_PEDPL
C0NXR1_AJECG
C1EFR6_MICCC
C1GFJ7_PARBD
C1H5B9_PARBA
C1MWN1_MICPC
C3XR26_BRAFL
C3Z9B4_BRAFL
C4JE92_UNCRE
C5FZK7_ARTOC
C6HLZ8_AJECH
C7Z500_NECH7
C8VAN9_EMENI
D2Q022_KRIFD
D2QEA4_SPILD
D2QFC2_SPILD
D3B8X0_POLPA
D3ZU73_RAT
D4ASP7_ARTBC
D5GMG9_TUBMM
D6TTZ4_9CHLR
D6U645_9CHLR
D6U8X2_9CHLR
E0VR64_PEDHC
E1TB57_BURSG
E1Z6F1_CHLVA
E2ANA8_CAMFO
E2BFI8_HARSA
E2R3Z4_CANLF
E2RK86_CANLF
E3K7P6_PUCGT
E3QP17_COLGM
E3RN15_PYRTT
E4RQT3_LEAB4
E4UWP3_ARTGP
E4ZUE2_LEPMJ
E6ZVP2_SPORE
E8TJI6_MESCW
E8V2A3_TERSS
E9D4W3_COCPS
E9DWQ8_METAQ
E9EM63_METRA
E9IVX2_SOLIN
F0SQC1_RUBBR
F0UQ62_AJEC8
F0XKC3_GROCL
F0ZW24_DICPU
F1QWR0_DANRE
F1SP54_PIG
F1SP56_PIG
F2Q432_TRIEC
F2SHB4_TRIRC
F2Z3L7_HUMAN
F4C2P5_SPHS2
F4KYQ9_HALH1
F4NXR6_BATDJ
F4QEN9_DICFS
F4QPM7_9CAUL
F4RV66_MELLP
F4WQ54_ACREC
F5HL13_ANOGA
F6UVM8_HORSE
F6V5X1_ORNAN
F6ZBS9_XENTR
F6ZFF8_HORSE
F7B2Y0_CIOIN
F7BTR7_MACMU
F7C1W8_MONDO
F7C559_CALJA
F7EFL1_MACMU
F7HKM9_MACMU
F7VJ40_9PROT
F8EQF7_RUNSL
F9FGC6_FUSOF
F9XQ15_ZYMTI
G0RTK6_HYPJQ
G0S0N9_CHATD
G1KPP1_ANOCA
G1LES5_AILME
G1LTX9_AILME
G1N6S9_MELGA
G1PFA9_MYOLU
G1SU01_RABIT
G1XCQ8_ARTOA
G2P3A9_STRVO
G2PIT8_MURRD
G2QMN3_MYCTT
G2R1D1_THITE
G2WWV9_VERDV
G2Y8P4_BOTF4
G3GTZ4_CRIGR
G3JF65_CORMM
G3PV95_GASAC
G3R4G4_GORGO
G3R4H3_GORGO
G3SUU0_LOXAF
G3T9R0_LOXAF
G3VYX7_SARHA
G3X6L8_BOVIN
G3X8S9_MOUSE
G3YBH7_ASPNA
G5C8U9_HETGA
G5C8V0_HETGA
G5EI19_MAGO7
G6CHU1_DANPL
G6YC00_9RHIZ
G7E6Y8_MIXOS
G7PRS0_MACFA
G7PRS1_MACFA
G7XFR6_ASPKW
G8MFI0_9BURK
G8TCM3_NIAKG
G9N3Q3_HYPVG
G9NUV4_HYPAI
H0HUU2_9RHIZ
H0VEH1_CAVPO
H0WZW8_OTOGA
H0WZX0_OTOGA
H0YPW3_TAEGU
H1VZ70_COLHI
H2N1T0_ORYLA
H2N1T1_ORYLA
H2N1T2_ORYLA
H2QXM5_PANTR
H2QXM6_PANTR
H2WQF1_CAEJA
H2YX53_CIOSA
H3ASG6_LATCH
H3ASG7_LATCH
H3CLI8_TETNG
H3FS14_PRIPA
H6BWA7_EXODN
H8MIK8_CORCM
I0K716_9BACT
I1FAZ9_AMPQE
I1G8G3_AMPQE
I1G8G5_AMPQE
I1RYH6_GIBZE
I2EQZ4_EMTOG
I2F025_EMTOG
I2FQ31_USTH4
I2GB99_9BACT
I2GF70_9BACT
I3IZF9_ORENI
I3IZG0_ORENI
I3LY89_ICTTR
I3N4M1_ICTTR
I3Z1B5_BELBD
I3ZJZ2_TERRK
I4YSI8_9RHIZ
J2B2C1_9RHIZ
J3KH28_COCIM
J3PE99_GAGT3
J4VUP8_BEAB2
J9JP01_ACYPI
K1LGB3_9BACT
K1XHQ8_MARBU
K2IZQ5_9RHOB
K2QP78_MACPH
K3VDQ4_FUSPC
K5XF03_PHACS
K5YLT4_9PROT
K7FJZ6_PELSI
K7FK03_PELSI
K7J4E3_NASVI
K9GX26_PEND2
L2FS55_COLGN
L5L3M6_PTEAL
L8G209_PSED2
L8GKH2_ACACA
L9KTT0_TUPCH
M1W1A7_CLAP2
M2N3J6_BAUCO
M2SXE1_COCH5
M2T820_COCSN
M2WIA4_DOTSN
M3BCF6_PSEFD
M3BP68_SPHMS
M3WS01_FELCA
M3X7M3_FELCA
M3Y6N1_MUSPF
M3Y6U5_MUSPF
M3ZC75_NOMLE
M4AKD9_XIPMA
M4WVC0_PSEDE
M5RP91_9PLAN
M5T8N0_9PLAN
M5TZ41_9PLAN
M7CA68_CHEMY
M7SVU5_EUTLA
M7YBV7_9BACT
M9MHN7_PSEA3
M9PJP0_DROME
N4U1Q1_FUSC1
N4VC16_COLOR
N6X6Y1_9RHOO
N8ZHN0_9GAMM
NIPSN_DICDI
NIPSN_DROME
NPS3A_HUMAN
NPS3A_PONAB
NPS3B_HUMAN
NPS3B_MOUSE
Q00U97_OSTTA
Q023N2_SOLUE
Q0CC31_ASPTN
Q0V6J4_PHANO
Q17Q08_AEDAE
Q29GK0_DROPS
Q2H3L2_CHAGB
Q2U4I3_ASPOR
Q4WWQ1_ASPFU
Q5KD44_CRYNJ
Q5M949_RAT
Q6C7U3_YARLI
Q7PGV6_ANOGA
Q89P26_BRADU
Q983U2_RHILO
R0JIS9_SETT2
R1FY63_BOTPV
R4FM21_RHOPR
R4GC55_ANOCA
R4GJL1_CHICK
R5U591_9FIRM
R7YX60_CONA1
R7ZR69_9BACT
R8BJR2_TOGMI
R9GSU1_9SPHI
R9NZQ7_PSEHS
S0DVH4_GIBF5
S2DCW7_9BACT
S2J3J1_MUCC1
S2JMI3_MUCC1
S3C5L3_OPHP1
S3D0H6_GLAL2
S6AQW2_PSERE
S6BDR9_PSERE
S7ZDZ5_PENO1
S8A252_DACHA
S9X001_CAMFR
S9Y0I8_CAMFR
T0LUL4_COLGC
T1J6G8_STRMM
T5AAH0_OPHSC
U1GDY4_ENDPU
U3I4K0_ANAPL
U4KUH6_PYROM
U5C2N8_9BACT
U5C4C6_9BACT
U6PEB2_HAECO
U7PMR6_SPOS1
U9U4K6_RHIID
V2UFZ0_9GAMM
V4A1J9_LOTGI
V5EXT3_KALBG
V5FUG4_BYSSN
V7FB80_9RHIZ
W0HWW4_9GAMM
W0RR19_9BACT
W0RS60_9BACT
W2S0D2_9EURO
W3WLD5_9PEZI
W4LAX6_9BACT
W4LGC4_9BACT
W4LHR4_9BACT
W4LS86_9BACT
W4LW62_9BACT
W4XZ70_STRPU
W4YHQ0_STRPU
W4ZDF1_STRPU
W5JDE4_ANODA
W5LAS2_ASTMX
W5N0F9_LEPOC
W5N0G9_LEPOC
W5PBU5_SHEEP
W6NCC1_HAECO
W6QQS9_PENRF
W6Y5V8_COCCA
W7M387_GIBM7
W9CRQ4_9HELO
W9E2N2_RHILI
W9WKB3_9EURO
W9WUB2_9EURO
W9Y0V2_9EURO
W9Y568_9EURO
X0CK18_FUSOX
X0CT85_FUSOX
X0DJF6_FUSOX
X0K2V9_FUSOX
X0K356_FUSOX
X0L2C4_FUSOX
X6CRX2_9RHIZ
X6GCB3_9RHIZ
