# Supplementary material for: Widespread evolutionary crosstalk among protein domains in the context of multi-domain proteins
Source: PLoS One. 2018 Aug 31;13(8):e0203085. doi: 10.1371/journal.pone.0203085 (PMC6118372; doi:10.1371/journal.pone.0203085)
Supplement: S1 File — This archive contains a file presenting the list of UniProt identifiers of the URPs sequences included in the multi-domain MSAs for each of the 2,063 studied multi-domain architectures, and files containing the values of MI¯ and nMI¯ for individual domain pairs before and after domain sequence shuffling. (GZ) [file pone.0203085.s001.tar.gz › ./Pfam_family_vectors/PF00982_PF02358_all_alignment_sequences_UniProt_IDs]

A0A010QK33_9PEZI
A0A010RPR8_9PEZI
A0A015JIL1_9GLOM
A0A015JLJ8_9GLOM
A0A015JPY0_9GLOM
A0A015K5H8_9GLOM
A0A015KS72_9GLOM
A0A015L9V5_9GLOM
A0A015M790_9GLOM
A0A017SDD5_9EURO
A0A017SJ01_9EURO
A0A017TDA4_9DELT
A0A022KRL1_9MICO
A0A022Q4D3_ERYGU
A0A022QLJ1_ERYGU
A0A022QRC9_ERYGU
A0A022QS58_ERYGU
A0A022QTA7_ERYGU
A0A022R0K6_ERYGU
A0A022RAH5_ERYGU
A0A022REP7_ERYGU
A0A022RR01_ERYGU
A0A023B2X7_GRENI
A0A024FY71_9STRA
A0A024FYG2_9STRA
A0A024G520_9STRA
A0A024GFP9_9STRA
A0A024GTH4_9STRA
A0A024UQF7_9STRA
A0A024USA8_9STRA
A0A026WD64_CERBI
A0A059BGF0_EUCGR
A0A059BUH5_EUCGR
A0A059C0K0_EUCGR
A0A059C0L0_EUCGR
A0A059C1G6_EUCGR
A0A059CCJ0_EUCGR
A0A059CK37_EUCGR
A0A059CZ70_EUCGR
A0A059D6A1_EUCGR
A0A059DAJ3_EUCGR
A0A059DBA4_EUCGR
A0A059DGX1_EUCGR
A0A059EMW3_9MICR
A0A059EZB2_9MICR
A0A059IXG1_9EURO
A0A059J7U2_9EURO
A0A059LI35_9CHLO
A0A059LSR4_9CHLO
A0A060SFN2_PYCCI
A0A060SRG7_PYCCI
A0A061E6Y0_THECC
A0A061E8N9_THECC
A0A061EGE5_THECC
A0A061FGD6_THECC
A0A061FV09_THECC
A0A061G0Y5_THECC
A0A061G6H4_THECC
A0A061GDG0_THECC
A0A061GDN3_THECC
A0A061GE53_THECC
A0A061GEB7_THECC
A0A061GEM4_THECC
A0A061GFC8_THECC
A0A061GFJ0_THECC
A0A061GLE3_THECC
A0A061GWY8_THECC
A0A061H347_9BASI
A0A061HK62_BLUGR
A0A061M1E9_9MICO
A0A063BUI5_9HYPO
A0A063C546_9HYPO
A0A066W7Y6_9HOMO
A0A066WHF8_9HOMO
A0A066WNQ5_9BASI
A0A066XAG8_COLSU
A0A066XGA0_COLSU
A0A067C2K9_SAPPC
A0A067D232_SAPPC
A0A067EPN9_CITSI
A0A067EQH4_CITSI
A0A067F3X0_CITSI
A0A067F8A6_CITSI
A0A067FFZ4_CITSI
A0A067FGR4_CITSI
A0A067FUA7_CITSI
A0A067GH32_CITSI
A0A067GR47_CITSI
A0A067GRF4_CITSI
A0A067GUZ4_CITSI
A0A067H4P4_CITSI
A0A067JEZ2_JATCU
A0A067JMB2_JATCU
A0A067JY95_JATCU
A0A067K331_JATCU
A0A067KEC1_JATCU
A0A067KH16_JATCU
A0A067KR22_JATCU
A0A067L222_JATCU
A0A067M0Q2_9HOMO
A0A067MZG3_9HOMO
A0A067N730_PLEOS
A0A067NUJ5_PLEOS
A0A067PJG5_9HOMO
A0A067PUB4_9HOMO
A0A067RJS0_ZOONE
A0A067TE02_9AGAR
A0A067TLF3_9AGAR
A0A068RIY8_9FUNG
A0A068RMH1_9FUNG
A0A068RQV5_9FUNG
A0A068S2Y5_9FUNG
A0A068S8X5_9FUNG
A0A068S9L6_9FUNG
A0A069D4J9_9BACE
A0A069DAD3_9BACL
A0A072P1Z6_9EURO
A0A072Q357_9EURO
A0A072TI12_MEDTR
A0A072U2F7_MEDTR
A0A072USD6_MEDTR
A0A072VA39_MEDTR
A0A072VK67_MEDTR
A0A072VR84_MEDTR
A0A072VRW8_MEDTR
A0A074L3T1_9BACT
A0A074L4E0_9BACT
A0A074RYB4_9HOMO
A0A074VHW1_9PEZI
A0A074W4M6_9PEZI
A0A074WYC9_9PEZI
A0A074XBH5_9PEZI
A0A074Y1H7_AURPU
A0A074Y2I3_AURPU
A0A074YDA2_9PEZI
A0A074YPN4_9PEZI
A0A075AZK9_9FUNG
A0A077RU59_WHEAT
A0A078AN42_STYLE
A0A078DDY6_BRANA
A0A078DGQ3_BRANA
A0A078DGU3_BRANA
A0A078DPR4_BRANA
A0A078DQZ8_BRANA
A0A078EK03_BRANA
A0A078EUE0_BRANA
A0A078EW10_BRANA
A0A078F359_BRANA
A0A078FNE0_BRANA
A0A078FRW8_BRANA
A0A078GGQ2_BRANA
A0A078GUW8_BRANA
A0A078GXI2_BRANA
A0A078H451_BRANA
A0A078H9M2_BRANA
A0A078HBL6_BRANA
A0A078HQU2_BRANA
A0A078HRU6_BRANA
A0A078HZI5_BRANA
A0A078IND9_BRANA
A0A078IUB5_BRANA
A0A078J1V5_BRANA
A0A078J2F9_BRANA
A0A078JAW7_BRANA
A0A081CBF0_PSEA2
A0A081CDJ3_PSEA2
A0A081PLK6_9SPHI
A0A084QTM2_9HYPO
A0A084QWH3_9HYPO
A0A084W4K2_ANOSI
A0A085WCF6_9DELT
A0A086SYP8_ACRC1
A0A086TH05_ACRC1
A0A087FYI0_ARAAL
A0A087HDQ5_ARAAL
A0A087HFB1_ARAAL
A0A087HGH2_ARAAL
A0A087SRC9_AUXPR
A0A088A3B7_APIME
A0A090CCI8_PODAN
A0A090CM25_PODAN
A0A090N4I6_OSTTA
A0A093XKF5_9PEZI
A0A093XUC7_9PEZI
A0A093YHZ0_9PEZI
A0A093Z7R2_9PEZI
A0A093ZPD3_9PEZI
A0A094AYX1_9PEZI
A0A094B9C5_9PEZI
A0A094CUE0_9PEZI
A0A094D765_9PEZI
A0A094DRS9_9PEZI
A0A094DW66_9PEZI
A0A094EVL9_9PEZI
A0A094FKC8_9PEZI
A0A094GB24_9PEZI
A0A094GQC6_9PEZI
A0A094HDL6_9PEZI
A0A094HR25_9PEZI
A0A096PQ86_MAIZE
A0A096PQ87_MAIZE
A0A096PUZ4_MAIZE
A0A096Q256_MAIZE
A0A096Q257_MAIZE
A0A096R751_MAIZE
A0A096RK40_MAIZE
A0A096RZY1_MAIZE
A0A096S0H8_MAIZE
A0A096T4N3_MAIZE
A0A098BZI5_9PORP
A0A098LFK3_9BACT
A0A098LHK2_9BACT
A0A098LHK4_9BACT
A0A098S241_9BACT
A0A098VWW9_9MICR
A0A099P5B1_PICKU
A0A0A0BTX3_9CELL
A0A0A0K5S2_CUCSA
A0A0A0KHX2_CUCSA
A0A0A0KSD6_CUCSA
A0A0A0L1Z3_CUCSA
A0A0A0L6F3_CUCSA
A0A0A0LNY1_CUCSA
A0A0A0M063_CUCSA
A0A0A1MI15_9FUNG
A0A0A1MWD6_9FUNG
A0A0A1MZV2_9FUNG
A0A0A1N3L0_9FUNG
A0A0A1NAA6_9FUNG
A0A0A1NEQ6_9FUNG
A0A0A1NH00_9FUNG
A0A0A1NNU9_9FUNG
A0A0A1P9C2_9FUNG
A0A0A1T9N1_9HYPO
A0A0A1TBY1_9HYPO
A0A0A1USI9_9HYPO
A0A0A2IE14_PENEN
A0A0A2K4A2_PENEN
A0A0A2KCC8_PENIT
A0A0A2KXK3_PENEN
A0A0A2LE92_PENIT
A0A0A2LJ29_PENIT
A0A0A2LRJ0_9FLAO
A0A0A2MII3_9FLAO
A0A0A2V155_PARBA
A0A0A2VNS7_BEABA
A0A0A2VP54_BEABA
A0A0A7LPH9_9BACT
A0A0A8L6Y1_9SACH
A0A0A8L8Z5_9SACH
A0A0B0MGV0_GOSAR
A0A0B0MHS3_GOSAR
A0A0B0MKE8_GOSAR
A0A0B0MQD3_GOSAR
A0A0B0NFG1_GOSAR
A0A0B0NHQ6_GOSAR
A0A0B0NHU6_GOSAR
A0A0B0P5W1_GOSAR
A0A0B0PAF8_GOSAR
A0A0B0PAT5_GOSAR
A0A0B0PRZ0_GOSAR
A0A0B1NZR6_UNCNE
A0A0B1PC95_UNCNE
A0A0B2NYP7_GLYSO
A0A0B2PGK4_GLYSO
A0A0B2PMD5_GLYSO
A0A0B2PX08_GLYSO
A0A0B2Q6M0_GLYSO
A0A0B2Q7D2_GLYSO
A0A0B2QA40_GLYSO
A0A0B2QF52_GLYSO
A0A0B2QGM6_GLYSO
A0A0B2QHU8_GLYSO
A0A0B2QVQ6_GLYSO
A0A0B2RJP4_GLYSO
A0A0B2RNZ9_GLYSO
A0A0B2RQB8_GLYSO
A0A0B2RR40_GLYSO
A0A0B2RV41_GLYSO
A0A0B2SDR9_GLYSO
A0A0B2SSY8_GLYSO
A0A0B2SUQ3_GLYSO
A0A0B2UM44_9MICR
A0A0B2WKR7_9HYPO
A0A0B2WVN1_9HYPO
A0A0B4GA82_9HYPO
A0A0B4HVF9_9HYPO
A0A0B7N9R9_9FUNG
A0A0B7NC92_9FUNG
A0A0B7NE73_9FUNG
A0A0B7NE78_9FUNG
A0A0B7NLN8_9FUNG
A0A0B7NT86_9FUNG
A0A0B8T1I1_9SPHI
A0A0B8WK20_9DELT
A0A0B8YBU8_9SPHI
A0A0C1FKM6_9SPHI
A0A0C2X1D6_AMAMU
A0A0C2X2M8_AMAMU
A0A0C3B0V0_9HOMO
A0A0C3B771_9HOMO
A0A0C3BCN5_9HOMO
A0A0C3BZL2_HEBCY
A0A0C3C029_HEBCY
A0A0C3CY45_9PEZI
A0A0C3EDU5_9HOMO
A0A0C3G500_9HOMO
A0A0C3GGJ1_9HOMO
A0A0C3GQ84_9PEZI
A0A0C3IFH5_PISTI
A0A0C3JI72_PISTI
A0A0C3PC03_PHLGI
A0A0C3PWZ9_9HOMO
A0A0C3Q970_9HOMO
A0A0C3QFR9_9HOMO
A0A0C3RY09_PHLGI
A0A0C4DU39_MAGP6
A0A0C4DU40_MAGP6
A0A0C4DUL7_MAGP6
A0A0C7MSB3_9SACH
A0A0C7MSX8_9SACH
A0A0C9LWC8_9FUNG
A0A0C9LXP1_9FUNG
A0A0C9M8R4_9FUNG
A0A0C9MUG1_9FUNG
A0A0C9MVH7_9FUNG
A0A0C9MYQ9_9FUNG
A0A0C9N4H3_9FUNG
A0A0C9SXX0_PAXIN
A0A0C9T3E6_PLICR
A0A0C9TQC2_9HOMO
A0A0C9UJE1_9HOMO
A0A0C9UPS3_9HOMO
A0A0C9V3L9_9HOMO
A0A0C9VFG4_9HOMO
A0A0C9XRX5_9HOMO
A0A0C9XVV1_9AGAR
A0A0C9XZN0_9AGAR
A0A0C9YBD6_9HOMO
A0A0C9YMD0_9HOMO
A0A0D0ABU7_9HOMO
A0A0D0DV74_9HOMO
A0A0D0E7Y1_9HOMO
A0A0D0GHW0_9SPHI
A0A0D1DWT5_USTMA
A0A0D1E101_USTMA
A0A0D1XS15_9PEZI
A0A0D1Y3S9_9EURO
A0A0D1YGG3_9EURO
A0A0D1YT21_9EURO
A0A0D1ZKX9_9EURO
A0A0D1ZL04_9EURO
A0A0D1ZQ85_9EURO
A0A0D2ARG6_9PEZI
A0A0D2AXI6_9EURO
A0A0D2BFQ5_9EURO
A0A0D2CVC9_9EURO
A0A0D2CWT0_9EURO
A0A0D2D3X1_9EURO
A0A0D2DMX2_9EURO
A0A0D2E725_9EURO
A0A0D2EE38_9EURO
A0A0D2FQ43_9EURO
A0A0D2FVS7_9EURO
A0A0D2GQG8_9EURO
A0A0D2H0E9_9EURO
A0A0D2H2D7_9EURO
A0A0D2H9H3_9EURO
A0A0D2IWF4_9EURO
A0A0D2KGF2_9EURO
A0A0D2M6S6_GOSRA
A0A0D2MWG2_GOSRA
A0A0D2ND84_GOSRA
A0A0D2NEX8_GOSRA
A0A0D2NIB3_GOSRA
A0A0D2NPC6_GOSRA
A0A0D2NPD2_GOSRA
A0A0D2P9Q7_GOSRA
A0A0D2PBA8_9AGAR
A0A0D2PD50_9AGAR
A0A0D2PTJ2_GOSRA
A0A0D2PV44_GOSRA
A0A0D2PVB5_GOSRA
A0A0D2Q0U8_GOSRA
A0A0D2Q0V3_GOSRA
A0A0D2Q6I0_GOSRA
A0A0D2QH52_GOSRA
A0A0D2QLP0_GOSRA
A0A0D2QVA7_GOSRA
A0A0D2R736_GOSRA
A0A0D2RCV0_GOSRA
A0A0D2RHG8_GOSRA
A0A0D2RT12_GOSRA
A0A0D2RZR5_GOSRA
A0A0D2RZS1_GOSRA
A0A0D2S202_GOSRA
A0A0D2S240_GOSRA
A0A0D2S645_GOSRA
A0A0D2SHI4_GOSRA
A0A0D2SJD2_GOSRA
A0A0D2SUP0_GOSRA
A0A0D2TKU6_GOSRA
A0A0D2TXZ4_GOSRA
A0A0D2U0Z8_GOSRA
A0A0D2UJZ3_GOSRA
A0A0D2UNI0_GOSRA
A0A0D2UZ11_GOSRA
A0A0D2VEM0_GOSRA
A0A0D2VHR6_GOSRA
A0A0D2XIJ1_FUSO4
A0A0D2XXI2_FUSO4
A0A0D3AAA1_BRAOL
A0A0D3APL0_BRAOL
A0A0D3ARH0_BRAOL
A0A0D3BV47_BRAOL
A0A0D3CAW8_BRAOL
A0A0D3CAW9_BRAOL
A0A0D3CXX9_BRAOL
A0A0D3D1L8_BRAOL
A0A0D3DEP3_BRAOL
A0A0D3DGE9_BRAOL
A0A0D3DJ58_BRAOL
A0A0D3DR40_BRAOL
A0A0D3E379_BRAOL
A0A0D3ETM7_9ORYZ
A0A0D3EU07_9ORYZ
A0A0D3FBF6_9ORYZ
A0A0D3FFN2_9ORYZ
A0A0D3G9T2_9ORYZ
A0A0D3G9U2_9ORYZ
A0A0D3H090_9ORYZ
A0A0D3H0U2_9ORYZ
A0A0D3H673_9ORYZ
A0A0D3H730_9ORYZ
A0A0D3HU90_9ORYZ
A0A0D3LBA6_9BACT
A0A0D5YPB8_9FLAO
A0A0D7AAQ4_9AGAR
A0A0D7AIN0_9AGAR
A0A0D7BDM0_9HOMO
A0A0D7BIK1_9HOMO
A0A0D9MS27_ASPFA
A0A0D9MTY3_ASPFA
A0A0D9V5M8_9ORYZ
A0A0D9VM09_9ORYZ
A0A0D9VRE9_9ORYZ
A0A0D9WIP5_9ORYZ
A0A0D9WIQ9_9ORYZ
A0A0D9X7T6_9ORYZ
A0A0D9X8E5_9ORYZ
A0A0D9XD81_9ORYZ
A0A0D9XDG0_9ORYZ
A0A0D9YEJ3_9ORYZ
A0A0D9YEZ1_9ORYZ
A0A0D9YZH5_9ORYZ
A0A0D9Z464_9ORYZ
A0A0E0A1M7_9ORYZ
A0A0E0A1P0_9ORYZ
A0A0E0AVB3_9ORYZ
A0A0E0AW07_9ORYZ
A0A0E0B2B3_9ORYZ
A0A0E0B2L7_9ORYZ
A0A0E0B382_9ORYZ
A0A0E0JIQ7_ORYPU
A0A0E0JNK4_ORYPU
A0A0E0K644_ORYPU
A0A0E0KAR2_ORYPU
A0A0E0L4P0_ORYPU
A0A0E0L4P9_ORYPU
A0A0E0LUX9_ORYPU
A0A0E0LVE1_ORYPU
A0A0E0M0M5_ORYPU
A0A0E0M0X0_ORYPU
A0A0E0M1G4_ORYPU
A0A0E0N212_ORYRU
A0A0E0N2F8_ORYRU
A0A0E0NLZ2_ORYRU
A0A0E0NRU6_ORYRU
A0A0E0PPZ6_ORYRU
A0A0E0PQ07_ORYRU
A0A0E0QJ05_ORYRU
A0A0E0QJN6_ORYRU
A0A0E0QQN9_ORYRU
A0A0E0QQP0_ORYRU
A0A0E0QR28_ORYRU
A0A0E0QRN9_ORYRU
A0A0E0SKE0_GIBZE
A0A0E1RVG0_COCIM
A0A0E3ZH32_9BACT
A0A0E9M367_9BACT
A0A0E9NE66_9ASCO
A0A0E9NLF9_9ASCO
A0A0F0I0K0_ASPPU
A0A0F0IIP3_ASPPU
A0A0F2R8E8_9DELT
A0A0F2S925_9FIRM
A0A0F4G7T7_9PEZI
A0A0F4GIY3_9PEZI
A0A0F4XDB9_HANUV
A0A0F4YFU6_TALEM
A0A0F4Z4G0_TALEM
A0A0F4Z5L6_TALEM
A0A0F4ZA07_9PEZI
A0A0F4ZKG8_9PEZI
A0A0F7TL94_9EURO
A0A0F7TN23_9EURO
A0A0F7VD97_9EURO
A0A0F8A4E5_9HYPO
A0A0F8AWU4_CERFI
A0A0F8B0K1_CERFI
A0A0F8UX92_9EURO
A0A0F8VNL1_9EURO
A0A0F9Z848_TRIHA
A0A0F9ZKT3_TRIHA
A0A0G0KCQ9_9BACT
A0A0G1L666_9BACT
A0A0G1QQG4_9BACT
A0A0G1VAU5_9BACT
A0A0G2F239_9PEZI
A0A0G2G0D3_9PEZI
A0A0G2GLW5_9PEZI
A0A0G2GNT2_9EURO
A0A0G2HI79_9EURO
A0A0G2HVM7_9EURO
A0A0G2HW99_9PEZI
A0A0G2J9X4_9EURO
A0A0G2ZQ23_9DELT
A0A0G4EBA1_VITBC
A0A0G4EJB5_VITBC
A0A0G4IJY9_PLABS
A0A0G4IWK3_PLABS
A0A0G4IYC1_PLABS
A0A0G4N8T7_9PEZI
A0A0G4P1C0_PENCA
A0A0G4PIM6_PENCA
A0A0G4PVN1_PENCA
A0A0H1BGY2_9EURO
A0A0H1BL09_9EURO
A0A0H2RK75_9HOMO
A0A0H2S425_9HOMO
A0A0H4VV66_9BACT
A0A0H5C326_CYBJA
A0A0H5CGR1_CYBJA
A0A0J0YB24_9SPHI
A0A0J1I856_9FIRM
A0A0J6Y2W6_COCIT
A0A0J6YAX5_COCIT
A0A0J7L2L4_LASNI
A0A0J8BQ38_BETVU
A0A0J8C5G3_BETVU
A0A0J8CEY8_BETVU
A0A0J8CH07_BETVU
A0A0J8CI47_BETVU
A0A0J8CX37_BETVU
A0A0J8RA42_COCIT
A0A0J8RVY2_COCIT
A0A0J9ULE1_FUSO4
A0A0J9UPJ3_FUSO4
A0A0K6GE90_9HOMO
A0A0K8LC12_9EURO
A0A0K8LRC7_9EURO
A0A0K9P4X6_ZOSMR
A0A0K9P8Y5_ZOSMR
A0A0K9PAG2_ZOSMR
A0A0K9PBY3_ZOSMR
A0A0K9PDN0_ZOSMR
A0A0K9PF86_ZOSMR
A0A0K9Q4K4_ZOSMR
A0A0K9Q9N0_SPIOL
A0A0K9QGN1_SPIOL
A0A0K9QGS8_SPIOL
A0A0K9QIL7_SPIOL
A0A0K9QJI2_SPIOL
A0A0K9RBC5_SPIOL
A0A0K9RFM2_SPIOL
A0A0K9RGB1_SPIOL
A0A0K9RKW2_SPIOL
A0A0L0BYR6_LUCCU
A0A0L0C9U2_LUCCU
A0A0L0H6P3_SPIPN
A0A0L0HCZ1_SPIPN
A0A0L0HMM4_SPIPN
A0A0L0N4U8_9HYPO
A0A0L0N7H3_9HYPO
A0A0L0P516_9ASCO
A0A0L0RUS4_ALLMA
A0A0L0SN02_ALLMA
A0A0L0SN15_ALLMA
A0A0L0SR85_ALLMA
A0A0L0TB48_ALLMA
A0A0L0TD15_ALLMA
A0A0L0V926_9BASI
A0A0L1HSZ7_9PLEO
A0A0L1HW92_9PLEO
A0A0L1IV06_ASPNO
A0A0L1IV57_ASPNO
A0A0L1J8F7_ASPNO
A0A0L6UJR9_9BASI
A0A0L6WAU6_9AGAR
A0A0L6WE24_9AGAR
A0A0L7RFM2_9HYME
A0A0L9SJT0_9HYPO
A0A0L9TCL1_PHAAN
A0A0L9TDC2_PHAAN
A0A0L9U0H3_PHAAN
A0A0L9UBQ7_PHAAN
A0A0L9USZ4_PHAAN
A0A0L9UUM5_PHAAN
A0A0L9V3C3_PHAAN
A0A0L9V5W5_PHAAN
A0A0M0LR83_9EUKA
A0A0M2M3X6_9MICO
A0A0M2XW43_9SPHI
A0A0M8M8U3_9FLAO
A0A0M8MW53_9BASI
A0A0M8N1G1_9HYPO
A0A0M8PDP0_9EURO
A0A0M9EU71_9HYPO
A0A0M9VPM6_9BASI
A0A0M9VXL8_9HYPO
A0A0M9WG97_9EURO
A0A0M9WHS3_9EURO
A0A0N1HC81_9EURO
A0A0N1I975_PAPMA
A0A0N8W899_9BACT
A0A0P0CVK0_9BACT
A0A0P0NF03_9SPHI
A0A0P0V7R7_ORYSJ
A0A0P0VQK2_ORYSJ
A0A0P1A8Y1_9STRA
A0A0P1AKT3_9STRA
A0A0P1APR7_9STRA
A0A0P1B177_9STRA
A0A0P1BQD3_9BASI
A0A0P1BQJ7_9BASI
A0A0P4U2D0_ROSNE
A0A0P5DXD3_9CRUS
A0A0P7AAQ1_9HYPO
A0A0P7B1S9_9FLAO
A0A0P7BAV4_9BACT
A0A0P7BI13_9HYPO
A0A0P7XE15_9BACT
A0A0P8CCU2_9EURY
A0A0P9EQM2_RHOGW
A0A0Q1DJ28_9FLAO
A0A0Q1G1R4_9DELT
A0A0Q3VWB3_SETIT
A0A0Q4H372_9MICO
A0A0Q5TDW8_9BACT
A0A0Q5U2V5_9SPHI
A0A0Q6XVI0_9MICO
A0A0Q7UAH0_9MICO
A0A0Q8CBL0_9MICO
A0A0Q9JHK3_9MICO
A0A0Q9ZAW9_9FLAO
A0A0R3NZI0_DROPS
A0A0S1SA91_9FLAO
A0A0S2I406_9BACT
A0A0S3QTI8_9AQUI
A0A0S6XD24_9FUNG
A0A0S7DPU0_9EURO
A0A0S7DW89_9EURO
A0A0S7YHA4_9BACT
A0A0S7YXN4_9GAMM
A0A0S7ZI86_9SPIR
A0A0S8E652_9BACT
A0A0S8FVX3_9BACT
A0A0S8GNV0_9BACT
A0A0S8HN53_9BACE
A0A0S8HSZ5_9BACE
A0A0S8I0N9_9BACT
A0A0S8ITP4_9BACT
A0A0S8JNL4_9BACE
A0A0S8KPU6_9BACE
A0A0S8KTK0_9BACT
A0A0T6BDN0_9SCAR
A0A0U1LJW7_9EURO
A0A0U1M366_9EURO
A0A0U3K2U4_9BACT
A0A0U5CBI3_9EURO
A0A0U5GMG6_9EURO
A0A0V1QZD3_9FLAO
A0A0W0F4Y8_9AGAR
A0A0W0F4Z3_9AGAR
A0A0W4ZH40_PNECA
A0A0W4ZL30_PNEJI
A0A0W7VDK6_9HYPO
A0A0W7W3G3_9HYPO
A0A0W8C1B2_PHYNI
A0A0W8CG38_PHYNI
A0A0W8DX06_PHYNI
A0A0W8EAY4_9BACT
A0A0Y0NZK7_9MICO
A0A100IP50_ASPNG
A0A101GWW6_9BACT
A0A101HYS2_9BACT
A0A101I309_9BACT
A0A101IP50_9EURY
A0A101MES3_9EURO
A0A101MI67_9EURO
A0A101WU52_9CREN
A0A105TSB0_9FLAO
A0A117DY38_ASPNG
A0A117NQF3_9EURO
A0A120E5R4_9BASI
A0A124FNU0_9ACTN
A0A126P808_9BACT
A0A127AQW4_9DELT
A0A127B5N3_9BACT
A0A127VH12_9SPHI
A0A135L895_PENPA
A0A135LF69_PENPA
A0A135LKA1_PENPA
A0A135RPS4_9PEZI
A0A135RQJ0_9PEZI
A0A135RV61_9PEZI
A0A135TVX0_9PEZI
A0A136IYX3_9PEZI
A0A136JFY0_9PEZI
A0A137PAE1_CONC2
A0A137Q7M7_9AGAR
A0A137Q9Z9_9AGAR
A0A139AJY8_GONPR
A0A139HFF9_9PEZI
A0A139HNM1_9PEZI
A0A139ISU5_9PEZI
A0A139ITR1_9PEZI
A0A139WIW2_TRICA
A0A147ES18_9MICO
A0A150AEL2_9BACT
A0A150USM1_9PEZI
A0A150VK09_9PEZI
A0A150WJP3_BDEBC
A0A151GG89_9HYPO
A0A151GY90_9HYPO
A0A151REI1_CAJCA
A0A151S1X1_CAJCA
A0A151S5E4_CAJCA
A0A151S9A4_CAJCA
A0A151SNC7_CAJCA
A0A151SQY8_CAJCA
A0A151TGL2_CAJCA
A0A151TL18_CAJCA
A0A151TPM1_CAJCA
A0A151U764_CAJCA
A0A151UH64_CAJCA
A0A151V521_HYPMA
A0A151VP11_HYPMA
A0A151WYT2_9HYME
A0A151ZB80_9MYCE
A0A152A0U3_9MYCE
A0A152A6R3_9MYCE
A0A158NX63_ATTCE
A0A161VFT1_9PEZI
A0A161VTR0_9PEZI
A0A161XEX2_DAUCA
A0A162G073_9MICO
A0A162JRC1_9HYPO
A0A162MT82_MUCCL
A0A162QBR8_MUCCL
A0A162UD31_PHYB8
A0A163B688_DIDRA
A0A163CKM8_9FLAO
A0A163K5G5_DIDRA
A0A164KV13_9CRUS
A0A164Q3K0_9HOMO
A0A164XQX2_9HOMO
A0A164ZJ57_DAUCA
A0A165A8H3_9CRUS
A0A165D7K8_EXIGL
A0A165DNA0_9APHY
A0A165EH20_9APHY
A0A165G555_9PEZI
A0A165GKT7_9BASI
A0A165IP64_EXIGL
A0A165ITN6_9BASI
A0A165K269_9PEZI
A0A165LQ18_EXIGL
A0A165Q1N0_9HOMO
A0A165Q6V9_9APHY
A0A165QFY7_9APHY
A0A165S9S7_9HOMO
A0A165YGR0_9HOMO
A0A165YXD7_DAUCA
A0A166AC23_DAUCA
A0A166AF02_DAUCA
A0A166AJ75_9HOMO
A0A166CQS0_9HOMO
A0A166CUC3_9HOMO
A0A166FM41_9HOMO
A0A166HFS9_9HOMO
A0A166XHE3_9PEZI
A0A166Z1W1_9PEZI
A0A167DKU9_9HYPO
A0A167K458_9BASI
A0A167K5G3_PHYB8
A0A167L5P7_PHYB8
A0A167NBJ2_9BASI
A0A167PG84_PHYB8
A0A167SRJ9_9PEZI
A0A167UNY5_9PEZI
A0A168GQT6_CORDF
A0A168HIB0_MUCCL
A0A168JKS5_MUCCL
A0A168K4Q0_MUCCL
A0A168KIF6_MUCCL
A0A168M776_MUCCL
A0A168M8P9_MUCCL
A0A172U0V0_9BACT
A0A172U292_9BACT
A0A172ZJP8_9BACL
A0A175Y9X4_DAUCA
A0A175Y9Z5_DAUCA
A0A175YA08_DAUCA
A0A175YAJ5_DAUCA
A0A175YB80_DAUCA
A0A175YBI9_DAUCA
A0A175YBN3_DAUCA
A0A175YGB1_DAUCA
A0A175YL10_DAUCA
A0A176WC08_MARPO
A0A176WKJ3_MARPO
A0A177C078_9PLEO
A0A177CWG9_9PLEO
A0A177DB13_ALTAL
A0A177DPZ8_ALTAL
A0A177WWS4_BATDE
A0A177WY68_BATDE
A0A178AU25_9PLEO
A0A178BAE6_9PLEO
A0A178E7B6_9PLEO
A0A178ECV8_9PLEO
A0A180ERK6_9BACT
A0A180G883_PUCT1
A0A194PU34_PAPXU
A0A194X4K8_9HELO
A0A194XQR2_9HELO
A0A1B6QCD3_SORBI
A0B7B4_METTP
A0M070_GRAFK
A1CD81_ASPCL
A1CEQ6_ASPCL
A1CJ39_ASPCL
A1D8D9_NEOFI
A1DC58_NEOFI
A1DFI2_NEOFI
A1ZY75_9BACT
A2QPA0_ASPNC
A2QY17_ASPNC
A2R191_ASPNC
A2XAF4_ORYSI
A2Y6K5_ORYSI
A2YVQ0_ORYSI
A3BZ14_ORYSJ
A3CXN9_METMJ
A3HXI5_9BACT
A3LWA1_PICST
A3LXL1_PICST
A3XLT8_LEEBM
A4AQA7_MARSH
A4CNN1_ROBBH
A4RR08_OSTLU
A4S5V4_OSTLU
A5AY88_VITVI
A5DDQ2_PICGU
A5DM20_PICGU
A5DW15_LODEL
A5XCK6_DROSI
A6E8V9_9SPHI
A6L5C4_BACV8
A6LIU3_PARD8
A6MIZ0_SOLLC
A6R1H3_AJECN
A6R7W5_AJECN
A7F0T6_SCLS1
A7F5D8_SCLS1
A7HER2_ANADF
A7TGY8_VANPO
A8ISC5_CHLRE
A8NBB7_COPC7
A8NJX7_COPC7
A8PX50_MALGO
A8Q636_MALGO
A9GMF0_SORC5
A9GUN2_SORC5
A9SHT9_PHYPA
A9SI19_PHYPA
A9SKN7_PHYPA
A9STD8_PHYPA
A9T250_PHYPA
A9TIV2_PHYPA
A9ZSX8_SOLLC
B0D6Z9_LACBS
B0DNQ5_LACBS
B0SM68_LEPBP
B0WQL4_CULQU
B2VTT7_PYRTR
B2VZM8_PYRTR
B3MU44_DROAN
B4GPW1_DROPE
B4I383_DROSE
B4JQE0_DROGR
B4KES5_DROMO
B4MDR9_DROVI
B4MZQ2_DROWI
B6HCM9_PENRW
B6HEX8_PENRW
B6HG46_PENRW
B6HN63_PENRW
B6JXI8_SCHJY
B6JXP1_SCHJY
B6JXW5_SCHJY
B6JYI5_SCHJY
B6JZ38_SCHJY
B6Q8N4_TALMQ
B6QLI7_TALMQ
B6QTK7_TALMQ
B7G836_PHATC
B8A908_ORYSI
B8A9F5_ORYSI
B8AJN7_ORYSI
B8AZZ8_ORYSI
B8BAS6_ORYSI
B8BF02_ORYSI
B8BF84_ORYSI
B8BR66_THAPS
B8BUY1_THAPS
B8BYN3_THAPS
B8LZF8_TALSN
B8MGW5_TALSN
B8MNN4_TALSN
B8N0C3_ASPFN
B8NFN6_ASPFN
B8NV78_ASPFN
B9GZA1_POPTR
B9H2B9_POPTR
B9H2E7_POPTR
B9HBP3_POPTR
B9HJI1_POPTR
B9HVT8_POPTR
B9I078_POPTR
B9I1H4_POPTR
B9I381_POPTR
B9IEP7_POPTR
B9IM50_POPTR
B9RB53_RICCO
B9S4L7_RICCO
B9S8D6_RICCO
B9S8H7_RICCO
B9SZ18_RICCO
B9T4K9_RICCO
C0NJ13_AJECG
C0NWP8_AJECG
C0PDN0_MAIZE
C0PFQ0_MAIZE
C1EAZ1_MICCC
C1FDC7_MICCC
C1FZD8_PARBD
C1H7G2_PARBA
C1MH91_MICPC
C1MLB4_MICPC
C4JWJ4_UNCRE
C4K029_UNCRE
C4QV36_KOMPG
C4R1L5_KOMPG
C4Y6A1_CLAL4
C4Y7A3_CLAL4
C5DDX2_LACTC
C5E0K5_ZYGRC
C5E0Q5_ZYGRC
C5E2T4_LACTC
C5FZZ6_ARTOC
C5GMB3_AJEDR
C5GQX3_AJEDR
C5KFL4_PERM5
C5KRL9_PERM5
C5KWA5_PERM5
C5LVB9_PERM5
C5LYK8_PERM5
C5M570_CANTT
C5MFE7_CANTT
C5WSM2_SORBI
C5XBE8_SORBI
C5XJ13_SORBI
C5XK41_SORBI
C5XUC4_SORBI
C5YKV9_SORBI
C5YLP6_SORBI
C5Z0Z7_SORBI
C5Z1A2_SORBI
C6HBK9_AJECH
C6W433_DYAFD
C6XY15_PEDHD
C7MDU5_BRAFD
C7PDY3_CHIPD
C7Z617_NECH7
C7ZL49_NECH7
C8V414_EMENI
C8VHC8_EMENI
C8WIJ2_EGGLE
C8X9Y9_NAKMY
C9SRG0_VERA1
D0LHA0_HALO1
D0MUA4_PHYIT
D0MW02_PHYIT
D0NBJ6_PHYIT
D0NRZ0_PHYIT
D0P2X4_PHYIT
D0P4S2_PHYIT
D1BZ58_XYLCX
D1PXR3_9BACT
D2A2U8_TRICA
D2KLI5_MAIZE
D2QQI9_SPILD
D2REU5_ARCPA
D3B4K1_POLPA
D3BJQ7_POLPA
D3BPP7_POLPA
D3DHC0_HYDTT
D4AXJ6_ARTBC
D4B1Y8_ARTBC
D4YJV0_9MICO
D5BE24_ZUNPS
D5GC38_TUBMM
D5GPP5_TUBMM
D7KEK8_ARALL
D7KG32_ARALL
D7KNJ9_ARALL
D7KVC5_ARALL
D7KVS8_ARALL
D7KXB9_ARALL
D7KY01_ARALL
D7L0A4_ARALL
D7MDE9_ARALL
D7MEE4_ARALL
D7VQ81_9SPHI
D8LVL9_BLAHO
D8M2B9_BLAHO
D8Q7J0_SCHCM
D8QHQ3_SCHCM
D8QWY1_SELML
D8RGT1_SELML
D8SIL7_SELML
D8T0H9_SELML
D8T2E5_SELML
D8TII1_VOLCA
D9Q1L4_ACIS3
E0W3W6_PEDHC
E1ZEB6_CHLVA
E1ZRL7_CHLVA
E2ANA9_CAMFO
E2LCX2_MONPE
E3KSZ3_PUCGT
E3Q9A1_COLGM
E3QSP9_COLGM
E3RGV8_PYRTT
E3S3Q7_PYRTT
E4TNT4_MARTH
E4UX39_ARTGP
E4UX86_ARTGP
E4ZZI5_LEPMJ
E5AFC4_LEPMJ
E6X716_CELAD
E6ZV74_SPORE
E7A2E1_SPORE
E7KG65_YEASA
E7NL76_YEASO
E7QIN6_YEASZ
E7QIV4_YEASZ
E9DA81_COCPS
E9DGU4_COCPS
E9E3U4_METAQ
E9EH74_METAQ
E9F6N4_METRA
E9FCA6_METRA
E9FQP7_DAPPU
E9FX30_DAPPU
E9GKQ2_DAPPU
E9IVX3_SOLIN
F0RIL3_CELLC
F0S9I1_PSESL
F0T0M1_SYNGF
F0UAG7_AJEC8
F0UBU9_AJEC8
F0XEK0_GROCL
F0XQR8_GROCL
F0Y2I9_AURAN
F0Y4H1_AURAN
F0Y8C5_AURAN
F0YFX7_AURAN
F0ZH29_DICPU
F0ZJS2_DICPU
F0ZS42_DICPU
F2CWL4_HORVD
F2DGV1_HORVD
F2DIE3_HORVD
F2DQH1_HORVD
F2PHH3_TRIEC
F2PKY1_TRIEC
F2SHR3_TRIRC
F2SHV3_TRIRC
F4CES2_SPHS2
F4L394_HALH1
F4P943_BATDJ
F4P9D1_BATDJ
F4PGG1_DICFS
F4PIF2_DICFS
F4PLU8_DICFS
F4RAX3_MELLP
F4WQ53_ACREC
F5ITG4_9PORP
F5J165_9PORP
F6H2K5_VITVI
F6H533_VITVI
F6HMB8_VITVI
F6HME5_VITVI
F6HPM7_VITVI
F6HQG2_VITVI
F6HT67_VITVI
F7UV19_EEGSY
F7VQX7_SORMK
F8A880_THEID
F8C485_THEGP
F8PL29_SERL3
F8QGB3_SERL3
F8X1I6_9PORP
F9FCJ1_FUSOF
F9FPH3_FUSOF
F9XED1_ZYMTI
F9XF13_ZYMTI
G0IWF7_CYCMS
G0L077_ZOBGA
G0RBY5_HYPJQ
G0RKF1_HYPJQ
G0SBC0_CHATD
G0SC30_CHATD
G0VA21_NAUCC
G0VB60_NAUCC
G0W3Y2_NAUDC
G0WAT9_NAUDC
G1X926_ARTOA
G1XKX4_ARTOA
G2G1E1_9FIRM
G2PR30_MURRD
G2Q4Z8_MYCTT
G2QIP9_MYCTT
G2R614_THITE
G2RCP9_THITE
G2WVE0_VERDV
G2WX74_VERDV
G2XN00_BOTF4
G3AFE8_SPAPN
G3ALU6_SPAPN
G3BCQ7_CANTC
G3BDG2_CANTC
G3J3I2_CORMM
G3JL55_CORMM
G3XPQ0_ASPNA
G3XZG1_ASPNA
G3YC18_ASPNA
G4N8C1_MAGO7
G4NFU6_MAGO7
G4T575_SERID
G4TUU4_SERID
G4U8U6_NEUT9
G4V072_NEUT9
G4YLF9_PHYSP
G4ZA32_PHYSP
G4ZAG2_PHYSP
G5A5E2_PHYSP
G5AHT3_PHYSP
G5AHT6_PHYSP
G6CRS3_DANPL
G7E3H1_MIXOS
G7JCN5_MEDTR
G7JEA0_MEDTR
G7L802_MEDTR
G7LBG6_MEDTR
G7XEH2_ASPKW
G7XFK9_ASPKW
G7XRT6_ASPKW
G8B8P9_CANPC
G8BN17_TETPH
G8BXC7_TETPH
G8JPD3_ERECY
G8THV7_NIAKG
G8XR07_GOSAR
G8YD61_PICSO
G8YFL4_PICSO
G8YLA5_PICSO
G8YNN5_PICSO
G8ZNL9_TORDC
G8ZPK0_TORDC
G9MKB7_HYPVG
G9N5U6_HYPVG
G9NHQ6_HYPAI
G9PB45_HYPAI
H0EYY0_GLAL7
H1VGX9_COLHI
H1YDR2_9SPHI
H2AQM2_KAZAF
H2ASA7_KAZAF
H2ATW5_KAZAF
H2BWC2_9FLAO
H2CJR9_9LEPT
H3GDY3_PHYRM
H3GTK8_PHYRM
H3H2B1_PHYRM
H6BMJ4_EXODN
H6BXD6_EXODN
H8KQW5_SOLCM
H8MPA8_CORCM
H9J6P0_BOMMO
H9UID0_SPIAZ
I0GJ60_CALEA
I0IFH7_PHYMF
I0K9J4_9BACT
I0XWQ6_9LEPT
I0YU70_COCSC
I0ZAK5_COCSC
I1C9R8_RHIO9
I1CDF5_RHIO9
I1CIY9_RHIO9
I1CN52_RHIO9
I1CNT3_RHIO9
I1H7W5_BRADI
I1HHJ6_BRADI
I1HHK3_BRADI
I1HRK4_BRADI
I1I713_BRADI
I1I714_BRADI
I1I7H9_BRADI
I1IDC6_BRADI
I1IDC7_BRADI
I1IPY3_BRADI
I1IU17_BRADI
I1JC14_SOYBN
I1JDI7_SOYBN
I1KCI1_SOYBN
I1KEL5_SOYBN
I1KSJ3_SOYBN
I1KXI0_SOYBN
I1LET3_SOYBN
I1LSH8_SOYBN
I1LVA6_SOYBN
I1LVV3_SOYBN
I1M2V8_SOYBN
I1M2V9_SOYBN
I1MSV8_SOYBN
I1MSV9_SOYBN
I1N1F3_SOYBN
I1NFN9_SOYBN
I1NRP3_ORYGL
I1P514_ORYGL
I1P923_ORYGL
I1PXA5_ORYGL
I1PXB6_ORYGL
I1QIM9_ORYGL
I1QJ36_ORYGL
I1QNH9_ORYGL
I1QNR3_ORYGL
I1QP39_ORYGL
I1QRM8_ORYGL
I1RNV5_GIBZE
I1RUM7_GIBZE
I2FYF6_USTH4
I2GGI4_9BACT
I2GYE5_TETBL
I2H1C3_TETBL
I2H692_TETBL
I3CB18_9FLAO
I4B187_TURPD
I4BY26_ANAMD
I4YBG4_WALMC
I6NDZ9_ERECY
I7LMM2_METBM
J0V7I1_9BACT
J3KKI8_COCIM
J3L424_ORYBR
J3LHV7_ORYBR
J3LLI9_ORYBR
J3M8W9_ORYBR
J3M8X7_ORYBR
J3MSZ7_ORYBR
J3MTG3_ORYBR
J3MX30_ORYBR
J3MX80_ORYBR
J3NVH3_GAGT3
J3P6V7_GAGT3
J4I2Y6_9APHY
J5JTA4_BEAB2
J5KA62_BEAB2
J5PL92_SACK1
J6EBW6_SACK1
J7RB70_KAZNA
J7S1B7_KAZNA
J8LPY8_SACAR
J8Q1F8_SACAR
J9DUB4_EDHAE
J9HWG4_9SPIT
J9JJR9_ACYPI
J9K0B1_ACYPI
J9K2L1_ACYPI
K0K7V2_WICCF
K0KQP7_WICCF
K0RRY4_THAOC
K1LBV1_9BACT
K1WR93_MARBU
K1XWZ9_MARBU
K2Q678_9FLAO
K2R636_MACPH
K2SCS2_MACPH
K3UNA0_FUSPC
K3VKN6_FUSPC
K3W4W4_PYTUL
K3W821_PYTUL
K3W8D4_PYTUL
K3WI94_PYTUL
K3XEC1_SETIT
K3XEE5_SETIT
K3YG75_SETIT
K3YGB4_SETIT
K3YGD4_SETIT
K3YZ17_SETIT
K3Z3I5_SETIT
K3ZQM4_SETIT
K3ZRC4_SETIT
K3ZRW5_SETIT
K4A5Q7_SETIT
K4A6F8_SETIT
K4A6L5_SETIT
K4AS88_SOLLC
K4B8D5_SOLLC
K4B8I9_SOLLC
K4BR37_SOLLC
K4BWA2_SOLLC
K4CG69_SOLLC
K4CN26_SOLLC
K4CXX2_SOLLC
K4IE03_PSYTT
K5URC2_PHACS
K5VLQ8_AGABU
K5X0K2_AGABU
K5X4A6_PHACS
K7IWD1_NASVI
K7K1I3_SOYBN
K7KKV7_SOYBN
K7KKV9_SOYBN
K7KMP2_SOYBN
K7KQK7_SOYBN
K7L2B3_SOYBN
K7LWK0_SOYBN
K7LWK2_SOYBN
K7MCQ5_SOYBN
K7TVY0_MAIZE
K7UDD5_MAIZE
K7V0H0_MAIZE
K7V516_MAIZE
K7V9A6_MAIZE
K8YXH8_NANGC
K9FMS9_PEND2
K9GPU6_PEND2
K9GYX3_PEND2
L0FWI8_ECHVK
L0PAR8_PNEJ8
L1JHK2_GUITH
L1JXG6_GUITH
L2GEF5_COLGN
L2GMJ6_VITCO
L2GUZ2_VAVCU
L7JZ36_TRAHO
L7N6C5_USTH4
L8FMK8_PSED2
L8FT67_PSED2
L8GYU8_ACACA
L8H069_ACACA
L8H469_ACACA
L8JHF7_9BACT
M0RI44_MUSAM
M0RKV1_MUSAM
M0SBW1_MUSAM
M0T720_MUSAM
M0TAA6_MUSAM
M0TI18_MUSAM
M0TT08_MUSAM
M0TU80_MUSAM
M0TXS2_MUSAM
M0TXT3_MUSAM
M0V5I3_HORVD
M0V5I4_HORVD
M0V5I5_HORVD
M0WYZ6_HORVD
M0XM15_HORVD
M0XNV4_HORVD
M0XNV5_HORVD
M0Y9H2_HORVD
M0Y9H3_HORVD
M0Y9H4_HORVD
M0YSV3_HORVD
M0YSV4_HORVD
M0YSV5_HORVD
M0ZCG0_HORVD
M0ZY68_SOLTU
M0ZY69_SOLTU
M1APL3_SOLTU
M1BGA0_SOLTU
M1BGA1_SOLTU
M1BHB8_SOLTU
M1C305_SOLTU
M1C306_SOLTU
M1C7U4_SOLTU
M1CMF5_SOLTU
M1CMF6_SOLTU
M1CRP6_SOLTU
M1V9E3_CYAM1
M1WGA8_CLAP2
M1WGN1_CLAP2
M2MXE4_BAUCO
M2N915_BAUCO
M2QUC7_CERS8
M2R9E3_CERS8
M2SZ23_COCSN
M2T078_COCH5
M2TBY6_COCSN
M2UUQ1_COCH5
M2WAB8_GALSU
M2XRH8_GALSU
M2Y1U7_GALSU
M2Y3Y8_GALSU
M2YK15_DOTSN
M2YQW3_PSEFD
M3A8Q8_PSEFD
M3AZH1_SPHMS
M3D0A4_SPHMS
M3HHS2_CANMX
M3IS90_CANMX
M4B3G5_HYAAE
M4BDC5_HYAAE
M4BUY8_HYAAE
M4CIM0_BRARP
M4CUL1_BRARP
M4CVW9_BRARP
M4D832_BRARP
M4DIK1_BRARP
M4DN01_BRARP
M4DRA0_BRARP
M4EB51_BRARP
M4EB52_BRARP
M4EPD1_BRARP
M4ERU9_BRARP
M4F1V2_BRARP
M4FBT2_BRARP
M5E5A8_MALS4
M5E5I8_MALS4
M5G2L9_DACPD
M5G3I5_DACPD
M5WE38_PRUPE
M5WR99_PRUPE
M5X2R2_PRUPE
M5X3Q9_PRUPE
M5X9L2_PRUPE
M5XXK2_PRUPE
M5XXP1_PRUPE
M5Y1S3_PRUPE
M7N0U1_9BACT
M7NMG2_PNEMU
M7NUK8_PNEMU
M7SWR9_EUTLA
M7T2V6_EUTLA
M7U1N9_BOTF1
M7UEU5_BOTF1
M7XV41_RHOT1
M7Z5A5_TRIUA
M7ZBX6_TRIUA
M7ZJ34_TRIUA
M7ZYF7_TRIUA
M8AIN7_TRIUA
M8AU00_TRIUA
M9LLX0_PSEA3
M9MEC4_PSEA3
N1J9C0_BLUG1
N1JAA1_BLUG1
N1PJI1_DOTSN
N1R9U9_FUSC4
N4TIJ3_FUSC1
N4TQP6_FUSC1
N4UZR7_COLOR
N4V4B0_COLOR
Q01GJ2_OSTTA
Q09CH7_STIAD
Q0CBG4_ASPTN
Q0CPV7_ASPTN
Q0DTU6_ORYSJ
Q0UXZ5_PHANO
Q0UZR7_PHANO
Q11Y26_CYTH3
Q176D3_AEDAE
Q1DD22_MYXXD
Q29LJ1_DROPS
Q2HEX5_CHAGB
Q2HHZ9_CHAGB
Q2IN41_ANADE
Q2U583_ASPOR
Q2UDZ5_ASPOR
Q2UPS2_ASPOR
Q4C3D6_CROWT
Q4WG65_ASPFU
Q4WHV9_ASPFU
Q4WWF5_ASPFU
Q5A5Q1_CANAL
Q5AI14_CANAL
Q5JNJ1_ORYSJ
Q6BI96_DEBHA
Q6BMC0_DEBHA
Q6C3Z3_YARLI
Q6C939_YARLI
Q6CNN2_KLULA
Q6CNT2_KLULA
Q6ERD9_ORYSJ
Q6FP57_CANGA
Q6FS95_CANGA
Q6FT52_CANGA
Q6Z548_ORYSJ
Q6ZCH2_ORYSJ
Q6ZCH3_ORYSJ
Q74ZR6_ASHGO
Q756I5_ASHGO
Q75II7_ORYSJ
Q7Q455_ANOGA
Q7RX47_NEUCR
Q7SFT8_NEUCR
Q8ZXI3_PYRAE
Q9AX07_ORYSJ
Q9Y119_DROME
R0F331_9BRAS
R0G326_9BRAS
R0GCG4_9BRAS
R0GCP6_9BRAS
R0GCW6_9BRAS
R0GUQ2_9BRAS
R0I675_9BRAS
R0I9V6_9BRAS
R0IB29_9BRAS
R0IQX6_9BRAS
R0JTK6_SETT2
R0K8Z8_SETT2
R1CZW7_EMIHU
R1E8K8_BOTPV
R1G3A4_EMIHU
R1GT31_BOTPV
R4XJI0_TAPDE
R5I5C7_9PORP
R5J399_9BACE
R5NZ66_9BACT
R5UZI9_9BACT
R5V117_9BACE
R5YZX8_9BACE
R7DD80_9PORP
R7SFX9_FOMME
R7SKW3_DICSQ
R7ST51_DICSQ
R7YST5_CONA1
R7ZNU5_9BACT
R8BCX5_TOGMI
R8BDF3_TOGMI
R9AIJ6_WALI9
R9GTF8_9SPHI
R9P6E6_PSEHS
R9PBD1_PSEHS
S0DM60_GIBF5
S0E447_GIBF5
S2IYZ5_MUCC1
S2J1U0_MUCC1
S2JCE4_MUCC1
S2JNQ1_MUCC1
S2JPN9_MUCC1
S2JRW8_MUCC1
S2JYF4_MUCC1
S2K0I7_MUCC1
S3BUY9_OPHP1
S3C276_OPHP1
S3CTW5_GLAL2
S3D5P5_GLAL2
S3XYM6_9MICO
S4XHS7_SORCE
S4XKV6_SORCE
S6E739_ZYGB2
S6ESP4_ZYGB2
S7RDU1_GLOTA
S7RMD4_GLOTA
S7VRZ0_9FLAO
S7WCC2_SPRLO
S7Z607_PENO1
S7Z8Q1_PENO1
S8AJP6_DACHA
S8AVJ5_PENO1
S8AXK9_DACHA
S8BXE8_9LAMI
S8CR93_9LAMI
S8DZ25_9LAMI
S8DZ55_FOMPI
S8E507_9LAMI
S8E5V1_9LAMI
S8FA39_FOMPI
S9Q110_9DELT
S9VWM7_SCHCR
S9VZZ7_SCHCR
S9X7Q7_SCHCR
S9XCA4_SCHCR
T0M6K7_COLGC
T0QJ75_9STRA
T0S1Y8_9STRA
T1HG38_RHOPR
T1IFX2_RHOPR
T1IGN6_RHOPR
T2KNW9_9FLAO
T5AN09_OPHSC
TPP1_SCHPO
TPP_ENCCU
TPS10_ARATH
TPS11_ARATH
TPS1_ARATH
TPS2_ARATH
TPS2_SCHPO
TPS2_YEAST
TPS3_ARATH
TPS3_YEAST
TPS4_ARATH
TPS5_ARATH
TPS6_ARATH
TPS7_ARATH
TPS8_ARATH
TPS9_ARATH
TPSA_DICDI
TPSB_DICDI
TPSP_THETK
TPSX_SCHPO
TPSY_SCHPO
TSL1_YEAST
U1GKA9_ENDPU
U1HYJ7_ENDPU
U2J3Q3_9SPHI
U4L870_PYROM
U4LXJ3_PYROM
U5CZC8_AMBTC
U5DD50_AMBTC
U5G1I9_POPTR
U5GN11_POPTR
U5GW69_POPTR
U5HEN0_USTV1
U6KIL0_EIMTE
U6N0I9_9EIME
U7PIJ2_SPOS1
U7PYV0_SPOS1
U9TCW7_RHIID
V2WX42_MONRO
V2Y3F8_MONRO
V4JVM8_EUTSA
V4K8B2_EUTSA
V4KBL8_EUTSA
V4KBM9_EUTSA
V4KY64_EUTSA
V4LJ87_EUTSA
V4MAI3_EUTSA
V4MJP7_EUTSA
V4MRK4_EUTSA
V4MTH3_EUTSA
V4P4Z0_EUTSA
V4T3P6_9ROSI
V4T8Y1_9ROSI
V4TJB8_9ROSI
V4TMV7_9ROSI
V4TQ73_9ROSI
V4U616_9ROSI
V4UF74_9ROSI
V4UQV8_9ROSI
V4W951_9ROSI
V4WIY7_9ROSI
V5FRC8_BYSSN
V5FSG0_BYSSN
V5GG59_KALBG
V5GIT4_KALBG
V5I0L0_BYSSN
V5RWF4_9BACT
V7AHT6_PHAVU
V7AMG8_PHAVU
V7AWY3_PHAVU
V7BAV4_PHAVU
V7BY55_PHAVU
V7C511_PHAVU
V7C8G7_PHAVU
V7C9K3_PHAVU
V7CDN5_PHAVU
V7CKK9_PHAVU
V7CKM7_PHAVU
V7CMX7_PHAVU
V9E6I6_PHYPR
V9ER42_PHYPR
V9EV34_PHYPR
V9FZ53_PHYPR
V9FZ79_PHYPR
V9FZJ1_PHYPR
V9G0C0_PHYPR
V9G0P5_PHYPR
W0JIJ1_DESAE
W0JWF7_9EURY
W1NFB4_AMBTC
W1PBR9_AMBTC
W1PVQ2_AMBTC
W1Q9Q3_OGAPD
W1QGZ2_OGAPD
W2Q044_PHYPN
W2Q0D9_PHYPN
W2Q2R7_PHYPN
W2QVM6_PHYPN
W2R5Y4_PHYPN
W2RFV6_PHYPN
W2RFZ3_PHYPN
W2RI11_PHYPN
W2RI25_PHYPN
W2RJP2_PHYPN
W2RRL9_9EURO
W2SBY1_9EURO
W2UPW0_9FLAO
W2YCA0_PHYPR
W2YV31_PHYPR
W2Z156_PHYPR
W2Z206_PHYPR
W2Z449_PHYPR
W3A380_PHYPR
W3A483_PHYPR
W3A5N5_PHYPR
W3A5R7_PHYPR
W3A7L8_PHYPR
W3WP17_9PEZI
W3XNW6_9PEZI
W4FW54_9STRA
W4FW58_9STRA
W4FW99_9STRA
W4FXS4_9STRA
W4FXS9_9STRA
W4FY92_9STRA
W4FY97_9STRA
W4FYK0_9STRA
W4FYK4_9STRA
W4HBT0_9STRA
W4JXL6_9HOMO
W4K1V0_9HOMO
W4LRD6_9BACT
W4MG92_9BACT
W4ZNV1_WHEAT
W4ZYP1_WHEAT
W5A0U9_WHEAT
W5A2Q3_WHEAT
W5AC84_WHEAT
W5AD77_WHEAT
W5AEK6_WHEAT
W5AL23_WHEAT
W5CAF1_WHEAT
W5DBL9_WHEAT
W5DWN6_WHEAT
W5F5E5_WHEAT
W5FF37_WHEAT
W5FWA6_WHEAT
W5GVC8_WHEAT
W5JRT9_ANODA
W6MI40_9ASCO
W6MU84_9ASCO
W6Q2W5_PENRF
W6QDY8_PENRF
W6QGT4_PENRF
W6TKS9_9SPHI
W6TYK1_9SPHI
W6YBI9_COCCA
W6YJX8_COCCA
W7I156_9PEZI
W7IA29_9PEZI
W7M221_GIBM7
W7N0T5_GIBM7
W7TBU1_9STRA
W7TQF4_9STRA
W7Y6P7_9BACT
W8F457_9BACT
W9C5H6_9HELO
W9CTT6_9HELO
W9QTX8_9ROSA
W9QYD2_9ROSA
W9RBF3_9ROSA
W9RFH8_9ROSA
W9RHR4_9ROSA
W9RNH0_9ROSA
W9S585_9ROSA
W9S7J3_9ROSA
W9SCV8_9ROSA
W9VVL1_9EURO
W9WJX9_9EURO
W9WR29_9EURO
W9X647_9EURO
W9XFX2_9EURO
W9Y7E1_9EURO
W9YU57_9EURO
W9ZPA5_9EURO
X0C420_FUSOX
X0CUN7_FUSOX
X0D2S9_FUSOX
X0DUG2_FUSOX
X0IUD8_FUSOX
X0J816_FUSOX
X0J858_FUSOX
X0KD31_FUSOX
X5DYS3_9BACT
X6MEB4_RETFI
X6NY61_RETFI
Z9JXV9_9MICO
