# Supplementary material for: Widespread evolutionary crosstalk among protein domains in the context of multi-domain proteins
Source: PLoS One. 2018 Aug 31;13(8):e0203085. doi: 10.1371/journal.pone.0203085 (PMC6118372; doi:10.1371/journal.pone.0203085)
Supplement: S1 File — This archive contains a file presenting the list of UniProt identifiers of the URPs sequences included in the multi-domain MSAs for each of the 2,063 studied multi-domain architectures, and files containing the values of MI¯ and nMI¯ for individual domain pairs before and after domain sequence shuffling. (GZ) [file pone.0203085.s001.tar.gz › ./Pfam_family_vectors/PF13710_PF10369_all_alignment_sequences_UniProt_IDs]

A0A010RSQ7_PSEFL
A0A011MEL2_9PROT
A0A011QDE4_9PROT
A0A011QRD2_9PROT
A0A011RGS8_9PROT
A0A013WT28_9SPHN
A0A014QBA3_9BURK
A0A015M434_9BACL
A0A017HJV2_9RHOB
A0A022KTR4_9MICO
A0A022LMZ1_9MICO
A0A022MMD9_9ACTN
A0A023D5Y8_ACIMT
A0A024HN04_PSEKB
A0A024JWR9_9MYCO
A0A031LVX8_9GAMM
A0A037Z5L1_CLOTT
A0A045IDL8_MYCTX
A0A058ZQA4_9RHOB
A0A059ILT0_9RHOB
A0A059KM22_9BURK
A0A059W3Q8_STRA9
A0A060B9V8_9GAMM
A0A060HPD7_9ARCH
A0A060JDC2_9MICO
A0A060NRB0_9BURK
A0A060QHC7_9PROT
A0A060RH77_9STRE
A0A060V035_9PROT
A0A061LTI5_9MICO
A0A061P521_9BACL
A0A061P6F4_9BACL
A0A063BP21_9BURK
A0A063Y7E5_9GAMM
A0A066RYL4_9GAMM
A0A066UM62_9GAMM
A0A066ZZN5_HYDMR
A0A068NII7_9ACTO
A0A068NPT3_9BACT
A0A068QUW4_9GAMM
A0A068QZG3_9GAMM
A0A068YYK8_9BURK
A0A069D920_9BACL
A0A069PDV5_9BURK
A0A069RHH2_CLOLI
A0A071LX98_9ENTR
A0A072NCS7_9DEIO
A0A073CDT5_PLAAG
A0A073IEG5_9RHOB
A0A073IT21_9BACT
A0A074JI18_9RHOB
A0A074PX95_9MICO
A0A074TBX4_9RHOB
A0A075JK17_9MICO
A0A075KF78_9FIRM
A0A075KID1_9FIRM
A0A075R0P6_BRELA
A0A075U2E2_9CORY
A0A076MLJ2_AMYME
A0A076NR40_9CORY
A0A077DE99_9BURK
A0A077F3K6_9PSED
A0A077HK04_9CORY
A0A077JCE2_9CYAN
A0A077LCC5_9PSED
A0A077M8H1_9MICO
A0A078KKM8_9FIRM
A0A080JU71_9NEIS
A0A080KH89_9GAMM
A0A080LW98_9PROT
A0A080MBR1_9PROT
A0A081B9W5_9RHIZ
A0A081BS11_9BACT
A0A081ERK8_STRFR
A0A081EX02_9EURY
A0A081FWP8_9GAMM
A0A081K6J6_9GAMM
A0A081N2L1_9GAMM
A0A081NI83_9GAMM
A0A081NT65_9BACL
A0A084ILP6_9GAMM
A0A084U9V4_9RHIZ
A0A085DVT9_9GAMM
A0A085F4D4_9RHIZ
A0A085F592_9BURK
A0A085HGP3_9GAMM
A0A085IDD2_9ENTR
A0A085LEH1_9MICO
A0A085TS77_9RHOB
A0A085VRR2_PSESX
A0A086D797_9GAMM
A0A086MJL2_9RHIZ
A0A086PCU0_SPHHM
A0A086XR34_9RHOB
A0A086YN43_9FIRM
A0A086YU35_9FIRM
A0A086Z250_9BIFI
A0A087N6L0_9SPHN
A0A088QG18_9CORY
A0A089R8I5_PLUGE
A0A089UHA7_9ENTR
A0A089WM15_9PSED
A0A089XHK7_STRGA
A0A089YV12_9PSED
A0A090AF00_9GAMM
A0A090AJ54_9ENTR
A0A090F0J6_9RHIZ
A0A090I3F3_9FIRM
A0A090K4A7_9GAMM
A0A090P5N4_9VIBR
A0A090RF35_9VIBR
A0A090SC06_9VIBR
A0A090TAW0_9VIBR
A0A090V3G9_ESCVU
A0A090ZV58_PAEMA
A0A091ANZ2_9HELI
A0A091FIH0_9DELT
A0A093W8A7_9PROT
A0A094JHN8_9GAMM
A0A094M1G7_9BACL
A0A094MC21_9DELT
A0A094P3F1_9ACTN
A0A094XH33_BACAO
A0A095B7H3_9SPHN
A0A095VRS8_9GAMM
A0A095WMJ4_9ACTO
A0A095WQJ2_9ACTO
A0A095YK11_9CORY
A0A095YVG4_9BURK
A0A096CPJ7_9FIRM
A0A097EKL8_9SPHN
A0A097IFK8_9CORY
A0A097QN30_9VIBR
A0A098ETR2_9BACI
A0A098MBL1_9BACL
A0A098R0Q8_9SPIO
A0A098RH26_9GAMM
A0A098S2C4_9BACT
A0A098SS37_9PSED
A0A098TMP9_9CYAN
A0A098UHU1_9BURK
A0A098Y2C0_9ACTN
A0A099B6K7_9HELI
A0A099F725_9RHOB
A0A099G464_9RHOB
A0A099JHK9_9MICO
A0A099L7Y0_9GAMM
A0A099PCC9_9GAMM
A0A099RWL7_9CLOT
A0A099TEY4_9HELI
A0A099TY81_9HELI
A0A099V5F7_9HELI
A0A099WGB2_9LIST
A0A0A0BAV6_9CELL
A0A0A0D6D1_9PROT
A0A0A0DSC1_9BURK
A0A0A0DXW5_9SPIO
A0A0A0E1S3_9SPIO
A0A0A0EAE9_9RHOB
A0A0A0IXQ9_9MICO
A0A0A0JIZ2_9MICO
A0A0A0M018_CUCSA
A0A0A1B2D6_9GAMM
A0A0A1CVH3_9MICC
A0A0A1FG64_9BURK
A0A0A1FMZ8_9MYCO
A0A0A1H3M6_9BURK
A0A0A1HRC1_9PSED
A0A0A1VDK6_9BURK
A0A0A1YR84_9PSED
A0A0A2HU01_9DELT
A0A0A3AKA1_9PAST
A0A0A3W8E5_9GAMM
A0A0A5FU22_9BACI
A0A0A5JLF0_9VIBR
A0A0A6CZX6_9SPHN
A0A0A6PAK6_9GAMM
A0A0A6UJ24_ACTUT
A0A0A6VC28_9BACI
A0A0A7ELW0_9GAMM
A0A0A7FUR2_9CLOT
A0A0A7KGL5_9DEIO
A0A0A7S162_9GAMM
A0A0A8B3R4_9ACTN
A0A0A8WUX5_9DELT
A0A0B0HHR9_9BACI
A0A0B0I5W2_9BACL
A0A0B0IJC8_9BACI
A0A0B1ZL06_9SPHN
A0A0B2AA99_9MICC
A0A0B2AL18_9ACTN
A0A0B2AWI7_9ACTN
A0A0B2BWD7_9SPHN
A0A0B2JYA2_9FIRM
A0A0B2JZ94_9FIRM
A0A0B3C063_9PSED
A0A0B4R896_9BACL
A0A0B4XJ64_9GAMM
A0A0B4Y3G1_9PROT
A0A0B5E2U7_9RHOB
A0A0B5EIM1_STRA4
A0A0B5RL80_9FLAO
A0A0B6TVA8_9CORY
A0A0B7IHK3_9FLAO
A0A0B7IYJ8_9PROT
A0A0B7MLU4_9FIRM
A0A0B8NV58_9VIBR
A0A0B8PSD0_9VIBR
A0A0B9ARY1_BRELN
A0A0C1G669_9FLAO
A0A0C1NQ29_9PSEU
A0A0C1R1T0_9CYAN
A0A0C1R6I8_9ACTN
A0A0C1SID7_9ACTN
A0A0C1UFW6_9ACTN
A0A0C1UJ95_9ACTN
A0A0C1UMX8_9ACTN
A0A0C1V915_9CYAN
A0A0C1XJW9_9CYAN
A0A0C1Y5M7_9BURK
A0A0C2AJ70_9ACTN
A0A0C2C620_9BURK
A0A0C2Q0K9_9CYAN
A0A0C2QX47_9CYAN
A0A0C2R333_9BACL
A0A0C2UPN9_9BACL
A0A0C2V262_9PROT
A0A0C2VYQ7_9HELI
A0A0C2ZB18_9PROT
A0A0C2ZFR9_9PROT
A0A0C3I3J3_9VIBR
A0A0C3RRL0_9PROT
A0A0C4Y683_9BURK
A0A0C5BEA6_9MICO
A0A0C5GHR0_9ACTN
A0A0C5J799_9RHOO
A0A0C5VVS0_9GAMM
A0A0C5X3K3_9GAMM
A0A0C7DUE9_9GAMM
A0A0C7NLJ9_9BACT
A0A0C7NTY1_9THEO
A0A0C9M562_SPHPI
A0A0C9Q9G1_9BACT
A0A0D0IVQ0_9MICO
A0A0D0PZK5_9RHOB
A0A0D0RH33_9FIRM
A0A0D0X2Z6_9ACTN
A0A0D1APZ8_9SPHN
A0A0D1EK16_9RHOB
A0A0D1J2B4_9MYCO
A0A0D1M985_PSEPU
A0A0D1Y1G9_ANEMI
A0A0D2LSE4_9CHLO
A0A0D2T9J9_9PROT
A0A0D2V9H3_GOSRA
A0A0D3VDE5_9BACL
A0A0D4BYT4_9MICC
A0A0D4DK23_9ACTN
A0A0D5LZS3_9GAMM
A0A0D5NFF0_9BACL
A0A0D6AKH4_9CHRO
A0A0D6B413_RHOSU
A0A0D6DUP1_9LACT
A0A0D6EUG7_9PROT
A0A0D6JHN0_9RHIZ
A0A0D6L0F6_9CYAN
A0A0D6P253_9PROT
A0A0D6PGK7_9PROT
A0A0D6SY96_9PSED
A0A0D6TM54_9FLAO
A0A0D6YFM3_MASLA
A0A0D7KCH3_9BURK
A0A0D7QN05_9MICO
A0A0D8D3S4_9GAMM
A0A0D8FWZ6_9ACTN
A0A0D8HEW0_9ACTN
A0A0D8IDC9_9CLOT
A0A0D8TVF0_RAOPL
A0A0D8ZY37_9CYAN
A0A0E3WGR5_9BACL
A0A0E3YWM6_9BACT
A0A0E8DMR5_BORPT
A0A0E9M5I7_9PROT
A0A0E9MTP6_9SPHN
A0A0E9MTQ1_9BACT
A0A0F0CRM8_9BACT
A0A0F0ESP0_9MICO
A0A0F0HH34_9ACTN
A0A0F0KFA0_9MICO
A0A0F0L4Q8_9MICO
A0A0F2GH53_9ACTN
A0A0F2JC14_9FIRM
A0A0F2JLG8_9FIRM
A0A0F2NB16_9FIRM
A0A0F2NFS2_9DELT
A0A0F2NIR9_9FIRM
A0A0F2PB47_9GAMM
A0A0F2PET4_9FIRM
A0A0F2PIF4_9FIRM
A0A0F2PM20_9FIRM
A0A0F2PZ13_9FIRM
A0A0F2Q306_9CLOT
A0A0F2QSN4_9DELT
A0A0F2S479_9RHOB
A0A0F2S7Q7_9FIRM
A0A0F2SFV6_9FIRM
A0A0F3IHA1_9GAMM
A0A0F3KLQ7_9NEIS
A0A0F3KZS0_9GAMM
A0A0F4J547_9ACTN
A0A0F4JLJ3_9ACTN
A0A0F4PYL3_9GAMM
A0A0F4QIR1_9GAMM
A0A0F4QPP3_9GAMM
A0A0F4QWU5_9GAMM
A0A0F4RKZ6_9RHOB
A0A0F5EQV3_AVIPA
A0A0F5K262_9BURK
A0A0F5P8I5_9SPHN
A0A0F5PQP7_9RHIZ
A0A0F5R8R7_9BACL
A0A0F5V7Z7_9GAMM
A0A0F5YLG3_9CYAN
A0A0F6ABS8_9GAMM
A0A0F6R015_9CORY
A0A0F6TAX7_9CORY
A0A0F6W5K8_9DELT
A0A0F7CTT1_9CHLR
A0A0F7HLD8_9STAP
A0A0F7IF97_9EURY
A0A0F7M4C3_9GAMM
A0A0F9Z2W2_9BACT
A0A0G0H254_9BACT
A0A0G0ZYK2_9BACT
A0A0G1BKC7_9BACT
A0A0G1FM85_9BACT
A0A0G1KGL1_9BACT
A0A0G2HKV5_9SYNE
A0A0G3AI80_9ACTN
A0A0G3BPJ2_9BURK
A0A0G3CNA5_9GAMM
A0A0G3EJV3_9BACT
A0A0G3EMM3_9BURK
A0A0G3GVQ5_9CORY
A0A0G3H1P9_9CORY
A0A0G3HDZ5_9CORY
A0A0G3IJG3_9MYCO
A0A0G3V751_9ACTN
A0A0G3X6R0_9SPHN
A0A0G3XGL8_9SPHN
A0A0G8AVB5_9SYNE
A0A0G9MTZ9_9SPHN
A0A0G9MY66_9SPHN
A0A0H0ZM78_9MICC
A0A0H1RE73_9RHIZ
A0A0H2KTA5_9MICO
A0A0H2LJI8_PRORE
A0A0H2M6E6_VARPD
A0A0H4VMC9_9BACT
A0A0H4W0X7_9BORD
A0A0I9UCJ1_9MYCO
A0A0J0AAP4_9MICO
A0A0J1D6I5_9BURK
A0A0J1D954_9BURK
A0A0J1F5Q2_9FIRM
A0A0J1G2H4_9FIRM
A0A0J1G9A2_9FIRM
A0A0J1HHX2_9GAMM
A0A0J5GDC5_9NEIS
A0A0J5P6A8_9PAST
A0A0J5TMH0_9BACI
A0A0J6B5C7_9SYNE
A0A0J6CVE7_9BACI
A0A0J6NPZ4_9NEIS
A0A0J6WSB1_9FIRM
A0A0J6WUA2_9FIRM
A0A0J7BPK4_9BACT
A0A0J7HWR0_9BACT
A0A0J7JQY6_9BURK
A0A0J7Y3M4_9SPHN
A0A0J7ZI11_STRVR
A0A0J8GNK3_9GAMM
A0A0J8V9W5_9GAMM
A0A0J8YW93_9BACT
A0A0K0TX24_9RHIZ
A0A0K0Y6H9_9RHOB
A0A0K1F3K5_9ACTN
A0A0K1J9P4_9RHOO
A0A0K1JL34_9MICO
A0A0K1JSY3_9BURK
A0A0K1NDF0_9BURK
A0A0K1RBE3_9CORY
A0A0K1XFM4_9GAMM
A0A0K2G8V2_9BACT
A0A0K2LTJ4_9NOST
A0A0K2SJ11_9FIRM
A0A0K8JAL2_9FIRM
A0A0K8JCA6_9FIRM
A0A0K8P781_IDESA
A0A0K9ET54_9ACTO
A0A0K9GAA7_9BACI
A0A0K9JQ02_9BURK
A0A0K9JZU7_9BURK
A0A0K9XCC5_9ACTN
A0A0L0BH50_9MICC
A0A0L0GAK6_9EUKA
A0A0L0H0K2_9ENTR
A0A0L0M380_9BURK
A0A0L0M4X1_9BURK
A0A0L0TM50_9BURK
A0A0L0WEU3_CLOPU
A0A0L1KZ21_9BURK
A0A0L6CXC3_9RHOB
A0A0L6T7Z5_9BURK
A0A0L6TYL8_9FIRM
A0A0L8EMH5_9BURK
A0A0L8EZZ1_9CLOT
A0A0M0BG58_9ARCH
A0A0M0BYJ8_9ARCH
A0A0M0BZC7_9ARCH
A0A0M0IKJ2_9VIBR
A0A0M0XBV7_9BACI
A0A0M1J9G8_9GAMM
A0A0M1JDU3_9GAMM
A0A0M1JGT1_9GAMM
A0A0M2CTQ2_9MICC
A0A0M2HIM3_9MICO
A0A0M2JRL2_9ACTN
A0A0M2LNZ3_9SPHN
A0A0M2PNE9_9BACI
A0A0M2PY66_PROHO
A0A0M2R6D5_9PROT
A0A0M2S1B1_9ACTN
A0A0M2U3Z8_9FIRM
A0A0M2U7J9_9FIRM
A0A0M2VCU2_9GAMM
A0A0M2VSS3_9BACL
A0A0M2WIW5_9BURK
A0A0M2XNG2_9CORY
A0A0M2ZIN4_9MYCO
A0A0M3AJQ2_9SPHN
A0A0M3QD30_SPHS1
A0A0M3TTP9_9GAMM
A0A0M4GQF4_9ACTO
A0A0M4LF59_9GAMM
A0A0M4M996_9MICC
A0A0M4RPR0_9MICC
A0A0M5JIW0_9BACI
A0A0M7AQJ6_9RHOB
A0A0M7BG46_9RHOB
A0A0M8KB75_9CHLR
A0A0M8SYK8_9ACTN
A0A0M8V9Z9_9ACTN
A0A0M9GHN7_9PSED
A0A0M9YLW6_9ACTN
A0A0M9YRI7_9ACTN
A0A0M9ZMH1_9ACTN
A0A0N0AW00_9ACTN
A0A0N0D6H0_9DELT
A0A0N0GL28_9NEIS
A0A0N0H0C5_9ACTN
A0A0N0JGG3_9SPHN
A0A0N0JQ82_9PROT
A0A0N0K289_9SPHN
A0A0N0KCQ4_9SPHN
A0A0N0LZM4_9GAMM
A0A0N0MNU5_9ACTN
A0A0N0N2Q5_9ACTN
A0A0N0VME8_9RHOB
A0A0N0ZAL2_9GAMM
A0A0N1BA28_9PROT
A0A0N1L0C2_9PROT
A0A0N1L9L2_9SPHN
A0A0N1LJS5_9PROT
A0A0N1MQE5_9SPHN
A0A0N7IE57_9BACT
A0A0N8NTD9_9CLOT
A0A0N8NU03_9CLOT
A0A0N9VT04_9GAMM
A0A0N9ZGX7_9RHOB
A0A0P0D836_SPHMC
A0A0P0DJP7_9MICO
A0A0P0LJJ7_9BURK
A0A0P0MFT2_9BURK
A0A0P0P0L2_9CAUL
A0A0P0UR48_9GAMM
A0A0P1FEU8_9RHOB
A0A0P1FF92_THAGE
A0A0P1GN02_9RHOB
A0A0P1I425_9RHOB
A0A0P1I923_9RHOB
A0A0P1INQ5_9RHOB
A0A0P4UXF2_9CYAN
A0A0P6VHA0_9RHIZ
A0A0P6WRS6_9SPHN
A0A0P6X5F3_9CHLR
A0A0P6XD99_9CHLR
A0A0P6XKZ3_9CHLR
A0A0P6XVK1_9CHLR
A0A0P7AZ97_9FLAO
A0A0P7DHX4_9GAMM
A0A0P7GJW0_9MICC
A0A0P7HZ92_9RHOB
A0A0P7I2K6_9EURY
A0A0P7VLH3_9RHOB
A0A0P7X6N5_9ALTE
A0A0P7XFJ4_9RHOB
A0A0P7XTF1_9BACT
A0A0P7XZE4_9GAMM
A0A0P7YST4_9RHOB
A0A0P7ZF01_9BACT
A0A0P7ZKP1_9CYAN
A0A0P7ZVB4_9RHOB
A0A0P8BZ18_9CYAN
A0A0P8DXT7_9EURY
A0A0P8YBG5_9RHOB
A0A0P9CMW2_9GAMM
A0A0P9DSA4_9CHLR
A0A0P9EEK5_9ARCH
A0A0P9GWC9_9BACL
A0A0Q0PC64_9GAMM
A0A0Q0VRI2_9EURY
A0A0Q0W0T0_9BACT
A0A0Q0ZRN5_9RHOB
A0A0Q1AQH0_9EURY
A0A0Q1AQN7_9DELT
A0A0Q1CZV1_9DEIO
A0A0Q1E1Q4_9CORY
A0A0Q1FEG5_9EURY
A0A0Q2MLS3_MYCGO
A0A0Q3BNJ2_9RHOB
A0A0Q3RSL5_9BACI
A0A0Q3WQ89_9BACI
A0A0Q4BM08_9SPHN
A0A0Q4CLT6_9SPHN
A0A0Q4FE64_9SPHN
A0A0Q4H2A8_9BURK
A0A0Q4JI41_9SPHN
A0A0Q4KJ20_9SPHN
A0A0Q4L9P6_9SPHN
A0A0Q4QMM8_9BACL
A0A0Q4Y5I2_9BURK
A0A0Q5B740_9MICO
A0A0Q5CK78_9MICO
A0A0Q5CXI3_9BURK
A0A0Q5EH68_9MICO
A0A0Q5HS59_9BURK
A0A0Q5LXV6_9BURK
A0A0Q5PG54_9BURK
A0A0Q5PQ06_9SPHN
A0A0Q5QWE9_9SPHN
A0A0Q5VML4_9ACTN
A0A0Q5YNX8_9BURK
A0A0Q6BML7_9PROT
A0A0Q6CDI0_9RHIZ
A0A0Q6CHM8_9RHIZ
A0A0Q6EEQ8_9RHIZ
A0A0Q6EV89_9RHIZ
A0A0Q6KJ30_9SPHN
A0A0Q6MB34_9BURK
A0A0Q6W133_9BURK
A0A0Q6X4L8_9BURK
A0A0Q6ZK66_9BRAD
A0A0Q7AAI6_9BURK
A0A0Q7BMQ8_9ACTN
A0A0Q7I7M5_9RHIZ
A0A0Q7T0H7_9BURK
A0A0Q7UKI6_9MICO
A0A0Q7WPC3_9RHIZ
A0A0Q7YGV0_9SPHN
A0A0Q8AJA9_9RHIZ
A0A0Q8CBR7_9MICO
A0A0Q8QP81_9BURK
A0A0Q8QRN6_9SPHN
A0A0Q8REH1_9SPHN
A0A0Q8RLF2_9BURK
A0A0Q8V7X9_9MICO
A0A0Q8XN88_9SPHN
A0A0Q9H7R1_9BRAD
A0A0Q9JHE8_9MICO
A0A0Q9L4S0_9BACL
A0A0Q9MHR4_9MICC
A0A0Q9MXB8_9MICC
A0A0Q9NAV5_9BACL
A0A0Q9QYS3_9MICC
A0A0Q9RDS5_9BACL
A0A0Q9RW12_9BACL
A0A0R0LK17_9PROT
A0A0R0MFJ5_9BURK
A0A0R2HI45_9FIRM
A0A0R2PLB0_9MICO
A0A0R2PSI2_9ACTN
A0A0R2QBA6_9ACTN
A0A0R2QS34_9ACTN
A0A0R2RWQ7_9PROT
A0A0R2TR60_9RHOB
A0A0R2U6F5_9ACTN
A0A0R2U9B0_9CYAN
A0A0R2UDY5_9GAMM
A0A0R2UGV8_9GAMM
A0A0R2WEG2_9GAMM
A0A0R2XET3_9BACT
A0A0S1Y9E4_9BORD
A0A0S2ERK4_9RHIZ
A0A0S2JEG6_9GAMM
A0A0S2K9C7_9GAMM
A0A0S2KFL7_9GAMM
A0A0S2TE55_9GAMM
A0A0S3F1U9_9SPHN
A0A0S3P6A4_9NOSO
A0A0S4KPH1_9BACT
A0A0S4NW95_9BURK
A0A0S6X049_9SPHN
A0A0S7BLB6_9CHLR
A0A0S7XL46_9BACT
A0A0S7XNN8_9BACT
A0A0S7XW64_9BACT
A0A0S7Y1X7_9DELT
A0A0S7YPH1_9DELT
A0A0S7YQJ8_9DELT
A0A0S7YVH6_9DELT
A0A0S7YYX9_9GAMM
A0A0S7Z0F5_9SPIR
A0A0S7ZNB5_9SPIR
A0A0S8ALI5_9DELT
A0A0S8AWM5_9CHLR
A0A0S8BMF7_9PROT
A0A0S8BSW4_9BACT
A0A0S8C373_9DELT
A0A0S8CCF5_9CHLR
A0A0S8CCG6_9BACT
A0A0S8CW40_9DELT
A0A0S8D9X8_9BACT
A0A0S8DPE8_9BACT
A0A0S8DQF0_9BACT
A0A0S8F7T7_9GAMM
A0A0S8HPP7_9BACE
A0A0S8ID15_9DELT
A0A0S8IV59_9BACT
A0A0S8IVZ8_9BACT
A0A0S8JXN8_9BACE
A0A0S8KHR6_9BACE
A0A0S8L3U3_9PROT
A0A0S9CKD8_9SPHN
A0A0S9CNZ6_9MICC
A0A0S9D7Q7_9MICC
A0A0S9N0R0_9BURK
A0A0T0PVN0_9SPHN
A0A0T1WKJ8_9MYCO
A0A0T2QFB0_9SPHN
A0A0T2YIS3_9BURK
A0A0T5NZX4_9RHOB
A0A0T5ZJ06_9CHLR
A0A0T5ZVE9_9BACT
A0A0T6AEH9_9DELT
A0A0T6ULT5_9PSED
A0A0T7BU55_9CYAN
A0A0U0WPM8_SALET
A0A0U1KW60_9FIRM
A0A0U1L0L1_9FIRM
A0A0U1Q069_9BURK
A0A0U2P0U8_9MICC
A0A0U2VX53_9BACL
A0A0U2WWB1_9BACL
A0A0U3B451_9ALTE
A0A0U3CAZ5_9BURK
A0A0U3D3R2_9BURK
A0A0U3G3E7_9MICC
A0A0U3PH40_9RHOB
A0A0U3XXD2_9MICO
A0A0U4BFT1_9BACT
A0A0U4VF15_9GAMM
A0A0U5AGK7_9EURY
A0A0U5ALX8_9BACT
A0A0U9HCQ7_9THEO
A0A0U9HEQ9_9THEO
A0A0V1QT09_9FLAO
A0A0V7ZST8_9CYAN
A0A0V8JA45_9BACI
A0A0V8JNE2_9BACI
A0A0V8QH38_9FIRM
A0A0W0GJF1_9CHLR
A0A0W1DL21_9SPHN
A0A0W1KIV3_9ACTO
A0A0W1QKM5_9SPHN
A0A0W1RBE6_9EURY
A0A0W1RS08_9GAMM
A0A0W1SLQ2_9GAMM
A0A0W7WC83_9MICO
A0A0W7WWT5_9ACTN
A0A0W7Z3J3_9BURK
A0A0W8JJ64_9VIBR
A0A0X1T505_PSEAA
A0A0X3S7Z0_9ACTN
A0A0X3THQ5_9GAMM
A0A0X3TX31_9GAMM
A0A0X3V500_9ACTN
A0A0X3V8N4_9ACTN
A0A0X3XTJ4_9ACTN
A0A0X8BSD5_9PSED
A0A0X8R4G8_9SPHN
A0A0X8VAA1_CLOPR
A0A100YNH4_9FIRM
A0A100YS02_9FIRM
A0A101DRM3_9EURY
A0A101DW28_9EURY
A0A101EXN2_9BACT
A0A101HB44_9FIRM
A0A101JFV6_9ACTN
A0A101M684_9GAMM
A0A101NE36_9ACTN
A0A101V638_9FIRM
A0A101W132_9PROT
A0A101W5Y3_9FIRM
A0A102D126_9BACT
A0A102DCZ6_9SPHN
A0A106BUY3_THIDE
A0A109BDQ1_HYPSL
A0A109BP79_9BURK
A0A109IL13_9ACTN
A0A109LS98_9SPHN
A0A109LY13_9SPHN
A0A109QI36_9BACL
A0A109QXD4_9MICO
A0A109RUT1_9BURK
A0A109UVR9_9EURY
A0A109W6Z5_9FUSO
A0A117I7B2_9MYCO
A0A117KHY4_9GAMM
A0A117KY95_9THEO
A0A117LHN9_9ACTN
A0A117LKI1_9FIRM
A0A117LM26_9BACT
A0A117LRI5_9EURY
A0A117LSD9_9FIRM
A0A117SK71_9FIRM
A0A117SX94_9BACL
A0A117V331_9SPHN
A0A118DQK6_9BURK
A0A120JVH6_9GAMM
A0A120KL84_9ACTO
A0A120MVA6_9CYAN
A0A124EGR0_9ACTN
A0A124FTC1_9FIRM
A0A124G5M3_9EURY
A0A126RM60_9SPHN
A0A126T7B6_9GAMM
A0A126Z4E6_9MICO
A0A126ZHA4_9BURK
A0A127A0Y1_9MICC
A0A127AL48_9DELT
A0A127F5F3_9GAMM
A0A127JNN0_9BURK
A0A127MEG2_9SPHN
A0A127W2H2_SPOPS
A0A133SL43_9FIRM
A0A133XMM0_9RHOO
A0A133Z9D4_9CORY
A0A133ZDZ0_9ACTN
A0A135HUK0_9RHIZ
A0A135L529_9BACI
A0A135ZZG1_9ALTE
A0A136GX46_9GAMM
A0A136H0V6_9GAMM
A0A136H1D5_9GAMM
A0A136HBS4_9GAMM
A0A136K4H5_9BACT
A0A136L3A1_9CHLR
A0A136LSG7_9CHLR
A0A136PXW9_9ACTN
A0A136Q1C4_9FIRM
A0A136WBG8_9FIRM
A0A139BXP4_9PROT
A0A139CAD5_9GAMM
A0A139CST4_9EURY
A0A139DB93_9FIRM
A0A139DEM4_9ALTE
A0A139DQM0_9DELT
A0A139DSS6_9DELT
A0A139SNT0_9BACT
A0A139ST96_9BACT
A0A139SXJ5_9GAMM
A0A139VKP7_MYCPH
A0A139X616_9CYAN
A0A140DXY3_9FIRM
A0A140L8W1_9THEO
A0A142ESL0_9BACT
A0A142LLH6_9PROT
A0A142WVD5_9PLAN
A0A142YE71_9PLAN
A0A143B580_9DELT
A0A143G6D5_9GAMM
A0A143HJH8_9GAMM
A0A143PQ60_9BACT
A0A147EJB7_9SPHN
A0A147EQH7_9MICO
A0A147GLG0_9BURK
A0A148NBM5_9GAMM
A0A149VYR0_9PROT
A0A150J632_9EURY
A0A150J722_9EURY
A0A150LGA2_9BACI
A0A150X492_9BACT
A0A150Y6Y3_9FIRM
A0A150Y9B1_9FIRM
A0A151BE19_9ARCH
A0A151BE98_9ARCH
A0A151BF11_9ARCH
A0A151BJ03_9ARCH
A0A151BMM2_9ARCH
A0A154BPN7_9FIRM
A0A154BV65_9FIRM
A0A154W744_9PROT
A0A157PVI1_9BORD
A0A157SU92_9BORD
A0A158M6E5_9BORD
A0A160INU6_9BACI
A0A160JGA4_9PROT
A0A160KRW3_9MICO
A0A161QL98_9BRAD
A0A161WHU2_9CLOT
A0A162MID8_9FIRM
A0A162MX96_9FIRM
A0A163U2Z2_9RHOB
A0A164B285_9SYNE
A0A165FHE0_9NEIS
A0A165RB28_9SPHN
A0A165SM62_9RHOB
A0A165TZZ0_9GAMM
A0A166C9V7_9EURY
A0A166D7U7_9MICO
A0A166FA47_9GAMM
A0A166TA15_9RHOB
A0A166TW92_9CYAN
A0A166U3E7_9EURY
A0A166XYQ3_9GAMM
A0A167G4S9_9GAMM
A0A167IH15_9SPHN
A0A167PLP0_9GAMM
A0A168XSM5_9SPHN
A0A171DUC0_9MICO
A0A171KTP6_9BURK
A0A172Q8Z7_9STRE
A0A172RXR7_9ACTN
A0A172TDA3_9DEIO
A0A172TP54_9BACL
A0A172TRJ7_9BACT
A0A172UB78_9GAMM
A0A172WED5_BUCSC
A0A172X137_9MICO
A0A172YJ99_9GAMM
A0A172ZEV3_9BACL
A0A176H6M8_9GAMM
A0A176HSI6_9GAMM
A0A176I758_9GAMM
A0A176LAR5_9ACTN
A0A176U0R9_9FIRM
A0A176V738_9PSED
A0A177H7Z6_9RHOB
A0A177MYP8_9GAMM
A0A177P8W4_9RHIZ
A0A1A6C5A4_9GAMM
A0B5D9_METTP
A0JXZ7_ARTS2
A0KGN6_AERHH
A0L625_MAGMM
A0LMK2_SYNFM
A0P7R6_9PROT
A0YDT8_9GAMM
A0YZL7_LYNSP
A0Z8P7_9GAMM
A0ZFE4_NODSP
A1AS40_PELPD
A1AS41_PELPD
A1AW98_RUTMC
A1KAB6_AZOSB
A1R7M0_ARTAT
A1S768_SHEAM
A1TRT7_ACIAC
A1TZ10_MARHV
A1UE94_MYCSK
A1VN03_POLNA
A1W6T3_ACISJ
A1WIP3_VEREI
A1WUW4_HALHL
A2SHM1_METPP
A2SR24_METLZ
A3CUF4_METMJ
A3DIE0_CLOTH
A3I2D3_9BACT
A3J5T5_9FLAO
A3JSE8_9RHOB
A3N092_ACTP2
A3TWY9_PSEBH
A3V6K7_9RHOB
A3VDZ6_9RHOB
A3YV55_9SYNE
A3Z7L5_9SYNE
A4ADT0_9GAMM
A4BJJ3_9GAMM
A4BLL6_9GAMM
A4C491_9GAMM
A4CVV8_SYNPV
A4EL73_9RHOB
A4G4H7_HERAR
A4J178_DESRM
A4J8J7_DESRM
A4SXR4_POLSQ
A4VXL4_STRSY
A4X4A4_SALTO
A4XIL6_CALS8
A4XR09_PSEMY
A5D4B6_PELTS
A5D4Z3_PELTS
A5FD56_FLAJ1
A5G7V4_GEOUR
A5GMA5_SYNPW
A5GUN6_SYNR3
A5N8M8_CLOK5
A5P8C5_9SPHN
A5UUQ1_ROSS1
A5V3W2_SPHWW
A5WD24_PSYWF
A5ZAM3_9FIRM
A6BZD0_9PLAN
A6D349_9VIBR
A6DLM6_9BACT
A6FS41_9RHOB
A6GS65_9BURK
A6NPM7_9FIRM
A6QBB0_SULNB
A6T4M2_KLEP7
A6TTL3_ALKMQ
A6VN59_ACTSZ
A6VUX0_MARMS
A6WZW7_OCHA4
A7BYP7_9GAMM
A7HBI5_ANADF
A7HVZ1_PARL1
A7I8A1_METB6
A7IFE4_XANP2
A8ETZ3_ARCB4
A8H3U5_SHEPA
A8I682_AZOC5
A8LMH8_DINSH
A8T8H2_9VIBR
A8ZTQ9_DESOH
A9AZM6_HERA2
A9BBE9_PROM4
A9BMF0_DELAS
A9IGJ1_BORPD
A9MQD5_SALAR
A9WC25_CHLAA
A9WP07_RENSM
B0BYW7_ACAM1
B0JVP1_MICAN
B0KAH2_THEP3
B0PCZ6_9FIRM
B0RIN5_CLAMS
B0T4V3_CAUSK
B0TCQ8_HELMI
B0TFV8_HELMI
B0UFF6_METS4
B0VKP6_ACIBS
B1C4Q2_9FIRM
B1CAQ5_9FIRM
B1I1D9_DESAP
B1LXF0_METRJ
B1VG25_CORU7
B1WQ57_CYAA5
B1XM06_SYNP2
B1XUI9_POLNS
B1XYB2_LEPCP
B1ZV91_OPITP
B2HIG6_MYCMM
B2IHY5_BEII9
B2J3S4_NOSP7
B2U7S4_RALPJ
B2V7F2_SULSY
B3DX90_METI4
B3E5X5_GEOLS
B3PJQ7_CELJU
B4D140_9BACT
B4E5N6_BURCJ
B4S6N4_PROA2
B4V549_9ACTN
B4VXX6_9CYAN
B4WNT1_SYNS7
B5CQL5_9FIRM
B5EHV0_GEOBB
B5H0Q1_STRC2
B5HDY2_STRPR
B5INK3_9CYAN
B5JWL7_9GAMM
B6BK55_SULGG
B6BUS0_9PROT
B6ITR7_RHOCS
B6WTU2_9DELT
B7J642_ACIF2
B7K3S7_CYAP8
B7K8D9_CYAP7
B7S109_9GAMM
B7VIG1_VIBTL
B8CX19_HALOH
B8E2W7_DICTD
B8EKP3_METSB
B8F331_HAEPS
B8FHH9_DESAA
B8GEH9_METPE
B8GUB7_THISH
B8HVS8_CYAP4
B8I1T9_CLOCE
B8IMU7_METNO
B8KQI7_9GAMM
B9KYS2_THERP
B9LUZ5_HALLT
B9M5B2_GEODF
B9R1A9_LABAD
B9XM12_PEDPL
C0BN73_9BACT
C0C3M3_9FIRM
C0CXV0_9FIRM
C0DSJ0_EIKCO
C0EDN9_9FIRM
C0EF00_9FIRM
C0GI60_9FIRM
C0N9N1_9GAMM
C0QDD2_DESAH
C0QTE0_PERMH
C0R091_BRAHW
C0W139_9ACTO
C0W2B2_9ACTO
C0XPK2_9CORY
C0Z9C6_BREBN
C1CWT6_DEIDV
C1DA40_LARHH
C1DFH8_AZOVD
C1DXG8_SULAA
C2CLB0_CORST
C2GFS5_9CORY
C3K226_PSEFS
C3PFX0_CORA7
C3XCY5_OXAFO
C4GKW4_9NEIS
C4KAE8_THASP
C4LAN7_TOLAT
C4Z1K8_EUBE2
C4Z7Z4_AGARV
C5AAM3_BURGB
C5AW61_METEA
C5B9E4_EDWI9
C5BQZ2_TERTT
C5C2I1_BEUC1
C5CAB1_MICLC
C5T5A5_ACIDE
C5WD51_9ENTR
C6CWB5_PAESJ
C6D007_PAESJ
C6J6H6_9BACL
C6KIS8_AURAN
C6LGA6_9FIRM
C6LJ79_9FIRM
C6RSE3_ACIRA
C6WUC8_METML
C6X9N6_METGS
C6XN00_HIRBI
C7DEL5_9RHOB
C7H278_9FIRM
C7JD39_ACEP3
C7LVQ6_DESBD
C7M0G0_ACIFD
C7MDN9_BRAFD
C7MXD9_SACVD
C7N1H6_SLAHD
C7NBU2_LEPBD
C7QE17_CATAD
C7RNH5_ACCPU
C8NAP5_9GAMM
C8PZL2_9PROT
C8S1J0_9RHOB
C8VWT9_DESAS
C8W656_DESAS
C8WI99_EGGLE
C8XEK8_NAKMY
C9KJM5_9FIRM
C9KNI2_9FIRM
C9LTI8_SELS3
C9LXP0_SELS3
C9MXG2_9FUSO
C9P1N3_VIBME
C9RAW7_AMMDK
C9RN45_FIBSS
D0GNC1_9FUSO
D0J5D2_COMT2
D0L200_HALNC
D1AJT2_SEBTE
D1AJT4_SEBTE
D1AMZ8_SEBTE
D1B737_THEAS
D1BDF3_SANKS
D1BP08_VEIPT
D1C424_SPHTD
D1CDV3_THET1
D1J7C0_ECTSI
D1KBL8_9GAMM
D1PIV7_9FIRM
D2NSF7_ROTMD
D2RG18_ARCPA
D2RND8_ACIFV
D2RNE4_ACIFV
D2RXB7_HALTV
D2SEK1_GEOOG
D3EER5_GEOS4
D3F0D7_CONWI
D3LWA9_9FIRM
D3PT82_MEIRD
D3Q3T5_STANL
D3RR64_ALLVD
D3S0Q2_FERPA
D3SB67_THISK
D3SQK0_NATMM
D3UIV8_HELM1
D3V4M6_XENBS
D3V8R9_XENNA
D4CM67_9FIRM
D4DQR8_NEIEG
D4GYF3_HALVD
D4JF92_9FIRM
D4JQP7_9FIRM
D4JRK2_9FIRM
D4K0T8_9FIRM
D4KAJ7_9FIRM
D4KF35_9FIRM
D4LAE4_RUMC1
D4LU93_9FIRM
D4M5H4_9FIRM
D4M6N1_9FIRM
D4MXP6_ANAHA
D4S562_9FIRM
D4S5R1_9FIRM
D4TQ40_9CYAN
D4X8M2_9BURK
D4YJL0_9MICO
D4Z114_SPHJU
D5A274_ARTPN
D5ATJ8_RHOCB
D5BWV5_NITHN
D5CMF7_SIDLE
D5EB09_METMS
D5PIX5_9MYCO
D5RIU2_9PROT
D5SU42_PLAL2
D5V1K3_ARCNC
D5V8B5_MORCB
D5VST4_METIM
D5WW54_KYRT2
D5X3E6_THIK1
D5XAE8_THEPJ
D6K1V3_9ACTN
D6TJ33_9CHLR
D6Z1K5_DESAT
D7A245_STAND
D7AU64_NOCDD
D7BHS5_MEISD
D7CXY5_TRURR
D7DN75_METV0
D7DS24_METV3
D7E2S1_NOSA0
D7GE95_PROFC
D7GPX4_9FIRM
D7UXT7_LISGR
D7WD91_9CORY
D8F2W8_9DELT
D8F9K6_9DELT
D8FVB7_9CYAN
D8IQY8_HERSS
D8J4M5_HALJB
D8K046_DEHLB
D8PC01_9BACT
D9QTJ3_ACEAZ
D9QVC0_ACEAZ
D9R2D5_CLOSW
D9SKA4_GALCS
D9SMH8_CLOC7
D9SVE9_CLOC7
D9TED6_MICAI
D9W051_9ACTN
D9XHM6_STRVT
D9XYU9_9ACTN
E0DHW5_9CORY
E0I6K7_9BACL
E0IG18_9BACL
E0RWM1_BUTPB
E0SG89_DICD3
E0U6N5_CYAP2
E0USH7_SULAO
E1IAK1_9CHLR
E1R5W7_SPISS
E1RGH6_METP4
E1V5V5_HALED
E1VGI7_9GAMM
E2CMY9_9RHOB
E2SN47_9FIRM
E2SPC6_9FIRM
E2ZCB6_9FIRM
E2ZIX9_9FIRM
E3BFU7_9VIBR
E3CUE6_9BACT
E3GFD8_EUBLK
E3GWW8_METFV
E3H416_ROTDC
E4NM94_HALBP
E4PNH8_MARAH
E4RLD8_HALHG
E4U7D0_OCEP5
E5ASW1_PARRH
E5WJ69_9BACI
E6KQ57_9ACTO
E6LHY5_9ENTE
E6MJA6_9FIRM
E6SHZ3_THEM7
E6U6N6_ETHHY
E6UG22_RUMA7
E7GJF1_CLOSY
E7NDL7_9ACTO
E7RUV6_9BURK
E8JG37_9ACTO
E8LCE9_9FIRM
E8LLK6_9GAMM
E8LLK9_9GAMM
E8N026_ANATU
E8RK04_DESPD
E8T594_THEA1
E8U7X3_DEIML
E8UDX1_TAYEM
E9SH03_RUMAL
F0EWP2_9NEIS
F0LT46_VIBFN
F0RAY8_CELLC
F0RJQ9_DEIPM
F0RV56_SPHGB
F0S337_DESTD
F0T258_SYNGF
F0T7B7_METLA
F0Z5H8_9CLOT
F1W384_9BURK
F1Z8V6_9SPHN
F2BBA3_9NEIS
F2I1Z8_PELSM
F2J2D6_POLGS
F2JL15_CELLD
F2JUQ6_MARM1
F2KNU7_ARCVS
F2LE01_BURGS
F2LV94_HIPMA
F2NIE7_DESAR
F2NQH4_MARHT
F2NWZ9_TRES6
F2R571_STRVP
F3KBW1_9GAMM
F3KJV2_9ARCH
F3KV30_9BURK
F3L1L8_9GAMM
F3LFA1_9GAMM
F3NFT8_9ACTN
F3S5Q6_9PROT
F3Z2H2_DESAF
F3ZZR1_MAHA5
F4BWF3_METCG
F4F9G4_VERMA
F4G7E2_ALIDK
F4GH75_SPHCD
F4GNV4_PUSST
F4H9R0_GALAU
F4KSI9_HALH1
F4LM30_TREBD
F4LQR7_TEPAE
F4LUH6_TEPAE
F4XEW9_9FIRM
F4Y012_9CYAN
F5L971_9BACI
F5LDX9_9BACL
F5RDW1_METUF
F5S5Z3_9NEIS
F5T0G4_9GAMM
F5XSD5_MICPN
F5Y0I7_RAMTT
F5YB44_TREAZ
F5YHT9_TREPZ
F5YYG8_MYCSD
F5Z549_ALTNA
F6A9M6_PSEF1
F6B796_DESCC
F6CJB6_DESK7
F6CM11_DESK7
F6CXK0_MARPP
F6D6Y0_METPW
F6DPI2_DESRL
F6DTZ9_DESRL
F6ENH1_HOYSD
F6EXX9_SPHCR
F6IPA7_9SPHN
F7KA52_9FIRM
F7KA53_9FIRM
F7KBU2_9FIRM
F7NWU3_9GAMM
F7T2V6_9BURK
F7UUU4_EEGSY
F7WZ77_9GAMM
F7XQ34_METZD
F7YL78_VIBA7
F7YV17_9THEM
F8ACD5_THEID
F8C2Y9_THEGP
F8DAS0_HALXS
F8DYY1_CORRG
F8EZQ0_TRECH
F8EZR4_TRECH
F9EHZ2_9ACTO
F9MQA7_9FIRM
F9N6N1_9FIRM
F9PIX3_9ACTO
F9PZN0_9STRE
F9RAN4_VIBSN
F9T5J1_9VIBR
F9UG11_9GAMM
F9YSP8_CAPCC
F9ZP26_ACICS
G0A796_METMM
G0AJG0_COLFT
G0GCI3_SPITZ
G0J6S1_CYCMS
G0L6W8_ZOBGA
G0VLF8_MEGEL
G0VN54_MEGEL
G1UVZ7_9DELT
G1WFL5_9ACTN
G2DNU3_9NEIS
G2E4V6_9GAMM
G2FDN6_9GAMM
G2FQP2_9FIRM
G2FY59_9FIRM
G2G062_9FIRM
G2GCM8_9ACTN
G2ITN8_9SPHN
G2J1A8_PSEUL
G2MKR1_9ARCH
G2T270_ROSHA
G2TK83_BACCO
G2Z6U3_FLABF
G3IQX1_9GAMM
G4E1M8_9GAMM
G4MFJ3_9BURK
G4Q6L2_ACIIR
G4QMY1_GLANF
G4STI1_META2
G5ICQ3_9CLOT
G6E6U0_9SPHN
G6FS27_9CYAN
G7CMN8_MYCT3
G7LWT0_9GAMM
G7V5Y4_THELD
G7WFV3_DESOD
G7WH13_DESOD
G7WM12_METH6
G7Z273_AZOL4
G8AKG3_AZOBR
G8LTR4_CLOCD
G8M569_9BURK
G8PTV6_PSEUV
G8QM09_DECSP
G8QRT2_SPHPG
G8SL45_ACTS5
G9PCZ6_9ACTO
G9PSE6_9BACT
G9YNN8_9FIRM
G9ZF32_9GAMM
H0A134_9PROT
H0E630_9ACTN
H0JBG3_9PSED
H0Q258_9RHOO
H0TT27_9BRAD
H1BJT6_9FIRM
H1G5V6_9GAMM
H1S0D7_9BURK
H1Z009_9EURY
H2FVV0_OCESG
H2K9B3_STRHJ
H3NXM7_9GAMM
H3SIW1_9BACL
H5TEM3_9ALTE
H5UNI5_9MICO
H5UZZ3_ESCHE
H5WKA4_9BURK
H5WYF7_9PSEU
H5XWZ5_9FIRM
H5Y5A0_9FIRM
H6LBG4_ACEWD
H6N9F2_9BACL
H6NTE5_9BACL
H6RX70_BLASD
H6SSM6_RHOPH
H7EK86_9SPIO
H7F5W8_9LIST
H8FNT6_PHAMO
H8GHB3_METAL
H8GXC6_DEIGI
H8KQS1_SOLCM
H8L1B6_FRAAD
H8XP58_FLAIG
H8Z188_9GAMM
I0GMA3_SELRL
I0GRG7_SELRL
I0HH54_ACTM4
I0HT08_RUBGI
I0I861_CALAS
I0ISA2_LEPFC
I0KY23_9ACTN
I0RJB2_MYCXE
I0X9B2_9SPIO
I1DZS2_9GAMM
I1XKE4_METNJ
I1YLI2_METFJ
I2BCT6_SHIBC
I2JHK4_9GAMM
I2K6M9_9PROT
I2N6U7_9ACTN
I3BNV7_9GAMM
I3CA27_9FLAO
I3CIF0_9GAMM
I3DI96_9PAST
I3DP81_HAEPH
I3ECR3_BACMT
I3IGB3_9GAMM
I3IQD8_9BACT
I3TXY2_TISMK
I3UEI3_ADVKW
I3VSU4_THESW
I3Y7R6_THIV6
I3Z1G4_BELBD
I4B1A7_TURPD
I4BZQ9_DESTA
I4D2Y9_DESAJ
I4ED81_9CHLR
I4F2J9_9ACTN
I4MKC4_9BURK
I4MVG3_9PSED
I4YVQ8_9RHIZ
I4Z564_9BURK
I5C2H6_9BACT
I5C321_9RHIZ
I7BKS4_NATSJ
I7GZK0_9HELI
I7LNM1_METBM
I8T1P8_9GAMM
I8UEP0_9BACI
I9L6D4_9FIRM
I9LIP1_9FIRM
I9W6U2_9RALS
ILVH_BUCAI
ILVH_BUCBP
ILVH_ECOLI
ILVH_HAEIN
ILVH_MYCLE
ILVH_MYCS2
ILVH_MYCTU
J0L6G5_9HELI
J0N2H4_9CLOT
J0QZI3_9RHIZ
J0U2J8_9BURK
J0WRE9_9ACTO
J1L2W6_9EURY
J2A105_9ACTN
J2PZP8_9SPHN
J2TWA5_9BURK
J2WQ49_9SPHN
J3D4T8_9BURK
J3HSC1_9RHIZ
J3HW97_9BURK
J4TMI7_9FIRM
J4UT67_9PAST
J5U3J4_9FIRM
J6CWL3_PASMD
J6ISL2_9ACTN
J6UFM9_9RHOB
J7IY01_DESMD
J7J048_DESMD
J7J2K3_DESMD
J7Q8X0_METSZ
J7TAV8_MORMO
J8S875_9SPHN
J8V9J5_PSEPU
J9E106_9PROT
J9H606_9ACTN
J9HRB8_9BACL
J9Z0V1_9PROT
J9ZED7_LEPFM
K0AWM3_CLOA9
K0C1A9_CYCSP
K0CJN1_ALCDB
K0CX82_ALTMS
K0I355_9BURK
K0ICU6_NITGG
K0NM79_DESTT
K0YFR1_9CORY
K0YQA0_9ACTO
K0Z9F7_9ACTN
K1M159_9BACT
K2HF57_9RHOB
K2JFA5_9PROT
K2LSU9_9RHIZ
K2P7Y6_9RHIZ
K2Q550_9FLAO
K4KNE2_SIMAS
K4L0X4_9FIRM
K4L2U7_9FIRM
K4LJP6_THEPS
K5A7S1_PAEAL
K5BK59_MYCHD
K5ZH88_9PROT
K6H230_9GAMM
K6VIS2_9MICO
K6XHZ1_9ALTE
K6XWR3_9ALTE
K7AV68_9ALTE
K7RU19_PROA4
K7U5W8_MAIZE
K7W6U9_9NOST
K8DYJ9_9FIRM
K8DYV3_9FIRM
K8GJ36_9CYAN
K8W5C3_PRORE
K8W7X6_9GAMM
K8WWF9_9GAMM
K9AHW7_9MICO
K9AY54_9STAP
K9DE95_9BURK
K9EI33_9ACTO
K9H0B8_9PROT
K9P6M3_CYAGP
K9PCU3_9CYAN
K9PZV5_9CYAN
K9QA15_9NOSO
K9QUU6_NOSS7
K9R603_9CYAN
K9RYE1_SYNP3
K9S781_9CYAN
K9SGN1_9CYAN
K9SRU5_9SYNE
K9T9Z4_9CYAN
K9TAS8_9CYAN
K9TYD0_9CYAN
K9UBX0_9CYAN
K9UYV1_9CYAN
K9VCC3_9CYAN
K9W4B4_9CYAN
K9W9W7_9CYAN
K9X3L8_9NOST
K9XJ89_9CHRO
K9Y0Y2_STAC7
K9YFX8_HALP7
K9Z2M9_CYAAP
K9ZBP4_ANACC
K9ZVS4_DEIPD
L0ABT0_NATGS
L0DJW3_SINAD
L0E2K2_THIND
L0EDF5_THECK
L0FA81_DESDL
L0FWM1_ECHVK
L0GTV9_9GAMM
L0HDC9_METFS
L0IEJ0_HALRX
L0IUU5_9MYCO
L0JJ85_NATP1
L0K1Q9_9EURY
L0K5G4_HALHC
L0WCP1_9GAMM
L1M180_PSEPU
L1MMD4_9CORY
L1QKP1_9CLOT
L2F626_9GAMM
L7VPJ4_CLOSH
L8D4K4_9GAMM
L8EJW0_STRRM
L8J761_9GAMM
L8LUJ6_9CHRO
L8M7X8_9CYAN
L8N0S1_9CYAN
L9PEG7_9BURK
L9UAQ4_9GAMM
M0UXN7_HORVD
M1E7Y9_9FIRM
M1F6W9_9ALTE
M1LSF4_9PROT
M1MBK2_9PROT
M1NHQ2_DESSD
M1NXS1_9CORY
M1X637_9NOST
M1XSF7_NATM8
M1Z220_NITG3
M2T674_9PROT
M2XT27_9MICC
M2XYI5_GALSU
M4R5V0_BIBTR
M4S3I8_9SPHN
M4XLA4_PSEDE
M4ZXR2_9ACTN
M5DTM1_9GAMM
M5QM89_9PSED
M7NGH6_9BACL
M7NN18_9MICC
M7PHQ6_9GAMM
M7XBA5_9BACT
M8DHQ1_9BACL
M9R986_9RHOB
M9X365_MANHA
N1MNK7_9SPHN
N1UVD0_9MICC
N1ZC66_9CLOT
N2A6W9_9FIRM
N2ALR5_9CLOT
N2B165_9FIRM
N2BFQ6_9FIRM
N2JG72_9PSED
N6WC91_9ACTO
N6X5P6_9ALTE
N6XUP2_9RHOO
N6Y9V0_9RHOO
N6YX98_9RHOO
N8RZQ7_ACIGI
N8ZEG8_9GAMM
N9GRF4_ACIHA
N9VMG7_9GAMM
N9WAJ6_9SPHN
N9XM11_9CLOT
Q02CM3_SOLUE
Q057T5_BUCCC
Q083T7_SHEFN
Q08PW5_STIAD
Q0AB90_ALKEH
Q0AGL9_NITEC
Q0AV18_SYNWW
Q0F0X2_9PROT
Q0FGF3_9RHOB
Q0KCU3_CUPNH
Q0PAU2_CAMJE
Q0VSB8_ALCBS
Q0W823_METAR
Q114G8_TRIEI
Q11I90_CHESB
Q12B51_POLSJ
Q12Y02_METBU
Q15Y84_PSEA6
Q18GT5_HALWD
Q1GT38_SPHAL
Q1GZF0_METFK
Q1ILZ2_KORVE
Q1J0T1_DEIGD
Q1K337_DESAC
Q1LPX8_CUPMC
Q1MZZ8_9GAMM
Q1NB55_SPHSS
Q1NUT9_9DELT
Q1R094_CHRSD
Q1YJ76_AURMS
Q1YRP3_9GAMM
Q21HM6_SACD2
Q21T71_RHOFT
Q24UP6_DESHY
Q252I8_DESHY
Q28R52_JANSC
Q2BLU3_NEPCE
Q2FM36_METHJ
Q2IJB6_ANADE
Q2JMT3_SYNJB
Q2KWH6_BORA1
Q2LXP0_SYNAS
Q2LXP3_SYNAS
Q2NAU7_ERYLH
Q2NI89_METST
Q2NI92_METST
Q2RG95_MOOTA
Q2RX72_RHORT
Q2S0N0_SALRD
Q2S9V8_HAHCH
Q2W1G3_MAGSA
Q2YBU0_NITMU
Q2YQM4_BRUA2
Q30RG3_SULDN
Q31HZ2_THICR
Q31KF5_SYNE7
Q32K14_SHIDS
Q39W77_GEOMG
Q3A3A7_PELCD
Q3ABR2_CARHZ
Q3AEQ8_CARHZ
Q3ICD0_PSEHT
Q3IRQ1_NATPD
Q3J343_RHOS4
Q3J874_NITOC
Q3SHE3_THIDA
Q3Z890_DEHM1
Q46FY9_METBF
Q46JS3_PROMT
Q47BH7_DECAR
Q47Z43_COLP3
Q4C664_CROWT
Q4FPQ5_PELUB
Q4FUB7_PSYA2
Q4JUN8_CORJK
Q4K607_PSEF5
Q5E2I9_VIBF1
Q5NNE6_ZYMMO
Q5NXP5_AROAE
Q5SJ02_THET8
Q605L0_METCA
Q63VP7_BURPS
Q65SY5_MANSM
Q67KX2_SYMTH
Q6AJI1_DESPS
Q6F820_ACIAD
Q6LZH7_METMP
Q6NHN3_CORDI
Q74BW8_GEOSL
Q7MP68_VIBVY
Q7N136_PHOLL
Q7NLI7_GLOVI
Q7P0I0_CHRVO
Q7U8E1_SYNPX
Q7V0U8_PROMP
Q7V6I3_PROMM
Q7VB47_PROMA
Q7VHV0_HELHP
Q7VZU5_BORPE
Q81G14_BACCR
Q82UZ2_NITEU
Q85G80_CYAM1
Q87SR9_VIBPA
Q888N5_PSESM
Q88DY9_PSEPK
Q8DKH9_THEEB
Q8DW44_STRMU
Q8EN65_OCEIH
Q8FPX2_COREF
Q8KER6_CHLTE
Q8PZ25_METMA
Q8RDK5_CALS4
Q8TJJ3_METAC
Q8TXW4_METKA
Q8XXN7_RALSO
Q8YND9_NOSS1
Q92A30_LISMO
Q98KK7_RHILO
Q9CMG0_PASMU
Q9HVA1_PSEAE
Q9KP91_VIBCH
Q9Z566_STRCO
R2T2S7_9ENTE
R4KQ56_9FIRM
R4LPW0_9ACTN
R4VJ60_9GAMM
R4W7V9_9EURY
R4YRP3_OLEAN
R5AJ39_9FIRM
R5BJ35_9FIRM
R5BY98_9FIRM
R5CDA6_9FIRM
R5CNG7_9BACT
R5DW37_9FIRM
R5E7F4_9FIRM
R5EKR6_9CLOT
R5ELE6_9GAMM
R5G0J1_9ACTN
R5GHS6_9FIRM
R5GIR2_9FIRM
R5GWD1_9FIRM
R5HI65_9FIRM
R5HR54_9FIRM
R5HR90_9FIRM
R5HY66_9FIRM
R5JUL3_9CLOT
R5JW43_9FIRM
R5K4W4_9CLOT
R5KLA0_9CLOT
R5L787_9SPIR
R5L8L2_9FIRM
R5LCX3_9FIRM
R5NYU9_9CLOT
R5P6H9_9FIRM
R5QJA7_9FIRM
R5QQW0_9FIRM
R5QTF2_9FIRM
R5R1H0_9FIRM
R5SP47_9CLOT
R5TLF1_9FIRM
R5U8W8_9FIRM
R5UP75_9FIRM
R5USY7_9FIRM
R5UX92_9FIRM
R5W8W7_9FIRM
R5WI67_9FIRM
R5X310_9CLOT
R5XHS6_9FIRM
R5YX65_9FIRM
R5Z396_9FIRM
R5Z9V2_9FIRM
R5ZYD0_9FIRM
R6ACH0_9FIRM
R6BZE5_9CLOT
R6CGF9_9FIRM
R6CRE7_9FIRM
R6CW60_9CLOT
R6EA66_9CLOT
R6EHW7_9FIRM
R6EP94_9FIRM
R6ERA7_9FIRM
R6FSI4_9FIRM
R6FZ27_9CLOT
R6G9P9_9FIRM
R6GBX1_9FIRM
R6I744_9ACTN
R6J4R3_9FIRM
R6KAZ5_9FIRM
R6KZX6_9FIRM
R6LP70_9CLOT
R6LV11_9FIRM
R6MHN6_9FIRM
R6MSP3_9FIRM
R6P6Q1_9FIRM
R6PL56_9FIRM
R6Q029_9CLOT
R6Q9G3_9FIRM
R6QDD5_9FIRM
R6QUG9_9FIRM
R6QX01_9CLOT
R6QZ96_9FIRM
R6RDK7_9CLOT
R6RFT8_9FIRM
R6RLV9_9FIRM
R6T9L4_9FIRM
R6UA65_9FIRM
R6ULN9_9CLOT
R6V515_9FIRM
R6VR80_9FIRM
R6VX26_9FIRM
R6WL87_9FIRM
R6WYH5_9CLOT
R6Z3D1_9ACTN
R6ZCJ1_9FIRM
R6ZRZ5_9FIRM
R6ZS94_9FIRM
R7A3H3_9BACE
R7B612_9ACTN
R7BE31_9FIRM
R7BQA8_9ACTN
R7C0R6_9BURK
R7C342_9FIRM
R7CMN0_9FIRM
R7D3Q7_9FIRM
R7D3Z3_9ACTN
R7FF03_9FIRM
R7GY39_9FIRM
R7HDB6_9FIRM
R7IG72_9FIRM
R7ILR4_9BURK
R7IQK2_9FIRM
R7JQP9_9FIRM
R7K2F6_9CLOT
R7K8G5_9FIRM
R7KY56_9FIRM
R7L716_9BACT
R7MKJ7_9FIRM
R7N4E9_9FIRM
R7N6F8_9FIRM
R7NGY0_9FIRM
R7NN52_9FIRM
R7QXV9_9FIRM
R7RAN5_9FIRM
R7RB00_9FIRM
R7ZSX9_9BACT
R8AMW6_PLESH
R8VXR8_9CLOT
R9B4Q4_9GAMM
R9IZH2_9FIRM
R9JDD4_9FIRM
R9JDL3_9FIRM
R9JG35_9FIRM
R9JGN8_9FIRM
R9K2E5_9FIRM
R9KKA4_9FIRM
R9KLT2_9FIRM
R9KPT2_9FIRM
R9KTD9_9FIRM
R9LQ62_9FIRM
R9MEH8_9FIRM
R9N302_9FIRM
R9N598_9FIRM
R9N667_9FIRM
R9PS64_AGAAL
S0F090_CHTCT
S0FLD4_9FIRM
S0G123_9DELT
S0JDH2_9FIRM
S0RFD4_ENTAV
S0RUV9_ENTAV
S2DKG8_9BACT
S2KI52_9GAMM
S2WKX3_9ACTN
S2YJM6_9ACTN
S3L389_TREMA
S3MQ99_9GAMM
S3ZIQ2_9ACTN
S5RJ96_9STRE
S5SU35_9CORY
S5VVR8_STRC3
S5YDH1_PARAH
S6A9T3_9PROT
S6ANM5_PSERE
S6BU51_9GAMM
S6ETZ4_AVIPA
S6GF68_9GAMM
S6GQP4_9GAMM
S6KFP7_9PSED
S7U6G5_DESML
S7XFU5_9FLAO
S9PJZ7_9DELT
S9QHC1_9RHOB
S9R1W7_9RHOB
S9ZTP2_9RHOO
T0BXI6_ALIAG
T0GJM3_9SPHN
T0GQW3_9SPHN
T0HAC8_9SPHN
T0J3Q1_9SPHN
T0Z6D0_9BACT
T1DWH4_9HELI
U1FIZ1_TRESO
U1JU43_9GAMM
U1QCF5_9ACTO
U1YDL7_9BURK
U1ZT20_9PSED
U2APL8_9CLOT
U2B7L5_9CLOT
U2EMD0_9GAMM
U2KRX6_9STRE
U2KYX9_9FIRM
U2NTL7_9CLOT
U2REU9_9FUSO
U2UTQ4_9FIRM
U2UYT4_9FIRM
U2V3U1_9ACTN
U2ZWY9_9SPHN
U3A6H7_VIBPR
U3AYC1_9VIBR
U3B099_PSEAC
U3CB47_9VIBR
U3GWV5_9CORY
U3U692_9GAMM
U4K8K5_9VIBR
U4V269_9RHOB
U5BJM9_9BACT
U5DQR2_9CHRO
U5N4J6_9BURK
U5QQM1_9CYAN
U5RNT0_9CLOT
U5W9D9_9ACTN
U5WY04_MYCKA
U6EFC6_9EURY
U7DB57_9BACT
U7G690_9RHOB
U7LD05_9CORY
U7P6P6_9GAMM
U9VJ17_9CYAN
V2GEB8_9BURK
V2TPY6_9GAMM
V2UNV4_9GAMM
V2YEK0_9FIRM
V2Z4W5_9FIRM
V3THZ6_SERS3
V4J7P6_9DELT
V4JCH0_9DELT
V4JIZ3_9GAMM
V4KSC3_9DELT
V4XG92_9ARCH
V4XN93_9ARCH
V4YF53_9ARCH
V4YHP0_9ARCH
V4YRC4_9PROT
V5ABE0_ENTCL
V5SFB8_9RHIZ
V5U9A6_9BURK
V5XAH0_MYCNE
V6EX08_9PROT
V6K760_9ACTN
V6KEV5_STRNV
V6KQ64_STRRC
V6MA81_9BACL
V7I5D2_9CLOT
V8C6Z4_9HELI
V8CF78_9HELI
V8G8D6_9BURK
V9G9U4_9BACL
V9H7V4_9NEIS
V9HBU0_9CLOT
V9W8M4_9BACL
W0A6Y1_9SPHN
W0DQ70_9GAMM
W0E1Y9_MARPU
W0EEG6_9FIRM
W0H5A0_PSECI
W0HWX7_9GAMM
W0J679_9BACT
W0JHX3_DESAE
W0JPH6_9EURY
W0K0Z0_9EURY
W0P8W6_9BURK
W0SI47_9RHOO
W0V9Q2_9BURK
W1DDH7_KLEPN
W1E8M7_KLEPN
W1H6E4_KLEPN
W1HL91_KLEPN
W1J666_9GAMM
W1JCD7_9GAMM
W1N3H3_9GAMM
W1S840_9SPHN
W1TQQ4_9ACTO
W4DAI4_9BACL
W4HRA5_9RHOB
W4LVS8_9BACT
W4M7P2_9BACT
W4Q2K9_9BACI
W4QDQ3_9BACI
W4QS34_BACA3
W4V9P1_9FIRM
W5GMQ0_WHEAT
W5Y438_KOMXY
W5Y7X5_9CORY
W5YS75_9ALTE
W6J4P9_9ENTR
W6K8C2_9PROT
W6M266_9GAMM
W6MDK8_9GAMM
W6S2R8_9CLOT
W7BIF5_9LIST
W7BYD1_9LIST
W7CG09_BROTH
W7DIJ5_9LIST
W7Q9Q6_9ALTE
W7QF77_9GAMM
W7UVP4_RUMFL
W7WUB7_9BURK
W7YUP5_9BACL
W8L3M0_HALHR
W8RVW2_9RHOB
W8X9Q1_CASDE
W9GMR5_9MICO
W9HC57_9PROT
W9VIK2_9GAMM
X0R4X0_9BACI
X2H598_9NEIS
X2H7J4_9GAMM
X4QT85_9ACTO
X5DD81_9BACT
X5JQW7_9NOST
X5LJ32_9MYCO
X5MDN8_9RHIZ
X7E4E1_9GAMM
X7EKX1_9RHOB
X7FD83_9RHOB
X7Y881_MYCKA
X8FEE4_MYCUL
Y0KFJ1_9PROT
Z5XPN5_9GAMM
Z9JZ30_9MICO
