# Supplementary material for: Widespread evolutionary crosstalk among protein domains in the context of multi-domain proteins
Source: PLoS One. 2018 Aug 31;13(8):e0203085. doi: 10.1371/journal.pone.0203085 (PMC6118372; doi:10.1371/journal.pone.0203085)
Supplement: S1 File — This archive contains a file presenting the list of UniProt identifiers of the URPs sequences included in the multi-domain MSAs for each of the 2,063 studied multi-domain architectures, and files containing the values of MI¯ and nMI¯ for individual domain pairs before and after domain sequence shuffling. (GZ) [file pone.0203085.s001.tar.gz › ./Pfam_family_vectors/PF00989_PF00512_PF02518_all_alignment_sequences_UniProt_IDs]

A0A010REV5_PSEFL
A0A010TDP2_PSEFL
A0A011MCF9_9PROT
A0A011MEP1_9PROT
A0A011QSQ0_9PROT
A0A011RA49_9PROT
A0A011SQF2_9RHIZ
A0A013WE93_9SPHN
A0A014LWJ6_9GAMM
A0A014QA50_9BURK
A0A021X6E5_9RHIZ
A0A021X6F9_9RHIZ
A0A024HPB1_PSEKB
A0A024HQ92_PSEKB
A0A024P8G3_9BACI
A0A024QBM3_9BACI
A0A031LY61_9GAMM
A0A037Z3J4_CLOTT
A0A058ZRH5_9RHOB
A0A059IJY7_9RHOB
A0A059IP80_9RHOB
A0A059ITH7_9RHOB
A0A059KR79_9BURK
A0A059KRA5_9BURK
A0A059VT97_STRA9
A0A060B6A3_9GAMM
A0A060NI59_9BURK
A0A060NK85_9BURK
A0A062TSD2_9RHOB
A0A062TW27_9RHOB
A0A063XY41_9GAMM
A0A063XZU8_9GAMM
A0A066RNX6_9GAMM
A0A066Z8R4_9ACTN
A0A066ZR91_HYDMR
A0A068LTT3_BACMT
A0A068NL78_9BACT
A0A068NNV1_9BACT
A0A068YSL3_9BURK
A0A069DLX0_9BACL
A0A069JXA0_9ACTN
A0A069RDB3_CLOLI
A0A071M0Z8_9ENTR
A0A073JIK2_9RHOB
A0A074KCP8_9RHOB
A0A074MDC0_ERYLO
A0A074MHL1_ERYLO
A0A074N2B6_9SPHN
A0A074TIJ2_9RHOB
A0A075JPE9_9BACI
A0A075KBZ3_9FIRM
A0A075KFT6_9FIRM
A0A075LK37_9BACI
A0A076JYP6_9RHOB
A0A076JYT5_9RHOB
A0A077F7Q9_9PSED
A0A077FEK4_9PSED
A0A077LBC9_9PSED
A0A077LG69_9PSED
A0A077ZEG6_TRITR
A0A078L734_9CHLA
A0A078LVB4_9PSED
A0A078M0B8_9PSED
A0A080JZW9_9NEIS
A0A080KAF6_9NEIS
A0A080KDW3_9GAMM
A0A080KL63_9GAMM
A0A080KMR2_9GAMM
A0A080M5A9_9PROT
A0A081B8W6_9RHIZ
A0A081BAW9_9RHIZ
A0A081BQ78_9BACT
A0A081BU06_9BACT
A0A081CW34_9RHIZ
A0A081E9Z1_STRFR
A0A081FUH3_9GAMM
A0A081G002_9GAMM
A0A081K7D4_9GAMM
A0A081M9T0_9RHIZ
A0A081MB65_9RHIZ
A0A081N1U6_9GAMM
A0A081N2A7_9GAMM
A0A081PJB1_9SPHI
A0A081SHX6_9CHLB
A0A081SIA9_9CHLB
A0A083ZW16_9GAMM
A0A084UAK3_9RHIZ
A0A084UE71_9RHIZ
A0A085EYC2_9BURK
A0A085FLQ5_9RHIZ
A0A085FUS0_9BRAD
A0A085FYF6_9BURK
A0A085HAB9_9GAMM
A0A085IGT3_9ENTR
A0A085TTQ3_9RHOB
A0A085TU01_9RHOB
A0A085TXB0_9RHOB
A0A085VEN3_PSESX
A0A085VRP5_PSESX
A0A085WH75_9DELT
A0A085WJE6_9DELT
A0A085WUD0_9DELT
A0A086D2E2_9GAMM
A0A086MQ56_9RHIZ
A0A086P7L8_SPHHM
A0A086P978_SPHHM
A0A086XYY2_9RHOB
A0A087M6D5_9RHIZ
A0A087N3V1_9BACI
A0A087N8H3_9SPHN
A0A088EUS7_9SPHI
A0A089PLY2_PLUGE
A0A089WFZ3_9PSED
A0A089YKY8_9PSED
A0A089YWX4_9PSED
A0A089ZR11_9PSED
A0A090CZJ5_9CHLA
A0A090E605_9RHIZ
A0A090IC33_9GAMM
A0A090KI44_9BACT
A0A090R122_9GAMM
A0A090TCL8_9VIBR
A0A090V522_ESCVU
A0A090VKZ7_9FLAO
A0A091AFY0_9DELT
A0A091FEE4_9DELT
A0A094JI13_9GAMM
A0A094JPN4_9BACL
A0A094LP43_9GAMM
A0A094PSK9_9ACTN
A0A095AKV0_9SPHN
A0A095VI84_9RHIZ
A0A095X4C5_9RHIZ
A0A095XSR9_9GAMM
A0A095ZNY0_9FIRM
A0A097QP01_9VIBR
A0A097R7M1_HAFAL
A0A098LIU5_9BACT
A0A098RH78_9GAMM
A0A098SQY9_9PSED
A0A098SR01_9PSED
A0A098U8F0_9BURK
A0A099BTJ5_9BACT
A0A099CZC6_9GAMM
A0A099GJM6_9RHOB
A0A099KAX3_9GAMM
A0A099XZG6_9FLAO
A0A0A0DAI5_9PROT
A0A0A0DN68_9SPIO
A0A0A0E1V5_9SPIO
A0A0A0X1U6_9SPIO
A0A0A1B3S1_9GAMM
A0A0A1GYX9_9LACO
A0A0A1I4F7_9PSED
A0A0A1VF60_9BURK
A0A0A1VKW7_9BURK
A0A0A1YN13_9PSED
A0A0A1YR37_9PSED
A0A0A2HTD6_9DELT
A0A0A2HWA4_9DELT
A0A0A2LHU0_9FLAO
A0A0A2N3Q7_9FLAO
A0A0A2T7D2_9BACI
A0A0A2UT44_9BACI
A0A0A2UWI8_9BACI
A0A0A3HW44_9BACI
A0A0A3HY02_9BACI
A0A0A3J883_9BACI
A0A0A3J8D1_9BACI
A0A0A3W9H8_9GAMM
A0A0A5FX98_9BACI
A0A0A5G4T7_9BACI
A0A0A5GD14_9BACI
A0A0A5GF05_9BACI
A0A0A5GIK4_9BACI
A0A0A5HTC7_9VIBR
A0A0A5IC15_9BACI
A0A0A6F8G9_9SPHN
A0A0A6QAC5_9BURK
A0A0A6ULB4_ACTUT
A0A0A7ED69_9GAMM
A0A0A7FXW5_9CLOT
A0A0A8HPE5_STAHY
A0A0A8JMY1_BACSX
A0A0A8K3V4_9RHIZ
A0A0A8K5G6_9RHIZ
A0A0A8WSE4_9DELT
A0A0A8WUS2_9DELT
A0A0B0EQR4_9BACT
A0A0B0I5C3_9BACL
A0A0B1Q2Y6_9RHIZ
A0A0B1Q4Q9_9RHIZ
A0A0B1ZIK1_9SPHN
A0A0B1ZK78_9SPHN
A0A0B2AXA0_9ACTN
A0A0B2D9Y4_9PSED
A0A0B3BVW8_9PSED
A0A0B4RA86_9BACL
A0A0B4WZU6_9RHIZ
A0A0B4X374_9RHIZ
A0A0B4X3V6_9RHIZ
A0A0B4X6N8_9RHIZ
A0A0B4Y090_9PROT
A0A0B4Y0G9_9PROT
A0A0B5FQ04_9DELT
A0A0B5FWD7_9DELT
A0A0B7J299_9PROT
A0A0B8PVJ3_9VIBR
A0A0B8T5C5_9SPHI
A0A0B8WCD9_9DELT
A0A0B8XRD2_9SPHI
A0A0B8Y7D3_9SPHI
A0A0C1FPD3_9SPHI
A0A0C1J8V8_9RHOB
A0A0C1JYZ7_9CHLA
A0A0C1L3R2_9BACT
A0A0C1RFA7_9CYAN
A0A0C1XBD0_9CYAN
A0A0C1XT30_9CYAN
A0A0C2HWK9_9DELT
A0A0C2J7N6_9ACTN
A0A0C2MAY8_9CYAN
A0A0C2PRK0_9CYAN
A0A0C2Q250_9CYAN
A0A0C2QDM3_9CYAN
A0A0C2RA92_9BACL
A0A0C2UGN8_9BACL
A0A0C2VXC7_9BACL
A0A0C2XZA1_BACBA
A0A0C3E8F2_9VIBR
A0A0C5J6Z1_9RHOO
A0A0C5LES1_9SPHN
A0A0C5W8F0_9FLAO
A0A0C5WIJ7_9GAMM
A0A0C9Q2R2_9BACT
A0A0D0F4A1_9SPHI
A0A0D0NFJ7_KITGR
A0A0D1A4X3_9LACO
A0A0D1M883_BRAEL
A0A0D1MND7_PSEPU
A0A0D1NTJ9_BRAEL
A0A0D1NZX8_PSEPU
A0A0D2GLV1_9DELT
A0A0D2HLT3_9DELT
A0A0D2JUQ3_9DELT
A0A0D2UHC3_9PROT
A0A0D2VUY0_9PROT
A0A0D3VDN4_9BACL
A0A0D5LS78_9RHIZ
A0A0D5LWF0_9RHIZ
A0A0D5YVP7_9FLAO
A0A0D6DZL5_9LACT
A0A0D6EXF5_9PROT
A0A0D6JH72_9RHIZ
A0A0D6NGB1_9PROT
A0A0D6NV27_9PROT
A0A0D6PIP8_9PROT
A0A0D6PJA1_9PROT
A0A0D6SYC0_9PSED
A0A0D6WSW6_9ACTN
A0A0D6YI72_MASLA
A0A0D6Z6L3_9BACI
A0A0D7EEQ3_RHOPL
A0A0D7EL87_RHOPL
A0A0D7EM01_RHOPL
A0A0D7KAT9_9BURK
A0A0D7KD13_9BURK
A0A0D8P365_9GAMM
A0A0D8QV92_RAOPL
A0A0D8ZVF2_9CYAN
A0A0F0YB24_9ENTR
A0A0F2G3F5_9ACTN
A0A0F2IXU0_9BACT
A0A0F2J2J2_9BACT
A0A0F2J4P6_9BACT
A0A0F2JC48_9FIRM
A0A0F2N6L3_9DELT
A0A0F2NAJ6_9DELT
A0A0F2NLA3_9FIRM
A0A0F2NVJ9_9GAMM
A0A0F2PNZ2_9FIRM
A0A0F2QEW5_9RHOB
A0A0F2RCS0_9RHOB
A0A0F2RCX5_9RHOB
A0A0F2RG37_9PROT
A0A0F2SHV9_9FIRM
A0A0F2TAC2_9ACTN
A0A0F3GNN2_9BACT
A0A0F3GWQ4_9BACT
A0A0F3KBL9_9NEIS
A0A0F3KTL1_9NEIS
A0A0F4NQA7_PSEO7
A0A0F4PTR0_9GAMM
A0A0F4QN27_9GAMM
A0A0F4RAJ0_9GAMM
A0A0F4RAQ6_9GAMM
A0A0F5AQ97_9GAMM
A0A0F5FJY0_9RHIZ
A0A0F5FK17_9RHIZ
A0A0F5FN95_9RHIZ
A0A0F5L7D6_9RHIZ
A0A0F5P9L3_9SPHN
A0A0F5Q1I1_9RHIZ
A0A0F5QGN0_9RHIZ
A0A0F5V979_9GAMM
A0A0F5ZX76_9GAMM
A0A0F5ZZL8_9GAMM
A0A0F6A6P5_9GAMM
A0A0F6TPS7_9GAMM
A0A0F7H893_SERFO
A0A0F7HA44_SERFO
A0A0F7K1L2_9GAMM
A0A0F7KPY3_9SPHN
A0A0F7M0R1_9GAMM
A0A0G0ARK8_9BACT
A0A0G0FVQ5_9BACT
A0A0G0JI09_9BACT
A0A0G0K4G2_9BACT
A0A0G0LCK7_9BACT
A0A0G0LSZ8_9BACT
A0A0G0M377_9BACT
A0A0G0T0V2_9BACT
A0A0G0TZT9_9BACT
A0A0G0U4H0_9BACT
A0A0G0WA83_9BACT
A0A0G0WCP6_9BACT
A0A0G0WDG9_9BACT
A0A0G0WH64_9BACT
A0A0G0XLL4_9BACT
A0A0G0XPA7_9BACT
A0A0G0ZZJ1_9BACT
A0A0G1BN34_9BACT
A0A0G1BNF5_9BACT
A0A0G1CNM4_9BACT
A0A0G1EIB7_9BACT
A0A0G1FT21_9BACT
A0A0G1GV37_9BACT
A0A0G1HM52_9BACT
A0A0G1IBT1_9BACT
A0A0G1K032_9BACT
A0A0G1KH08_9BACT
A0A0G1KRC3_9BACT
A0A0G1NEP8_9BACT
A0A0G1NKH0_9BACT
A0A0G1NV10_9BACT
A0A0G1R1U3_9BACT
A0A0G1RI86_9BACT
A0A0G1RKH0_9BACT
A0A0G1TY95_9BACT
A0A0G1UBM1_9BACT
A0A0G1WE10_9BACT
A0A0G1WMR9_9BACT
A0A0G1XKL4_9BACT
A0A0G1YS73_9BACT
A0A0G1Z8F5_9BACT
A0A0G1ZCW5_9BACT
A0A0G2AKI9_9BACT
A0A0G3A6S1_9DELT
A0A0G3A6W6_9DELT
A0A0G3A8N4_9DELT
A0A0G3BJJ8_9BURK
A0A0G3BKF7_9BURK
A0A0G3CN22_9GAMM
A0A0G3EGT2_9BACT
A0A0G3M8K4_9FLAO
A0A0G3QEU0_KLUIN
A0A0G3WAM7_9CLOT
A0A0G3X8W5_9SPHN
A0A0G4AZ90_9BACT
A0A0G8AT18_9SYNE
A0A0G9HI18_9GAMM
A0A0G9MQ48_9SPHN
A0A0H0XLP3_9SPHN
A0A0H0XMQ6_9SPHN
A0A0H1A2Y1_9RHIZ
A0A0H1A9E1_9RHIZ
A0A0H1RAI2_9RHIZ
A0A0H2MGL3_VARPD
A0A0H4V8I1_9SPHN
A0A0H4W0F2_9SPHN
A0A0H5B8D8_BLAVI
A0A0J1DED1_9BURK
A0A0J1F5D0_9FIRM
A0A0J1F834_9FIRM
A0A0J1H2W2_9GAMM
A0A0J6NLP3_9NEIS
A0A0J6YS26_9BACT
A0A0J6YT31_9BACT
A0A0J6YYP1_9BACT
A0A0J7HS18_9BACT
A0A0J7KDE9_9BACT
A0A0J8GP71_9GAMM
A0A0J8V9W3_9GAMM
A0A0J8YL52_9BACT
A0A0J9E3G2_9RHOB
A0A0K0TUT9_9RHIZ
A0A0K1J6T2_9RHOO
A0A0K1JAK9_9RHOO
A0A0K1JAX4_9RHOO
A0A0K1JYW2_9BURK
A0A0K1NBP5_9BURK
A0A0K1PS50_9DELT
A0A0K1Q2F7_9DELT
A0A0K1Q3V8_9DELT
A0A0K2DIN1_9RHIZ
A0A0K2GDF3_9BACT
A0A0K2GGQ3_9BACT
A0A0K2RSQ4_9MICC
A0A0K2SPH9_9FIRM
A0A0K8JK07_9FIRM
A0A0K8NZJ6_IDESA
A0A0K8P6F9_IDESA
A0A0K9GB84_9BACI
A0A0K9X976_9ACTN
A0A0L0J6I0_9RHOB
A0A0L0JNC7_9ACTN
A0A0L0MFR0_9BURK
A0A0L0QQ72_VIRPA
A0A0L6T6F8_9BURK
A0A0L6T747_9BURK
A0A0L7TDC2_9GAMM
A0A0M0GQ77_9BACI
A0A0M0INY1_9VIBR
A0A0M1JE31_9GAMM
A0A0M1JJ68_9GAMM
A0A0M2KHZ8_9GAMM
A0A0M2LLC6_9SPHN
A0A0M2PM33_9BACI
A0A0M2R0R7_9PROT
A0A0M2WFQ3_9BURK
A0A0M2WL49_9BURK
A0A0M2XYR6_9SPHI
A0A0M3AP11_9SPHN
A0A0M3BNQ0_9RHIZ
A0A0M3TAB4_9SPHN
A0A0M4D9E6_9DELT
A0A0M4GLL3_9BACI
A0A0M5IL68_9DELT
A0A0M5IPV5_SPHS1
A0A0M5JI89_9BACI
A0A0M6ZT61_9RHOB
A0A0M7AUA2_9RHOB
A0A0M7AZM6_9RHOB
A0A0M8MC91_9FLAO
A0A0M9E198_9DELT
A0A0M9E2R2_9DELT
A0A0M9GHP9_9PSED
A0A0M9GIX9_9PSED
A0A0N0D9K6_9RHOB
A0A0N0IBF0_9GAMM
A0A0N0K099_9PROT
A0A0N0KA67_9PROT
A0A0N0MQP1_9ACTN
A0A0N1A8V3_9PROT
A0A0N1B4E3_9SPHN
A0A0N1BB47_9PROT
A0A0N1BDL1_9BRAD
A0A0N1BH01_9SPHN
A0A0N1EMR8_9GAMM
A0A0N1EZN9_9SPHN
A0A0N1L2S3_9PROT
A0A0N1L3Y8_9SPHN
A0A0N7JFA7_9SPHI
A0A0N7Z3J8_9CYAN
A0A0N8KJF0_9GAMM
A0A0N8NTT8_9CLOT
A0A0N9URX3_SPHMC
A0A0N9UVE8_SPHMC
A0A0N9V888_SPHMC
A0A0N9W3H4_9GAMM
A0A0N9ZE08_9RHOB
A0A0P0FJI0_9BACT
A0A0P0M8Q9_9BURK
A0A0P0MBN3_9BURK
A0A0P0MCJ5_9BURK
A0A0P0MGL8_9BURK
A0A0P0NG45_9SPHI
A0A0P0NI58_9SPHI
A0A0P0NWN0_9CAUL
A0A0P1FFF8_9RHOB
A0A0P1GJS2_9RHOB
A0A0P1H0F5_9RHOB
A0A0P1I3J5_9RHOB
A0A0P4UV29_9CYAN
A0A0P4V1K1_9CYAN
A0A0P6SCZ0_9STRE
A0A0P6VJ03_9RHIZ
A0A0P6VVD2_9BACI
A0A0P6VZQ8_9RHIZ
A0A0P6W2F7_9RHIZ
A0A0P6WEB0_9RHIZ
A0A0P6WIG6_9RHIZ
A0A0P7BXY0_9BACT
A0A0P7WNS6_9RHOB
A0A0P7WRW9_9BACT
A0A0P7X6V8_9RHIZ
A0A0P7X6W9_9ALTE
A0A0P7X753_9GAMM
A0A0P7XIM5_9BACT
A0A0P7Y3V0_9RHIZ
A0A0P7ZBK5_9ALTE
A0A0P7ZGD5_9CYAN
A0A0P8A551_9RHIZ
A0A0P8BJJ6_9CYAN
A0A0P8BNJ5_9RHIZ
A0A0P8C9B4_9SPHN
A0A0P8Y8P9_9GAMM
A0A0P9DDQ3_9CHLR
A0A0Q0G638_9GAMM
A0A0Q0VSN8_9DELT
A0A0Q0ZG49_9SPHI
A0A0Q2V056_9RHOB
A0A0Q3PGE0_9BRAD
A0A0Q3VY65_9BACI
A0A0Q3WQV9_9BACI
A0A0Q4BJ58_9SPHN
A0A0Q4C1M7_9SPHN
A0A0Q4FU44_9SPHN
A0A0Q4GHY2_9BURK
A0A0Q4L6S2_9SPHN
A0A0Q4RSY7_9BACL
A0A0Q4XEZ8_9RHIZ
A0A0Q4XL19_9BURK
A0A0Q4XLC3_9RHIZ
A0A0Q4XTV9_9RHIZ
A0A0Q4XWC8_9BURK
A0A0Q4YBC5_9BURK
A0A0Q4YCD5_9BURK
A0A0Q5CRW2_9BURK
A0A0Q5D8B1_9RHIZ
A0A0Q5DA88_9RHIZ
A0A0Q5DQH9_9BURK
A0A0Q5H3S2_9BURK
A0A0Q5H764_9RHIZ
A0A0Q5MFV1_9BURK
A0A0Q5VPK1_9RHIZ
A0A0Q5W3C1_9RHIZ
A0A0Q5Z2A9_9RHIZ
A0A0Q5Z3J3_9BURK
A0A0Q5ZDX9_9BURK
A0A0Q6A0Q7_9BRAD
A0A0Q6AHQ9_9BRAD
A0A0Q6B844_9PROT
A0A0Q6C5R6_9RHIZ
A0A0Q6CFU0_9RHIZ
A0A0Q6EA27_9RHIZ
A0A0Q6EAY2_9RHIZ
A0A0Q6EUI4_9RHIZ
A0A0Q6F348_9RHIZ
A0A0Q6FBF6_9ACTN
A0A0Q6FE68_9RHIZ
A0A0Q6FN42_9RHIZ
A0A0Q6GI97_9RHIZ
A0A0Q6GU06_9RHIZ
A0A0Q6KSB0_9BRAD
A0A0Q6MIR1_9BURK
A0A0Q6MUP2_9BURK
A0A0Q6N362_9BURK
A0A0Q6STY6_9RHIZ
A0A0Q6SXG5_9RHIZ
A0A0Q6T4K5_9RHIZ
A0A0Q6WJA6_9BURK
A0A0Q6WRN5_9BURK
A0A0Q6X6H0_9BURK
A0A0Q6XAU6_9BURK
A0A0Q6XFC2_9BURK
A0A0Q6ZKI1_9BRAD
A0A0Q7A6H6_9BURK
A0A0Q7AB72_9BURK
A0A0Q7AWJ3_9BURK
A0A0Q7D4F2_9CAUL
A0A0Q7E9W0_9RHIZ
A0A0Q7JUQ9_9ACTN
A0A0Q7JXC2_9ACTN
A0A0Q7JYK7_9ACTN
A0A0Q7NWZ1_9RHIZ
A0A0Q7PBD2_9RHIZ
A0A0Q7STQ6_9CAUL
A0A0Q7TDD0_9RHIZ
A0A0Q7TE45_9CAUL
A0A0Q7THG0_9RHIZ
A0A0Q7TL76_9RHIZ
A0A0Q7Y0Z4_9RHIZ
A0A0Q7YZB5_9SPHN
A0A0Q8B9C4_9RHIZ
A0A0Q8BF02_9RHIZ
A0A0Q8MU89_9RHIZ
A0A0Q8MWY8_9RHIZ
A0A0Q8NUM0_9ACTN
A0A0Q8QAD8_9SPHN
A0A0Q8QCR7_9BURK
A0A0Q8QJ61_9SPHN
A0A0Q8QVU2_9SPHN
A0A0Q8QYD0_9SPHN
A0A0Q8R4R7_9BURK
A0A0Q8R5V7_9BURK
A0A0Q8RE56_9BURK
A0A0Q8RR12_9BURK
A0A0Q9CZA9_9RHIZ
A0A0Q9EQ61_9GAMM
A0A0Q9HI83_9BRAD
A0A0Q9ILM6_9BRAD
A0A0Q9J586_9BACL
A0A0Q9JG94_9BRAD
A0A0Q9L4K9_9BACL
A0A0Q9LSN8_9BACL
A0A0Q9SHA7_9MICO
A0A0Q9U359_9BACL
A0A0R0D2D5_9GAMM
A0A0R0MGE3_9BURK
A0A0R2LEH6_9LACO
A0A0R2TAU6_9GAMM
A0A0R3MEB1_9BRAD
A0A0S1SCT6_9BACT
A0A0S1SIN0_9BACT
A0A0S1XZ16_9BORD
A0A0S2DPJ2_LYSEN
A0A0S2EPV8_9RHIZ
A0A0S2I1P1_9BACT
A0A0S2KF29_9GAMM
A0A0S2TCP4_9GAMM
A0A0S3FT92_9FLAO
A0A0S3QS17_9AQUI
A0A0S4KVV8_9BACT
A0A0S4KX51_9BACT
A0A0S4P1J9_9BURK
A0A0S4Q9N1_BLAVI
A0A0S7C7B7_9BACT
A0A0S7WIJ9_9BACT
A0A0S7WLI5_9BACT
A0A0S7WNF2_9BACT
A0A0S7WQB7_9BACT
A0A0S7WVL8_9BACT
A0A0S7XBS9_9BACT
A0A0S7XEF7_9BACT
A0A0S7XF24_9BACT
A0A0S7YAF7_9BACT
A0A0S7YC27_9BACT
A0A0S7YJG2_9BACT
A0A0S7YN28_9DELT
A0A0S7YV93_9DELT
A0A0S7ZSB5_9SPIR
A0A0S8A1W8_9GAMM
A0A0S8ACU5_9GAMM
A0A0S8AHT3_9BACT
A0A0S8AKP6_9DELT
A0A0S8ASR3_9BACT
A0A0S8AWF6_9CHLR
A0A0S8B6L7_9BACT
A0A0S8BQP9_9PROT
A0A0S8BX86_9DELT
A0A0S8C0B2_9DELT
A0A0S8CAK9_9BACT
A0A0S8DJE3_9BACT
A0A0S8DNT4_9GAMM
A0A0S8ENC6_9BACT
A0A0S8EQA8_9GAMM
A0A0S8EX44_9DELT
A0A0S8EYY4_9DELT
A0A0S8FX46_9BACT
A0A0S8FZN7_9BACT
A0A0S8GSG2_9BACT
A0A0S8GY21_9BACT
A0A0S8H429_9BACT
A0A0S8H673_9BACT
A0A0S8HM13_9BACT
A0A0S8I1P2_9DELT
A0A0S8IHD7_9BACT
A0A0S8IL96_9BACT
A0A0S8ILX4_9BACT
A0A0S8IMK8_9BACT
A0A0S8INW8_9BACT
A0A0S8IQ22_9BACT
A0A0S8IR75_9BACT
A0A0S8ITI5_9BACT
A0A0S8J5A8_9BACT
A0A0S8JZM7_9BACE
A0A0S8K3D6_9BACT
A0A0S8KBY2_9BACT
A0A0S8L089_9BACE
A0A0S8L4I6_9PROT
A0A0S9MUQ4_9BURK
A0A0S9MUR4_9BURK
A0A0S9NJT3_9BURK
A0A0S9NWE2_9BURK
A0A0S9QAZ0_9ACTN
A0A0T1WVG6_9RHIZ
A0A0T2QA75_9SPHN
A0A0T2QFW1_9SPHN
A0A0T2YBI2_9BURK
A0A0T2ZHQ8_9BURK
A0A0T5ZRM1_9BACT
A0A0T6A0N8_9BACT
A0A0T6A5E7_9BACT
A0A0T6A973_9BACT
A0A0T6ALI8_9BACT
A0A0T6LXM5_9ACTN
A0A0T6UN99_9PSED
A0A0T7BP40_9CYAN
A0A0T7RWS6_SALET
A0A0T9LP41_9GAMM
A0A0U1L477_9FIRM
A0A0U1PWV9_9BURK
A0A0U2MAF3_9BACL
A0A0U2RID5_9ALTE
A0A0U2W4J1_9BACL
A0A0U2XMQ1_9BACL
A0A0U3CAQ2_9BURK
A0A0U3EHT2_9BURK
A0A0U3EPK5_9STRE
A0A0U3MNF2_9BURK
A0A0U3N9T5_9BURK
A0A0U4B0R2_9BACT
A0A0U4E641_9BACI
A0A0U4V558_9GAMM
A0A0U5HY45_9EURY
A0A0U5J9J9_9CHLA
A0A0U5LJ10_9GAMM
A0A0V2FDM4_CAUVI
A0A0V8HJC1_9BACI
A0A0V8HM92_9BACI
A0A0V8J9T0_9BACI
A0A0V8JBB7_9BACI
A0A0V8JJQ3_9BACI
A0A0V8QEF7_9FIRM
A0A0V8SN16_9CELL
A0A0W0GH45_9CHLR
A0A0W1DP32_9SPHN
A0A0W1DVP4_9SPHN
A0A0W1SGE2_9GAMM
A0A0W7WMG8_9RHOB
A0A0W7Z3Z5_9BURK
A0A0W8JA34_9VIBR
A0A0X1S013_9BACL
A0A0X1T377_PSEAA
A0A0X1T521_PSEAA
A0A0X3SSX7_9ACTN
A0A0X3U2J4_9RHOB
A0A0X3U3T1_9GAMM
A0A0X3USA9_9ACTN
A0A0X7BBK5_9FLAO
A0A0X8BTN7_9PSED
A0A0X8BYX9_9PSED
A0A0X8HAL7_9GAMM
A0A0X8R2U2_9SPHN
A0A0X8R3K7_9SPHN
A0A101D0C3_9GAMM
A0A101DJ31_9DELT
A0A101ETA1_9THEM
A0A101FRH3_9FIRM
A0A101GAT5_9BACT
A0A101GXZ6_9BACT
A0A101HZ50_9BACT
A0A101INA2_9CHLR
A0A101KPH2_RHILI
A0A101NP93_9ACTN
A0A101VCI2_9SPHN
A0A101WPN9_9FIRM
A0A101XS55_9BACL
A0A109CAD1_9BACT
A0A109CDQ2_9BACT
A0A109CT75_9BACT
A0A109JSP8_9BRAD
A0A109LRM5_9SPHN
A0A109LTF7_9SPHN
A0A109RWB6_9BURK
A0A109RWK4_9BURK
A0A117MDS6_9BACT
A0A117SAG7_9FIRM
A0A117UR61_9BACT
A0A120DF58_9BURK
A0A120GBL3_9SPHN
A0A120GD21_9SPHN
A0A124FMZ1_9CHLR
A0A124FN67_9CHLR
A0A124FP40_9BACT
A0A124G292_9CHLR
A0A124INT6_9FIRM
A0A125MN43_9GAMM
A0A125Q278_9ACTN
A0A126NQE4_9BRAD
A0A126NTZ0_9BRAD
A0A126P6G8_9BRAD
A0A126RSF4_9SPHN
A0A126T125_9GAMM
A0A126V2Y0_9RHOB
A0A127APH0_9DELT
A0A127APS0_9DELT
A0A127AY59_9BACT
A0A127B369_9BACT
A0A127CII4_9RHIZ
A0A127CIY7_9RHIZ
A0A127EYQ0_9RHIZ
A0A127EYR2_9RHIZ
A0A127F6A8_9RHIZ
A0A127FDN9_9GAMM
A0A127JY22_9BURK
A0A127MF26_9SPHN
A0A127VFP5_9SPHI
A0A127VX86_SPOPS
A0A132BVQ8_9RHOB
A0A132BVY8_9RHOB
A0A132MSE5_9ACTN
A0A133XMG8_9RHOO
A0A133ZTI8_9BACL
A0A134CIV0_9FIRM
A0A135HR37_9RHIZ
A0A135HYF4_9RHIZ
A0A135IAQ4_9GAMM
A0A135L3K5_9BACI
A0A135WR06_9BACL
A0A136FSK6_9PSED
A0A136GXI8_9GAMM
A0A136H418_9GAMM
A0A136HXD8_9ALTE
A0A136KCI1_9BACT
A0A136L0H9_9CHLR
A0A136M004_9BACT
A0A136MPG6_9BACT
A0A136PVT8_9ACTN
A0A139CKE9_9EURY
A0A139CTM4_9EURY
A0A139DHY8_9ALTE
A0A139DK46_9ALTE
A0A139NM79_9STRE
A0A139NU18_9STRE
A0A139P2F7_9STRE
A0A139SHT8_9GAMM
A0A139SJW9_9BACT
A0A139XAP0_9CYAN
A0A139XCY4_9CYAN
A0A140LA85_9CLOT
A0A142EM53_9BACT
A0A142HK14_9BACT
A0A142HMH1_9SPHI
A0A142HXF0_9SPHI
A0A142HYM6_9SPHI
A0A142L0N8_9BACT
A0A142LAM0_9RHOB
A0A142LGY7_9PROT
A0A142M731_AMIAI
A0A142WRC0_9PLAN
A0A142XWT5_9PLAN
A0A142XXQ3_9PLAN
A0A143B542_9DELT
A0A143B548_9DELT
A0A143B5G5_9DELT
A0A143B5T4_9DELT
A0A143B705_9DELT
A0A143BLQ8_9BACT
A0A143DEK4_9PROT
A0A143G436_9GAMM
A0A143HDS9_9BACL
A0A143HK70_9GAMM
A0A143PNV4_9BACT
A0A143PTC2_9BACT
A0A146G5V3_9BACT
A0A147KBV5_9BACI
A0A147KC30_9BACI
A0A148KMR2_9ALTE
A0A150LFR7_9BACI
A0A150WEF6_BDEBC
A0A150WLT3_BDEBC
A0A150YIT5_9BACI
A0A150YKQ5_9BACI
A0A154BRF0_9FIRM
A0A154BTY5_9FIRM
A0A154W8G5_9PROT
A0A157SWF3_9BORD
A0A158M6Q9_9BORD
A0A160IPY1_9BACI
A0A160JIW3_9PROT
A0A161SRT0_9BRAD
A0A161XGW8_9EURY
A0A161YXV7_9RHOB
A0A162FZ44_9SPHN
A0A162HRR5_9DELT
A0A162MIP0_9FIRM
A0A162MMB2_9FIRM
A0A163AN80_9FLAO
A0A163UUU9_9RHOB
A0A165EMX1_9NEIS
A0A165RX70_9GAMM
A0A165SN30_9GAMM
A0A166G9B1_9GAMM
A0A166SZ04_9GAMM
A0A166TWV4_9EURY
A0A166UIC1_9RHOB
A0A166WI03_9GAMM
A0A166Y8Z8_9GAMM
A0A167EGF6_9BACL
A0A167PU68_9GAMM
A0A171KR41_9BURK
A0A172Q671_9STRE
A0A176HAR8_9GAMM
A0A176HAX0_9GAMM
A0A176HVJ3_9GAMM
A0A176IAJ5_9GAMM
A0A176TFE5_9FLAO
A0A177P9H5_9RHIZ
A0A177P9L4_9RHIZ
A0A177PMJ0_9RHIZ
A0A177PMR8_9RHIZ
A0A1B1KYE0_SERPL
A0KEY7_AERHH
A0LL72_SYNFM
A0Q3I3_CLONN
A0YA47_9GAMM
A0YH62_9GAMM
A1ATK3_PELPD
A1B910_PARDP
A1HPM1_9FIRM
A1K3Y0_AZOSB
A1T0A5_PSYIN
A1TPZ8_ACIAC
A1TS08_ACIAC
A1TYF0_MARHV
A1VN62_POLNA
A1VNN4_POLNA
A1W7S0_ACISJ
A1WJ66_VEREI
A1WWC9_HALHL
A2SHJ1_METPP
A2SHP6_METPP
A3CP49_STRSV
A3DFU6_CLOTH
A3QCN4_SHELP
A3VDV1_9RHOB
A3WKN4_9GAMM
A3Z7X0_9SYNE
A4A8S0_9GAMM
A4BFU6_9GAMM
A4BJT3_9GAMM
A4C7T6_9GAMM
A4ER74_9RHOB
A4G295_HERAR
A4J2E4_DESRM
A4VGF5_PSEU5
A4VW35_STRSY
A4WGC1_ENT38
A4XDD5_SALTO
A4XYC0_PSEMY
A4XZX4_PSEMY
A4YNV3_BRASO
A4YQT4_BRASO
A4YUQ5_BRASO
A5CZX5_PELTS
A5D1A7_PELTS
A5EYF7_DICNV
A5FCP3_FLAJ1
A5G051_ACICJ
A5N877_CLOK5
A5UZW8_ROSS1
A5V2V1_SPHWW
A5VGI6_SPHWW
A6CQG1_9BACI
A6D7M4_9VIBR
A6EC93_9SPHI
A6GQ95_9BURK
A6GSW5_9BURK
A6L896_PARD8
A6LIV1_PARD8
A6LJQ6_THEM4
A6M004_CLOB8
A6TG72_KLEP7
A6WCU0_KINRD
A7HCE4_ANADF
A7HI43_ANADF
A7HIN0_ANADF
A7HLE8_FERNB
A7HRM6_PARL1
A7HS23_PARL1
A7HTT6_PARL1
A7HUS3_PARL1
A7HXV4_PARL1
A7IG47_XANP2
A7INM7_XANP2
A7MMT8_CROS8
A8ADZ3_CITK8
A8AL71_CITK8
A8F467_PSELT
A8FCR1_BACP2
A8GLI4_SERP5
A8H298_SHEPA
A8IBL1_AZOC5
A8LE35_FRASN
A8T6C9_9VIBR
A8TMR9_9PROT
A8U0B6_9PROT
A9AXN7_HERA2
A9AZ39_HERA2
A9BWT5_DELAS
A9CJ24_AGRFC
A9D8U5_HOEPD
A9E407_9RHOB
A9GNH6_SORC5
A9HLT3_GLUDA
A9IGY9_BORPD
A9MIV5_SALAR
ATOS_ECOLI
B0C8H7_ACAM1
B0K8M0_THEP3
B0SJ71_LEPBP
B0T7M6_CAUSK
B0TGE0_HELMI
B0TI95_HELMI
B0VMU2_ACIBS
B1BCJ7_CLOBO
B1KLH6_SHEWM
B1W356_STRGG
B1XXD1_LEPCP
B1YKA2_EXIS2
B1ZT44_OPITP
B2A3P9_NATTJ
B2IC15_BEII9
B2IGE8_BEII9
B2J167_NOSP7
B2J564_NOSP7
B3E3A4_GEOLS
B3E7I3_GEOLS
B3ECT0_CHLL2
B3PG82_CELJU
B3PJ72_CELJU
B4D4F6_9BACT
B4D4U6_9BACT
B4D6V3_9BACT
B4DCS0_9BACT
B4R894_PHEZH
B4RIF5_PHEZH
B4SHB6_PELPB
B4VPQ1_9CYAN
B4WP50_SYNS7
B5EB17_GEOBB
B5GH17_STRSH
B5H8G4_STRPR
B5IML9_9CYAN
B5JH28_9BACT
B5JSW6_9GAMM
B5YHI6_THEYD
B5YI44_THEYD
B6BW55_9PROT
B6FYV3_9FIRM
B6IQ41_RHOCS
B6JDY5_OLICO
B6WY62_9DELT
B7S0A1_9GAMM
B7VHE0_VIBTL
B8DR05_DESVM
B8DR34_DESVM
B8EJU6_METSB
B8FA84_DESAA
B8FB27_DESAA
B8FGW4_DESAA
B8GTB7_THISH
B8HMX7_CYAP4
B9DRG9_STRU0
B9JF03_AGRRK
B9JW93_AGRVS
B9LT06_HALLT
B9LXC0_HALLT
B9LZP0_GEODF
B9NQS7_9RHOB
B9QYH1_LABAD
B9XE85_PEDPL
B9XLH0_PEDPL
B9XR32_PEDPL
C0MCQ9_STRS7
C0QKS4_DESAH
C1DFJ4_AZOVD
C1F3E8_ACIC5
C3K243_PSEFS
C3MBL5_SINFN
C3WAZ6_FUSMR
C4KCP5_THASP
C4L9V7_TOLAT
C4SDM7_YERMO
C5BFV0_EDWI9
C5BHW9_TERTT
C5BJ21_TERTT
C5LLY3_PERM5
C5T299_ACIDE
C5T2V0_ACIDE
C5T404_ACIDE
C6BRR1_DESAD
C6BV29_DESAD
C6BW45_DESAD
C6JJ82_FUSVA
C6RR16_ACIRA
C6VS13_DYAFD
C6XAW1_METGS
C6XZK1_PEDHD
C7LVA2_DESBD
C7Q9J2_CATAD
C7RN32_ACCPU
C8PUF4_9PROT
C8RZ22_9RHOB
C8W391_DESAS
C8WQ24_ALIAD
C8WQ64_ALIAD
C8WT59_ALIAD
C9P1P5_VIBME
D0IVR4_COMT2
D0IY95_COMT2
D0Z0S1_PHODD
D1A1M2_THECD
D1CC91_THET1
D1Q0R7_9BACT
D2QXC7_PIRSD
D2QZA4_PIRSD
D2SBA6_GEOOG
D2TUX2_CITRI
D3CXM7_9ACTN
D3PS69_MEIRD
D3RMU6_ALLVD
D3RPK7_ALLVD
D4DZE8_SEROD
D4GEL1_PANAM
D4HU54_ERWAC
D4XDN6_9BURK
D4Z7E1_SPHJU
D4ZE32_SHEVD
D4ZIA1_SHEVD
D4ZP35_ARTPN
D5AQG0_RHOCB
D5BA41_ZUNPS
D5BPH6_PUNMI
D5BT53_PUNMI
D5CPQ8_SIDLE
D5DPY4_BACMQ
D5MM34_9BACT
D5QE66_KOMHA
D5RQ40_9PROT
D5UBS9_CELFN
D5X470_THIK1
D5X876_THEPJ
D6SNF5_9DELT
D6THU9_9CHLR
D6TKA0_9CHLR
D6U1K2_9CHLR
D6YT13_WADCW
D6Z287_DESAT
D7A011_STAND
D7A4P5_STAND
D7BYV3_STRBB
D7DNB1_METV0
D7E927_METEZ
D7VP62_9SPHI
D8EYH9_9DELT
D8J024_HERSS
D8K1X6_DEHLB
D8PBG5_9BACT
D9T3W0_MICAI
D9WR26_9ACTN
E0IB76_9BACL
E0MK07_9RHOB
E0SDV3_DICD3
E0TFD5_PARBH
E1KPJ5_9BACT
E1MAD6_9STRE
E1QDT9_DESB2
E1QLX8_DESB2
E1SIW4_PANVC
E1TIA1_BURSG
E1V4W2_HALED
E1X4W0_HALMS
E2CAS5_9RHOB
E2CCW0_9RHOB
E2CCW2_9RHOB
E2CFU2_9RHOB
E3BIV9_9VIBR
E3I5Z6_RHOVT
E4N816_KITSK
E4PL51_MARAH
E4PMR2_MARAH
E5YAG0_BILWA
E5YBA4_BILWA
E6VSN5_DESAO
E6VTW8_DESAO
E6VZB1_DESAO
E6W677_DESIS
E6W6J4_DESIS
E6WBW2_PANSA
E6WP56_PSEUU
E8LJ26_9GAMM
E8SIU9_STAPH
E8TNE4_MESCW
E8UX61_TERSS
E8V774_TERSS
E8X069_GRATM
E9CNJ0_9GAMM
F0JDL8_DESDE
F0LRC4_VIBFN
F0RLK9_DEIPM
F0S543_PSESL
F2AA75_RHIET
F2AAQ9_RHIET
F2AAR4_RHIET
F2F858_SOLSS
F2F8Y8_SOLSS
F2IXL8_POLGS
F2J0P7_POLGS
F2JUC2_MARM1
F2LXE8_HIPMA
F2NNW7_MARHT
F2NRW0_TRES6
F3KFL7_9GAMM
F3KKN6_9ARCH
F3KVM3_9BURK
F3L328_9GAMM
F3LJV4_9GAMM
F3SAS8_9PROT
F4C469_SPHS2
F4GCB9_ALIDK
F4H044_CELFA
F4H8W1_GALAU
F4L0U3_HALH1
F4QTH3_9CAUL
F5L948_9BACI
F5R7C4_METUF
F5RB87_METUF
F5RDH9_METUF
F5S5J0_9NEIS
F5XP33_MICPN
F5XWK3_RAMTT
F5Y0M9_RAMTT
F5Z9K4_ALTNA
F6AAJ2_PSEF1
F6AHF2_PSEF1
F6B3A9_DESCC
F6B3V6_DESCC
F6B929_DESCC
F6D0W4_MARPP
F6DRA8_DESRL
F6F3F1_SPHCR
F6IG31_9SPHN
F7NDW9_9FIRM
F7NY55_9GAMM
F7QL98_9BRAD
F7QN37_9BRAD
F7RY19_9GAMM
F7T772_9BURK
F7YPN6_VIBA7
F8A3W2_CELGA
F8C131_OLICO
F8EL56_RUNSL
F8I4P2_SULAT
F8J5K4_HYPSM
F8J9K6_HYPSM
F8K2Q7_STREN
F8KWC0_PARAV
F8L5R3_SIMNZ
F9DW07_9BACL
F9HH99_9STRE
F9P8V4_STRCV
F9PUV1_9STRE
F9RCX2_VIBSN
F9TE09_9VIBR
F9UCC3_9GAMM
F9UF92_9GAMM
F9VBM9_LACGL
FIXL_AZOC5
FIXL_RHIME
G1XWR2_9PROT
G1XXQ5_9PROT
G1XY13_9PROT
G2FBI2_9GAMM
G2LFB5_CHLTF
G2LFY2_CHLTF
G4E569_9GAMM
G4E575_9GAMM
G4QEA1_GLANF
G4R8Z9_PELHB
G4R901_PELHB
G4RAN9_PELHB
G4T2S1_META2
G5H6Q7_9BACT
G5K1Z7_9STRE
G5KIB1_9STRE
G6EI35_9SPHN
G6ENS2_STRTR
G6EZA7_9PROT
G6FQK3_9CYAN
G6LUX8_STREE
G6Y6J5_9RHIZ
G6Y9N9_9RHIZ
G7LPD8_9GAMM
G7LRK6_9GAMM
G7Q8N3_9DELT
G7Q9M5_9DELT
G7QED5_9DELT
G7W9E0_DESOD
G7WCB0_DESOD
G7WHB4_DESOD
G7Z6T2_AZOL4
G7Z9K9_AZOL4
G8AQ22_AZOBR
G8LT77_CLOCD
G8NPH3_GRAMM
G8NY67_GRAMM
G8PHZ1_PSEUV
G8PHZ3_PSEUV
G8QKU4_DECSP
G8QL92_DECSP
G8TFS4_NIAKG
G9RQI3_9FIRM
G9ZVQ7_9PROT
H0HWD7_9RHIZ
H0JBI1_9PSED
H0JF30_9PSED
H0PW18_9RHOO
H0Q4D0_9RHOO
H0TNS5_9BRAD
H1G0H3_9GAMM
H1YJ15_9SPHI
H1YJ16_9SPHI
H2FZF2_OCESG
H2IYB6_RAHAC
H3SLT8_9BACL
H4F767_9RHIZ
H4F8M2_9RHIZ
H5TEP1_9ALTE
H5UXN3_ESCHE
H5V3S8_ESCHE
H5WLS5_9BURK
H5WSD7_9BURK
H5XY27_9FIRM
H6RW64_BLASD
H6SKR9_RHOPH
H6SLM7_RHOPH
H6SRQ8_RHOPH
H8FRN2_PHAMO
H8FXN8_PHAMO
H8GG98_METAL
H8MMQ9_CORCM
H8MRR8_CORCM
H8Z5S7_9GAMM
H9UG29_SPIAZ
H9UGV0_SPIAZ
H9UH18_SPIAZ
I0AG68_IGNAJ
I0HMU4_RUBGI
I0HRR8_RUBGI
I0HXX3_RUBGI
I0I706_CALAS
I0K6M7_9BACT
I0QN08_9GAMM
I1XIA8_METNJ
I1YFR2_METFJ
I2BEL1_SHIBC
I2JI01_9GAMM
I2MVJ7_9ACTN
I3IBH8_9GAMM
I3IDQ3_9GAMM
I3TLA6_TISMK
I3YCJ5_THIV6
I3YRR1_AEQSU
I3ZD44_TERRK
I3ZKT1_TERRK
I4C019_DESTA
I4C3R7_DESTA
I4C4G2_DESTA
I4D099_DESAJ
I4MP27_9BURK
I4MVE4_9PSED
I4N5S8_9PSED
I4W439_9GAMM
I4Z0L8_9RHIZ
I4Z9Y8_9BACT
I5B4Q3_9DELT
I5BWV7_9RHIZ
I5C4X9_9RHIZ
I7LRM1_9LACT
I8I5F5_9GAMM
I8TB23_9GAMM
I8UA04_9ALTE
I8UEV4_9BACI
I9ASC8_9FIRM
J0KMD4_9BURK
J0QU50_9RHIZ
J0USU3_9LACO
J0V8N4_STREE
J1SPW2_9RHIZ
J2DFQ2_KLEPN
J2L036_9RHIZ
J2LLD4_9BURK
J2WW15_9SPHN
J2Z502_9LACO
J3D1B0_9BURK
J3DIH1_9BURK
J3HJU0_9RHIZ
J3HKR7_9BURK
J6L892_9RHOB
J6LLM9_9RHOB
J6UFS1_9RHOB
J7IVB0_DESMD
J7J103_DESMD
J7Q9B5_METSZ
J7QPE4_METSZ
J7SJV0_MORMO
J8UUG0_PSEPU
J8VEH0_9SPHN
J9DJA2_9PROT
J9DT82_9RHOB
J9DXF0_9PROT
J9H9P3_9BACL
J9HQA8_9BACL
J9HRE1_9BACL
K0C8G7_ALCDB
K0CK08_ALCDB
K0D110_ALTMS
K0HYM9_9BURK
K0IX89_AMPXN
K0NTI7_DESTT
K0PGH9_9RHIZ
K0PNY5_9RHIZ
K0Q6R9_9RHIZ
K1JGS6_9BURK
K1LJB5_9LACT
K2GNZ6_9BACI
K2J3X0_9PROT
K2JRK4_9GAMM
K2KTF5_9GAMM
K2M849_9RHIZ
K2M980_9RHIZ
K2NPH1_9RHIZ
K2P8Z6_9RHIZ
K2PWH1_9RHIZ
K2QZK6_9RHIZ
K4IH44_PSYTT
K4KI29_SIMAS
K4KP45_SIMAS
K4KTV9_SIMAS
K5XRU5_9PROT
K5YL84_9PROT
K6C819_BACAZ
K6CBW1_BACAZ
K6DAG5_9BACI
K6DC50_9BACI
K6DDM4_9BACI
K6Y0L5_9ALTE
K6YEH3_9ALTE
K6Z268_9ALTE
K6ZR73_9ALTE
K8DXP9_9FIRM
K8EAT6_9FIRM
K8WIR4_PRORE
K9E144_9BURK
K9GKD9_9PROT
K9GY64_9PROT
K9H4U7_9PROT
K9HPR2_9PROT
K9PBS5_CYAGP
K9PGU6_9CYAN
K9PIG0_9CYAN
K9PY82_9CYAN
K9QIX7_9NOSO
K9QMJ8_NOSS7
K9R478_9CYAN
K9SAR8_9CYAN
K9SCU6_9CYAN
K9TGZ7_9CYAN
K9TN30_9CYAN
K9U3A5_9CYAN
K9V3Z6_9CYAN
K9V7C2_9CYAN
K9W4M3_9CYAN
K9W5V3_9CYAN
K9X936_9NOST
K9XC81_9CHRO
KINC_BACSU
L0A642_DEIPD
L0E0I9_THIND
L0FB09_DESDL
L0K2U8_9EURY
L0MPP7_SERMA
L0NE57_9RHIZ
L0WIX5_9GAMM
L1LWM2_PSEPU
L1LXP8_PSEPU
L1M5Y0_PSEPU
L8D7L6_9GAMM
L8J3E3_9GAMM
L8N0W8_9CYAN
L9PMN9_9BURK
M1CLI3_SOLTU
M1FB58_9ALTE
M1FGI0_9ALTE
M1PD18_DESSD
M1PJG8_DESSD
M1WMG1_DESPC
M1YXZ6_NITG3
M2U0S4_9PROT
M2U828_9PROT
M4S0J4_9SPHN
M4UIG1_9GAMM
M4X0X8_PSEDE
M4X2Y4_PSEDE
M5DVA2_9GAMM
M5E7I2_9GAMM
M5ERE3_9RHIZ
M5EX54_9RHIZ
M5QLK7_9PSED
M5R426_9PSED
M5TDA7_9PLAN
M5U7L4_9PLAN
M7N925_9BACT
M7NFP3_9BACL
M7P229_9GAMM
M7PH03_9GAMM
M8DBA2_9BACL
M9LMS8_PAEPP
M9X7A6_MANHA
N0ALP1_9BACI
N0BC77_9RHIZ
N1MTR8_9SPHN
N2J1N4_9PSED
N2JAC8_9PSED
N4WRS1_9BACI
N6U350_9RHIZ
N6W378_9ALTE
N6WNB5_9ALTE
N6X9L6_9RHOO
N6XXS0_9RHOO
N6Y3G7_9RHOO
N6Y7K7_9RHOO
N6YXS0_9RHOO
N8TM80_ACIGI
N8Y8U5_9GAMM
N9GGC4_ACIHA
N9UP59_9SPHN
N9URU7_9SPHN
N9V962_9GAMM
NTRB_ECOLI
NTRB_RHIME
NTRB_SALTY
O67197_AQUAE
O84473_CHLTR
Q01PT1_SOLUE
Q028C1_SOLUE
Q085N3_SHEFN
Q0ARL4_MARMM
Q0BSS7_GRABC
Q0C0N2_HYPNA
Q0C2U1_HYPNA
Q0VM90_ALCBS
Q0VSQ8_ALCBS
Q0WKR9_YERPE
Q119Y2_TRIEI
Q11G60_CHESB
Q11HW1_CHESB
Q11TU9_CYTH3
Q11W10_CYTH3
Q122K6_POLSJ
Q12A53_POLSJ
Q12PL9_SHEDO
Q12Y66_METBU
Q15U23_PSEA6
Q15X35_PSEA6
Q182X0_PEPD6
Q1D034_MYXXD
Q1GHB7_RUEST
Q1GTN2_SPHAL
Q1JW77_DESAC
Q1N0Z7_9GAMM
Q1N2H2_9GAMM
Q1NF26_SPHSS
Q1NLR5_9DELT
Q1NXB4_9DELT
Q1QM97_NITHX
Q1YH59_AURMS
Q1YI05_AURMS
Q1YJH9_AURMS
Q1YQJ8_9GAMM
Q1YX08_9GAMM
Q1ZL79_PHOAS
Q214Q9_RHOPB
Q217U8_RHOPB
Q21G07_SACD2
Q21JZ1_SACD2
Q21NG5_SACD2
Q21WB8_RHOFT
Q24TG3_DESHY
Q26DI1_FLABB
Q2BHC9_NEPCE
Q2BHX8_NEPCE
Q2BN61_NEPCE
Q2FQ06_METHJ
Q2G806_NOVAD
Q2IHL4_ANADE
Q2IIB6_ANADE
Q2IIG4_ANADE
Q2INL7_ANADE
Q2K8U9_RHIEC
Q2K8V3_RHIEC
Q2KCJ4_RHIEC
Q2L0D1_BORA1
Q2LRY6_SYNAS
Q2LTE6_SYNAS
Q2NAE3_ERYLH
Q2NQR9_SODGM
Q2RTR8_RHORT
Q2RUL0_RHORT
Q2S8W8_HAHCH
Q2SN58_HAHCH
Q2W4Q5_MAGSA
Q2W8X5_MAGSA
Q32A40_SHIDS
Q39WC5_GEOMG
Q39YD1_GEOMG
Q39ZR3_GEOMG
Q3A2M2_PELCD
Q3A323_PELCD
Q3A8H6_PELCD
Q3ADK2_CARHZ
Q3IFL2_PSEHT
Q3IZE3_RHOS4
Q3J2L1_RHOS4
Q3JAH1_NITOC
Q3SG02_THIDA
Q3SQG6_NITWN
Q3SSN6_NITWN
Q3STW7_NITWN
Q479J3_DECAR
Q47BQ6_DECAR
Q489V8_COLP3
Q4K5Y8_PSEF5
Q4KJR1_PSEF5
Q5E8Q5_VIBF1
Q5LHU2_BACFN
Q5LRN7_RUEPO
Q5M447_STRT2
Q5P2I7_AROAE
Q5P2K8_AROAE
Q5QUX6_IDILO
Q63M47_BURPS
Q65K53_BACLD
Q67RF9_SYMTH
Q6AJM9_DESPS
Q6DB72_PECAS
Q6FCH5_ACIAD
Q6LLR3_PHOPR
Q6M9Z4_PARUW
Q6MHA4_BDEBA
Q6N6M3_RHOPA
Q6NB50_RHOPA
Q725U0_DESVH
Q747B0_GEOSL
Q7MQ13_VIBVY
Q7N9S7_PHOLL
Q7NDS1_GLOVI
Q7WXU0_CUPNH
Q87TF0_VIBPA
Q87WZ8_PSESM
Q888Q1_PSESM
Q88AN5_PSESM
Q88CY2_PSEPK
Q88DX3_PSEPK
Q89EX7_BRADU
Q89LQ6_BRADU
Q8DPL8_STRR6
Q8DT64_STRMU
Q8E0L0_STRA5
Q8R9H8_CALS4
Q8XKS8_CLOPE
Q8XNX5_CLOPE
Q8YV58_NOSS1
Q8YYY5_NOSS1
Q8YZD1_NOSS1
Q97KL4_CLOAB
Q98MX7_RHILO
Q9A107_STRP1
Q9AA47_CAUCR
Q9HU60_PSEAE
Q9HV74_PSEAE
Q9KBK6_BACHD
Q9KNJ0_VIBCH
Q9X180_THEMA
R4KKV5_9FIRM
R4PZ61_9BACT
R4VVI7_9EURY
R4YPR1_OLEAN
R4YR27_OLEAN
R4YV73_OLEAN
R5DTN2_9FIRM
R5E740_9BURK
R5E9G0_9BURK
R5ERZ6_9GAMM
R5L582_9SPIR
R5NKZ6_9BACT
R5Q9F6_9CLOT
R5QDP7_9BURK
R5QMF1_9PROT
R5X1P3_9CLOT
R6C0R8_9CLOT
R6ICM5_9FIRM
R6N5N7_9FIRM
R6P6M0_9CLOT
R6P9C8_9CLOT
R6Y858_9PORP
R7FGZ4_9FIRM
R7H434_9FIRM
R7IAI5_9BURK
R7JAP5_9FUSO
R7JDC8_9PORP
R7JTY2_9FIRM
R7KL59_9BURK
R7LJ98_9BACT
R7M9R5_9CLOT
R8ALN9_PLESH
R9AV14_9GAMM
R9GTJ4_9SPHI
R9GXG1_9SPHI
R9PFU7_AGAAL
S0EUP9_CHTCT
S0FZ77_9DELT
S0G644_9DELT
S0GEU6_9PORP
S2XPI0_9BACL
S3MVV9_9GAMM
S4MJ67_CHLPS
S4XW29_SORCE
S5RME0_9STRE
S6ACV9_9PROT
S6AIV8_PSERE
S6B9A9_9GAMM
S6BF01_9GAMM
S6GEA0_9GAMM
S6GM60_9GAMM
S6HJJ8_9GAMM
S6HMP6_9GAMM
S6J9U6_9PSED
S6JYR8_9PSED
S7KC51_CHLPS
S7U666_DESML
S7UN45_9DELT
S7UP91_DESML
S7VH43_9DELT
S7X8I0_9FLAO
S9PJH2_9DELT
S9QRD2_9DELT
S9QWV3_9DELT
SPHS_SYNE7
T0AQX8_9RHOO
T0AYB3_9RHOO
T0BH98_ALIAG
T0DQF0_9DELT
T0IGP8_9SPHN
T0KDE9_9SPHN
T0LGS5_9BACT
T0MLP8_9BACT
T0P760_PHOTE
T0REP7_9DELT
T0RLL2_9DELT
T0V5P1_9STRE
T0Z6A0_9BACT
T1ZED5_STRIT
U1JTW0_9GAMM
U1ZZ01_9PSED
U2B0D8_9PSED
U2BGI8_9PSED
U2HZQ5_9SPHI
U2IVF6_9STRE
U2KN54_9FIRM
U2PTU5_9CLOT
U2ZG50_9CAUL
U3AKP1_9VIBR
U3APF3_9VIBR
U3B605_PSEAC
U3BJ79_VIBPR
U4K9V7_9VIBR
U5L7I7_9BACI
U5N9Y6_9BURK
U5QSI3_9CYAN
U5WC77_9ACTN
U7D8Y1_9BACT
U7FSX7_9RHOB
U7GMV7_9RHOB
U7U7E7_9BURK
U9VIP7_9CYAN
U9VKF9_9CYAN
V2U918_9GAMM
V2V051_9GAMM
V2VRT2_9GAMM
V3TN08_SERS3
V4J376_9GAMM
V4QY80_STRIN
V4R990_9RHIZ
V4RTM4_9RHIZ
V4XX16_9PROT
V4YL27_9PROT
V5CUZ8_ENTCL
V5RXZ0_9BACT
V6EYN3_9PROT
V6F1H7_9PROT
V6IWL4_9BACL
V6J127_9BACL
V6M158_9BACL
V6M7L2_9BACL
V6MAH0_9BACL
V7FK52_9RHIZ
V7FS04_9RHIZ
W0EEU0_9FIRM
W0F1G5_9BACT
W0F6C5_9BACT
W0GZA6_PSECI
W0H580_PSECI
W0HA08_PSECI
W0I2Q5_9GAMM
W0JGG5_DESAE
W0RLN4_9BACT
W0SA71_9RHOO
W0SD63_9RHOO
W0TIU4_9GAMM
W0V0B5_9BURK
W1DK44_KLEPN
W1FSW8_ECOLX
W1H0L4_KLEPN
W1J4J6_9GAMM
W1RTV7_9SPHN
W1SN17_9BACI
W2UL74_9FLAO
W3RDE9_9BRAD
W4EPT0_9BACL
W4F021_9BACL
W4F030_9BACL
W4LNA8_9BACT
W4LNX6_9BACT
W4MAW6_9BACT
W4MBK6_9BACT
W4Q668_9BACI
W4UXP6_9BACE
W4V6N0_9FIRM
W4VJQ6_9BACI
W5WXB0_BDEBC
W5YD14_KOMXY
W5YJK1_9ALTE
W6J6I5_9ENTR
W6KA52_9PROT
W6KGJ7_9PROT
W6LZH0_9GAMM
W6RZK9_9CLOT
W6TR57_9SPHI
W6VXN3_9RHIZ
W6W4K8_9RHIZ
W7C962_9LIST
W7R2A6_9ALTE
W7T6U7_9PSEU
W7Y0H7_9BACT
W8KGH2_HALHR
W8KMS4_HALHR
W8R7W7_PSEST
W8RP53_PSEST
W8T650_EUBAC
W8VC23_YEREN
W8X5J2_CASDE
W9E4I8_RHILI
W9GZ51_9PROT
W9H3J1_9PROT
W9HEE9_9PROT
W9TKG4_9PSED
W9UQ98_9GAMM
W9V515_9GAMM
X2GZN9_9BACI
X2H1R3_9GAMM
X2H9W7_9NEIS
X4ZHT5_9BACL
X6DCY3_9RHIZ
X6GFV7_9RHIZ
X6GHY2_9RHIZ
Y0KK24_9PROT
