# Supplementary material for: Widespread evolutionary crosstalk among protein domains in the context of multi-domain proteins
Source: PLoS One. 2018 Aug 31;13(8):e0203085. doi: 10.1371/journal.pone.0203085 (PMC6118372; doi:10.1371/journal.pone.0203085)
Supplement: S1 File — This archive contains a file presenting the list of UniProt identifiers of the URPs sequences included in the multi-domain MSAs for each of the 2,063 studied multi-domain architectures, and files containing the values of MI¯ and nMI¯ for individual domain pairs before and after domain sequence shuffling. (GZ) [file pone.0203085.s001.tar.gz › ./Pfam_family_vectors/PF00521_PF03989_PF03989_PF03989_normalized_average_shuffled_interdomain_MI]

0.100813894094	0.0486714644607
0.100550314781	0.0489133286823
0.0940608567635	0.0482549046391
0.140310154178	0.0576028465281
0.13511437247	0.0580042830878
0.133530631204	0.0577116480073
