# Supplementary material for: Widespread evolutionary crosstalk among protein domains in the context of multi-domain proteins
Source: PLoS One. 2018 Aug 31;13(8):e0203085. doi: 10.1371/journal.pone.0203085 (PMC6118372; doi:10.1371/journal.pone.0203085)
Supplement: S1 File — This archive contains a file presenting the list of UniProt identifiers of the URPs sequences included in the multi-domain MSAs for each of the 2,063 studied multi-domain architectures, and files containing the values of MI¯ and nMI¯ for individual domain pairs before and after domain sequence shuffling. (GZ) [file pone.0203085.s001.tar.gz › ./Pfam_family_vectors/PF06175_PF06175_all_alignment_sequences_UniProt_IDs]

A0A010RK89_PSEFL
A0A017T9V4_9DELT
A0A023BZL8_9FLAO
A0A024FKR8_9FLAO
A0A024HFB5_PSEKB
A0A031LQM8_9GAMM
A0A060B9S4_9GAMM
A0A063Y2S3_9GAMM
A0A066UCE8_9GAMM
A0A066WPI9_9FLAO
A0A066WQ50_9FLAO
A0A074L091_9BACT
A0A077EB22_9FLAO
A0A077F988_9PSED
A0A077LRS4_9PSED
A0A078KZD5_9GAMM
A0A078LTB6_9PSED
A0A081FZ97_9GAMM
A0A081NBY8_9GAMM
A0A081NCJ4_9GAMM
A0A081PIS7_9SPHI
A0A084THS7_9FLAO
A0A085BNS5_9FLAO
A0A085EIN5_9FLAO
A0A085EJK6_9FLAO
A0A085L2D8_9FLAO
A0A085VJQ2_PSESX
A0A085WC92_9DELT
A0A086D5S2_9GAMM
A0A088EVJ6_9SPHI
A0A089WM67_9PSED
A0A089ZQ78_9PSED
A0A090Q459_9FLAO
A0A090VHK8_9FLAO
A0A090VVX7_9FLAO
A0A095SUD2_9FLAO
A0A095WVW2_9GAMM
A0A098G4U7_9GAMM
A0A098GFM8_TATMI
A0A098L8Y0_9BACT
A0A098RBC2_9GAMM
A0A098S3N9_9BACT
A0A098STC6_9PSED
A0A098TNK9_9CYAN
A0A099PFU9_9GAMM
A0A099Y5F6_9FLAO
A0A0A1I2B8_9PSED
A0A0A1YHN1_9PSED
A0A0A2MIH4_9FLAO
A0A0A2MT50_9FLAO
A0A0A2SNJ8_9GAMM
A0A0A3W2M5_9GAMM
A0A0A7EEJ5_9GAMM
A0A0A7LTZ1_9BACT
A0A0A8UV50_LEGHA
A0A0B3BQ81_9PSED
A0A0B4XQ51_9GAMM
A0A0B5RU51_9FLAO
A0A0B8T0X2_9SPHI
A0A0B8XR06_9SPHI
A0A0C1CN40_9FLAO
A0A0C1CUU3_9FLAO
A0A0C1DHC8_9SPHI
A0A0C1ESX0_9FLAO
A0A0C1FZJ2_9FLAO
A0A0C1GIW5_9FLAO
A0A0C1I7D6_9BACT
A0A0C1LI56_9BACT
A0A0C1QMD0_9CYAN
A0A0C1UIU3_9CYAN
A0A0C1URA2_9CYAN
A0A0C1ZXL8_9DELT
A0A0C2D5K2_9DELT
A0A0C2Q5N4_9CYAN
A0A0C5VNH0_9GAMM
A0A0C5WCX9_9FLAO
A0A0C5WMT6_9FLAO
A0A0D0GJK9_9SPHI
A0A0D1NSB0_PSEPU
A0A0D3LKR2_9BACT
A0A0D5M413_9GAMM
A0A0D5YP28_9FLAO
A0A0D6ABQ7_9CHRO
A0A0D6KM96_9CYAN
A0A0D6SZU3_9PSED
A0A0D6TQR9_9FLAO
A0A0D6Y7T5_MASLA
A0A0D7W4V0_9FLAO
A0A0D8ZQB8_9CYAN
A0A0E3ZHE1_9BACT
A0A0E9N3X6_9BACT
A0A0F2NS08_9GAMM
A0A0F4P184_PSEO7
A0A0F4QCV2_9GAMM
A0A0F4QXN8_9GAMM
A0A0F6RBG9_9GAMM
A0A0F6W0H5_9DELT
A0A0F7M6P1_9GAMM
A0A0G2HL41_9SYNE
A0A0G2ZQ81_9DELT
A0A0G3M198_9FLAO
A0A0G8AVT1_9SYNE
A0A0H4VNN9_9BACT
A0A0J0YBD8_9SPHI
A0A0J7J001_9FLAO
A0A0K1PGY5_9DELT
A0A0K1PVL2_9DELT
A0A0K1XGI2_9GAMM
A0A0K2DXZ4_PISSA
A0A0K2M209_9NOST
A0A0K9Y0F2_9FLAO
A0A0M2PP34_PROHO
A0A0M2XW10_9SPHI
A0A0M3C5L7_9SPHI
A0A0M9DT12_9BACT
A0A0M9GEF9_9PSED
A0A0M9VK15_9FLAO
A0A0N1MVB3_9GAMM
A0A0N8KMN7_9CYAN
A0A0N9W5F1_9GAMM
A0A0P0D032_9FLAO
A0A0P0D230_9FLAO
A0A0P0D3P4_9BACT
A0A0P0NJ58_9SPHI
A0A0P4UPK2_9CYAN
A0A0P7A1V9_9FLAO
A0A0P7BRJ4_9BACT
A0A0P7WYF1_9ALTE
A0A0P7XQG3_9BACT
A0A0P7Z5C0_9GAMM
A0A0P8BPI4_9CYAN
A0A0Q0VGH0_9SPHI
A0A0Q1BGF3_9FLAO
A0A0Q5QBE1_9FLAO
A0A0Q5TN58_9SPHI
A0A0Q5VA49_9FLAO
A0A0Q9ZNX7_9FLAO
A0A0R2RZ38_9FLAO
A0A0R2SK85_9FLAO
A0A0R2TAY5_9GAMM
A0A0R2TF99_9FLAO
A0A0R2TW82_9CYAN
A0A0R2U319_9GAMM
A0A0R2VDF6_9SPHI
A0A0R2W3T3_9GAMM
A0A0R2WZB1_9FLAO
A0A0S1S1Q4_9FLAO
A0A0S1SFP8_9FLAO
A0A0S2JHB4_9GAMM
A0A0S2K1M2_9GAMM
A0A0S2KE05_9GAMM
A0A0S3FWN6_9FLAO
A0A0S3P6U3_9NOSO
A0A0S7Z207_9GAMM
A0A0S8BSC8_9DELT
A0A0S8F4R1_9DELT
A0A0S8F918_9GAMM
A0A0S8FFS4_9GAMM
A0A0T6UJL6_9PSED
A0A0T7BVS7_9CYAN
A0A0U3KG55_9FLAO
A0A0U4ARR7_9BACT
A0A0V1QTG4_9FLAO
A0A0V7ZXE8_9CYAN
A0A0W0R1F6_9GAMM
A0A0W0SU25_9GAMM
A0A0W0TIG6_9GAMM
A0A0W0VAR9_9GAMM
A0A0W0VMN9_9GAMM
A0A0W0VSM8_9GAMM
A0A0W0W3D5_9GAMM
A0A0W0WTB0_9GAMM
A0A0W0WWM0_9GAMM
A0A0W0XT10_9GAMM
A0A0W0Y7E3_9GAMM
A0A0W0YYM6_LEGSP
A0A0W0Z0U8_9GAMM
A0A0W0ZW43_9GAMM
A0A0W1A194_9GAMM
A0A0W1AJ73_9GAMM
A0A0W1SH22_9GAMM
A0A0W8EJS5_9BACT
A0A0X1T7D9_PSEAA
A0A0X3UA24_9GAMM
A0A0X7BBV3_9FLAO
A0A0X7BDG6_9FLAO
A0A0X8WXA5_9CYAN
A0A101D255_9GAMM
A0A101DAQ5_9PSED
A0A101W285_9FLAO
A0A120HJ36_9PSED
A0A126P9V5_9BACT
A0A127B662_9BACT
A0A127VE85_9SPHI
A0A136GKJ9_9GAMM
A0A136H370_9GAMM
A0A136H9D5_9GAMM
A0A136LG51_9BACT
A0A136N3H8_9BACT
A0A136NEA9_9BACT
A0A136NP07_9BACT
A0A136PCS9_9BACT
A0A139CD06_9GAMM
A0A139SX75_9GAMM
A0A139XFD7_9CYAN
A0A142EN66_9BACT
A0A142HAZ7_9BACT
A0A142HZV1_9SPHI
A0A142L1J6_9BACT
A0A142Y3Q5_9PLAN
A0A143G2M2_9GAMM
A0A143HLX6_9GAMM
A0A150AFR1_9BACT
A0A150WZW0_9BACT
A0A150X6C3_9BACT
A0A150X7K1_9BACT
A0A162CU40_9FLAO
A0A163CB97_9FLAO
A0A164C6Q9_9SYNE
A0A165SCE9_9GAMM
A0A165UMH7_9GAMM
A0A166H522_9GAMM
A0A166W4J6_9GAMM
A0A167HVX9_9FLAO
A0A167WT25_9FLAO
A0A167YRC9_9FLAO
A0A172TRJ6_9BACT
A0A172YEK4_9GAMM
A0A176H1W4_9GAMM
A0A176HTX3_9GAMM
A0A176TDQ5_9FLAO
A0A176V591_9PSED
A0A180ERQ9_9BACT
A0M2F6_GRAFK
A0YGT1_9GAMM
A0YVL2_LYNSP
A0Z1C3_9GAMM
A0Z916_9GAMM
A1U1S1_MARHV
A1ZDE0_9BACT
A2A0F8_9BACT
A2U1L5_9FLAO
A3I0M9_9BACT
A3J6M5_9FLAO
A3U936_CROAH
A3UAA2_CROAH
A3XN60_LEEBM
A3Z0P4_9SYNE
A3Z9Y3_9SYNE
A3ZQN0_9PLAN
A4A7N1_9GAMM
A4A857_9GAMM
A4AR00_MARSH
A4BHH2_9GAMM
A4C1W6_9FLAO
A4CK09_ROBBH
A4CWM3_SYNPV
A4VL69_PSEU5
A4XVG5_PSEMY
A5FEF3_FLAJ1
A5FJN4_FLAJ1
A5GJ61_SYNPW
A5GR51_SYNR3
A5WG22_PSYWF
A6EH58_9SPHI
A6ER08_9BACT
A6ESL5_9BACT
A6FXJ7_9DELT
A6FYJ0_9DELT
A6GXM2_FLAPJ
A6VX42_MARMS
A7H741_ANADF
A9BE05_PROM4
A9E3T8_9FLAO
A9GHT0_SORC5
B0C4A0_ACAM1
B0CBG8_ACAM1
B0JVX0_MICAN
B0VTN0_ACIBS
B1WZY9_CYAA5
B1XNL8_SYNP2
B2J4T0_NOSP7
B3PHJ7_CELJU
B4D3J5_9BACT
B4VI57_9CYAN
B4WHB6_SYNS7
B5IPF7_9CYAN
B7K068_CYAP8
B7KKZ3_CYAP7
B7RU75_9GAMM
B8HXM8_CYAP4
B9XP95_PEDPL
C0BMU3_9BACT
C3KCJ2_PSEFS
C5BI09_TERTT
C6RRY9_ACIRA
C6W0I5_DYAFD
C6X368_FLAB3
C7PN39_CHIPD
C8PXP3_9PROT
D2QPX1_SPILD
D2R2X6_PIRSD
D3HSK5_LEGLN
D4TPQ0_9CYAN
D4ZAJ7_SHEVD
D4ZWW7_ARTPN
D5B9U0_ZUNPS
D5VCV9_MORCB
D7VIM9_9SPHI
D8G626_9CYAN
E0UG91_CYAP2
E1VC53_HALED
E1VK89_9GAMM
E4PF86_MARAH
E4TL94_MARTH
E4TP18_MARTH
E6XDN2_CELAD
E8RSB5_ASTEC
F0P1Q1_WEEVC
F0RIP2_CELLC
F0S720_PSESL
F2JTJ4_MARM1
F3KBK1_9GAMM
F3L196_9GAMM
F3L2M3_9GAMM
F3LGH1_9GAMM
F3LJE1_9GAMM
F4B3G5_DOKS4
F4C9J2_SPHS2
F4L520_HALH1
F4QR40_9CAUL
F4XPI1_9CYAN
F6ABL4_PSEF1
F6CRS1_MARPP
F6GD52_LACS5
F6GJP2_LACS5
F8EIZ2_RUNSL
G0J716_CYCMS
G0J7R3_CYCMS
G0L100_ZOBGA
G2EE51_9FLAO
G2EHN7_9FLAO
G2PPF8_MURRD
G2Z758_FLABF
G6FQK6_9CYAN
G8R0A4_OWEHD
G8R3Z6_OWEHD
G8T6Q2_NIAKG
G8X5D2_FLACA
G9ERI9_9GAMM
H0J709_9PSED
H1XZU5_9SPHI
H1ZBJ6_MYROD
H2BZS0_9FLAO
H2IYV2_RAHAC
H3NT33_9GAMM
H6LAS8_SAPGL
H7FMJ0_9FLAO
H7FU78_9FLAO
H8MQI9_CORCM
H8XVC7_FLAIG
I0AGX7_IGNAJ
I0K985_9BACT
I0QNT9_9GAMM
I0WAV0_9FLAO
I2GIB9_9BACT
I2JJH3_9GAMM
I3C0M3_9FLAO
I3IAD8_9GAMM
I3YYA5_AEQSU
I3Z6F0_BELBD
I4AM65_FLELS
I4N0T9_9PSED
J0VA96_9BACT
J8VH12_PSEPU
K0CGA8_ALCDB
K1LDR3_9BACT
K1M952_9FLAO
K2Q2C4_9FLAO
K4IJW4_PSYTT
K4KHA3_SIMAS
K7VU94_9NOST
K8GP12_9CYAN
K9P9K3_CYAGP
K9PD62_9CYAN
K9PU07_9CYAN
K9QB56_9NOSO
K9QLN4_NOSS7
K9RGU5_9CYAN
K9S1P8_9CYAN
K9TZ60_9CYAN
K9UCG9_9CYAN
K9V4M3_9CYAN
K9VHW2_9CYAN
K9W1F2_9CYAN
K9WH36_9CYAN
K9X092_9NOST
K9XVQ3_STAC7
K9YJ46_CYASC
K9Z4J6_CYAAP
K9ZJN0_ANACC
L0G0T1_ECHVK
L0WD51_9GAMM
L1M6Y9_PSEPU
L2F7K6_9GAMM
L7WFY5_NONDD
L8JW34_9BACT
L8JW67_9BACT
L8LR55_9CHRO
L8M8N6_9CYAN
L8Y0U5_9GAMM
L9UA20_9GAMM
M1FGT5_9ALTE
M1WW61_9NOST
M1X521_9NOST
M4XFB3_PSEDE
M5DPZ7_9GAMM
M5QL22_9PSED
M5RG37_9PLAN
M7MJA2_9FLAO
M7N6N1_9BACT
M7X267_9BACT
N2JF18_9PSED
N6WPY2_9ALTE
N8SC48_ACIGI
N8ZNZ3_9GAMM
N9GE36_ACIHA
Q01XR4_SOLUE
Q092G8_STIAD
Q0EXS9_9PROT
Q0VQ97_ALCBS
Q10V67_TRIEI
Q11XF2_CYTH3
Q1DCV0_MYXXD
Q1N605_9GAMM
Q1QVV1_CHRSD
Q1YT45_9GAMM
Q21HE3_SACD2
Q21JH4_SACD2
Q26E73_FLABB
Q2BGY1_NEPCE
Q2IMP0_ANADE
Q2JLN0_SYNJB
Q2SK44_HAHCH
Q31PS5_SYNE7
Q3IGM6_PSEHT
Q46H24_PROMT
Q484W9_COLP3
Q4C6G9_CROWT
Q4FR66_PSYA2
Q4KDE0_PSEF5
Q5NFB4_FRATT
Q5ZV90_LEGPH
Q6F9C5_ACIAD
Q7TTZ9_RHOBA
Q7U4X6_SYNPX
Q7V2S8_PROMP
Q7V8X6_PROMM
Q7VDJ1_PROMA
Q87YP5_PSESM
Q88KV1_PSEPK
Q8DGE6_THEEB
Q8YT06_NOSS1
Q9I2V2_PSEAE
R4YTX2_OLEAN
R7ZQR8_9BACT
R9B3D3_9GAMM
R9PSU6_AGAAL
S2DFF3_9BACT
S2LIV7_9GAMM
S3NC62_9GAMM
S4YC67_SORCE
S6AL38_PSERE
S6GEW9_9GAMM
S6HSD3_9GAMM
S7VTW5_9FLAO
S9PP96_9DELT
T2KJ35_9FLAO
T2KJS6_9FLAO
U2B4F9_9PSED
U2JBT7_9SPHI
U2Z1B2_PSEAC
U5DMA7_9CHRO
U7P754_9GAMM
U9VT57_9CYAN
V2TPZ1_9GAMM
V2U9A8_9GAMM
V4P6N9_9CAUL
W0BEP1_9GAMM
W0F1N8_9BACT
W0H2D8_PSECI
W1NBY2_9GAMM
W2USW0_9FLAO
W6U7U5_9SPHI
W7Q1P4_9GAMM
W7QH15_9GAMM
W8EZD3_9BACT
W8QZI0_PSEST
W8X5J8_CASDE
W9TX29_9PSED
W9VL05_9GAMM
X7E772_9GAMM
