# Supplementary material for: Widespread evolutionary crosstalk among protein domains in the context of multi-domain proteins
Source: PLoS One. 2018 Aug 31;13(8):e0203085. doi: 10.1371/journal.pone.0203085 (PMC6118372; doi:10.1371/journal.pone.0203085)
Supplement: S1 File — This archive contains a file presenting the list of UniProt identifiers of the URPs sequences included in the multi-domain MSAs for each of the 2,063 studied multi-domain architectures, and files containing the values of MI¯ and nMI¯ for individual domain pairs before and after domain sequence shuffling. (GZ) [file pone.0203085.s001.tar.gz › ./Pfam_family_vectors/PF01595_PF00571_PF03471_all_alignment_sequences_UniProt_IDs]

A0A010RQZ9_PSEFL
A0A011MKK3_9PROT
A0A011MRC4_9PROT
A0A011N6J6_9PROT
A0A011NTJ5_9PROT
A0A011NWE4_9PROT
A0A011Q7W2_9PROT
A0A011Q833_9PROT
A0A011QJ62_9PROT
A0A011RJ67_9PROT
A0A011RQQ4_9LACT
A0A014LZA1_9GAMM
A0A014PTX4_9GAMM
A0A015LW79_9BACL
A0A017HSF8_9RHOB
A0A017RY54_9CLOT
A0A022LX42_9MICO
A0A022M900_9ACTN
A0A022MD00_9ACTN
A0A023BNI3_9FLAO
A0A023D738_ACIMT
A0A023D8V8_ACIMT
A0A024FHE0_9FLAO
A0A024Q6C5_9BACI
A0A024QA97_9BACI
A0A031LND8_9GAMM
A0A059ILK1_9RHOB
A0A059KRI8_9BURK
A0A060JGU8_9MICO
A0A060LTL0_9BACI
A0A060NJR7_9BURK
A0A060QE98_9PROT
A0A060QEW6_9PROT
A0A060QJC0_9PROT
A0A060RD92_9BACT
A0A060UUY2_9PROT
A0A061F5Z9_THECC
A0A061NX73_9BACL
A0A061NYI2_9BACL
A0A061P4K8_9BACL
A0A061PIQ5_9BACL
A0A062U2I3_9RHOB
A0A066RY39_9GAMM
A0A066UB36_9GAMM
A0A066WXM7_9FLAO
A0A066Z435_9ACTN
A0A068NI81_9ACTO
A0A068NL50_9BACT
A0A068NLW6_9ACTO
A0A068YK82_9BURK
A0A068YSF3_9BURK
A0A069D479_9BACE
A0A069JLG3_9ACTN
A0A069PZJ6_9BURK
A0A071LZH2_9ENTR
A0A071LZK8_9ENTR
A0A072SML3_9ACTN
A0A073AX66_9PSEU
A0A073CAP3_PLAAG
A0A073CUX2_PLAAG
A0A073JVP9_9BACI
A0A073K778_9BACI
A0A074KZZ6_9BACT
A0A074LVN6_9BACL
A0A074M9T6_ERYLO
A0A074Q1G2_9MICO
A0A075JSQ6_9BACI
A0A075TV85_9CORY
A0A076MVT1_AMYME
A0A076NGI2_9CORY
A0A076NQQ9_9CORY
A0A077AWX4_9RICK
A0A077C0Y3_9RICK
A0A077FFV5_9PSED
A0A077HL17_9CORY
A0A077JFV9_9CYAN
A0A077L8Z1_9PSED
A0A077LXT8_9MICO
A0A078KT57_9GAMM
A0A078LAK0_9CHLA
A0A080LTC7_9PROT
A0A080M8G3_9PROT
A0A081BDJ4_9RHIZ
A0A081BR77_9BACT
A0A081BR78_9BACT
A0A081EMC0_STRFR
A0A081G2E8_9GAMM
A0A081MK41_9RHIZ
A0A084A369_9GAMM
A0A084A6Q5_9GAMM
A0A084CP59_9GAMM
A0A084IH03_9GAMM
A0A084TLB5_9FLAO
A0A084TLN9_9FLAO
A0A085EGH1_9FLAO
A0A085EJ74_9FLAO
A0A085EQB3_9BURK
A0A085F6V9_9RHIZ
A0A085F800_9BRAD
A0A085FA54_9BURK
A0A085FKR3_9BURK
A0A085FWW2_9BRAD
A0A085HF12_9GAMM
A0A085HNW9_9GAMM
A0A085HYZ2_9ENTR
A0A085ICH8_9ENTR
A0A085JK55_9GAMM
A0A085TXD7_9RHOB
A0A085VCA6_PSESX
A0A085WHG9_9DELT
A0A086MCC0_9RHIZ
A0A086PB47_SPHHM
A0A086XYV7_9RHOB
A0A086YCX0_9RHOB
A0A086ZHA4_9BIFI
A0A087ANE5_9BIFI
A0A087M118_9RHIZ
A0A087N8F7_9SPHN
A0A088EUQ2_9SPHI
A0A089JTI1_9BACL
A0A089L1D8_9BACL
A0A089UDX7_9ENTR
A0A089VZ87_9ENTR
A0A089YTR4_STRGA
A0A089YVL3_9PSED
A0A090CYK4_9CHLA
A0A090CYQ0_9CHLA
A0A090EKE2_9RHIZ
A0A090I1A9_9FIRM
A0A090ID01_9GAMM
A0A090IVG5_9BACI
A0A090Q3Y3_9FLAO
A0A090R5P8_9VIBR
A0A090TBY9_9VIBR
A0A090UUW6_ESCVU
A0A090UWH8_ESCVU
A0A090VG86_9FLAO
A0A090VXK3_9FLAO
A0A091B1Z5_9GAMM
A0A091BCH3_9GAMM
A0A091C0K6_9ENTE
A0A094IMP1_9MOLU
A0A094IRJ0_9GAMM
A0A094J8I2_9GAMM
A0A094JA13_9GAMM
A0A094JJU3_9GAMM
A0A094JLC0_9BACL
A0A094JTU3_9BACL
A0A094PQ65_9ACTN
A0A094WGE2_BACAO
A0A095STD0_9FLAO
A0A095SUJ1_9FLAO
A0A095TXW7_9FLAO
A0A095WWC8_9ACTO
A0A095WXU6_9RHIZ
A0A095XS22_9FIRM
A0A095YGS5_9MICC
A0A095YN70_9FIRM
A0A095YZJ5_9FIRM
A0A095ZC18_9ACTO
A0A095ZG62_9BACT
A0A095ZQA6_9CORY
A0A096AII8_9FIRM
A0A096BCE5_9FIRM
A0A096BMD0_9BACT
A0A097AV96_9VIBR
A0A098BYV2_9PORP
A0A098G8I0_9GAMM
A0A098GAE6_TATMI
A0A098GEL3_TATMI
A0A098M3A2_9BACL
A0A098T3T5_9PSED
A0A098TLH8_9CYAN
A0A098UDP4_9BURK
A0A098UE73_9BURK
A0A098UEA4_9BURK
A0A099KIR9_9GAMM
A0A099THI1_9HELI
A0A099TYB1_9HELI
A0A099V104_9HELI
A0A099XZ56_9FLAO
A0A099XZQ0_9FLAO
A0A0A0BPK0_9CELL
A0A0A0CDQ5_9CELL
A0A0A0CEA3_9CELL
A0A0A0CYC2_9PROT
A0A0A0S8D0_9VIBR
A0A0A1AW85_9GAMM
A0A0A1DJ57_NOCSI
A0A0A1DS03_NOCSI
A0A0A1FL41_9BURK
A0A0A1H7A3_9BURK
A0A0A1I4Y2_9PSED
A0A0A1MKY4_9BACI
A0A0A1VJ85_9BURK
A0A0A2DW09_9PORP
A0A0A2DZ50_9PORP
A0A0A2E6E7_9PORP
A0A0A2EJG9_9PORP
A0A0A2EQ26_PORCN
A0A0A2F017_9PORP
A0A0A2HQY2_9DELT
A0A0A2LW68_9FLAO
A0A0A2MNY0_9FLAO
A0A0A2N0Y5_9FLAO
A0A0A2SUU1_9GAMM
A0A0A2TA71_9BACI
A0A0A2UWT4_9BACI
A0A0A2WII4_9GAMM
A0A0A3B9X7_9PAST
A0A0A3I4C2_9BACI
A0A0A3J6Y3_9BACI
A0A0A3X3Y2_9GAMM
A0A0A5G3L9_9BACI
A0A0A5HJC2_9BACI
A0A0A5HXN8_9VIBR
A0A0A6Q834_9BURK
A0A0A6S166_9GAMM
A0A0A6X869_ACTUT
A0A0A6XZS7_9FLAO
A0A0A7EIF0_9GAMM
A0A0A7EKQ6_9GAMM
A0A0A7FRT6_9CLOT
A0A0A7G1M2_9CLOT
A0A0A7I5P6_9BIFI
A0A0A8JJB5_BACSX
A0A0A8UQ32_LEGHA
A0A0A8WSK3_9DELT
A0A0B0EQX5_9BACT
A0A0B0H6W4_SOVGS
A0A0B0HLE2_9BACL
A0A0B0I6H2_9BACL
A0A0B1Q495_9RHIZ
A0A0B1YRL7_9BURK
A0A0B1ZCY6_9ACTN
A0A0B1ZSD8_9ACTN
A0A0B1ZSW4_9SPHN
A0A0B2AQZ7_9ACTN
A0A0B2BHM1_9ACTN
A0A0B2BRN5_9ACTN
A0A0B2BY71_9SPHN
A0A0B2JM56_9FIRM
A0A0B3BN93_9PSED
A0A0B4RES3_9BACL
A0A0B4S1A8_9FIRM
A0A0B4X8K6_9RHIZ
A0A0B4XEG3_9RHIZ
A0A0B4XTC5_9GAMM
A0A0B5AV55_9BACL
A0A0B5CHS9_NEIEG
A0A0B5DEF2_9ACTN
A0A0B6TTC8_9CORY
A0A0B7H4T2_9FLAO
A0A0B7IK04_9FLAO
A0A0B8NMB4_9VIBR
A0A0B8T0Y5_9SPHI
A0A0B8ZZC0_BRELN
A0A0C1CN18_9FLAO
A0A0C1DM56_9FLAO
A0A0C1DME9_9FLAO
A0A0C1F273_9FLAO
A0A0C1GIS0_9FLAO
A0A0C1IGP9_9BACT
A0A0C1KUV8_9BACT
A0A0C1KWN0_9BACT
A0A0C1L412_9BACT
A0A0C1NMC5_9PSEU
A0A0C1UNF8_9ACTN
A0A0C1VE10_9ACTN
A0A0C1XF16_9ACTN
A0A0C1Y4G2_9BURK
A0A0C1ZXJ1_9DELT
A0A0C2CDI0_9BURK
A0A0C2LCZ8_9CYAN
A0A0C2LFL7_9CYAN
A0A0C2QB62_9CYAN
A0A0C2UWS0_9BACL
A0A0C2VPM9_9BACL
A0A0C2VQV2_9BACL
A0A0C2VSG9_9BACL
A0A0C2W9S3_9BACL
A0A0C3HRK9_9VIBR
A0A0C3R6Z9_9PORP
A0A0C4YCD6_9BURK
A0A0C5WKK2_9GAMM
A0A0C5WWV1_9GAMM
A0A0D0PUZ0_KITGR
A0A0D0SIG8_9FIRM
A0A0D0X6Z0_9ACTN
A0A0D1CHF7_9SPHN
A0A0D1LLH7_PSEPU
A0A0D1MH37_BRAEL
A0A0D3LGJ9_9BACT
A0A0D3V7Y6_9BACL
A0A0D3V9N5_9BACL
A0A0D3VFK8_9BACL
A0A0D4DE79_9ACTN
A0A0D5AF61_9NOCA
A0A0D5V5C6_9BURK
A0A0D5YQS1_9FLAO
A0A0D6AI12_9CHRO
A0A0D6EX43_9PROT
A0A0D6JBL9_9RHIZ
A0A0D6MJ66_9PROT
A0A0D6ML66_9PROT
A0A0D6MRD6_ACEAC
A0A0D6MYM1_ACEAC
A0A0D6NHV9_9PROT
A0A0D6NP64_9PROT
A0A0D6NPE2_9PROT
A0A0D6NUJ7_9PROT
A0A0D6NXN0_9PROT
A0A0D6P0I1_9PROT
A0A0D6TMI6_9FLAO
A0A0D7K5L6_9BURK
A0A0D7VW98_9FLAO
A0A0D8CN03_9GAMM
A0A0D8Q5Q9_9GAMM
A0A0D8TUZ7_RAOPL
A0A0D8ZPP6_9CYAN
A0A0D8ZRV2_9CYAN
A0A0E3UXK2_9BACT
A0A0E3YW96_9BACT
A0A0E3ZFG2_9BACT
A0A0E9M0G8_9BACT
A0A0E9M6W7_9PROT
A0A0E9MZ60_9BACT
A0A0E9N2K5_9BACT
A0A0F0C723_9CLOT
A0A0F0CL23_9BACT
A0A0F0HWI1_9PSEU
A0A0F0YA72_9ENTR
A0A0F2CAK5_9MICO
A0A0F2NLH1_9DELT
A0A0F2NUR9_9FLAO
A0A0F2P292_9GAMM
A0A0F2PQ40_9RHIZ
A0A0F2QCI2_9RHOB
A0A0F2QXM6_9DELT
A0A0F2RAL8_9RHOB
A0A0F3KGE9_9NEIS
A0A0F3KKB1_9GAMM
A0A0F3KNV3_9NEIS
A0A0F4NYN6_PSEO7
A0A0F4Q103_9GAMM
A0A0F4QI51_9GAMM
A0A0F4QZW6_9GAMM
A0A0F5ARP5_9GAMM
A0A0F5EVY5_AVIPA
A0A0F5EZN5_AVIPA
A0A0F5FVB0_9RHIZ
A0A0F5I2M5_9BACI
A0A0F5I713_9BACI
A0A0F5IC37_9BACI
A0A0F5JW49_9BURK
A0A0F5LTK6_9RHIZ
A0A0F5LU40_9RHIZ
A0A0F5PTG3_9RHIZ
A0A0F5Q3M7_9RHIZ
A0A0F5QGP0_9RHIZ
A0A0F5QJE1_9RHIZ
A0A0F5R561_9BACL
A0A0F5V7H4_9GAMM
A0A0F5VLH8_9ACTN
A0A0F5YM12_9CYAN
A0A0F5ZTM3_9GAMM
A0A0F5ZYX5_9GAMM
A0A0F6AI32_9GAMM
A0A0F6RCI7_9GAMM
A0A0F6SFG9_9DELT
A0A0F6TCV4_9CORY
A0A0F6W0C5_9DELT
A0A0F7D4U9_9STAP
A0A0F7FUZ9_9ACTN
A0A0F7HBI2_SERFO
A0A0F7HC72_SERFO
A0A0F7KG10_9PROT
A0A0F7KUU8_9SPHN
A0A0F7NE47_9ACTN
A0A0F9ZPS0_9BACT
A0A0G0ES42_9BACT
A0A0G0G5U1_9BACT
A0A0G0HG18_9BACT
A0A0G0SGA3_9BACT
A0A0G1DGH7_9BACT
A0A0G1U5Z2_9BACT
A0A0G1VC31_9BACT
A0A0G2ZQF7_9DELT
A0A0G3ALD1_9ACTN
A0A0G3AU99_9ACTN
A0A0G3BJI5_9BURK
A0A0G3ELM7_9BACT
A0A0G3ENY4_9BURK
A0A0G3EZ35_9BURK
A0A0G3GW46_9CORY
A0A0G3GZE1_9CORY
A0A0G3HA06_9CORY
A0A0G3Q6F3_KLUIN
A0A0G3QF85_KLUIN
A0A0G3WKK1_9BACT
A0A0G3XC98_9SPHN
A0A0G3XEW4_9SPHN
A0A0G9HIY6_9GAMM
A0A0G9MQU0_9SPHN
A0A0G9MUH1_9SPHN
A0A0H0XR56_9SPHN
A0A0H0ZM22_9MICC
A0A0H2KPT9_9MICO
A0A0H2LZE8_PRORE
A0A0H4P8D8_9BACI
A0A0H4VVS6_9SPHN
A0A0H4W736_9BACT
A0A0H5BBZ4_BLAVI
A0A0H5CFG3_9PSEU
A0A0I9W3X3_9MICO
A0A0J1CXN7_9BURK
A0A0J1D4B3_9BURK
A0A0J1GCI1_9BURK
A0A0J1GH92_9GAMM
A0A0J1H422_9GAMM
A0A0J1J9A2_9FIRM
A0A0J5L7F7_PLUGE
A0A0J5NQ60_PLUGE
A0A0J5P9F5_9PAST
A0A0J5P9R9_9PAST
A0A0J5TMP3_9BACI
A0A0J6BK85_9SYNE
A0A0J6NI76_9NEIS
A0A0J6NPA2_9NEIS
A0A0J6RBH1_9RHIZ
A0A0J6X0V9_9FIRM
A0A0J7JNZ5_9BURK
A0A0J7XS49_9SPHN
A0A0J7Z4G4_STRVR
A0A0J8CER4_STRVR
A0A0J8GVR0_9GAMM
A0A0J8V5C9_9GAMM
A0A0J8YID4_9BACT
A0A0K0G8G0_9FIRM
A0A0K0TTR6_9RHIZ
A0A0K0XXS1_9GAMM
A0A0K1F9Q5_9MICO
A0A0K1J3Y7_9RHOO
A0A0K1JGJ9_9MICO
A0A0K1JLG6_9MICO
A0A0K1JZ67_9BURK
A0A0K1JZC6_9BURK
A0A0K1NEA6_9BURK
A0A0K1NEG4_9BURK
A0A0K1PAD9_9DELT
A0A0K1PR89_9DELT
A0A0K1XGA2_9GAMM
A0A0K2D9X8_9RHIZ
A0A0K2E0K2_PISSA
A0A0K2GCM9_9BACT
A0A0K2LW51_9NOST
A0A0K2YJ14_9NOCA
A0A0K8JBY8_9FIRM
A0A0K8NTT8_IDESA
A0A0K8P796_IDESA
A0A0K8P9X9_9CHLR
A0A0K9ET63_9ACTO
A0A0K9NWD5_ZOSMR
A0A0L0GWC5_9ENTR
A0A0L0GZB8_9ENTR
A0A0L0IWC5_9RHOB
A0A0L0KDT3_9ACTN
A0A0L0M2Q8_9BURK
A0A0L0MC41_9BURK
A0A0L0QRX7_VIRPA
A0A0L0QUZ1_VIRPA
A0A0L1KJ99_9BURK
A0A0L6T712_9BURK
A0A0L6TYL3_9FIRM
A0A0L6VX41_9BURK
A0A0L7T163_9GAMM
A0A0L7T5M1_9GAMM
A0A0L8EXK4_9CLOT
A0A0M0IH47_9VIBR
A0A0M0KXD6_9BACI
A0A0M1J7Q3_9GAMM
A0A0M1JL46_9GAMM
A0A0M2CSW3_9MICC
A0A0M2JIA7_9ACTN
A0A0M2K606_9GAMM
A0A0M2KFZ3_9GAMM
A0A0M2MVV1_9ACTN
A0A0M2Q353_PROHO
A0A0M2R5M5_9PROT
A0A0M2S3B2_9ACTN
A0A0M2VDV6_9GAMM
A0A0M2VET0_9GAMM
A0A0M2WLQ1_9BURK
A0A0M2XM01_9CORY
A0A0M2Y0D9_9SPHI
A0A0M2YTC4_9ACTN
A0A0M2YZZ3_9ACTN
A0A0M3AWA2_9SPHN
A0A0M3BJA0_9RHIZ
A0A0M3RAT4_9BACI
A0A0M3TB56_9SPHN
A0A0M4CVK0_SPHS1
A0A0M4L4L1_9GAMM
A0A0M4LPK3_9MICC
A0A0M4NW96_9GAMM
A0A0M5L153_9ACTN
A0A0M8JRX0_9CHLR
A0A0M8K5X4_9CHLR
A0A0M8K8F3_9CHLR
A0A0M8KCP8_9BACT
A0A0M8QHN7_9ACTN
A0A0M8TKJ9_9ACTN
A0A0M8VC78_9ACTN
A0A0M8WR06_9ACTN
A0A0M8YH98_9ACTN
A0A0M9GK38_9PSED
A0A0M9GRK2_9BACI
A0A0M9X059_9BACI
A0A0M9YEV8_9ACTN
A0A0M9ZTX4_9ACTN
A0A0M9ZZG5_9NOCA
A0A0N0AF40_9ACTN
A0A0N0GKW1_9NEIS
A0A0N0GMS0_9NEIS
A0A0N0IDX1_9BURK
A0A0N0JFK1_9SPHN
A0A0N0JV97_9PROT
A0A0N0JXE7_9BRAD
A0A0N0M124_9GAMM
A0A0N0N481_9ACTN
A0A0N0NBW4_9ACTN
A0A0N0RQT8_9FLAO
A0A0N0SIG8_9ACTN
A0A0N0T0U6_9ACTN
A0A0N0YZE5_9ACTN
A0A0N1ADI5_9PROT
A0A0N1BB11_9SPHN
A0A0N1BN21_9SPHN
A0A0N1C3I8_9SPHN
A0A0N1EF08_9GAMM
A0A0N1FPV7_9ACTN
A0A0N1L8R5_9SPHN
A0A0N7IE73_9BACT
A0A0N8WA71_9EURY
A0A0N9UZE2_SPHMC
A0A0N9W3B7_9GAMM
A0A0P0CL77_9FLAO
A0A0P0MHQ5_9BURK
A0A0P0P2D0_9CAUL
A0A0P0URJ3_9GAMM
A0A0P1GJG5_9RHOB
A0A0P4UXA6_9CYAN
A0A0P6VL83_9RHIZ
A0A0P6WN12_9CHLR
A0A0P6X4M4_9SPHN
A0A0P6X7A4_9CHLR
A0A0P6XKX6_9CHLR
A0A0P7A4M7_9SPHN
A0A0P7B2U0_9FLAO
A0A0P7C5M8_9BACT
A0A0P7CLR8_9GAMM
A0A0P7XZM4_9RHOB
A0A0P7Y6S9_9BACT
A0A0P7ZDB7_9EURY
A0A0P7ZGJ5_9CYAN
A0A0P7ZRT6_9CYAN
A0A0P8B5V8_9GAMM
A0A0Q0HWD0_9GAMM
A0A0Q0VNT5_9DELT
A0A0Q0W909_9DELT
A0A0Q1ADP4_9DELT
A0A0Q1AMP4_9EURY
A0A0Q1DZM6_9CORY
A0A0Q1HC40_9FLAO
A0A0Q4B5D8_9BACE
A0A0Q4B9I8_9EURY
A0A0Q4C8D4_9SPHN
A0A0Q4IXX5_9SPHN
A0A0Q4MP22_9GAMM
A0A0Q4NNH8_9GAMM
A0A0Q4QTZ0_9BACL
A0A0Q4XG33_9RHIZ
A0A0Q4XZ11_9BURK
A0A0Q4Y0U9_9BURK
A0A0Q4YCU1_9BURK
A0A0Q5CQ66_9RHIZ
A0A0Q5DXA6_9BURK
A0A0Q5E5C6_9MICO
A0A0Q5GJW4_9RHIZ
A0A0Q5I2X4_9BURK
A0A0Q5L3G6_9BURK
A0A0Q5P6F1_9BURK
A0A0Q5PE52_9BURK
A0A0Q5R0Q4_9ACTN
A0A0Q5SUC0_9BACT
A0A0Q5USG1_9FLAO
A0A0Q5VAQ9_9ACTN
A0A0Q5VRB3_9ACTN
A0A0Q5W107_9RHIZ
A0A0Q5ZFM1_9BURK
A0A0Q6A434_9BRAD
A0A0Q6BS99_9RHIZ
A0A0Q6CF93_9RHIZ
A0A0Q6FJ35_9ACTN
A0A0Q6GW77_9RHIZ
A0A0Q6KA51_9BRAD
A0A0Q6LU44_9BURK
A0A0Q6VNI1_9ACTN
A0A0Q6WIQ9_9BURK
A0A0Q6WV38_9BURK
A0A0Q6XDP8_9BURK
A0A0Q7AJE1_9BURK
A0A0Q7C2E7_9ACTN
A0A0Q7DI37_9RHIZ
A0A0Q7E543_9RHIZ
A0A0Q7IGJ0_9RHIZ
A0A0Q7QXN8_9CAUL
A0A0Q7S379_9BURK
A0A0Q7S9M6_9BURK
A0A0Q7WVR4_9RHIZ
A0A0Q7XLE4_9RHIZ
A0A0Q7ZBB9_9SPHN
A0A0Q8DET0_9ACTN
A0A0Q8FCB1_9GAMM
A0A0Q8PKA9_9ACTN
A0A0Q8Q2M6_9SPHN
A0A0Q8QXM1_9BURK
A0A0Q8RJH2_9BURK
A0A0Q8RS20_9BURK
A0A0Q8VQ74_9ACTN
A0A0Q9CNQ5_9CELL
A0A0Q9IRW3_9BRAD
A0A0Q9JED4_9MICO
A0A0Q9KEW5_9BACL
A0A0Q9LUZ4_9MICO
A0A0Q9LVK5_9BACL
A0A0Q9NKW6_9BACL
A0A0Q9Q0E3_9ACTN
A0A0Q9R920_9ACTN
A0A0Q9RU55_9BACL
A0A0Q9S2B6_9BACL
A0A0Q9T9I3_9ACTN
A0A0Q9YF16_9COXI
A0A0Q9YU34_9COXI
A0A0Q9YWD5_9COXI
A0A0Q9YXU1_9COXI
A0A0Q9Z531_9FLAO
A0A0R0BR96_9GAMM
A0A0R0C620_9GAMM
A0A0R0CIN0_9GAMM
A0A0R0DNX5_9GAMM
A0A0R0DPF3_9GAMM
A0A0R0LRS7_9PROT
A0A0R0MH48_9BURK
A0A0R1HRT2_9LACO
A0A0R1LXU8_9LACO
A0A0R1N6B7_9LACO
A0A0R1S132_9LACO
A0A0R1XGS0_9LACO
A0A0R2D4Z9_9LACO
A0A0R2Q9T5_9ACTN
A0A0R2QYY7_9FLAO
A0A0R2RW74_9FLAO
A0A0R2RY59_9FLAO
A0A0R2S996_9ACTN
A0A0R2SGU8_9FLAO
A0A0R2T6U9_9FLAO
A0A0R2TD51_9GAMM
A0A0R2TL94_9FLAO
A0A0R2U2V0_9ACTN
A0A0R2U4E1_9ACTN
A0A0R2U8P2_9GAMM
A0A0R2WC16_9GAMM
A0A0R2WXY2_9FLAO
A0A0R2XCY9_9BACT
A0A0S1S5S7_9FLAO
A0A0S2DJZ7_LYSEN
A0A0S2EM11_9RHIZ
A0A0S2F8V3_9GAMM
A0A0S2I362_9BACT
A0A0S2JI28_9GAMM
A0A0S2JYQ2_9GAMM
A0A0S2K4L5_9GAMM
A0A0S2KC70_9GAMM
A0A0S2TBS7_9GAMM
A0A0S2W1P9_9FIRM
A0A0S3EXW6_9SPHN
A0A0S4K7B2_9BURK
A0A0S4K954_9BURK
A0A0S4KSL2_9BACT
A0A0S6X093_9SPHN
A0A0S7BNB8_9BACT
A0A0S7WHY6_9CHLR
A0A0S7WR70_9CHLR
A0A0S7WRW4_9BACT
A0A0S7WU78_9BACT
A0A0S7XA50_9BACT
A0A0S7XAN2_9BACT
A0A0S7XAT6_9BACT
A0A0S7XUH3_9COXI
A0A0S7Y6P8_9BACT
A0A0S7Z0I4_9BACT
A0A0S7Z1B3_9GAMM
A0A0S7Z9G5_9SPIR
A0A0S8ABS0_9GAMM
A0A0S8B3Q0_9PROT
A0A0S8CB63_9PROT
A0A0S8D742_9BACT
A0A0S8DLN1_9BACT
A0A0S8DWW5_9GAMM
A0A0S8E8I2_9BACT
A0A0S8EE08_9CHLR
A0A0S8EWL5_9GAMM
A0A0S8FKK9_9GAMM
A0A0S8G0C1_9BACT
A0A0S8H5R8_9BACT
A0A0S8HR31_9BACT
A0A0S8JVB6_9BACE
A0A0S8K8Z9_9BACE
A0A0S8KA28_9BACT
A0A0S8KZL2_9BACE
A0A0S9CAC6_9SPHN
A0A0S9DBJ1_9MICC
A0A0S9NCU5_9BURK
A0A0S9ND28_9BURK
A0A0S9R8U1_9ACTN
A0A0T0PRC8_9SPHN
A0A0T2QB54_9SPHN
A0A0T2YKV2_9BURK
A0A0T5ZSP3_9BACT
A0A0T6AF90_9DELT
A0A0T7RSD3_SALET
A0A0T7RZ98_SALET
A0A0T9LC99_9GAMM
A0A0U1KZK6_9FIRM
A0A0U1PVJ6_9MICO
A0A0U1Q359_9BURK
A0A0U2MY12_9BACL
A0A0U2VJW4_9LACT
A0A0U2VVV9_9BURK
A0A0U2YTN0_9BACL
A0A0U2ZIC4_9BACL
A0A0U3AGV0_9ALTE
A0A0U3DP78_9BURK
A0A0U3GD52_9MICC
A0A0U3GEK3_9MICC
A0A0U3GMQ6_9MICC
A0A0U3HCR5_9MICC
A0A0U3KYY2_9FLAO
A0A0U3LHY7_9BURK
A0A0U3MY45_9BURK
A0A0U3NKC7_9LACT
A0A0U3PTA6_9ACTN
A0A0U3PY58_9ACTN
A0A0U3QGV6_9MICC
A0A0U4G3F6_9BACI
A0A0U4GU53_9GAMM
A0A0U4N6E9_9GAMM
A0A0U5AL19_9BACT
A0A0U5BVY4_9BACT
A0A0U5JC40_9CHLA
A0A0U5L7G8_9GAMM
A0A0V1QXG7_9FLAO
A0A0V2FDQ7_CAUVI
A0A0V8TAZ7_9CELL
A0A0W0A6C2_9PROT
A0A0W0SNF7_9GAMM
A0A0W0TL69_9GAMM
A0A0W0TT50_9GAMM
A0A0W0VCS2_9GAMM
A0A0W0VF16_9GAMM
A0A0W0VPK1_9GAMM
A0A0W0VT90_9GAMM
A0A0W0WMA7_9GAMM
A0A0W0WW28_9GAMM
A0A0W0X3N9_9GAMM
A0A0W0XMF9_9GAMM
A0A0W0XYP0_9GAMM
A0A0W0Y5B0_9GAMM
A0A0W0YIG9_9GAMM
A0A0W0ZNL5_9GAMM
A0A0W1A3A9_9GAMM
A0A0W1AC83_9GAMM
A0A0W1AEW8_9GAMM
A0A0W1DSD9_9SPHN
A0A0W1KKK3_9ACTO
A0A0W1NG62_9ACTN
A0A0W1NLE5_9ACTN
A0A0W1NMI2_9ACTN
A0A0W1SBD7_9GAMM
A0A0W7W4I8_9MICO
A0A0W7X822_9ACTN
A0A0W7Z095_9BURK
A0A0W8JEF3_9VIBR
A0A0X1RZ76_9BACL
A0A0X1SXK6_PSEAA
A0A0X3T3R4_9ACTN
A0A0X3U3G4_9RHOB
A0A0X3VYQ0_9ACTN
A0A0X3XYX8_9ACTN
A0A0X3Y658_9GAMM
A0A0X3YDW0_9GAMM
A0A0X8FAT2_9LACT
A0A0X8GR39_9BURK
A0A0X8GS44_9BURK
A0A0X8J9B9_9FLAO
A0A0X8V1Y2_9EURY
A0A0X8VBS1_CLOPR
A0A100Y8A0_9ACTN
A0A100YRT3_9FIRM
A0A100YW89_9ACTN
A0A101CDE0_9ACTN
A0A101HHH1_9PORP
A0A101IKU6_9CHLR
A0A101J490_9PORP
A0A101JXA4_9BRAD
A0A101NG16_9ACTN
A0A101NMY9_9ACTN
A0A101NZ27_9ACTN
A0A101R586_9ACTN
A0A101SMT4_9ACTN
A0A101T4K5_9ACTN
A0A101T9U9_9ACTN
A0A101UUJ7_9ACTN
A0A101VAD0_9SPHN
A0A102CZK6_9BACT
A0A102D6X2_9SPHN
A0A105TRS6_9FLAO
A0A106BW72_THIDE
A0A108U767_9GAMM
A0A109CB49_9BURK
A0A109CRK0_9BURK
A0A109IQ90_9ACTN
A0A109LPJ9_9SPHN
A0A109RQ87_9FLAO
A0A109UVS1_9EURY
A0A110AXX7_9CYAN
A0A117MSF2_9ACTN
A0A117Q3P6_9ACTN
A0A117R8E3_9ACTN
A0A117S841_9SPHN
A0A117UW70_9SPHN
A0A120DE34_9BURK
A0A120GC91_9SPHN
A0A124G8N3_9ACTN
A0A124P9A4_9BURK
A0A125BD23_THIDE
A0A125Q9H9_9BRAD
A0A126NU72_9BRAD
A0A126R1X0_9EURY
A0A126RQR8_9SPHN
A0A126T4Y9_9GAMM
A0A126V465_9RHOB
A0A126ZB19_9BURK
A0A126ZJ47_9BURK
A0A127JVG4_9BURK
A0A127MGF7_9SPHN
A0A127W3B2_SPOPS
A0A132NDG9_BACSC
A0A133QL81_9BACT
A0A133SJ26_9FIRM
A0A133XI28_9RHOO
A0A133XWN9_9ACTN
A0A133Y025_9BACT
A0A133Y0D5_9BACT
A0A133YD32_9BACT
A0A133YSA6_9FIRM
A0A134AE47_9FIRM
A0A134CM52_9FIRM
A0A135HNV3_9RHIZ
A0A135IBN7_9GAMM
A0A135WG60_9BACL
A0A136A3X6_9ALTE
A0A136H3N4_9GAMM
A0A136HN72_9GAMM
A0A136LIA3_9BACT
A0A136N7Y5_9BACT
A0A136NLD4_9BACT
A0A137SWF7_9FIRM
A0A138AXE5_9ACTN
A0A139BWP9_9PROT
A0A139CGR9_9EURY
A0A139XE70_9CYAN
A0A140DX74_9FIRM
A0A142EJ92_9BACT
A0A142LMG4_9PROT
A0A142X6T2_9PLAN
A0A142XY75_9PLAN
A0A142Y450_9PLAN
A0A142YAN9_9PLAN
A0A142YFN9_9PLAN
A0A142YJZ3_9PLAN
A0A143BFC1_9BACT
A0A143G5H1_9GAMM
A0A143HCB3_9BACL
A0A143HI48_9BACL
A0A143PWK5_9BACT
A0A146G1Y0_9BACT
A0A146G8C5_9BACT
A0A147EJM4_9SPHN
A0A147GV18_9BURK
A0A147GW60_9BURK
A0A149W1S2_9PROT
A0A150AEB0_9BACT
A0A150KJJ7_9BACI
A0A150M5V3_9BACI
A0A150XGH7_9BACT
A0A150XIN5_9BACT
A0A150YB14_9FIRM
A0A151C1C8_9MICO
A0A154BM20_9FIRM
A0A154BSG7_9FIRM
A0A154WF31_9PROT
A0A160DW99_9GAMM
A0A160FMZ7_9BURK
A0A160ILF4_9BACI
A0A160MY13_9GAMM
A0A161IFK6_9MICO
A0A161LJG4_9ACTN
A0A162H4W0_9GAMM
A0A162QMR5_9BACT
A0A162RPT9_9CLOT
A0A162T954_9CLOT
A0A163D3V8_9FLAO
A0A164CKD5_9SYNE
A0A165RN45_9SPHN
A0A165Z844_DAUCA
A0A165ZC21_9EURY
A0A166CUB6_9EURY
A0A166ESR9_9EURY
A0A166FHY6_9EURY
A0A166T1Z4_9CYAN
A0A167AK33_9BACL
A0A167IM91_9FLAO
A0A167IU54_9FLAO
A0A167WRJ8_9FLAO
A0A167X248_9FLAO
A0A168G1N7_9MICO
A0A168JTL7_9BACL
A0A168NG74_9BACL
A0A168SBH8_9CYAN
A0A171A7T0_9PORP
A0A171AIA4_9ACTN
A0A171APW8_9PORP
A0A171KNH6_9BURK
A0A172TN41_9BACL
A0A172TN91_9BACL
A0A172TT97_9BACT
A0A172TX20_9BACT
A0A172U4I0_9GAMM
A0A172YJ88_9GAMM
A0A172ZAM7_9BACL
A0A172ZC01_9BACL
A0A176L4S8_9ACTN
A0A176Q934_9MICO
A0A176TE07_9FLAO
A0A177NY36_9GAMM
A0A177P0V1_9RHIZ
A0A177QZI5_9PROT
A0A180EM70_9BACT
A0A181DAV4_9ENTR
A0A1B1KKA2_SERPL
A0A1B1KLB8_SERPL
A0KG20_AERHH
A0KPF6_AERHH
A0L638_MAGMM
A0M5M8_GRAFK
A0P5P9_9PROT
A0YHN9_9GAMM
A0YJ77_LYNSP
A0YM72_LYNSP
A0Z7N1_9GAMM
A1AM22_PELPD
A1AW19_RUTMC
A1B6Q2_PARDP
A1BCP1_CHLPD
A1K395_AZOSB
A1K3X5_AZOSB
A1S3Y7_SHEAM
A1SAT0_SHEAM
A1T506_MYCVP
A1TTC8_ACIAC
A1U320_MARHV
A1UBX1_MYCSK
A1VK84_POLNA
A1VS69_POLNA
A1W4B5_ACISJ
A1WBD6_ACISJ
A1ZG74_9BACT
A2SJR8_METPP
A2TXU4_9FLAO
A2U3X9_9FLAO
A3HU45_9BACT
A3J2G8_9FLAO
A3MYV0_ACTP2
A3N237_ACTP2
A3QBT3_SHELP
A3U6R2_CROAH
A3WN91_9GAMM
A3XQU8_LEEBM
A3Z8G7_9SYNE
A4ADG7_9GAMM
A4AU68_MARSH
A4BW23_9FLAO
A4CCU5_9GAMM
A4CD89_9GAMM
A4CJ89_ROBBH
A4CT24_SYNPV
A4G9V8_HERAR
A4S4J2_OSTLU
A4W5V4_ENT38
A4WDH7_ENT38
A4X4S6_SALTO
A4YL49_BRASO
A5EVV7_DICNV
A5EWM1_DICNV
A5FJQ6_FLAJ1
A5FMX1_FLAJ1
A5G0G2_ACICJ
A5GAQ5_GEOUR
A5GWF0_SYNR3
A5P9U1_9SPHN
A5WGJ7_PSYWF
A6CZP2_9VIBR
A6D962_9VIBR
A6EM43_9BACT
A6EN38_9BACT
A6GBB8_9DELT
A6GTP7_9BURK
A6GZB8_FLAPJ
A6L006_BACV8
A6LVH7_CLOB8
A6TCM0_KLEP7
A6THD1_KLEP7
A6VMC6_ACTSZ
A6VQG7_ACTSZ
A6W0J1_MARMS
A6W1U5_MARMS
A6W546_KINRD
A7BUI5_9GAMM
A7HR59_PARL1
A7MHW8_CROS8
A8AMH8_CITK8
A8ANE5_CITK8
A8FBH1_BACP2
A8FBH3_BACP2
A8G8X5_SERP5
A8GA15_SERP5
A8H1D6_SHEPA
A8LT38_DINSH
A8ZTS5_DESOH
A9BDP6_PROM4
A9BP63_DELAS
A9BVD3_DELAS
A9DK60_9FLAO
A9H0M0_GLUDA
A9I5N5_BORPD
A9MEZ3_SALAR
A9MGT2_SALAR
A9NGP1_ACHLI
A9RFZ1_PHYPA
A9T0P1_PHYPA
B0JUD9_MICAN
B0S0M2_FINM2
B0S161_FINM2
B0T4A1_CAUSK
B0UMU0_METS4
B0URW3_HISS2
B0UW23_HISS2
B0VSC9_ACIBS
B1KI65_SHEWM
B1LS71_METRJ
B1LYN0_METRJ
B1W5E7_STRGG
B1WWW5_CYAA5
B1XKG2_SYNP2
B1XKT1_SYNP2
B1Y4T7_LEPCP
B1Y4Z8_LEPCP
B1YHM4_EXIS2
B1ZVS3_OPITP
B2IGU1_BEII9
B2JHE1_PARP8
B2U9H2_RALPJ
B3EIE8_CHLL2
B3ENQ1_CHLPB
B3PCH4_CELJU
B3QS78_CHLT3
B3QWB4_CHLT3
B4E5X4_BURCJ
B4RCT8_PHEZH
B4S572_PROA2
B4SH04_PELPB
B4V842_9ACTN
B5EAE0_GEOBB
B5G9B3_STRSH
B5H7M4_STRPR
B5IQG5_9CYAN
B5JS09_9GAMM
B5WVC5_9BURK
B6BWI6_9PROT
B6IUW7_RHOCS
B7CBU8_9FIRM
B7GCE5_PHATC
B7J4S1_ACIF2
B7K2Q0_CYAP8
B7KFW6_CYAP7
B7KGQ8_CYAP7
B7RY76_9GAMM
B7VJX8_VIBTL
B7VK32_VIBTL
B8DL84_DESVM
B8EKN5_METSB
B8F6W2_HAEPS
B8GI66_METPE
B8GN72_THISH
B8IQQ5_METNO
B8ISH1_METNO
B8IUY2_METNO
B8KXC7_9GAMM
B9CLY7_9ACTN
B9JBT5_AGRRK
B9JDX6_AGRRK
B9KFH3_CAMLR
B9XIG0_PEDPL
B9Y6N7_9FIRM
C0BIC0_FLABM
C0BKZ9_9BACT
C0D362_9FIRM
C0N9Z9_9GAMM
C1A9F4_GEMAT
C1D3R2_DEIDV
C1D6A9_LARHH
C2GHF5_9CORY
C2KUB7_9FIRM
C2X108_BACCE
C3K1H4_PSEFS
C3KLN9_SINFN
C3MHW8_SINFN
C3WC07_FUSMR
C3WDD0_FUSMR
C4K354_HAMD5
C4KDB6_THASP
C4L0C6_EXISA
C4L841_TOLAT
C4LE84_TOLAT
C4SDI4_YERMO
C4Z4Y2_EUBE2
C4ZK87_THASP
C4ZPD9_THASP
C5AAF6_BURGB
C5APW9_METEA
C5BF87_EDWI9
C5BGG5_EDWI9
C5BR70_TERTT
C5EI78_9FIRM
C5T2E5_ACIDE
C5T712_ACIDE
C5WTB7_SORBI
C6D281_PAESJ
C6JPD5_FUSVA
C6RMF9_ACIRA
C6VX36_DYAFD
C6W992_ACTMD
C6X9T6_METGS
C7GYM6_9FIRM
C7HVS5_9FIRM
C7JCM3_ACEP3
C7JCU7_ACEP3
C7LPH5_DESBD
C7M3U8_CAPOD
C7M5C0_CAPOD
C7MXI0_SACVD
C7PAX6_CHIPD
C7PL89_CHIPD
C7PMH1_CHIPD
C7QDL3_CATAD
C7QYH6_JONDD
C7R2L4_JONDD
C7RIC6_ACCPU
C7RN87_ACCPU
C8N9P1_9GAMM
C8PKT8_9PROT
C8PW05_9PROT
C8W8R2_ATOPD
C8WK07_EGGLE
C8XAP7_NAKMY
C8XJY2_NAKMY
C9KJP9_9FIRM
C9P2G9_VIBME
C9R260_AGGAD
C9R6T7_AGGAD
C9Z7P4_STRSW
D0D1R9_9RHOB
D0J050_COMT2
D0L8Z1_GORB4
D0LGS5_HALO1
D0RQ53_9PROT
D0YW02_PHODD
D0Z3Z4_PHODD
D1A688_THECD
D1AH17_SEBTE
D1AX34_STRM9
D1AY91_STRM9
D1B8Q3_THEAS
D1BCR1_SANKS
D1BT36_XYLCX
D1BWF4_XYLCX
D1KE83_9GAMM
D1MPX4_BACAN
D1PYV5_9BACT
D1VTC9_9FIRM
D1VUR6_9FIRM
D1VZQ3_9BACT
D2B787_STRRD
D2BD19_STRRD
D2Q492_KRIFD
D2QN06_SPILD
D2QN33_SPILD
D2RLG4_ACIFV
D2S673_GEOOG
D2TN49_CITRI
D2TUN6_CITRI
D2UDU9_XANAP
D2Z5E5_9BACT
D3AGP8_9CLOT
D3E078_METRM
D3FRK8_BACPE
D3HSY9_LEGLN
D3ICW5_9BACT
D3II59_9BACT
D3RU86_ALLVD
D3RVX2_ALLVD
D4CLW9_9FIRM
D4DWW8_SEROD
D4DY55_SEROD
D4GLE0_PANAM
D4HX72_ERWAC
D4IME0_9BACT
D4IPS9_9BACT
D4IQ87_9BACT
D4J4F1_9FIRM
D4KEU8_9FIRM
D4LAL1_RUMC1
D4LKR6_9FIRM
D4S6C4_9FIRM
D4W1P5_9FIRM
D4YK85_9MICO
D4Z552_SPHJU
D4ZGX4_SHEVD
D5A3X1_ARTPN
D5BFQ4_ZUNPS
D5BYB3_NITHN
D5C4Q1_NITHN
D5CP02_SIDLE
D5DUY0_BACMQ
D5ENH3_CORAD
D5EZC2_PRER2
D5QFD8_KOMHA
D5RPK2_9PROT
D5RSB9_9PROT
D5SYA5_PLAL2
D5UBM9_CELFN
D5V938_MORCB
D5ZVB0_9ACTN
D6A7Y7_9ACTN
D6E7Y7_9ACTN
D6K5K2_9ACTN
D6YVZ9_WADCW
D6YW00_WADCW
D6Z8G5_SEGRD
D7A3S9_STAND
D7BY93_STRBB
D7DL24_METV0
D7FIB4_ECTSI
D7JFL0_9BACT
D7KN41_ARALL
D7N083_9NEIS
D7N9Q6_9BACT
D7VGI5_9SPHI
D7WCV7_9CORY
D8DZW8_PREBR
D8IQU1_HERSS
D8IW86_HERSS
D8J1I1_HERSS
D8J9I3_HALJB
D8MMC0_ERWBE
D8MVZ9_ERWBE
D8PEU6_9BACT
D8QMP8_SELML
D8R7H5_SELML
D9QAA3_CORP2
D9R6F4_CLOSW
D9RVL7_PREMB
D9SJ63_GALCS
D9T4B0_MICAI
D9XGK0_STRVT
D9XV05_9ACTN
D9XX18_9ACTN
E0DES8_9CORY
E0E236_9FIRM
E0I691_9BACL
E0IA01_9BACL
E0NSB0_9BACT
E0SEC7_DICD3
E0UIX3_CYAP2
E0WR31_9ENTR
E1KTI7_9BACT
E1QXR6_OLSUV
E1RJM4_METP4
E1SBX0_PANVC
E1SRX8_FERBD
E1TA09_BURSG
E1V978_HALED
E1VG04_9GAMM
E1VUZ2_GLUAR
E1X002_HALMS
E2Q9J2_STRC2
E2SN19_9FIRM
E2Z9J1_9FIRM
E3BM08_9VIBR
E3EFA4_PAEPS
E3FDC9_STIAD
E3I1V6_RHOVT
E4KZD1_9FIRM
E4NCD4_KITSK
E4PQH6_MARAH
E4RS23_LEAB4
E4T4J5_PALPW
E4TTT7_MARTH
E5ALI5_PARRH
E5BDF6_9FUSO
E5UI97_NEIMU
E6K8Z1_9BACT
E6MM93_9BACT
E6S747_INTC7
E6S982_INTC7
E6WFT1_PANSA
E6X4E9_CELAD
E7RPH6_9BACT
E7RW49_9BURK
E7RXD8_9BURK
E8MYK7_ANATU
E8R2M9_ISOPI
E8RE21_DESPD
E8RT93_ASTEC
E8TJ61_MESCW
E8WZL9_GRATM
E9CMS7_9GAMM
E9SWG0_RHOHA
F0F8K6_9BACT
F0H0J5_9FIRM
F0H179_9FIRM
F0LWD6_VIBFN
F0P1X1_WEEVC
F0R619_BACSH
F0R7V2_BACSH
F0RCF2_CELLC
F0RJS9_DEIPM
F0SNX3_RUBBR
F1W310_9BURK
F1Z5E0_9SPHN
F2A447_RHIET
F2BEG6_9NEIS
F2BX03_9FIRM
F2I3A2_PELSM
F2I8S7_AERUA
F2IIB9_FLUTR
F2IX94_POLGS
F2JMJ9_CELLD
F2K1X2_MARM1
F2L7K6_BURGS
F2NU47_TRES6
F2RA37_STRVP
F3LIE1_9GAMM
F3S6P8_9PROT
F3S8D5_9PROT
F3Z201_DESAF
F3Z5W9_9ACTN
F3ZNM2_9BACE
F4AYT9_DOKS4
F4BWY1_METCG
F4C8E2_SPHS2
F4CUH3_PSEUX
F4F080_SELS3
F4G8N0_ALIDK
F4GAC5_ALIDK
F4HCW4_GALAU
F4HF43_GALAU
F4KP51_PORAD
F4L271_HALH1
F4LKJ5_TREBD
F4XMR0_9CYAN
F5RAP8_METUF
F5RF18_METUF
F5RFG5_METUF
F5SV17_9GAMM
F5Y098_RAMTT
F5Y2N9_RAMTT
F5Y6V4_TREAZ
F5YF28_TREAZ
F5YJ45_TREPZ
F5YJR5_TREPZ
F5ZDM2_ALTNA
F6ABC9_PSEF1
F6D0D3_MARPP
F6ET93_SPHCR
F6FRI7_ISOV2
F6IFG8_9SPHN
F7K7N3_9FIRM
F7KA83_9FIRM
F7NEG4_9FIRM
F7NHJ2_9FIRM
F7NTU8_9GAMM
F7NW49_9GAMM
F7P0K5_9GAMM
F7QJT4_9BRAD
F7S0T3_9GAMM
F7UYE7_EEGSY
F7VCK3_9PROT
F7VI80_9PROT
F7XW83_MIDMI
F8A1E4_CELGA
F8AX53_FRADG
F8B238_FRADG
F8C2N4_THEGP
F8C4T9_THEGP
F8E234_CORRG
F8EL72_RUNSL
F8GFE6_NITSI
F8J8G6_HYPSM
F8JPP6_STREN
F8KY34_PARAV
F8L914_SIMNZ
F8N8H5_9BACT
F8X0R7_9PORP
F9DRI7_9BACL
F9EW79_9NEIS
F9MQT3_9FIRM
F9N6M2_9FIRM
F9QA92_9PAST
F9R7L4_VIBSN
F9RGL7_VIBSN
F9UCJ4_9GAMM
F9UCJ5_9GAMM
F9UES7_9GAMM
F9VEE3_LACGL
F9YQU3_CAPCC
F9Z457_ODOSD
F9ZCW6_9PROT
G0ADX1_COLFT
G0AJN1_COLFT
G0G036_AMYMS
G0HBE3_CORVD
G0IWW6_CYCMS
G0L365_ZOBGA
G0VMF6_MEGEL
G1W873_9BACT
G2DK45_9NEIS
G2EDX3_9FLAO
G2FCF5_9GAMM
G2GC70_9ACTN
G2GCR5_9ACTN
G2IKC8_9SPHN
G2J9E2_9BURK
G2NNH0_STREK
G2PKV9_MURRD
G2SN07_LACRR
G2Z3Y9_FLABF
G2Z7I3_FLABF
G4CSM2_9NEIS
G4L902_TETHN
G4QKE0_GLANF
G4R952_PELHB
G5F262_9ACTN
G5LSD4_SALET
G5LXG5_SALET
G6A0I7_9PROT
G6EBP0_9SPHN
G6XIM3_9PROT
G6YAJ5_9RHIZ
G7GP20_9ACTN
G7H0S0_9ACTN
G7LJW5_9GAMM
G7QA17_9DELT
G7WR76_METH6
G7ZDF4_AZOL4
G8LQY2_9FLAO
G8LRC8_9FLAO
G8M7Y0_9BURK
G8NZD2_GRAMM
G8QI36_DECSP
G8R5V9_OWEHD
G8RSG4_MYCRN
G8S4M5_ACTS5
G8T7R2_NIAKG
G8THF9_NIAKG
G8TI88_NIAKG
G8TNT4_NIAKG
G8UN55_TANFA
G8X776_FLACA
G9PEU0_9ACTO
G9WNW2_9FIRM
G9YEI0_9FIRM
H0A630_9PROT
H0HPE3_9RHIZ
H0PV39_9RHOO
H0Q4D5_9RHOO
H0UK03_9BACT
H1BNK5_9FIRM
H1D3E0_9FIRM
H1D817_9FUSO
H1FZS8_9GAMM
H1HJ67_9BACT
H1Q1J4_9BACT
H1SF53_9BURK
H2BZI8_9FLAO
H2G0Y3_OCESG
H2ISU4_RAHAC
H2K4Z7_STRHJ
H2K8Q3_STRHJ
H3KH02_9BURK
H3KHJ0_9BURK
H3NE81_9LACT
H3NFC8_9LACT
H3NPT0_9FIRM
H3SDP5_9BACL
H3SH09_9BACL
H5TBI3_9ALTE
H5UT48_9MICO
H5V640_ESCHE
H5WQ48_9BURK
H5X3L0_9PSEU
H6KZB9_SAPGL
H6LFV3_ACEWD
H6N066_GORPV
H6N557_GORPV
H6NQC9_9BACL
H6SJV8_RHOPH
H7FME9_9FLAO
H8FPH4_PHAMO
H8GKU6_METAL
H8KVY8_SOLCM
H8L5P8_FRAAD
H8MQX2_CORCM
I0AI68_IGNAJ
I0ALF7_IGNAJ
I0GRC4_SELRL
I0GWY8_ACTM4
I0HYM1_CALAS
I0JI98_HALH3
I0K537_9BACT
I0K6Z0_9BACT
I0KBW7_9BACT
I0L4L9_9ACTN
I0LEF0_9ACTN
I0QTL4_9GAMM
I0TCF6_9BACT
I0WI87_9FLAO
I0XAB4_9SPIO
I0XAB5_9SPIO
I1B0G5_9RHOB
I1DVG9_9GAMM
I1E2G5_9GAMM
I1XHM5_METNJ
I1YGB5_METFJ
I1YQX8_PREI7
I2B6B1_SHIBC
I2BDJ8_SHIBC
I2EP99_EMTOG
I2GMU0_9BACT
I2GMW2_9BACT
I2MUQ3_9ACTN
I3BX31_9GAMM
I3C2V3_9FLAO
I3CCZ7_9GAMM
I3D851_HAEPH
I3D8Z5_HAEPH
I3DIW9_9PAST
I3I799_9GAMM
I3II23_9BACT
I3Y575_THIV6
I3YBT1_THIV6
I3YD10_THIV6
I3YD11_THIV6
I3YT51_AEQSU
I3Z3J1_BELBD
I3ZDM9_TERRK
I3ZEF0_TERRK
I4AJC9_FLELS
I4AKI8_FLELS
I4B1B5_TURPD
I4B9E6_TURPD
I4ERN4_9ACTN
I4MGW5_9BURK
I4MN19_9BURK
I4N8F3_9PSED
I4VKM1_9GAMM
I4W1P6_9GAMM
I4W4V2_9GAMM
I4Z6P0_9BACT
I5BRB6_9RHIZ
I5BYX0_9BACT
I6WUK3_PROPF
I7A7W1_MELRP
I7ITL7_9RICK
I7KJG7_9CORY
I7L0X9_METBM
I8RER3_9FIRM
I8T2Y5_9GAMM
I8U2C3_9ALTE
I8U7R0_9ALTE
I9BS29_9RALS
I9BYU2_9RALS
I9WBT7_9SPHN
J0KUY4_9BURK
J0U195_9BURK
J0U950_9BURK
J1L0N7_9EURY
J1SDV4_9ACTN
J2AZF6_9RHIZ
J2D950_9SPHN
J2E365_KLEPN
J2EA44_KLEPN
J2L216_9BURK
J2LHW4_9BURK
J2Q4M8_9SPHN
J2W616_9BURK
J3CHT8_9BURK
J3DGZ5_9BURK
J3JAX6_9LACO
J4K7K1_9FIRM
J4K8X7_9FIRM
J4KRY7_9GAMM
J4TNK7_9PAST
J4VN15_9PORP
J5HTG4_9PAST
J6GYU8_9PORP
J6H8H6_9FIRM
J6ITD1_9ACTN
J6JD35_9RHOB
J7Q8W8_METSZ
J7QTN2_METSZ
J8VB95_9SPHN
J9DYF8_9PROT
J9HLK1_9ACTN
K0C2N9_CYCSP
K0D210_ALTMS
K0I0J0_9BURK
K0I9X7_9BURK
K0VI68_MYCVA
K0YQ78_9ACTO
K1E1J9_9MICO
K1JVB5_9BURK
K1KF31_9BURK
K1L643_9BACT
K1LKZ8_9LACT
K1MKN8_9LACT
K2G5N3_9BACI
K2JA60_9GAMM
K2KPF3_9GAMM
K2MAU2_9RHIZ
K2NW25_9RHIZ
K2PZ79_9FLAO
K2Q6E5_9FLAO
K4A7D6_SETIT
K4IGZ2_PSYTT
K4MJG6_9EURY
K4RE22_9ACTN
K4Z8I8_PAEAL
K6G541_9GAMM
K6WE85_9ACTN
K6YAN8_9ALTE
K6Z636_9ALTE
K6ZKT9_9ALTE
K7SXP8_GLUOY
K7WMX8_9NOST
K8W156_9GAMM
K8WBT3_PRORE
K8WTC2_9GAMM
K9B6W6_9MICO
K9DRY5_9BURK
K9EQN4_9LACT
K9EXB1_9ACTO
K9HNC9_9PROT
K9P2S1_CYAGP
K9P915_CYAGP
K9PUU4_9CYAN
K9RFP7_9CYAN
K9SBJ7_9CYAN
K9SM95_9CYAN
K9SRY3_9SYNE
K9T0E6_9CYAN
K9TAD0_9CYAN
K9TIU7_9CYAN
K9U212_9CYAN
K9VXS9_9CYAN
K9W5Z1_9CYAN
K9W8P7_9CYAN
K9WGR6_9CYAN
K9X9X9_9CHRO
K9XLU2_9CHRO
K9XW12_STAC7
K9Y722_HALP7
K9YZ40_CYAAP
L0A548_DEIPD
L0DPE5_SINAD
L0F665_DESDL
L0FWJ6_ECHVK
L0IGR2_HALRX
L0JLK5_NATP1
L0MCY3_SERMA
L0MD80_SERMA
L0NH44_9RHIZ
L1KJS4_9ACTN
L1LWI4_PSEPU
L1MHG3_9CORY
L1NHK8_9BACT
L1NNW6_9NEIS
L1NSX7_9FLAO
L1NZU0_9FLAO
L2F8H1_9GAMM
L5N689_9BACI
L7F833_9ACTN
L7VKF3_CLOSH
L7WA82_NONDD
L7WCQ4_NONDD
L8CZV2_9GAMM
L8D7H0_9GAMM
L8EGE8_STRRM
L8JAZ1_9GAMM
L8JY90_9BACT
L8LKG6_9CHRO
L8LVW3_9CHRO
L8M4V8_9CYAN
L8MUJ0_9CYAN
L9PPA6_9BURK
L9PPI9_9BURK
M0QM73_9ACTN
M0T2W2_MUSAM
M1P710_9CORY
M1X5E9_9NOST
M1ZCW4_9FIRM
M2U316_9PROT
M3TAP0_9ACTN
M4NH15_9GAMM
M4R7K0_BIBTR
M4RGY2_BIBTR
M4S1Q4_9SPHN
M4UAU2_9GAMM
M4YQB7_9EURY
M5A238_9ACTN
M5FA11_9RHIZ
M7A854_9ACTN
M7N1D9_9FLAO
M7NKV0_9BACT
M7PBH5_9BACL
M7PNY0_9GAMM
M7XE30_9BACT
M7XT72_9BACT
M9SI61_9EURY
M9X4B6_MANHA
N0DXE2_9MICO
N0DZE4_9MICO
N1UZS2_9MICC
N1V2C1_9MICC
N2AIN5_9FIRM
N2BVW8_9ACTN
N4WRB7_9BACI
N6UAC2_9RHIZ
N6V5L1_9RHIZ
N6X070_9RHOO
N6X5P7_9RHOO
N6X6C3_9ACTO
N6X9A9_9RHOO
N6Z7Y5_9RHOO
N8TJU7_ACIGI
N8ZTD7_9GAMM
N9GE77_ACIHA
N9U5W4_9GAMM
N9VIV2_9GAMM
N9WJT8_9CLOT
O67884_AQUAE
Q00Z43_OSTTA
Q07Z02_SHEFN
Q090K2_STIAD
Q0A9H2_ALKEH
Q0AW43_SYNWW
Q0BTH7_GRABC
Q0C626_HYPNA
Q0C637_HYPNA
Q0G3C6_9RHIZ
Q0RCY8_FRAAA
Q0RG09_FRAAA
Q0YTD1_9CHLB
Q12DC5_POLSJ
Q12KJ0_SHEDO
Q13U11_BURXL
Q15V98_PSEA6
Q18IS8_HALWD
Q1D2R3_MYXXD
Q1D316_MYXXD
Q1K2A8_DESAC
Q1LDZ9_CUPMC
Q1LQJ2_CUPMC
Q1ND88_SPHSS
Q1QF33_NITHX
Q1YSV8_9GAMM
Q1YWE8_9GAMM
Q1ZN79_PHOAS
Q1ZR63_PHOAS
Q213Y5_RHOPB
Q21GF4_SACD2
Q21U16_RHOFT
Q24NV3_DESHY
Q24ZZ3_DESHY
Q26FY4_FLABB
Q2CFW9_OCEGH
Q2G3G4_NOVAD
Q2IP17_ANADE
Q2K6Q0_RHIEC
Q2N692_ERYLH
Q2W5C0_MAGSA
Q2Y746_NITMU
Q30WW6_DESAG
Q31GY2_THICR
Q31JZ4_SYNE7
Q328B9_SHIDS
Q32CX6_SHIDS
Q39WI3_GEOMG
Q3AP95_CHLCH
Q3B162_CHLL7
Q3B6B2_CHLL7
Q3IED3_PSEHT
Q3IZ38_RHOS4
Q3J8X5_NITOC
Q3JEU6_NITOC
Q3SGC6_THIDA
Q3SS90_NITWN
Q469P9_METBF
Q46HA0_PROMT
Q47ID4_DECAR
Q47WU1_COLP3
Q4BYQ8_CROWT
Q4FV19_PSYA2
Q4KHR1_PSEF5
Q5E7F5_VIBF1
Q5FUI4_GLUOX
Q5GYJ1_XANOR
Q5NZ54_AROAE
Q5P2J1_AROAE
Q5QUU5_IDILO
Q5YVW9_NOCFA
Q5ZRW3_LEGPH
Q5ZXX0_LEGPH
Q609I4_METCA
Q63QL6_BURPS
Q65V30_MANSM
Q65V86_MANSM
Q6FD92_ACIAD
Q6LMV4_PHOPR
Q6MC55_PARUW
Q6N606_RHOPA
Q6NHC7_CORDI
Q73QX2_TREDE
Q74EV6_GEOSL
Q7CK93_YERPE
Q7CKK6_YERPE
Q7CP89_SALTY
Q7CPZ5_SALTY
Q7MHS8_VIBVY
Q7MWX8_PORGI
Q7NMI1_GLOVI
Q7NNN0_GLOVI
Q7NQ98_CHRVO
Q7P1I2_CHRVO
Q7U9L5_SYNPX
Q7VKS4_HAEDU
Q7VN22_HAEDU
Q81B36_BACCR
Q83E77_COXBU
Q87LS5_VIBPA
Q886V5_PSESM
Q88MV9_PSEPK
Q89Y58_BRADU
Q8EDE1_SHEON
Q8EH75_SHEON
Q8EKZ4_OCEIH
Q8FTI4_COREF
Q8KAZ8_CHLTE
Q8KEZ1_CHLTE
Q8NQI5_CORGL
Q8PA04_XANCP
Q8XX41_RALSO
Q98I41_RHILO
Q9AB67_CAUCR
Q9CKE5_PASMU
Q9CLN4_PASMU
Q9HHN9_HALSA
Q9KUG3_VIBCH
Q9RZJ9_DEIRA
R1DMU2_EMIHU
R4LCS3_9ACTN
R4V621_9GAMM
R4Z342_9ACTN
R4Z5Z4_9ACTN
R5A341_9CLOT
R5AAQ9_9FIRM
R5AGJ1_9FIRM
R5AGV2_9CLOT
R5ASF1_9FIRM
R5AYS6_9BACT
R5BA60_9CLOT
R5BC06_9BACE
R5BN29_9FIRM
R5BW31_9FIRM
R5C7S0_9FIRM
R5DX61_9FIRM
R5E199_9BURK
R5ED62_9BURK
R5EHA8_9BURK
R5EXX2_9CLOT
R5FAJ8_9BACT
R5FV94_9FIRM
R5G515_9FIRM
R5G9G1_9PORP
R5H8I8_9FIRM
R5HZ17_9BACT
R5I2X9_9PORP
R5ICJ9_9PORP
R5ITM7_9FIRM
R5KJV3_9CLOT
R5LDJ7_9SPIR
R5LE93_9FIRM
R5MZP3_9FIRM
R5NEF4_9BACT
R5NZY9_9BACT
R5PB37_9BACT
R5PPQ2_9BURK
R5Q2Q1_9BACT
R5Q408_9BURK
R5R426_9FIRM
R5RCH8_9FIRM
R5SN71_9FIRM
R5SUZ6_9FIRM
R5TU58_9CLOT
R5UEG6_9BACT
R5UEQ5_9BACT
R5UWF4_9BACT
R5V5K4_9FIRM
R5V871_9BACE
R5W7C6_9BACT
R5WF54_9CLOT
R5WTI8_9BACT
R5WUJ1_9BACT
R5XEJ0_9FIRM
R5YYY4_9BACE
R6B2G7_9FIRM
R6BY21_9BACT
R6CBV0_9FIRM
R6CJT6_9BACT
R6DD45_9FIRM
R6DDA8_9FIRM
R6DKS8_9CLOT
R6EZ07_9BACT
R6EZI5_9FIRM
R6F0C3_9FIRM
R6F6Q2_9FIRM
R6HEM6_9FIRM
R6ICY2_9FIRM
R6IK71_9FIRM
R6J047_9CLOT
R6NH27_9FIRM
R6PLU3_9BACT
R6Q0Y4_9FIRM
R6QTB8_9FIRM
R6QZ31_9FIRM
R6RD70_9FIRM
R6RW87_9CLOT
R6S1C4_9BACE
R6THX1_9STAP
R6U112_9FIRM
R6UZ51_9FIRM
R6VW57_9BACT
R6W224_9FIRM
R6WLJ9_9BACT
R6WP80_9BACT
R6WZ98_9PORP
R6X998_9BACT
R6XEK6_9PORP
R6XW52_9BACT
R6Y095_9FIRM
R6Y131_9FIRM
R6YKW3_9FIRM
R7BUX9_9BURK
R7C0F7_9BURK
R7CL17_9FIRM
R7CZR9_9BACE
R7D333_9BACE
R7DGY0_9PORP
R7DM61_9PORP
R7DN05_9FIRM
R7EZQ1_9BACT
R7F3Y8_9CLOT
R7FCI5_9FIRM
R7G247_9FIRM
R7GWM4_9FIRM
R7I3E5_9CLOT
R7I4S4_9BURK
R7IJX3_9BURK
R7IT51_9FIRM
R7J0U2_9BACT
R7J9Z7_9PORP
R7JHG1_9PORP
R7JQ00_9BACT
R7JTQ6_9FIRM
R7K9P4_9FIRM
R7KGR6_9BURK
R7KIL7_9BURK
R7L3H6_9BACT
R7N212_9FIRM
R7NJ03_9FIRM
R7NKT9_9BACE
R7PAF2_9BACT
R7PRM0_9FIRM
R7PSQ0_9FIRM
R7XYE7_9ACTN
R7ZZ15_9BACT
R8AM86_PLESH
R8AMX7_PLESH
R8ARD7_PLESH
R9AXF8_9GAMM
R9JJW9_9FIRM
R9KEF8_9FIRM
R9KZV7_9FIRM
R9LP41_9FIRM
R9T6Q4_9EURY
S0FXD2_9DELT
S0GP94_9PORP
S0GS87_9PORP
S0KUN4_ENTAV
S2CYC2_9BACT
S2XMV9_9BACL
S2YXA5_9ACTN
S3K3H1_TREMA
S3NIW5_9GAMM
S4XK61_SORCE
S5RLS8_9PROT
S5VCQ8_STRC3
S5VI61_STRC3
S6A804_9SPIO
S6AJ29_9PROT
S6CFS3_9GAMM
S6CVR2_9EURY
S6EFK4_AVIPA
S6F0E5_AVIPA
S6K038_9PSED
S7ILN1_CHLPS
S7VV47_9FLAO
S7X6Z0_9FLAO
S8GNG5_9BACT
S9NZV5_9DELT
S9QVF1_9DELT
S9SME3_9RHOB
T0ANN7_9RHOO
T0ATW8_9RHOO
T0G5G8_9SPHN
T0I2N7_9SPHN
T0ILE5_9SPHN
T0INU3_9SPHN
T0RD56_9DELT
T0RII1_9DELT
T0RKU4_9DELT
T2KPA5_9FLAO
U1F7H6_9ACTN
U1FFR1_9ACTN
U1JHW1_9GAMM
U1MZ03_9EURY
U1QDQ5_9EURY
U1SDV5_9BIFI
U2B1Z4_9CLOT
U2B9F7_9CLOT
U2EKA1_9FIRM
U2F4J7_CLOS4
U2HQ73_9SPHI
U2L3E4_9BACT
U2MY40_TRESO
U2NJD8_9CLOT
U2P563_9BACT
U2RSL3_9ACTN
U2SYX4_9ACTN
U2UKU0_9FIRM
U2VCS4_9ACTN
U2ZJ66_VIBPR
U2ZLA1_VIBPR
U3AC66_9VIBR
U3AF17_9VIBR
U3AQC8_9CAUL
U3GY34_9CORY
U3GZ83_9CORY
U4K159_9VIBR
U4TRP7_9LACO
U5BTS7_9BACT
U5DAR6_9CHRO
U5DC99_9CHRO
U5DD54_AMBTC
U5MX46_CLOSA
U5NAQ2_9BURK
U5VRR8_9ACTN
U6EDZ7_9EURY
U7FQV7_9RHOB
U7UH60_9FIRM
U7UP18_9FIRM
U7V7B8_9FUSO
U9VQC4_9CYAN
V2H9S6_9BURK
V2RHZ1_9BACT
V2TZ59_9GAMM
V2VY08_9GAMM
V3UZF9_SERS3
V4HXH0_9ACTN
V4KFC2_EUTSA
V4QU73_9CAUL
V4RAR9_9CAUL
V4RLI4_9RHIZ
V4YIS1_9PROT
V4ZUX1_9ARCH
V5AVA0_ENTCL
V5S8Z5_9RHIZ
V5UBF3_9BURK
V5UDF6_9BURK
V6F4J0_9PROT
V6JIS8_STRNV
V6JNW9_STRRC
V6JQ61_STRNV
V6JWS7_STRRC
V6K6F4_STRNV
V7FCK5_9RHIZ
V9W4I5_9BACL
V9W6B1_9BACL
W0B686_9GAMM
W0B6Y3_9GAMM
W0DFQ1_9AQUI
W0DXC4_9GAMM
W0E5L7_MARPU
W0E5X4_MARPU
W0ESY2_9PORP
W0ET11_9PORP
W0F4M5_9BACT
W0F4T3_9BACT
W0H1B1_PSECI
W0I141_9GAMM
W0J765_9BACT
W0K0U8_9EURY
W0LAL4_9GAMM
W0LH72_9GAMM
W0SAA9_9RHOO
W0TMW5_9GAMM
W0V8H6_9BURK
W0VAZ8_9BURK
W1DIN9_KLEPN
W1DWC2_KLEPN
W1E4Q8_KLEPN
W1FZB0_ECOLX
W1G4Q9_ECOLX
W1G6E7_KLEPN
W1GUA6_KLEPN
W1I133_KLEPN
W1S2F4_9SPHN
W1TUW6_9ACTO
W1TWT9_9FIRM
W1TZ92_9FIRM
W2BZ91_9FIRM
W2BZG7_9FIRM
W2CGX7_9PORP
W2UK63_9FLAO
W3ALQ9_9FIRM
W3RPZ1_9BRAD
W4DQM2_9BACL
W4EMR9_9BACL
W4EVH8_9BACL
W4F3G7_9BACL
W4UPS1_9BACE
W4V514_9FIRM
W4VKF8_9BACI
W5W7C7_9PSEU
W5Y0K8_9CORY
W5Y8S6_KOMXY
W5YBI1_KOMXY
W6J2W4_9ENTR
W6J9P9_9ENTR
W6JWZ0_9MICO
W6K8I1_9PROT
W6KHK9_9PROT
W6LX06_9GAMM
W6VZN2_9RHIZ
W7AUR6_9LIST
W7AXU2_9LIST
W7CHL5_9LIST
W7INF6_9PSEU
W7QDI4_9GAMM
W7QEI1_9ALTE
W7SBP4_9PSEU
W7UDB4_RUMFL
W7Y3D2_9BACT
W7Y8Z8_9BACL
W7YMB9_9BACL
W7Z0U9_9BACI
W8KGP3_HALHR
W8TE59_EUBAC
W8UQ14_YEREN
W8VZZ7_9FLAO
W9AGP4_9BACI
W9G196_9MICO
W9GII8_9MICO
W9UQW8_9GAMM
X0R7R1_9BACI
X2GQ40_9BACI
X2GYL2_9BACI
X4R0L2_9ACTO
X4ZCS2_9BACL
X5D990_9BACT
X5JD48_9NOST
X5MNW9_9RHIZ
X6CYT2_9RHIZ
X6FTM7_9RHIZ
X6GDZ2_9RHIZ
X7E240_9GAMM
X7E4D7_9GAMM
X7FBN6_9RHOB
Y107_HAEIN
Y260_SYNY3
Y452_HAEIN
YFJD_ECOLI
YTFL_ECOLI
Z4WQC3_9PORP
Z5XMB4_9GAMM
Z5XV12_9GAMM
