# Supplementary material for: Widespread evolutionary crosstalk among protein domains in the context of multi-domain proteins
Source: PLoS One. 2018 Aug 31;13(8):e0203085. doi: 10.1371/journal.pone.0203085 (PMC6118372; doi:10.1371/journal.pone.0203085)
Supplement: S1 File — This archive contains a file presenting the list of UniProt identifiers of the URPs sequences included in the multi-domain MSAs for each of the 2,063 studied multi-domain architectures, and files containing the values of MI¯ and nMI¯ for individual domain pairs before and after domain sequence shuffling. (GZ) [file pone.0203085.s001.tar.gz › ./Pfam_family_vectors/PF06733_PF13307_all_alignment_sequences_UniProt_IDs]

A0A010RXS7_9PEZI
A0A010T7V4_PSEFL
A0A014MTX0_9BURK
A0A014PA64_9HYPO
A0A014PRC7_9GAMM
A0A015KHZ2_9GLOM
A0A016S8W0_9BILA
A0A016S8Y5_9BILA
A0A016S9L0_9BILA
A0A016S9R7_9BILA
A0A016S9Z1_9BILA
A0A016VF16_9BILA
A0A016VFT1_9BILA
A0A017SHR0_9EURO
A0A022Q0I1_ERYGU
A0A022Q2W7_ERYGU
A0A022Q4U5_ERYGU
A0A023AZ71_GRENI
A0A024FXU9_9STRA
A0A024FXV1_9STRA
A0A024FY19_9STRA
A0A024FY25_9STRA
A0A024FYA8_9STRA
A0A024FYB1_9STRA
A0A024FYN3_9STRA
A0A024FYN8_9STRA
A0A024FZA5_9STRA
A0A024FZC0_9STRA
A0A024G3T4_9STRA
A0A024G776_9STRA
A0A024G7S3_9STRA
A0A024G8S5_9STRA
A0A024HGR9_PSEKB
A0A024P3M3_9BACI
A0A024TT04_9STRA
A0A024U8R2_9STRA
A0A024U9B1_9STRA
A0A024VEF3_PLAFA
A0A024VKJ0_PLAFA
A0A024VZY0_PLAFA
A0A024W2P6_PLAFA
A0A024WIG3_PLAFA
A0A024WK08_PLAFA
A0A026WGY7_CERBI
A0A026WJ22_CERBI
A0A026WP19_CERBI
A0A044SX54_ONCVO
A0A044UZ43_ONCVO
A0A044V8W9_ONCVO
A0A058Z7V9_9EUKA
A0A058ZAB7_9EUKA
A0A058ZFP6_9EUKA
A0A059AIY2_EUCGR
A0A059BTJ8_EUCGR
A0A059EXG4_9MICR
A0A059EZA5_9MICR
A0A059F2M2_9MICR
A0A059J5N1_9EURO
A0A059LGJ1_9CHLO
A0A059LPI2_9CHLO
A0A060B2U0_9GAMM
A0A060NG98_9BURK
A0A060SDM5_PYCCI
A0A061D9I4_BABBI
A0A061DC04_BABBI
A0A061FDA6_THECC
A0A061FE23_THECC
A0A061FEH1_THECC
A0A061FLD2_THECC
A0A061GAA1_THECC
A0A061GB37_THECC
A0A061GBH2_THECC
A0A061GI62_THECC
A0A061H4I2_9BASI
A0A061IU83_TRYRA
A0A061J211_TRYRA
A0A061J9X3_TRYRA
A0A063BFK2_9BURK
A0A063BWN2_9HYPO
A0A063Y1C0_9GAMM
A0A066S0Q3_9GAMM
A0A066VVJ1_9BASI
A0A066XSD9_COLSU
A0A067CCE9_SAPPC
A0A067CDT3_SAPPC
A0A067CQI1_SAPPC
A0A067EJ33_CITSI
A0A067EJX3_CITSI
A0A067F106_CITSI
A0A067GZJ3_CITSI
A0A067KLX1_JATCU
A0A067KZJ0_JATCU
A0A067M5F6_9HOMO
A0A067NMS7_PLEOS
A0A067Q5A3_9HOMO
A0A067QIR7_ZOONE
A0A067QR04_ZOONE
A0A067QUY3_ZOONE
A0A067TRV3_9AGAR
A0A068QR45_9GAMM
A0A068R406_9GAMM
A0A068RH68_9FUNG
A0A068RVS5_9FUNG
A0A068X7D7_HYMMI
A0A068X9N8_HYMMI
A0A068XNE6_HYMMI
A0A068Y9L0_ECHMU
A0A068YBK4_ECHMU
A0A068YCH6_ECHMU
A0A068YHA0_9BURK
A0A068YR11_9BURK
A0A069DCR5_9BACL
A0A069PTN8_9BURK
A0A072Q4Q7_9EURO
A0A072TSN1_MEDTR
A0A072VE13_MEDTR
A0A074SFT6_9HOMO
A0A074SSC5_HAMHA
A0A074T4C2_HAMHA
A0A074TLT9_HAMHA
A0A074VF58_9PEZI
A0A074WK20_9PEZI
A0A074X920_AURPU
A0A074YWI6_9TREM
A0A074ZDF5_9TREM
A0A074ZN46_9PEZI
A0A075JRI8_9BACI
A0A077F7L8_9PSED
A0A077LR84_9PSED
A0A077RYP0_WHEAT
A0A077Z370_TRITR
A0A077Z993_TRITR
A0A077Z9S7_TRITR
A0A077ZZK7_STYLE
A0A078A880_STYLE
A0A078AQ99_STYLE
A0A078BTG7_BRANA
A0A078CW56_BRANA
A0A078EQH5_BRANA
A0A078F7M4_BRANA
A0A078GSP7_BRANA
A0A078J498_BRANA
A0A078JBQ8_BRANA
A0A078JE65_BRANA
A0A078LPI1_9PSED
A0A081BJ89_9LACO
A0A081BUB1_9BACT
A0A081CDP0_PSEA2
A0A081EVQ0_9EURY
A0A081KB61_9GAMM
A0A081NAC3_9GAMM
A0A081NHS6_9GAMM
A0A083ZVL6_9GAMM
A0A083ZY38_9GAMM
A0A084GBF8_9PEZI
A0A084Q9N7_9HYPO
A0A084VQ93_ANOSI
A0A084W235_ANOSI
A0A085F7J2_9BURK
A0A085HWD2_9ENTR
A0A085MSK4_9BILA
A0A085MVA7_9BILA
A0A085VN84_PSESX
A0A086T8F6_ACRC1
A0A087HJU1_ARAAL
A0A087HJU6_ARAAL
A0A087HPY2_ARAAL
A0A087HPY3_ARAAL
A0A087HPY4_ARAAL
A0A087HPY5_ARAAL
A0A087R033_APTFO
A0A087RJE7_APTFO
A0A087SBC5_AUXPR
A0A087SEP7_AUXPR
A0A087SN12_AUXPR
A0A087VQW9_BALRE
A0A087YEW9_POEFO
A0A087YH77_POEFO
A0A087YM24_POEFO
A0A087ZPU5_APIME
A0A088A7I6_APIME
A0A088AE06_APIME
A0A089IVB9_9BACL
A0A089L1U8_9BACL
A0A089LWU5_9BACL
A0A089UIN3_9ENTR
A0A089UKC0_9ENTR
A0A089WRA5_9PSED
A0A089YQX3_9PSED
A0A090D7T0_PODAN
A0A090IBL0_9GAMM
A0A090LGS3_STRRB
A0A090LKU9_STRRB
A0A090M861_OSTTA
A0A090MWH8_STRRB
A0A090P400_9VIBR
A0A091C2M5_9ENTE
A0A091DNY1_FUKDA
A0A091E9W2_CORBR
A0A091ED82_CORBR
A0A091EKM4_CORBR
A0A091GID8_9AVES
A0A091GTR2_9AVES
A0A091HX30_CALAN
A0A091I266_CALAN
A0A091IUC2_9AVES
A0A091JXK9_COLST
A0A091KSN7_9GRUI
A0A091L764_CATAU
A0A091LS53_CARIC
A0A091M9K4_CARIC
A0A091MLG7_9PASS
A0A091MSE0_APAVI
A0A091N4E0_9PASS
A0A091NNH2_APAVI
A0A091P9C6_HALAL
A0A091PIW1_LEPDC
A0A091QBS8_MERNU
A0A091SND1_9AVES
A0A091UGH3_PHALP
A0A091UHS8_PHORB
A0A091VPC7_NIPNI
A0A093CPL4_9AVES
A0A093CZN1_TAUER
A0A093ETD5_TYTAL
A0A093EVP9_GAVST
A0A093G4X0_PICPB
A0A093GAG0_PICPB
A0A093GG69_PICPB
A0A093HEL3_STRCA
A0A093I0Y3_STRCA
A0A093ITR7_FULGA
A0A093JZS5_STRCA
A0A093KLT1_FULGA
A0A093PDB0_9PASS
A0A093QRE5_9PASS
A0A093R258_PHACA
A0A093XXW2_9PEZI
A0A093YHW5_9PEZI
A0A093YU38_9PEZI
A0A093ZVE4_9PEZI
A0A094BI13_9PEZI
A0A094CPG2_9PEZI
A0A094DHM3_9PEZI
A0A094E7Q1_9PEZI
A0A094FR09_9PEZI
A0A094GLN5_9PEZI
A0A094HCI7_9PEZI
A0A094HGA5_9PEZI
A0A094KJS8_9AVES
A0A094L1C0_ANTCR
A0A094LMH0_ANTCR
A0A095AXJ6_SCHHA
A0A095C263_SCHHA
A0A095CGY4_CRYGR
A0A095WX07_9GAMM
A0A095ZP19_9FIRM
A0A096ME96_POEFO
A0A096N2K6_PAPAN
A0A096NN55_PAPAN
A0A096P4Y3_PAPAN
A0A096P8Y5_OSTTA
A0A096RK82_MAIZE
A0A096RQJ7_MAIZE
A0A096SLG5_MAIZE
A0A096SLG6_MAIZE
A0A097QIY5_9VIBR
A0A097R0J7_HAFAL
A0A097R1R6_HAFAL
A0A098EZI1_9BACI
A0A098GCX2_TATMI
A0A098MCM1_9BACL
A0A098RAZ2_9GAMM
A0A098SYD3_9PSED
A0A098UDW9_9BURK
A0A098VNB0_9MICR
A0A099L8D2_9GAMM
A0A099P0H8_PICKU
A0A099PDJ0_9GAMM
A0A099Z6Q7_TINGU
A0A099ZPJ6_TINGU
A0A099ZTU7_TINGU
A0A0A0ABS1_CHAVO
A0A0A0B1K9_CHAVO
A0A0A0HWU1_PARBD
A0A0A0K6J7_CUCSA
A0A0A0K7C4_CUCSA
A0A0A0L1D4_CUCSA
A0A0A0L4M2_CUCSA
A0A0A1AYL1_9GAMM
A0A0A1B4H9_9GAMM
A0A0A1FAE8_9BURK
A0A0A1HT83_9PSED
A0A0A1NDQ1_9FUNG
A0A0A1NF59_9FUNG
A0A0A1NFB7_9FUNG
A0A0A1TC60_9HYPO
A0A0A1U1X5_ENTIV
A0A0A1VD85_9BURK
A0A0A1VIF7_9BURK
A0A0A1YGP6_9PSED
A0A0A2TT38_9BACL
A0A0A2TWI3_9BACI
A0A0A2VSR5_BEABA
A0A0A3I8V1_9BACI
A0A0A5HKR6_9BACI
A0A0A5HZ75_9VIBR
A0A0A5ID38_9BACI
A0A0A7EIS6_9GAMM
A0A0A7FRX1_9CLOT
A0A0A8LCB1_9SACH
A0A0A8X763_9BACI
A0A0B0CXA9_9BACI
A0A0B0I8M9_9BACL
A0A0B0P145_GOSAR
A0A0B0PMW9_GOSAR
A0A0B1P0Y5_UNCNE
A0A0B1TFW4_OESDE
A0A0B1TVI9_OESDE
A0A0B2B484_9ACTN
A0A0B2RH67_GLYSO
A0A0B2S592_GLYSO
A0A0B2UHP4_TOXCA
A0A0B2UIX6_9MICR
A0A0B2UJJ4_9MICR
A0A0B2ULT7_9MICR
A0A0B2VA47_TOXCA
A0A0B2VM03_TOXCA
A0A0B2WUY8_9HYPO
A0A0B3BP09_9PSED
A0A0B3WN32_9FIRM
A0A0B4GPM6_9HYPO
A0A0B4XQZ7_9GAMM
A0A0B4XRP2_9GAMM
A0A0B7N4P3_9FUNG
A0A0B7NEC2_9FUNG
A0A0B8NNQ2_9VIBR
A0A0B8NTH9_9VIBR
A0A0B8Q5J5_9VIBR
A0A0B8X310_9DELT
A0A0C1R3N0_9CLOT
A0A0C1XYI5_9BURK
A0A0C1ZBE8_9BURK
A0A0C2GN41_9BILA
A0A0C2GUI0_9BILA
A0A0C2JXS6_THEKT
A0A0C2RRB2_9BACL
A0A0C2UI89_9BACL
A0A0C2XG88_AMAMU
A0A0C3AME5_9HOMO
A0A0C3C322_HEBCY
A0A0C3CPC6_9PEZI
A0A0C3EE97_9HOMO
A0A0C3GED5_9HOMO
A0A0C3JB63_PISTI
A0A0C3PP28_PHLGI
A0A0C4DVV3_MAGP6
A0A0C5VMA5_9GAMM
A0A0C5WS33_9GAMM
A0A0C7ND83_9SACH
A0A0C9MFM8_9FUNG
A0A0C9W8Q1_9HOMO
A0A0C9Y012_9AGAR
A0A0D0ARI9_9HOMO
A0A0D0BUX0_9AGAR
A0A0D0DG91_9HOMO
A0A0D1C4R5_USTMA
A0A0D1NK20_PSEPU
A0A0D1X4X3_9EURO
A0A0D1ZL47_9EURO
A0A0D1ZRH8_9EURO
A0A0D2AC90_9EURO
A0A0D2AF26_9PEZI
A0A0D2AWT7_9EURO
A0A0D2DAI0_9EURO
A0A0D2DLU3_9EURO
A0A0D2FGE9_9EURO
A0A0D2FLW3_9EURO
A0A0D2FMY0_9EURO
A0A0D2JGH8_9EURO
A0A0D2LC94_9CHLO
A0A0D2QIM6_GOSRA
A0A0D2RCB9_GOSRA
A0A0D2UHH6_GOSRA
A0A0D2UJF3_GOSRA
A0A0D2UQ26_CAPO3
A0A0D2UQK0_GOSRA
A0A0D2VE37_GOSRA
A0A0D2WVH8_CAPO3
A0A0D2XJG5_FUSO4
A0A0D3AVG0_BRAOL
A0A0D3CBV2_BRAOL
A0A0D3CVI9_BRAOL
A0A0D3D237_BRAOL
A0A0D3E3L1_BRAOL
A0A0D3EQR8_9ORYZ
A0A0D3G4L6_9ORYZ
A0A0D3G4L7_9ORYZ
A0A0D3H9S7_9ORYZ
A0A0D3VDP4_9BACL
A0A0D5M9R7_9GAMM
A0A0D5NIC2_9BACL
A0A0D5VND6_9BURK
A0A0D6S1E5_9PSED
A0A0D7AE59_9AGAR
A0A0D7BKD5_9HOMO
A0A0D7KCR8_9BURK
A0A0D7KD39_9BURK
A0A0D8D2H2_9GAMM
A0A0D8PAQ2_9GAMM
A0A0D9QNI7_PLAFR
A0A0D9QSV1_PLAFR
A0A0D9R0T4_CHLSB
A0A0D9RAP8_CHLSB
A0A0D9RV65_CHLSB
A0A0D9WE08_9ORYZ
A0A0D9XGH7_9ORYZ
A0A0D9XGH8_9ORYZ
A0A0D9YB74_9ORYZ
A0A0D9YB75_9ORYZ
A0A0D9YB76_9ORYZ
A0A0D9ZVU2_9ORYZ
A0A0E0B682_9ORYZ
A0A0E0JKM8_ORYPU
A0A0E0JKM9_ORYPU
A0A0E0JKN0_ORYPU
A0A0E0KZV5_ORYPU
A0A0E0M498_ORYPU
A0A0E0MYQ9_ORYRU
A0A0E0MYR0_ORYRU
A0A0E0PJ31_ORYRU
A0A0E0PJ32_ORYRU
A0A0E0PJ33_ORYRU
A0A0E0PJ34_ORYRU
A0A0E0QUT9_ORYRU
A0A0E0QUU0_ORYRU
A0A0E0QUU1_ORYRU
A0A0E3NZZ2_9EURY
A0A0E3WJG6_9BACL
A0A0E3YWR8_9BACT
A0A0E3ZBQ4_9FUSO
A0A0F0CAG0_9CLOT
A0A0F0YHB3_9ENTR
A0A0F2L728_9CREN
A0A0F2LET7_9CREN
A0A0F3G034_9LACO
A0A0F3RUL9_9LACO
A0A0F4GQZ1_9PEZI
A0A0F4PPS8_9GAMM
A0A0F4QKD7_9GAMM
A0A0F4QYV8_9GAMM
A0A0F4RDZ6_9GAMM
A0A0F4Z5H2_TALEM
A0A0F4ZGB8_9PEZI
A0A0F5AVB3_9GAMM
A0A0F5RCF6_9BACL
A0A0F5VFW9_9GAMM
A0A0F5ZUK3_9GAMM
A0A0F6AFL9_9GAMM
A0A0F6VZK0_9DELT
A0A0F7FI51_9CREN
A0A0F7HCD1_SERFO
A0A0F7HG21_SERFO
A0A0F7JYQ3_9GAMM
A0A0F7M181_9GAMM
A0A0F7TN17_9EURO
A0A0F7ZNB3_9HYPO
A0A0F8ATT5_LARCR
A0A0F8AV35_9EURY
A0A0F9WAW0_9MICR
A0A0F9WB15_9MICR
A0A0G0ANR7_TRIHA
A0A0G1W3I5_9BACT
A0A0G2I753_9EURO
A0A0G2I7H7_9PEZI
A0A0G2JVG0_RAT
A0A0G2K475_RAT
A0A0G2K8J3_RAT
A0A0G3BTL0_9BURK
A0A0G3CK70_9GAMM
A0A0G3QCG2_KLUIN
A0A0G4ELY9_VITBC
A0A0G4F8E8_VITBC
A0A0G4GYD1_VITBC
A0A0G4IQY8_PLABS
A0A0G4IUG2_PLABS
A0A0G4J168_PLABS
A0A0G4J1C0_PLABS
A0A0G4LQ16_9PEZI
A0A0G4N9C8_9PEZI
A0A0G4P1E2_PENCA
A0A0H0CWV5_9ENTR
A0A0H1BLA7_9EURO
A0A0H2LYJ5_VARPD
A0A0H2R6J5_9HOMO
A0A0H3J8H3_CLOPA
A0A0H4VZB6_9BORD
A0A0H4W6S7_9BORD
A0A0H5C5W8_CYBJA
A0A0H5S5Y6_BRUMA
A0A0J0XDF0_9TREE
A0A0J0YRZ5_9NEIS
A0A0J1GGN8_9BURK
A0A0J1GJV3_9GAMM
A0A0J1GY42_9GAMM
A0A0J5PK48_PLUGE
A0A0J6Y0F3_COCIT
A0A0J7KNW7_LASNI
A0A0J7KPG6_LASNI
A0A0J7KXG7_LASNI
A0A0J7L1L5_LASNI
A0A0J8BHA8_BETVU
A0A0J8BIJ2_BETVU
A0A0J8D0E3_BETVU
A0A0J8D525_BETVU
A0A0J8GUZ1_9GAMM
A0A0J8VB63_9GAMM
A0A0J8YIQ2_9BACT
A0A0J8YVL2_9BACT
A0A0J9UM30_FUSO4
A0A0J9UNL7_FUSO4
A0A0J9Y9W9_BRUMA
A0A0K0CV69_ANGCA
A0A0K0DNA0_ANGCA
A0A0K0DP67_ANGCA
A0A0K0DRH0_ANGCA
A0A0K0DYP6_STRER
A0A0K0EHR3_STRER
A0A0K0ERW9_STRER
A0A0K0F3I0_9BILA
A0A0K0FDK6_9BILA
A0A0K0FLI0_9BILA
A0A0K0FYD5_9BILA
A0A0K0FYT7_9BILA
A0A0K0JAX9_BRUMA
A0A0K0JBW9_BRUMA
A0A0K0JHG0_BRUMA
A0A0K1JWX2_9BURK
A0A0K6GF20_9HOMO
A0A0K8NUN9_IDESA
A0A0K8P218_IDESA
A0A0K9GC90_9BACI
A0A0K9P2W6_ZOSMR
A0A0K9PRE6_ZOSMR
A0A0K9QWD4_SPIOL
A0A0K9R2B8_SPIOL
A0A0K9RCK7_SPIOL
A0A0K9RE11_SPIOL
A0A0L0BGJ0_9MICC
A0A0L0BRH8_LUCCU
A0A0L0D3S3_THETB
A0A0L0DJ17_THETB
A0A0L0FKE5_9EUKA
A0A0L0H5F7_SPIPN
A0A0L0HVG9_SPIPN
A0A0L0MX10_9HYPO
A0A0L0S2J8_ALLMA
A0A0L0S476_ALLMA
A0A0L0SIH0_ALLMA
A0A0L0STY1_ALLMA
A0A0L0TFD9_ALLMA
A0A0L0VZK7_9BASI
A0A0L0W0B1_9BASI
A0A0L1IGN7_PLAFA
A0A0L1KKW6_9EUGL
A0A0L1KQY4_9EUGL
A0A0L1KUA2_9EUGL
A0A0L6X0W7_9AGAR
A0A0L7L3L6_9NEOP
A0A0L7QNI1_9HYME
A0A0L7R388_9HYME
A0A0L7TBE1_9GAMM
A0A0L7TIS3_9GAMM
A0A0L8HCR9_OCTBM
A0A0L8I8X1_OCTBM
A0A0L9SUG7_9HYPO
A0A0L9TAA5_PHAAN
A0A0L9UPB1_PHAAN
A0A0L9V2S7_PHAAN
A0A0M0IR25_9VIBR
A0A0M0J9B3_9EUKA
A0A0M2K7Y0_9GAMM
A0A0M2KBV2_9GAMM
A0A0M2PKA3_9BACI
A0A0M2T100_9BACI
A0A0M2VM44_9GAMM
A0A0M2WIH9_9BURK
A0A0M3REJ9_9BACI
A0A0M8MQ95_9BASI
A0A0M8P550_9EURO
A0A0M8ZMW3_9HYME
A0A0M8ZU50_9HYME
A0A0M9G273_9TRYP
A0A0M9G967_9TRYP
A0A0M9GCF4_9PSED
A0A0M9GRZ3_9BACI
A0A0N0BBZ8_9HYME
A0A0N0DQR1_9TRYP
A0A0N0IAE6_9GAMM
A0A0N0NI12_9EURO
A0A0N0P6K3_LEPSE
A0A0N0P8F0_LEPSE
A0A0N0XFT4_9NEIS
A0A0N1I170_LEPSE
A0A0N1IBH3_PAPMA
A0A0N1J2N1_9HYPO
A0A0N1KZI7_9PROT
A0A0N4TLK2_BRUPA
A0A0N4TM02_BRUPA
A0A0N4UWM2_ENTVE
A0A0N4WLM7_HAEPC
A0A0N4ZAK0_PARTI
A0A0N4ZL84_PARTI
A0A0N4ZRV0_PARTI
A0A0N5A1A4_PARTI
A0A0N5AH69_9BILA
A0A0N5AIA1_9BILA
A0A0N5AJL4_9BILA
A0A0N5B5H1_STREA
A0A0N5B8B5_STREA
A0A0N5BFD1_STREA
A0A0N5C376_STREA
A0A0N5CD99_STREA
A0A0N5D022_THECL
A0A0N5D2D0_THECL
A0A0N5D6X5_THECL
A0A0N5DD27_TRIMR
A0A0N5DNS8_TRIMR
A0A0N7LBG2_9BASI
A0A0N8HJC0_9GAMM
A0A0N8KAI6_9ALTE
A0A0N8P2R4_9GAMM
A0A0N9YQ12_9ARCH
A0A0P0N2U4_9CREN
A0A0P0V4R0_ORYSJ
A0A0P0WJI0_ORYSJ
A0A0P0XQZ3_ORYSJ
A0A0P1AFB1_9STRA
A0A0P1B2J3_9STRA
A0A0P4UL90_ROSNE
A0A0P5ZJ03_9CRUS
A0A0P6W3L4_9BACI
A0A0P6X0P0_9CHLR
A0A0P7DSJ7_9GAMM
A0A0P7GMM5_9EURY
A0A0P7HDC0_9EURY
A0A0P7TUZ1_9TELE
A0A0P7UJ65_9TELE
A0A0P7ZK11_9EURY
A0A0P8BAB9_9GAMM
A0A0Q0GC24_9GAMM
A0A0Q0WLM2_9EURY
A0A0Q3SLW1_AMAAE
A0A0Q4GT94_9BURK
A0A0Q4GX96_9BURK
A0A0Q4MMJ7_9GAMM
A0A0Q4MZL3_9GAMM
A0A0Q4Y0W9_9BURK
A0A0Q4YFA3_9BURK
A0A0Q5E162_9BURK
A0A0Q5H5G5_9BURK
A0A0Q5KZ63_9BURK
A0A0Q5M219_9BURK
A0A0Q5NYU1_9BURK
A0A0Q5ZCN9_9BURK
A0A0Q6BEK3_9PROT
A0A0Q6MKY7_9BURK
A0A0Q6VYA4_9BURK
A0A0Q6W0B7_9BURK
A0A0Q6XQE8_9BURK
A0A0Q7ASW3_9BURK
A0A0Q7SKE2_9BURK
A0A0Q8QS22_9BURK
A0A0Q9LJS3_9BACL
A0A0Q9SP10_9BACL
A0A0R0CKM6_9GAMM
A0A0R0LZX7_9MICR
A0A0R1H0H2_9LACO
A0A0R1HPC0_9LACO
A0A0R1JHI0_9LACO
A0A0R1LUU3_9LACO
A0A0R1N741_9LACO
A0A0R1R6M0_9LACO
A0A0R1S2Q5_9LACO
A0A0R1WIQ1_9LACO
A0A0R1XEX0_9LACO
A0A0R1ZW69_9LACO
A0A0R2A0K9_9LACO
A0A0R2AHV0_9LACO
A0A0R2BAM1_LACCL
A0A0R2BHD5_9LACO
A0A0R2CZJ4_9LACO
A0A0R2EGW6_9LACO
A0A0R2LHH4_9LACO
A0A0R2MYV1_9LACO
A0A0R2XTG0_9BACT
A0A0R3JTL6_9CLOT
A0A0R3PBW3_ANGCS
A0A0R3PYN4_ANGCS
A0A0R3Q492_9BILA
A0A0R3RHF6_9BILA
A0A0R3RQJ4_9BILA
A0A0R3RRC4_9BILA
A0A0R3T2E1_HYMNN
A0A0R3TPV1_HYMNN
A0A0R3UDW5_9CEST
A0A0R3UQH3_9CEST
A0A0R3W0Y8_TAEAS
A0A0R3W5A7_TAEAS
A0A0R3X0D9_HYDTA
A0A0R3X2K0_HYDTA
A0A0S1XVC1_9BORD
A0A0S1YA19_9BORD
A0A0S2JGJ8_9GAMM
A0A0S2JZM8_9GAMM
A0A0S4IQT3_BODSA
A0A0S4IWB2_BODSA
A0A0S4KH73_BODSA
A0A0S4P8X4_9BURK
A0A0S6W0E3_9BACT
A0A0S6XI80_9FUNG
A0A0S7XEZ9_9BACT
A0A0S8CB89_9BACT
A0A0S9MYR3_9BURK
A0A0S9N159_9BURK
A0A0T2YBU5_9BURK
A0A0T2YNF9_9BURK
A0A0T2ZJ67_9BURK
A0A0T6ASZ1_9SCAR
A0A0T6UMD3_9PSED
A0A0T9KFE5_9GAMM
A0A0T9KZ89_9GAMM
A0A0U1LJY2_9EURO
A0A0U2UJN3_9BURK
A0A0U3ECK0_9CREN
A0A0U5D1A7_9EURY
A0A0U5G7W2_9EURO
A0A0U5KYS1_9GAMM
A0A0U5L530_9GAMM
A0A0V0Q943_PSEPJ
A0A0V0QG58_PSEPJ
A0A0V0QLW4_PSEPJ
A0A0V0QTW7_PSEPJ
A0A0V0R7C0_PSEPJ
A0A0V0RMS6_9BILA
A0A0V0RMT1_9BILA
A0A0V0RN66_9BILA
A0A0V0RTI4_9BILA
A0A0V0RZB4_9BILA
A0A0V0SCX1_9BILA
A0A0V0TAJ7_9BILA
A0A0V0TSI7_9BILA
A0A0V0TSK7_9BILA
A0A0V0TSS0_9BILA
A0A0V0UIW7_9BILA
A0A0V0UJ73_9BILA
A0A0V0V775_9BILA
A0A0V0V783_9BILA
A0A0V0VFC7_9BILA
A0A0V0VFM7_9BILA
A0A0V0VFT8_9BILA
A0A0V0VLP5_9BILA
A0A0V0W3E7_9BILA
A0A0V0W3L0_9BILA
A0A0V0WFB9_9BILA
A0A0V0WFW8_9BILA
A0A0V0WG48_9BILA
A0A0V0WME0_9BILA
A0A0V0WMM0_9BILA
A0A0V0XNY1_TRIPS
A0A0V0XNZ8_TRIPS
A0A0V0XP20_TRIPS
A0A0V0XP57_TRIPS
A0A0V0XP63_TRIPS
A0A0V0XP80_TRIPS
A0A0V0XPA2_TRIPS
A0A0V0XPJ0_TRIPS
A0A0V0YEU9_TRIPS
A0A0V0YMM9_TRIPS
A0A0V0YN14_TRIPS
A0A0V0YN23_TRIPS
A0A0V0Z7A7_9BILA
A0A0V0ZDC1_9BILA
A0A0V0ZWM3_9BILA
A0A0V0ZWP4_9BILA
A0A0V0ZWY0_9BILA
A0A0V0ZX39_9BILA
A0A0V1A853_9BILA
A0A0V1A957_9BILA
A0A0V1D0Y3_TRIBR
A0A0V1D102_TRIBR
A0A0V1D4D4_TRIBR
A0A0V1DCY6_TRIBR
A0A0V1DGF1_TRIBR
A0A0V1DGI9_TRIBR
A0A0V1DGQ8_TRIBR
A0A0V1HKV9_9BILA
A0A0V1HLA3_9BILA
A0A0V1HLN1_9BILA
A0A0V1HLU1_9BILA
A0A0V1HT90_9BILA
A0A0V1HTC3_9BILA
A0A0V1HTT4_9BILA
A0A0V1HTX2_9BILA
A0A0V1HUE3_9BILA
A0A0V1HUW7_9BILA
A0A0V1HZR2_9BILA
A0A0V1KYV4_9BILA
A0A0V1L267_9BILA
A0A0V1LFE9_9BILA
A0A0V1LJR9_9BILA
A0A0V1M498_9BILA
A0A0V1M7I8_9BILA
A0A0V1MNY2_9BILA
A0A0V1MP01_9BILA
A0A0V1MP06_9BILA
A0A0V1MP17_9BILA
A0A0V1MP82_9BILA
A0A0V1N5V8_9BILA
A0A0V1N6E5_9BILA
A0A0V1NQ31_9BILA
A0A0V1NQE3_9BILA
A0A0V1P876_9BILA
A0A0V1P8C0_9BILA
A0A0V1P8E2_9BILA
A0A0V1PEQ7_9BILA
A0A0V1PEU6_9BILA
A0A0V8HHH8_9BACI
A0A0V8J203_9BACI
A0A0V8QFW5_9FIRM
A0A0V8RUR6_PYROC
A0A0W0WKK1_9GAMM
A0A0W0YLH8_9GAMM
A0A0W0ZVI7_9GAMM
A0A0W1A632_9GAMM
A0A0W1R3S0_9EURY
A0A0W1R469_9EURY
A0A0W1RAP7_9EURY
A0A0W1SGL8_9GAMM
A0A0W1SJA6_9GAMM
A0A0W4ZH71_PNECA
A0A0W4ZLB5_PNEJI
A0A0W7VW76_9HYPO
A0A0W8C946_PHYNI
A0A0W8DF70_PHYNI
A0A0W8JI17_9VIBR
A0A0X1SYK8_PSEAA
A0A0X3TFX9_9GAMM
A0A0X8C1J9_9PSED
A0A0X8HF67_9GAMM
A0A101IFQ6_9BACT
A0A101VA05_9FIRM
A0A101X9F5_9CREN
A0A103E4Z4_9BURK
A0A109D4D3_9BURK
A0A109FKC1_9BASI
A0A117NQE3_9EURO
A0A125YVM6_TOXGV
A0A126ZC84_9BURK
A0A126ZFT5_9BURK
A0A132A6N3_SARSC
A0A132AIL6_SARSC
A0A133Y7E5_9FIRM
A0A133ZD46_9CORY
A0A135RPI0_9PEZI
A0A135SW30_9PEZI
A0A135VM21_9ARCH
A0A136GMN5_9GAMM
A0A136H0H3_9GAMM
A0A136HA62_9GAMM
A0A136IX37_9PEZI
A0A137PJ11_CONC2
A0A137QLP9_9AGAR
A0A139AAF9_GONPR
A0A139AZM6_GONPR
A0A139C671_9GAMM
A0A139CDV7_9GAMM
A0A139CTF2_9EURY
A0A139SUA6_9GAMM
A0A139TQT9_9BACT
A0A142Y257_9PLAN
A0A143PV07_9BACT
A0A147HCZ4_9BURK
A0A147K0E3_9EURY
A0A150VE38_9PEZI
A0A150Y991_9FIRM
A0A151AM94_9CLOT
A0A151GYM2_9HYPO
A0A151N602_ALLMI
A0A151N629_ALLMI
A0A151N6L1_ALLMI
A0A151NIF7_ALLMI
A0A151NIF8_ALLMI
A0A151NIU2_ALLMI
A0A151RWH7_CAJCA
A0A151SHC8_CAJCA
A0A151TDV7_CAJCA
A0A151VV41_HYPMA
A0A151WPQ7_9HYME
A0A151WT71_9HYME
A0A151X296_9HYME
A0A151ZGG8_9MYCE
A0A154P5P8_9HYME
A0A154P7X6_9HYME
A0A154PP32_9HYME
A0A157MLF8_9BORD
A0A157RSB3_9BORD
A0A157S4J4_9BORD
A0A158M349_9BORD
A0A158NKD7_ATTCE
A0A158NZS5_ATTCE
A0A158P2B2_ATTCE
A0A158PIK7_ANGCS
A0A158PR90_BRUPA
A0A158Q467_DRAME
A0A158Q5J8_DRAME
A0A158QAQ7_ENTVE
A0A158QLT8_HAEPC
A0A158QVC8_9CEST
A0A158QYJ7_NIPBR
A0A158R0Y4_NIPBR
A0A158R1F0_NIPBR
A0A158R7R7_TAEAS
A0A160IJ86_9BACI
A0A161ICJ6_9BURK
A0A161QM81_9BACT
A0A161ZNQ8_9EURY
A0A161ZST6_DAUCA
A0A162T9H7_PHYB8
A0A162ZMK2_PHYB8
A0A163HGY7_DIDRA
A0A164UZ60_DAUCA
A0A164XC22_DAUCA
A0A164YAR6_9CRUS
A0A164YQS1_9HOMO
A0A165D1A1_9APHY
A0A165F7H2_9BASI
A0A165G6Y9_9PEZI
A0A165SSY8_9APHY
A0A165UYZ7_9HOMO
A0A165WNJ4_9HOMO
A0A166BIV9_EXIGL
A0A166EJA7_9GAMM
A0A166EKH5_9GAMM
A0A166GEN6_9HOMO
A0A166HCF6_DAUCA
A0A166S7U0_9PEZI
A0A166T667_9EURY
A0A166T9X0_9EURY
A0A166U851_9HOMO
A0A167EKU4_9PEZI
A0A167G0E9_9HYPO
A0A167KVR4_9GAMM
A0A167RWP4_9BASI
A0A167SNU0_9PEZI
A0A168KP70_CORDF
A0A168LXK2_MUCCL
A0A168PXV1_MUCCL
A0A168QFC5_9BACL
A0A171KSN5_9BURK
A0A172TLI4_9BACL
A0A172YBH8_9GAMM
A0A176K1U9_9BACT
A0A176V2K8_9PSED
A0A176VQS1_MARPO
A0A176VW27_MARPO
A0A177C9W9_9PLEO
A0A177D756_ALTAL
A0A177EMU3_9MICR
A0A177ENA5_9MICR
A0A177WJB0_BATDE
A0A177WNB6_BATDE
A0A177WND9_BATDE
A0A177WP21_BATDE
A0A177WPN2_BATDE
A0A177WQB5_BATDE
A0A177WQI6_BATDE
A0A178DM43_9PLEO
A0A180GGL6_PUCT1
A0A183BRR5_GLOPA
A0A183DNW8_9BILA
A0A183H5V8_9BILA
A0A183IG25_9BILA
A0A183J3P3_9BILA
A0A183J4I4_9BILA
A0A183N2P9_9TREM
A0A183T3B5_SCHSO
A0A194PF05_PAPXU
A0A194PZT2_PAPXU
A0A194Q5A6_PAPXU
A0A194QR57_PAPMA
A0A194R1P1_PAPMA
A0A194S3X9_RHOGW
A0A194X3V5_9HELO
A0A1B1KNB4_SERPL
A0A1B6P7B5_SORBI
A0A1B6Q4E8_SORBI
A0B9R4_METTP
A0C5Z5_PARTE
A0CAB5_PARTE
A0CUS4_PARTE
A0D1W6_PARTE
A0DE87_PARTE
A0DEC3_PARTE
A0KLZ0_AERHH
A0RU34_CENSY
A0YCJ4_9GAMM
A0Z4T6_9GAMM
A1AQ39_PELPD
A1SWQ4_PSYIN
A1TI42_ACIAC
A1TIK9_ACIAC
A1TS66_ACIAC
A1TWK4_MARHV
A1VKX3_POLNA
A1W6Z0_ACISJ
A1W8L4_ACISJ
A1WDD4_ACISJ
A1WLG7_VEREI
A1WP29_VEREI
A1WUF6_HALHL
A2BIY0_HYPBU
A2DDD4_TRIVA
A2DSC5_TRIVA
A2DZG3_TRIVA
A2E1B9_TRIVA
A2E4I6_TRIVA
A2F1W2_TRIVA
A2FEA7_TRIVA
A2SE82_METPP
A2Y1P2_ORYSI
A3FPP9_CRYPI
A4BE15_9GAMM
A4BIT1_9GAMM
A4HGL3_LEIBR
A4HHR4_LEIBR
A4I3N9_LEIIN
A4I4X4_LEIIN
A4S0W9_OSTLU
A4S895_OSTLU
A4S8U9_OSTLU
A4VDE6_TETTS
A4VLC1_PSEU5
A4XZU2_PSEMY
A4YD09_METS5
A4YHV5_METS5
A5G3D2_GEOUR
A5K1E4_PLAVS
A5K2Z3_PLAVS
A5UMX9_METS3
A6NXQ7_9FIRM
A6R1J8_AJECN
A7APF5_BABBO
A7AWW5_BABBO
A7MJ19_CROS8
A7MKE2_CROS8
A7SA32_NEMVE
A8B495_GIAIC
A8BI67_GIAIC
A8BYS3_GIAIC
A8GBS5_SERP5
A8J018_CHLRE
A8Q6E5_MALGO
A8T5X3_9VIBR
A8XSL8_CAEBR
A8XWG9_CAEBR
A9A273_NITMS
A9C0X8_DELAS
A9CS00_ENTBH
A9CTC2_ENTBH
A9IIW5_BORPD
A9KRY0_CLOPH
A9MIS9_SALAR
A9RE00_PHYPA
A9SMM0_PHYPA
A9TY94_PHYPA
A9V1B4_MONBE
A9V4D9_MONBE
A9V5B3_MONBE
B0CVC7_LACBS
B0W2A2_CULQU
B1L6V6_KORCO
B1Y6D9_LEPCP
B2JMZ4_PARP8
B2URD7_AKKM8
B2WNU4_PYRTR
B3L8Z0_PLAKH
B3LAT1_PLAKH
B3MYI3_DROAN
B3S2Q7_TRIAD
B3S6C0_TRIAD
B4EJK6_BURCJ
B4EVV0_PROMH
B4GTP4_DROPE
B4I9B7_DROSE
B4JP05_DROGR
B4L5R3_DROMO
B4M7A3_DROVI
B4MSF4_DROWI
B5CKZ2_9FIRM
B5EGB9_GEOBB
B5JMA7_9BACT
B5WTS8_9BURK
B5Y5T5_PHATC
B6ABZ5_CRYMR
B6ADD7_CRYMR
B6JYI3_SCHJY
B6QTG8_TALMQ
B7FQG3_PHATC
B7PW21_IXOSC
B7S342_9GAMM
B7VM26_VIBTL
B7XJM3_ENTBH
B7ZDD5_DANRE
B8AB44_ORYSI
B8BEB5_ORYSI
B8BWV6_THAPS
B8BYI1_THAPS
B8MNP8_TALSN
B8NV83_ASPFN
B8P1A5_POSPM
B9GEL6_POPTR
B9GG23_POPTR
B9LU04_HALLT
B9LUT8_HALLT
B9R8Q0_RICCO
B9SQD1_RICCO
B9XAU8_PEDPL
B9XI74_PEDPL
C0D1I1_9FIRM
C1D9L6_LARHH
C1E971_MICCC
C1EIB1_MICCC
C1FHR8_MICCC
C1N7P0_MICPC
C2BIM7_9FIRM
C2D2P9_LACBR
C3KBE6_PSEFS
C3XX69_BRAFL
C3YXX3_BRAFL
C3ZNC0_BRAFL
C4GAH1_9FIRM
C4GGS3_9NEIS
C4ICV6_CLOBU
C4JWM5_UNCRE
C4M6T8_ENTHI
C4M8K7_ENTHI
C4M8Q4_ENTHI
C4R541_KOMPG
C4S9X7_YERMO
C4SHK8_YERMO
C4V9F4_NOSCE
C4VAJ5_NOSCE
C4Y2U6_CLAL4
C4Z491_EUBE2
C4Z948_AGARV
C5AI50_BURGB
C5BCN0_EDWI9
C5CG21_KOSOT
C5DBG3_LACTC
C5DXD4_ZYGRC
C5EU12_9FIRM
C5FZW6_ARTOC
C5GM91_AJEDR
C5LH62_PERM5
C5M5T8_CANTT
C5TB22_ACIDE
C5TBM8_ACIDE
C5X7M9_SORBI
C6D1G2_PAESJ
C6IXG8_9BACL
C6LHG2_9FIRM
C6X934_METGS
C7H8R2_9FIRM
C7HTJ6_9FIRM
C7P046_HALMD
C7RHR2_ANAPD
C7ZDR3_NECH7
C8VHC2_EMENI
C9A5P8_ENTCA
C9P3U9_VIBME
CHL1_ASHGO
CHL1_ASPCL
CHL1_ASPFU
CHL1_ASPOR
CHL1_CAEEL
CHL1_CANAL
CHL1_CANGA
CHL1_COCIM
CHL1_DEBHA
CHL1_KLULA
CHL1_LODEL
CHL1_NEOFI
CHL1_NEUCR
CHL1_PICGU
CHL1_PICST
CHL1_SCHPO
CHL1_SCLS1
CHL1_VANPO
CHL1_YARLI
CHL1_YEAST
D0GJZ4_9FUSO
D0IVN8_COMT2
D0LSV2_HALO1
D0MD62_RHOM4
D0MZY5_PHYIT
D0NS72_PHYIT
D0NXC2_PHYIT
D0YZ20_PHODD
D11L8_HUMAN
D1AXI2_STRM9
D1PL53_9FIRM
D1VTJ3_9FIRM
D1YWT2_METPS
D2A079_TRICA
D2QZI1_PIRSD
D2RS11_HALTV
D2RU33_HALTV
D2RUU3_HALTV
D2VC22_NAEGR
D2VHW7_NAEGR
D3AFR4_9CLOT
D3B7J9_POLPA
D3E2S1_METRM
D3EG55_GEOS4
D3HRQ7_LEGLN
D3HTJ5_LEGLN
D3R254_MAGIU
D3SUT5_NATMM
D3SV81_NATMM
D3SVJ3_NATMM
D3UX60_XENBS
D3VB98_XENNA
D4ASI9_ARTBC
D4E5K2_SEROD
D4E923_SEROD
D4GG52_PANAM
D4GMU0_PANAM
D4GXN3_HALVD
D4GYN4_HALVD
D4GYU4_HALVD
D4HZK8_ERWAC
D4IW18_BUTFI
D4JXR9_9FIRM
D4K391_9FIRM
D4L0M7_9FIRM
D4M553_9FIRM
D4W8Z0_9FIRM
D4X9H1_9BURK
D4XEF7_9BURK
D5E918_METMS
D5EHT0_CORAD
D5EJI2_CORAD
D5GDP2_TUBMM
D6DJ43_CLOSC
D6RA96_HUMAN
D7EAN6_METEZ
D7FLD2_ECTSI
D7GW02_9FIRM
D7KJ02_ARALL
D7KJ51_ARALL
D7KJ54_ARALL
D7KXN2_ARALL
D7KXN9_ARALL
D8INZ3_HERSS
D8J515_HALJB
D8J576_HALJB
D8LPY7_ECTSI
D8LVF7_BLAHO
D8MBK0_BLAHO
D8MQ34_ERWBE
D8MT22_ERWBE
D8PZM3_SCHCM
D8QTS9_SELML
D8R9V1_SELML
D8RJV6_SELML
D8SHM3_SELML
D8T5X7_SELML
D8TJ59_VOLCA
D8TY37_VOLCA
D8U962_VOLCA
D9R8X1_CLOSW
DDX11_DANRE
DDX11_HUMAN
DDX11_MOUSE
DDX12_HUMAN
DING_PHOPR
DING_SALTY
E0I6R0_9BACL
E0NGY3_PEDAC
E0RWY3_BUTPB
E0SDA4_DICD3
E0SL25_DICD3
E0SNM6_IGNAA
E0V923_PEDHC
E0W3H5_PEDHC
E1BL06_BOVIN
E1BNG9_BOVIN
E1GBP0_LOALO
E1QKK7_DESB2
E1QR31_VULDI
E1SFD5_PANVC
E1SHP4_PANVC
E1TJ95_BURSG
E1V9B6_HALED
E1VJG8_9GAMM
E1ZBS7_CHLVA
E1ZD09_CHLVA
E1ZP80_CHLVA
E2A2U0_CAMFO
E2AJR2_CAMFO
E2AJX8_CAMFO
E2C016_HARSA
E2C9U9_HARSA
E2RGR5_CANLF
E2RHN5_CANLF
E2RLA6_CANLF
E3BEF6_9VIBR
E3JTR2_PUCGT
E3LZB1_CAERE
E3MFE9_CAERE
E3Q967_COLGM
E3S003_PYRTT
E4KY63_9FIRM
E4NNB0_HALBP
E4NS49_HALBP
E4NSA7_HALBP
E4NVA9_HALBP
E4PHZ9_MARAH
E4UX03_ARTGP
E4WQS1_OIKDI
E4XG58_OIKDI
E4XGV4_OIKDI
E4XTC3_OIKDI
E4ZSD9_LEPMJ
E5AQQ6_PARRH
E5BDP1_9FUSO
E5S8R8_TRISP
E5S8U7_TRISP
E5SHB3_TRISP
E5SZ60_TRISP
E6LGF0_9ENTE
E6TQG4_BACCJ
E6W9Q4_PANSA
E7A285_SPORE
E7GLI1_CLOSY
E7RWB9_9BURK
E8QY73_ISOPI
E9ACK4_LEIMA
E9AEC8_LEIMA
E9AG48_LEIIN
E9DAC2_COCPS
E9ECV3_METAQ
E9F337_METRA
E9FRG6_DAPPU
E9GD07_DAPPU
E9GJP0_DAPPU
E9ISW1_SOLIN
E9JAI1_SOLIN
F0H0Q6_9FIRM
F0LPC0_VIBFN
F0T242_SYNGF
F0T7F8_METLA
F0V878_NEOCL
F0XF48_GROCL
F0Y133_AURAN
F1A2C9_DICPU
F1MMS0_BOVIN
F1NE49_CHICK
F1NN99_CHICK
F1QNW3_DANRE
F1SK84_PIG
F1W0A2_9BURK
F2BA87_9NEIS
F2JTH6_MARM1
F2LN40_BURGS
F2LXY3_HIPMA
F2PKV3_TRIEC
F2TY31_SALR5
F2UBD0_SALR5
F2UND9_SALR5
F3B8M2_9FIRM
F3KJ87_9ARCH
F4B3Q3_ACIHW
F4BWZ7_METCG
F4G5W0_ALIDK
F4GBW7_ALIDK
F4HQE2_ARATH
F4HUN4_ARATH
F4HUN8_ARATH
F4NVZ2_BATDJ
F4P1J7_BATDJ
F4P382_BATDJ
F4PX32_DICFS
F4RXW7_MELLP
F4W6K7_ACREC
F4W8N7_ACREC
F4WI90_ACREC
F5LPH6_9BACL
F5XYJ5_RAMTT
F6AIJ6_PSEF1
F6HYE8_VITVI
F6HYG0_VITVI
F6I6T9_VITVI
F6QF76_MONDO
F6RFQ7_MONDO
F6RTU7_HORSE
F6S8U0_ORNAN
F6SVK4_CALJA
F6TZU9_CIOIN
F6ULH9_XENTR
F6US01_XENTR
F6WA03_XENTR
F6WH68_HUMAN
F6WMZ3_MACMU
F6X9Q9_HORSE
F6XJI0_MONDO
F6XQR3_ORNAN
F6Z9Z0_CALJA
F6ZDN1_HORSE
F6ZJG4_HORSE
F7AWV7_HORSE
F7BSG5_HORSE
F7D4K7_CALJA
F7EWH9_CALJA
F7FGY3_MACMU
F7GR78_MACMU
F7HI18_CALJA
F7HLR9_MACMU
F7HLS3_MACMU
F7IL65_CALJA
F7KE99_9FIRM
F7KQS0_9FIRM
F7PJ51_9EURY
F7PNL2_9EURY
F7T3R4_9BURK
F7T973_9BURK
F7V6P8_CLOSS
F7WAF7_SORMK
F7XKU2_METZD
F7YPV4_VIBA7
F8D3D8_HALXS
F8DC19_HALXS
F8DCK0_HALXS
F8DY48_CORRG
F8Q142_SERL3
F9FTS1_FUSOF
F9R812_VIBSN
F9TA49_9VIBR
F9XDY4_ZYMTI
F9ZS44_ACICS
FANCJ_CHICK
FANCJ_HUMAN
FANCJ_MOUSE
G0AGT6_COLFT
G0EDG4_PYRF1
G0MKT2_CAEBE
G0MKT3_CAEBE
G0NCH0_CAEBE
G0NY19_CAEBE
G0QXH5_ICHMG
G0RK56_HYPJQ
G0SB80_CHATD
G0VKL2_NAUCC
G0W918_NAUDC
G1K869_ANOCA
G1L4K2_AILME
G1LDQ4_AILME
G1LQB6_AILME
G1N4Y8_MELGA
G1N6L5_MELGA
G1NKY1_MELGA
G1P151_MYOLU
G1P4B3_MYOLU
G1PG60_MYOLU
G1QHZ1_NOMLE
G1QRI3_NOMLE
G1RGJ8_NOMLE
G1SQA5_RABIT
G1SRI0_RABIT
G1TBG9_RABIT
G1XKZ3_ARTOA
G2GXA4_9ENTR
G2KTE2_LACSM
G2LE45_CHLTF
G2MG65_9ARCH
G2MMK8_9ARCH
G2QIA0_MYCTT
G2SR98_LACRR
G2T177_ROSHA
G2XHB6_VERDV
G2Y4E4_BOTF4
G3AK80_SPAPN
G3AYI8_CANTC
G3HGZ7_CRIGR
G3I6L7_CRIGR
G3J3G5_CORMM
G3PI23_GASAC
G3PJ35_GASAC
G3PJ41_GASAC
G3PJZ5_GASAC
G3R0I1_GORGO
G3RHG9_GORGO
G3RRM2_GORGO
G3S5E8_GORGO
G3SN13_LOXAF
G3TE28_LOXAF
G3TN93_LOXAF
G3TU92_LOXAF
G3WNZ4_SARHA
G3X075_SARHA
G4CNA8_9NEIS
G4L892_TETHN
G4LW14_SCHMA
G4N811_MAGO7
G4RKI3_THETK
G4RNV7_THETK
G4T8K3_SERID
G4UYA8_NEUT9
G4VKQ3_SCHMA
G4YGX5_PHYSP
G4YIN4_PHYSP
G4ZBE6_PHYSP
G5BAX6_HETGA
G5C8C4_HETGA
G5LMZ5_SALET
G6CHP5_DANPL
G6CXM5_DANPL
G6D609_DANPL
G7E929_MIXOS
G7II45_MEDTR
G7LV19_9GAMM
G7PJR9_MACFA
G7WPH3_METH6
G7YI05_CLOSI
G8BEV5_CANPC
G8C219_TETPH
G8MEF3_9BURK
G8PBB0_PEDCP
G8QXA5_SPHPG
G8YB88_PICSO
G8YM31_PICSO
G8ZR57_TORDC
G9MWS5_HYPVG
G9PB00_HYPAI
G9RSL2_9FIRM
G9RY92_9FIRM
H0J9Y9_9PSED
H0V1P8_CAVPO
H0VGK7_CAVPO
H0VJN5_CAVPO
H0VQZ1_CAVPO
H0WJS1_OTOGA
H0WWD9_OTOGA
H0XSA4_OTOGA
H0Z9P1_TAEGU
H0ZBR6_TAEGU
H0ZR09_TAEGU
H1UVZ1_COLHI
H2AQ22_KAZAF
H2FWT5_OCESG
H2IQK0_RAHAC
H2IXY2_RAHAC
H2KPL2_CLOSI
H2LYJ0_ORYLA
H2MIU7_ORYLA
H2MYJ9_ORYLA
H2NGF8_PONAB
H2NV90_PONAB
H2P2M8_PONAB
H2QDL5_PANTR
H2R1L2_PANTR
H2R359_PANTR
H2T3N2_TAKRU
H2T3N3_TAKRU
H2T3N5_TAKRU
H2TJI5_TAKRU
H2TJI6_TAKRU
H2TJI7_TAKRU
H2UNJ7_TAKRU
H2UNJ8_TAKRU
H2UNJ9_TAKRU
H2VKM8_CAEJA
H2WJA0_CAEJA
H2YDL1_CIOSA
H2Z3N6_CIOSA
H2Z3N7_CIOSA
H2Z3N8_CIOSA
H2Z3N9_CIOSA
H3A3B4_LATCH
H3DA69_TETNG
H3DPG5_TETNG
H3FCA1_PRIPA
H3FNB5_PRIPA
H3G5M4_PHYRM
H3GHW5_PHYRM
H3SDV8_9BACL
H5WNE0_9BURK
H6C3V7_EXODN
H6NEB4_9BACL
H8Z9Y5_NEMS1
H8ZAS7_NEMS1
H9GIN7_ANOCA
H9J035_BOMMO
H9JEZ0_BOMMO
I0QPD9_9GAMM
I0YMC3_COCSC
I0Z1Z8_COCSC
I0Z7K7_COCSC
I1BM83_RHIO9
I1DZ93_9GAMM
I1FH78_AMPQE
I1FL69_AMPQE
I1FY44_AMPQE
I1HKU8_BRADI
I1HP16_BRADI
I1ISK9_BRADI
I1KG67_SOYBN
I1NPB2_ORYGL
I1PTE4_ORYGL
I1QR30_ORYGL
I1RUG4_GIBZE
I1XKE9_METNJ
I1YLH7_METFJ
I2BAY5_SHIBC
I2FYA2_USTH4
I2GUM9_TETBL
I2JHD5_9GAMM
I2JLD8_9GAMM
I3DN44_HAEPH
I3EJL8_NEMP3
I3JWB2_ORENI
I3KCV6_ORENI
I3KNH6_ORENI
I3KNH7_ORENI
I3MGN9_ICTTR
I3MIB2_ICTTR
I3MT33_ICTTR
I4MKH6_9BURK
I4MN20_9BURK
I4N2R8_9PSED
I4YHB7_WALMC
I5AW19_EUBCE
I7BRZ3_NATSJ
I7BS45_NATSJ
I7CSU9_NATSJ
I7LXA1_TETTS
I7M4I5_TETTS
I7M8T7_TETTS
I7MAM8_TETTS
I7MKP0_TETTS
I7ZJE6_9GAMM
I8UB48_9ALTE
J0TXB6_9BURK
J0XHG6_LOALO
J1EFR4_9BURK
J1EJE1_9BURK
J3C3D3_9BURK
J3CS43_9BURK
J3JCE3_9LACO
J3L1I7_ORYBR
J3NX16_GAGT3
J3QSE8_HUMAN
J4C8M2_THEOR
J4CDU7_THEOR
J4H3B4_9APHY
J5HJN1_9PAST
J5K3W0_BEAB2
J7RY23_KAZNA
J7U9H4_MORMO
J9BLB0_WUCBA
J9D5L9_EDHAE
J9GC17_9SPIT
J9I1M1_9SPIT
J9IA12_9SPIT
J9IJB6_9SPIT
J9J447_9SPIT
J9J9W6_9SPIT
J9JK01_ACYPI
J9JTM9_ACYPI
J9K2V1_ACYPI
J9NVZ8_CANLF
K0CAM5_ALCDB
K0CF11_ALCDB
K0HVB3_9BURK
K0I3L3_9BURK
K0I404_9BURK
K0IKC6_NITGG
K0KHY6_WICCF
K0S9G2_THAOC
K0TK27_THAOC
K1QY39_CRAGI
K1S021_CRAGI
K1WM37_MARBU
K2MT72_TRYCR
K2N0F1_TRYCR
K2N4M3_TRYCR
K2SCC2_MACPH
K3VY04_FUSPC
K3W6Y0_PYTUL
K3X4V5_PYTUL
K3XE38_SETIT
K3XEJ4_SETIT
K3ZC49_SETIT
K4BMG9_SOLLC
K4C7U2_SOLLC
K4D2J2_SOLLC
K4KM00_SIMAS
K4MDC0_9EURY
K5W3U5_PHACS
K5X803_AGABU
K6CWI6_BACAZ
K6TUE7_9CLOT
K6UXU6_9APIC
K6VEW8_9APIC
K7G641_PELSI
K7GI76_PELSI
K7GJE0_PELSI
K7IZD6_NASVI
K7M3U8_SOYBN
K7M8G7_SOYBN
K7M8G8_SOYBN
K7M8G9_SOYBN
K7UUC9_MAIZE
K8W9Y6_PRORE
K8WAE6_9GAMM
K8WB17_PRORE
K8WCG6_9GAMM
K8WQ49_9GAMM
K8WWH3_9GAMM
K9D8B1_9BURK
L0ACL9_CALLD
L0AGA2_NATGS
L0AH08_NATGS
L0AH97_NATGS
L0AVZ9_THEEQ
L0B3D0_THEEQ
L0I670_HALRX
L0I7A6_HALRX
L0IF12_HALRX
L0JPL1_NATP1
L0JQ19_NATP1
L0JQL0_NATP1
L0JSI3_9EURY
L0JTF0_9EURY
L0K5V5_9EURY
L0KUK2_METHD
L0MCJ0_SERMA
L0MJ79_SERMA
L0PE41_PNEJ8
L0WDJ4_9GAMM
L1J1Z3_GUITH
L1J2H0_GUITH
L1JWX4_GUITH
L1LDK5_THEEQ
L1LSZ0_PSEPU
L1NQ51_9NEIS
L2FTV5_COLGN
L2GL84_VITCO
L2GMM9_VITCO
L2GW14_VAVCU
L2GWT5_VAVCU
L5JSL0_PTEAL
L5JTE0_PTEAL
L5JZE3_PTEAL
L5LFY3_MYODS
L5LGW5_MYODS
L7JRF7_TRAHO
L8FSJ1_PSED2
L8HKA2_ACACA
L8JIJ7_9GAMM
L8WFM5_THACA
L8Y4Y5_TUPCH
L9PST9_9BURK
L9U875_9GAMM
M0SGC5_MUSAM
M0T6V9_MUSAM
M0UX55_HORVD
M0UX57_HORVD
M1BD85_SOLTU
M1FAU8_9ALTE
M1FDA4_9ALTE
M1VBD7_CYAM1
M1VGA5_CYAM1
M1VGY4_CYAM1
M1W3R2_CLAP2
M1XK56_NATM8
M1XKE2_NATM8
M1XTW6_NATM8
M2NB25_BAUCO
M2R4P5_CERS8
M2TBF2_COCSN
M2WUT7_GALSU
M2XVL5_9MICC
M2Y0K1_GALSU
M3A8C1_PSEFD
M3CFP0_SPHMS
M3FTX5_9LEPT
M3IWL1_CANMX
M3WC97_FELCA
M3WNC5_FELCA
M3WNS1_FELCA
M3YAL4_MUSPF
M3YUQ0_MUSPF
M3Z2V2_MUSPF
M3ZP21_XIPMA
M3ZQZ6_XIPMA
M3ZU62_XIPMA
M4BI72_HYAAE
M4BYL3_HYAAE
M4CH57_BRARP
M4EAN1_BRARP
M4ECU7_BRARP
M4F6I3_BRARP
M4NE78_9GAMM
M4U4Q7_9GAMM
M4XGK2_PSEDE
M5EJA3_MALS4
M5J623_9LACO
M5QGS0_9PSED
M5RZC1_9PLAN
M5T0M6_9PLAN
M5UKT5_9PLAN
M5WXS2_PRUPE
M5XDT6_PRUPE
M5XHT6_PRUPE
M6REK3_LEPIR
M7B823_CHEMY
M7BAX1_CHEMY
M7PD54_PNEMU
M7PHQ2_9GAMM
M7SWX5_EUTLA
M7TZM4_BOTF1
M7XF73_RHOT1
M7ZDJ7_TRIUA
M8B4R7_TRIUA
M9PGH6_DROME
M9X6W5_MANHA
N0ATH5_9BACI
N1JD82_BLUG1
N1PHZ7_DOTSN
N1RWB8_FUSC4
N2A454_9FIRM
N2IUS7_9PSED
N4TW00_FUSC1
N4VJM8_COLOR
N6W3S7_9ALTE
N6WZQ5_9ALTE
N6YGC6_9RHOO
N9VHN7_9GAMM
O62217_CAEEL
Q00UC7_OSTTA
Q03DH3_PEDPA
Q083I8_SHEFN
Q0A9I2_ALKEH
Q0K1R9_CUPNH
Q0VQH3_ALCBS
Q0W2K8_METAR
Q12DT2_POLSJ
Q12VQ5_METBU
Q13MB3_BURXL
Q16VU1_AEDAE
Q18E27_HALWD
Q18ET6_HALWD
Q18IQ9_HALWD
Q1QXF7_CHRSD
Q1WV23_LACS1
Q1Z5T0_9GAMM
Q1ZP81_PHOAS
Q21WU5_RHOFT
Q22MW4_TETTS
Q29IY5_DROPS
Q2HHG6_CHAGB
Q2IHM9_ANADE
Q2L129_BORA1
Q2NUI4_SODGM
Q32FS3_SHIDS
Q383Z6_TRYB2
Q38BP4_TRYB2
Q3ISZ1_NATPD
Q3ITG2_NATPD
Q3ITJ3_NATPD
Q46CQ5_METBF
Q482M5_COLP3
Q4D2Y2_TRYCC
Q4D395_TRYCC
Q4DTF0_TRYCC
Q4E5Y3_TRYCC
Q4E640_TRYCC
Q4KBT0_PSEF5
Q4MZ47_THEPA
Q4N1G0_THEPA
Q4Q8A5_LEIMA
Q4U8R0_THEAN
Q4UBD0_THEAN
Q4Y133_PLACH
Q4Z6I1_PLABA
Q54LI7_DICDI
Q57ZK3_TRYB2
Q5CX36_CRYPI
Q5E642_VIBF1
Q5F658_NEIG1
Q5KLJ0_CRYNJ
Q5UZ17_HALMA
Q5V471_HALMA
Q5ZU85_LEGPH
Q606M5_METCA
Q63M03_BURPS
Q6BFI0_PARTE
Q6D3F8_PECAS
Q6D4L5_PECAS
Q6L0N3_PICTO
Q6MR44_BDEBA
Q7CH90_YERPE
Q7CIC8_YERPE
Q7MJ34_VIBVY
Q7N531_PHOLL
Q7N6M4_PHOLL
Q7PXR8_ANOGA
Q7RA48_PLAYO
Q7UG83_RHOBA
Q7VZ04_BORPE
Q880W4_PSESM
Q88J10_PSEPK
Q8F513_LEPIN
Q8FMT4_COREF
Q8IE72_PLAF7
Q8IM12_PLAF7
Q8NMP7_CORGL
Q8PWJ8_METMA
Q8SRA9_ENCCU
Q8SSE9_ENCCU
Q8TTU0_METAC
Q8ZSY2_PYRAE
Q8ZU14_PYRAE
Q96Y88_SULTO
Q971R4_SULTO
Q980I2_SULSO
Q9CA92_ARATH
Q9HMP9_HALSA
Q9HQ08_HALSA
Q9I2M9_PSEAE
Q9KQZ2_VIBCH
Q9XZS9_DROME
Q9YFB9_AERPE
R0HTV2_9BRAS
R0HWU7_9BRAS
R0IAT2_9BRAS
R0IGF8_9BRAS
R0LTQ8_ANAPL
R0MF66_NOSB1
R1DY29_EMIHU
R1EDC3_BOTPV
R1G3M1_EMIHU
R4W0A7_9EURY
R4W517_9EURY
R4W9H3_9EURY
R5BSJ3_9FIRM
R5CJA7_9FIRM
R5DBU1_9FIRM
R5FE99_9CLOT
R5GW93_9FIRM
R5HX06_9FIRM
R5J1I2_9CLOT
R5JYD8_9CLOT
R5K0H1_9CLOT
R5LXB5_9FIRM
R5N1G7_9FIRM
R5QF72_9FIRM
R5T750_9CLOT
R5TWL5_9CLOT
R5U6W0_9FIRM
R5VDW1_9FIRM
R5VMH2_9FIRM
R5XMV1_9FIRM
R6BZQ5_9FIRM
R6C663_9CLOT
R6CXA5_9CLOT
R6DF80_9CLOT
R6EPN4_9FIRM
R6GKK4_9CLOT
R6JE38_9CLOT
R6KT61_9FIRM
R6KZQ9_9FIRM
R6LEY0_9FIRM
R6M254_9CLOT
R6P077_9FIRM
R6PB47_9FIRM
R6Q1A8_9FIRM
R6R0J3_9FIRM
R6SJK2_9FIRM
R6SRQ4_9CLOT
R6WB40_9FIRM
R6ZLB3_9FIRM
R6ZUT6_9FIRM
R7A5E8_9CLOT
R7A6Y4_9BACE
R7BK44_9FIRM
R7CSX6_9FIRM
R7D405_9FIRM
R7DXD6_9FIRM
R7HAL8_9FIRM
R7IAK4_9FIRM
R7JUH1_9FIRM
R7K3I0_9CLOT
R7N4Y4_9FIRM
R7NER6_9FIRM
R7R9X3_9FIRM
R7SN61_DICSQ
R7Z6A8_CONA1
R9AHS1_WALI9
R9IJN5_9FIRM
R9J030_9FIRM
R9J8W1_9FIRM
R9K9P1_9FIRM
R9L8F7_9FIRM
R9MF21_9FIRM
R9NAN3_9FIRM
R9NFY6_9FIRM
RTEL1_AEDAE
RTEL1_ANOGA
RTEL1_BOVIN
RTEL1_CAEBR
RTEL1_CAEEL
RTEL1_CULQU
RTEL1_DANRE
RTEL1_DROAN
RTEL1_DROGR
RTEL1_DROME
RTEL1_DROMO
RTEL1_DROPE
RTEL1_DROPS
RTEL1_DROVI
RTEL1_DROWI
RTEL1_HUMAN
RTEL1_MOUSE
RTEL1_PONAB
RTEL1_RAT
S0EF85_GIBF5
S0NJ00_9ENTE
S2JFM9_MUCC1
S2JN74_MUCC1
S2KNE7_9GAMM
S2W4Z4_9ACTN
S3CDI7_OPHP1
S3DB86_GLAL2
S6ATY3_PSERE
S6EAU4_ZYGB2
S6EHL9_9CLOT
S6HNA6_9GAMM
S6IR11_9PSED
S7MT40_MYOBR
S7P5N8_MYOBR
S7Q8T2_MYOBR
S7RK14_GLOTA
S7WDD9_SPRLO
S7XGV2_SPRLO
S7XU51_SPRLO
S7Z8P5_PENO1
S8C209_DACHA
S8DAE3_9LAMI
S8FM78_FOMPI
S9U2H1_9TRYP
S9USY9_9TRYP
S9UZS3_9TRYP
S9V8L5_9TRYP
S9VHB9_9TRYP
S9W5D9_SCHCR
S9WCK0_9TRYP
S9XAE0_CAMFR
S9XE69_CAMFR
S9YKD1_CAMFR
T0L3Y2_COLGC
T0P8C2_PHOTE
T0PK22_9STRA
T0PW04_9STRA
T0PXH8_9STRA
T0VGY7_9ENTE
T1EDZ3_HELRO
T1FRE0_HELRO
T1G3N2_HELRO
T1H8V1_RHOPR
T1HGN9_RHOPR
T1HLU9_RHOPR
T1J1W5_STRMM
T1J6D5_STRMM
T1JFC6_STRMM
T1KP21_TETUR
T1LPQ7_TRIUA
T5A9G4_OPHSC
T5RKS1_9FIRM
U1KMT5_9GAMM
U1LU33_ASCSU
U1NR57_ASCSU
U1YHP4_9BURK
U2BB31_9PSED
U2BC52_9CLOT
U2DCL9_CLOS4
U2SVT1_9FUSO
U2SXL6_9FIRM
U2ZJR3_PSEAC
U3AHD7_9VIBR
U3I8G6_ANAPL
U3IUN4_ANAPL
U3JMF8_FICAL
U3JSH1_FICAL
U3JTN0_FICAL
U3TTC2_9ENTR
U4KD25_9VIBR
U4LAQ2_PYROM
U4THV6_9LACO
U4U4U2_DENPD
U4UI39_DENPD
U5D9X9_AMBTC
U5H737_USTV1
U5NA36_9BURK
U6GHU0_EIMAC
U6GMC0_EIMAC
U6H4X5_9EIME
U6JNC5_9EIME
U6L6B0_EIMTE
U6LSS2_9EIME
U6LYG1_9EIME
U6M6R8_EIMMA
U6N2Y7_9EIME
U6PDQ0_HAECO
U6PG84_HAECO
U6PXL4_HAECO
U7NEF3_9GAMM
U7PK95_SPOS1
U9T3U2_RHIID
V2H2Y8_9BURK
V2YVT3_MONRO
V3TVQ4_SERS3
V3U161_SERS3
V4ACD9_LOTGI
V4AHF8_LOTGI
V4CDK5_LOTGI
V4K7Q0_EUTSA
V4KBB4_EUTSA
V4KXC8_EUTSA
V4MSD5_EUTSA
V4RZ01_9ROSI
V4SHY7_9ROSI
V4TG28_9ROSI
V4X6K8_9ARCH
V4XM72_9ARCH
V4XWD1_9ARCH
V4Y1J1_9ARCH
V4YA48_9ARCH
V4YAZ1_9ARCH
V4ZAX4_TOXGV
V5AET7_ENTCL
V5BAP9_TRYCR
V5BX91_TRYCR
V5C289_TRYCR
V5EJT4_KALBG
V5I603_BYSSN
V5XMM5_ENTMU
V6LKC1_9EUKA
V6LM61_9EUKA
V6LPL4_9EUKA
V6LXC9_9EUKA
V6TUM4_GIAIN
V6U308_GIAIN
V7AU12_PHAVU
V7BZZ6_PHAVU
V7CTH8_PHAVU
V7CUK9_PHAVU
V7HZQ6_9LACO
V7I484_9CLOT
V9E369_PHYPR
V9EEV0_PHYPR
V9H8Z1_9CLOT
W0DR32_9GAMM
W0H683_PSECI
W0HSS9_9GAMM
W0HYX7_9GAMM
W0ITP4_9BACT
W0JGX0_DESAE
W0JI58_9EURY
W0JIC0_9EURY
W0JQ63_9EURY
W0JTI6_9EURY
W0JV88_9EURY
W0L7G5_9GAMM
W0LHG3_9GAMM
W0V909_9BURK
W1DHU8_KLEPN
W1E3B7_KLEPN
W1G0W7_ECOLX
W1IZ36_9GAMM
W1J503_9GAMM
W1N9V5_9GAMM
W1NTN6_AMBTC
W1PA87_AMBTC
W1QF56_OGAPD
W2PPV0_PHYPN
W2Q1Q3_PHYPN
W2SBS5_9EURO
W2SFK7_NECAM
W2SNA3_NECAM
W2Y916_PHYPR
W2YL63_PHYPR
W2Z4D3_PHYPR
W3XIN5_9PEZI
W4D9J2_9BACL
W4E3A6_9BACL
W4FSV0_9STRA
W4FXN4_9STRA
W4FZZ8_9STRA
W4IWF9_PLAFP
W4IZ53_PLAFP
W4YAK2_STRPU
W4ZM70_WHEAT
W4ZZM3_WHEAT
W5ADK9_WHEAT
W5DDU9_WHEAT
W5F1T5_WHEAT
W5F892_WHEAT
W5FSF0_WHEAT
W5J2L8_ANODA
W5JQZ3_ANODA
W5K1X8_ASTMX
W5K8L3_ASTMX
W5LH11_ASTMX
W5M0Q7_LEPOC
W5MCG4_LEPOC
W5NJQ6_LEPOC
W5PL06_SHEEP
W5PPA6_SHEEP
W5Q3L4_SHEEP
W5YHV5_9ALTE
W6JBZ7_9ENTR
W6KCJ9_9TRYP
W6MFH5_9ASCO
W6N3G5_CLOTY
W6UNF6_ECHGR
W6UP70_ECHGR
W6UQL1_ECHGR
W7A390_9APIC
W7AP71_PLAVN
W7ASN8_PLAVN
W7AUR4_9APIC
W7I115_9PEZI
W7J803_PLAFA
W7JHA0_PLAFA
W7JNC7_PLAFO
W7KAW2_PLAFO
W7L7Y9_9CREN
W7MQL0_GIBM7
W7Q7S1_9GAMM
W7QWG2_9ALTE
W7U1C1_9STRA
W7UAH0_9STRA
W7YSB5_9BACL
W8QZA4_PSEST
W8UIH7_YEREN
W9EF65_9LACO
W9R6G2_9ROSA
W9UWV5_9GAMM
W9W5F2_9EURO
W9WQD2_9EURO
W9YKF4_9EURO
W9ZM76_9EURO
X0CCF6_FUSOX
X0DB81_FUSOX
X0K1X7_FUSOX
X0K255_FUSOX
X0P9P1_9LACO
X0PWG5_9LACO
X5A595_9BACL
X6MPK0_RETFI
X6NFB0_RETFI
XPD_SULAC
Y387_HAEIN
Z4YLW7_MOUSE
Z5XQ42_9GAMM
