# Supplementary material for: Widespread evolutionary crosstalk among protein domains in the context of multi-domain proteins
Source: PLoS One. 2018 Aug 31;13(8):e0203085. doi: 10.1371/journal.pone.0203085 (PMC6118372; doi:10.1371/journal.pone.0203085)
Supplement: S1 File — This archive contains a file presenting the list of UniProt identifiers of the URPs sequences included in the multi-domain MSAs for each of the 2,063 studied multi-domain architectures, and files containing the values of MI¯ and nMI¯ for individual domain pairs before and after domain sequence shuffling. (GZ) [file pone.0203085.s001.tar.gz › ./Pfam_family_vectors/PF13491_PF01580_PF01580_PF09397_normalized_average_interdomain_MI]

0.123655220778	0.0675758394069
0.0339495719435	0.0230649694173
0.18665229563	0.0869734987254
0.0153506057534	0.0245602485017
0.0809596860259	0.062315499633
0.02276567511	0.0241872183965
