# Supplementary material for: Widespread evolutionary crosstalk among protein domains in the context of multi-domain proteins
Source: PLoS One. 2018 Aug 31;13(8):e0203085. doi: 10.1371/journal.pone.0203085 (PMC6118372; doi:10.1371/journal.pone.0203085)
Supplement: S1 File — This archive contains a file presenting the list of UniProt identifiers of the URPs sequences included in the multi-domain MSAs for each of the 2,063 studied multi-domain architectures, and files containing the values of MI¯ and nMI¯ for individual domain pairs before and after domain sequence shuffling. (GZ) [file pone.0203085.s001.tar.gz › ./Pfam_family_vectors/PF13915_PF13889_all_alignment_sequences_UniProt_IDs]

A0A010QGX4_9PEZI
A0A015KA59_9GLOM
A0A017S5V6_9EURO
A0A022QWY6_ERYGU
A0A026WT36_CERBI
A0A044UZ06_ONCVO
A0A059B4Q4_EUCGR
A0A059JJY8_9EURO
A0A061FZA5_THECC
A0A061H980_9BASI
A0A063BXU4_9HYPO
A0A067JRD9_JATCU
A0A067N011_9HOMO
A0A067R9F8_ZOONE
A0A068X7D3_HYMMI
A0A068XU99_ECHMU
A0A072PEV1_9EURO
A0A072U191_MEDTR
A0A072UC98_MEDTR
A0A074VIT7_9PEZI
A0A074WIL8_9PEZI
A0A074XWR7_AURPU
A0A074Y5Q3_9PEZI
A0A075AHP5_9TREM
A0A075AP43_9FUNG
A0A077YVI3_TRITR
A0A078D8L4_BRANA
A0A078FMT6_BRANA
A0A078H8U4_BRANA
A0A078IAR6_BRANA
A0A078IHR9_BRANA
A0A078JN58_BRANA
A0A081CEW0_PSEA2
A0A084QMM7_9HYPO
A0A084W8P0_ANOSI
A0A085NMV3_9BILA
A0A086SUL1_ACRC1
A0A087QWL9_APTFO
A0A087RJ79_APTFO
A0A087UAE2_9ARAC
A0A087XWN8_POEFO
A0A087YFG5_POEFO
A0A088AA30_APIME
A0A091CTX0_FUKDA
A0A091DY15_FUKDA
A0A091F186_CORBR
A0A091FA72_CORBR
A0A091FT91_9AVES
A0A091FXQ4_9AVES
A0A091GVU3_BUCRH
A0A091GZT6_BUCRH
A0A091HUA9_CALAN
A0A091IA53_CALAN
A0A091JK64_9AVES
A0A091JX38_COLST
A0A091KH00_9AVES
A0A091L5E1_CATAU
A0A091LQU1_CARIC
A0A091LRN5_9GRUI
A0A091M4J0_CARIC
A0A091M7C5_CATAU
A0A091N0V4_9PASS
A0A091NDB0_APAVI
A0A091P524_HALAL
A0A091PWT7_LEPDC
A0A091Q8C5_LEPDC
A0A091QBU3_MERNU
A0A091QJX4_9GRUI
A0A091R0K5_9GRUI
A0A091R2B5_MERNU
A0A091RYW8_NESNO
A0A091SEX6_9AVES
A0A091SZP1_NESNO
A0A091T1U0_9AVES
A0A091UCF1_PHALP
A0A091V7E4_NIPNI
A0A091VJL5_NIPNI
A0A091WHW5_OPIHO
A0A091WPM2_OPIHO
A0A093CJ96_9AVES
A0A093CKZ2_9AVES
A0A093FKS2_GAVST
A0A093GNM1_PICPB
A0A093GQJ2_PICPB
A0A093HYQ1_STRCA
A0A093J6M5_FULGA
A0A093K882_STRCA
A0A093KJ62_FULGA
A0A093QJE2_9PASS
A0A093QLJ0_PHACA
A0A093SM00_9PASS
A0A093ZDK1_9PEZI
A0A093ZUH1_9PEZI
A0A094D1J3_9PEZI
A0A094D657_9PEZI
A0A094DTT1_9PEZI
A0A094F165_9PEZI
A0A094GSN0_9PEZI
A0A094HHG7_9PEZI
A0A094K9G5_ANTCR
A0A094KIJ8_9AVES
A0A094L5C2_9AVES
A0A094LI88_ANTCR
A0A096LZ14_POEFO
A0A096M269_POEFO
A0A096NM50_PAPAN
A0A096P189_PAPAN
A0A096SAL3_MAIZE
A0A096SAL4_MAIZE
A0A099YSZ5_TINGU
A0A099Z506_TINGU
A0A099ZHQ5_TINGU
A0A0A0AIA8_CHAVO
A0A0A0MPN7_DANRE
A0A0A0MQ38_CHICK
A0A0A1N2J8_9FUNG
A0A0A1NMU6_9FUNG
A0A0A1TEF8_9HYPO
A0A0A1UW90_9HYPO
A0A0A2J2H1_PENEN
A0A0A2KMR4_PENIT
A0A0A2W1Y7_BEABA
A0A0B0NHK8_GOSAR
A0A0B1PD23_UNCNE
A0A0B2NQE1_GLYSO
A0A0B2QRD6_GLYSO
A0A0B2RG29_GLYSO
A0A0B2SU67_GLYSO
A0A0B2VV39_TOXCA
A0A0B2X995_9HYPO
A0A0B4HIN1_9HYPO
A0A0C3I1C5_9PEZI
A0A0C9MHE6_9FUNG
A0A0C9VL00_9HOMO
A0A0D1DP26_USTMA
A0A0D1X823_9EURO
A0A0D1YDJ5_9EURO
A0A0D1YMD8_9EURO
A0A0D1ZXI8_9PEZI
A0A0D2C0P9_9EURO
A0A0D2C756_9EURO
A0A0D2EN61_9EURO
A0A0D2G4R0_9EURO
A0A0D2GJW9_9EURO
A0A0D2H5J9_9EURO
A0A0D2KB64_9EURO
A0A0D2P003_GOSRA
A0A0D2P007_GOSRA
A0A0D2RKV8_GOSRA
A0A0D2X2F4_CAPO3
A0A0D2XWZ9_FUSO4
A0A0D3C0D9_BRAOL
A0A0D3DB42_BRAOL
A0A0D9N1R9_ASPFA
A0A0D9RD42_CHLSB
A0A0D9RGK2_CHLSB
A0A0D9XA76_9ORYZ
A0A0D9XA77_9ORYZ
A0A0E9NLP4_9ASCO
A0A0F0IEW2_ASPPU
A0A0F4GSM5_9PEZI
A0A0F4YYH6_TALEM
A0A0F7VI00_9EURO
A0A0F8CR35_LARCR
A0A0F8VD19_9EURO
A0A0G0ACF0_TRIHA
A0A0G2I3X2_9EURO
A0A0G2JXE4_RAT
A0A0G4L754_9PEZI
A0A0G4M5Y6_9PEZI
A0A0G4P974_PENCA
A0A0H1BHY2_9EURO
A0A0I9R3G3_BRUMA
A0A0J6YB46_COCIT
A0A0J7LAU4_LASNI
A0A0J8CBQ1_BETVU
A0A0J8F1X2_BETVU
A0A0J8QR20_COCIT
A0A0J8RM32_COCIT
A0A0K8LLC4_9EURO
A0A0K9R730_SPIOL
A0A0L0CBD7_LUCCU
A0A0L0N4K1_9HYPO
A0A0L0SJE4_ALLMA
A0A0L0STP5_ALLMA
A0A0L1JFA3_ASPNO
A0A0L7R6G4_9HYME
A0A0L8GUL6_OCTBM
A0A0L9SYG3_9HYPO
A0A0L9U6G4_PHAAN
A0A0M3JUT6_ANISI
A0A0M9ACM2_9HYME
A0A0M9EXF8_9HYPO
A0A0M9VSS8_9HYPO
A0A0N0PBG4_PAPMA
A0A0N0RZE9_9EURO
A0A0N1H8N0_9EURO
A0A0N4SXV1_BRUPA
A0A0N4XYQ4_NIPBR
A0A0N5ABG1_9BILA
A0A0N5CZN1_THECL
A0A0N5DQR0_TRIMR
A0A0N7Z0Z4_ROSNE
A0A0N8K232_9TELE
A0A0P6D9M4_9CRUS
A0A0P7BG66_9HYPO
A0A0P7UVA7_9TELE
A0A0P7V4C5_9TELE
A0A0P7YGB5_9TELE
A0A0Q3MK54_AMAAE
A0A0Q3XB94_AMAAE
A0A0R3RUS0_9BILA
A0A0R3UM92_9CEST
A0A0R3W931_TAEAS
A0A0R3X6X3_HYDTA
A0A0S6XH87_9FUNG
A0A0S7DZ13_9EURO
A0A0T6BG51_9SCAR
A0A0U1M2U7_9EURO
A0A0U5GWE5_9EURO
A0A0V0UX66_9BILA
A0A0V0UX94_9BILA
A0A0V0UXD1_9BILA
A0A0V0UXZ8_9BILA
A0A0V0WP14_9BILA
A0A0V0XUT8_TRIPS
A0A0V0XV16_TRIPS
A0A0V0XVT5_TRIPS
A0A0V0ZKZ5_9BILA
A0A0V1CXS4_TRIBR
A0A0V1H4P9_9BILA
A0A0V1LM95_9BILA
A0A0V1LMA1_9BILA
A0A0V1LMA4_9BILA
A0A0V1MUR2_9BILA
A0A0W7VLB0_9HYPO
A0A100IID7_ASPNG
A0A101MPT2_9EURO
A0A109FMV0_9BASI
A0A132AN21_SARSC
A0A132BE31_9HELO
A0A135LJ91_PENPA
A0A135S363_9PEZI
A0A136J5B8_9PEZI
A0A139A540_GONPR
A0A150V781_9PEZI
A0A151GPZ1_9HYPO
A0A151M9N0_ALLMI
A0A151M9N2_ALLMI
A0A151S4D9_CAJCA
A0A151SMA4_CAJCA
A0A151WQY0_9HYME
A0A152AA57_9MYCE
A0A158NHS3_ATTCE
A0A158PU47_BRUMA
A0A158PU48_BRUMA
A0A158Q9J7_ENTVE
A0A162JEE6_CORDF
A0A163DM86_PHYB8
A0A163LP19_DIDRA
A0A164UQ54_9HOMO
A0A165HF09_9PEZI
A0A165XGV7_DAUCA
A0A166IHK0_9HOMO
A0A166UTK8_9PEZI
A0A166Z346_9HYPO
A0A167PG19_9PEZI
A0A176WP15_MARPO
A0A177CGI0_9PLEO
A0A177DKC6_ALTAL
A0A177WM13_BATDE
A0A178B0I1_9PLEO
A0A178DXB6_9PLEO
A0A183IBZ7_9BILA
A0A183MKG4_9TREM
A0A194PUQ2_PAPXU
A0A1B8Y4T6_XENTR
A1CPI5_ASPCL
A1D2E7_NEOFI
A2QRC5_ASPNC
A6QTR4_AJECN
A7E9B2_SCLS1
A7S492_NEMVE
A9T110_PHYPA
B0XCM1_CULQU
B2B2N0_PODAN
B2WJS9_PYRTR
B3MG53_DROAN
B4GAP2_DROPE
B4HNJ4_DROSE
B4IRR8_DROPE
B4J909_DROGR
B4KR09_DROMO
B4LPX9_DROVI
B4MPC5_DROWI
B4QBM7_DROSI
B6H4T9_PENRW
B6QCR7_TALMQ
B7PYW7_IXOSC
B8M2E0_TALSN
B8N6C4_ASPFN
B9I3X4_POPTR
B9IFI4_POPTR
B9RA91_RICCO
C0NNK8_AJECG
C0Z2U8_ARATH
C1G6J6_PARBD
C1HA04_PARBA
C4JLC9_UNCRE
C4R905_KOMPG
C5FHD6_ARTOC
C5GIG2_AJEDR
C5YHP7_SORBI
C6HFU7_AJECH
C7Z724_NECH7
C9S7G3_VERA1
D2I1Z8_AILME
D4ARG0_ARTBC
D5GND1_TUBMM
D6WRE5_TRICA
D7LRA9_ARALL
D7MIZ1_ARALL
E0VBS8_PEDHC
E1BRK3_CHICK
E1FGR2_LOALO
E2AZR2_CAMFO
E2B7Q5_HARSA
E2R0A3_CANLF
E3QQQ9_COLGM
E3RJX1_PYRTT
E4USU0_ARTGP
E4XCR5_OIKDI
E5A6N3_LEPMJ
E7A002_SPORE
E9DI53_COCPS
E9DUM7_METAQ
E9F2F0_METRA
E9FYD9_DAPPU
E9JB84_SOLIN
F0UMH5_AJEC8
F0XUL8_GROCL
F0ZPH3_DICPU
F1MD00_BOVIN
F1P9H4_CANLF
F1RBB7_DANRE
F1RZD5_PIG
F1SIH6_PIG
F214A_CHICK
F214A_DANRE
F214A_HUMAN
F214A_MOUSE
F214A_XENTR
F214B_BOVIN
F214B_HUMAN
F214B_MOUSE
F214B_PONAB
F214B_RAT
F2DDG5_HORVD
F2SZ40_TRIRC
F4P3E4_BATDJ
F4QE01_DICFS
F4WY90_ACREC
F6GT09_VITVI
F6H451_VITVI
F6QKG1_XENTR
F6SLD5_HORSE
F6T5P8_MONDO
F6UDZ8_CALJA
F6V0C4_CALJA
F7AFC9_CALJA
F7APW7_HORSE
F7EUT4_MONDO
F7H2K9_MACMU
F7H2R0_MACMU
F7HN97_MACMU
F7VNA7_SORMK
F9FFL5_FUSOF
F9XL67_ZYMTI
G0R9P9_HYPJQ
G0SWF8_RHOT2
G1LLH5_AILME
G1LLI0_AILME
G1N392_MELGA
G1P6F1_MYOLU
G1PQB4_MYOLU
G1QX15_NOMLE
G1R455_NOMLE
G1SR18_RABIT
G1U2H0_RABIT
G1XK50_ARTOA
G2Q3F9_MYCTT
G2R3I9_THITE
G2WSB3_VERDV
G2Y0F2_BOTF4
G3GRI9_CRIGR
G3J9P5_CORMM
G3PKC6_GASAC
G3PW29_GASAC
G3QL21_GORGO
G3T5L7_LOXAF
G3TE53_LOXAF
G3TXE4_LOXAF
G3UAG8_LOXAF
G3WVR4_SARHA
G3X0C4_SARHA
G3YHD7_ASPNA
G4NF75_MAGO7
G4VDS2_SCHMA
G5BXC3_HETGA
G5C0J9_HETGA
G6D4Q8_DANPL
G7EAJ1_MIXOS
G7J3B0_MEDTR
G7KW57_MEDTR
G7PBI3_MACFA
G7PS13_MACFA
G7XNE0_ASPKW
G9MSG8_HYPVG
G9P1C3_HYPAI
H0VKJ5_CAVPO
H0VRN4_CAVPO
H0WYV6_OTOGA
H0XA00_OTOGA
H0YU68_TAEGU
H0Z8C6_TAEGU
H1W582_COLHI
H2KPW9_CLOSI
H2L6U7_ORYLA
H2MCA9_ORYLA
H2QX80_PANTR
H2RDA4_PANTR
H2SBG3_TAKRU
H2TCW1_TAKRU
H2TCW2_TAKRU
H2TCW3_TAKRU
H2TCW4_TAKRU
H2TCW5_TAKRU
H2TCW6_TAKRU
H3A1B9_LATCH
H3AKX8_LATCH
H3BVB3_HUMAN
H3CY00_TETNG
H3DEV4_TETNG
H6C2W5_EXODN
H9GHU9_ANOCA
H9GUN2_ANOCA
H9J136_BOMMO
H9KUW2_DANRE
I1BLH2_RHIO9
I1JXN8_SOYBN
I1MLD2_SOYBN
I1RQ58_GIBZE
I2FZ59_USTH4
I3J387_ORENI
I3KJV9_ORENI
I3KJW0_ORENI
I3MPE8_ICTTR
I3N9Y2_ICTTR
I6L5C6_PONAB
J3K917_COCIM
J3MUS7_ORYBR
J3NNV8_GAGT3
J4ULI3_BEAB2
J9BL69_WUCBA
J9JHP4_CANLF
K1PH18_CRAGI
K1X3J3_MARBU
K2RIA5_MACPH
K3VPK3_FUSPC
K4BJI8_SOLLC
K7IQX2_NASVI
K7KL91_SOYBN
K7KVH7_SOYBN
K7KVH8_SOYBN
K9FDE6_PEND2
L2FK42_COLGN
L5KE38_PTEAL
L5M6J3_MYODS
L8G821_PSED2
L9L986_TUPCH
M0TJT5_MUSAM
M1AVK7_SOLTU
M1AVK8_SOLTU
M1VUP3_CLAP2
M2ND69_BAUCO
M2Z8N2_PSEFD
M3DCJ4_SPHMS
M3VW10_FELCA
M3W212_FELCA
M3WZI2_FELCA
M3Y026_MUSPF
M3Y831_MUSPF
M3ZL67_XIPMA
M4AV51_XIPMA
M4E8X7_BRARP
M4E9R4_BRARP
M4EVX7_BRARP
M5WCT8_PRUPE
M5WQW3_PRUPE
M7BM46_CHEMY
M7CF19_CHEMY
M7U550_BOTF1
M7X9E6_RHOT1
M9LTI8_PSEA3
N1J4P1_BLUG1
N1PZ03_DOTSN
N1RER0_FUSC4
N4UCM1_FUSC1
N4VAW6_COLOR
Q0D0R1_ASPTN
Q17ET2_AEDAE
Q291I2_DROPS
Q2H0S5_CHAGB
Q2UCD8_ASPOR
Q4WSH3_ASPFU
Q54V63_DICDI
Q5BEM9_EMENI
Q6CAT9_YARLI
Q7JXG9_DROME
Q7Q187_ANOGA
Q949N7_ARATH
Q9FLL8_ARATH
R0GVA3_9BRAS
R0H2Z1_9BRAS
R0HEY6_9BRAS
R0K9X5_SETT2
R4X7S7_TAPDE
R7VP13_COLLI
R7Z4Y0_CONA1
R8BDW1_TOGMI
R9P028_PSEHS
S0DN60_GIBF5
S2JN90_MUCC1
S3BZZ4_OPHP1
S3CJ63_GLAL2
S7Z4J4_PENO1
S8C708_DACHA
S8EEB4_9LAMI
S9W8H1_SCHCR
T0KAP4_COLGC
T1G4N3_HELRO
T1H229_MEGSC
T1HBD7_RHOPR
T5A920_OPHSC
U1HJA8_ENDPU
U1M922_ASCSU
U3INW8_ANAPL
U3K556_FICAL
U3KBQ8_FICAL
U3KBR0_FICAL
U4KUS5_PYROM
U5GZX5_USTV1
U6PYU0_HAECO
U7PQC5_SPOS1
U9TY69_RHIID
V3ZEX4_LOTGI
V4L8V0_EUTSA
V4MMN4_EUTSA
V4TF20_9ROSI
V4TIL1_9ROSI
V4TK72_9ROSI
V4W2U2_9ROSI
V5G3F3_BYSSN
V7AX42_PHAVU
V7CWM7_PHAVU
V8P2D2_OPHHA
W1PEW1_AMBTC
W2RMT4_9EURO
W3X977_9PEZI
W4XWU6_STRPU
W5EZ90_WHEAT
W5FRW3_WHEAT
W5JR91_ANODA
W5LPM4_ASTMX
W5MAB1_LEPOC
W5N7C0_LEPOC
W5N7C5_LEPOC
W5PRB9_SHEEP
W5PRC3_SHEEP
W5QIE2_SHEEP
W5QIE3_SHEEP
W6Q3H4_PENRF
W6UKE1_ECHGR
W6YAJ2_COCCA
W7MCI9_GIBM7
W9CVU8_9HELO
W9R5I4_9ROSA
W9W734_9EURO
W9WY71_9EURO
W9YPX4_9EURO
W9Z3K1_9EURO
X0CNA5_FUSOX
X0KTI9_FUSOX
YAS4_SCHPO
