# Supplementary material for: Widespread evolutionary crosstalk among protein domains in the context of multi-domain proteins
Source: PLoS One. 2018 Aug 31;13(8):e0203085. doi: 10.1371/journal.pone.0203085 (PMC6118372; doi:10.1371/journal.pone.0203085)
Supplement: S1 File — This archive contains a file presenting the list of UniProt identifiers of the URPs sequences included in the multi-domain MSAs for each of the 2,063 studied multi-domain architectures, and files containing the values of MI¯ and nMI¯ for individual domain pairs before and after domain sequence shuffling. (GZ) [file pone.0203085.s001.tar.gz › ./Pfam_family_vectors/PF13007_PF13005_PF03050_PF13817_all_alignment_sequences_UniProt_IDs]

A0A010RJF8_PSEFL
A0A010RQV3_PSEFL
A0A010SH06_PSEFL
A0A011P1K7_9PROT
A0A013WPL5_9SPHN
A0A013WYR8_9SPHN
A0A017HB02_9RHOB
A0A017HJM8_9RHOB
A0A017HLD6_9RHOB
A0A017HQX4_9RHOB
A0A017HT52_9RHOB
A0A017RRC6_9CLOT
A0A021X2I2_9RHIZ
A0A021XA21_9RHIZ
A0A021XC67_9RHIZ
A0A021XCA2_9RHIZ
A0A021XD41_9RHIZ
A0A021XGX1_9RHIZ
A0A031LHE8_9GAMM
A0A031LJA2_9GAMM
A0A059ILN1_9RHOB
A0A060UR53_9PROT
A0A063BBY3_9BURK
A0A068R4V7_9GAMM
A0A068YGK2_9BURK
A0A068YPZ5_9BURK
A0A068YQL6_9BURK
A0A068YVE3_9BURK
A0A068YYR4_9BURK
A0A068Z1Y3_9BURK
A0A069PAC9_9BURK
A0A069PJV1_9BURK
A0A069RGP2_CLOLI
A0A074J4I0_9RHOB
A0A074N4D9_9SPHN
A0A075JQJ5_9BACI
A0A080MBV5_9PROT
A0A081D338_9RHIZ
A0A081D3L6_9RHIZ
A0A081M7S0_9RHIZ
A0A081M8R7_9RHIZ
A0A081MSE2_9RHIZ
A0A083ZTS7_9GAMM
A0A083ZZB1_9GAMM
A0A084A258_9GAMM
A0A084A4E1_9GAMM
A0A084A6T1_9GAMM
A0A084IFY6_9GAMM
A0A085BZY1_9RHOB
A0A085F5P0_9BRAD
A0A085F7B8_9BURK
A0A085VM41_PSESX
A0A085VRJ1_PSESX
A0A086MN37_9RHIZ
A0A086XS20_9RHOB
A0A086XTL8_9RHOB
A0A086XTN1_9RHOB
A0A087N6W5_9SPHN
A0A087NI66_9SPHN
A0A090FM24_9RHIZ
A0A094YPS9_BACAO
A0A095B4P9_9SPHN
A0A095EUH8_9RHOB
A0A095VKJ8_9RHIZ
A0A095WRH9_9RHIZ
A0A095WZW0_9RHIZ
A0A098SXA3_9PSED
A0A099G219_9RHOB
A0A099GKU4_9RHOB
A0A099K836_9GAMM
A0A0A1H4K0_9BURK
A0A0A1H4T6_9BURK
A0A0A1H809_9BURK
A0A0A1M5C5_9BACI
A0A0A1M6L6_9BACI
A0A0A1MP94_9BACI
A0A0A1MSR4_9BACI
A0A0A1VHW0_9BURK
A0A0A1YFD3_9PSED
A0A0A2U8X4_9BACL
A0A0A3I7E1_9BACI
A0A0A3JWL8_9BACI
A0A0A6NUE5_9LACO
A0A0A6Q2W2_9BURK
A0A0A6Q4Y9_9BURK
A0A0A6SPX9_9BURK
A0A0A8JFW1_BACSX
A0A0A8WL28_9SPHN
A0A0A8WLZ2_9SPHN
A0A0B0EI19_9BACT
A0A0B2BA01_9ACTN
A0A0B2BKE9_9ACTN
A0A0B2BU63_9SPHN
A0A0B2BWN7_9SPHN
A0A0B3RQ83_9RHOB
A0A0B4XEQ9_9GAMM
A0A0B4XKP1_9GAMM
A0A0B4XL51_9GAMM
A0A0B4XME5_9GAMM
A0A0B5E486_9RHOB
A0A0C1Q994_9ACTN
A0A0C1YM11_9BURK
A0A0C1ZEV3_9BURK
A0A0C1ZKA1_9BURK
A0A0C2BMR5_9BURK
A0A0C2BW11_9BURK
A0A0C2CG97_9BURK
A0A0C2CJ56_9BURK
A0A0C2CN16_9BURK
A0A0C5L899_9SPHN
A0A0C7N728_9THEO
A0A0D1BA68_9SPHN
A0A0D1CBQ2_9SPHN
A0A0D1CEE4_9SPHN
A0A0D1EMF5_9RHOB
A0A0D1PME9_PSEPU
A0A0D2SN25_9PROT
A0A0D2VMU2_9PROT
A0A0D5NDF0_9BACL
A0A0D5V2T6_9BURK
A0A0D6A4K3_9LACO
A0A0D6P3B0_9PROT
A0A0D6PKR4_9PROT
A0A0D6T8V7_9RHOB
A0A0D7K900_9BURK
A0A0F0C2N7_9CLOT
A0A0F2QKJ9_9RHOB
A0A0F2QL57_9RHOB
A0A0F5HS86_9BACI
A0A0F5HW73_9BACI
A0A0F5I6I1_9BACI
A0A0F5JU30_9BURK
A0A0F5JV99_9BURK
A0A0F5LDX2_9RHIZ
A0A0F5PZA7_9RHIZ
A0A0F5Q262_9RHIZ
A0A0F7JU48_9SPHN
A0A0G3BCG0_9BURK
A0A0G3BCN4_9BURK
A0A0G3BGA1_9BURK
A0A0G3BGH6_9BURK
A0A0G3BTM0_9BURK
A0A0G3EIV9_9BURK
A0A0G3Q482_KLUIN
A0A0G3XFJ9_9SPHN
A0A0G3XKH9_9SPHN
A0A0G3XL67_9SPHN
A0A0G3XLI8_9SPHN
A0A0H4NYM1_9BACI
A0A0H4P855_9BACI
A0A0J1D3T3_9BURK
A0A0J1D4D9_9BURK
A0A0J1DCR6_9BURK
A0A0J1DJ61_9FIRM
A0A0J5KWY1_PLUGE
A0A0K1J6Q8_9RHOO
A0A0K1JC67_9RHOO
A0A0L8EL30_9BURK
A0A0L8EWX7_9CLOT
A0A0M2M2Y3_9SPHN
A0A0M3AHI7_9SPHN
A0A0M3AI44_9SPHN
A0A0M3AK96_9SPHN
A0A0M3AKG6_9SPHN
A0A0M3AS33_9SPHN
A0A0M4CQD1_SPHS1
A0A0M4CQD6_SPHS1
A0A0M4D0Q4_SPHS1
A0A0M5IQF9_SPHS1
A0A0M7AYP0_9RHOB
A0A0M7B6M6_9RHOB
A0A0M7BAN1_9RHOB
A0A0M7BCE3_9RHOB
A0A0M7BEP7_9RHOB
A0A0M7BGA6_9RHOB
A0A0N0K2M6_9SPHN
A0A0N0K7E4_9SPHN
A0A0N0M4Z6_9SPHN
A0A0N0Z9V7_9BURK
A0A0N1AD77_9SPHN
A0A0N1AHN6_9SPHN
A0A0N1AJN9_9SPHN
A0A0N1BF93_9SPHN
A0A0N1BLA3_9SPHN
A0A0N1ETU7_9SPHN
A0A0N1EUA4_9SPHN
A0A0N1L0U0_9SPHN
A0A0N1L203_9SPHN
A0A0N7GSS1_SPHMC
A0A0P1GJ03_9RHOB
A0A0P1IPH8_9RHOB
A0A0P1IW86_9RHOB
A0A0P7WFZ2_9ALTE
A0A0P7WSZ1_9RHOB
A0A0P9CIF7_9GAMM
A0A0Q3LX19_9BRAD
A0A0Q4IL98_9SPHN
A0A0Q5DZI9_9BURK
A0A0Q5W6H7_9RHIZ
A0A0Q5ZBW0_9BRAD
A0A0Q6A466_9BRAD
A0A0Q6A5R1_9BRAD
A0A0Q6A9F9_9BRAD
A0A0Q6AF51_9BRAD
A0A0Q6AMN0_9BRAD
A0A0Q6DSC6_9RHIZ
A0A0Q6G6N1_9RHIZ
A0A0Q6JQJ8_9SPHN
A0A0Q6M0L7_9BURK
A0A0Q6M5F9_9RHIZ
A0A0Q6MK09_9RHIZ
A0A0Q6MKA1_9RHIZ
A0A0Q6SB30_9RHIZ
A0A0Q6SD06_9RHIZ
A0A0Q6SNB7_9RHIZ
A0A0Q6W8R5_9BURK
A0A0Q6WCY9_9BURK
A0A0Q7S8L4_9BURK
A0A0Q7XJL6_9RHIZ
A0A0Q7XTV2_9RHIZ
A0A0Q8BN46_9RHIZ
A0A0Q8QM93_9BURK
A0A0Q8RH77_9BURK
A0A0Q9E521_9RHIZ
A0A0Q9EIZ7_9RHIZ
A0A0R1WB12_9LACO
A0A0R1X9V6_9LACO
A0A0R1XGI3_9LACO
A0A0R2MJA3_9LACO
A0A0R2XGK4_9BACT
A0A0R3MCK8_9BRAD
A0A0R3MRT0_9BRAD
A0A0R3N8S3_9BRAD
A0A0S2EWT2_9RHIZ
A0A0S2JFP9_9GAMM
A0A0S2JKS3_9GAMM
A0A0S3F6Q5_9SPHN
A0A0S4KIS3_9BURK
A0A0S6WV79_9SPHN
A0A0S9NLF2_9BURK
A0A0S9NXL4_9BURK
A0A0T1XEN5_9RHIZ
A0A0T5P610_9RHOB
A0A0U3FFP0_9BURK
A0A0U3WKX0_9BACI
A0A0U4FP96_9BACI
A0A0W0A4V8_9PROT
A0A0W0A742_9PROT
A0A0W0A8V1_9PROT
A0A0W0VN08_9GAMM
A0A0W0WZA7_9GAMM
A0A0W1QFR8_9SPHN
A0A0X3TKK3_9RHOB
A0A0X8HAY3_9GAMM
A0A0X8R2M9_9SPHN
A0A0X8R2P3_9SPHN
A0A0X8R4U1_9SPHN
A0A101DB84_9PSED
A0A101F5P0_9FIRM
A0A101KX43_RHILI
A0A101WNN1_9FIRM
A0A109D410_9BURK
A0A109UM07_9GAMM
A0A109YMP3_9SPHN
A0A118DQW4_9BURK
A0A126RFT8_9SPHN
A0A126UVU5_9RHOB
A0A126UYM0_9RHOB
A0A126ZFH9_9BURK
A0A127CMP3_9RHIZ
A0A132BRW1_9RHOB
A0A132BXJ7_9RHOB
A0A133XM10_9RHOO
A0A135HTH8_9RHIZ
A0A135HVD9_9RHIZ
A0A136I2C5_9ALTE
A0A142LDI0_9RHOB
A0A142MCE3_AMIAI
A0A142XA73_9PLAN
A0A142XQR0_9PLAN
A0A147GP96_9BURK
A0A150L8E6_9BACI
A0A150MST0_9BACI
A0A157S9C7_9BORD
A0A157SN29_9BORD
A0A157SXJ4_9BORD
A0A158M3D6_9BORD
A0A159YZ88_9RHOB
A0A159Z2M5_9RHOB
A0A160F1V2_9BACI
A0A160F3P3_9BACI
A0A160F6J6_9BACI
A0A160FI35_9BURK
A0A160FJT9_9BURK
A0A160FKP7_9BURK
A0A160FUE2_9BURK
A0A160FWD6_9BURK
A0A160FX08_9BURK
A0A160JAY4_9SPHN
A0A160JCH3_9SPHN
A0A161HXD5_9BACI
A0A163TNX5_9RHOB
A0A163U932_9RHOB
A0A165SU74_9RHOB
A0A166SCU1_9RHOB
A0A167G063_9BACL
A0A167VSE4_9BURK
A0A167WMT2_9BURK
A0A167WSH6_9BURK
A0A167YVH2_9BACI
A0A171KPK8_9BURK
A0A172U4H7_9GAMM
A0A176H7L7_9GAMM
A0A177NZ98_9RHIZ
A0A177PH89_9GAMM
A0A177PNT0_9RHIZ
A0L4F5_MAGMM
A0L943_MAGMM
A0LAX3_MAGMM
A0LAY3_MAGMM
A1AY41_PARDP
A1VQ96_POLNA
A1VVP8_POLNA
A1VVX9_POLNA
A1W3J7_ACISJ
A3DCS3_CLOTH
A3JTG4_9RHOB
A3TZE9_PSEBH
A3TZH6_PSEBH
A3TZU1_PSEBH
A3V689_9RHOB
A3WIK8_9GAMM
A3XBU4_9RHOB
A3XDU6_9RHOB
A3ZP54_9PLAN
A4A395_9GAMM
A4AAD6_9GAMM
A4V7U7_PSEFS
A4VPG3_PSEU5
A4XN94_PSEMY
A4XNL8_PSEMY
A4XPD7_PSEMY
A4YK26_BRASO
A5FWM2_ACICJ
A6BYX4_9PLAN
A6C3R8_9PLAN
A6FLE8_9RHOB
A6FN81_9RHOB
A6FSH9_9RHOB
A6FV41_9RHOB
A6TJJ0_ALKMQ
A6WWT0_OCHA4
A6WXB5_OCHA4
A6X2I5_OCHA4
A6X2K0_OCHA4
A6X724_OCHA4
A7IHK4_XANP2
A7IP73_XANP2
A7IPT4_XANP2
A7IQB7_XANP2
A8I0Q5_AZOC5
A8TJG8_9PROT
A8TS27_9PROT
A8TU77_9PROT
A8U1D9_9PROT
A9BSQ1_DELAS
A9EAZ9_9RHOB
A9EEB6_9RHOB
A9G0V4_SORC5
A9G359_SORC5
A9GG15_SORC5
A9GJJ7_SORC5
A9GPQ1_SORC5
A9I2X0_BORPD
A9MLV7_SALAR
B0T9V6_CAUSK
B1I1K3_DESAP
B1I2F1_DESAP
B2JSJ8_PARP8
B2UAF2_RALPJ
B3PC42_CELJU
B3PC48_CELJU
B3PCE3_CELJU
B3PIF8_CELJU
B3PLK2_CELJU
B4EDF6_BURCJ
B4EDQ3_BURCJ
B7CDZ5_9FIRM
B7J707_ACIF2
B7JB44_ACIF2
B8F9A2_DESAA
B8FCN1_DESAA
B8FIS4_DESAA
B8I341_CLOCE
B8I6W2_CLOCE
B8IAF1_METNO
B9JE92_AGRRK
B9JPU6_AGRRK
B9JRL2_AGRVS
B9JRL5_AGRVS
B9K391_AGRVS
B9K420_AGRVS
B9NM78_9RHOB
B9YEG7_9FIRM
C0GD51_9FIRM
C0GGP7_9FIRM
C0QE05_DESAH
C3K2B1_PSEFS
C3K518_PSEFS
C3K8Q3_PSEFS
C3KMS2_SINFN
C3KQS3_SINFN
C3MDL7_SINFN
C3MI33_SINFN
C4ZJI9_THASP
C4ZMM6_THASP
C5A973_BURGB
C5AEQ0_BURGB
C5AGT6_BURGB
C5AJ45_BURGB
C6LKU9_9FIRM
C7JB57_ACEP3
C7RIX4_ACCPU
C8WYG4_ALIAD
C8WZ19_DESRD
D2QZY9_PIRSD
D2TGY4_CITRI
D2TR86_CITRI
D2TSW6_CITRI
D3G083_BACPE
D3UWS7_XENBS
D3V0N6_XENBS
D3VE07_XENNA
D3VGH3_XENNA
D3VIV2_XENNA
D4L0R1_9FIRM
D5X1A6_THIK1
D6SK49_9DELT
D6XYE1_BACIE
D9R4K5_CLOSW
D9SDL1_GALCS
E1PKU1_PANVC
E2CAN3_9RHOB
E2CCF7_9RHOB
E3G0I1_STIAD
E3HZH9_RHOVT
E3I0P8_RHOVT
E3I5H1_RHOVT
E3I6Q0_RHOVT
E5AQF1_PARRH
E6LG79_9ENTE
E6TVL3_BACCJ
E6U2S2_ETHHY
E6U3V7_ETHHY
E6UKN0_RUMA7
E6WLS4_PANSA
E6WNV3_PANSA
E6WNW3_PANSA
E8RMA1_ASTEC
E8RMA6_ASTEC
E8RTP8_ASTEC
F0TD48_9PROT
F0YVL6_9CLOT
F2AB12_RHIET
F2J6P8_POLGS
F2K177_MARM1
F2LSW7_BURGS
F2LT30_BURGS
F2LT43_BURGS
F2LTC8_BURGS
F2LTD2_BURGS
F3S1U5_9PROT
F3S763_9PROT
F4G6L2_ALIDK
F4GP54_PUSST
F4GP57_PUSST
F4GQP5_PUSST
F4GRL9_PUSST
F4GTN1_PUSST
F4GWZ3_PUSST
F4QLX1_9CAUL
F5Z655_ALTNA
F6B884_DESCC
F6CR99_DESK7
F6CRJ1_DESK7
F7NZZ4_9GAMM
F7YJ50_VIBA7
F8GGG4_NITSI
F9ZIW3_9PROT
F9ZWB2_METMM
G0A561_METMM
G0J0I1_CYCMS
G0J4T8_CYCMS
G2IT06_9SPHN
G2SNX7_LACRR
G2SQ74_LACRR
G2SR43_LACRR
G2SRW1_LACRR
G4SXG9_META2
G6E6Z9_9SPHN
G6EDJ4_9SPHN
G6EJB1_9SPHN
G6EKQ3_9SPHN
G6XMX0_9PROT
G6Y8D4_9RHIZ
G7M2C9_9CLOT
G7M5X4_9CLOT
G7M7C5_9CLOT
G7Z5K4_AZOL4
G7ZCE4_AZOL4
G7ZIP9_AZOL4
G8LYD1_CLOCD
G8LYE4_CLOCD
G8LYE7_CLOCD
G8LYG3_CLOCD
G8M188_CLOCD
G8M234_CLOCD
G8M288_CLOCD
G8M295_CLOCD
G8M2X3_CLOCD
G8MAQ9_9BURK
G8MKD9_9BURK
G8MKS4_9BURK
G8MLT2_9BURK
G8MPA9_9BURK
G8MPH4_9BURK
G9EIK6_9GAMM
G9ELF6_9GAMM
H0HQ95_9RHIZ
H1SGE7_9BURK
H4F7G2_9RHIZ
H5XVC3_9FIRM
H5XVP3_9FIRM
H5XZK1_9FIRM
H8FWU0_PHAMO
H8GGH6_METAL
H8GLF2_METAL
H8GR89_METAL
I1XGP5_METNJ
I1XHU0_METNJ
I2JI51_9GAMM
I2JI52_9GAMM
I2JIM6_9GAMM
I3U3P0_ENTFC
I4EAH8_METSZ
I4YK44_9RHIZ
I4YQG7_9RHIZ
I4YS82_9RHIZ
I4YTA5_9RHIZ
I4Z3S7_9RHIZ
I4Z3W6_9RHIZ
I4Z4I7_9RHIZ
I5AS44_EUBCE
I5AUF1_EUBCE
I5AXW9_9DELT
I5B646_9DELT
I8RGH1_9FIRM
I8T8S5_9GAMM
I9C2R9_9SPHN
I9WB77_9SPHN
J2GIQ0_9SPHN
J3A221_9SPHN
J8VQB5_9SPHN
J9E0R6_9BACL
K0CHS4_ALCDB
K0N8K1_DESTT
K0N9H0_DESTT
K0NHV8_DESTT
K0NP59_DESTT
K0NQW8_DESTT
K0PS51_9RHIZ
K0PZX9_9RHIZ
K0Q4P5_9RHIZ
K0Q533_9RHIZ
K0Q540_9RHIZ
K5ZEP3_9PROT
K6DFJ0_9BACI
K6TCU1_9CLOT
K7TDT2_GLUOY
K7TEG5_GLUOY
K8W5S3_9GAMM
K9DD46_9BURK
K9GIQ8_9PROT
L0EA58_THECK
L0EFF6_THECK
L0F4X9_DESDL
L0F5H2_DESDL
L0FB87_DESDL
L0NL78_9RHIZ
L1LRY5_PSEPU
L1LU01_PSEPU
M1KED2_9BURK
M2TJV7_9PROT
M2U168_9PROT
M2U172_9PROT
M4NAD9_9GAMM
M5DM83_9GAMM
M5DN71_9GAMM
M5DP42_9GAMM
M5DTC6_9GAMM
M5DUW0_9GAMM
M5DVT5_9GAMM
M5DW91_9GAMM
M5EWM6_9RHIZ
M5EXB7_9RHIZ
M5QHR8_9PSED
N1MIK5_9SPHN
N1MKS8_9SPHN
N1MQZ4_9SPHN
N1MRH1_9SPHN
N1MSQ3_9SPHN
N1MVE9_9SPHN
N1MWW2_9SPHN
N2AYD7_9CLOT
N2B1V6_9CLOT
N6U0N6_9RHIZ
N6U712_9RHIZ
N6UQC7_9RHIZ
N6UVR2_9RHIZ
N6V838_9RHIZ
N6X187_9RHOO
N9GKZ7_ACIHA
N9GM24_ACIHA
Q0A7R0_ALKEH
Q0A8F2_ALKEH
Q0AUN2_SYNWW
Q0AUV2_SYNWW
Q0FJE6_PELBH
Q0FU41_PELBH
Q0FUB9_PELBH
Q0FXW4_9RHIZ
Q11ZA7_POLSJ
Q13P86_BURXL
Q13SS6_BURXL
Q13TB5_BURXL
Q13XG0_BURXL
Q13ZD6_BURXL
Q13ZV0_BURXL
Q144L9_BURXL
Q1N848_SPHSS
Q1NGZ9_SPHSS
Q1NL08_9DELT
Q1NR14_9DELT
Q1NWC5_9DELT
Q1NXK4_9DELT
Q1QGX9_NITHX
Q1QJN0_NITHX
Q21TY4_RHOFT
Q21UX7_RHOFT
Q24RY6_DESHY
Q2K2I6_RHIEC
Q2K2I8_RHIEC
Q2K8N7_RHIEC
Q2W1Z6_MAGSA
Q2W201_MAGSA
Q2YKH5_BRUA2
Q328A0_SHIDS
Q3IV06_RHOS4
Q3Y235_ENTFC
Q5P8K4_AROAE
Q6LJ23_PHOPR
Q6LKV2_PHOPR
Q6LPL6_PHOPR
Q6LRQ7_PHOPR
Q6LRS5_PHOPR
Q6LSH4_PHOPR
Q79UU3_BRADU
Q7M7A3_PHOLL
Q7MZV8_PHOLL
Q7WXH4_CUPNH
Q877J6_PSEPK
Q877J9_PSEPK
Q877K0_PSEPK
Q877Q0_PSEPK
Q877T3_PSESM
Q87UJ2_PSESM
Q880E7_PSESM
Q88FK3_PSEPK
Q88FW3_PSEPK
Q8KI12_RHIEC
Q8KL41_RHIEC
Q92LC7_RHIME
Q92VN5_RHIME
Q92W25_RHIME
Q92XR2_RHIME
R4KLY5_9FIRM
R4YM45_OLEAN
R4YTR5_OLEAN
R7I3T0_9CLOT
R9B903_9GAMM
R9INB8_9FIRM
R9J3B1_9FIRM
R9J5X1_9FIRM
R9JGB3_9FIRM
R9JJY1_9FIRM
R9JM59_9FIRM
R9JMG5_9FIRM
R9JUQ6_9FIRM
R9JV08_9FIRM
R9JYE7_9FIRM
R9JYW6_9FIRM
R9K062_9FIRM
R9K1F8_9FIRM
R9K2A1_9FIRM
R9K8B6_9FIRM
R9MW70_9FIRM
R9NFR0_9FIRM
S0G4G2_9DELT
S0IUC3_9FIRM
S0J3D8_9FIRM
S0J7E1_9FIRM
S4XZJ3_SORCE
S4Y9G7_SORCE
S6AKM0_PSERE
S9P323_9DELT
T0CCS4_ALIAG
T0H183_9SPHN
T0H915_9SPHN
T0HVW2_9SPHN
T0ICN5_9SPHN
T0IEB0_9SPHN
T0IL84_9SPHN
T0IVW2_9SPHN
T0J1T7_9SPHN
T0QE79_PHOTE
U1ZTV7_9PSED
U3B1B9_9VIBR
U3B4I7_PSEAC
U3BEJ8_PSEAC
U3C9M4_9VIBR
U6EEP9_9EURY
U7G0N9_9RHOB
U7GCA8_9RHOB
U7NKF6_9GAMM
V4J9Z0_9DELT
V4LKE5_9GAMM
V4NFR1_9CAUL
V4NSA7_9CAUL
V5WH82_9SPIO
V6EWH3_9PROT
V6F8Q0_9PROT
V6M0R1_9BACL
V6MIV2_9BACL
V7FAG2_9RHIZ
V7I5K7_9CLOT
V7I604_9CLOT
W0A5F8_9SPHN
W0ACX5_9SPHN
W0H4X6_PSECI
W0H5P3_PSECI
W0L9P3_9GAMM
W0SGF6_9RHOO
W0V2R7_9BURK
W1H250_KLEPN
W1S787_9SPHN
W1SBW5_9SPHN
W3AJ04_9FIRM
W3RQH0_9BRAD
W4HDW1_9RHOB
W4HEZ0_9RHOB
W5YEJ0_KOMXY
W6S128_9CLOT
W6VZF3_9RHIZ
W7X5Z8_9BURK
W8T239_EUBAC
W8X9C4_CASDE
W9H1W9_9PROT
W9SVU2_9PSED
X6DCM1_9RHIZ
X7EBD7_9RHOB
Y4HP_SINFN
Y4JD_SINFN
Y4QI_SINFN
