# Supplementary material for: Widespread evolutionary crosstalk among protein domains in the context of multi-domain proteins
Source: PLoS One. 2018 Aug 31;13(8):e0203085. doi: 10.1371/journal.pone.0203085 (PMC6118372; doi:10.1371/journal.pone.0203085)
Supplement: S1 File — This archive contains a file presenting the list of UniProt identifiers of the URPs sequences included in the multi-domain MSAs for each of the 2,063 studied multi-domain architectures, and files containing the values of MI¯ and nMI¯ for individual domain pairs before and after domain sequence shuffling. (GZ) [file pone.0203085.s001.tar.gz › ./Pfam_family_vectors/PF01624_PF05188_PF05192_PF05190_PF00488_normalized_average_interdomain_MI]

0.296928231054	0.117036463228
0.283891915712	0.119760785994
0.347468689315	0.154017418751
0.205291349048	0.109720101185
0.253548551188	0.0907289610625
0.29546814851	0.110244582686
0.181194718892	0.0789476191153
0.282059965294	0.112215827149
0.171953758022	0.080784086512
0.202217656825	0.100400832862
