# Supplementary material for: Widespread evolutionary crosstalk among protein domains in the context of multi-domain proteins
Source: PLoS One. 2018 Aug 31;13(8):e0203085. doi: 10.1371/journal.pone.0203085 (PMC6118372; doi:10.1371/journal.pone.0203085)
Supplement: S1 File — This archive contains a file presenting the list of UniProt identifiers of the URPs sequences included in the multi-domain MSAs for each of the 2,063 studied multi-domain architectures, and files containing the values of MI¯ and nMI¯ for individual domain pairs before and after domain sequence shuffling. (GZ) [file pone.0203085.s001.tar.gz › ./Pfam_family_vectors/PF10555_PF00953_all_alignment_sequences_UniProt_IDs]

A0A010NQE8_9MICC
A0A010S538_PSEFL
A0A011ALQ1_9ACTN
A0A011N0Y7_9PROT
A0A011NT75_9PROT
A0A011QBC8_9PROT
A0A011REI5_9PROT
A0A011RLX0_9LACT
A0A011TDM5_9RHIZ
A0A013VBB2_9SPHN
A0A014M1Y1_9GAMM
A0A014NP28_9BURK
A0A015P986_9BACL
A0A017HBQ8_9RHOB
A0A017RUF6_9CLOT
A0A017SZH2_9DELT
A0A021VNV3_9CELL
A0A021WXV3_9RHIZ
A0A022KZT4_9MICO
A0A022MGX8_9ACTN
A0A022R168_ERYGU
A0A023BX21_9FLAO
A0A023DBM3_9BACI
A0A023NV80_9GAMM
A0A023X3L0_9ACTN
A0A024FHY3_9FLAO
A0A024HMU1_PSEKB
A0A024K110_9MYCO
A0A024P3U9_9BACI
A0A037ZD15_CLOTT
A0A037ZHQ8_9RHOB
A0A045JQ42_MYCTX
A0A059IJR3_9RHOB
A0A059KNR0_9BURK
A0A059MQ40_9NOCA
A0A059W5L7_STRA9
A0A060BC47_9GAMM
A0A060JNB3_9MICO
A0A060LYS3_9BACI
A0A060NSL2_9BURK
A0A060QK46_9PROT
A0A060R756_9BACT
A0A060UJ49_9PROT
A0A061LZ21_9MICO
A0A061NTP6_9BACL
A0A061PBZ5_9BACL
A0A061QHP5_9PROT
A0A061STD4_9RHOB
A0A062VW24_9MICO
A0A063BBR2_9BURK
A0A066RZE1_9GAMM
A0A066UBR9_9GAMM
A0A066WU60_9FLAO
A0A066Z7N1_9ACTN
A0A068NF71_9ACTO
A0A068NXS8_9BACT
A0A068QY18_9GAMM
A0A068QZ77_9GAMM
A0A068YQK4_9BURK
A0A069DH05_9BACL
A0A069JPV4_9ACTN
A0A069PQC3_9BURK
A0A069RD83_CLOLI
A0A071LXZ2_9ENTR
A0A072SHY6_9ACTN
A0A073CJC1_PLAAG
A0A073IHT2_9RHOB
A0A073J826_9RHOB
A0A073KF18_9BACI
A0A074JV46_9RHOB
A0A074MEW4_ERYLO
A0A074MEX0_9SPHN
A0A074QJS8_9MICO
A0A074TM66_9MICO
A0A074U4H5_9RHOB
A0A074UCG0_9MICO
A0A075JFI5_9MICO
A0A075KD31_9FIRM
A0A075LIR3_9BACI
A0A075ML52_9RICK
A0A075TW28_9CORY
A0A075TZA6_9LACT
A0A076K2R5_9RHOB
A0A076MUN0_AMYME
A0A076NKD7_9CORY
A0A077ARQ5_9RICK
A0A077DFY6_9BURK
A0A077EB58_9FLAO
A0A077F8D6_9PSED
A0A077FHG3_9RICK
A0A077HJH8_9CORY
A0A077J847_9BACI
A0A077JEN6_9CYAN
A0A077LHM2_9PSED
A0A077M6B1_9MICO
A0A077M7L3_9MICO
A0A078KRX7_9GAMM
A0A078L8A5_9CHLA
A0A078M189_9PSED
A0A080KH27_9GAMM
A0A080KHI8_9GAMM
A0A080KPC0_9GAMM
A0A080LSF7_9PROT
A0A080MA74_9PROT
A0A080N4E5_9BIFI
A0A081BA12_9RHIZ
A0A081BGL5_9LACO
A0A081BU00_9BACT
A0A081CRD3_9RHIZ
A0A081ECU1_STRFR
A0A081G3N2_9GAMM
A0A081KED1_9GAMM
A0A081MFR4_9RHIZ
A0A081N633_9GAMM
A0A081NE90_9GAMM
A0A081P956_9BACL
A0A081PHA9_9SPHI
A0A084A4Y7_9GAMM
A0A084H3I8_9BACI
A0A084IP72_9GAMM
A0A084JIR9_9CLOT
A0A084TLR1_9FLAO
A0A084U9Q6_9RHIZ
A0A085BPD8_9FLAO
A0A085BVY5_9RHOB
A0A085EJY1_9FLAO
A0A085F4I5_9RHIZ
A0A085FQS3_9BRAD
A0A085HGN4_9GAMM
A0A085IDE0_9ENTR
A0A085JJJ6_9GAMM
A0A085L1E3_9FLAO
A0A085LFD6_9MICO
A0A085LHY0_9MICO
A0A085TUU1_9RHOB
A0A085VFV3_PSESX
A0A085VZV6_9DELT
A0A086D3K3_9GAMM
A0A086MJQ9_9RHIZ
A0A086PDZ8_SPHHM
A0A086Y197_9RHOB
A0A086Y7L5_9RHOB
A0A086YZR9_9BIFI
A0A087A9L8_9BIFI
A0A087AR69_9BIFI
A0A087B3G1_9BIFI
A0A087BDW8_9BIFI
A0A087BPY9_9BIFI
A0A087CSE0_9BIFI
A0A087DCM9_9BIFI
A0A087DTX9_9BIFI
A0A087EJT1_9BIFI
A0A087LWJ9_9RHIZ
A0A087MGB5_9GAMM
A0A087N538_9BACI
A0A087NHH3_9SPHN
A0A088EXZ8_9SPHI
A0A088QHZ5_9CORY
A0A089IQM8_9BACL
A0A089L4S4_9BACL
A0A089LXX1_9BACL
A0A089PRI0_PLUGE
A0A089UV04_9ENTR
A0A089WSX4_9PSED
A0A089X2B6_STRGA
A0A089Y493_9LACO
A0A089YM20_9PSED
A0A090AJ19_9GAMM
A0A090AJ49_9ENTR
A0A090D2Y7_9CHLA
A0A090EGP0_9RHIZ
A0A090IHD6_9GAMM
A0A090J0F6_9BACI
A0A090KGB2_9BACT
A0A090P2R2_9VIBR
A0A090Q4I0_9FLAO
A0A090QTI6_9GAMM
A0A090RC96_9VIBR
A0A090S8M8_9VIBR
A0A090U058_9VIBR
A0A090VRR1_ESCVU
A0A090VY20_9FLAO
A0A090W4B5_9FLAO
A0A090ZHV5_PAEMA
A0A091AMF8_9HELI
A0A091AWV8_9GAMM
A0A091FBP5_9DELT
A0A094IT63_9GAMM
A0A094IVS4_9GAMM
A0A094J8R3_9GAMM
A0A094JRH5_9BACL
A0A094P8W8_9ACTN
A0A094PA00_9ACTN
A0A094PIZ2_9ACTN
A0A094PQF3_9ACTN
A0A094QEI3_9ACTN
A0A094RPD8_9ACTN
A0A094WGW7_BACAO
A0A095DFR9_9SPHN
A0A095DS18_9RHOB
A0A095SX79_9FLAO
A0A095VI46_9RHIZ
A0A095WSE7_9ACTO
A0A095X6I3_9ACTO
A0A095XDZ6_9FIRM
A0A095XK32_9FIRM
A0A095XK70_9FIRM
A0A095XRY6_9FIRM
A0A095XU94_9GAMM
A0A095Y1V6_9ACTO
A0A095YGS0_9MICC
A0A095YS15_9CORY
A0A095ZH58_9FIRM
A0A095ZR68_9FIRM
A0A096BHC9_9CLOT
A0A097AVL3_9VIBR
A0A097EG40_9SPHN
A0A097IH18_9CORY
A0A097R5X8_HAFAL
A0A098BWF6_9PORP
A0A098EWI1_9BACI
A0A098G5Y9_9GAMM
A0A098GCG5_TATMI
A0A098LLH6_9BACT
A0A098M7U9_9BACL
A0A098RHW7_9GAMM
A0A098S3C9_9BACT
A0A098SUM3_9PSED
A0A098TF32_9RHIZ
A0A099B6W1_9HELI
A0A099CTI1_9GAMM
A0A099G9D1_9RHOB
A0A099LEA6_9GAMM
A0A099S2S5_9CLOT
A0A099T8U0_9RHOB
A0A099TEF9_9HELI
A0A099TS24_9HELI
A0A099TUX1_9HELI
A0A099V4S1_9HELI
A0A099VSI1_9HELI
A0A099VU74_9HELI
A0A099WJN8_9LIST
A0A099WQ72_PORCN
A0A099XN06_9FLAO
A0A0A0B4R1_9CELL
A0A0A0BMJ6_9CELL
A0A0A0BQT8_9CELL
A0A0A0C898_9CELL
A0A0A0D1L5_9PROT
A0A0A0DLB2_9STRE
A0A0A0DUX5_9BURK
A0A0A0DXR9_9SPIO
A0A0A0EDW6_9RHOB
A0A0A0EUR1_9GAMM
A0A0A0F594_9GAMM
A0A0A0J145_9MICO
A0A0A0JNR7_9MICO
A0A0A0LX31_CUCSA
A0A0A0M422_9LACT
A0A0A1B2V7_9GAMM
A0A0A1DP82_NOCSI
A0A0A1FFY3_9BURK
A0A0A1FU22_9MYCO
A0A0A1H892_9BURK
A0A0A1HS04_9PSED
A0A0A1N096_9BACI
A0A0A1S3K9_CLOSO
A0A0A1VKI6_9BURK
A0A0A1YHE1_9PSED
A0A0A2DSP5_9PORP
A0A0A2DVV7_9PORP
A0A0A2E641_9PORP
A0A0A2EJC8_9PORP
A0A0A2FDW7_9PORP
A0A0A2FJK4_9PORP
A0A0A2G4I3_9PORP
A0A0A2LJP4_9FLAO
A0A0A2MKP6_9FLAO
A0A0A2STX6_9GAMM
A0A0A2UDV8_9BACL
A0A0A2V1U1_9BACI
A0A0A2WKS0_9GAMM
A0A0A3AS60_9PAST
A0A0A3HN80_9BACI
A0A0A3IAE1_9BACI
A0A0A3IKK0_9BACI
A0A0A3J544_9BACI
A0A0A3VZ26_9GAMM
A0A0A5FV09_9BACI
A0A0A5GBS6_9BACI
A0A0A5HWK0_9VIBR
A0A0A6D203_9SPHN
A0A0A6NT37_9LACO
A0A0A6Q769_9BURK
A0A0A6UT93_ACTUT
A0A0A6VB02_9BACI
A0A0A6XZ03_9FLAO
A0A0A7EEV6_9GAMM
A0A0A7G036_9CLOT
A0A0A7I7X8_9BIFI
A0A0A7I8L3_9BIFI
A0A0A7LJW3_9BACT
A0A0A7S1U6_9GAMM
A0A0A8B669_9ACTN
A0A0A8EDY1_9COXI
A0A0A8JJA7_BACSX
A0A0A8K4T7_9RHIZ
A0A0A8USQ1_LEGHA
A0A0A8WPF0_9DELT
A0A0B0D9Q3_9BACI
A0A0B0HB03_SOVGS
A0A0B0HVM0_9BACL
A0A0B0IM92_9BACI
A0A0B1QBL4_9RHIZ
A0A0B1YVR1_9BURK
A0A0B1ZCP8_9ACTN
A0A0B1ZHN0_9ACTN
A0A0B1ZHR9_9SPHN
A0A0B2AMZ2_9MICC
A0A0B2BI01_9ACTN
A0A0B2BPU0_9ACTN
A0A0B3C0P2_9PSED
A0A0B3S5R5_9RHOB
A0A0B3W0U8_9FIRM
A0A0B4D115_9RHOB
A0A0B4RCL6_9BACL
A0A0B4S176_9FIRM
A0A0B4X1K5_9RHIZ
A0A0B4XM00_9GAMM
A0A0B4Y219_9PROT
A0A0B5ALD1_9BACL
A0A0B5DIM8_9ACTN
A0A0B5E3G2_9RHOB
A0A0B5F5J1_STRA4
A0A0B5FIV3_9DELT
A0A0B5RNL7_9FLAO
A0A0B6TUL3_9CORY
A0A0B6X4G4_9BACT
A0A0B7HBI3_9FLAO
A0A0B7I6V5_9FLAO
A0A0B7IWG9_9PROT
A0A0B8N170_9NOCA
A0A0B8N5N9_9NOCA
A0A0B8N5T6_9NOCA
A0A0B8NTU3_9VIBR
A0A0B8PYV6_9VIBR
A0A0B8T2J7_9SPHI
A0A0B8XTT6_9SPHI
A0A0B9AU98_BRELN
A0A0C1CTV1_9FLAO
A0A0C1F6C5_9FLAO
A0A0C1FQ51_9SPHI
A0A0C1GAR0_9FLAO
A0A0C1H4Z1_9RHOB
A0A0C1IEG2_9BACT
A0A0C1IF59_9BACT
A0A0C1NNU6_9PSEU
A0A0C1RBW0_9CYAN
A0A0C1RGH4_9ACTN
A0A0C1T1X7_9ACTN
A0A0C1U5K6_9CLOT
A0A0C1U7D9_9ACTN
A0A0C1VKB0_9ACTN
A0A0C1XDA9_9CYAN
A0A0C1XUF6_9CYAN
A0A0C1Y0D2_9ACTN
A0A0C1YFY3_9CYAN
A0A0C1YVP4_9BURK
A0A0C2AR38_9ACTN
A0A0C2HLH7_9DELT
A0A0C2JPD7_9ACTN
A0A0C2KZ60_9CYAN
A0A0C2M1A9_9CYAN
A0A0C2UTM5_9PROT
A0A0C2UXZ3_9BACL
A0A0C2V1R9_9PROT
A0A0C2VFF7_9BACL
A0A0C2YEQ2_BACBA
A0A0C2Z5L8_9PROT
A0A0C2ZEE9_9PROT
A0A0C2ZW49_9HELI
A0A0C3DDI8_9VIBR
A0A0C3NSW6_9PROT
A0A0C3RIU4_9PORP
A0A0C4YDZ4_9BURK
A0A0C5GBR1_9ACTN
A0A0C5J7H7_9RHOO
A0A0C5L2K7_9SPHN
A0A0C5VM38_9GAMM
A0A0C5W7C8_9GAMM
A0A0C5WAC2_9FLAO
A0A0C7NSM4_9THEO
A0A0C7P012_9BACT
A0A0C9N863_SPHPI
A0A0D0GP47_9SPHI
A0A0D0IMS1_9MICO
A0A0D0L7Y0_9NOCA
A0A0D0PMS7_KITGR
A0A0D0QFG4_9RHOB
A0A0D0S7E9_9FIRM
A0A0D0WPB2_9ACTN
A0A0D1A5G8_9LACO
A0A0D1BDN3_9SPHN
A0A0D1EIV9_9RHOB
A0A0D1L239_9MYCO
A0A0D1LUZ9_PSEPU
A0A0D1NH35_BRAEL
A0A0D1WB02_ANEMI
A0A0D2GK04_9DELT
A0A0D2VYP9_9PROT
A0A0D3LCP9_9BACT
A0A0D3V665_9BACL
A0A0D4BX64_9MICC
A0A0D4CLI5_9LACO
A0A0D4DUW6_9ACTN
A0A0D5A7B8_9NOCA
A0A0D5AG59_9NOCA
A0A0D5LTT3_9RHIZ
A0A0D5M4Z6_9GAMM
A0A0D5NM80_9BACL
A0A0D5VFE7_9BURK
A0A0D5YUX4_9FLAO
A0A0D6A3M7_9LACO
A0A0D6AAT6_9CHRO
A0A0D6AZT1_RHOSU
A0A0D6DWL1_9LACT
A0A0D6JLI3_9RHIZ
A0A0D6KG67_9CYAN
A0A0D6MN62_9PROT
A0A0D6MY72_ACEAC
A0A0D6NIP6_9PROT
A0A0D6NRC7_9PROT
A0A0D6PAQ0_9PROT
A0A0D6PBQ2_9PROT
A0A0D6SBQ3_9PSED
A0A0D6T9M8_9RHOB
A0A0D6TNV1_9FLAO
A0A0D6WSG0_9ACTN
A0A0D6YI86_MASLA
A0A0D7KC76_9BURK
A0A0D7QKR1_9MICO
A0A0D7VW90_9FLAO
A0A0D8CNM9_9GAMM
A0A0D8FWL0_9ACTN
A0A0D8HPI9_9ACTN
A0A0D8PT08_9GAMM
A0A0D8ZUY5_9CYAN
A0A0E3U363_9ENTR
A0A0E3UUA3_9FUSO
A0A0E3Y8U0_9ENTR
A0A0E3ZH39_9BACT
A0A0E4CYI1_9BACL
A0A0E4GAP4_9FIRM
A0A0E9M1H2_9BACT
A0A0E9M406_9PROT
A0A0E9MNY7_9SPHN
A0A0E9N565_9BACT
A0A0F0CAV8_9CLOT
A0A0F0CSQ3_9BACT
A0A0F0EIH3_9MICO
A0A0F0GSE0_NOCAE
A0A0F0GXC8_9ACTN
A0A0F0HVW0_9PSEU
A0A0F0K904_9MICO
A0A0F0KTS6_9MICO
A0A0F0L325_9MICO
A0A0F0LV06_9MICO
A0A0F0Y5T4_9ENTR
A0A0F2C7N6_9MICO
A0A0F2G3J6_9ACTN
A0A0F2J255_9BACT
A0A0F2J2F9_9BACT
A0A0F2J7X9_9FIRM
A0A0F2NAK6_9DELT
A0A0F2NJW7_9FIRM
A0A0F2NU33_9FLAO
A0A0F2P2Y8_9GAMM
A0A0F2PDQ5_9FIRM
A0A0F2PMP9_9FIRM
A0A0F2RD44_9RHOB
A0A0F2S1C7_9RHOB
A0A0F2SIW4_9FIRM
A0A0F2TPE5_9ACTN
A0A0F3FWQ8_9LACO
A0A0F3GJK5_9BACT
A0A0F3IFZ0_9GAMM
A0A0F3L1X3_9GAMM
A0A0F3MFQ2_ORITS
A0A0F3MJ93_9RICK
A0A0F3NNP3_9RICK
A0A0F3QXY0_ORITS
A0A0F3RU63_9LACO
A0A0F4J652_9ACTN
A0A0F4JZM7_9ACTN
A0A0F4KFN0_9ACTN
A0A0F4KQF9_9LACO
A0A0F4LUF9_9LACO
A0A0F4P7Z7_PSEO7
A0A0F4PI39_9GAMM
A0A0F4QPR4_9GAMM
A0A0F4QQI1_9GAMM
A0A0F4QUD3_9GAMM
A0A0F4RIM5_9RHOB
A0A0F5ARA4_9GAMM
A0A0F5F2Q7_AVIPA
A0A0F5FM72_9RHIZ
A0A0F5FWK8_9RHIZ
A0A0F5IAC7_9BACI
A0A0F5JW22_9BURK
A0A0F5LCI3_9RHIZ
A0A0F5LRY7_9RHIZ
A0A0F5Q3R2_9RHIZ
A0A0F5Q413_9RHIZ
A0A0F5R1Z8_9BACL
A0A0F5VDN6_9GAMM
A0A0F5VN78_9ACTN
A0A0F5YFM6_9CYAN
A0A0F5ZW71_9GAMM
A0A0F6ACS3_9GAMM
A0A0F6QXF2_9CORY
A0A0F6R2C5_9CORY
A0A0F6RCR3_9GAMM
A0A0F6W4N4_9DELT
A0A0F7CN73_9ACTN
A0A0F7D1Y3_SERFO
A0A0F7KDS0_9PROT
A0A0F7M3L8_9GAMM
A0A0F7N030_9ACTN
A0A0F7PJ45_9RHIZ
A0A0F9XY92_9BACT
A0A0F9Z7D6_9BACT
A0A0F9ZAP3_9BACT
A0A0G0DRW7_9BACT
A0A0G0E802_9BACT
A0A0G0FZQ5_9BACT
A0A0G0JVF1_9BACT
A0A0G0JYJ2_9BACT
A0A0G0K5J1_9BACT
A0A0G0K8R2_9BACT
A0A0G0KHJ5_9BACT
A0A0G0LSS9_9BACT
A0A0G0LYF3_9BACT
A0A0G0N157_9BACT
A0A0G0NZS3_9BACT
A0A0G0PUF1_9BACT
A0A0G0QU14_9BACT
A0A0G0RLN7_9BACT
A0A0G0RPT7_9BACT
A0A0G0RVN0_9BACT
A0A0G0USM9_9BACT
A0A0G0VHV6_9BACT
A0A0G0WWC6_9BACT
A0A0G0XMH8_9BACT
A0A0G0XMP6_9BACT
A0A0G0XUI6_9BACT
A0A0G0YA18_9BACT
A0A0G0Z1J9_9BACT
A0A0G1C7J0_9BACT
A0A0G1DSX2_9BACT
A0A0G1DVN1_9BACT
A0A0G1DXP2_9BACT
A0A0G1EU28_9BACT
A0A0G1EVS2_9BACT
A0A0G1FS88_9BACT
A0A0G1GLQ3_9BACT
A0A0G1HFB5_9BACT
A0A0G1I3V2_9BACT
A0A0G1JYZ3_9BACT
A0A0G1KM98_9BACT
A0A0G1L8Z2_9BACT
A0A0G1LHW1_9BACT
A0A0G1LN60_9BACT
A0A0G1N373_9BACT
A0A0G1NMT5_9BACT
A0A0G1NMX1_9BACT
A0A0G1QSM8_9BACT
A0A0G1QTF7_9BACT
A0A0G1RAT0_9BACT
A0A0G1T4X8_9BACT
A0A0G1T6B5_9BACT
A0A0G1TCE6_9BACT
A0A0G1TEH2_9BACT
A0A0G1ULJ4_9BACT
A0A0G1V394_9BACT
A0A0G1W8E6_9BACT
A0A0G1XDR3_9BACT
A0A0G1Y0K8_9BACT
A0A0G1YME0_9BACT
A0A0G3A3N8_9DELT
A0A0G3AIA3_9ACTN
A0A0G3BEZ6_9BURK
A0A0G3CHE6_9GAMM
A0A0G3EF84_9BACT
A0A0G3ESD5_9BURK
A0A0G3GQW0_9CORY
A0A0G3H3S4_9CORY
A0A0G3HBB6_9CORY
A0A0G3HDL2_9CORY
A0A0G3IST6_9MYCO
A0A0G3M1D9_9FLAO
A0A0G3QCU9_KLUIN
A0A0G3V1B6_9ACTN
A0A0G3WIH2_9BACT
A0A0G3X5U4_9SPHN
A0A0G3XK49_9SPHN
A0A0G9GNY0_LACPN
A0A0G9HBB5_9GAMM
A0A0H0ZUD9_9MICC
A0A0H1A9Q5_9RHIZ
A0A0H1AZ72_9GAMM
A0A0H1R7N9_9RHIZ
A0A0H2KJD8_9MICO
A0A0H2LLA8_PRORE
A0A0H2LMJ1_PRORE
A0A0H2LVE4_VARPD
A0A0H3J4M9_CLOPA
A0A0H4KJZ1_9BACI
A0A0H4L6A0_9RHOB
A0A0H4LTZ0_9LACO
A0A0H4NY37_9BACI
A0A0H4QDM5_9LACO
A0A0H4UUU1_9COXI
A0A0H4VKW1_9BACT
A0A0H5BDW1_BLAVI
A0A0H5CLL7_9PSEU
A0A0I9W328_9MICO
A0A0I9XY01_9MYCO
A0A0J0YNP4_9ACTN
A0A0J1BMI6_9SPHI
A0A0J1D4C7_9BURK
A0A0J1DN95_9FIRM
A0A0J1FAN9_9FIRM
A0A0J1G3I4_9FIRM
A0A0J1JVM5_9GAMM
A0A0J5P8H7_9PAST
A0A0J5QGY3_9RHOB
A0A0J5R325_9BACI
A0A0J6CR31_9BACI
A0A0J6DF07_9CELL
A0A0J6E929_9SYNE
A0A0J6UBV1_9RHIZ
A0A0J6WAK3_9MYCO
A0A0J6ZM12_9FIRM
A0A0J7IXE1_9FLAO
A0A0J7JRP6_9BURK
A0A0J7XWX1_9SPHN
A0A0J7ZAM2_STRVR
A0A0J8GSC8_9GAMM
A0A0J8V9V6_9GAMM
A0A0J8YQV7_9BACT
A0A0J8YW73_9BACT
A0A0J9E5Z0_9RHOB
A0A0K0TX78_9RHIZ
A0A0K0XYG8_9GAMM
A0A0K0Y3U6_9RHOB
A0A0K1F481_9ACTN
A0A0K1FB38_9MICO
A0A0K1JAE6_9RHOO
A0A0K1JKJ0_9MICO
A0A0K1JM48_9MICO
A0A0K1NBZ7_9BURK
A0A0K1R9J5_9CORY
A0A0K1XFT5_9GAMM
A0A0K2BLJ4_9GAMM
A0A0K2D8X8_9RHIZ
A0A0K2E1Q1_PISSA
A0A0K2G7Z7_9BACT
A0A0K2M0K2_9NOST
A0A0K2YIL3_9NOCA
A0A0K2YKK8_9NOCA
A0A0K8J9M6_9FIRM
A0A0K8MAU2_9RICK
A0A0K8P3F6_IDESA
A0A0K9EV90_9ACTO
A0A0K9GEE6_9BACI
A0A0K9GRN7_9BACI
A0A0K9JT45_9BURK
A0A0K9XJ92_9ACTN
A0A0L0BCM1_9MICC
A0A0L0GKV3_9ENTR
A0A0L0KKB9_9ACTN
A0A0L0M206_9BURK
A0A0L0M821_9BURK
A0A0L0MDY6_9BURK
A0A0L0TMR4_9BURK
A0A0L0WEN2_CLOPU
A0A0L1L1L0_9BURK
A0A0L6CXC4_9RHOB
A0A0L6T821_9BURK
A0A0L6U421_9FIRM
A0A0L7T0Q6_9GAMM
A0A0L8QSY2_9ACTN
A0A0M0GQS9_9BACI
A0A0M0IK32_9VIBR
A0A0M0KPK2_9BACI
A0A0M0X7M9_9BACI
A0A0M1JC07_9GAMM
A0A0M2CT17_9MICC
A0A0M2H7K2_9MICO
A0A0M2HNC8_9MICO
A0A0M2J7Q4_9ACTN
A0A0M2KGR2_9GAMM
A0A0M2LQS7_9MICO
A0A0M2LTS1_9SPHN
A0A0M2MIE0_9ACTN
A0A0M2NMS4_9FIRM
A0A0M2PLQ5_9BACI
A0A0M2PVS4_PROHO
A0A0M2REK0_9PROT
A0A0M2RX06_9ACTN
A0A0M2U9G0_9FIRM
A0A0M2VJ09_9GAMM
A0A0M2VLN7_9BACL
A0A0M2WMV7_9BURK
A0A0M2XRR3_9CORY
A0A0M2XTQ5_9SPHI
A0A0M2YZB1_9ACTN
A0A0M2ZAR1_9MYCO
A0A0M3AMR2_9SPHN
A0A0M3BCS2_9RHIZ
A0A0M3C3R6_9SPHI
A0A0M3QDR6_SPHS1
A0A0M3TAQ0_9SPHN
A0A0M3UBP6_9PSEU
A0A0M4G092_9BACI
A0A0M4M633_9RHIZ
A0A0M4N0I1_9ACTN
A0A0M5JU56_9ACTO
A0A0M5KRY4_9GAMM
A0A0M6XPR3_9RHOB
A0A0M6YIH3_9RHOB
A0A0M6ZC86_9RHOB
A0A0M7B7J4_9RHOB
A0A0M8KCZ4_9BACT
A0A0M8SP73_9ACTN
A0A0M8UTH8_9ACTN
A0A0M8VI76_9ACTN
A0A0M8VWK8_9ACTN
A0A0M8X6W1_9ACTN
A0A0M8XJD5_9ACTN
A0A0M8YP05_9PSEU
A0A0M8YRP5_9ACTN
A0A0M9DT28_9BACT
A0A0M9GKD7_9PSED
A0A0M9VLL0_9MICO
A0A0M9YX37_9ACTN
A0A0N0A285_9NOCA
A0A0N0D1V9_9DELT
A0A0N0D9X6_9RHOB
A0A0N0GMZ3_9NEIS
A0A0N0HDJ9_THEVU
A0A0N0I079_9ACTN
A0A0N0I0T8_9ACTN
A0A0N0IAP7_9GAMM
A0A0N0KGM4_9SPHN
A0A0N0LXP8_9SPHN
A0A0N0MXZ7_9ACTN
A0A0N0NA31_9ACTN
A0A0N0RQZ7_9FLAO
A0A0N0S508_9ACTN
A0A0N0SLF5_9ACTN
A0A0N0UV66_9LACO
A0A0N0VMH5_9RHOB
A0A0N1AS37_9SPHN
A0A0N1AX43_9SPHN
A0A0N1B0Z3_9BRAD
A0A0N1B1Y4_9PROT
A0A0N1B4I6_9PROT
A0A0N1BEH5_9SPHN
A0A0N1EMG4_9GAMM
A0A0N1GI03_9ACTN
A0A0N1KY41_9PROT
A0A0N1LN61_9PROT
A0A0N1NJE2_9ACTN
A0A0N7LYX5_9RHOB
A0A0N8GHG3_9BACI
A0A0N8KCU9_9RHOB
A0A0N8KDV8_9RHIZ
A0A0N8KJL8_9GAMM
A0A0N8NT74_9CLOT
A0A0N8P287_9GAMM
A0A0N8PMS0_9GAMM
A0A0N8WA36_9DELT
A0A0N9ICA4_9PSEU
A0A0N9NA14_9ACTN
A0A0N9UN23_SPHMC
A0A0N9VD00_9GAMM
A0A0P0A361_9RHOB
A0A0P0BZH2_9BACT
A0A0P0D4R2_9FLAO
A0A0P0EFX6_9MICO
A0A0P0MAT0_9BURK
A0A0P0MIY2_9BURK
A0A0P0NDE4_9SPHI
A0A0P0S8T4_9PSEU
A0A0P0USC4_9GAMM
A0A0P1BTH7_9CYAN
A0A0P1ES14_9RHOB
A0A0P1FRN5_THAGE
A0A0P1GEX7_9RHOB
A0A0P1H5S9_9RHOB
A0A0P1H5V6_9RHOB
A0A0P1IG93_9RHOB
A0A0P1IMK0_9RHOB
A0A0P1IPP3_9RHOB
A0A0P4UT44_9CYAN
A0A0P6S357_9STRE
A0A0P6VHC9_9RHIZ
A0A0P6XF44_9SPHN
A0A0P7AG30_9FLAO
A0A0P7DX48_9GAMM
A0A0P7GVM2_9MICC
A0A0P7IV29_9RHOB
A0A0P7W6I9_9RHOB
A0A0P7WDH4_9BACT
A0A0P7WWR2_9ALTE
A0A0P7YQB7_9RHOB
A0A0P7YS79_9RHOB
A0A0P7Z6N5_9CYAN
A0A0P8AM87_9BACT
A0A0P8BPP5_9CYAN
A0A0P9EPA5_9BACL
A0A0Q0P3L0_9GAMM
A0A0Q0UKF2_9CORY
A0A0Q1A1F0_9RHOB
A0A0Q1A2X1_9SPHI
A0A0Q1A4M4_9DELT
A0A0Q1BYL5_9FLAO
A0A0Q2MBC5_MYCGO
A0A0Q3EYU7_9RHOB
A0A0Q3KJF4_9BRAD
A0A0Q3SBX4_9BACI
A0A0Q3TL62_9BACI
A0A0Q3W3G5_9BACI
A0A0Q4BA88_9BACE
A0A0Q4BS54_9SPHN
A0A0Q4CTB2_9SPHN
A0A0Q4G3R5_9SPHN
A0A0Q4GAP4_9BURK
A0A0Q4HFA0_9MICO
A0A0Q4JNJ4_9SPHN
A0A0Q4KZ45_9SPHN
A0A0Q4N395_9GAMM
A0A0Q4QHK6_9BACL
A0A0Q4XN70_9RHIZ
A0A0Q4XP99_9RHIZ
A0A0Q4Y1Y0_9BURK
A0A0Q5D1F2_9RHIZ
A0A0Q5DQW3_9BURK
A0A0Q5HAR2_9RHIZ
A0A0Q5HCG1_9BURK
A0A0Q5MKK9_9BURK
A0A0Q5PHJ0_9BURK
A0A0Q5PPC8_9SPHN
A0A0Q5QMQ4_9FLAO
A0A0Q5QUX1_9ACTN
A0A0Q5R6U2_9SPHN
A0A0Q5TKW2_9SPHI
A0A0Q5UP63_9FLAO
A0A0Q5VFQ0_9ACTN
A0A0Q5WHU3_9RHIZ
A0A0Q5Z2K6_9RHIZ
A0A0Q5Z5M1_9BURK
A0A0Q5ZTJ7_9BRAD
A0A0Q6BIX1_9PROT
A0A0Q6BYF7_9RHIZ
A0A0Q6BZ87_9RHIZ
A0A0Q6ESU4_9RHIZ
A0A0Q6FAF4_9RHIZ
A0A0Q6FPV2_9ACTN
A0A0Q6FS84_9RHIZ
A0A0Q6KLT5_9BRAD
A0A0Q6L2S8_9SPHN
A0A0Q6M6D7_9BURK
A0A0Q6MKS4_9RHIZ
A0A0Q6RK78_9MICO
A0A0Q6SI83_9RHIZ
A0A0Q6VB94_9ACTN
A0A0Q6XTJ0_9BURK
A0A0Q6ZF96_9BRAD
A0A0Q7AIS9_9BURK
A0A0Q7C0R7_9ACTN
A0A0Q7D465_9CAUL
A0A0Q7E170_9RHIZ
A0A0Q7I7H1_9RHIZ
A0A0Q7JWD6_9ACTN
A0A0Q7KNQ2_9ACTN
A0A0Q7NR27_9RHIZ
A0A0Q7PEF3_9GAMM
A0A0Q7Q6E7_9ACTN
A0A0Q7SMP3_9BURK
A0A0Q7TF31_9MICO
A0A0Q7TW35_9RHIZ
A0A0Q7UKD1_9MICO
A0A0Q7WWA9_9RHIZ
A0A0Q7Y0B7_9RHIZ
A0A0Q7YUH8_9SPHN
A0A0Q7Z7R1_9ACTN
A0A0Q8ABU8_9RHIZ
A0A0Q8B9K6_9RHIZ
A0A0Q8E9A0_9ACTN
A0A0Q8F811_9GAMM
A0A0Q8LLI9_9MICO
A0A0Q8NKD7_9RHIZ
A0A0Q8PK01_9ACTN
A0A0Q8PZQ9_9ACTN
A0A0Q8VHJ6_9ACTN
A0A0Q8XTJ8_9SPHN
A0A0Q9CBG8_9CELL
A0A0Q9CF62_9CELL
A0A0Q9DQD1_9RHIZ
A0A0Q9ETS2_9GAMM
A0A0Q9HB21_9BRAD
A0A0Q9IH37_9BRAD
A0A0Q9JP01_9MICO
A0A0Q9K0Y0_9BACL
A0A0Q9KBE7_9MICO
A0A0Q9KIE0_9MICO
A0A0Q9LP54_9MICO
A0A0Q9M3X0_9MICC
A0A0Q9M6Z0_9MICO
A0A0Q9N2I5_9BACL
A0A0Q9PDS7_9GAMM
A0A0Q9Q109_9ACTN
A0A0Q9QSX3_9MICC
A0A0Q9RXU5_9ACTN
A0A0Q9S2F7_9ACTN
A0A0Q9SX53_9MICO
A0A0Q9T5C0_9ACTN
A0A0Q9TA90_9ACTN
A0A0Q9TBJ7_9BACL
A0A0Q9Y935_9BACI
A0A0Q9YGQ5_9COXI
A0A0Q9ZI50_9FLAO
A0A0R0CJ63_9GAMM
A0A0R0LLI6_9PROT
A0A0R0MJU9_9BURK
A0A0R1GU80_9LACO
A0A0R1H1W1_9LACO
A0A0R1HSZ4_9LACO
A0A0R1J7W3_9LACO
A0A0R1JQ20_9LACO
A0A0R1KIA3_9LACO
A0A0R1M0G2_9LACO
A0A0R1M1C6_9LACO
A0A0R1M951_9LACO
A0A0R1P0F7_9LACO
A0A0R1QKW5_9LACO
A0A0R1RA54_9LACO
A0A0R1RH94_9LACO
A0A0R1RHP6_9LACO
A0A0R1RX84_9LACO
A0A0R1SEZ2_9LACO
A0A0R1UJG5_9LACO
A0A0R1UXR6_9LACO
A0A0R1V2I7_9LACO
A0A0R1VPA8_9LACO
A0A0R1VXB5_9LACO
A0A0R1W403_9LACO
A0A0R1X3D2_9LACO
A0A0R1XYY2_9LACO
A0A0R1Y4H0_9LACO
A0A0R1YU93_9LACO
A0A0R1ZNN9_9LACO
A0A0R1ZU44_9LACO
A0A0R2A6Y2_9LACO
A0A0R2AP10_9LACO
A0A0R2B7U0_9LACO
A0A0R2B8P1_LACCL
A0A0R2BGD4_9LACO
A0A0R2C8N2_9LACO
A0A0R2CCX1_9LACO
A0A0R2CLA5_9LACO
A0A0R2CRW4_9LACO
A0A0R2D8W5_9LACO
A0A0R2DP62_9LACO
A0A0R2FCP6_9LACO
A0A0R2FLF2_9LACO
A0A0R2GVP2_9LACO
A0A0R2HJ15_9FIRM
A0A0R2IB39_9LACO
A0A0R2IJY9_9LACO
A0A0R2JMD9_9LACO
A0A0R2KHX4_9LACO
A0A0R2L350_9LACO
A0A0R2LCN1_9LACO
A0A0R2LGY7_9LACO
A0A0R2M6W5_9LACO
A0A0R2MZW1_9LACO
A0A0R2NG39_9LACO
A0A0R2PNX3_9MICO
A0A0R2PVW3_9ACTN
A0A0R2Q3R9_9ACTN
A0A0R2Q4M5_9ACTN
A0A0R2QYX9_9ACTN
A0A0R2R0N9_9FLAO
A0A0R2RQL6_9PROT
A0A0R2RWI0_9FLAO
A0A0R2SBD0_9FLAO
A0A0R2SHL6_9ACTN
A0A0R2T136_9GAMM
A0A0R2T6C1_9FLAO
A0A0R2TFV5_9FLAO
A0A0R2TUL5_9RHOB
A0A0R2U103_9ACTN
A0A0R2U4N7_9GAMM
A0A0R2UH45_9GAMM
A0A0R2UYM6_9PROT
A0A0R2VQG4_9SPHI
A0A0R2W8T4_9GAMM
A0A0R2X281_9FLAO
A0A0R2XDV8_9BACT
A0A0R2XJ17_9BACT
A0A0R3JSY2_9CLOT
A0A0R3N4C6_9BRAD
A0A0S1SFX2_9FLAO
A0A0S1SRD3_9BACT
A0A0S1Y8R0_9BORD
A0A0S2DLS6_LYSEN
A0A0S2DW49_9GAMM
A0A0S2ES04_9RHIZ
A0A0S2HYQ2_9BACT
A0A0S2JJE3_9GAMM
A0A0S2JYL0_9GAMM
A0A0S2KFH9_9GAMM
A0A0S2TB08_9GAMM
A0A0S2W254_9FIRM
A0A0S3EYG9_9SPHN
A0A0S3FX20_9FLAO
A0A0S3P859_9NOSO
A0A0S3QU53_9AQUI
A0A0S4KSI9_9BACT
A0A0S4P5H0_9BURK
A0A0S6VPN7_9BACT
A0A0S6WQR2_9SPHN
A0A0S7C0P3_9BACT
A0A0S7WDR3_9BACT
A0A0S7WJ65_9BACT
A0A0S7XC00_9BACT
A0A0S7XYV6_9COXI
A0A0S7YRV4_9DELT
A0A0S7Z3P3_9GAMM
A0A0S7ZGB7_9BACT
A0A0S7ZQ05_9SPIR
A0A0S8A1H9_9GAMM
A0A0S8A499_9BACT
A0A0S8ADP7_9BACT
A0A0S8AXZ1_9PROT
A0A0S8B9D8_9BACT
A0A0S8BSI1_9DELT
A0A0S8CB92_9PROT
A0A0S8DA17_9BACT
A0A0S8DFM1_9BACT
A0A0S8E039_9BACT
A0A0S8EIN5_9CHLR
A0A0S8EZB0_9DELT
A0A0S8FBZ0_9GAMM
A0A0S8FJX7_9GAMM
A0A0S8FVC8_9BACT
A0A0S8GYV1_9BACT
A0A0S8H9G3_9BACT
A0A0S8HGI1_9BACE
A0A0S8IN64_9BACT
A0A0S8IPU6_9BACT
A0A0S8J3Z9_9BACT
A0A0S8J5G5_9BACT
A0A0S8JE20_9BACT
A0A0S8JPI3_9BACE
A0A0S8KF31_9BACT
A0A0S8KWU2_9BACE
A0A0S8L379_9PROT
A0A0S9CH19_9SPHN
A0A0S9D1M0_9MICC
A0A0S9MXU2_9BURK
A0A0S9QA63_9ACTN
A0A0S9R1C5_9ACTN
A0A0T0PWM2_9SPHN
A0A0T1WAL3_9MYCO
A0A0T1WD06_9MYCO
A0A0T1XQQ0_9RHIZ
A0A0T2KTP8_9MICO
A0A0T5P0H8_9RHOB
A0A0T5P5A1_9RHOB
A0A0T5ZLF9_9CHLR
A0A0T6A0K0_9BACT
A0A0T6A1Q5_9BACT
A0A0T6ABP0_9DELT
A0A0T6AJ40_9BACT
A0A0T6LVP8_9ACTN
A0A0T6UXK2_9PSED
A0A0T7BVQ3_9CYAN
A0A0T9L9G1_9GAMM
A0A0T9WX97_SALET
A0A0U0YLA5_9MYCO
A0A0U1ALV2_9MYCO
A0A0U1KV37_9FIRM
A0A0U1NJ46_9RHOB
A0A0U1PZ37_9BURK
A0A0U1QLU5_9BACL
A0A0U2QPT0_9ALTE
A0A0U2TE55_9BURK
A0A0U2VKR3_9BACL
A0A0U2W6H7_9BACL
A0A0U2XVZ7_9BACL
A0A0U3EU91_9STRE
A0A0U3HWP5_9MICC
A0A0U3JXW6_9FLAO
A0A0U3LGV7_9BURK
A0A0U3NEP9_9RHOB
A0A0U3P1C9_9LACT
A0A0U3P2M8_9ACTN
A0A0U3R8G9_9MICC
A0A0U4C1M4_9BACT
A0A0U4GUG9_9MICO
A0A0U4NCX9_9GAMM
A0A0U5E760_9GAMM
A0A0U5JBS1_9CHLA
A0A0V1QST8_9FLAO
A0A0V7ZPX1_9CYAN
A0A0V8HIL0_9BACI
A0A0V8JDQ2_9BACI
A0A0V8JRW7_9BACI
A0A0V8T9L7_9CELL
A0A0W0A9C5_9PROT
A0A0W0R5Q3_9GAMM
A0A0W0S0X8_9GAMM
A0A0W0U006_9GAMM
A0A0W0U5N9_9GAMM
A0A0W0VDH9_9GAMM
A0A0W0VPW8_9GAMM
A0A0W0VRA0_9GAMM
A0A0W0WLJ5_9GAMM
A0A0W0WQD6_9GAMM
A0A0W0WYZ7_9GAMM
A0A0W0XQ63_9GAMM
A0A0W0Y7W6_9GAMM
A0A0W0Z721_LEGSP
A0A0W0Z849_9GAMM
A0A0W0ZZR0_9GAMM
A0A0W1A9C8_9GAMM
A0A0W1ACV6_9GAMM
A0A0W1DWW2_9SPHN
A0A0W1KMM9_9ACTO
A0A0W1NTU0_9ACTN
A0A0W1QGY0_9SPHN
A0A0W1RVE7_9GAMM
A0A0W1SHP1_9GAMM
A0A0W1SRS5_9GAMM
A0A0W7WBW5_9MICO
A0A0W7WEW4_9RHOB
A0A0W7WTX3_9ACTN
A0A0W7YX68_9BURK
A0A0W8EMT8_9BACT
A0A0W8I5N6_9MICO
A0A0W8JEB4_9VIBR
A0A0X1RW70_9BACL
A0A0X1T498_PSEAA
A0A0X1U778_CLOPR
A0A0X3RRF7_9ACTN
A0A0X3TM46_9RHOB
A0A0X3TUH7_9RHOB
A0A0X3U533_9GAMM
A0A0X3UZ10_9ACTN
A0A0X3V476_9ACTN
A0A0X3VBC4_9ACTN
A0A0X3VYU4_9ACTN
A0A0X3XYC2_9ACTN
A0A0X3Y938_9GAMM
A0A0X7BBA8_9FLAO
A0A0X8BU98_9PSED
A0A0X8D2K4_9BACL
A0A0X8F8M8_9LACT
A0A0X8FLT0_9LACT
A0A0X8G221_9FIRM
A0A0X8G843_9FLAO
A0A0X8J9P6_9FLAO
A0A0X8JF49_9ACTO
A0A0X8JNL8_9DELT
A0A0X8JUA7_9FUSO
A0A0X8RNY7_9MICO
A0A0X8WT49_9CYAN
A0A100W1Y7_9MYCO
A0A101D5S5_9GAMM
A0A101DHV4_9DELT
A0A101FMY5_9BACT
A0A101G293_9ACTN
A0A101GDY0_9BACT
A0A101GIC7_9BACT
A0A101GVJ0_9FIRM
A0A101GW29_9FIRM
A0A101I666_9BACT
A0A101JDU2_9ACTN
A0A101NRC9_9ACTN
A0A101P2P2_9ACTN
A0A101R0C1_9ACTN
A0A101T7T4_9ACTN
A0A101V5V2_9ACTN
A0A101VDA7_9FIRM
A0A101VGV3_9SPHN
A0A101VU05_9BACT
A0A101XQC4_9BACL
A0A102CYW3_9BACT
A0A103E4E4_9BURK
A0A106BPQ8_THIDE
A0A108UD05_9GAMM
A0A109B8S4_HYPSL
A0A109BMU6_9BURK
A0A109IPA7_9ACTN
A0A109K515_9BRAD
A0A109LX53_9SPHN
A0A109UKX3_9GAMM
A0A117IWG1_9ACTN
A0A117KAQ7_9ACTN
A0A117KXK7_9FIRM
A0A117KY33_9THEO
A0A117S8G0_9SPHN
A0A117SEE6_9FLAO
A0A117SHA4_9FIRM
A0A120D9F5_9BACT
A0A120HPX6_9GAMM
A0A120I916_9LACT
A0A120II49_9BURK
A0A120LU39_9SPHN
A0A124EG05_9FIRM
A0A124EGM9_9ACTN
A0A124FLW4_9FIRM
A0A124FVQ6_9FIRM
A0A124G0M4_9BACT
A0A124G6C9_9PORP
A0A124GBX0_9BRAD
A0A124I4D6_9ACTN
A0A124JXL5_9SPHN
A0A124JZR4_9SPHN
A0A125RBM6_9EURY
A0A126NUP3_9BRAD
A0A126PAM1_9BACT
A0A126QYB1_9EURY
A0A126RRM9_9SPHN
A0A126T593_9GAMM
A0A126V4M3_9RHOB
A0A126ZCE7_9BURK
A0A127A100_9MICC
A0A127CGH9_9RHIZ
A0A127F3U6_9RHIZ
A0A127F5Y3_9GAMM
A0A127JWG0_9BURK
A0A127MG95_9SPHN
A0A127V6U5_9SPHI
A0A127W155_SPOPS
A0A132BZN7_9RHOB
A0A132HUQ0_9BACT
A0A132MR48_9ACTN
A0A132NE21_BACSC
A0A132PGJ0_9MYCO
A0A132SY50_9MYCO
A0A133SBR0_9FIRM
A0A133XEH5_9RHOO
A0A133XSP2_9BACT
A0A133XUN9_9ACTN
A0A133YSG2_9FIRM
A0A133Z041_9ACTN
A0A133ZC95_9CORY
A0A134CA34_9FIRM
A0A135HUE5_9RHIZ
A0A135I3Q4_9GAMM
A0A135L405_9BACI
A0A135W4V0_9BACL
A0A136A6Q7_9ALTE
A0A136FWL3_9PSED
A0A136H7Q0_9GAMM
A0A136HS41_9GAMM
A0A136HU56_9ALTE
A0A136K1A2_9BACT
A0A136K1V2_9BACT
A0A136KCD0_9BACT
A0A136LG97_9BACT
A0A136LZM0_9BACT
A0A136ML29_9BACT
A0A136N1E7_9BACT
A0A136N2H3_9BACT
A0A136NC72_9BACT
A0A136NJQ8_9BACT
A0A136P5U9_9BACT
A0A136PFF5_9BACT
A0A136PJA3_9ACTN
A0A136Q0J2_9FIRM
A0A136WFK7_9FIRM
A0A138AVW3_9ACTN
A0A139B832_9BIFI
A0A139BWM4_9PROT
A0A139CCD6_9GAMM
A0A139CMW3_9FIRM
A0A139D9S6_9FIRM
A0A139DE86_9ALTE
A0A139DGM2_9ALTE
A0A139NET6_9STRE
A0A139NIE4_9STRE
A0A139NQD0_9STRE
A0A139SIY9_9BACT
A0A139SLV2_9BACT
A0A139SV09_9GAMM
A0A139TTT2_9BACT
A0A139VIL7_MYCPH
A0A139X1H0_9CYAN
A0A140DUW9_9FIRM
A0A140L5V3_9CLOT
A0A142HEG3_9BACT
A0A142HSJ9_9SPHI
A0A142L606_9BACT
A0A142L8J0_9RHOB
A0A142LI22_9PROT
A0A142M5W0_AMIAI
A0A143BAJ1_9DELT
A0A143HA61_9BACL
A0A143HKR1_9GAMM
A0A143PXV5_9BACT
A0A143Q6T7_9NOCA
A0A143YYB0_9LACT
A0A146GCN5_9BACT
A0A147EL87_9SPHN
A0A147EQW6_9MICO
A0A147GTU2_9BURK
A0A147K9B0_9BACI
A0A148NBX0_9GAMM
A0A149VWU9_9PROT
A0A150AIK5_9BACT
A0A150LLZ8_9BACI
A0A150MYZ1_9BACI
A0A150X919_9BACT
A0A150XLS7_9BACT
A0A150Y7B1_9FIRM
A0A150YEL6_9BACI
A0A151AQU5_9CLOT
A0A151B6Y9_9CLOT
A0A151BVG9_9MICO
A0A154BT44_9FIRM
A0A159Z4I7_9RHOB
A0A160FP26_9BURK
A0A160IKV5_9BACI
A0A160JG39_9PROT
A0A160N1X1_9GAMM
A0A161HUC3_9BACI
A0A161HWH4_9MICO
A0A161IS79_9SPHN
A0A161Y296_9BACI
A0A162HYL6_9DELT
A0A162MDP3_9BACL
A0A162RKW3_9BACT
A0A162UQC8_9CLOT
A0A162Z066_9FLAO
A0A163HS70_9MICO
A0A163UE66_9RHOB
A0A163WEA4_9BACT
A0A164BZW3_9MICO
A0A164CGF1_9SYNE
A0A164GI83_9NOCA
A0A164LHX9_9NOCA
A0A164MXK6_9NOCA
A0A165RR54_9SPHN
A0A165UD75_9GAMM
A0A166BB86_9EURY
A0A166BL02_9EURY
A0A166CAJ4_9EURY
A0A166LG87_9GAMM
A0A166RQ85_9RHOB
A0A166SS46_9ACTN
A0A166U4G3_9GAMM
A0A167C3X3_9BACL
A0A167F0F9_9FLAO
A0A167IQC4_9SPHN
A0A167K3H4_9GAMM
A0A167KZ68_9GAMM
A0A167X2Q5_9FLAO
A0A168UMQ0_9CYAN
A0A170X115_9ACTN
A0A170YE07_9PORP
A0A171B9S9_9ACTN
A0A171DVH3_9MICO
A0A171KP75_9BURK
A0A172Q5V0_9STRE
A0A172RYZ4_9ACTN
A0A172TK06_9BACL
A0A172TU38_9BACT
A0A172UDT6_9GAMM
A0A172UMN3_9MYCO
A0A172YE59_9GAMM
A0A172ZJU3_9BACL
A0A176FEC2_9RHOB
A0A176H089_9GAMM
A0A176HTV7_9GAMM
A0A176I0F0_9GAMM
A0A176J208_9BACI
A0A176L8X2_9ACTN
A0A176QAQ9_9MICO
A0A176VAN4_9PSED
A0A177H7H7_9RHOB
A0A177HYC6_9ACTN
A0A177LA42_9BACL
A0A177P5V0_9GAMM
A0A177PE00_9RHIZ
A0A177RB74_9BACT
A0A180ETM5_9BACT
A0A199NYU2_9MICC
A0A1A6C3D7_9GAMM
A0A1B1KL38_SERPL
A0KPX5_AERHH
A0LLY1_SYNFM
A0YHM1_9GAMM
A0YPQ4_LYNSP
A0Z7C8_9GAMM
A0ZB89_NODSP
A1HU54_9FIRM
A1ZHL4_9BACT
A2TZN1_9FLAO
A3J4J2_9FLAO
A3JT19_9RHOB
A3K0H5_9RHOB
A3SH18_ROSNI
A3TZB3_PSEBH
A3UEB1_9RHOB
A3V6M1_9RHOB
A3VHZ2_9RHOB
A3WA66_9SPHN
A3WNF5_9GAMM
A3X7I5_9RHOB
A3XI76_LEEBM
A4A5F7_9GAMM
A4AKL1_9ACTN
A4ATM0_MARSH
A4BFR6_9GAMM
A4BQI9_9GAMM
A4BVY3_9FLAO
A4C8C4_9GAMM
A4CPL2_ROBBH
A4CWV2_SYNPV
A4EJN3_9RHOB
A4F1D1_9RHOB
A5CD81_ORITB
A5G8K3_GEOUR
A5I1T8_CLOBH
A5UK37_METS3
A6D362_9VIBR
A6E7A5_9SPHI
A6ERC0_9BACT
A6FQT3_9RHOB
A6P1Q2_9FIRM
A7BYQ8_9GAMM
A8KZA4_FRASN
A8LAN8_FRASN
A8PLS8_9COXI
A8TR39_9PROT
A9BDR6_PROM4
A9DCD2_HOEPD
A9DJ64_9FLAO
A9E2Y0_9RHOB
B0S0Z2_FINM2
B0VH52_CLOAI
B1B973_CLOBO
B1C3V2_9FIRM
B1C8H0_9FIRM
B1WST3_CYAA5
B1YIT9_EXIS2
B2A2G9_NATTJ
B2KE56_ELUMP
B2UPL5_AKKM8
B2V9N2_SULSY
B4D1Z9_9BACT
B4V3C7_9ACTN
B4VQI4_9CYAN
B4WQA0_SYNS7
B5CPC0_9FIRM
B5GXP4_STRC2
B5I4K9_9ACTN
B5IIV2_9CYAN
B5JR25_9BACT
B5WM74_9BURK
B6B442_9RHOB
B6FYU5_9FIRM
B6GCY9_9ACTN
B6WQP1_9DELT
B7CB17_9FIRM
B7RPB6_9RHOB
B7RSN5_9GAMM
B8CWJ3_HALOH
B8DP82_DESVM
B8HUK9_CYAP4
B8KR54_9GAMM
B9D3A5_CAMRE
B9M169_GEODF
B9NN96_9RHOB
B9R1G0_LABAD
B9XIH0_PEDPL
B9Y7A9_9FIRM
C0AWG3_9GAMM
C0BG82_FLABM
C0BKN4_9BACT
C0BY51_9FIRM
C0D341_9FIRM
C0DTC7_EIKCO
C0EHB0_9FIRM
C0GFU0_9FIRM
C0QQ82_PERMH
C0VZA9_9ACTO
C0W7F8_9ACTO
C0XS03_9CORY
C0ZGA8_BREBN
C1A0X8_RHOE4
C1A222_RHOE4
C1DWH0_SULAA
C2BIC6_9FIRM
C2CNI1_CORST
C2D1W9_LACBR
C2ERV2_9LACO
C2GKK7_9CORY
C2L186_9FIRM
C2WB48_BACCE
C2X1X3_BACCE
C3JAN0_POREA
C3WFS3_FUSMR
C3XBP9_OXAFO
C4F7X8_9ACTN
C4FE38_9BIFI
C4GAB0_9FIRM
C4IL40_CLOBU
C4K739_HAMD5
C4KCS6_THASP
C4L5U3_EXISA
C4SDV9_YERMO
C5AAD4_BURGB
C5ATZ0_METEA
C5ETJ5_9FIRM
C5T636_ACIDE
C5WD45_9ENTR
C6D557_PAESJ
C6HX56_9BACT
C6J3A4_9BACL
C6JI04_FUSVA
C6LH05_9FIRM
C6Q0P7_9CLOT
C6RGT5_9PROT
C6WDE5_ACTMD
C6WYJ0_METML
C6X389_FLAB3
C6X985_METGS
C6Y480_PEDHD
C7D8P7_9RHOB
C7GZI5_9FIRM
C7HUS1_9FIRM
C7JCJ2_ACEP3
C7LST6_DESBD
C7LZM1_ACIFD
C7M4M3_CAPOD
C7MBF3_BRAFD
C7MP08_CRYCD
C7MV96_SACVD
C7N4U4_SLAHD
C7NDG0_LEPBD
C7PRD7_CHIPD
C7Q8N2_CATAD
C7QBK3_CATAD
C7R3J1_JONDD
C7RDG6_ANAPD
C7RLM9_ACCPU
C7XTD0_9LACO
C8ND40_9GAMM
C8NFI4_9LACT
C8PDJ0_9LACO
C8PLR6_9PROT
C8S469_9RHOB
C8W470_DESAS
C8W9X5_ATOPD
C8WJ20_EGGLE
C8WW31_ALIAD
C8X0T8_DESRD
C9KQQ4_9FIRM
C9LSA3_SELS3
C9N1X3_9FUSO
C9P2E1_VIBME
C9R2Z4_AGGAD
C9R8N3_AMMDK
C9YVC4_STRSW
C9Z1P1_STRSW
D0CW40_RUELI
D0D5J8_9RHOB
D0GII7_9FUSO
D0J7D1_COMT2
D0KXY1_HALNC
D0LAT5_GORB4
D0MGL2_RHOM4
D0WQW0_9ACTO
D0YW91_PHODD
D1A7U9_THECD
D1AJY5_SEBTE
D1AW48_STRM9
D1B9Z9_THEAS
D1BIM1_SANKS
D1C0C3_XYLCX
D1CCK3_THET1
D1NSW9_9BIFI
D1VUD2_9FIRM
D2B834_STRRD
D2PZM5_KRIFD
D2Q0F7_KRIFD
D2RKR3_ACIFV
D2SA55_GEOOG
D2TGE4_CITRI
D3CZW7_9ACTN
D3E2Y1_METRM
D3E570_GEOS4
D3EN30_ATETH
D3F2C4_CONWI
D3FTD9_BACPE
D3HL71_LEGLN
D3LWP1_9FIRM
D3PBV2_DEFDS
D3PTH5_MEIRD
D3PZX9_STANL
D3Q9T7_STANL
D3RVH2_ALLVD
D3SD95_THISK
D3UG07_HELM1
D3V4L8_XENBS
D3V8S7_XENNA
D4BRS0_BIFBR
D4CLN9_9FIRM
D4DX66_SEROD
D4GJS3_PANAM
D4H2U3_DENA2
D4HZZ7_ERWAC
D4IM05_9BACT
D4J2E1_BUTFI
D4JCS3_9FIRM
D4JS23_9FIRM
D4KD63_9FIRM
D4KWR0_9FIRM
D4LK74_9FIRM
D4LQV0_9FIRM
D4M4W0_9FIRM
D4MZF5_ANAHA
D4S4Z5_9FIRM
D4TR15_9CYAN
D4W6R0_9FIRM
D4X7J5_9BURK
D4YIS7_9LACT
D4YKI9_9MICO
D4YRY1_9LACO
D4Z4U8_SPHJU
D4ZZQ0_ARTPN
D5ATC1_RHOCB
D5BLJ1_ZUNPS
D5BPS8_PUNMI
D5BW23_NITHN
D5CP26_SIDLE
D5DQX3_BACMQ
D5EEG7_AMICL
D5EI41_CORAD
D5H2N7_LACCS
D5MI57_9BACT
D5P6X2_9MYCO
D5QGP0_KOMHA
D5RNT3_9PROT
D5UDT3_CELFN
D5USH8_TSUPD
D5V6K5_ARCNC
D5V8Z1_MORCB
D5WQF1_KYRT2
D5X4H2_THIK1
D5X9A4_THEPJ
D6A9J2_9ACTN
D6DDR2_CLOSC
D6E9N1_9ACTN
D6KB63_9ACTN
D6M2E7_STRSH
D6S4D4_9LACO
D6SUH8_9DELT
D6X8Y6_STRPR
D6XTM5_BACIE
D6YRP6_WADCW
D6ZC51_SEGRD
D6ZGZ0_MOBCV
D7A7W5_STAND
D7B0D1_NOCDD
D7BFK7_MEISD
D7BNA6_ARCHD
D7CLI7_SYNLT
D7CY83_TRURR
D7E136_NOSA0
D7GEU0_PROFC
D7JD10_9BACT
D7N5L5_9FIRM
D7VTY1_9SPHI
D7WEM0_9CORY
D8FBI6_9DELT
D8FW48_9CYAN
D8IH93_LACFC
D8IW61_HERSS
D8MGF4_LEUGG
D8MN41_ERWBE
D8PBB6_9BACT
D8SF52_SELML
D8SRQ9_SELML
D9QBD8_CORP2
D9QVM4_ACEAZ
D9R4G1_CLOSW
D9SJM6_GALCS
D9SKK1_CLOC7
D9T1Z8_MICAI
D9T683_MICAI
D9V339_9ACTN
D9VS16_9ACTN
D9W976_9ACTN
D9X268_STRVT
D9XP16_9ACTN
E0DG31_9CORY
E0E3L2_9FIRM
E0I3F3_9BACL
E0NEC8_PEDAC
E0QQZ7_9ACTO
E0RWS4_BUTPB
E0SG78_DICD3
E0TDS8_PARBH
E0UCT2_CYAP2
E0WRZ1_9ENTR
E1L1N0_9ACTN
E1M8X7_9STRE
E1QMA1_DESB2
E1QVQ8_OLSUV
E1R5R0_SPISS
E1SD88_PANVC
E1SMK2_FERBD
E1TA31_BURSG
E1V9K8_HALED
E1VHG0_9GAMM
E1VXE4_GLUAR
E1X247_HALMS
E2CKE7_9RHOB
E2S967_9ACTN
E2ZDD8_9FIRM
E3BQ98_9VIBR
E3C7P0_9LACO
E3D909_GARV3
E3DQH4_HALPG
E3EZK3_KETVY
E3FGZ2_STIAD
E3GE16_EUBLK
E3H9U9_ILYPC
E3I243_RHOVT
E3J0C7_FRASU
E3PT14_CLOSD
E4N9R8_KITSK
E4PP13_MARAH
E4RIG2_HALHG
E4T4K4_PALPW
E4TKY7_MARTH
E5ALG3_PARRH
E5BHM5_9FUSO
E5Y4J2_BILWA
E6JZB5_PARDN
E6KPT2_9ACTO
E6LCJ6_9ENTE
E6MGC9_9FIRM
E6S8A9_INTC7
E6SIY6_THEM7
E6TTT2_BACCJ
E6VXF7_DESAO
E6W055_DESIS
E6W954_PANSA
E6WQP5_PSEUU
E6X5W4_CELAD
E7ABZ5_HELFC
E7GS90_CLOSY
E7N6M5_9ACTO
E7RYP9_9BURK
E8JFX0_9ACTO
E8LFK1_9FIRM
E8LKV2_9GAMM
E8MYM5_ANATU
E8N850_MICTS
E8RD68_DESPD
E8RRY0_ASTEC
E8TF51_MESCW
E8UEG1_TAYEM
E8V7P9_TERSS
E8WX98_GRATM
E9CPG2_9GAMM
E9T6K6_RHOHA
F0H0W3_9FIRM
F0IFC2_9FLAO
F0JF48_DESDE
F0LWA8_VIBFN
F0RDT0_CELLC
F0SCX8_PSESL
F0SPA5_RUBBR
F0TCN8_METLA
F0Z3W4_9CLOT
F1T470_9ACTN
F1VUB5_9BURK
F1ZD55_9SPHN
F2A259_RHIET
F2BYE2_9FIRM
F2F704_SOLSS
F2I5T4_AERUA
F2IAP2_FLUTR
F2J1J0_POLGS
F2JSA3_CELLD
F2JVX1_MARM1
F2L7I4_BURGS
F2NBR3_CORGP
F2NG73_DESAR
F2RI46_STRVP
F3AM69_9FIRM
F3B834_9FIRM
F3KED1_9GAMM
F3KQ65_9BURK
F3L1N8_9GAMM
F3LHA1_9GAMM
F3NRF3_9ACTN
F3SE84_9PROT
F3Y9Q7_MELPT
F3YWX3_DESAF
F3ZJ83_9ACTN
F4AWC1_DOKS4
F4CEF7_SPHS2
F4CL74_PSEUX
F4FHR6_VERMA
F4G535_ALIDK
F4GTU0_PUSST
F4H7R1_CELFA
F4HCG3_GALAU
F4KSU7_HALH1
F4QHE1_9CAUL
F4XD97_9FIRM
F4XK21_9CYAN
F5IWR5_9PORP
F5L8Z7_9BACI
F5LD16_9BACL
F5R764_METUF
F5SD47_9BACL
F5SFI2_9BACL
F5SVD7_9GAMM
F5XRS9_MICPN
F5XZM2_RAMTT
F5Y8X8_TREAZ
F5YGK5_TREPZ
F5Z1R4_MYCSD
F5ZBR3_ALTNA
F6AE18_PSEF1
F6B3E9_DESCC
F6CB99_LACKZ
F6CXT4_MARPP
F6D449_METPW
F6DKD8_DESRL
F6EFG3_HOYSD
F6EXN9_SPHCR
F6FSI9_ISOV2
F6GD90_LACS5
F6IJ56_9SPHN
F7KQZ8_9FIRM
F7NMY9_9FIRM
F7NZM5_9GAMM
F7PVI4_9BACT
F7QQW9_9BRAD
F7RZI8_9GAMM
F7T1X6_9BURK
F7V050_EEGSY
F7VCV2_9PROT
F7XVN8_MIDMI
F7XXN8_MOREP
F7YLS2_VIBA7
F7YW86_9THEM
F7ZZ82_CELGA
F8AAP5_THEID
F8AYC0_FRADG
F8C5Q2_THEGP
F8E008_CORRG
F8E9K0_FLESM
F8IAW3_SULAT
F8J8J3_HYPSM
F8KU11_HELBC
F8KYA1_PARAV
F8L9R3_SIMNZ
F8WWB3_9PORP
F9DPK1_9BACL
F9EFY9_9ACTO
F9EKC2_FUSNU
F9HIW3_9STRE
F9MN04_9FIRM
F9MX19_9FIRM
F9PHG5_9ACTO
F9PZE6_9STRE
F9QAG1_9PAST
F9RHB2_VIBSN
F9T622_9VIBR
F9U8G1_9GAMM
F9VCM1_LACGL
F9YUK1_CAPCC
F9Z306_ODOSD
F9ZQW5_ACICS
F9ZZQ2_METMM
G0AF41_COLFT
G0G3M2_AMYMS
G0GCA9_SPITZ
G0HEC3_CORVD
G0IZX1_CYCMS
G0L212_ZOBGA
G0VPK9_MEGEL
G1UNK8_9DELT
G1WGY2_9ACTN
G2E026_9GAMM
G2EDZ7_9FLAO
G2FET6_9GAMM
G2FVK4_9FIRM
G2G9B8_9ACTN
G2GZG1_9ENTR
G2IM10_9SPHN
G2J914_9BURK
G2KMB8_MICAA
G2LFK2_CHLTF
G2NBQ1_STREK
G2P6L4_STRVO
G2PL22_MURRD
G2SX36_ROSHA
G2TJX3_BACCO
G2Z648_FLABF
G3IUA4_9GAMM
G4CI27_9NEIS
G4E187_9GAMM
G4KY04_OSCVS
G4L6A8_TETHN
G4MC57_9BURK
G4QME4_GLANF
G4SWN6_META2
G5F5J5_9ACTN
G5H5X3_9BACT
G5IE80_9CLOT
G5K4D3_9STRE
G5KCN7_9STRE
G5LIU6_SALET
G5ZZ37_9PROT
G6E9Y0_9SPHN
G6ERZ4_STRTR
G6EZU3_9PROT
G6FQU7_9CYAN
G6LRX1_STREE
G6XIK8_9PROT
G6YGL4_9RHIZ
G7CMG7_MYCT3
G7GPM2_9ACTN
G7H2U3_9ACTN
G7LWU1_9GAMM
G7M2T1_9CLOT
G7Q4S7_9DELT
G7VA08_THELD
G7WHD3_DESOD
G7Z1Z2_AZOL4
G8AFM1_AZOBR
G8LS37_9FLAO
G8M885_9BURK
G8P219_GRAMM
G8PCU2_PEDCP
G8PUR6_PSEUV
G8QMT0_DECSP
G8R0R0_OWEHD
G8RNZ9_MYCRN
G8SB87_ACTS5
G8UKF9_TANFA
G8WRJ8_STREN
G8X6M5_FLACA
G9ET85_9GAMM
G9PCX6_9ACTO
G9WGZ4_9LACT
G9WLA7_9FIRM
G9YI49_9FIRM
G9YXF0_9FIRM
G9ZIA3_9GAMM
G9ZKZ6_9LACO
H0A513_9PROT
H0E559_9ACTN
H0HTI3_9RHIZ
H0JH72_9PSED
H0PSX1_9RHOO
H0R2N6_9ACTN
H0TR42_9BRAD
H1CZ43_9FIRM
H1D6D7_9FUSO
H1FW78_SULGG
H1G0R9_9GAMM
H1HSU8_9FIRM
H1LCH1_9LACO
H1PK72_9FIRM
H1XY46_9BACT
H1Y1Y0_9SPHI
H1Z4U5_MYROD
H2BY71_9FLAO
H2CDU4_9LEPT
H2G1M4_OCESG
H2IR33_RAHAC
H2JWT6_STRHJ
H3NDW5_9LACT
H3NNL0_9FIRM
H3NY71_9GAMM
H3SC37_9BACL
H4FBU1_9RHIZ
H4GL77_9LACO
H5TDL1_9ALTE
H5U036_9ACTN
H5UQG7_9MICO
H5V001_ESCHE
H5VFM5_HELBI
H5WP09_9BURK
H5WZX7_9PSEU
H5XYJ2_9FIRM
H6L2F8_SAPGL
H6LCG5_ACEWD
H6MSN0_GORPV
H6NG79_9BACL
H6RD13_NOCCG
H6RTR3_BLASD
H6SNF8_RHOPH
H7FQX4_9FLAO
H8E2L4_9MICO
H8FMQ8_PHAMO
H8KRY5_SOLCM
H8L3Q4_FRAAD
H8MMB5_CORCM
H8XQ12_FLAIG
H9UKX5_SPIAZ
I0ALQ5_IGNAJ
I0GMY8_SELRL
I0H154_ACTM4
I0HMQ5_RUBGI
I0I9B5_CALAS
I0IQC0_LEPFC
I0JM52_HALH3
I0L8V1_9ACTN
I0QYX8_9GAMM
I0S211_MYCXE
I0WKM3_9FLAO
I0XWT5_9LEPT
I1AQH5_9RHOB
I1DUI6_9GAMM
I2BCS8_SHIBC
I2JGJ0_9GAMM
I2K5X6_9PROT
I2MWU8_9ACTN
I3BX13_9GAMM
I3C5Y5_9FLAO
I3CDG2_9GAMM
I3D7U8_9PAST
I3D8Z6_HAEPH
I3DZ14_BACMT
I3I4N1_9GAMM
I3TVR6_TISMK
I3UEZ2_ADVKW
I3VVM8_THESW
I3WGW3_BIFBI
I3YBA1_THIV6
I3YWI4_AEQSU
I3ZK93_TERRK
I3ZYJ8_ORNRL
I4AMJ5_FLELS
I4BW63_ANAMD
I4CCN5_DESTA
I4DA17_DESAJ
I4N9A0_9PSED
I4VVF7_9GAMM
I4VXK6_9GAMM
I4WPR9_9GAMM
I4YVG5_9RHIZ
I5AVC1_EUBCE
I5B3S7_9DELT
I5BQZ4_9RHIZ
I6SUM0_ENTHA
I6X017_PROPF
I6Z340_MELRP
I7EKE0_PHAIB
I7GST6_9HELI
I7J030_9LACO
I7JU24_9LACO
I7K772_9CLOT
I7KIK9_9CORY
I7ZBB8_9GAMM
I8AH46_9BACI
I8RF87_9FIRM
I8UAG9_9ALTE
I9L5T9_9SPHN
I9W268_9RALS
J0KBB3_9BURK
J0N7Q3_9CLOT
J0NHY2_9ACTO
J0VE13_STREE
J0X1K4_9BIFI
J0ZL03_9RHIZ
J1FMQ6_9BACT
J1ZSH1_9ACTN
J2GHF7_9SPHN
J2KX33_9RHIZ
J2LHS7_9BURK
J2LX15_KLEPN
J2WF21_9SPHN
J2Z764_9LACO
J3CJ02_9BURK
J3D9K4_9BURK
J3HSE5_9RHIZ
J3YRN8_9ENTR
J3YTB9_9ENTR
J4SPZ3_PASMD
J4W0S2_9FIRM
J5GGK6_9FIRM
J5HIJ7_9PAST
J5KNG2_9GAMM
J5UP06_9FIRM
J6GXG6_9PORP
J6IIW7_9ACTN
J7J313_DESMD
J7LD26_NOCAA
J7QF70_METSZ
J9E4A9_9BACL
J9R4Q4_RIEAN
J9S5K7_9ACTN
J9W468_LACBU
J9Z279_9PROT
J9Z9A4_LEPFM
K0AYH1_CLOA9
K0C3Z6_CYCSP
K0D3X4_ALTMS
K0ELE8_9NOCA
K0F485_9NOCA
K0HXE2_9BURK
K0J4N9_AMPXN
K0K9F8_SACES
K0NEC0_DESTT
K0PZK6_9RHIZ
K0UVU0_MYCVA
K0YJM6_9ACTN
K0YPU4_9ACTO
K0YW52_9ACTO
K1KY69_9BACT
K1M1Z5_9FLAO
K2G9T9_9BACI
K2HFR6_9RHOB
K2JLP3_9GAMM
K2JNE5_9PROT
K2K758_9RHOB
K2KF26_9GAMM
K2MF96_9RHIZ
K2PQR7_9RHIZ
K2PWT8_9FLAO
K2QW25_9RHIZ
K4IWH0_PSYTT
K4J084_BIFAP
K4L3D7_SIMAS
K4RCW3_9ACTN
K4ZN18_PAEAL
K5BEX5_MYCHD
K5YZE0_9PROT
K6BXL9_BACAZ
K6DE48_9BACI
K6GH29_9GAMM
K6TAH7_9CLOT
K6UKL4_9MICO
K6V310_9ACTN
K6WW59_9MICO
K6X4M7_9ALTE
K6XLA3_9ALTE
K7AEH8_9ALTE
K7RMB8_PROA4
K7SKP1_GLUOY
K7W0B1_9NOST
K8DZX4_9FIRM
K8EFS5_CARML
K8GIS6_9CYAN
K8W392_PRORE
K8W5S1_9GAMM
K8WYF7_9GAMM
K8Z8I8_9ENTE
K9AF40_9MICO
K9EEY3_9LACT
K9EFM7_9ACTO
K9GYY0_9PROT
K9P978_CYAGP
K9PFJ5_9CYAN
K9Q1E5_9CYAN
K9Q9T0_9NOSO
K9QWQ1_NOSS7
K9R837_9CYAN
K9S4D8_9CYAN
K9SL76_9CYAN
K9T1D8_9CYAN
K9TCN4_9CYAN
K9U405_9CYAN
K9UBL3_9CYAN
K9VAW9_9CYAN
K9VH05_9CYAN
K9VVS5_9CYAN
K9WHP8_9CYAN
K9X4G1_9NOST
K9XAH8_9CHRO
K9XRP2_STAC7
K9Y6L3_HALP7
K9YJY7_CYASC
K9Z1K6_CYAAP
K9ZFF0_ANACC
L0DYX1_THIND
L0EFH4_THECK
L0EWF3_LIBCB
L0FC38_DESDL
L0GYE7_9GAMM
L0IZT9_9MYCO
L0K8U4_HALHC
L0MAV9_SERMA
L0NG68_9RHIZ
L0WDM4_9GAMM
L1KV86_9ACTN
L1L1N1_9ACTN
L1M4V8_PSEPU
L1MEU0_9CORY
L1PAH1_9FLAO
L1QH06_9CLOT
L2F7N5_9GAMM
L7FGL4_9ACTN
L7L743_9ACTN
L7LGL2_9ACTN
L7WAL6_NONDD
L8D416_9GAMM
L8EEW3_STRRM
L8JC18_9GAMM
L8JW69_9BACT
L8LVK1_9CHRO
L8M274_9CYAN
L8MW24_9CYAN
L8XZX4_9GAMM
L9UBT6_9GAMM
M0QQ29_9ACTN
M0TY09_MUSAM
M1F6X5_9ALTE
M1L2Z3_9PROT
M1MBU3_9PROT
M1MJ93_9CLOT
M1NKA3_DESSD
M1NTU6_9CORY
M1WSD6_DESPC
M1WT91_9NOST
M1YZ39_9FIRM
M1Z5T2_9FIRM
M1Z8L0_NITG3
M2U2C8_9PROT
M2YD42_9MICC
M3BCJ4_STRMB
M3FDM4_LEPBO
M3GA40_9LEPT
M3UH34_9ACTN
M4NHF8_9GAMM
M4R7T9_BIBTR
M4RQR7_9BIFI
M4U2L5_9GAMM
M4WSD3_PSEDE
M5A0H2_9ACTN
M5DPZ5_9GAMM
M5ESA0_9RHIZ
M5QJH7_9PSED
M7AST9_9ACTN
M7MH57_9FLAO
M7N8F5_9MICC
M7N8J7_9BACT
M7NK58_9BACL
M8DLZ7_9BACL
M9LAY5_PAEPP
M9R984_9RHOB
M9WTS8_MANHA
MRAY_ACAM1
MRAY_ACIAC
MRAY_ACIC1
MRAY_ACIC5
MRAY_ACIF2
MRAY_ACISJ
MRAY_ACTP2
MRAY_ACTSZ
MRAY_AGRFC
MRAY_AGRRK
MRAY_AGRVS
MRAY_ALCBS
MRAY_ALKEH
MRAY_AMOA5
MRAY_ANADE
MRAY_ANADF
MRAY_ANAMF
MRAY_ANOFW
MRAY_AQUAE
MRAY_ARCB4
MRAY_AROAE
MRAY_AZOC5
MRAY_AZOPC
MRAY_AZOSB
MRAY_AZOVD
MRAY_BACAN
MRAY_BACCN
MRAY_BACCR
MRAY_BACHD
MRAY_BACLD
MRAY_BACP2
MRAY_BACSK
MRAY_BACSU
MRAY_BARBK
MRAY_BEII9
MRAY_BEUC1
MRAY_BIFA0
MRAY_BIFAA
MRAY_BIFLO
MRAY_BLOFL
MRAY_BORBU
MRAY_BRADU
MRAY_BRASO
MRAY_BRUA2
MRAY_BUCAI
MRAY_BUCBP
MRAY_BURCJ
MRAY_BURPS
MRAY_BURXL
MRAY_CALS4
MRAY_CALS8
MRAY_CAMC1
MRAY_CAMC5
MRAY_CAMFF
MRAY_CAMHC
MRAY_CAMJE
MRAY_CAMLR
MRAY_CARHZ
MRAY_CELJU
MRAY_CHESB
MRAY_CHRSD
MRAY_CITK8
MRAY_CLOAB
MRAY_CLOB8
MRAY_CLOBB
MRAY_CLOK5
MRAY_CLONN
MRAY_CLOTE
MRAY_COLP3
MRAY_CORA7
MRAY_CORDI
MRAY_COREF
MRAY_CORGL
MRAY_CORJK
MRAY_CORK4
MRAY_CORU7
MRAY_COXBU
MRAY_CROS8
MRAY_CUPMC
MRAY_CUPNH
MRAY_CYAP7
MRAY_CYAP8
MRAY_CYTH3
MRAY_DECAR
MRAY_DELAS
MRAY_DESAA
MRAY_DESAD
MRAY_DESAG
MRAY_DESAH
MRAY_DESDA
MRAY_DESHY
MRAY_DESOH
MRAY_DESPS
MRAY_DESRM
MRAY_DESVH
MRAY_DICNV
MRAY_DINSH
MRAY_ECOLI
MRAY_EDWI9
MRAY_ENT38
MRAY_ENTFA
MRAY_ERYLH
MRAY_FLAJ1
MRAY_FLAPJ
MRAY_FRAAA
MRAY_FRASC
MRAY_FRATT
MRAY_FUSNN
MRAY_GEOBB
MRAY_GEOKA
MRAY_GEOLS
MRAY_GEOMG
MRAY_GEOSL
MRAY_GLOVI
MRAY_GLUDA
MRAY_GLUOX
MRAY_GRABC
MRAY_GRAFK
MRAY_HAEDU
MRAY_HAEIN
MRAY_HAEPS
MRAY_HAHCH
MRAY_HALHL
MRAY_HELHP
MRAY_HELMI
MRAY_HELPY
MRAY_HERAR
MRAY_HISS2
MRAY_IDILO
MRAY_JANSC
MRAY_KINRD
MRAY_KLEP7
MRAY_KOCRD
MRAY_KORVE
MRAY_LACAC
MRAY_LACBA
MRAY_LACC3
MRAY_LACDA
MRAY_LACH4
MRAY_LACJO
MRAY_LACLA
MRAY_LACPL
MRAY_LACRD
MRAY_LACSS
MRAY_LAWIP
MRAY_LEGPH
MRAY_LEPBP
MRAY_LEPCP
MRAY_LEPIN
MRAY_LEUCK
MRAY_LEUMM
MRAY_MAGMM
MRAY_MANSM
MRAY_MARHV
MRAY_MARMM
MRAY_MARMS
MRAY_METCA
MRAY_METFK
MRAY_METI4
MRAY_METNO
MRAY_METPP
MRAY_METRJ
MRAY_METS4
MRAY_METSB
MRAY_MICAN
MRAY_MICLC
MRAY_MOOTA
MRAY_MYCA9
MRAY_MYCLE
MRAY_MYCMM
MRAY_MYCPA
MRAY_MYCS2
MRAY_MYCSK
MRAY_MYCTU
MRAY_MYCVP
MRAY_MYXXD
MRAY_NITEC
MRAY_NITEU
MRAY_NITHX
MRAY_NITMU
MRAY_NITOC
MRAY_NITSB
MRAY_NITWN
MRAY_NOCFA
MRAY_NOCSJ
MRAY_NOSP7
MRAY_NOSS1
MRAY_NOVAD
MRAY_OCHA4
MRAY_OENOB
MRAY_OLICO
MRAY_OPITP
MRAY_PARD8
MRAY_PARDP
MRAY_PARP8
MRAY_PARUW
MRAY_PASMU
MRAY_PECAS
MRAY_PELCD
MRAY_PELPD
MRAY_PELTS
MRAY_PELUB
MRAY_PEPD6
MRAY_PHEZH
MRAY_PHOLL
MRAY_PHOPR
MRAY_POLNA
MRAY_POLNS
MRAY_POLSJ
MRAY_POLSQ
MRAY_PORGI
MRAY_PROAC
MRAY_PROMA
MRAY_PROMH
MRAY_PROMM
MRAY_PROMP
MRAY_PROMT
MRAY_PSEA6
MRAY_PSEAE
MRAY_PSEF5
MRAY_PSEFS
MRAY_PSEHT
MRAY_PSEMY
MRAY_PSEPK
MRAY_PSESM
MRAY_PSEU5
MRAY_PSYA2
MRAY_PSYIN
MRAY_PSYWF
MRAY_RALPJ
MRAY_RALSO
MRAY_RENSM
MRAY_RHIEC
MRAY_RHILO
MRAY_RHIME
MRAY_RHOCS
MRAY_RHOFT
MRAY_RHOJR
MRAY_RHOPA
MRAY_RHOPB
MRAY_RHORT
MRAY_RHOS4
MRAY_RICPR
MRAY_RUBXD
MRAY_RUEPO
MRAY_RUEST
MRAY_RUTMC
MRAY_SACD2
MRAY_SACEN
MRAY_SALAR
MRAY_SALRD
MRAY_SALTO
MRAY_SALTY
MRAY_SERP5
MRAY_SHEAM
MRAY_SHEDO
MRAY_SHEFN
MRAY_SHELP
MRAY_SHEON
MRAY_SHEPA
MRAY_SHEVD
MRAY_SHEWM
MRAY_SHIDS
MRAY_SINFN
MRAY_SODGM
MRAY_SOLUE
MRAY_SORC5
MRAY_SPHAL
MRAY_STRA5
MRAY_STRAW
MRAY_STRCO
MRAY_STRGG
MRAY_STRMU
MRAY_STRP1
MRAY_STRR6
MRAY_STRS7
MRAY_STRSV
MRAY_STRSY
MRAY_STRT2
MRAY_STRU0
MRAY_SULDN
MRAY_SULNB
MRAY_SYMTH
MRAY_SYNAS
MRAY_SYNE7
MRAY_SYNJB
MRAY_SYNP2
MRAY_SYNPW
MRAY_SYNPX
MRAY_SYNR3
MRAY_SYNY3
MRAY_TERTT
MRAY_THEEB
MRAY_THEFY
MRAY_THEMA
MRAY_THEP3
MRAY_THEYD
MRAY_THIDA
MRAY_THISH
MRAY_TOLAT
MRAY_TROWT
MRAY_UNCTG
MRAY_VEREI
MRAY_VIBCH
MRAY_VIBF1
MRAY_VIBPA
MRAY_VIBTL
MRAY_VIBVY
MRAY_WIGBR
MRAY_WOLSU
MRAY_XANP2
MRAY_YERPE
MRAY_ZYMMO
N0B2N3_9RHIZ
N0E453_9MICO
N1MQS3_9SPHN
N1UX19_9MICC
N1ZHU9_9CLOT
N1ZUB7_9LACO
N2AAS5_9CLOT
N2B452_9FIRM
N2JHS7_9PSED
N4WZ62_9BACI
N6U556_9RHIZ
N6X7D8_9ACTO
N6X8D7_9RHOO
N6YJU7_9RHOO
N6YU98_9RHOO
N9U3J0_9GAMM
N9WHI8_9SPHN
N9XQF5_9CLOT
Q0AYR1_SYNWW
Q0EYH1_9PROT
Q0F4W1_9RHOB
Q0FT11_PELBH
Q0G684_9RHIZ
Q10W09_TRIEI
Q163I5_ROSDO
Q1JXB2_DESAC
Q1LSW3_BAUCH
Q1MYB7_9GAMM
Q1N8T9_SPHSS
Q1NKJ2_9DELT
Q1NTZ3_9DELT
Q1YM61_AURMS
Q1YSD4_9GAMM
Q1Z1L4_9GAMM
Q1ZNL8_PHOAS
Q26BB2_FLABB
Q2BGZ6_NEPCE
Q2CIJ2_OCEGH
Q3Y2H6_ENTFC
Q4C6K0_CROWT
Q5SJD3_THET8
Q7P681_FUSNV
R1AVM6_9CLOT
R2PUS2_9ENTE
R3U685_9ENTE
R4HZ77_9GAMM
R4K3M5_CLOPA
R4KIG0_9FIRM
R4LEN4_9ACTN
R4T2K4_AMYOR
R4YPU2_OLEAN
R4Z0Q9_9ACTN
R5ABZ8_9CLOT
R5AI68_9CLOT
R5ANE2_9FIRM
R5AUB2_9FIRM
R5AXQ0_9BACE
R5BJS7_9BACE
R5BZ71_9FIRM
R5D657_9FIRM
R5D7A3_9FIRM
R5DPU1_9FIRM
R5EAY9_9BURK
R5ED38_9CLOT
R5EZD5_9CLOT
R5FME6_9FIRM
R5FN24_9ACTN
R5GUG0_9FIRM
R5HF73_9MOLU
R5HGF7_9MOLU
R5HTC9_9FIRM
R5HTZ7_9FIRM
R5I097_9FIRM
R5IFF0_9BACT
R5IJ10_9PORP
R5INK2_9CLOT
R5J652_9FIRM
R5JA51_9CLOT
R5JLA9_9FIRM
R5JW54_9CLOT
R5K5T0_9CLOT
R5LEB0_9CLOT
R5M3K9_9MOLU
R5MRT0_9FIRM
R5N7U1_9FIRM
R5NQT7_9CLOT
R5NXS7_9BACT
R5P097_9BACT
R5P2E6_9CLOT
R5QAJ2_9FIRM
R5QHZ5_9PROT
R5QJP2_9FIRM
R5QW64_9PROT
R5QYT0_9FIRM
R5R3Z1_9FIRM
R5RW59_9BACE
R5T1C0_9CLOT
R5T7C6_9CLOT
R5TCL1_9FIRM
R5THJ9_9FIRM
R5TI60_9CLOT
R5TQ46_9FIRM
R5UEA2_9BACT
R5UW10_9BACT
R5V0V8_9FIRM
R5VW92_9FIRM
R5W6I6_9CLOT
R5W8K3_9BACT
R5WHV8_9DELT
R5WZ45_9FIRM
R5X5D3_9CLOT
R5XJI8_9CLOT
R5Y0H3_9FIRM
R5Y2X0_9BACE
R5Y7L1_9MOLU
R5YSD9_9CLOT
R5ZMH7_9ACTN
R6A9P1_9FIRM
R6API2_9CLOT
R6BFT7_9CLOT
R6BU75_9FIRM
R6C561_9CLOT
R6C793_9CLOT
R6CWW9_9CLOT
R6CZE9_9FIRM
R6E3Z7_9FIRM
R6E978_9BACE
R6EX40_9FIRM
R6G3W9_9FIRM
R6G4W0_9CLOT
R6GI06_9FIRM
R6GTG6_9CLOT
R6H1S9_9FIRM
R6HII8_9FIRM
R6HPK8_9PROT
R6HQS1_9FIRM
R6I1W7_9CLOT
R6I4X5_9FIRM
R6I5D4_9FIRM
R6I779_9ACTN
R6ICX8_9FIRM
R6J0K6_9FIRM
R6J8Y8_9PROT
R6KPM1_9CLOT
R6KV70_9FIRM
R6LRE4_9FIRM
R6M2S9_9CLOT
R6MMY4_9FIRM
R6MVL9_9CLOT
R6NII7_9FIRM
R6NMX5_9FIRM
R6P6M3_9CLOT
R6P7A8_9CLOT
R6PN79_9FIRM
R6PTS7_9CLOT
R6QDA5_9FIRM
R6QKI9_9CLOT
R6RIT3_9FIRM
R6RN52_9FIRM
R6RZV4_9CLOT
R6SHP9_9CLOT
R6SQ43_9FIRM
R6T7R9_9CLOT
R6TCJ0_9BACE
R6TNK2_9STAP
R6UDG4_9FIRM
R6UGI1_9CLOT
R6UK74_9CLOT
R6VBE1_9FIRM
R6VN30_9BACT
R6WTY6_9FIRM
R6X2I8_9CLOT
R6XDG2_9FIRM
R6XF71_9PORP
R6XHB6_9BACT
R6XX80_9CLOT
R6Y3V3_9FIRM
R6Z093_9FIRM
R6Z135_9BACT
R6Z1F2_9CLOT
R6ZRN9_9FIRM
R6ZTN6_9CLOT
R7AAK6_9FIRM
R7ADB7_9ACTN
R7B212_9CLOT
R7BQV6_9ACTN
R7BRJ8_9FIRM
R7C6R1_9FIRM
R7C9X8_9CLOT
R7CDG1_9FIRM
R7CTL3_9FIRM
R7D5U8_9ACTN
R7DDI5_9FIRM
R7DE75_9PORP
R7DRA3_9FIRM
R7F135_9BACT
R7F2E8_9BACI
R7FCT8_9FIRM
R7FFR7_9CLOT
R7FQK0_9FIRM
R7FRY3_9FIRM
R7GCD1_9CLOT
R7GGA5_9CLOT
R7GX38_9FIRM
R7HFG3_9MOLU
R7HH86_9MOLU
R7HJ58_9FIRM
R7HXU7_9CLOT
R7IJL9_9BURK
R7ITN9_9CLOT
R7J8W5_9PORP
R7JI86_9BACT
R7JR99_9FIRM
R7K107_9CLOT
R7K5C4_9FIRM
R7KG22_9CLOT
R7L6F2_9CLOT
R7LDN0_9BACT
R7M4S9_9CLOT
R7M7R6_9CLOT
R7MNR6_9FIRM
R7N7P2_9FIRM
R7NEB1_9MOLU
R7NQW7_9FIRM
R7P971_9CLOT
R7PNV7_9FIRM
R7RR97_9CLOT
R7WS67_9NOCA
R7XSR2_9ACTN
R7XVW4_9ACTN
R7ZS82_9BACT
R8AT81_PLESH
R9GYW0_9SPHI
R9IYI5_9FIRM
R9JAI4_9FIRM
R9K522_9FIRM
R9KIH8_9FIRM
R9LRC3_9FIRM
R9M0X2_9FIRM
R9M227_9FIRM
R9MLB8_9FIRM
R9MUH5_9FIRM
R9NBK0_9FIRM
R9PI44_AGAAL
R9SLA5_9EURY
S0EY93_CHTCT
S0FX68_9DELT
S0GLR4_9PORP
S0J544_9ENTE
S0JEN9_9FIRM
S0KJK4_9ENTE
S0LDI6_9ENTE
S1RRY1_9ENTE
S2EBU4_9BACT
S2KTI9_9GAMM
S2LK68_9FIRM
S2VXN0_9ACTN
S2XKT5_9BACL
S2Y5V0_9ACTN
S3WVA1_9ACTN
S3XI93_9PROT
S3ZBM5_9MICO
S3ZE46_9ACTN
S4EEY0_ENTFL
S4G619_GARVA
S4XR81_SORCE
S5QVX5_9STRE
S5TKK7_9CORY
S5UT46_STRC3
S5XQG6_PARAH
S6AAW1_9PROT
S6ACY0_PSERE
S6BQY2_9GAMM
S6CDE8_9ACTN
S6EI77_AVIPA
S6EZY9_9CLOT
S6GIJ1_9GAMM
S6HLW2_9GAMM
S6KIG4_9PSED
S7TAP1_DESML
S7U4P1_9DELT
S7US54_9DELT
S7X6W4_9FLAO
S9PIT6_9DELT
S9QNE7_9RHOB
S9QRE0_9RHOB
S9SJQ3_9RHOB
T0AXE4_9RHOO
T0BTW7_ALIAG
T0C2D0_9DELT
T0D101_CLOSO
T0FYS5_9SPHN
T0HTU7_9SPHN
T0J535_9SPHN
T0KDJ9_9SPHN
T0LEG5_9BACT
T0PDF6_PHOTE
T0RWW9_9DELT
T0SDK3_9DELT
T0SIU5_9DELT
T0THT1_9STRE
T0U6N4_9ENTE
T0Z761_9BACT
T1CQ15_9HELI
T1ZER4_STRIT
T2G805_DESGI
T2KPJ0_9FLAO
U1J7W2_9GAMM
U1LMI3_9MICO
U1R927_9ACTO
U1SIQ2_9BIFI
U2B5K3_9PSED
U2CGR9_9CLOT
U2D4R1_9FIRM
U2ESB9_9GAMM
U2HRV6_9SPHI
U2J556_9STRE
U2JRU8_9FIRM
U2KWQ5_9FIRM
U2R3S2_9FIRM
U2R7P9_LEIAQ
U2RKH7_9FUSO
U2SE91_9ACTN
U2TDP4_9FIRM
U2TQX1_9ACTN
U2U2L9_9ACTN
U2X7J4_9MICO
U2YCQ1_STRCV
U2YM13_9SPHN
U2ZCW9_9CAUL
U3AQV2_9VIBR
U3B058_PSEAC
U3BR51_VIBPR
U3CHK2_9VIBR
U3GXX6_9CORY
U3TSL9_9ENTR
U4K1L9_9VIBR
U4UYG9_9RHOB
U5DLE0_9CHRO
U5E3V8_NOCAS
U5EAY4_NOCAS
U5MVN2_CLOSA
U5Q3X2_9BACT
U5RXR4_9CLOT
U5S829_9LACT
U5VTU2_9ACTN
U5WJI3_MYCKA
U7G5Z4_9RHOB
U7LDU9_9CORY
U7MQ18_9CORY
U7P0U3_9GAMM
U7U853_9BURK
U7UCF7_9FIRM
U7VC61_9FUSO
U9W3V7_9CYAN
V1CQN3_9FIRM
V2GM73_9BURK
V2RHX1_9BACT
V2Y2Y4_9FIRM
V2YIR1_9FIRM
V3SYM5_SERS3
V4ILQ5_9ACTN
V4JSU3_9GAMM
V4PLA9_9CAUL
V4PVL8_9CAUL
V4QUJ3_STRIN
V4RPY1_9RHIZ
V4YQ89_9PROT
V5B0E6_ENTCL
V5BVW1_9GAMM
V5SI58_9RHIZ
V5UCZ8_9BURK
V5XCX8_MYCNE
V5XMR3_ENTMU
V6J8M9_9BACL
V6JR94_STRNV
V6JU14_STRRC
V6KQF0_9ACTN
V6M2G1_9BACL
V6Q655_9ENTE
V6SAP0_9FLAO
V6Z431_STRAG
V7EKJ0_9RHOB
V7FG57_9RHIZ
V7I9Q0_9CLOT
V8C5C3_9HELI
V8CWG9_9ACTN
V8G8A4_9BURK
V9G4M8_9BACL
V9H604_9NEIS
V9TSH8_9PROT
V9VUN0_9RHOB
V9W8Q0_9BACL
V9XFW4_9NOCA
W0A4F0_9SPHN
W0BBR3_9GAMM
W0DX13_9GAMM
W0E5Q6_MARPU
W0EEV5_9FIRM
W0ESH7_9PORP
W0F4R2_9BACT
W0HA42_PSECI
W0I0M4_9GAMM
W0IXR1_9BACT
W0LGW9_9GAMM
W0PC60_9BURK
W0SHJ1_9RHOO
W0TJG6_9GAMM
W0VBT2_9BURK
W0ZB72_9MICO
W1DLF3_KLEPN
W1E066_KLEPN
W1H6P7_KLEPN
W1HMR6_KLEPN
W1J654_9GAMM
W1JAM4_9GAMM
W1N6B5_9GAMM
W1S6P7_9SPHN
W1SFJ2_9BACI
W1TMR9_9ACTO
W1TWX9_9FIRM
W2BVR2_9FIRM
W2CSP5_9PORP
W2UNE1_9FLAO
W3ANT3_9FIRM
W3RQ16_9BRAD
W4E334_9BACL
W4EYT1_9BACL
W4HKZ6_9RHOB
W4PWM7_9BACI
W4QBT5_9BACI
W4UCV7_PROAA
W4VG48_9BACI
W5IK82_SCAIO
W5TIT4_9NOCA
W5TNW7_9NOCA
W5W532_9PSEU
W5WGZ4_9PSEU
W5WNY1_9CORY
W5XSJ9_9CORY
W5Y2M9_9CORY
W5YAN7_KOMXY
W5YQB0_9ALTE
W6J2F3_9ENTR
W6K1H5_9MICO
W6LT23_9GAMM
W6M6M0_9GAMM
W6N4D5_CLOTY
W6T6Y9_9LACO
W6TUY7_9SPHI
W6VYH3_9RHIZ
W7BRF2_9LIST
W7D019_9LIST
W7IQ44_9PSEU
W7Q115_9GAMM
W7QTM1_9ALTE
W7T0P5_9PSEU
W7Y3Q6_9BACT
W7YR81_9BACL
W8F2E7_9BACT
W8L2V2_HALHR
W8RDV9_PSEST
W8RWI8_9RHOB
W8TEU0_EUBAC
W8VAQ6_YEREN
W8VU63_9FLAO
W8X130_CASDE
W9ALS4_9MYCO
W9B1D1_9MYCO
W9G1H2_9MICO
W9GPJ3_9MICO
W9H196_9PROT
W9TU66_9PSED
X0PN81_9LACO
X0QAZ9_9LACO
X0RJF1_9BACI
X2GPE2_9BACI
X2GXU0_9GAMM
X4RAV3_9ACTO
X4ZFT5_9BACL
X5DHV2_9BACT
X5EAG3_9CORY
X5KVU6_9MYCO
X5L2K3_9MYCO
X6DID7_9RHIZ
X6GJB0_9RHIZ
X6KUP6_9RHOB
X7E2T3_9GAMM
X7EB12_9RHOB
X7F228_9RHOB
X7Y100_MYCKA
X8DPU7_9MYCO
X8F6M4_MYCUL
Y0KK05_9PROT
Z4WT57_9PORP
Z5XRH5_9GAMM
Z9JSS4_9MICO
