# Supplementary material for: Widespread evolutionary crosstalk among protein domains in the context of multi-domain proteins
Source: PLoS One. 2018 Aug 31;13(8):e0203085. doi: 10.1371/journal.pone.0203085 (PMC6118372; doi:10.1371/journal.pone.0203085)
Supplement: S1 File — This archive contains a file presenting the list of UniProt identifiers of the URPs sequences included in the multi-domain MSAs for each of the 2,063 studied multi-domain architectures, and files containing the values of MI¯ and nMI¯ for individual domain pairs before and after domain sequence shuffling. (GZ) [file pone.0203085.s001.tar.gz › ./Pfam_family_vectors/PF02554_PF13722_all_alignment_sequences_UniProt_IDs]

A0A010NF24_9MICC
A0A010RL82_PSEFL
A0A010S3G4_PSEFL
A0A013VGK0_9SPHN
A0A014MBX5_9GAMM
A0A017RS16_9CLOT
A0A017SVZ7_9DELT
A0A021VUP9_9CELL
A0A023DIB1_9BACI
A0A023NNZ9_9GAMM
A0A023X5D3_9ACTN
A0A024HPP0_PSEKB
A0A024JV45_9MYCO
A0A024P2N6_9BACI
A0A024QDG9_9BACI
A0A031FTK8_9MICO
A0A031LTP1_9GAMM
A0A045K4S1_MYCTX
A0A059MW67_9NOCA
A0A059XPK0_9ENTR
A0A059XTQ0_9ENTR
A0A060LVQ0_9BACI
A0A061P563_9BACL
A0A061P8W5_9BACL
A0A062XV53_9BACT
A0A063B6L9_9BURK
A0A066UE72_9GAMM
A0A068NP03_9ACTO
A0A068QY82_9GAMM
A0A068R659_9GAMM
A0A069Q2N3_9BURK
A0A071LP05_9ENTR
A0A071LUN1_9ENTR
A0A073BC94_9PSEU
A0A073K525_9BACI
A0A074LGK1_9BACT
A0A074MHM7_9BACL
A0A074Q177_9MICO
A0A075JD97_9MICO
A0A075JR15_9BACI
A0A075KJP0_9FIRM
A0A075LT97_9EURY
A0A075RAL8_BRELA
A0A076NHR4_9CORY
A0A077DDT8_9BURK
A0A077FI57_9PSED
A0A077HJY1_9CORY
A0A077J8Y4_9BACI
A0A077J8Y6_9BACI
A0A077LIP4_9PSED
A0A077M932_9MICO
A0A080KHQ0_9GAMM
A0A080M0C3_9PROT
A0A081BNP0_9BACT
A0A081C9S8_9BACT
A0A081EQV5_STRFR
A0A081P7A0_9BACL
A0A083ZW54_9GAMM
A0A084GJU5_9BACI
A0A084IGT7_9GAMM
A0A084JBC9_9CLOT
A0A085ETV2_9BURK
A0A085HKS5_9GAMM
A0A085HPP3_9GAMM
A0A085HU11_9ENTR
A0A085IC96_9ENTR
A0A085JPX2_9GAMM
A0A085LDX0_9MICO
A0A085VMP8_PSESX
A0A085WMP3_9DELT
A0A085WMQ9_9DELT
A0A086P7C0_SPHHM
A0A087NEF8_9SPHN
A0A088EX51_9SPHI
A0A089PW10_PLUGE
A0A089UI68_9ENTR
A0A089UKV5_9ENTR
A0A089WLC4_9PSED
A0A089Z167_9PSED
A0A090BUY5_9GAMM
A0A090IWL0_9BACI
A0A090IYG8_9BACI
A0A090P5Q3_9VIBR
A0A090TFF5_9VIBR
A0A090UW34_ESCVU
A0A090V1H9_ESCVU
A0A091AXM7_9GAMM
A0A091BCC1_9GAMM
A0A094IVF3_9GAMM
A0A094JQS0_9BACL
A0A094K0A9_9GAMM
A0A095YB56_9MICC
A0A095ZD44_9BURK
A0A096AJC4_9FIRM
A0A096BG50_9CLOT
A0A097EDC5_9SPHN
A0A097IFL6_9CORY
A0A097QXT6_HAFAL
A0A097R361_HAFAL
A0A098SSW3_9PSED
A0A098U2F4_9BURK
A0A099B945_9HELI
A0A099D817_9ACTN
A0A099JTL8_9MICO
A0A099TZ69_9HELI
A0A099UBS1_9HELI
A0A099V4H6_9HELI
A0A099VW50_9HELI
A0A0A0BAS4_9CELL
A0A0A0EWG5_9GAMM
A0A0A1AZX2_9GAMM
A0A0A1B1Z3_9GAMM
A0A0A1D380_9MICC
A0A0A1DS64_NOCSI
A0A0A1FJY1_9BURK
A0A0A1G0L6_9MYCO
A0A0A1MY74_9BACI
A0A0A2VTL0_BEABA
A0A0A2WKA2_9GAMM
A0A0A3IIE3_9BACI
A0A0A3W2T7_9GAMM
A0A0A5G233_9BACI
A0A0A5GIS5_9BACI
A0A0A6D2V0_9SPHN
A0A0A6P481_9GAMM
A0A0A6QCX7_9BURK
A0A0A6VGT6_9BACI
A0A0A7EIJ8_9GAMM
A0A0A7RYW4_9GAMM
A0A0A8WNI0_9SPHN
A0A0A8X3I2_9BACI
A0A0B0D284_9BACI
A0A0B0EGK2_9BACT
A0A0B0HEK5_9BACI
A0A0B0INW3_9BACI
A0A0B1YUT7_9BURK
A0A0B2AVN6_9ACTN
A0A0B2BKV1_9ACTN
A0A0B2JWP9_9FIRM
A0A0B3VGV3_9FIRM
A0A0B4R8Z4_9BACL
A0A0B4XJD3_9GAMM
A0A0B5AQY7_9BACL
A0A0B6TU21_9CORY
A0A0B6WUF9_9BACT
A0A0B7IXT9_9PROT
A0A0B8N7F5_9NOCA
A0A0B9AF74_BRELN
A0A0C1PV92_9ACTN
A0A0C1U8Z0_9CLOT
A0A0C1VRE2_9ACTN
A0A0C1YY17_9BURK
A0A0C2CPU2_9DELT
A0A0C2G6G3_9ACTN
A0A0C2RRP3_9BACL
A0A0C2UL11_9BACL
A0A0C3MMB6_9PROT
A0A0C4Y7X7_9BURK
A0A0C5L570_9SPHN
A0A0C9N8Q6_SPHPI
A0A0C9Q405_9BACT
A0A0D0H5W1_9MICO
A0A0D0H656_9MICO
A0A0D0KR48_9NOCA
A0A0D1AFH2_9SPHN
A0A0D1JPS2_9MYCO
A0A0D1P8P1_PSEPU
A0A0D1YC16_ANEMI
A0A0D2G9W7_9DELT
A0A0D2WI85_9PROT
A0A0D3V4L8_9BACL
A0A0D4C2K8_9MICC
A0A0D5AIR4_9NOCA
A0A0D6EU49_9PROT
A0A0D6SA10_9PSED
A0A0D6WX54_9ACTN
A0A0D6ZCI6_9BACI
A0A0D7E043_RHOPL
A0A0D8I5I2_9CLOT
A0A0E3YYX2_9BACT
A0A0F0GTQ5_9ACTN
A0A0F0L0N9_9MICO
A0A0F0LMV1_9MICO
A0A0F0V9V6_PLUGE
A0A0F0Y8Q3_9ENTR
A0A0F2C5S6_9MICO
A0A0F2GL98_9ACTN
A0A0F2JA35_9FIRM
A0A0F2JMH2_9FIRM
A0A0F2NPC9_9FIRM
A0A0F2QCC7_9CLOT
A0A0F2R1G5_9DELT
A0A0F2S9R7_9FIRM
A0A0F3K819_9NEIS
A0A0F3KFD1_9GAMM
A0A0F3LIB6_9CAUL
A0A0F4JVR8_9ACTN
A0A0F4KLS9_9ACTN
A0A0F4P971_PSEO7
A0A0F4PQY6_9GAMM
A0A0F4QEC7_9GAMM
A0A0F4QYN8_9GAMM
A0A0F5PAY2_9SPHN
A0A0F5R4X6_9BACL
A0A0F5VU75_9ACTN
A0A0F5W218_9ACTN
A0A0F6AA95_9GAMM
A0A0F6QY49_9CORY
A0A0F6R1B4_9CORY
A0A0F7CPW4_9ACTN
A0A0F7HAC2_SERFO
A0A0F7HEJ9_SERFO
A0A0F7HM77_9STAP
A0A0F7KCU4_9PROT
A0A0F7N5V5_9ACTN
A0A0F7N9J3_9ACTN
A0A0F8CLL4_9EURY
A0A0G2ZWU7_9DELT
A0A0G3BIH8_9BURK
A0A0G3CGF1_9GAMM
A0A0G3EH00_9BACT
A0A0G3GMQ1_9CORY
A0A0G3H8M4_9CORY
A0A0G3HE00_9CORY
A0A0G3ILA9_9MYCO
A0A0G3M7L0_9FLAO
A0A0G3QBD0_KLUIN
A0A0G3QJG7_KLUIN
A0A0G3UVK6_9ACTN
A0A0G4ECV6_VITBC
A0A0G4EDE6_VITBC
A0A0G9H1E0_9GAMM
A0A0H0ZU90_9MICC
A0A0H1AVK0_9GAMM
A0A0H2KTR8_9MICO
A0A0H2LJ55_PRORE
A0A0H2LKL6_PRORE
A0A0H2LQ43_VARPD
A0A0H3J641_CLOPA
A0A0H4KSY7_9BACI
A0A0H4P4G6_9BACI
A0A0H4VUG5_9BORD
A0A0H5B8L0_BLAVI
A0A0I9TXR6_9MYCO
A0A0I9W2Q8_9MICO
A0A0J0YTR2_9NEIS
A0A0J1FGA4_9FIRM
A0A0J1FI80_9FIRM
A0A0J1KS99_BACCI
A0A0J5S592_9PAST
A0A0J6DE45_9CELL
A0A0J6NK25_9NEIS
A0A0J6NSA4_9NEIS
A0A0J6RSE4_9RHIZ
A0A0J6WSU9_9FIRM
A0A0J6WVJ5_9FIRM
A0A0J7BMT6_9BACT
A0A0J7BN20_9BACT
A0A0J7XZ89_9SPHN
A0A0J7Z7S1_STRVR
A0A0J7ZD28_STRVR
A0A0J8YG55_9BACT
A0A0J8YRT3_9BACT
A0A0K1F663_9ACTN
A0A0K1FAJ9_9MICO
A0A0K1J402_9RHOO
A0A0K1JXK7_9BURK
A0A0K1QGH1_9DELT
A0A0K1R951_9CORY
A0A0K1XEC5_9GAMM
A0A0K2G7U7_9BACT
A0A0K2SPT4_9FIRM
A0A0K2YDT0_9NOCA
A0A0K8JIM7_9FIRM
A0A0K8Q390_9MICC
A0A0K9EVP3_9ACTO
A0A0K9GGM0_9BACI
A0A0K9GGR7_9BACI
A0A0K9GZS2_9BACI
A0A0L0B1J3_9MICC
A0A0L0GLJ0_9ENTR
A0A0L0GLN6_9ENTR
A0A0L0MJ84_9BURK
A0A0L0QP34_VIRPA
A0A0L7T4L3_9GAMM
A0A0L8EM67_9BURK
A0A0L8EX03_9CLOT
A0A0M0KG36_9BACI
A0A0M0KQL1_9BACI
A0A0M1NQV0_9BACI
A0A0M1NUZ8_9BACI
A0A0M1UXK7_CLOSO
A0A0M2CSN6_9MICC
A0A0M2K1R9_9MYCO
A0A0M2KJH6_9GAMM
A0A0M2LLW8_9SPHN
A0A0M2PGL5_9BACI
A0A0M2U9C5_9FIRM
A0A0M2UZX1_9BACT
A0A0M2VH99_9GAMM
A0A0M2WPR4_9BURK
A0A0M2XQU0_9SPHI
A0A0M2ZP94_9MYCO
A0A0M3AR94_9SPHN
A0A0M4FR93_9BACI
A0A0M4GB83_9BACI
A0A0M4QEY0_9PSEU
A0A0M4REE1_9MICC
A0A0M5LU66_9PSEU
A0A0M8TRZ6_9ACTN
A0A0M8VSR7_9ACTN
A0A0M9GEF4_9PSED
A0A0M9GUV6_9BACI
A0A0M9YUS5_9ACTN
A0A0N0AMT4_9ACTN
A0A0N0GNH0_9NEIS
A0A0N0HAQ5_THEVU
A0A0N0KAD4_9PROT
A0A0N0Y748_THEVU
A0A0N0Z8U5_9GAMM
A0A0N1ETN0_9GAMM
A0A0N1GFZ7_9ACTN
A0A0N1KCK4_9ACTN
A0A0N1NDZ4_9ACTN
A0A0N7I4I9_9MICO
A0A0N8KJC2_9GAMM
A0A0N9VEI0_9GAMM
A0A0P0N4J4_9CREN
A0A0P0SB96_9PSEU
A0A0P0SJA1_9PSEU
A0A0P6W4P7_9BACI
A0A0P6XMV5_9CHLR
A0A0P6YXW1_9CHLR
A0A0P7EF00_9GAMM
A0A0P7GTM8_9MICC
A0A0P7HWC6_9EURY
A0A0P8AJ93_9BACT
A0A0P8AYP5_9BACT
A0A0P9ALP9_9CLOT
A0A0P9C388_9GAMM
A0A0P9EI54_9ARCH
A0A0Q1AKK9_9CORY
A0A0Q2R6E0_MYCGO
A0A0Q3SEW5_9BACI
A0A0Q3W4K0_9BACI
A0A0Q3W703_9BACI
A0A0Q3WVG0_9BACI
A0A0Q3X0H6_9BACI
A0A0Q4CND5_9SPHN
A0A0Q4FZQ6_9SPHN
A0A0Q4IJG7_9SPHN
A0A0Q4L9V2_9SPHN
A0A0Q4NN07_9GAMM
A0A0Q4X3H2_9RHIZ
A0A0Q4XG47_9RHIZ
A0A0Q4XW84_9BURK
A0A0Q5CWR1_9BURK
A0A0Q5H502_9BURK
A0A0Q5Q2R5_9SPHN
A0A0Q5QXL9_9ACTN
A0A0Q5VPF0_9ACTN
A0A0Q5Z9P9_9RHIZ
A0A0Q6BEA4_9PROT
A0A0Q6BMJ7_9RHIZ
A0A0Q6F646_9ACTN
A0A0Q6LDC1_9SPHN
A0A0Q6RPL6_9MICO
A0A0Q6WC88_9BURK
A0A0Q6XP44_9BURK
A0A0Q7CNH7_9CAUL
A0A0Q7KKM0_9ACTN
A0A0Q7PJ90_9GAMM
A0A0Q7S4H3_9BURK
A0A0Q7TWY1_9MICO
A0A0Q8F0G0_9GAMM
A0A0Q8Q5J2_9ACTN
A0A0Q8QEM2_9SPHN
A0A0Q8QVK9_9SPHN
A0A0Q8RH05_9BURK
A0A0Q9D002_9CELL
A0A0Q9F4L3_9GAMM
A0A0Q9JYX2_9MICO
A0A0Q9K9N9_9MICO
A0A0Q9LM62_9MICC
A0A0Q9NFQ9_9MICC
A0A0Q9PNP1_9GAMM
A0A0Q9RUD5_9BACL
A0A0R0ANI7_9GAMM
A0A0R0BPQ2_9GAMM
A0A0R0C129_9GAMM
A0A0R0CUC4_9GAMM
A0A0R0CUJ3_9GAMM
A0A0R0DP20_9GAMM
A0A0R0E0A6_9GAMM
A0A0R2T4X6_9GAMM
A0A0R2X9J0_9BACT
A0A0R3JUB9_9CLOT
A0A0S2DKB2_LYSEN
A0A0S2F8I5_9GAMM
A0A0S2K3S3_9GAMM
A0A0S2KG58_9GAMM
A0A0S3EU71_9SPHN
A0A0S3QVV5_9AQUI
A0A0S4KSH1_9BACT
A0A0S4NVH1_9BURK
A0A0S7B6F1_9CHLR
A0A0S7BLD0_9CHLR
A0A0S7WHW4_9BACT
A0A0S7WSW9_9BACT
A0A0S7XBY7_9BACT
A0A0S7XC17_9DELT
A0A0S7XHT9_9BACT
A0A0S7XLJ3_9BACT
A0A0S7XMQ6_9BACT
A0A0S7YQX4_9DELT
A0A0S7ZZR4_9BACT
A0A0S8AIQ4_9BACT
A0A0S8B7E3_9BACT
A0A0S8BFY0_9PROT
A0A0S8BQZ8_9DELT
A0A0S8CBN2_9BACT
A0A0S8CPU1_9BACT
A0A0S8DSQ0_9BACT
A0A0S8DYG0_9BACT
A0A0S8E504_9BACT
A0A0S8E6V7_9BACT
A0A0S8E7B3_9BACT
A0A0S8EPR0_9GAMM
A0A0S8ESY8_9DELT
A0A0S8FU69_9BACT
A0A0S8GKU2_9BACT
A0A0S8H4Z4_9BACE
A0A0S8H863_9BACT
A0A0S8HIS7_9BACE
A0A0S8HSZ1_9CHLR
A0A0S8IIS3_9BACT
A0A0S8ILH1_9BACT
A0A0S8ISS3_9BACT
A0A0S8J0H3_9BACT
A0A0S8JPS6_9BACT
A0A0S8JUR9_9BACE
A0A0S8K7I8_9BACT
A0A0S9C5M0_9MICC
A0A0S9C883_9SPHN
A0A0S9DA95_9MICC
A0A0S9NFL5_9BURK
A0A0S9Q6Q5_9ACTN
A0A0S9RAC9_9ACTN
A0A0T1WKU1_9MYCO
A0A0T5ZQZ8_9BACT
A0A0T6A8C7_9BACT
A0A0T6LMQ2_9ACTN
A0A0T6LZ13_9ACTN
A0A0T6UYK9_9PSED
A0A0T7RV99_SALET
A0A0T9L4U2_9GAMM
A0A0T9LKX9_9GAMM
A0A0T9Y0J1_SALET
A0A0U1AAE4_9MYCO
A0A0U1KRT9_9FIRM
A0A0U1L4W4_9FIRM
A0A0U1Q1Y7_9BURK
A0A0U2M9F2_9CREN
A0A0U2TGP8_9BURK
A0A0U2US17_9BACL
A0A0U2W3Z9_9BACL
A0A0U2YUI1_9BACL
A0A0U3GG84_9MICC
A0A0U3LNM9_9BURK
A0A0U3RDT6_9MICC
A0A0U3W2A7_9BACI
A0A0U4GIP1_9MICO
A0A0U4NH80_9GAMM
A0A0U5CXG1_9EURY
A0A0U5L482_9GAMM
A0A0V8HLB5_9BACI
A0A0V8IYW8_9BACI
A0A0V8J198_9BACI
A0A0W0R1L6_9GAMM
A0A0W0TLE0_9GAMM
A0A0W1QJY7_9SPHN
A0A0W1RDV6_9EURY
A0A0W1SCR4_9GAMM
A0A0W7X035_9ACTN
A0A0W8I4E4_9MICO
A0A0X1T710_PSEAA
A0A0X3VZZ0_9ACTN
A0A0X8BSF5_9PSED
A0A0X8GQ73_9BURK
A0A0X8HC26_9GAMM
A0A0X8RL21_9MICO
A0A100W0N2_9MYCO
A0A101EFP6_9BACT
A0A101GIJ7_9BACT
A0A101H930_9FIRM
A0A101I5P9_9BACT
A0A101JP63_9ACTN
A0A101V4Y7_9ACTN
A0A101VB08_9FIRM
A0A101VXJ9_9FIRM
A0A101XAR4_9CREN
A0A102D9W1_9SPHN
A0A102DEU8_9SPHN
A0A103E7U6_9BURK
A0A109BSD8_9BURK
A0A109QD54_9BACL
A0A109W2E1_9ACTO
A0A110A7K5_CLOPR
A0A117J2W2_9FIRM
A0A117KIW4_9GAMM
A0A117L3F7_9THEM
A0A117LCV0_9BACT
A0A117LDJ4_9BACT
A0A117M5N6_9BACT
A0A117SIL2_9FIRM
A0A124EGZ1_9ACTN
A0A124F8Z6_9DELT
A0A124I4N8_9ACTN
A0A125MMN4_9GAMM
A0A126RQU0_9SPHN
A0A126ZWK8_9MICC
A0A127AMV4_9DELT
A0A127FBX3_9GAMM
A0A132N7M0_BACSC
A0A132PDE5_9MYCO
A0A132T492_9MYCO
A0A133SH70_9FIRM
A0A133SH80_9FIRM
A0A133Z926_9CORY
A0A135L2L5_9BACI
A0A136FYI3_9PSED
A0A136GL21_9GAMM
A0A136HV18_9ALTE
A0A136KCC0_9BACT
A0A136MEW8_9BACT
A0A136WE12_9FIRM
A0A137SQ66_9FIRM
A0A138A0C9_9ACTN
A0A139CFB8_9GAMM
A0A139SVC3_9GAMM
A0A140DRW9_9FIRM
A0A140E6H3_9GAMM
A0A140L3E7_9CLOT
A0A140L692_9THEO
A0A142EIW8_9BACT
A0A142WT85_9PLAN
A0A142XUN0_9PLAN
A0A142Y5B7_9PLAN
A0A142YHZ1_9PLAN
A0A143BK51_9BACT
A0A143G6E2_9GAMM
A0A143HBT9_9BACL
A0A143QAA9_9NOCA
A0A146G8B0_9BACT
A0A147E9Y0_9MICO
A0A147EEJ4_9SPHN
A0A147GN70_9BURK
A0A150KKZ0_9BACI
A0A150M8S6_9BACI
A0A150ME86_9BACI
A0A150YHL3_9BACI
A0A151B6A2_9CLOT
A0A154BU10_9FIRM
A0A154BWW2_9FIRM
A0A157REC5_9BORD
A0A158M8V0_9BORD
A0A160DX17_9GAMM
A0A160F4Q6_9BACI
A0A160FB95_9BACI
A0A160IIF6_9BACI
A0A160JC91_9SPHN
A0A160JJ44_9PROT
A0A160N2W1_9GAMM
A0A161I7F4_9MICO
A0A161LU34_9MICO
A0A161QBU2_9FIRM
A0A161SQG1_9MICO
A0A161XFQ0_9CLOT
A0A161XP45_9EURY
A0A161XZQ7_9BACI
A0A162HKZ2_9DELT
A0A162SNF8_9CLOT
A0A162U2P6_9CLOT
A0A164GD65_9NOCA
A0A164KGD9_9NOCA
A0A170WM38_9ACTN
A0A171KTG9_9BURK
A0A172U8A0_9GAMM
A0A172UR48_9MYCO
A0A172YB44_9GAMM
A0A176J532_9BACI
A0A176QDX7_9MICO
A0A176U7I1_9FIRM
A0A176U7M0_9FIRM
A0A177HQV8_9ACTN
A0A177HSV7_9ACTN
A0A177P8M6_9GAMM
A0A177PHX3_9RHIZ
A0A177YAK0_9NOCA
A0A181CWJ7_9ENTR
A0A1B1KKM9_SERPL
A0A1B1KS01_SERPL
A0JSR0_ARTS2
A0KND2_AERHH
A0LP60_SYNFM
A0P846_9PROT
A0QUM3_MYCS2
A0RM49_CAMFF
A1AQZ6_PELPD
A1HNM6_9FIRM
A1HQX3_9FIRM
A1HTW3_9FIRM
A1R331_ARTAT
A1T6P1_MYCVP
A1TUY0_ACIAC
A1UDY8_MYCSK
A1WZ43_HALHL
A2BL01_HYPBU
A2SEJ8_METPP
A3DKU8_STAMF
A3HY47_9BACT
A3WMC0_9GAMM
A3ZXT2_9PLAN
A4BPV9_9GAMM
A4CC23_9GAMM
A4F9W2_SACEN
A4VGI2_PSEU5
A4W668_ENT38
A4W7Y1_ENT38
A5G596_GEOUR
A5HZ95_CLOBH
A5V9L9_SPHWW
A5VEG5_SPHWW
A5WER6_PSYWF
A5Z8P8_9FIRM
A6C407_9PLAN
A6GDC7_9DELT
A6LJ89_THEM4
A6LQW1_CLOB8
A6T645_KLEP7
A6THT8_KLEP7
A6TN12_ALKMQ
A6TW07_ALKMQ
A6WFP1_KINRD
A7GVF5_BACCN
A7HAQ4_ANADF
A7MJV2_CROS8
A7MKY8_CROS8
A8AC48_IGNH4
A8AJK9_CITK8
A8AM10_CITK8
A8ESS3_ARCB4
A8F4Q5_PSELT
A8FG20_BACP2
A8G998_SERP5
A8GF50_SERP5
A8UW18_9AQUI
A9GGW1_SORC5
A9ML29_SALAR
A9MRY7_SALAR
A9WKX1_RENSM
B0KD00_THEP3
B0PH99_9FIRM
B0TE49_HELMI
B0UJU0_METS4
B0US57_HISS2
B0VUF6_ACIBS
B1M539_METRJ
B1MKQ6_MYCA9
B1W199_STRGG
B1YHS8_EXIS2
B1ZS08_OPITP
B2A0L3_NATTJ
B2A422_NATTJ
B2FQD3_STRMK
B2GG33_KOCRD
B2HHD5_MYCMM
B2JX24_PARP8
B2JYD6_PARP8
B2U7Z2_RALPJ
B3E5B6_GEOLS
B4CWP6_9BACT
B4ELE5_BURCJ
B4EU80_PROMH
B5ECV5_GEOBB
B5H3E5_STRC2
B5HN22_9ACTN
B5JN85_9BACT
B5Y996_COPPD
B5YGI7_THEYD
B5YIB9_THEYD
B6BV45_9PROT
B6G9X1_9ACTN
B6IRC4_RHOCS
B6WPZ5_9DELT
B6WXN7_9DELT
B6YWD0_THEON
B7C795_9FIRM
B7GJ14_ANOFW
B8CWY0_HALOH
B8DLB6_DESVM
B8DTI1_BIFA0
B8ERE4_METSB
B8F6T5_HAEPS
B8FH17_DESAA
B8HCP3_PSECP
B8IV10_METNO
B8J414_DESDA
B9KDM5_CAMLR
B9LU88_HALLT
B9M1L3_GEODF
B9M2N4_GEODF
B9XK37_PEDPL
C0AYJ4_9GAMM
C0C105_9FIRM
C0DYD6_EIKCO
C0QDK7_DESAH
C0QX41_BRAHW
C0XPK9_9CORY
C0ZI42_BREBN
C1A2V0_RHOE4
C1ABB4_GEMAT
C1DD34_LARHH
C1DEQ7_AZOVD
C2CPD8_CORST
C2CRF5_CORST
C2WF12_BACCE
C3K2D6_PSEFS
C3PK97_CORA7
C3WDK5_FUSMR
C4FC01_9ACTN
C4FF94_9BIFI
C4IL18_CLOBU
C4LEG7_TOLAT
C4SES8_YERMO
C4SHN1_YERMO
C4Z445_EUBE2
C4ZAD9_AGARV
C5A5D2_THEGJ
C5AL06_BURGB
C5B2E8_METEA
C5BEF6_EDWI9
C5CAB8_MICLC
C5CI40_KOSOT
C5D6H8_GEOSW
C5EV69_9FIRM
C5ZZ82_9HELI
C6A104_THESM
C6BXB6_DESAD
C6JMP1_FUSVA
C6LHF8_9FIRM
C6PV12_9CLOT
C6RJM8_ACIRA
C6WTH2_METML
C6X8Z0_METGS
C6XVS6_PEDHD
C7H5S9_9FIRM
C7MT52_SACVD
C7N4H6_SLAHD
C7NJZ7_KYTSD
C7RPJ8_ACCPU
C8PEM6_9PROT
C8PX98_9PROT
C8XKC4_NAKMY
C9KQV8_9FIRM
C9LWT1_SELS3
C9P4V9_VIBME
C9R2Y7_AGGAD
C9RCQ7_AMMDK
C9YZT3_STRSW
CSTA_AQUAE
CSTA_BACSU
CSTA_ECOLI
CSTA_HELPY
CSTA_MYCTU
D0LD72_GORB4
D0WP83_9ACTO
D1A1L4_THECD
D1B289_SULD5
D1B996_THEAS
D1BFS6_SANKS
D1BQL0_VEIPT
D1PJP1_9FIRM
D1Y4X0_9BACT
D2AQW4_STRRD
D2Q9N3_BIFDB
D2R8J7_PIRSD
D2RIV8_ACIFV
D2RYB1_HALTV
D2SAU5_GEOOG
D2TMP0_CITRI
D2TR43_CITRI
D2U8X7_XANAP
D2Z307_9BACT
D3ABV2_9CLOT
D3D8K3_9ACTN
D3DKB0_HYDTT
D3FZA8_BACPE
D3LTM0_9FIRM
D3SLN0_THEAH
D3T076_NATMM
D3UGR0_HELM1
D3V509_XENBS
D3VBN2_XENNA
D4DUL0_NEIEG
D4DXN5_SEROD
D4E5Y9_SEROD
D4GF86_PANAM
D4GY51_HALVD
D4HVK6_ERWAC
D4JA06_9FIRM
D4K415_9FIRM
D4KCQ0_9FIRM
D4KXY2_9FIRM
D4LKJ5_9FIRM
D4LQH2_9FIRM
D4M6R5_9FIRM
D4MUA7_ANAHA
D4XCD0_9BURK
D4YQ77_9MICO
D4YZ07_SPHJU
D5DXF4_BACMQ
D5EG87_AMICL
D5EK31_CORAD
D5MHK7_9BACT
D5PIM9_9MYCO
D5SN73_PLAL2
D5U1R2_THEAM
D5UUX6_TSUPD
D5VCZ2_MORCB
D5WQ95_KYRT2
D6YAS0_THEBD
D6Z9X1_SEGRD
D7B6A0_NOCDD
D7BMT5_ARCHD
D7CVB7_TRURR
D7DLS9_METV0
D7GF39_PROFC
D7GVA8_9FIRM
D7GVS5_9FIRM
D7N304_9NEIS
D7WD84_9CORY
D8ISC3_HERSS
D8J4A6_HALJB
D8MSS3_ERWBE
D8PBA6_9BACT
D9QC16_CORP2
D9R216_CLOSW
D9S065_THEOJ
D9VYJ3_9ACTN
D9WZN1_STRVT
E0S1S7_BUTPB
E0SCA1_DICD3
E0SG06_DICD3
E1QXU3_OLSUV
E1R3V0_SPISS
E1RCN6_SPISS
E1SEN7_PANVC
E1V3E1_HALED
E1VMY5_9GAMM
E2Z9P0_9FIRM
E2ZHA1_9FIRM
E3I540_RHOVT
E3J3V3_FRASU
E3PXN2_CLOSD
E4NTE1_HALBP
E4TLP8_MARTH
E5UJC8_NEIMU
E5Y9E6_BILWA
E6SF77_INTC7
E6SKW3_THEM7
E6WDR9_PANSA
E6WR01_PSEUU
E7A9L5_HELFC
E7G4R2_9HELI
E7GHI3_CLOSY
E7N9P9_9ACTO
E7RYI7_9BURK
E8LBK8_9FIRM
E8LKJ8_9GAMM
E8N6F7_MICTS
E8R0Y4_ISOPI
E8T668_THEA1
E8UEW8_TAYEM
F0EWB4_9NEIS
F0LIJ0_THEBM
F0RUT6_SPHGB
F0S490_DESTD
F0SEI7_PSESL
F0SJV2_RUBBR
F0Z0P7_9CLOT
F1ZBS8_9SPHN
F2BBH3_9NEIS
F2F0J6_SOLSS
F2LR87_BURGS
F2NWF0_TRES6
F3AMT5_9FIRM
F4CA45_SPHS2
F4H7H1_CELFA
F4QWD0_BREDI
F4XDH3_9FIRM
F5L6P7_9BACI
F5LL28_9BACL
F5R9Y4_METUF
F5S8B8_9NEIS
F5SAM8_9BACL
F5Y7B2_TREAZ
F5YI30_TREPZ
F5YZD5_MYCSD
F5Z694_ALTNA
F6AI93_PSEF1
F6B2L5_DESCC
F6B5B6_DESCC
F6CMT5_DESK7
F6ETW1_SPHCR
F6FTK3_ISOV2
F7KHX2_9FIRM
F7NFK7_9FIRM
F7NHT9_9FIRM
F7S171_9GAMM
F7T8L7_9BURK
F7UXM7_EEGSY
F7YU03_9THEM
F8AHR8_PYRYC
F8D8R1_HALXS
F8F1U6_TRECH
F8GFU4_NITSI
F8GGM9_NITSI
F8JAH8_HYPSM
F8KSB7_HELBC
F9ED68_9ACTO
F9EVV0_9NEIS
F9MR03_9FIRM
F9N427_9FIRM
F9PL82_9ACTO
F9ZJK3_9PROT
F9ZYA0_METMM
G0AFL9_COLFT
G0EFB0_PYRF1
G0J1A4_CYCMS
G0VN58_MEGEL
G0VN60_MEGEL
G0VRP8_MEGEL
G1WI65_9ACTN
G1XZ35_9PROT
G2DML7_9NEIS
G2E156_9GAMM
G2G121_9FIRM
G2IPW2_9SPHN
G2J2G8_PSEUL
G2T5T4_ROSHA
G2TIU9_BACCO
G3IQX3_9GAMM
G4CSK1_9NEIS
G4KXI6_OSCVS
G4Q3E2_ACIIR
G4RMF5_THETK
G4SZR8_META2
G5F246_9ACTN
G5IKC9_9CLOT
G5LKL8_SALET
G5LXT8_SALET
G7CEI6_MYCT3
G7LLR3_9GAMM
G7LW86_9GAMM
G7M7A0_9CLOT
G7QBE4_9DELT
G7URR8_PSEUP
G7V6I0_THELD
G7ZII9_AZOL4
G8ASJ6_AZOBR
G8AU02_AZOBR
G8MDC5_9BURK
G8QR67_SPHPG
G8QWS9_SPHPG
G8RRI7_MYCRN
G9PRM3_9BACT
G9YG71_9FIRM
H0JJ00_9PSED
H0PV52_9RHOO
H0QLJ4_ARTGO
H0R2K4_9ACTN
H0UL22_9BACT
H1D0Q7_9FIRM
H1SDS2_9BURK
H1XS05_9BACT
H2FZU0_OCESG
H2ITW9_RAHAC
H2J1X2_RAHAC
H2J7S9_MARPK
H3KBZ8_9BURK
H3KEP8_9BURK
H3SKW0_9BACL
H3ZQU3_THELN
H5U341_9ACTN
H5UNR0_9MICO
H5US12_9MICO
H5UXC7_ESCHE
H5UXX7_ESCHE
H5V925_HELBI
H5X4I3_9PSEU
H6N4D6_GORPV
H6NDY9_9BACL
H6QYQ0_NOCCG
H6RR25_BLASD
H7EK25_9SPIO
H8FV43_PHAMO
H8GQY7_METAL
H8MH09_CORCM
I0A260_FERFK
I0AIQ6_IGNAJ
I0GIX2_CALEA
I0GMA4_SELRL
I0HQ02_RUBGI
I0IH33_PHYMF
I0JQP7_HALH3
I0QL71_9GAMM
I0RJJ3_MYCXE
I0X8E7_9SPIO
I0XV09_9LEPT
I1E1Q4_9GAMM
I2B7J4_SHIBC
I2MT70_9ACTN
I3E2X7_BACMT
I3E319_BACMT
I3INC7_9BACT
I3VXM8_THESW
I3Z1U7_BELBD
I4BUN1_ANAMD
I4BWK6_ANAMD
I4C2W9_DESTA
I4CCQ1_DESTA
I4DC35_DESAJ
I4N184_9PSED
I4VJ82_9GAMM
I4VNX3_9GAMM
I4VSJ5_9GAMM
I4WZC7_9GAMM
I5ASH9_EUBCE
I5C7T4_9BACT
I6YY40_MELRP
I7BKJ3_NATSJ
I7HEU9_9HELI
I7IXH0_9CORY
I7LHG0_9CLOT
I7ZHE4_9GAMM
I8AG83_9BACI
I8RE91_9FIRM
I9DVN3_9ALTE
I9L2N4_9SPHN
I9W9E0_9RALS
J0NPT4_9ACTO
J2D7H9_9SPHN
J2E779_KLEPN
J2XBF2_KLEPN
J4UTX3_9PAST
J5PUJ8_9RHOB
J7KXQ8_NOCAA
J7QQF5_METSZ
J7TGS9_MORMO
J7U252_MORMO
J8VIG7_9SPHN
K0CD04_ALCDB
K0D212_ALTMS
K0F635_9NOCA
K0UT69_MYCVA
K0YPZ4_9ACTO
K1JJI6_9BURK
K1KKE5_9BURK
K1KZV8_9BACT
K2GBM7_9BACI
K2JMI0_9GAMM
K2JSP8_9GAMM
K4R4A1_9ACTN
K4ZQZ1_PAEAL
K5B9C6_MYCHD
K6D2F3_9BACI
K6DU74_BACAZ
K6VKS9_9MICO
K6X623_9MICO
K6X9T1_9MICO
K7RSW6_PROA4
K8W124_9GAMM
K8WCR8_PRORE
K8WES8_PRORE
K8WIA5_9GAMM
K8X961_9GAMM
K9AGZ6_9MICO
K9D5N3_9BURK
K9F2H7_9ACTO
L0ALD1_NATGS
L0DJM9_SINAD
L0FWN6_ECHVK
L0IWZ9_9MYCO
L0JKU1_NATP1
L0JY95_9EURY
L0MDP7_SERMA
L0MI49_SERMA
L0W9D8_9GAMM
L1KKG2_9ACTN
L1L2T9_9ACTN
L1M1T2_PSEPU
L1M905_9CORY
L1NNT0_9NEIS
L2F8S2_9GAMM
L5NBU6_9BACI
L7EY68_9ACTN
L8D1L8_9GAMM
L8EMY5_STRRM
L9PQ37_9BURK
M1E6D0_9FIRM
M1E9F7_9FIRM
M1LMF2_9PROT
M1M196_9PROT
M1N0F1_9CORY
M1XQ99_NATM8
M1YFT0_NITG3
M1ZII1_9FIRM
M2XUV4_9MICC
M3FEW6_LEPBO
M3FRI7_9LEPT
M4X3H0_PSEDE
M5QZ72_9PSED
M5RHZ7_9PLAN
M5TLW4_9PLAN
M5U8V3_9PLAN
M6RIJ3_LEPIR
M6SZJ9_LEPIR
M7MQ83_9MICC
M7NWB4_9BACL
M7Y0N1_9BACT
M8D6Z2_9BACL
M9X8J1_MANHA
N0ASM8_9BACI
N0B6H2_9RHIZ
N1MST6_9SPHN
N1V669_9MICC
N2JH03_9PSED
N6WY36_9ALTE
N6Z7B1_9RHOO
N8TIB4_ACIGI
N8ZQG4_9GAMM
N9GES9_ACIHA
Q01R34_SOLUE
Q091X0_STIAD
Q0ABW8_ALKEH
Q0EVZ1_9PROT
Q0K5F7_CUPNH
Q0P9Y2_CAMJE
Q0S483_RHOJR
Q0VPZ7_ALCBS
Q0WET2_YERPE
Q18DK1_HALWD
Q1AYY2_RUBXD
Q1H4I2_METFK
Q1IKI0_KORVE
Q1LHD0_CUPMC
Q1NFA6_SPHSS
Q1QW04_CHRSD
Q213E9_RHOPB
Q21AD7_RHOPB
Q21VN5_RHOFT
Q2JA57_FRASC
Q2RH28_MOOTA
Q2RPZ9_RHORT
Q2RXT1_RHORT
Q2Y9K5_NITMU
Q327P0_SHIDS
Q39RF8_GEOMG
Q39S60_GEOMG
Q3AA04_CARHZ
Q3B2X7_CHLL7
Q3IS92_NATPD
Q47E93_DECAR
Q47Q42_THEFY
Q4FSN4_PSYA2
Q4K5R3_PSEF5
Q5F7V3_NEIG1
Q5H2X0_XANOR
Q5JIF7_THEKO
Q5L2D3_GEOKA
Q5R0F2_IDILO
Q5UZC2_HALMA
Q5WI20_BACSK
Q5YQA1_NOCFA
Q604D8_METCA
Q63I97_BURPS
Q65GC9_BACLD
Q67RM5_SYMTH
Q6AA00_PROAC
Q6D5S9_PECAS
Q6D7Y8_PECAS
Q6FAB0_ACIAD
Q6NFT0_CORDI
Q73V96_MYCPA
Q74FN1_GEOSL
Q7CKV1_YERPE
Q7M8M6_WOLSU
Q7MYZ3_PHOLL
Q7NXG4_CHRVO
Q7P007_CHRVO
Q7UP15_RHOBA
Q7VF04_HELHP
Q7VNW9_HAEDU
Q814L3_BACCR
Q81JN7_BACAN
Q82SD0_NITEU
Q87WB5_PSESM
Q88E27_PSEPK
Q8ERD2_OCEIH
Q8F996_LEPIN
Q8G5U6_BIFLO
Q8NSL6_CORGL
Q8P795_XANCP
Q8RBF1_CALS4
Q8Y3F8_RALSO
Q8ZJY5_SALTY
Q8ZR28_SALTY
Q8ZX73_PYRAE
Q97IH2_CLOAB
Q9CIF4_LACLA
Q9HVI3_PSEAE
Q9JYN9_NEIMB
Q9KBY1_BACHD
Q9UZA5_PYRAB
Q9Y9X7_AERPE
R1AWA8_9CLOT
R2SG66_9ENTE
R4W4X9_9EURY
R5BED1_9FIRM
R5BLN0_9FIRM
R5CKF8_9FIRM
R5CU33_9FIRM
R5D3N4_9FIRM
R5E134_9BURK
R5E5X2_9FIRM
R5EA77_9CLOT
R5ESB3_9GAMM
R5F309_9CLOT
R5FMZ5_9ACTN
R5GY89_9FIRM
R5HJG7_9FIRM
R5HTR0_9FIRM
R5IGU6_9CLOT
R5JIR2_9FIRM
R5JNN0_9FIRM
R5K066_9CLOT
R5K2C5_9CLOT
R5L8T8_9FIRM
R5L912_9FIRM
R5MK09_9FIRM
R5NJS2_9FIRM
R5P117_9CLOT
R5PIX3_9BURK
R5Q3N8_9FIRM
R5Q6C0_9BURK
R5QJQ6_9FIRM
R5R133_9FIRM
R5R2U3_9FIRM
R5SJN9_9CLOT
R5T3V8_9CLOT
R5VU11_9CLOT
R5XAJ0_9FIRM
R5XID0_9FIRM
R5YEM0_9FIRM
R5ZC92_9FIRM
R5ZGT5_9FIRM
R5ZHV1_9ACTN
R6AM22_9FIRM
R6C3B2_9CLOT
R6DCG4_9FIRM
R6EGX4_9FIRM
R6ELE2_9FIRM
R6FJL5_9FIRM
R6FVS7_9FIRM
R6GFS4_9FIRM
R6GWR4_9FIRM
R6HKU3_9FIRM
R6I4J3_9PROT
R6I9K5_9FIRM
R6J700_9FIRM
R6K5R0_9FIRM
R6KI26_9CLOT
R6NF20_9FIRM
R6PTC8_9FIRM
R6Q7W6_9FIRM
R6RBP3_9FIRM
R6RDN8_9FIRM
R6RLY1_9CLOT
R6T5H0_9FIRM
R6VN34_9FIRM
R6ZB35_9ACTN
R6ZR56_9FIRM
R6ZYA1_9FIRM
R7A1X0_9CLOT
R7A5B0_9BACE
R7A5E9_9CLOT
R7A6A7_9FIRM
R7B4U6_9ACTN
R7BLU6_9FIRM
R7BR74_9ACTN
R7C0T1_9BURK
R7C573_9CLOT
R7CN10_9FIRM
R7CRY6_9FIRM
R7D3E5_9ACTN
R7DBQ4_9FIRM
R7FWC5_9FIRM
R7GME5_9FIRM
R7HC20_9FIRM
R7I3Q5_9BURK
R7I7Z3_9CLOT
R7JSV8_9FIRM
R7JVZ7_9FIRM
R7K1X5_9CLOT
R7KJ09_9BURK
R7KJX4_9BURK
R7MYC5_9FIRM
R7N8Q6_9FIRM
R7R1X7_9FIRM
R7R2I7_9FIRM
R7RAN0_9FIRM
R7RQW4_9CLOT
R7WLK0_9NOCA
R7ZUJ7_9BACT
R8ATK6_PLESH
R9B7A4_9GAMM
R9KKE4_9FIRM
R9M498_9FIRM
R9T8J9_9EURY
S0G0V0_9DELT
S2DQJ6_9BACT
S3PAS6_9GAMM
S3YDQ1_9ACTN
S4AHS4_9ACTN
S4Y619_SORCE
S6BC62_PSERE
S6BIV7_PSERE
S6CDK8_9ACTN
S6J4Q6_9PSED
S8CRL4_CLOBO
S9QRY8_9DELT
T0DZC8_CLOSO
T0GDD3_9SPHN
T0H4U9_9SPHN
T0ISC2_9SPHN
T0IUI4_9SPHN
T0L5I3_9BACT
T0P3L5_PHOTE
T0PAP4_9CLOT
T1CZN1_9HELI
U1F8J1_9ACTN
U1KMF2_9GAMM
U1N0V0_9EURY
U1NIS7_9EURY
U1QAE6_9ACTO
U2BF33_9CLOT
U2E938_9GAMM
U2RZ87_9ACTN
U2RZH1_9FIRM
U2S9D8_9FIRM
U2STK9_9FIRM
U2THX6_9ACTN
U2YK00_9SPHN
U2YUI6_9MICO
U2ZPL5_PSEAC
U5C5N3_9BACT
U5E4P3_NOCAS
U5LBV2_9BACI
U5MMD3_CLOSA
U5RW73_9CLOT
U5RWS1_9CLOT
U5WUM4_MYCKA
U7KWM6_9CORY
U7MXQ0_9CORY
U7PAE9_9GAMM
U7UBZ3_9BURK
U7UI89_9FIRM
V2JCU9_9BURK
V2UW17_9GAMM
V2YG14_9FIRM
V3V5X1_SERS3
V4IV55_9ACTN
V4XEE8_9ARCH
V4XWS2_9ARCH
V4YGE4_9ARCH
V5AZQ9_ENTCL
V5B0U2_ENTCL
V5UFD3_9BURK
V5XAQ1_MYCNE
V6KB28_STRNV
V6KV81_9ACTN
V6M5Q6_9BACL
V8CD90_9HELI
V8CKF6_9HELI
V8CSV2_9ACTN
V9HMU9_9NEIS
V9XKN5_9NOCA
W0AAD0_9SPHN
W0E5Q1_9FIRM
W0E6N9_9FIRM
W0EYM8_9BACT
W0HAS4_PSECI
W0HXF5_9GAMM
W0JI08_DESAE
W0JST6_9EURY
W0L393_9GAMM
W0PIG8_9BURK
W0RMD0_9BACT
W0VAL6_9BURK
W1DLP1_KLEPN
W1FRB6_ECOLX
W1FTB9_ECOLX
W1HN27_KLEPN
W1HR77_KLEPN
W1IUK7_9GAMM
W1J976_9GAMM
W1S4Z4_9SPHN
W1SHP1_9BACI
W3ANG0_9FIRM
W4PA08_9BACE
W4Q0E3_9BACI
W4QN76_BACA3
W4QSB9_BACA3
W4TG49_PROAA
W4TSU6_PROAA
W4U5M5_PROAA
W5TPU8_9NOCA
W5WTD6_9CORY
W5XVT7_9CORY
W5Y2A8_9CORY
W6JUZ6_9MICO
W6MDF6_9GAMM
W6N624_CLOTY
W6RWG3_9CLOT
W7CY84_9LIST
W7QGD1_9GAMM
W7Z648_9BACI
W8U4K3_YEREN
W8U8L3_YEREN
W9B642_9MYCO
W9B711_9BACI
W9GGJ5_9MICO
W9HCL0_9PROT
X2HAB3_9GAMM
X4RA61_9ACTO
X5KJJ9_9MYCO
X7Y6J0_MYCKA
X8ASR9_MYCXE
X8DST5_9MYCO
Y0KEG8_9PROT
YJIY_ECOLI
Z5XTP7_9GAMM
Z9JMP5_9MICO
