# Supplementary material for: Widespread evolutionary crosstalk among protein domains in the context of multi-domain proteins
Source: PLoS One. 2018 Aug 31;13(8):e0203085. doi: 10.1371/journal.pone.0203085 (PMC6118372; doi:10.1371/journal.pone.0203085)
Supplement: S1 File — This archive contains a file presenting the list of UniProt identifiers of the URPs sequences included in the multi-domain MSAs for each of the 2,063 studied multi-domain architectures, and files containing the values of MI¯ and nMI¯ for individual domain pairs before and after domain sequence shuffling. (GZ) [file pone.0203085.s001.tar.gz › ./Pfam_family_vectors/PF02837_PF00703_PF02836_PF16353_PF02929_normalized_average_shuffled_interdomain_MI]

0.0829561529122	0.0345348912846
0.0587267563167	0.0302303208181
0.0794780469312	0.0339427150372
0.0769957741817	0.0337046652004
0.0853445767175	0.0349327123574
0.116163039062	0.0408736372451
0.11243184347	0.040372036338
0.081169862036	0.0340684635594
0.0790368705197	0.0339879006868
0.107019341676	0.0392827830856
