# Supplementary material for: Widespread evolutionary crosstalk among protein domains in the context of multi-domain proteins
Source: PLoS One. 2018 Aug 31;13(8):e0203085. doi: 10.1371/journal.pone.0203085 (PMC6118372; doi:10.1371/journal.pone.0203085)
Supplement: S1 File — This archive contains a file presenting the list of UniProt identifiers of the URPs sequences included in the multi-domain MSAs for each of the 2,063 studied multi-domain architectures, and files containing the values of MI¯ and nMI¯ for individual domain pairs before and after domain sequence shuffling. (GZ) [file pone.0203085.s001.tar.gz › ./Pfam_family_vectors/PF07676_PF07676_PF07676_all_alignment_sequences_UniProt_IDs]

A0A017HSQ2_9RHOB
A0A022R146_ERYGU
A0A022S4I8_ERYGU
A0A023BNU1_9FLAO
A0A023BV29_9FLAO
A0A023BWA6_9FLAO
A0A024FJU4_9FLAO
A0A024HJ70_PSEKB
A0A061FI62_THECC
A0A062TY85_9RHOB
A0A062XZT9_9BACT
A0A067H4B0_CITSI
A0A067K9P5_JATCU
A0A074L436_9BACT
A0A077LZ79_9MICO
A0A077M4T3_9MICO
A0A078EUL7_BRANA
A0A078F501_BRANA
A0A080YU53_WHEAT
A0A081CW04_9RHIZ
A0A084TKR2_9FLAO
A0A085WUX0_9DELT
A0A087HQ71_ARAAL
A0A087HQ72_ARAAL
A0A087MLF4_9GAMM
A0A090E1H5_9CHLA
A0A090QPW4_9FLAO
A0A091AV74_9GAMM
A0A098MAW7_9BACL
A0A098S3M0_9BACT
A0A0A0BT59_9CELL
A0A0A0EM11_9GAMM
A0A0A0EVU2_9GAMM
A0A0A0IYU0_9MICO
A0A0A0KH20_CUCSA
A0A0A0M6P7_9GAMM
A0A0A6ULA1_ACTUT
A0A0A6UMC2_ACTUT
A0A0B0CZL0_9BACI
A0A0B0EHV6_9BACT
A0A0B0HX73_9BACL
A0A0B2A0F7_9MICO
A0A0B8P3I1_9VIBR
A0A0B8XVG7_9SPHI
A0A0C1HMK1_9CHLA
A0A0C1L383_9BACT
A0A0C1SGN2_9ACTN
A0A0C1T239_9ACTN
A0A0C1U618_9CYAN
A0A0C1VSP2_9ACTN
A0A0C1Z7C2_9DELT
A0A0C2CSK8_9DELT
A0A0C2GEE2_9BILA
A0A0C5FSJ5_9ACTN
A0A0D0FAZ5_9SPHI
A0A0D0GIX2_9SPHI
A0A0D0Q6D3_9RHOB
A0A0D2RHT1_GOSRA
A0A0D3CC63_BRAOL
A0A0D3FR63_9ORYZ
A0A0D6AIN8_9CHRO
A0A0E0BRZ9_9ORYZ
A0A0E0KEV1_ORYPU
A0A0E0KLD0_ORYPU
A0A0E0MLX3_ORYPU
A0A0E0NWB1_ORYRU
A0A0E3YU72_9BACT
A0A0E9LU19_9BACT
A0A0F2NU74_9FLAO
A0A0F2NVH8_9FLAO
A0A0F2PSH2_9RHIZ
A0A0F2QNV9_9RHOB
A0A0F3MP35_9RICK
A0A0F3Q1B9_ORITS
A0A0F4NXL3_PSEO7
A0A0F4RPU9_9RHOB
A0A0F5L9B8_9RHIZ
A0A0F5LAD5_9RHIZ
A0A0F5Q272_9RHIZ
A0A0F5VYT9_9ACTN
A0A0F6YK87_9DELT
A0A0F7PU70_9RHIZ
A0A0G0U3X2_9BACT
A0A0G0XI31_9BACT
A0A0G1KCP8_9BACT
A0A0G2ZCD6_9BACT
A0A0G2ZCX5_9DELT
A0A0G4J2U9_PLABS
A0A0J1BJF1_9SPHI
A0A0J7KL35_9BACT
A0A0J8CLB1_BETVU
A0A0J8CLC6_BETVU
A0A0J8CU45_BETVU
A0A0K1Q3T1_9DELT
A0A0K2LVK1_9NOST
A0A0K8MCZ0_9RICK
A0A0K8QDZ6_9MICC
A0A0K9QCW1_SPIOL
A0A0K9RJA8_SPIOL
A0A0K9XER4_9ACTN
A0A0L9UT04_PHAAN
A0A0M2H4H0_9MICO
A0A0M3BQW4_9RHIZ
A0A0M3KF04_ANISI
A0A0M4LKE1_9MICC
A0A0M9DUD7_9BACT
A0A0N0JT71_9PROT
A0A0N0LZ35_9SPHN
A0A0N0RFF2_9CHLR
A0A0N0UYG5_9BACT
A0A0N4UCX2_DRAME
A0A0N8KQW5_9EURY
A0A0P0DE30_9FLAO
A0A0P1G7F7_9RHOB
A0A0P6X1E3_9CHLR
A0A0P6X1Q1_9CHLR
A0A0P6Y066_9CHLR
A0A0P6Y5Y8_9CHLR
A0A0P6Y6A2_9CHLR
A0A0P6YHU8_9CHLR
A0A0P7X059_9BACT
A0A0P8X555_9CLOT
A0A0P9F361_9CHLR
A0A0P9H8N7_9CHLR
A0A0Q1BG14_9FLAO
A0A0Q4RII9_9BACL
A0A0Q5DBZ0_9RHIZ
A0A0Q5MQF4_9MICO
A0A0Q5USL7_9FLAO
A0A0Q6FBU6_9ACTN
A0A0Q6G819_9RHIZ
A0A0Q6SCM6_9RHIZ
A0A0Q7DYE0_9RHIZ
A0A0Q7Q883_9GAMM
A0A0Q8BK91_9RHIZ
A0A0Q8EEM7_9ACTN
A0A0Q8LE24_9MICO
A0A0Q8LE72_9MICO
A0A0Q8NHG3_9RHIZ
A0A0Q9EF85_9GAMM
A0A0Q9EHF0_9GAMM
A0A0Q9LXI3_9BACL
A0A0Q9PCP8_9GAMM
A0A0Q9YK02_9BACI
A0A0Q9ZZQ0_9GAMM
A0A0R0CAH2_9GAMM
A0A0R0D808_9GAMM
A0A0R2TQK1_9FLAO
A0A0R2XJH4_9BACT
A0A0S2F4M6_9GAMM
A0A0S2F5I3_9GAMM
A0A0S2F8W2_9GAMM
A0A0S2I3I1_9BACT
A0A0S3PKC6_9NOSO
A0A0S6VS94_9BACT
A0A0S6VW84_9BACT
A0A0S7WX18_9BACT
A0A0S7XNQ4_9BACT
A0A0S7XNT5_9BACT
A0A0S7XQ77_9BACT
A0A0S7XV95_9BACT
A0A0S7Y5W1_9BACT
A0A0S7Y6A3_9BACT
A0A0S7Y713_9BACT
A0A0S7Y7R5_9BACT
A0A0S7YD10_9BACT
A0A0S7ZAX6_9BACT
A0A0S7ZI42_9BACT
A0A0S7ZYW0_9BACT
A0A0S8A0B7_9BACT
A0A0S8AED5_9BACT
A0A0S8AFH2_9BACT
A0A0S8AWD3_9BACT
A0A0S8B724_9BACT
A0A0S8BC35_9CHLR
A0A0S8C095_9DELT
A0A0S8DFX8_9BACT
A0A0S8DN51_9BACT
A0A0S8E328_9BACT
A0A0S8EG05_9BACT
A0A0S8EK75_9BACT
A0A0S8EW07_9DELT
A0A0S8FAW7_9GAMM
A0A0S8FPH1_9BACT
A0A0S8FQE7_9BACT
A0A0S8G5G9_9BACT
A0A0S8GHK2_9BACT
A0A0S8GQH3_9BACT
A0A0S8GU78_9BACT
A0A0S8GWI2_9BACT
A0A0S8GZ47_9BACT
A0A0S8H272_9BACT
A0A0S8HA69_9BACT
A0A0S8HF23_9BACE
A0A0S8HIQ2_9BACE
A0A0S8HJL1_9BACE
A0A0S8HTD3_9BACT
A0A0S8HYD7_9BACT
A0A0S8I6G7_9BACT
A0A0S8I9F6_9CHLR
A0A0S8IGP7_9BACT
A0A0S8ITK9_9BACT
A0A0S8IUM6_9BACT
A0A0S8IWL1_9BACT
A0A0S8JEE5_9BACT
A0A0S8JIM6_9BACT
A0A0S8K0L8_9BACE
A0A0S8K4B1_9BACT
A0A0S8KF50_9BACE
A0A0U3EGA8_9BURK
A0A0V0RSU9_9BILA
A0A0V0RSZ4_9BILA
A0A0V0RTJ4_9BILA
A0A0V0VJB0_9BILA
A0A0V0WG90_9BILA
A0A0V1CN57_TRIBR
A0A0V1LGS8_9BILA
A0A0V7ZHR5_9CYAN
A0A0W7X783_9ACTN
A0A0X3WZ75_9ACTN
A0A0X8JQF2_9DELT
A0A101HKP8_9PORP
A0A101I9N2_9BACT
A0A101IEH6_9CHLR
A0A101J4M5_9PORP
A0A101NXT0_9ACTN
A0A102CZ64_9BACT
A0A108UAN3_9GAMM
A0A108UAS4_9GAMM
A0A108UB44_9GAMM
A0A109RUJ9_9BURK
A0A117L5B1_9BACT
A0A117URS3_9BACT
A0A124F8Y8_9DELT
A0A124JRL5_9BACT
A0A125MML5_9GAMM
A0A125TZM3_9GAMM
A0A126Z302_9MICO
A0A127CJ53_9RHIZ
A0A132BQY2_9RHOB
A0A132HUH5_9BACT
A0A136K1Y9_9BACT
A0A136K2T7_9BACT
A0A136L1B0_9CHLR
A0A136L3V5_9CHLR
A0A136LJN3_9CHLR
A0A136LMH6_9CHLR
A0A136LMR9_9CHLR
A0A136LQX4_9CHLR
A0A136M4T8_9BACT
A0A136MHK7_9BACT
A0A136N4B7_9BACT
A0A136N8Z8_9BACT
A0A136NRP5_9CHLR
A0A136NYD8_9CHLR
A0A136NZ70_9CHLR
A0A136P3C5_9CHLR
A0A136P683_9CHLR
A0A136PE35_9BACT
A0A136PGZ9_9BACT
A0A136PHK9_9BACT
A0A139SSP1_9BACT
A0A143PIM4_9BACT
A0A143PKS1_9BACT
A0A143PLN2_9BACT
A0A143PXX6_9BACT
A0A146GBJ1_9BACT
A0A150AK36_9BACT
A0A150X5F9_9BACT
A0A151E4S2_9EURY
A0A151E4S3_9EURY
A0A151EWG5_9EURY
A0A151F7N2_9EURY
A0A161SG94_9BACT
A0A162WY79_9FLAO
A0A163UUB9_9RHOB
A0A166IAJ7_DAUCA
A0A166VQ52_9CYAN
A0A167H243_9GAMM
A0A170QJY9_9MICO
A0A170YIR5_9PORP
A0A171A4R4_9PORP
A0A172TT76_9BACT
A0A194WTI3_9HELO
A0M5N4_GRAFK
A0ZA47_NODSP
A1ZNL4_9BACT
A1ZNL5_9BACT
A1ZUQ7_9BACT
A2XHT1_ORYSI
A3HVX9_9BACT
A3WAV8_9SPHN
A3WET7_9SPHN
A4ABR9_9GAMM
A4X2J2_SALTO
A5GB75_GEOUR
A5UT68_ROSS1
A5UTS0_ROSS1
A6DQI5_9BACT
A6G459_9DELT
A6GFY3_9DELT
A6L845_PARD8
A6LEX0_PARD8
A6LHW3_PARD8
A6LI51_PARD8
A6LIB6_PARD8
A6W8P3_KINRD
A7HC17_ANADF
A9B4A7_HERA2
A9CVJ8_HOEPD
A9E0Y5_9FLAO
A9TPZ0_PHYPA
A9WF88_CHLAA
A9WJV7_CHLAA
B0JNB9_MICAN
B1WR31_CYAA5
B1WWE1_CYAA5
B1XI15_SYNP2
B1XQA3_SYNP2
B1XQD1_SYNP2
B1Y1V1_LEPCP
B2FMH8_STRMK
B2FSY4_STRMK
B3SFL4_TRIAD
B5HM76_9ACTN
B5YKM4_THEYD
B7K0E7_CYAP8
B7K592_CYAP8
B7K617_CYAP8
B7KL17_CYAP7
B8CWB1_HALOH
B8IZ38_DESDA
B8NEC7_ASPFN
B9JW26_AGRVS
B9RN73_RICCO
B9S2V7_RICCO
B9SDU1_RICCO
C1F1X1_ACIC5
C3MDD9_SINFN
C6BY04_DESAD
C6VTR8_DYAFD
C7LX39_DESBD
C7PHW9_CHIPD
C8XK58_NAKMY
D0LV45_HALO1
D0MCT8_RHOM4
D3EK10_GEOS4
D3F907_CONWI
D3Q4F7_STANL
D5ERF4_CORAD
D5EV39_PRER2
D5VC42_MORCB
D6SLG3_9DELT
D7E9R8_METEZ
D7KK37_ARALL
D7KK38_ARALL
D7VQ53_9SPHI
E0U7H5_CYAP2
E1IFU9_9CHLR
E5STG9_TRISP
E6MLL5_9BACT
E6SV51_BACT6
E6WWV7_PSEUU
E8QY39_ISOPI
F0JG74_DESDE
F0JJ31_DESDE
F0SMB6_RUBBR
F2IC74_FLUTR
F4H5K6_CELFA
F4KZP3_HALH1
F5J0T4_9PORP
F6DQX7_DESRL
F6H0J2_VITVI
F6HZD5_VITVI
F8ECF2_RUNSL
F8GG16_NITSI
F8KVG2_PARAV
F8WZ48_9PORP
F8WZ49_9PORP
F9ZEY9_9PROT
G1UX19_9DELT
G1W858_9BACT
G1Y4N1_9PROT
G2EG14_9FLAO
G2G2K0_9FIRM
G2PJ34_MURRD
G2PNS7_MURRD
G4SZR5_META2
G6FNG7_9CYAN
G7W8T4_DESOD
G8A036_MEDTR
H0E822_9ACTN
H1XP27_9BACT
H1XRH5_9BACT
H1Y197_9SPHI
H3EEM8_PRIPA
H4F2H5_9RHIZ
H5XWS9_9FIRM
H8KMK7_SOLCM
H8KR57_SOLCM
H8KTM7_SOLCM
H8MLT8_CORCM
I0AH41_IGNAJ
I0HF39_ACTM4
I0I1F5_CALAS
I0I4G5_CALAS
I0I579_CALAS
I0I7S4_CALAS
I0K6H6_9BACT
I0XPI7_9LEPT
I1GRW4_BRADI
I1KKU9_SOYBN
I1PC42_ORYGL
I1PH75_ORYGL
I3BSQ2_9GAMM
I3I4G3_9GAMM
I4EHE0_9CHLR
I6YZ00_MELRP
J1FEU2_9BACT
J2B603_9RHIZ
J3LN72_ORYBR
J9ZA46_LEPFM
J9ZCD4_LEPFM
K0PW79_9RHIZ
K2PU00_9FLAO
K6XAX0_9ALTE
K6YZB1_9ALTE
K7W196_9NOST
K8GG68_9CYAN
K9PGQ6_9CYAN
K9PWY7_9CYAN
K9Q1N2_9CYAN
K9Q350_9CYAN
K9QAY6_9NOSO
K9QWJ3_NOSS7
K9T2P0_9CYAN
K9T626_9CYAN
K9W1N5_9CYAN
K9W308_9CYAN
K9WBK9_9CYAN
K9XD28_9CHRO
K9XQH5_STAC7
K9XR36_STAC7
K9YJA8_CYASC
K9YQ91_CYASC
K9Z3F4_CYAAP
K9Z800_CYAAP
L0NF34_9RHIZ
L8EHQ7_STRRM
L8ESA9_STRRM
L8GTP0_ACACA
L8LKH3_9CHRO
L8M9B0_9CYAN
L8MB99_9CYAN
M0YST7_HORVD
M0YST8_HORVD
M3G3B8_9LEPT
M3GIS5_LEPBO
M3GUU8_LEPBO
M4DN52_BRARP
M4DN53_BRARP
M5X9H6_PRUPE
M5XDS2_PRUPE
M6T140_LEPIR
M7MI24_9FLAO
M7NAE5_9FLAO
M7NBV1_9BACT
Q098W3_STIAD
Q0AGA4_NITEC
Q0YR88_9CHLB
Q13VV2_BURXL
Q1D4E0_MYXXD
Q2JQ45_SYNJB
Q466F7_METBF
Q467M7_METBF
Q4BY97_CROWT
Q4C0Q4_CROWT
Q55824_SYNY3
Q5H5V7_XANOR
Q5LGY2_BACFN
Q82VZ7_NITEU
Q84R85_ORYSJ
Q8CVE4_LEPIN
Q8P3W5_XANCP
Q8PSJ2_METMA
Q8TMW4_METAC
Q8YYA7_NOSS1
Q92K94_RHIME
Q9XI10_ARATH
Q9XI11_ARATH
R5BGR8_9BACE
R5J9V9_9BACE
R5NBI3_9BACT
R5PUD9_9BACT
R6SF40_9BACE
R6TBQ1_9BACE
R6WS41_9PORP
R6X1K9_9BACT
R6X8R7_9PORP
R6XDJ7_9PORP
R6Y4W3_9PORP
R6Y7I6_9BACE
R7EIJ6_9BACE
R7EPN6_9BACE
R7JGZ3_9PORP
R7JSV4_9PORP
R7LA45_9BACT
R7NT55_9BACE
R7PDY4_9BACT
R7ZQ15_9BACT
S0ETL9_CHTCT
S0GFG7_9PORP
S0GIJ2_9PORP
S0GIR8_9PORP
S4XQR9_SORCE
S7IKC9_CHLPS
S7IRV9_CHLPS
S7USL1_9DELT
S7WZW7_9FLAO
S8CNC7_9LAMI
S8FAB5_9BACT
S8FFD6_9BACT
S9PR06_9DELT
S9S842_9RHOB
T0LDV9_9BACT
TOLB_FRATT
TOLB_PARUW
U5DNH3_9CHRO
U5GPR3_POPTR
U5QM74_9CYAN
V4IUL0_9GAMM
V4KAD0_EUTSA
V4TBY5_9ROSI
V7C7A9_PHAVU
W1NWF0_AMBTC
W1P221_AMBTC
W4LDQ1_9BACT
W4M3B3_9BACT
W4ULF7_9BACE
W5DR12_WHEAT
W6K2R1_9MICO
W8KLZ6_HALHR
W9G3U4_9MICO
W9QMC2_9ROSA
W9R4T4_9ROSA
W9R9L9_9ROSA
W9RT69_9ROSA
W9RUE5_9ROSA
X5E1Q8_9BACT
Y1656_AGRFC
