# Supplementary material for: Widespread evolutionary crosstalk among protein domains in the context of multi-domain proteins
Source: PLoS One. 2018 Aug 31;13(8):e0203085. doi: 10.1371/journal.pone.0203085 (PMC6118372; doi:10.1371/journal.pone.0203085)
Supplement: S1 File — This archive contains a file presenting the list of UniProt identifiers of the URPs sequences included in the multi-domain MSAs for each of the 2,063 studied multi-domain architectures, and files containing the values of MI¯ and nMI¯ for individual domain pairs before and after domain sequence shuffling. (GZ) [file pone.0203085.s001.tar.gz › ./Pfam_family_vectors/PF00004_PF16193_PF12002_all_alignment_sequences_UniProt_IDs]

A0A010PCQ1_9MICC
A0A010QWI0_9PEZI
A0A010RWI4_PSEFL
A0A010YM85_9ACTN
A0A010YU82_9BACT
A0A010ZXJ2_9ACTN
A0A011MCX4_9PROT
A0A011NR37_9PROT
A0A011TD53_9RHIZ
A0A013VFI5_9SPHN
A0A014M6Q8_9GAMM
A0A014MSS8_9BURK
A0A015KTI5_9GLOM
A0A015MCC1_9BACL
A0A017HQM6_9RHOB
A0A017RZ32_9CLOT
A0A017SSK6_9EURO
A0A017T4V5_9DELT
A0A021VPE6_9CELL
A0A021XB26_9RHIZ
A0A022LTE2_9MICO
A0A022M7I3_9ACTN
A0A023BRN9_9FLAO
A0A023D552_ACIMT
A0A023DA08_9BACI
A0A024FE81_9FLAO
A0A024HI59_PSEKB
A0A024JWN2_9MYCO
A0A024TDP7_9STRA
A0A026WNM5_CERBI
A0A031FYU9_9MICO
A0A031LUD7_9GAMM
A0A033UZH6_STAAU
A0A037ZDE9_CLOTT
A0A045K2M3_MYCTX
A0A059DDU6_EUCGR
A0A059JH69_9EURO
A0A059KIX1_9BURK
A0A059MQG9_9NOCA
A0A059W3Q7_STRA9
A0A060B4T0_9GAMM
A0A060JG35_9MICO
A0A060LW13_9BACI
A0A060NFB8_9BURK
A0A060QA10_9PROT
A0A060QC16_9PROT
A0A061DKG2_THECC
A0A061H3B8_9BASI
A0A061HM06_BLUGR
A0A061LXS3_9MICO
A0A061NUT1_9BACL
A0A061P310_9BACL
A0A061QAT0_9PROT
A0A062TRH0_9RHOB
A0A062VU27_9MICO
A0A062X3P5_9LACO
A0A062X6U9_9LACO
A0A062XZP8_9BACT
A0A063B561_9BURK
A0A063BUU9_9HYPO
A0A063XZ65_9GAMM
A0A066UML2_9GAMM
A0A066WXM0_9FLAO
A0A066XDG5_COLSU
A0A066ZWT7_HYDMR
A0A067CR25_SAPPC
A0A067E4V2_CITSI
A0A067N3F6_9HOMO
A0A067PUJ9_9HOMO
A0A067RT66_ZOONE
A0A068NFS3_9ACTO
A0A068NYG5_9BACT
A0A068QR75_9GAMM
A0A068S9T2_9FUNG
A0A068YNY3_9BURK
A0A069CZL0_9LACT
A0A069CZQ8_9BACE
A0A069DPT4_9BACL
A0A069JM46_9ACTN
A0A069Q3T2_9BURK
A0A069RIW5_CLOLI
A0A071LV74_9ENTR
A0A072N7T3_9DEIO
A0A072PE38_9EURO
A0A072SKG6_9ACTN
A0A073AZM7_9PSEU
A0A073IN09_9BACT
A0A073J536_9RHOB
A0A073JWM5_9BACI
A0A074MGK3_ERYLO
A0A074MKY4_9SPHN
A0A074PZD9_9MICO
A0A074RP37_9HOMO
A0A074SNU2_HAMHA
A0A074VZ52_9PEZI
A0A074WE69_9PEZI
A0A074XE58_AURPU
A0A074YB16_9PEZI
A0A075JFE8_9MICO
A0A075R7T1_BRELA
A0A075TZZ1_9LACT
A0A075U1U2_9CORY
A0A076MU54_AMYME
A0A076NN50_9CORY
A0A077B1B0_9RICK
A0A077C2D9_9RICK
A0A077DBY3_9BURK
A0A077EI15_9FLAO
A0A077HKN7_9CORY
A0A077LPB0_9PSED
A0A077M4C5_9MICO
A0A077MDG4_9MICO
A0A077ZGZ2_TRITR
A0A077ZKG0_TRITR
A0A077ZMC0_TRITR
A0A078KVY0_9GAMM
A0A078LPA4_9PSED
A0A078M3L5_9STAP
A0A080KEZ4_9GAMM
A0A080LZ78_9PROT
A0A080M2J3_9PROT
A0A080N333_9BIFI
A0A081BED5_9RHIZ
A0A081BIN9_9LACO
A0A081BIR7_9LACO
A0A081CH28_PSEA2
A0A081CRU0_9RHIZ
A0A081EAU5_STRFR
A0A081FZD2_9GAMM
A0A081KC23_9GAMM
A0A081NAR1_9GAMM
A0A083ZXF5_9GAMM
A0A084IQ44_9GAMM
A0A084QB79_9HYPO
A0A084TIB8_9FLAO
A0A084VIC1_ANOSI
A0A085B9V1_9FLAO
A0A085EJ94_9FLAO
A0A085EUH0_9RHIZ
A0A085F7Q2_9BRAD
A0A085FJ51_9BURK
A0A085JC18_9GAMM
A0A085KZV6_9FLAO
A0A085LHY6_9MICO
A0A085TXW5_9RHOB
A0A085VLB0_PSESX
A0A086MH74_9RHIZ
A0A086P8N1_SPHHM
A0A086TG12_ACRC1
A0A086YPW7_9FIRM
A0A086ZJ42_9BIFI
A0A086ZML2_9BIFI
A0A087ADK0_9BIFI
A0A087APT6_9BIFI
A0A087BCT4_9BIFI
A0A087BN93_9BIFI
A0A087CA93_9BIFI
A0A087DIH9_9BIFI
A0A087EB69_9BIFI
A0A087EEP8_9BIFI
A0A087M4K2_9RHIZ
A0A087MM82_9GAMM
A0A087N4L0_9BACI
A0A087N8T4_9SPHN
A0A087R1X7_APTFO
A0A087YBU5_POEFO
A0A088ATB3_APIME
A0A089JXN2_9BACL
A0A089L559_9BACL
A0A089LY82_9BACL
A0A089PUY2_PLUGE
A0A089UDD3_9ENTR
A0A089WXG9_9PSED
A0A089X5T5_STRGA
A0A089XY90_9LACO
A0A089Y4J0_9LACO
A0A089YQU8_9PSED
A0A090E3Y3_9RHIZ
A0A090I277_9FIRM
A0A090IJ83_9GAMM
A0A090IQZ1_9BACI
A0A090PED4_9VIBR
A0A090QP62_9FLAO
A0A090QPN7_9GAMM
A0A090SRT8_9VIBR
A0A090V4I6_ESCVU
A0A090VU04_9FLAO
A0A091A4V8_PAEMA
A0A091AKX7_9HELI
A0A091B0T7_9GAMM
A0A091B0X3_9GAMM
A0A091BXT8_9ENTE
A0A091BZ70_9ENTE
A0A091DU17_FUKDA
A0A091EZK2_CORBR
A0A091FNI4_9AVES
A0A091HXP8_CALAN
A0A091IYX3_9AVES
A0A091KTG6_9GRUI
A0A091L0J9_CATAU
A0A091N2K3_CARIC
A0A091NQ92_APAVI
A0A091PL08_LEPDC
A0A091RQ78_NESNO
A0A091TI95_PHALP
A0A091UAB1_PHORB
A0A091W995_OPIHO
A0A091X729_NIPNI
A0A093F276_TYTAL
A0A093GKV7_PICPB
A0A093HCE3_GAVST
A0A093HJX5_STRCA
A0A093IAG2_FULGA
A0A093J6Y4_EURHL
A0A093Q4Q1_9PASS
A0A093RGW8_PHACA
A0A093Y8N6_9PEZI
A0A093Z884_9PEZI
A0A093ZT53_9PEZI
A0A093ZWF3_9PEZI
A0A094BIG5_9PEZI
A0A094CV62_9PEZI
A0A094DLY9_9PEZI
A0A094E527_9PEZI
A0A094FF54_9PEZI
A0A094GFJ0_9PEZI
A0A094HFE7_9PEZI
A0A094J1I7_9GAMM
A0A094JE16_9PEZI
A0A094JTS0_9BACL
A0A094JXQ5_9GAMM
A0A094NYF3_9ACTN
A0A094PME7_9ACTN
A0A094PN17_9ACTN
A0A094PVI7_9ACTN
A0A094WPR9_BACAO
A0A095DCN9_CRYGR
A0A095DEK8_9SPHN
A0A095STY6_9FLAO
A0A095VB20_9RHIZ
A0A095VPX6_9GAMM
A0A095XH19_9FIRM
A0A095XJF7_9FIRM
A0A095Z6E8_9FIRM
A0A095ZD02_9ACTO
A0A095ZHE4_9BACT
A0A095ZPC0_9BACT
A0A096AIN7_9MICC
A0A096ALR7_9FIRM
A0A096ARC2_9CORY
A0A096BL30_9CLOT
A0A096NKJ5_PAPAN
A0A097ECM6_9SPHN
A0A097IGD8_9CORY
A0A097QLS0_9VIBR
A0A097R0W4_HAFAL
A0A098C229_9PORP
A0A098EMK8_9BACL
A0A098G3E7_9GAMM
A0A098GD81_TATMI
A0A098M9N3_9BACL
A0A098QX39_9SPIO
A0A098RER1_9GAMM
A0A098S0F8_9BACT
A0A098SVZ9_9PSED
A0A098TCJ2_9RHIZ
A0A098U1K8_9BURK
A0A099CUS4_9GAMM
A0A099D4P6_9ACTN
A0A099GCC7_9RHOB
A0A099JLG9_9MICO
A0A099L799_9GAMM
A0A099NTZ7_PICKU
A0A099P9J4_9GAMM
A0A099ZUA1_TINGU
A0A0A0AHP7_CHAVO
A0A0A0B4A2_9CELL
A0A0A0BNU5_9CELL
A0A0A0BY87_9CELL
A0A0A0C6R6_9CELL
A0A0A0D4Q9_9PROT
A0A0A0DG02_9STRE
A0A0A0DSR9_9BURK
A0A0A0EAI0_9RHOB
A0A0A0EPQ0_9GAMM
A0A0A0EVE0_9GAMM
A0A0A0EZ32_9GAMM
A0A0A0J6B7_9MICO
A0A0A0JH89_9MICO
A0A0A0KVA4_CUCSA
A0A0A0MBI1_9GAMM
A0A0A0WYV9_9SPIO
A0A0A1B477_9GAMM
A0A0A1DM50_NOCSI
A0A0A1FBM3_9BURK
A0A0A1FPM6_9MYCO
A0A0A1GYM1_9LACO
A0A0A1GZA1_9LACO
A0A0A1H3S6_9BURK
A0A0A1I1I0_9PSED
A0A0A1N4G5_9FUNG
A0A0A1T5P6_9HYPO
A0A0A1UBP8_ENTIV
A0A0A1UGQ4_ENTIV
A0A0A1V397_9HYPO
A0A0A1VAL0_9BURK
A0A0A1YKA0_9PSED
A0A0A2DUI5_9PORP
A0A0A2EJM4_9PORP
A0A0A2F0K4_9PORP
A0A0A2HZX0_9DELT
A0A0A2J9T6_PENEN
A0A0A2LGR8_PENIT
A0A0A2LY24_9FLAO
A0A0A2MYJ1_9FLAO
A0A0A2SVX9_9GAMM
A0A0A2TWU9_9BACL
A0A0A2WJZ5_9GAMM
A0A0A3APH3_9PAST
A0A0A3HUT8_9BACI
A0A0A3HVX7_9BACI
A0A0A3ISF6_9BACI
A0A0A3J8T3_9BACI
A0A0A3W5S8_9GAMM
A0A0A5HX33_9VIBR
A0A0A6NUB6_9LACO
A0A0A6Y0V1_9FLAO
A0A0A7EFY5_9GAMM
A0A0A7I1U9_9BIFI
A0A0A7IA90_9BIFI
A0A0A7KMR9_9DEIO
A0A0A7LPB1_9BACT
A0A0A7P968_9BACT
A0A0A7RYN0_9GAMM
A0A0A8HPZ8_STAHY
A0A0A8JP66_BACSX
A0A0A8K4I1_9RHIZ
A0A0A8L5C2_9SACH
A0A0A8UR90_LEGHA
A0A0A8WPG1_9DELT
A0A0B0H761_SOVGS
A0A0B0I3C2_9BACL
A0A0B1P991_UNCNE
A0A0B1ZPS5_9SPHN
A0A0B1ZSP4_9ACTN
A0A0B2AB07_9MICO
A0A0B2BRI2_9ACTN
A0A0B2BXW7_9SPHN
A0A0B2WWI8_9HYPO
A0A0B3BM13_9PSED
A0A0B4I9Y3_9HYPO
A0A0B4RB26_9BACL
A0A0B4XY49_9PROT
A0A0B5AMU0_9BACL
A0A0B5DF02_9ACTN
A0A0B5DXB6_9RHOB
A0A0B5F5H9_STRA4
A0A0B5FMU7_9DELT
A0A0B5S1V7_9FLAO
A0A0B6TG73_9CORY
A0A0B7H302_9FLAO
A0A0B7HT18_9FLAO
A0A0B7ITW5_9PROT
A0A0B7NWG3_9FUNG
A0A0B8NBL0_9NOCA
A0A0B8PWZ5_9VIBR
A0A0B8T8L1_9SPHI
A0A0B8X3B5_9DELT
A0A0B8XS56_9SPHI
A0A0C1CPR6_9FLAO
A0A0C1D7I9_9SPHI
A0A0C1DPK1_9FLAO
A0A0C1EWQ5_9FLAO
A0A0C1HI61_9CHLA
A0A0C1I9P1_9BACT
A0A0C1KNY0_9BACT
A0A0C1PNE8_9LACO
A0A0C1PNR8_9LACO
A0A0C1Q479_9ACTN
A0A0C1RC46_9ACTN
A0A0C1RRB3_9ACTN
A0A0C1SEV3_9ACTN
A0A0C1US09_9ACTN
A0A0C1XFM7_9ACTN
A0A0C1Y662_9BURK
A0A0C1Z6X1_9DELT
A0A0C2AP94_9ACTN
A0A0C2C4V0_9BURK
A0A0C2EE01_9DELT
A0A0C2G275_9ACTN
A0A0C2PUF6_9CYAN
A0A0C2QFK3_9BACL
A0A0C2UDX3_BACBA
A0A0C2VB60_9HELI
A0A0C2VJ58_9BACL
A0A0C2VLW9_9PROT
A0A0C2VNS4_9BACL
A0A0C3CTY9_9PEZI
A0A0C3ESA9_9HOMO
A0A0C3GM51_9PEZI
A0A0C3I4B3_9VIBR
A0A0C3QUW4_9HOMO
A0A0C3RJQ2_9PROT
A0A0C3RLI0_9PORP
A0A0C3S7S2_PHLGI
A0A0C4Y5Y2_9BURK
A0A0C5BJE8_9MICO
A0A0C5FTX8_9ACTN
A0A0C5IZA7_9RHOO
A0A0C5LH04_9SPHN
A0A0C5W876_9FLAO
A0A0C5WSH1_9GAMM
A0A0C7NE39_9SACH
A0A0C9M0S6_SPHPI
A0A0C9M1U7_9FUNG
A0A0C9NJC1_9BACT
A0A0C9Z818_9HOMO
A0A0D0BM10_9HOMO
A0A0D0DMH8_9HOMO
A0A0D0H7D0_9MICO
A0A0D0LAY6_9NOCA
A0A0D0S4L3_9GAMM
A0A0D0VKB5_9ACTN
A0A0D0YYD0_9LACO
A0A0D1A4N2_9LACO
A0A0D1BE29_9SPHN
A0A0D1C325_USTMA
A0A0D1E9L6_9RHOB
A0A0D1JQ19_9MYCO
A0A0D1KKQ3_9LACT
A0A0D1YHF1_9EURO
A0A0D1YJW2_9PEZI
A0A0D2AGU0_9EURO
A0A0D2AXT4_9EURO
A0A0D2B9Q4_9EURO
A0A0D2D0B6_9EURO
A0A0D2E577_9EURO
A0A0D2G1Q9_9EURO
A0A0D2GZ22_9EURO
A0A0D2IJI1_9EURO
A0A0D2IKT2_9EURO
A0A0D2JEN5_9DELT
A0A0D2R010_GOSRA
A0A0D2UVS3_9PROT
A0A0D2YC14_FUSO4
A0A0D3LDP8_9BACT
A0A0D3V745_9BACL
A0A0D4CKC1_9LACO
A0A0D4CNM0_9LACO
A0A0D4DXF6_9ACTN
A0A0D5A8F5_9NOCA
A0A0D5LTK2_9RHIZ
A0A0D5M5Q8_9GAMM
A0A0D5NL78_9BACL
A0A0D5V7J0_9BURK
A0A0D5YR96_9FLAO
A0A0D6A3B2_9LACO
A0A0D6A3Z6_9LACO
A0A0D6EVN5_9PROT
A0A0D6MIE8_9PROT
A0A0D6MV26_ACEAC
A0A0D6NHM0_9PROT
A0A0D6NTX3_9PROT
A0A0D6NVR3_9PROT
A0A0D6SR48_9PSED
A0A0D6TMC5_9FLAO
A0A0D6XPS5_9STAP
A0A0D6YP74_MASLA
A0A0D7BXD3_9HOMO
A0A0D7EVX3_RHOPL
A0A0D7KCU2_9BURK
A0A0D7QXK2_9MICO
A0A0D7VX93_9FLAO
A0A0D8FQA4_9ACTN
A0A0D8PQ47_9GAMM
A0A0D9MTD1_ASPFA
A0A0D9N0E0_ASPFA
A0A0D9R4D2_CHLSB
A0A0E1RYR3_COCIM
A0A0E3UZW3_9BACT
A0A0E4C7Y0_9FIRM
A0A0E4CYQ3_9BACL
A0A0E9LTQ9_9BACT
A0A0E9M789_9PROT
A0A0E9MMZ2_9SPHN
A0A0E9N4V6_9BACT
A0A0E9NBQ3_9ASCO
A0A0F0EKU1_9MICO
A0A0F0GCP7_NOCAE
A0A0F0H795_9ACTN
A0A0F0ICF7_ASPPU
A0A0F0IEE7_ASPPU
A0A0F0K9E8_9MICO
A0A0F0KD69_9MICO
A0A0F0L6G2_9MICO
A0A0F0LR90_9MICO
A0A0F2CAQ7_9MICO
A0A0F2GH18_9ACTN
A0A0F2IZ32_9BACT
A0A0F2N509_9DELT
A0A0F2NBP8_9FIRM
A0A0F2P1A9_9FLAO
A0A0F2PBW0_9FIRM
A0A0F2PQL0_9RHIZ
A0A0F2PSW5_9FIRM
A0A0F2QGD4_9RHOB
A0A0F2RFC2_9RHOB
A0A0F2RLX1_9PROT
A0A0F2RXJ1_9RHOB
A0A0F2SE73_9FIRM
A0A0F3FXB5_9LACO
A0A0F3FXK0_9LACO
A0A0F3IVX9_9PROT
A0A0F3K1I0_9NEIS
A0A0F3KMV2_9GAMM
A0A0F3L9M8_9CAUL
A0A0F3RPU8_9LACO
A0A0F3RUM0_9LACO
A0A0F3RYB1_9LACO
A0A0F4GJQ0_9PEZI
A0A0F4JG87_9ACTN
A0A0F4KPZ0_9LACO
A0A0F4KQH5_9LACO
A0A0F4LUJ1_9LACO
A0A0F4LVI1_9LACO
A0A0F4QE35_9GAMM
A0A0F4QSB8_9GAMM
A0A0F4YID8_TALEM
A0A0F4Z8W6_9PEZI
A0A0F5AUB1_9GAMM
A0A0F5EZQ0_AVIPA
A0A0F5FLQ7_9RHIZ
A0A0F5ICU1_9BACI
A0A0F5L575_9RHIZ
A0A0F5L6S7_9RHIZ
A0A0F5PAR5_9SPHN
A0A0F5PRG2_9RHIZ
A0A0F5QEE6_9RHIZ
A0A0F5VIV0_9GAMM
A0A0F5VU46_9ACTN
A0A0F5VWH7_9ACTN
A0A0F5ZXZ1_9GAMM
A0A0F6QYI7_9CORY
A0A0F6R0I8_9CORY
A0A0F6RC65_9GAMM
A0A0F6YPH6_9DELT
A0A0F7CMU0_9ACTN
A0A0F7D4B0_9STAP
A0A0F7HCX3_SERFO
A0A0F7JQ05_9DEIO
A0A0F7JY55_9GAMM
A0A0F7KB93_9PROT
A0A0F7KSV8_9SPHN
A0A0F7M623_9GAMM
A0A0F7MYQ5_9ACTN
A0A0F7PL57_9RHIZ
A0A0F7VE64_9EURO
A0A0F8D1H5_CERFI
A0A0F8UKB6_9EURO
A0A0F9WXW6_TRIHA
A0A0G0B422_9BACT
A0A0G0BPK3_9BACT
A0A0G0BVX9_9BACT
A0A0G0C5Y1_9BACT
A0A0G0E4R1_9BACT
A0A0G0H1Q3_9BACT
A0A0G0INZ8_9BACT
A0A0G0IZN2_9BACT
A0A0G0JEC8_9BACT
A0A0G0JGY1_9BACT
A0A0G0JJJ7_9BACT
A0A0G0KJ94_9BACT
A0A0G0KPH9_9BACT
A0A0G0M4H0_9BACT
A0A0G0MDB3_9BACT
A0A0G0MNI1_9BACT
A0A0G0N3Q4_9BACT
A0A0G0N4M8_9BACT
A0A0G0NF31_9BACT
A0A0G0PUJ0_9BACT
A0A0G0Q6V5_9BACT
A0A0G0QHG7_9BACT
A0A0G0RNH2_9BACT
A0A0G0T298_9BACT
A0A0G0T3D9_9BACT
A0A0G0UVX7_9BACT
A0A0G0VLK8_9BACT
A0A0G0WX01_9BACT
A0A0G0WX33_9BACT
A0A0G0X8A5_9BACT
A0A0G0XHL4_9BACT
A0A0G0Z6K1_9BACT
A0A0G0ZFM3_9BACT
A0A0G1A910_9BACT
A0A0G1C0E2_9BACT
A0A0G1C4R3_9BACT
A0A0G1CWW8_9BACT
A0A0G1CYS7_9BACT
A0A0G1E6R4_9BACT
A0A0G1EPS6_9BACT
A0A0G1EWR2_9BACT
A0A0G1F330_9BACT
A0A0G1F9N9_9BACT
A0A0G1FRB0_9BACT
A0A0G1FVV4_9BACT
A0A0G1G8M8_9BACT
A0A0G1G9Q4_9BACT
A0A0G1GDB6_9BACT
A0A0G1GFD3_9BACT
A0A0G1HKM3_9BACT
A0A0G1HUT3_9BACT
A0A0G1IA08_9BACT
A0A0G1JV18_9BACT
A0A0G1K7J9_9BACT
A0A0G1KDX2_9BACT
A0A0G1KGL8_9BACT
A0A0G1KLY5_9BACT
A0A0G1KUA5_9BACT
A0A0G1MXK7_9BACT
A0A0G1NDK6_9BACT
A0A0G1NHT8_9BACT
A0A0G1NXK6_9BACT
A0A0G1P6H6_9BACT
A0A0G1PIH8_9BACT
A0A0G1PNR6_9BACT
A0A0G1QVQ9_9BACT
A0A0G1SKJ2_9BACT
A0A0G1TH91_9BACT
A0A0G1TNM3_9BACT
A0A0G1TZ17_9BACT
A0A0G1UDK3_9BACT
A0A0G1UTI4_9BACT
A0A0G1WDT6_9BACT
A0A0G1WFA9_9BACT
A0A0G1WJQ1_9BACT
A0A0G1WYN2_9BACT
A0A0G1ZB72_9BACT
A0A0G2BEB1_9BACT
A0A0G2BPX6_9BACT
A0A0G2F3N5_9EURO
A0A0G2F5I2_9PEZI
A0A0G2H0W7_9PEZI
A0A0G2J5H7_9SYNE
A0A0G2JBS8_9EURO
A0A0G3A5Q8_9DELT
A0A0G3AU02_9ACTN
A0A0G3BT86_9BURK
A0A0G3CL21_9GAMM
A0A0G3EGT9_9BACT
A0A0G3GRR9_9CORY
A0A0G3GY17_9CORY
A0A0G3HCK5_9CORY
A0A0G3HH26_9CORY
A0A0G3IIR6_9MYCO
A0A0G3M3J3_9FLAO
A0A0G3QAG3_KLUIN
A0A0G3V2M1_9ACTN
A0A0G3WJC5_9BACT
A0A0G3X700_9SPHN
A0A0G3XHJ4_9SPHN
A0A0G4B5G8_9BACT
A0A0G4LGM2_9PEZI
A0A0G4LHM6_9PEZI
A0A0G4PBL5_PENCA
A0A0G8AVY1_9SYNE
A0A0G9H8F9_9GAMM
A0A0G9MTK0_9SPHN
A0A0H0CRL1_9ENTR
A0A0H0ZNG4_9MICC
A0A0H1A884_9RHIZ
A0A0H1AG42_9GAMM
A0A0H1B8D2_9EURO
A0A0H1RJM2_9RHIZ
A0A0H2KML1_9MICO
A0A0H2M1L5_PRORE
A0A0H2MJ24_VARPD
A0A0H3J431_CLOPA
A0A0H4KL09_9BACI
A0A0H4KNK5_9RHOB
A0A0H4LAT0_9LACO
A0A0H4LCA5_9LACO
A0A0H4LIF8_9LACO
A0A0H4P4R8_9BACI
A0A0H4QEQ2_9LACO
A0A0H4QIA2_9LACO
A0A0H4VI19_9SPHN
A0A0H4VJT1_9BACT
A0A0H4VV90_9BORD
A0A0H5BK54_BLAVI
A0A0H5CK31_9PSEU
A0A0I9UT50_9MYCO
A0A0I9VZH6_9MICO
A0A0J0UTP1_9ACTN
A0A0J0XQ02_9TREE
A0A0J1G0L8_9FIRM
A0A0J1I8W2_BACCI
A0A0J1KAR4_9GAMM
A0A0J5P583_9PAST
A0A0J5QWV8_9BACI
A0A0J5SAI9_9LACT
A0A0J6GEV0_9CELL
A0A0J6R162_9RHIZ
A0A0J6RAA8_9NEIS
A0A0J6WVV8_9FIRM
A0A0J6Y380_COCIT
A0A0J7BQ44_9BACT
A0A0J7HRR7_9BACT
A0A0J7IXI5_9FLAO
A0A0J7LAV4_LASNI
A0A0J7Y3A0_9SPHN
A0A0J7ZIH4_STRVR
A0A0J8CAU7_BETVU
A0A0J8GM89_9GAMM
A0A0J8RUP7_COCIT
A0A0J8VGR2_9GAMM
A0A0J8YK98_9BACT
A0A0K1F3Z0_9ACTN
A0A0K1FDL4_9MICO
A0A0K1J8G2_9RHOO
A0A0K1JJ31_9MICO
A0A0K1JX74_9BURK
A0A0K1NEK2_9BURK
A0A0K1RAS3_9CORY
A0A0K1XGV8_9GAMM
A0A0K2D8D4_9RHIZ
A0A0K2DX90_PISSA
A0A0K2YJ99_9NOCA
A0A0K6FTH9_9HOMO
A0A0K8L0S3_9EURO
A0A0K8L6Y8_9EURO
A0A0K8MBV2_9RICK
A0A0K8NUK3_IDESA
A0A0K9EU85_9ACTO
A0A0K9GA73_9BACI
A0A0K9JNU9_9BURK
A0A0K9PXB2_ZOSMR
A0A0K9XB18_9ACTN
A0A0K9XXV6_9FLAO
A0A0L0BG67_9MICC
A0A0L0GQE5_9ENTR
A0A0L0HHS0_SPIPN
A0A0L0HIH9_SPIPN
A0A0L0JMT4_9ACTN
A0A0L0KHU5_9ACTN
A0A0L0LMR9_9BACT
A0A0L0LNT6_9BACT
A0A0L0LX11_9BURK
A0A0L0M2K5_9BURK
A0A0L0NG98_9HYPO
A0A0L0P0S6_9ASCO
A0A0L1HVN2_9PLEO
A0A0L1IPA1_ASPNO
A0A0L1J874_ASPNO
A0A0L1L1B7_9BURK
A0A0L6CT98_9RHOB
A0A0L6T7Q2_9BURK
A0A0L6TWP2_9FIRM
A0A0L6WYS5_9AGAR
A0A0L7L436_9NEOP
A0A0L7R9N9_9HYME
A0A0L7TJ63_9GAMM
A0A0L8ER26_9BURK
A0A0L8F3I8_9CLOT
A0A0L8QLJ5_9ACTN
A0A0L9SI99_9HYPO
A0A0M0GPB0_9BACI
A0A0M0ISI4_9VIBR
A0A0M0L7F8_9BACI
A0A0M1JGZ2_9GAMM
A0A0M1USM9_CLOSO
A0A0M2GW56_9MICO
A0A0M2H6W7_9MICO
A0A0M2HPC7_9MICO
A0A0M2J9V0_9ACTN
A0A0M2JR90_9MYCO
A0A0M2K6G6_9GAMM
A0A0M2LI52_9MICO
A0A0M2ML28_9ACTN
A0A0M2R4B9_9PROT
A0A0M2S0W8_9ACTN
A0A0M2VHV9_9GAMM
A0A0M2WQB0_9BURK
A0A0M2X8W3_9CORY
A0A0M2Z793_9ACTN
A0A0M2ZM64_9MYCO
A0A0M3AVD5_9SPHN
A0A0M3BR69_9RHIZ
A0A0M3CC81_9SPHI
A0A0M3TAP0_9SPHN
A0A0M4DBI9_SPHS1
A0A0M4GRE6_9ACTO
A0A0M4M083_9ACTN
A0A0M4M8I0_9MICC
A0A0M4M8P0_9MICC
A0A0M4QFG4_9MICC
A0A0M4R7K3_9PSEU
A0A0M6XQ91_9RHOB
A0A0M6YIE0_9RHOB
A0A0M7BFY5_9RHOB
A0A0M8MVS2_9BASI
A0A0M8P066_9EURO
A0A0M8QA99_9BACI
A0A0M8QF44_9ACTN
A0A0M8TAY1_9ACTN
A0A0M8TSS1_9ACTN
A0A0M8VKF9_9ACTN
A0A0M8WFL9_9NOCA
A0A0M8Y219_9PSEU
A0A0M8YCN4_9ACTN
A0A0M8ZVW2_9HYME
A0A0M9DCP5_9LACO
A0A0M9GHF5_9PSED
A0A0M9GMZ3_9RHOB
A0A0M9UCS6_9CHLR
A0A0M9VIB8_9FLAO
A0A0M9VLS4_9MICO
A0A0M9VTJ9_9HYPO
A0A0M9ZLB3_9ACTN
A0A0M9ZN02_9ACTN
A0A0N0GLJ9_9NEIS
A0A0N0I9A9_9GAMM
A0A0N0IHK5_9BURK
A0A0N0JP21_9SPHN
A0A0N0JQD9_9BRAD
A0A0N0JW75_9PROT
A0A0N0K6X4_9PROT
A0A0N0KEQ0_9SPHN
A0A0N0M056_9SPHN
A0A0N0YCH2_THEVU
A0A0N0YZG6_9ACTN
A0A0N1AGD1_9PROT
A0A0N1AQR3_9SPHN
A0A0N1B562_9PROT
A0A0N1BIA5_9SPHN
A0A0N1BYH3_9SPHN
A0A0N1EHE8_9SPHN
A0A0N1FPS4_9ACTN
A0A0N1FZI0_9ACTN
A0A0N1GR17_9ACTN
A0A0N1M3T1_9MICO
A0A0N1N8N5_9ACTN
A0A0N1NZV7_9EURO
A0A0N1PGE5_PAPMA
A0A0N7A1H5_9MICO
A0A0N7HW04_9BACT
A0A0N7JA57_9BURK
A0A0N9I8R4_9PSEU
A0A0N9UVM4_SPHMC
A0A0N9VN69_9GAMM
A0A0P0CIW8_9FLAO
A0A0P0DP35_9MICO
A0A0P0MAJ6_9BURK
A0A0P0NY17_9CAUL
A0A0P0SGL8_9PSEU
A0A0P0UPJ1_9GAMM
A0A0P1ACV9_9STRA
A0A0P4UMU3_ROSNE
A0A0P6SR11_9STRE
A0A0P6VVX7_9RHIZ
A0A0P6WHC8_9BACI
A0A0P6XLE4_9SPHN
A0A0P7A766_9SPHN
A0A0P7B2J6_9FLAO
A0A0P7BRU9_9BACT
A0A0P7VTN0_9RHOB
A0A0P7XVI3_9RHIZ
A0A0P7YHQ4_9RHOB
A0A0P7YPP9_9RHOB
A0A0P7YWG9_9GAMM
A0A0P7ZHR8_9RHOB
A0A0P8B0M0_9SPHN
A0A0P8B6I1_9GAMM
A0A0P8DJU8_9CYAN
A0A0P8WS89_9CLOT
A0A0P8YUA4_9GAMM
A0A0P9ENJ0_9GAMM
A0A0Q0J848_9GAMM
A0A0Q0UD58_9CORY
A0A0Q0X0T4_9FLAO
A0A0Q0ZQ86_9BACT
A0A0Q2QG57_MYCGO
A0A0Q3PS38_AMAAE
A0A0Q3S846_9BACI
A0A0Q3SST8_9BRAD
A0A0Q3W0F0_9BACI
A0A0Q4B8D7_9BACE
A0A0Q4C3E8_9SPHN
A0A0Q4CU09_9SPHN
A0A0Q4FQ94_9SPHN
A0A0Q4GX48_9BURK
A0A0Q4HFE7_9MICO
A0A0Q4I449_9SPHN
A0A0Q4KZF5_9SPHN
A0A0Q4MJM3_9GAMM
A0A0Q4VBI5_9MICO
A0A0Q4X968_9RHIZ
A0A0Q4XPF2_9RHIZ
A0A0Q4XVE6_9BURK
A0A0Q5BGJ0_9MICO
A0A0Q5CH81_9MICO
A0A0Q5DBT7_9RHIZ
A0A0Q5DL13_9BURK
A0A0Q5EK11_9MICO
A0A0Q5HKA3_9BURK
A0A0Q5LQ46_9MICO
A0A0Q5M000_9BURK
A0A0Q5MF54_9MICO
A0A0Q5MU09_9MICO
A0A0Q5MUY6_9MICO
A0A0Q5PBN3_9SPHN
A0A0Q5QAU0_9FLAO
A0A0Q5R0L6_9ACTN
A0A0Q5RGU5_9SPHN
A0A0Q5TEU8_9BACT
A0A0Q5UJC6_9FLAO
A0A0Q5VED5_9CAUL
A0A0Q5VFE6_9ACTN
A0A0Q5VR32_9RHIZ
A0A0Q5Z5Y0_9BURK
A0A0Q5ZHM1_9RHIZ
A0A0Q6B7U5_9PROT
A0A0Q6BX43_9RHIZ
A0A0Q6FUR4_9ACTN
A0A0Q6FYL6_9RHIZ
A0A0Q6KMB4_9BRAD
A0A0Q6KRZ5_9SPHN
A0A0Q6LPI4_9RHIZ
A0A0Q6MJN0_9BURK
A0A0Q6PVR5_9MICO
A0A0Q6RFC5_9MICO
A0A0Q6SL57_9RHIZ
A0A0Q6VMY8_9ACTN
A0A0Q6WCS3_9BURK
A0A0Q6X9P8_9BURK
A0A0Q6XXB6_9MICO
A0A0Q6Y509_9MICO
A0A0Q7B903_9ACTN
A0A0Q7DKT0_9CAUL
A0A0Q7DW03_9RHIZ
A0A0Q7EGB5_9CAUL
A0A0Q7IEX6_9RHIZ
A0A0Q7JMD5_9ACTN
A0A0Q7KR13_9ACTN
A0A0Q7NLD6_9RHIZ
A0A0Q7PMQ7_9GAMM
A0A0Q7Q705_9ACTN
A0A0Q7S9Z4_9BURK
A0A0Q7SBB8_9CAUL
A0A0Q7T2P9_9CAUL
A0A0Q7TZN9_9RHIZ
A0A0Q7UB89_9MICO
A0A0Q7UBE8_9MICO
A0A0Q7WF21_9RHIZ
A0A0Q7Y210_9RHIZ
A0A0Q7YUU5_9SPHN
A0A0Q8B771_9RHIZ
A0A0Q8BTN5_9RHIZ
A0A0Q8CN20_9MICO
A0A0Q8DXY9_9ACTN
A0A0Q8FBY4_9GAMM
A0A0Q8LMN4_9MICO
A0A0Q8MV51_9RHIZ
A0A0Q8PLF9_9ACTN
A0A0Q8QHL6_9SPHN
A0A0Q8QUF6_9SPHN
A0A0Q8R120_9BURK
A0A0Q8RHT9_9BURK
A0A0Q8UVB5_9ACTN
A0A0Q8V0N3_9MICO
A0A0Q8X8G0_9SPHN
A0A0Q9BYY1_9CELL
A0A0Q9CNN2_9CELL
A0A0Q9CZ06_9RHIZ
A0A0Q9EPK7_9GAMM
A0A0Q9I845_9BRAD
A0A0Q9IDX6_9BRAD
A0A0Q9J8D7_9MICO
A0A0Q9KJ39_9MICO
A0A0Q9KQ79_9MICO
A0A0Q9L2J3_9MICC
A0A0Q9M207_9MICO
A0A0Q9M9Y8_9MICO
A0A0Q9P3A7_9MICC
A0A0Q9PP16_9ACTN
A0A0Q9PUN4_9GAMM
A0A0Q9QX50_9MICC
A0A0Q9S5I7_9MICO
A0A0Q9TPI3_9ACTN
A0A0Q9YSK0_9COXI
A0A0Q9YVS2_9COXI
A0A0Q9ZJQ4_9FLAO
A0A0R0ADG2_9GAMM
A0A0R0BLP8_9GAMM
A0A0R0CWT0_9GAMM
A0A0R0DCW1_9GAMM
A0A0R0DLS4_9GAMM
A0A0R0DSS6_9GAMM
A0A0R0LMJ0_9PROT
A0A0R0MDJ9_9BURK
A0A0R1GYW4_9LACO
A0A0R1H734_9LACO
A0A0R1H933_9LACO
A0A0R1HII5_9LACO
A0A0R1HRP6_9LACO
A0A0R1J8R2_9LACO
A0A0R1J8W1_9LACO
A0A0R1JKQ6_9LACO
A0A0R1KN61_9LACO
A0A0R1M2R3_9LACO
A0A0R1M4F6_9LACO
A0A0R1M7T8_9LACO
A0A0R1MZ22_9LACO
A0A0R1P821_9LACO
A0A0R1PGR8_9LACO
A0A0R1PWX9_9LACO
A0A0R1QJ18_9LACO
A0A0R1QLM1_9LACO
A0A0R1R5N1_9LACO
A0A0R1RCK6_9LACO
A0A0R1RLJ8_9LACO
A0A0R1RPH9_9LACO
A0A0R1RZU1_9LACO
A0A0R1S044_9LACO
A0A0R1SIS9_9LACO
A0A0R1UD81_9LACO
A0A0R1UT26_9LACO
A0A0R1UUK1_9LACO
A0A0R1V2H6_9LACO
A0A0R1VR14_9LACO
A0A0R1VUB3_9LACO
A0A0R1W7Q7_9LACO
A0A0R1WC08_9LACO
A0A0R1WDH8_9LACO
A0A0R1WVK0_9LACO
A0A0R1X9T3_9LACO
A0A0R1XAC7_9LACO
A0A0R1XF69_9LACO
A0A0R1XZG3_9LACO
A0A0R1Y4U3_9LACO
A0A0R1Y8S4_9LACO
A0A0R1YJQ1_9LACO
A0A0R1ZBT3_9LACO
A0A0R1ZMC0_9LACO
A0A0R1ZWY4_9LACO
A0A0R1ZYX5_9LACO
A0A0R2A0V3_9LACO
A0A0R2A4E8_9LACO
A0A0R2A739_9LACO
A0A0R2AKP1_9LACO
A0A0R2B1L8_9LACO
A0A0R2BHI3_LACCL
A0A0R2BJN2_LACCL
A0A0R2BKC8_9LACO
A0A0R2BRV2_9LACO
A0A0R2C8Q6_9LACO
A0A0R2CAP6_9LACO
A0A0R2CGK9_9LACO
A0A0R2CLS6_9LACO
A0A0R2D0D5_9LACO
A0A0R2D5H8_9LACO
A0A0R2DGT2_9LACO
A0A0R2F124_9LACO
A0A0R2FC93_9LACO
A0A0R2FSI4_9LACO
A0A0R2FW17_9LACT
A0A0R2G6E8_9LACO
A0A0R2G983_LACPN
A0A0R2GG19_LACPN
A0A0R2GU02_9LACO
A0A0R2GVG7_9LACO
A0A0R2H1C9_WEIVI
A0A0R2HB10_9FIRM
A0A0R2HMK9_9LACT
A0A0R2HNW7_CARDV
A0A0R2IA39_9LACO
A0A0R2IBN7_9LACO
A0A0R2IJE3_9LACO
A0A0R2IQP5_9LACO
A0A0R2JDV5_9LACT
A0A0R2KR47_9LACO
A0A0R2KXC9_9LACO
A0A0R2L6N6_9LACO
A0A0R2LGT3_9LACO
A0A0R2LQ73_9LACO
A0A0R2LWT3_9LACO
A0A0R2M6A3_9LACO
A0A0R2MHH4_9LACO
A0A0R2N232_9LACO
A0A0R2NG22_9LACO
A0A0R2PYB0_9ACTN
A0A0R2Q225_9ACTN
A0A0R2QIW8_9ACTN
A0A0R2R130_9ACTN
A0A0R2RXX7_9FLAO
A0A0R2T7X2_9FLAO
A0A0R2W5N4_9GAMM
A0A0R2X341_9FLAO
A0A0S1SBF0_9FLAO
A0A0S1Y960_9BORD
A0A0S2DH58_LYSEN
A0A0S2FBI7_9GAMM
A0A0S2KD26_9GAMM
A0A0S2TE95_9GAMM
A0A0S3F0W1_9SPHN
A0A0S3FQZ9_9FLAO
A0A0S3QT97_9AQUI
A0A0S4NX46_9BURK
A0A0S6WW29_9SPHN
A0A0S6XER7_9FUNG
A0A0S7DRN8_9EURO
A0A0S7DTE8_9EURO
A0A0S7WKD3_9BACT
A0A0S7XHM6_9BACT
A0A0S7Y258_9BACT
A0A0S7YJS2_9BACT
A0A0S7ZG42_9BACT
A0A0S7ZSR5_9SPIR
A0A0S8BBW6_9PROT
A0A0S8BLJ3_9PROT
A0A0S8BT76_9PROT
A0A0S8D3E8_9BACT
A0A0S8DZW5_9GAMM
A0A0S8E8Y9_9BACT
A0A0S8EIF0_9GAMM
A0A0S8EUL8_9GAMM
A0A0S8F8X3_9GAMM
A0A0S8FGP7_9GAMM
A0A0S8FQ96_9BACT
A0A0S8GK54_9BACT
A0A0S8H0U4_9BACT
A0A0S8H498_9BACE
A0A0S8HYW5_9DELT
A0A0S8J7L2_9BACT
A0A0S8JHJ9_9BACE
A0A0S8L247_9PROT
A0A0S9C4R9_9MICC
A0A0S9D4Y3_9MICC
A0A0S9MTN0_9BURK
A0A0S9QBG1_9ACTN
A0A0S9R2J6_9ACTN
A0A0T0PUT6_9SPHN
A0A0T1WJL1_9MYCO
A0A0T2L1Q2_9MICO
A0A0T2QHH4_9SPHN
A0A0T2YYT1_9BURK
A0A0T5P4M5_9RHOB
A0A0T6AC43_9BACT
A0A0T6AUZ1_9SCAR
A0A0T6LXC2_9ACTN
A0A0T6UQN0_9PSED
A0A0T7RSV9_SALET
A0A0T9KDD0_9GAMM
A0A0U1A5J5_9MYCO
A0A0U1ARN2_9MYCO
A0A0U1L4I8_9FIRM
A0A0U1Q3F8_9BURK
A0A0U2N3J4_9BACL
A0A0U2W9S4_9BACL
A0A0U2ZHG6_9ALTE
A0A0U3EUR6_9STRE
A0A0U3EZM9_9BURK
A0A0U3KWH9_9FLAO
A0A0U3NDA5_9BURK
A0A0U3P1J3_9LACT
A0A0U3QAM2_9ACTN
A0A0U3QXY0_9MICC
A0A0U4BS60_9BACT
A0A0U5GJD5_9EURO
A0A0U5KYV5_9GAMM
A0A0U9HFL2_9THEO
A0A0V1R2A0_9FLAO
A0A0V2FAN2_CAUVI
A0A0V8HMU4_9BACI
A0A0V8S4S0_9CELL
A0A0W0ABH1_9PROT
A0A0W0R349_9GAMM
A0A0W0SL97_9GAMM
A0A0W0TIH8_9GAMM
A0A0W0TTK2_9GAMM
A0A0W0V8P5_9GAMM
A0A0W0VNQ3_9GAMM
A0A0W0VXB8_9GAMM
A0A0W0WJB4_9GAMM
A0A0W0X453_9GAMM
A0A0W0XVL2_9GAMM
A0A0W0XZT8_9GAMM
A0A0W0YQ66_9GAMM
A0A0W0ZA44_LEGSP
A0A0W0ZWY0_9GAMM
A0A0W1A566_9GAMM
A0A0W1AAQ9_9GAMM
A0A0W1DPG8_9SPHN
A0A0W1NSQ2_9ACTN
A0A0W1QJA6_9SPHN
A0A0W1RWN2_9GAMM
A0A0W1SCJ5_9GAMM
A0A0W1SP12_9GAMM
A0A0W4ZD22_PNECA
A0A0W7TIN8_9EURY
A0A0W7VK07_9HYPO
A0A0W7W9N4_9MICO
A0A0W7WUF3_9ACTN
A0A0W7YYG4_9BURK
A0A0W8EMG1_9BACT
A0A0W8I7A6_9MICO
A0A0W8JFR8_9VIBR
A0A0X1RVP6_9BACL
A0A0X1T302_PSEAA
A0A0X1TJF5_9FIRM
A0A0X3SMC3_9ACTN
A0A0X3TAL1_9GAMM
A0A0X3UDC5_9GAMM
A0A0X3URQ2_9ACTN
A0A0X3W494_9ACTN
A0A0X3XKD9_9ACTN
A0A0X8E2Q9_9MICO
A0A0X8F9T1_9LACT
A0A0X8FME4_9LACT
A0A0X8G5W9_9FLAO
A0A0X8GKM3_9BURK
A0A0X8GXX0_9FIRM
A0A0X8JGE6_9ACTO
A0A0X8R2B8_9SPHN
A0A0X8RPK4_9MICO
A0A0X8UX55_9EURY
A0A0Y0Q2C1_9MICO
A0A100YQG5_9FIRM
A0A101CM96_9ACTN
A0A101ESL3_9THEM
A0A101G2H1_9ACTN
A0A101HFH6_9PORP
A0A101HFN5_9BACT
A0A101HYU5_9BACT
A0A101I392_9BACT
A0A101ICS2_9BACT
A0A101IG30_9BACT
A0A101JDH2_9ACTN
A0A101JHQ1_9ACTN
A0A101M665_9GAMM
A0A101NNL7_9ACTN
A0A101NZI0_9ACTN
A0A101T301_9ACTN
A0A101UXA0_9ACTN
A0A101VLX5_9PROT
A0A101VQ15_9BACT
A0A101XTB7_9BACL
A0A102D5N4_9SPHN
A0A108U5Q2_9GAMM
A0A109C1U5_9BURK
A0A109FB68_9BASI
A0A109LMB0_9SPHN
A0A109UMD4_9GAMM
A0A117I7Q3_9MYCO
A0A117L590_9BACT
A0A117LDD9_9BACT
A0A117M490_9BACT
A0A117N2H4_RHILI
A0A117NQB0_9EURO
A0A117QMU6_9ACTN
A0A117R8I2_9ACTN
A0A117V0C9_9SPHN
A0A118DM25_9BURK
A0A119A8N3_9FLAO
A0A119CV41_THIDE
A0A120DA54_9BACT
A0A120DEP0_9BURK
A0A120F8W0_9ACTN
A0A124BW31_ASPNG
A0A124ED56_9ACTN
A0A124EGF3_9FIRM
A0A124FDY9_9BACT
A0A124FXX7_9BACT
A0A124GAZ2_9BRAD
A0A124ILR1_9FLAO
A0A125QKY5_9SPHN
A0A125S472_9FLAO
A0A126NTN1_9BRAD
A0A126P7V4_9BACT
A0A126T767_9GAMM
A0A126Z5L2_9MICO
A0A126ZES0_9BURK
A0A127AYE3_9BACT
A0A127CJW5_9RHIZ
A0A127EWF3_9RHIZ
A0A127F9V8_9GAMM
A0A127JQM5_9BURK
A0A127MF94_9SPHN
A0A127VXI6_SPOPS
A0A132B3N4_9HELO
A0A132N5F4_9ACTN
A0A132PRL4_9MYCO
A0A132TA36_9MYCO
A0A133Q2C5_STALU
A0A133Q6G1_9BACT
A0A133SHX8_9FIRM
A0A133XGW8_9RHOO
A0A133XUS1_9ACTN
A0A133Y1I3_9BACT
A0A133Y4Y0_9BACT
A0A133Z9L4_9CORY
A0A134CA02_9FIRM
A0A135HWM9_9RHIZ
A0A135L284_9BACI
A0A135LPN2_PENPA
A0A135U371_9PEZI
A0A135USW3_9PEZI
A0A135WR23_9BACL
A0A136H9A0_9GAMM
A0A136HL48_9GAMM
A0A136HWX4_9ALTE
A0A136JHA2_9PEZI
A0A136K0Q0_9BACT
A0A136K9H7_9BACT
A0A136KFS4_9BACT
A0A136L3E8_9CHLR
A0A136LDL4_9BACT
A0A136M1N0_9BACT
A0A136ML10_9BACT
A0A136MW98_9BACT
A0A136N8B9_9BACT
A0A136NWV6_9CHLR
A0A136PPQ4_9ACTN
A0A138AWJ2_9ACTN
A0A139ANY7_GONPR
A0A139B7E0_9BIFI
A0A139BQX3_9PROT
A0A139C915_9GAMM
A0A139D5Z7_9FIRM
A0A139DL64_9ALTE
A0A139DSE9_9DELT
A0A139GWX1_9PEZI
A0A139ITW4_9PEZI
A0A139NGA7_9STRE
A0A139NJQ0_9STRE
A0A139NPC9_9STRE
A0A139P4V4_9STRE
A0A139R461_9LACT
A0A139SNL9_9BACT
A0A139SSC9_9BACT
A0A139TKJ2_9FIRM
A0A139TPD7_9BACT
A0A139TPK3_9BACT
A0A139VM29_MYCPH
A0A140DRR6_9FIRM
A0A140L1P5_9THEO
A0A142H9Y2_9BACT
A0A142HPX1_9SPHI
A0A142LNC5_9PROT
A0A142M7Y3_AMIAI
A0A142X7G6_9PLAN
A0A143BA90_9DELT
A0A143G7L2_9GAMM
A0A143HHM0_9BACL
A0A143HMP1_9GAMM
A0A143PP81_9BACT
A0A143Q7Z2_9NOCA
A0A143Z6S5_9LACT
A0A147E9M7_9MICC
A0A147EQW7_9MICO
A0A147GW14_9BURK
A0A148N5X1_9GAMM
A0A149VYE6_9PROT
A0A150AB32_9BACT
A0A150LEZ0_9BACI
A0A150N858_9BACI
A0A150V261_9PEZI
A0A150WT04_BDEBC
A0A150XI69_9BACT
A0A150XTY4_9BACT
A0A150YD20_9BACI
A0A151AQR9_9CLOT
A0A151B3U5_9CLOT
A0A151BXL0_9MICO
A0A151GMQ6_9HYPO
A0A151NFA4_ALLMI
A0A151WYS8_9HYME
A0A151XBC0_9HYME
A0A154BUM0_9FIRM
A0A154NYY2_9HYME
A0A157S7Z7_9BORD
A0A157SU55_9BORD
A0A158M2L0_9BORD
A0A158NW21_ATTCE
A0A158NZU8_ATTCE
A0A159YYX1_9RHOB
A0A160DVM9_9GAMM
A0A160F4E8_9BACI
A0A160F9G5_9BACI
A0A160FHJ4_9BURK
A0A160JAV5_9SPHN
A0A160JFU0_9PROT
A0A160KRT2_9MICO
A0A160MZL9_9GAMM
A0A161IFD8_9MICO
A0A161LJ88_9ACTN
A0A161LT31_9MICO
A0A161UIT1_9MICO
A0A161X252_DAUCA
A0A162IEJ2_9DELT
A0A162K5V7_CORDF
A0A162Q2Y7_MUCCL
A0A162W098_DIDRA
A0A163ART7_9FLAO
A0A163D502_9NEIS
A0A164LGR5_9NOCA
A0A164NC22_9NOCA
A0A165A244_9PEZI
A0A165FE87_9BASI
A0A165GU46_9MICO
A0A165GZS4_9APHY
A0A165Q8P9_9SPHN
A0A165QVZ8_9GAMM
A0A165QZ10_9SPHN
A0A165RLL0_9GAMM
A0A166EAW0_9HOMO
A0A166EMN5_9GAMM
A0A166HWJ5_9MICO
A0A166QZK2_9ACTN
A0A166TZK7_9PEZI
A0A166XAJ0_9HOMO
A0A166ZBY1_9GAMM
A0A167ACG3_9PEZI
A0A167CHR5_9BACL
A0A167HTZ0_9HYPO
A0A167IG20_9FLAO
A0A167PQC9_PHYB8
A0A167WR97_9FLAO
A0A168JK22_9BACL
A0A170YNG6_9PORP
A0A171BME9_9ACTN
A0A171KVK0_9BURK
A0A172Q9J6_9STRE
A0A172Q9V7_9STRE
A0A172TAZ0_9DEIO
A0A172TUK1_9BACT
A0A172U550_9GAMM
A0A172UNT9_9MYCO
A0A172X2L0_9MICO
A0A172YHF8_9GAMM
A0A172ZKF2_9BACL
A0A176F0S3_9RHOB
A0A176HSA0_9GAMM
A0A176JXM8_9BACT
A0A176L4X1_9ACTN
A0A176QC36_9MICO
A0A176T570_9FLAO
A0A176W6K1_MARPO
A0A177CEX0_9PLEO
A0A177E1E2_ALTAL
A0A177HVQ0_9ACTN
A0A177LC49_9BACL
A0A177P3W8_9GAMM
A0A177P6Q5_9RHIZ
A0A177WDN0_BATDE
A0A177WDN1_BATDE
A0A177WDN7_BATDE
A0A177YFM8_9NOCA
A0A178AKE0_9PLEO
A0A178E3H4_9PLEO
A0A180EMM1_9BACT
A0A194PU82_PAPXU
A0A194S1N1_RHOGW
A0A1A6C8I8_9GAMM
A0A1B1KNY7_SERPL
A0JX93_ARTS2
A0KJE7_AERHH
A0L888_MAGMM
A0LUJ5_ACIC1
A0M5B3_GRAFK
A0P6F8_9PROT
A0Q156_CLONN
A0QWQ1_MYCS2
A0YBU2_9GAMM
A0Z206_9GAMM
A1A0Y3_BIFAA
A1BF24_CHLPD
A1CI50_ASPCL
A1CWM0_NEOFI
A1HU90_9FIRM
A1K579_AZOSB
A1S6H3_SHEAM
A1SJC4_NOCSJ
A1SVE2_PSYIN
A1T8E3_MYCVP
A1TNB9_ACIAC
A1U0W3_MARHV
A1UFG2_MYCSK
A1VS79_POLNA
A1WB62_ACISJ
A1WIQ8_VEREI
A1WWU8_HALHL
A1ZXN0_9BACT
A2QJ18_ASPNC
A2SEU4_METPP
A2U3D6_9FLAO
A3CKJ1_STRSV
A3J203_9FLAO
A3QEJ0_SHELP
A3SHX2_ROSNI
A3TU41_PSEBH
A3U7K0_CROAH
A3UD67_9RHOB
A3VFA1_9RHOB
A3WDN5_9SPHN
A3WMY0_9GAMM
A3XQW1_LEEBM
A3ZS37_9PLAN
A4AJW2_9ACTN
A4AMB1_MARSH
A4BTI6_9GAMM
A4C280_9FLAO
A4CC70_9GAMM
A4CJT0_ROBBH
A4EPD3_9RHOB
A4FBC9_SACEN
A4G3W5_HERAR
A4SWV2_POLSQ
A4VLU9_PSEU5
A4VY90_STRSY
A4W8R6_ENT38
A4X5Y6_SALTO
A4XUX6_PSEMY
A4YWU0_BRASO
A5D3E6_PELTS
A5DW03_LODEL
A5FMX8_FLAJ1
A5FUV9_ACICJ
A5GEP4_GEOUR
A5I501_CLOBH
A5PDB8_9SPHN
A5V4N3_SPHWW
A5VIT2_LACRD
A5WC21_PSYWF
A6CFQ5_9PLAN
A6D5H6_9VIBR
A6DHI5_9BACT
A6ERG1_9BACT
A6FUM7_9RHOB
A6G194_9DELT
A6GU34_9BURK
A6GZA9_FLAPJ
A6L9B6_PARD8
A6LJD0_THEM4
A6LSE8_CLOB8
A6QCT9_SULNB
A6QW97_AJECN
A6T6Y9_KLEP7
A6VKF7_ACTSZ
A6VNC1_ACTSZ
A6W0D1_MARMS
A6WCG0_KINRD
A6X0E5_OCHA4
A7GT77_BACCN
A7H8E0_ANADF
A7HJC8_FERNB
A7HWU0_PARL1
A7IPP2_XANP2
A7MER8_CROS8
A7S6Y1_NEMVE
A7TNG9_VANPO
A8AIJ0_CITK8
A8F664_PSELT
A8GCE9_SERP5
A8H4R4_SHEPA
A8IAM8_AZOC5
A8LCW1_FRASN
A8MGK5_ALKOO
A8PPK9_9COXI
A8PRJ4_MALGO
A8T5G9_9VIBR
A8TZH8_9PROT
A8YUL0_LACH4
A8YVL1_LACH4
A8ZU04_DESOH
A9BNU3_DELAS
A9CIG3_AGRFC
A9DCM6_HOEPD
A9DIY7_9FLAO
A9FMR2_SORC5
A9HLW5_GLUDA
A9IGG3_BORPD
A9MHZ2_SALAR
A9U314_PHYPA
B0P8Z7_9FIRM
B0REJ9_CLAMS
B0SP81_LEPBP
B0T2F9_CAUSK
B0TIM3_HELMI
B0U935_METS4
B0UU05_HISS2
B0VJ30_CLOAI
B0VPY0_ACIBS
B1C775_9FIRM
B1GZX1_UNCTG
B1KG51_SHEWM
B1MCG1_MYCA9
B1MWZ6_LEUCK
B1VDL3_CORU7
B1W3H5_STRGG
B1Y154_LEPCP
B1ZVQ2_OPITP
B2AD11_PODAN
B2FQY7_STRMK
B2GIA8_KOCRD
B2HNB8_MYCMM
B2IF99_BEII9
B2JEF4_PARP8
B2KBM0_ELUMP
B2THM3_CLOBB
B2U9Y6_RALPJ
B2UL85_AKKM8
B2UM42_AKKM8
B2W7D9_PYRTR
B3E5Y2_GEOLS
B3EI85_CHLL2
B3ERB6_AMOA5
B3QTB9_CHLT3
B3S7E5_TRIAD
B4EBR6_BURCJ
B4R8P9_PHEZH
B4S741_PROA2
B4SC05_PELPB
B4V675_9ACTN
B4WGP3_SYNS7
B5EFZ0_GEOBB
B5GBG7_STRSH
B5HGS3_STRPR
B5I025_9ACTN
B5IL79_9CYAN
B5WQU8_9BURK
B5Y9V9_COPPD
B6BGB3_SULGG
B6BUC3_9PROT
B6FZ90_9FIRM
B6HVW8_PENRW
B6IQY1_RHOCS
B6JEZ3_OLICO
B6K1T7_SCHJY
B6KHT5_TOXGV
B6QQC4_TALMQ
B7AJ30_BACEV
B7CBU1_9FIRM
B7GIS3_ANOFW
B7PTW3_IXOSC
B7RV04_9GAMM
B7VH20_VIBTL
B8CXD4_HALOH
B8DU13_BIFA0
B8DZZ0_DICTD
B8EIT8_METSB
B8FM49_DESAA
B8GT67_THISH
B8IK82_METNO
B8KRK5_9GAMM
B8LWL2_TALSN
B8N3A3_ASPFN
B8NE57_ASPFN
B8P7D5_POSPM
B9DNG8_STACT
B9DT91_STRU0
B9E704_MACCJ
B9HZJ7_POPTR
B9JDW5_AGRRK
B9KY87_THERP
B9M5P7_GEODF
B9QXW0_LABAD
B9TB58_RICCO
C0BGA7_FLABM
C0BM84_9BACT
C0BYV8_9FIRM
C0DA18_9FIRM
C0DUR1_EIKCO
C0EH46_9FIRM
C0GDM2_9FIRM
C0N1I9_9GAMM
C0NJX7_AJECG
C0QA04_DESAH
C0R1V7_BRAHW
C0W1N4_9ACTO
C0W3N9_9ACTO
C0XSS1_9CORY
C0ZAR0_BREBN
C0ZZA7_RHOE4
C1D0F9_DEIDV
C1DB13_LARHH
C1F3I8_ACIC5
C1G401_PARBD
C1GVV0_PARBA
C2CPF6_CORST
C2D2M7_LACBR
C2D452_LACBR
C2ETQ1_9LACO
C2EV53_9LACO
C2GHX2_9CORY
C2KXW8_9FIRM
C2WCG7_BACCE
C3J7T6_POREA
C3JY56_PSEFS
C3MB08_SINFN
C3PGN3_CORA7
C3WCE0_FUSMR
C3XB26_OXAFO
C3YGI0_BRAFL
C4IHM3_CLOBU
C4JRK7_UNCRE
C4L543_EXISA
C4L938_TOLAT
C4LIW0_CORK4
C4LVU1_ENTHI
C4LXG6_ENTHI
C4R299_KOMPG
C4S8K8_YERMO
C4Y1S6_CLAL4
C4ZKK1_THASP
C5ACG8_BURGB
C5B394_METEA
C5BE91_EDWI9
C5BIK2_TERTT
C5C5S4_BEUC1
C5CCG9_MICLC
C5CIT7_KOSOT
C5D504_GEOSW
C5DD39_LACTC
C5DYR4_ZYGRC
C5EPP6_9FIRM
C5FUK5_ARTOC
C5GV04_AJEDR
C5K6M1_PERM5
C5LAW6_PERM5
C5MFE6_CANTT
C5R8E9_WEIPA
C5T128_ACIDE
C5T296_ACIDE
C5T3B3_ACIDE
C6D7W1_PAESJ
C6HIR9_AJECH
C6HUJ9_9BACT
C6IZU9_9BACL
C6LJQ6_9FIRM
C6RJE7_ACIRA
C6VY20_DYAFD
C6W921_ACTMD
C6WWP0_METML
C6X3K0_FLAB3
C6XD15_METGS
C6XLE0_HIRBI
C7H7X7_9FIRM
C7JBV7_ACEP3
C7M3A0_ACIFD
C7M6C0_CAPOD
C7MD07_BRAFD
C7MR13_SACVD
C7N208_SLAHD
C7NHC0_KYTSD
C7PVQ1_CATAD
C7R4F5_JONDD
C7XWN1_9LACO
C7YZJ9_NECH7
C8NCT1_9GAMM
C8NEJ3_9LACT
C8PDK7_9LACO
C8S4Y6_9RHOB
C8W0Y7_DESAS
C8WQ98_ALIAD
C8XD35_NAKMY
C9AAX2_ENTCA
C9KPY4_9FIRM
C9LE32_9BACT
C9P5C6_VIBME
C9R5P9_AGGAD
C9SCJ0_VERA1
C9Z655_STRSW
D0BKI0_9LACT
D0D2S5_9RHOB
D0D5D1_9RHOB
D0GM75_9FUSO
D0J0V4_COMT2
D0L0X4_HALNC
D0LV62_HALO1
D0MDN5_RHOM4
D0YXB8_PHODD
D1AEX3_THECD
D1AFV8_SEBTE
D1AYA7_STRM9
D1B930_THEAS
D1BGX2_SANKS
D1BNC9_VEIPT
D1BSL6_XYLCX
D1CG37_THET1
D1PY59_9BACT
D1VXR8_9BACT
D1Y3E1_9BACT
D2AWQ0_STRRD
D2NT27_ROTMD
D2PVC9_KRIFD
D2Q9G9_BIFDB
D2QEC9_SPILD
D2QYC5_PIRSD
D2RLN5_ACIFV
D2TS24_CITRI
D2UAH4_XANAP
D2Z8K3_9BACT
D3ARP1_9CLOT
D3B6S6_POLPA
D3CXI6_9ACTN
D3ELK9_GEOS4
D3FVY3_BACPE
D3HJX9_LEGLN
D3ILM8_9BACT
D3LV38_9FIRM
D3PBK0_DEFDS
D3PP93_MEIRD
D3PYV4_STANL
D3R2N9_MAGIU
D3RVD0_ALLVD
D3SFA6_THISK
D3UZJ9_XENBS
D4B1F8_ARTBC
D4CIX2_9FIRM
D4E8E8_SEROD
D4I080_ERWAC
D4IP98_9BACT
D4JTV9_9FIRM
D4K6K4_9FIRM
D4KFH2_9FIRM
D4L9L5_RUMC1
D4M758_9BACT
D4S8D1_9FIRM
D4W5G3_9FIRM
D4X8J4_9BURK
D4YPB4_9MICO
D4YRW0_9LACO
D4Z145_SPHJU
D4ZKR6_SHEVD
D5BM54_ZUNPS
D5C195_NITHN
D5CNA6_SIDLE
D5EDE5_AMICL
D5GHY6_TUBMM
D5H2J2_LACCS
D5QCH6_KOMHA
D5QFM6_KOMHA
D5RQH2_9PROT
D5SQD3_PLAL2
D5UEQ1_CELFN
D5UNL8_TSUPD
D5X4U8_THIK1
D5ZSM2_9ACTN
D6DLC0_CLOSC
D6GRC2_FILAD
D6K7J0_9ACTN
D6S4B3_9LACO
D6TP38_9CHLR
D6WKM9_TRICA
D6XWX5_BACIE
D6Y2B3_THEBD
D6Z882_SEGRD
D6ZHE2_MOBCV
D7B1S1_NOCDD
D7BCK2_MEISD
D7BWV9_STRBB
D7CK21_SYNLT
D7CXJ0_TRURR
D7DIR4_METV0
D7JD59_9BACT
D7N5M2_9FIRM
D7N9N0_9BACT
D7VI99_9SPHI
D7WCH0_9CORY
D8DWM7_PREBR
D8IH33_LACFC
D8IHT2_LACFC
D8IS71_HERSS
D8LZY1_BLAHO
D8M567_BLAHO
D8MDS7_LEUGG
D8MQB7_ERWBE
D8Q8L1_SCHCM
D8RFU2_SELML
D8SP96_SELML
D9QAP7_CORP2
D9QGP1_BRESC
D9SJ24_GALCS
D9SL42_CLOC7
D9T5Q3_MICAI
D9UZ70_9ACTN
D9VK71_9ACTN
D9WPF6_9ACTN
D9XIE2_STRVT
D9XUT4_9ACTN
E0DF72_9CORY
E0E2A0_9FIRM
E0IDZ5_9BACL
E0NFY4_PEDAC
E0NM35_9FIRM
E0SMX8_DICD3
E0TDE5_PARBH
E1L1R0_9ACTN
E1M7B5_9STRE
E1QL20_DESB2
E1R0L4_9ACTN
E1R402_SPISS
E1SIC4_PANVC
E1STR5_FERBD
E1TBH9_BURSG
E1VK18_9GAMM
E1VWE5_GLUAR
E1X5M7_HALMS
E1ZVZ7_CAMFO
E1ZXH7_CAMFO
E2A851_CAMFO
E2B7B1_HARSA
E2BFP1_HARSA
E2PV65_STRC2
E2Z9I3_9FIRM
E3BHV9_9VIBR
E3C5N2_9LACO
E3C991_9LACO
E3CVK5_9BACT
E3DA34_GARV3
E3DQF2_HALPG
E3E6H8_PAEPS
E3F2E8_KETVY
E3FD10_STIAD
E3GFB7_EUBLK
E3H2W3_ROTDC
E3I1G6_RHOVT
E3QWS4_COLGM
E3RUE8_PYRTT
E4KP24_9LACT
E4RII8_HALHG
E4RZ61_LEAB4
E4T117_PALPW
E4TJZ4_CALNY
E4TUL8_MARTH
E4U8V2_OCEP5
E4V1E9_ARTGP
E4ZNQ4_LEPMJ
E5BDR9_9FUSO
E6J4N1_9ACTN
E6KAQ6_9BACT
E6KRP4_9ACTO
E6LDR7_9ENTE
E6MJ22_9FIRM
E6S8V7_INTC7
E6TV93_BACCJ
E6UA72_RUMA7
E6WC80_PANSA
E6WSV4_PSEUU
E6XCK0_CELAD
E6ZM26_SPORE
E7GAF7_9FIRM
E7GLT4_CLOSY
E7KHF9_YEASA
E7KTC2_YEASL
E7LZE3_YEASV
E7ND67_9ACTO
E7NM54_YEASO
E7NX61_TREPH
E7Q894_YEASB
E7QJP7_YEASZ
E7RPH9_9BACT
E7RW24_9BURK
E8JKA7_9ACTO
E8LGC5_9FIRM
E8NFJ5_MICTS
E8RD07_DESPD
E8SIH7_STAPH
E8TMF1_MESCW
E8U6J5_DEIML
E8V0V8_TERSS
E8X4K1_GRATM
E9CW42_COCPS
E9DW21_METAQ
E9EZC5_METRA
E9INQ2_SOLIN
E9J2W6_SOLIN
E9SEP0_RUMAL
E9SVP3_RHOHA
F0F9L9_9BACT
F0IHL5_9FLAO
F0LS26_VIBFN
F0P0D4_WEEVC
F0REX8_CELLC
F0RJT4_DEIPM
F0S7W2_PSESL
F0SPP2_RUBBR
F0UCF0_AJEC8
F0VRA1_NEOCL
F0X7W2_GROCL
F0ZCF3_DICPU
F1MGL0_BOVIN
F1P1N3_CHICK
F1PVV3_CANLF
F1RWX5_PIG
F1W213_9BURK
F1ZB30_9SPHN
F2BV90_9FIRM
F2F7T4_SOLSS
F2I4K1_AERUA
F2IBM9_FLUTR
F2JWE9_MARM1
F2LAR8_BURGS
F2LXY7_HIPMA
F2NDQ9_DESAR
F2NPG0_MARHT
F2PSR8_TRIEC
F2RCN6_STRVP
F2SXA0_TRIRC
F3KX73_9BURK
F3MZS5_LACRH
F3NL04_9ACTN
F3PYY3_9BACE
F3SAS1_9PROT
F3YBD5_MELPT
F3Z8Q9_9ACTN
F3ZUA5_9BACE
F4B2X2_DOKS4
F4CFA6_SPHS2
F4D079_PSEUX
F4EZ82_SELS3
F4F3G8_VERMA
F4GE57_ALIDK
F4H098_CELFA
F4HCF0_GALAU
F4KNY5_PORAD
F4L515_HALH1
F4LPX3_TREBD
F4LT40_TEPAE
F4NZC8_BATDJ
F4QRK5_9CAUL
F4QZE4_BREDI
F4RSS8_MELLP
F4WIC3_ACREC
F4X0R2_ACREC
F5IY59_9PORP
F5LAS3_9BACI
F5LJY3_9BACL
F5REZ6_METUF
F5T1B5_9GAMM
F5XPW4_MICPN
F5XXD8_RAMTT
F5YDI0_TREAZ
F5YHF8_TREPZ
F5YUW6_MYCSD
F5Z827_ALTNA
F6ACC0_PSEF1
F6CBD7_LACKZ
F6CLA3_DESK7
F6CTI0_MARPP
F6DQF8_DESRL
F6FVF8_ISOV2
F6GC24_LACS5
F6IID7_9SPHN
F6PFR8_MONDO
F6PFS1_MONDO
F6VBN2_HORSE
F7D6S4_CALJA
F7D6V3_CALJA
F7DJS2_MONDO
F7DMV3_MACMU
F7G9T8_ORNAN
F7HH55_CALJA
F7KH13_9FIRM
F7KRI0_9FIRM
F7NPN4_9FIRM
F7RWS9_9GAMM
F7VAY0_9PROT
F7YPB4_VIBA7
F7YUP7_9THEM
F8A508_CELGA
F8E316_CORRG
F8E9U9_FLESM
F8ED30_RUNSL
F8EZ45_TRECH
F8GK97_NITSI
F8I0I1_WEIKK
F8I176_WEIKK
F8K4W6_STREN
F8KYS4_PARAV
F8L7V5_SIMNZ
F8NA92_9BACT
F8PW43_SERL3
F9DNJ4_9BACL
F9EDI7_9ACTO
F9EGW7_9ACTO
F9FQ00_FUSOF
F9HJB5_9STRE
F9MXA7_9FIRM
F9N3N0_9FIRM
F9P7T9_STRCV
F9PKH1_9ACTO
F9PX40_9STRE
F9Q627_9PAST
F9RHI4_VIBSN
F9TDR2_9VIBR
F9U768_9GAMM
F9UNQ6_LACPL
F9UNS6_LACPL
F9UQP2_LACPL
F9XG03_ZYMTI
F9YTP0_CAPCC
F9Z455_ODOSD
F9ZD46_9PROT
G0A6E2_METMM
G0AHD5_COLFT
G0G9I1_AMYMS
G0GA48_SPITZ
G0HE08_CORVD
G0J7I5_CYCMS
G0LC47_ZOBGA
G0RQ98_HYPJQ
G0RYY0_CHATD
G0VHZ8_NAUCC
G0VNX4_MEGEL
G0WD28_NAUDC
G1LAA4_AILME
G1MYK3_MELGA
G1PHQ9_MYOLU
G1RJ84_NOMLE
G1SN62_RABIT
G1W9Z7_9BACT
G1XG45_ARTOA
G1Y209_9PROT
G2DZ65_9GAMM
G2EBL1_9FLAO
G2FE72_9GAMM
G2FPT8_9FIRM
G2G5E5_9ACTN
G2H1D3_9ENTR
G2J1H2_PSEUL
G2KQT4_MICAA
G2KWD5_LACSM
G2N9F4_STREK
G2P316_STRVO
G2PRU7_MURRD
G2QNL9_MYCTT
G2RH40_THITE
G2SQ56_LACRR
G2TMX1_BACCO
G2X0P3_VERDV
G2XUJ7_BOTF4
G2Z3M6_FLABF
G3AX90_CANTC
G3GWX5_CRIGR
G3IYI0_9GAMM
G3Q0Z9_GASAC
G3Q104_GASAC
G3Q106_GASAC
G3RNP9_GORGO
G3RVZ9_GORGO
G3TDI9_LOXAF
G3WPE2_SARHA
G3Y9D1_ASPNA
G4L306_TETHN
G4L473_TETHN
G4MDY7_9BURK
G4NDU2_MAGO7
G4Q523_ACIIR
G4QGV7_GLANF
G4RC10_PELHB
G4UU91_NEUT9
G5BKF3_HETGA
G5G9H8_9BACT
G5H638_9BACT
G5IGW3_9CLOT
G5JZM1_9STRE
G5KDT6_9STRE
G5ZX85_9PROT
G6DQV1_DANPL
G6EE02_9SPHN
G6EZB3_9PROT
G6LW92_STREE
G6XFU1_9PROT
G6YI57_9RHIZ
G7CG57_MYCT3
G7LL42_9GAMM
G7P4B5_MACFA
G7UWM1_PSEUP
G7V7C6_THELD
G7W5J4_DESOD
G7X822_ASPKW
G7Z801_AZOL4
G8AKN5_AZOBR
G8B8P0_CANPC
G8C2E8_TETPH
G8JUQ7_ERECY
G8M5S5_9BURK
G8P1X0_GRAMM
G8PCJ4_PEDCP
G8PPE2_PSEUV
G8QFL4_DECSP
G8R2V4_OWEHD
G8RIH8_MYCRN
G8S496_ACTS5
G8TK95_NIAKG
G8X744_FLACA
G8YKI7_PICSO
G8ZLA7_TORDC
G9EUA3_9GAMM
G9N7Z3_HYPVG
G9NN99_HYPAI
G9PE86_9ACTO
G9PVT6_9BACT
G9RSS3_9FIRM
G9WI97_9LACT
G9WPX7_9FIRM
G9YEI9_9FIRM
G9ZPI0_9LACO
G9ZSR0_9LACO
G9ZW23_9PROT
H0DEA2_9STAP
H0DZP9_9ACTN
H0PWE2_9RHOO
H0ULN9_9BACT
H0VM62_CAVPO
H0XWP8_OTOGA
H0YV62_TAEGU
H1BJ17_9FIRM
H1CZF1_9FIRM
H1D9P2_9FUSO
H1HQ98_9BACT
H1LH57_9LACO
H1LJQ5_9LACO
H1Q3T9_9BACT
H1SF31_9BURK
H1X8K0_WEICO
H1XT15_9BACT
H1ZCL0_MYROD
H2APC2_KAZAF
H2BYU6_9FLAO
H2CH41_9LEPT
H2FXY6_OCESG
H2IRF2_RAHAC
H2JK67_STRHJ
H2MS61_ORYLA
H2PHR3_PONAB
H2R7P1_PANTR
H2TW52_TAKRU
H3C4J3_TETNG
H3CSY0_TETNG
H3KGC3_9BURK
H3NH54_9LACT
H3NNK5_9FIRM
H3SNN8_9BACL
H4GHS3_9LACO
H4GLB9_9LACO
H5T9R4_9ALTE
H5TW20_9ACTN
H5UV52_9MICO
H5UX41_ESCHE
H5WHV1_9BURK
H5XBM8_9PSEU
H5Y1Y5_9FIRM
H6C371_EXODN
H6L8P8_SAPGL
H6LFU2_ACEWD
H6N0P5_GORPV
H6R1C4_NOCCG
H6RVG8_BLASD
H6SNP1_RHOPH
H7EIR3_9SPIO
H7FMD7_9FLAO
H8E3C8_9MICO
H8FPR7_PHAMO
H8GYA2_DEIGI
H8KTG1_SOLCM
H8L5M0_FRAAD
H8MKF8_CORCM
H8XSF8_FLAIG
H8Z360_9GAMM
I0AHI9_IGNAJ
I0GKW7_CALEA
I0GRB5_SELRL
I0HEM0_ACTM4
I0HUR2_RUBGI
I0I930_CALAS
I0IFH4_PHYMF
I0IQ43_LEPFC
I0JP99_HALH3
I0KE40_9BACT
I0L165_9ACTN
I0QU43_9GAMM
I0R0H9_9MICO
I0RXF3_MYCXE
I0WDY6_9FLAO
I0XNS6_9LEPT
I1BW92_RHIO9
I1E0F1_9GAMM
I1S5Z3_GIBZE
I1XGJ5_METNJ
I1YIQ5_METFJ
I1YSQ5_PREI7
I2BAQ5_SHIBC
I2ERE4_EMTOG
I2GFB0_9BACT
I2H6H6_TETBL
I2JMK8_9GAMM
I2MV94_9ACTN
I3BNY1_9GAMM
I3C894_9FLAO
I3DCK2_9PAST
I3EAU6_BACMT
I3IMA5_9BACT
I3JTA9_ORENI
I3MSA6_ICTTR
I3TNV5_TISMK
I3U4Y0_ENTFC
I3WH89_BIFBI
I3YGJ3_THIV6
I3YWK3_AEQSU
I3ZFA1_TERRK
I3ZZK5_ORNRL
I4AMK9_FLELS
I4BYA9_ANAMD
I4D977_DESAJ
I4EKS8_9CHLR
I4MQT3_9BURK
I4N4M1_9PSED
I4W0K5_9GAMM
I4W0M1_9GAMM
I4W735_9GAMM
I4YWD5_9RHIZ
I4ZCE9_9BACT
I5B467_9DELT
I6T6D5_ENTHA
I6XQJ9_PROPF
I6Y5D8_PROPF
I6ZSL5_MELRP
I7IX31_9CORY
I7J041_9LACO
I7JU19_9LACO
I7JV41_9LACO
I7ZD51_9GAMM
I8J0L8_9BACI
I8XRB0_9BACE
I9BSW3_9RALS
I9L0V7_9SPHN
I9LDK2_9FIRM
J0R0D9_9RHIZ
J0USR3_9LACO
J0V8S3_9BACT
J0WQG4_9CLOT
J0X0J0_9BIFI
J1EB36_9BURK
J1HN64_9ACTO
J1NWE4_STREE
J1RXB6_9ACTN
J2B5A0_9RHIZ
J2E7X8_KLEPN
J2G9P9_9SPHN
J2LCH5_9BURK
J2LGC2_9SPHN
J2LLN6_9BURK
J2VTB5_9RHIZ
J2W487_9BURK
J3JB40_9LACO
J3JBT0_9LACO
J3NLY2_GAGT3
J4VZT2_9FIRM
J5HKH1_9PAST
J5JQN1_BEAB2
J5W504_9ACTN
J6IUQ2_9ACTN
J6LH43_9RHOB
J7IMF2_DESMD
J7L6X0_NOCAA
J7QHF2_METSZ
J8RVY0_PSEPU
J9HE58_9BACL
J9R4F2_RIEAN
J9S2T0_9ACTN
J9W0H6_LACBU
J9W664_LACBU
J9ZB43_LEPFM
K0C637_CYCSP
K0D440_ALTMS
K0HZ58_9BURK
K0KAH7_SACES
K0KFY6_WICCF
K0NRT2_DESTT
K0PMP0_9RHIZ
K0UQW5_MYCVA
K0YX13_9ACTO
K0ZFH0_9ACTO
K1EMU4_9MICO
K1JKT4_9BURK
K1LSP8_9LACT
K1LUA6_9FLAO
K1MJN1_9LACT
K1Y890_MARBU
K2FMT1_9BACI
K2J9F2_9GAMM
K2K973_9PROT
K2QIE2_9FLAO
K2S5T2_MACPH
K3U906_FUSPC
K4IBN7_PSYTT
K4KFH6_SIMAS
K4L1X6_9FIRM
K4R5B6_9ACTN
K5A8Q1_PAEAL
K5B8M4_MYCHD
K5Z2L0_9PROT
K6DVQ6_BACAZ
K6VQS1_9MICO
K6WI99_9ACTN
K6WRC9_9MICO
K6YB02_9ALTE
K6YNV5_9ALTE
K6YWV1_9ALTE
K7G8Z8_PELSI
K7IAR7_CAEJA
K7INL9_NASVI
K7J8M0_NASVI
K7SIR7_GLUOY
K8E3H7_CARML
K8GFL6_9CYAN
K8WER5_9GAMM
K8WK45_PRORE
K8X051_9GAMM
K9AV51_9STAP
K9AZG4_9MICO
K9DT62_9BURK
K9EBR3_9LACT
K9F6H5_PEND2
K9GTF4_9PROT
K9P5P2_CYAGP
K9Q0W8_9CYAN
K9RFP1_9CYAN
K9S948_9CYAN
K9TJ91_9CYAN
K9VWY4_9CYAN
L0A3C5_DEIPD
L0EFZ1_THECK
L0FAE7_DESDL
L0GZB5_9GAMM
L0IU68_9MYCO
L0MF38_SERMA
L0NED5_9RHIZ
L1KZZ0_9ACTN
L1M3I1_PSEPU
L1MGL2_9CORY
L1MHC1_9BACT
L1NBT2_9BACT
L1NP93_9FLAO
L1QIS0_9CLOT
L5JTY9_PTEAL
L5MJK4_MYODS
L5N2Y8_9BACI
L7EW69_9ACTN
L7LBA5_9ACTN
L7LHM3_9ACTN
L7LLX4_9ACTN
L7VJM3_CLOSH
L7W7A9_NONDD
L8D6K2_9GAMM
L8EJ63_STRRM
L8G9H9_PSED2
L8J868_9GAMM
L8JS26_9BACT
L8M5B1_9CYAN
L8MYQ2_9CYAN
L8XX78_9GAMM
L8YFT1_TUPCH
L9PPX4_9BURK
M0QJM1_9ACTN
M1FD74_9ALTE
M1M1V8_9PROT
M1M4C0_9PROT
M1MTX7_9CLOT
M1NT01_9CORY
M1PJC9_DESSD
M1VYJ4_CLAP2
M1Z052_NITG3
M1Z944_9FIRM
M2MX28_BAUCO
M2QZ76_CERS8
M2SUF7_COCH5
M2T573_COCSN
M2U0Q2_9PROT
M2XFW5_9MICC
M2XJI1_DOTSN
M3ARR9_PSEFD
M3AVR0_SPHMS
M3CA50_STRMB
M3GD47_9LEPT
M3GMH3_LEPBO
M3UVG4_9ACTN
M3WA15_FELCA
M3XMW4_MUSPF
M4APJ7_XIPMA
M4RFN8_9BIFI
M4RHB6_9BIFI
M4S6F1_9SPHN
M4UKV3_9GAMM
M4V985_9DELT
M4X0Q9_PSEDE
M5AP14_9ACTN
M5C596_THACB
M5E3W4_9GAMM
M5ER50_9RHIZ
M5J4A4_9LACO
M5J6W3_9LACO
M5QTD3_9PSED
M5U3T4_9PLAN
M6TPG7_LEPIR
M7A7Y5_9ACTN
M7C7U5_CHEMY
M7N7K8_9FLAO
M7N9Y2_9BACT
M7NF97_9BACL
M7NGI5_9MICC
M7NHW1_PNEMU
M7PRQ9_9GAMM
M7T2E0_EUTLA
M7UTI2_BOTF1
M7WTS0_RHOT1
M8DGX2_9BACL
M9M1H5_PAEPP
M9M2C2_PSEA3
M9SDA9_9EURY
M9SLF7_9EURY
N0E4T4_9MICO
N1JLA1_BLUG1
N1MST3_9SPHN
N1R8G8_FUSC4
N1V321_9MICC
N1ZSE2_9LACO
N2AEE5_9FIRM
N2ANM8_9CLOT
N2JJA2_9PSED
N4UFX2_FUSC1
N4V9M8_COLOR
N6W296_9ALTE
N6W4B8_9ACTO
N6WBG5_9ACTO
N6XLA5_9RHOO
N6YCE7_9RHOO
N6Z6B5_9RHOO
N8TJK8_ACIGI
N8ZJH7_9GAMM
N9FCA3_ACIHA
N9UWP5_9SPHN
N9VGN1_9GAMM
N9WFG6_9CLOT
Q03CP3_LACC3
Q03EN3_PEDPA
Q03NQ7_LACBA
Q03R04_LACBA
Q03V49_LEUMM
Q04EN6_OENOB
Q083B8_SHEFN
Q0A7Y1_ALKEH
Q0AD85_NITEC
Q0ANS8_MARMM
Q0BUM3_GRABC
Q0BYW3_HYPNA
Q0CQS1_ASPTN
Q0EY57_9PROT
Q0FAA6_9RHOB
Q0FKJ9_PELBH
Q0G6X8_9RHIZ
Q0KDL0_CUPNH
Q0RF62_FRAAA
Q0S0N8_RHOJR
Q0UKN7_PHANO
Q0YQ43_9CHLB
Q11SF3_CYTH3
Q125U7_POLSJ
Q12NE7_SHEDO
Q143E1_BURXL
Q15T14_PSEA6
Q1GAV6_LACDA
Q1GR57_SPHAL
Q1H291_METFK
Q1IYI8_DEIGD
Q1JYV8_DESAC
Q1K8W2_NEUCR
Q1LQJ6_CUPMC
Q1N718_SPHSS
Q1QN03_NITHX
Q1WT64_LACS1
Q1YTK6_9GAMM
Q1Z129_9GAMM
Q1ZS54_PHOAS
Q211I0_RHOPB
Q21K24_SACD2
Q21TL8_RHOFT
Q24US5_DESHY
Q26BL4_FLABB
Q2BNJ5_NEPCE
Q2CBL4_OCEGH
Q2FXU8_STAA8
Q2G590_NOVAD
Q2GN55_CHAGB
Q2INX2_ANADE
Q2J818_FRASC
Q2KWE4_BORA1
Q2NCW2_ERYLH
Q2RQY8_RHORT
Q2SJC0_HAHCH
Q2U8Q6_ASPOR
Q2UJR6_ASPOR
Q2W1I9_MAGSA
Q2YCN4_NITMU
Q2YRU3_BRUA2
Q30U39_SULDN
Q30ZV1_DESAG
Q31HL1_THICR
Q32E11_SHIDS
Q38XE0_LACSS
Q39X43_GEOMG
Q3A240_PELCD
Q3A5K5_PELCD
Q3AA20_CARHZ
Q3B4X4_CHLL7
Q3J5P4_RHOS4
Q3SIS6_THIDA
Q3SST8_NITWN
Q47GI1_DECAR
Q47N55_THEFY
Q49Y65_STAS1
Q4FVJ0_PSYA2
Q4JVF4_CORJK
Q4K9V5_PSEF5
Q4WQ11_ASPFU
Q5AI33_CANAL
Q5B1G3_EMENI
Q5E6E4_VIBF1
Q5FKX4_LACAC
Q5FQE1_GLUOX
Q5GZS5_XANOR
Q5HNS4_STAEQ
Q5KCD2_CRYNJ
Q5KWT4_GEOKA
Q5LE10_BACFN
Q5M295_STRT2
Q5NXU6_AROAE
Q5R0A8_IDILO
Q5SH46_THET8
Q5WHN7_BACSK
Q5ZUM9_LEGPH
Q607H8_METCA
Q63RR9_BURPS
Q65SK2_MANSM
Q6AFA5_LEIXX
Q6CQ68_KLULA
Q6D3U9_PECAS
Q6F6T3_ACIAD
Q6FMV1_CANGA
Q6LT01_PHOPR
Q6MAH6_PARUW
Q6MPI4_BDEBA
Q6NGZ6_CORDI
Q6NW46_DANRE
Q73RR9_TREDE
Q741L8_MYCPA
Q74BH4_GEOSL
Q74K07_LACJO
Q75E53_ASHGO
Q7CHI8_YERPE
Q7CQU4_SALTY
Q7MLV3_VIBVY
Q7MRK7_WOLSU
Q7N6E8_PHOLL
Q7NAV9_MYCGA
Q7NIS3_GLOVI
Q7NY98_CHRVO
Q7VEC2_PROMA
Q7VLV3_HAEDU
Q7VW07_BORPE
Q817Y1_BACCR
Q81LJ0_BACAN
Q820M8_NITEU
Q827S8_STRAW
Q833H4_ENTFA
Q87QP2_VIBPA
Q87ZS7_PSESM
Q8A8G2_BACTN
Q8CXU0_LEPIN
Q8DNP1_STRR6
Q8DRZ7_STRMU
Q8DX76_STRA5
Q8EER1_SHEON
Q8EWR1_MYCPE
Q8FT22_COREF
Q8KED2_CHLTE
Q8NQ21_CORGL
Q8P989_XANCP
Q8XJG9_CLOPE
Q8XWY2_RALSO
Q92QE5_RHIME
Q97IH0_CLOAB
Q98N30_RHILO
Q99XW4_STRP1
Q9A8R8_CAUCR
Q9CCT1_MYCLE
Q9CP12_PASMU
Q9KSZ8_VIBCH
Q9KXP4_STRCO
Q9PDC6_XYLFA
Q9RT67_DEIRA
R0J1T4_SETT2
R1DJU4_EMIHU
R1GA79_BOTPV
R2RNR6_9ENTE
R2SPN2_9ENTE
R2SXV9_9ENTE
R3WGZ9_9ENTE
R4KKI6_9FIRM
R4LW53_9ACTN
R4SP01_AMYOR
R4VP35_9GAMM
R4XAN5_TAPDE
R4YS24_OLEAN
R5A6H3_9CLOT
R5A7A6_9CLOT
R5AWG4_9BACT
R5AXI4_9BACE
R5BWT9_9BACE
R5E3U8_9FIRM
R5EDK2_9BURK
R5ENI7_9GAMM
R5ETD9_9FIRM
R5F3D5_9CLOT
R5FPM7_9BACT
R5G0L2_9PORP
R5GHN2_9BACT
R5HJJ1_9SPIR
R5IWJ8_9FIRM
R5IZB9_9FIRM
R5K7F8_9BACE
R5KNG4_9CLOT
R5L1H0_9CLOT
R5LCP5_9CLOT
R5LH45_9SPIR
R5MK86_9BACE
R5N1I2_9FIRM
R5NU96_9BACT
R5NY21_9BACT
R5PJ69_9BACT
R5PQZ3_9BURK
R5PZB9_9PROT
R5Q9N5_9CLOT
R5QQE9_9FIRM
R5R852_9PROT
R5SAL7_9BACE
R5SCC8_9GAMM
R5SL35_9FIRM
R5SUH1_9FIRM
R5T6V3_9CLOT
R5TU61_9FIRM
R5UAD3_9BACE
R5UDS6_9BACT
R5UXU5_9FIRM
R5VNA0_9BACT
R5X3C0_9BACT
R5XLP6_9FIRM
R5Y3T6_9CLOT
R5Y6Y3_9BACE
R5Y8Z8_9PROT
R5YC34_9FIRM
R5ZCM4_9CLOT
R5ZQC5_9CLOT
R5ZXE6_9BACT
R6AP60_9FIRM
R6B2U6_9CLOT
R6B544_9BACT
R6CMV4_9BACT
R6DA08_9FIRM
R6DDH5_9BACE
R6DI84_9BACE
R6EQT2_9FIRM
R6EXA3_9BACE
R6F3P1_9BACT
R6FPG8_9CLOT
R6GZ96_9FIRM
R6H1Y6_9FIRM
R6HC62_9CLOT
R6HD99_9FIRM
R6HGR2_9FIRM
R6HT70_9PROT
R6HWR4_9FIRM
R6I729_9FIRM
R6J3N2_9PROT
R6JMH4_9CLOT
R6K715_9BACE
R6KP67_9CLOT
R6LKZ9_9FIRM
R6MXL8_9CLOT
R6NCI4_9CLOT
R6NK33_9CLOT
R6NUU5_9BACE
R6PHJ9_9CLOT
R6QWX7_9BACT
R6RUD8_9BACE
R6RV55_9CLOT
R6SQE8_9BACE
R6SZ02_9FIRM
R6TIU7_9STAP
R6VBL8_9CLOT
R6VQE4_9FIRM
R6VW30_9BACT
R6VZJ6_9FIRM
R6W239_9BACT
R6WYL6_9PORP
R6X043_9BACT
R6XCQ6_9BACT
R6XIE5_9CLOT
R6XM00_9FIRM
R6XRV1_9BACT
R6XZ40_9FIRM
R6Y3J9_9FIRM
R6YVV6_9BACE
R6Z9L4_9CLOT
R6ZR90_9BACE
R7BWR5_9BURK
R7CTL1_9FIRM
R7DKU8_9BACE
R7ER54_9BACE
R7ERT8_9FIRM
R7EYL2_9BACI
R7FJR2_9CLOT
R7GMU3_9FIRM
R7H260_9FIRM
R7HKM0_9BACT
R7I6M2_9FIRM
R7IAW1_9BURK
R7IDK4_9FIRM
R7IYU2_9BACT
R7JD14_9FUSO
R7JHG5_9BACT
R7KQR8_9BURK
R7MAN2_9CLOT
R7MAZ1_9CLOT
R7N4Y9_9FIRM
R7NL70_9FIRM
R7PBE2_9BACT
R7PQX9_9FIRM
R7R5M5_9FIRM
R7WKR9_9NOCA
R7XXR8_9ACTN
R7YS87_CONA1
R8AUJ5_PLESH
R8B8N0_TOGMI
R9ADL9_WALI9
R9AKN1_9GAMM
R9GQF0_9SPHI
R9IW27_9FIRM
R9K4G7_9FIRM
R9KFI0_9FIRM
R9LRW0_9FIRM
R9LZ50_9FIRM
R9MLQ7_9FIRM
R9N2A1_9FIRM
R9NE66_9FIRM
R9PCS8_PSEHS
R9PIS7_AGAAL
R9PXV8_RAT
RARA_COXBU
RARA_ECOLI
RARA_HAEIN
S0EGC2_GIBF5
S0EVG2_CHTCT
S0G5H0_9DELT
S0IX65_9FIRM
S0KI13_9ENTE
S0NUD3_9ENTE
S0PAY5_9ENTE
S0RPH1_ENTAV
S0RXX5_ENTAV
S1NCH5_9ENTE
S1RM58_9ENTE
S2J1M8_MUCC1
S2WJK5_9ACTN
S2YA66_9BACL
S2YUC5_9ACTN
S3CBQ4_OPHP1
S3CX40_GLAL2
S3P5R4_9GAMM
S3Y9R5_9MICO
S4DXM1_ENTFL
S4HUV5_GARVA
S4YAZ2_SORCE
S5QY80_9STRE
S5SUR3_9CORY
S5UN15_STRC3
S5YYE7_PARAH
S5ZN79_9SPIO
S6AK90_9PROT
S6AR08_PSERE
S6BDD1_9GAMM
S6EJ10_AVIPA
S6EYY8_9CLOT
S6F367_ZYGB2
S6GG01_9GAMM
S6GR13_9GAMM
S6J8H0_9PSED
S7N157_MYOBR
S7VSP9_9FLAO
S8BEI4_PENO1
S8FGK8_9BACT
S8FVA1_FOMPI
S9X2W8_SCHCR
S9YV13_CAMFR
S9ZI47_9RHOO
T0BXW0_ALIAG
T0CCQ9_CLOSO
T0CI23_9DELT
T0H5W0_9SPHN
T0HQB2_9SPHN
T0I1B6_9SPHN
T0J584_9SPHN
T0LF41_9BACT
T0M159_COLGC
T0PA89_PHOTE
T0PDM9_9CLOT
T0QGU2_9STRA
T0RKL1_9DELT
T0RYR5_9DELT
T0SPU5_9DELT
T0TUG4_9STRE
T0VK27_9ENTE
T1ELV8_HELRO
T1JL37_STRMM
T1ZFG6_STRIT
T2KHD1_9FLAO
U1GQJ7_ENDPU
U1LEC0_9MICO
U1R8A3_9BIFI
U1ZJE7_9PSED
U1ZLT7_9BURK
U2CV83_9CLOT
U2F705_CLOS4
U2FXF9_9GAMM
U2J799_9STRE
U2JSH4_9FIRM
U2L2W9_9BACT
U2RA76_LEIAQ
U2SV45_9FIRM
U2SW84_9FUSO
U2XJM1_9MICO
U2Y4A2_9SPHN
U2ZC61_9CAUL
U2ZY64_VIBPR
U3AZ03_9VIBR
U3B5F8_PSEAC
U3C2R0_9VIBR
U3GYB4_9CORY
U3J1H6_ANAPL
U3KF20_FICAL
U3TPX1_9ENTR
U4KD39_9VIBR
U4LUS9_PYROM
U4TNJ1_9LACO
U4TTZ8_DENPD
U4TXL0_9LACO
U5ECA3_NOCAS
U5Q8G9_9BACT
U5SBG0_9LACT
U5W5B5_9ACTN
U5WWC1_MYCKA
U7GK99_9RHOB
U7LCY9_9CORY
U7MNP1_9CORY
U7PPQ6_SPOS1
U7UIK9_9FIRM
U7USH8_9FIRM
V2H8Q4_9BURK
V2TRY6_9GAMM
V2UPI0_9GAMM
V2W6G9_MONRO
V2XYM5_9FIRM
V3U071_SERS3
V3YY49_LOTGI
V4HYH3_9ACTN
V4JMM5_9GAMM
V4KZ67_9DELT
V4NKT9_9CAUL
V4PF42_9CAUL
V4QUL9_STRIN
V4RKG7_9RHIZ
V4SQQ8_9ROSI
V4YU91_9PROT
V5ANP0_ENTCL
V5E969_KALBG
V5FC68_BYSSN
V5RS48_9BACT
V5SH03_9RHIZ
V5UIA4_9BURK
V5WJ96_9SPIO
V5XC41_MYCNE
V5XSU6_ENTMU
V6F4I0_9PROT
V6JGD0_STRNV
V6JKL8_STRNV
V6JND8_STRRC
V6L5D0_9ACTN
V6MDA5_9BACL
V6Q3Q4_9ENTE
V6S6T4_9FLAO
V6Z0W8_STRAG
V7FRM9_9RHIZ
V7I0I7_9LACO
V7PX32_9BACT
V8G3Z1_9BURK
V9G510_9BACL
V9HGQ5_9CLOT
V9XC94_9NOCA
W0A4V9_9SPHN
W0BG67_9GAMM
W0E181_MARPU
W0ED43_9FIRM
W0ESL3_9PORP
W0H834_PSECI
W0HZM7_9GAMM
W0IZA4_9BACT
W0LHY7_9GAMM
W0PE34_9BURK
W0RL41_9BACT
W0SCM9_9RHOO
W0TQ01_9GAMM
W0UZT5_9BURK
W0ZDC3_9MICO
W1FSB6_ECOLX
W1IZI2_9GAMM
W1JBJ7_9GAMM
W1Q5Q3_ABIDE
W1QGH9_OGAPD
W1RX37_9SPHN
W1U3J9_9FIRM
W2BYE8_9FIRM
W2CMQ1_9PORP
W2EFN1_9ACTN
W2RQ15_9EURO
W2URD1_9FLAO
W3WY52_9PEZI
W4CSJ6_9BACL
W4EP73_9BACL
W4G357_9STRA
W4HFU9_9RHOB
W4K6Y5_9HOMO
W4PVY7_9BACE
W4QMJ4_9BACI
W4QT50_BACA3
W4UUI6_9BACE
W5IJL1_SCAIO
W5J246_ANODA
W5N5R7_LEPOC
W5TJB5_9NOCA
W5W5M0_9PSEU
W5WPR1_9CORY
W5WWJ1_BDEBC
W5XSS6_9CORY
W5Y146_9CORY
W5Y582_KOMXY
W6J2D6_9ENTR
W6K1Q9_9MICO
W6KLP3_9PROT
W6LSM4_9GAMM
W6MDX9_9GAMM
W6MQB7_9ASCO
W6QKY5_PENRF
W6RZU7_9CLOT
W6T6F7_9LACO
W6T867_9LACO
W6VYA4_9RHIZ
W6XMH8_COCCA
W7IHJ4_9PEZI
W7J0Y0_9PSEU
W7MNA3_GIBM7
W7PZ45_9GAMM
W7QEP5_9ALTE
W7SVH4_9PSEU
W7ZDD1_9BACI
W8F4J3_9BACT
W8KS12_HALHR
W8RT95_PSEST
W8VZA9_9FLAO
W8X2Y4_CASDE
W9AGG0_9BACI
W9BME2_9MYCO
W9CEW2_9HELO
W9E4E8_RHILI
W9EFT8_9LACO
W9GDR1_9MICO
W9GUQ9_9MICO
W9H7S7_9PROT
W9V792_9GAMM
W9WC92_9EURO
W9WJG1_9EURO
W9YIH8_9EURO
W9YSB8_9EURO
WRIP1_HUMAN
WRIP1_MOUSE
WRIP1_RAT
WRIP1_SCHPO
WRIP1_YEAST
X0BWA7_FUSOX
X0LB54_FUSOX
X0P979_9LACO
X0P9F3_9LACO
X0PFM5_9LACO
X0RAQ2_9BACI
X2GVA8_9BACI
X2H719_9GAMM
X4QSL0_9ACTO
X4ZPP4_9BACL
X5DPK0_9CORY
X5DYC1_9BACT
X5E9I9_9CORY
X5L5D6_9MYCO
X5MPG2_9RHIZ
X6DB22_9RHIZ
X6GI63_9RHIZ
X6MTL0_RETFI
X7E0I7_9GAMM
X7EFY9_9RHOB
X7F3W0_9RHOB
X7XZD0_MYCKA
X8AT96_MYCXE
X8DQH4_9MYCO
X8FEH2_MYCUL
Y0KI12_9PROT
Y2559_MYCTU
Z5XV47_9GAMM
