# Supplementary material for: Widespread evolutionary crosstalk among protein domains in the context of multi-domain proteins
Source: PLoS One. 2018 Aug 31;13(8):e0203085. doi: 10.1371/journal.pone.0203085 (PMC6118372; doi:10.1371/journal.pone.0203085)
Supplement: S1 File — This archive contains a file presenting the list of UniProt identifiers of the URPs sequences included in the multi-domain MSAs for each of the 2,063 studied multi-domain architectures, and files containing the values of MI¯ and nMI¯ for individual domain pairs before and after domain sequence shuffling. (GZ) [file pone.0203085.s001.tar.gz › ./Pfam_family_vectors/PF13417_PF13410_all_alignment_sequences_UniProt_IDs]

A0A010QH12_9PEZI
A0A010RG72_9PEZI
A0A010RHF7_PSEFL
A0A010S638_PSEFL
A0A010SJD0_PSEFL
A0A010SPS4_PSEFL
A0A011MFY2_9PROT
A0A011N4A8_9PROT
A0A011NVD0_9PROT
A0A011Q5R5_9PROT
A0A011QT95_9PROT
A0A011RDM2_9PROT
A0A011RP94_9PROT
A0A013VJQ0_9SPHN
A0A013VK71_9SPHN
A0A013VKJ0_9SPHN
A0A013VSM8_9SPHN
A0A013XYZ7_9SPHN
A0A014N3A4_9HYPO
A0A014NG53_9HYPO
A0A014NJN3_9BURK
A0A016SKW7_9BILA
A0A016SL30_9BILA
A0A016SLW4_9BILA
A0A016SM12_9BILA
A0A017HHM9_9RHOB
A0A017HQZ0_9RHOB
A0A017S6B5_9EURO
A0A017S6L9_9EURO
A0A017SXH3_9DELT
A0A017SXS8_9DELT
A0A017T5P6_9DELT
A0A017T7F9_9DELT
A0A021WWG3_9RHIZ
A0A021X0I0_9RHIZ
A0A021X3Y2_9RHIZ
A0A021X3Z1_9RHIZ
A0A021X4E0_9RHIZ
A0A021XA84_9RHIZ
A0A022QZU0_ERYGU
A0A022RRU9_ERYGU
A0A023D0F7_ACIMT
A0A023D481_ACIMT
A0A023NPZ3_9GAMM
A0A023NWF2_9GAMM
A0A023NYJ3_9GAMM
A0A024HBC5_PSEKB
A0A024HBI3_PSEKB
A0A024HLD4_PSEKB
A0A024TQQ3_9STRA
A0A026VWL6_CERBI
A0A026WBP5_CERBI
A0A026WVY9_CERBI
A0A037ZIC4_9RHOB
A0A037ZKK7_9RHOB
A0A037ZQI0_9RHOB
A0A059A6E9_EUCGR
A0A059A7N3_EUCGR
A0A059AC36_EUCGR
A0A059ACT9_EUCGR
A0A059AD37_EUCGR
A0A059AE45_EUCGR
A0A059BGF3_EUCGR
A0A059BGR8_EUCGR
A0A059BHB6_EUCGR
A0A059BHD2_EUCGR
A0A059BHI7_EUCGR
A0A059C255_EUCGR
A0A059CJE9_EUCGR
A0A059DE78_EUCGR
A0A059DEH4_EUCGR
A0A059DEP2_EUCGR
A0A059ILI0_9RHOB
A0A059IPI0_9RHOB
A0A059IXJ7_9EURO
A0A059JH62_9EURO
A0A059KJQ8_9BURK
A0A059KM48_9BURK
A0A059KPX3_9BURK
A0A060AYX5_9GAMM
A0A060B2L9_9GAMM
A0A060B823_9GAMM
A0A060B8V2_9GAMM
A0A060BGF4_9GAMM
A0A060NIG6_9BURK
A0A060SNW0_PYCCI
A0A060SPH5_PYCCI
A0A060SV26_PYCCI
A0A060SZS6_PYCCI
A0A060UPK3_9PROT
A0A060UVG2_9PROT
A0A061ERR7_THECC
A0A061EZP1_THECC
A0A061FDG2_THECC
A0A061FM94_THECC
A0A061FMZ1_THECC
A0A061FMZ5_THECC
A0A061FNH0_THECC
A0A061FP47_THECC
A0A061FPI3_THECC
A0A061H472_9BASI
A0A061H593_9BASI
A0A061SVU6_9RHOB
A0A062TN52_9RHOB
A0A062TUX0_9RHOB
A0A062TVR0_9RHOB
A0A062U1R6_9RHOB
A0A062U215_9RHOB
A0A062U555_9RHOB
A0A063B9T1_9BURK
A0A063BCF3_9BURK
A0A063BIS9_9BURK
A0A063BPP4_9BURK
A0A063C041_9HYPO
A0A063C319_9HYPO
A0A063C3X2_9HYPO
A0A066VK47_9BASI
A0A066VX18_9BASI
A0A066WJE9_9HOMO
A0A066XK86_COLSU
A0A066XPZ0_COLSU
A0A067DX76_CITSI
A0A067E8A1_CITSI
A0A067EGA5_CITSI
A0A067FNT9_CITSI
A0A067FP03_CITSI
A0A067FWH1_CITSI
A0A067FWH4_CITSI
A0A067FX68_CITSI
A0A067GLF4_CITSI
A0A067JYT2_JATCU
A0A067K1W0_JATCU
A0A067KB51_JATCU
A0A067KM38_JATCU
A0A067LMT0_JATCU
A0A067MAF6_9HOMO
A0A067MQ46_9HOMO
A0A067MQK6_9HOMO
A0A067MT23_9HOMO
A0A067N267_9HOMO
A0A067NJN0_PLEOS
A0A067NRW7_PLEOS
A0A067PG28_9HOMO
A0A067PIU8_9HOMO
A0A067PKF7_9HOMO
A0A067R995_ZOONE
A0A067RQG7_ZOONE
A0A067RSS2_ZOONE
A0A067SE39_9AGAR
A0A067SPQ2_9AGAR
A0A067T3T1_9AGAR
A0A068R0C5_9GAMM
A0A068XHV5_HYMMI
A0A068YH65_ECHMU
A0A068YIY7_9BURK
A0A068YT41_9BURK
A0A068Z273_9BURK
A0A069PJ04_9BURK
A0A069PLU6_9BURK
A0A069PMK2_9BURK
A0A069PV70_9BURK
A0A069PW42_9BURK
A0A072P2Z8_9EURO
A0A072P4W0_9EURO
A0A072P865_9EURO
A0A072PBZ1_9EURO
A0A072PG57_9EURO
A0A072PHG0_9EURO
A0A072V0Q7_MEDTR
A0A072VJT4_MEDTR
A0A072VL22_MEDTR
A0A072VLL6_MEDTR
A0A073IH97_9RHOB
A0A073IKH2_9RHOB
A0A073ILN9_9RHOB
A0A074M615_ERYLO
A0A074MAM1_ERYLO
A0A074MDY2_ERYLO
A0A074RVG5_9HOMO
A0A074RW67_9HOMO
A0A074SFX1_9HOMO
A0A074VY22_9PEZI
A0A074WEK7_9PEZI
A0A074WZ66_9PEZI
A0A074XR54_AURPU
A0A074Y995_9PEZI
A0A074YCK9_AURPU
A0A074ZBF6_9PEZI
A0A074ZJZ7_9PEZI
A0A076K1S0_9RHOB
A0A077C220_9RICK
A0A077DF78_9BURK
A0A077F5L7_9PSED
A0A077FAD6_9PSED
A0A077LBQ9_9PSED
A0A077LDB0_9PSED
A0A077RWG4_WHEAT
A0A077RZD7_WHEAT
A0A077S8B0_WHEAT
A0A077Z4J6_TRITR
A0A077ZVK4_STYLE
A0A078C308_BRANA
A0A078CB24_BRANA
A0A078D5Z3_BRANA
A0A078D8F1_BRANA
A0A078DGF8_BRANA
A0A078DJY7_BRANA
A0A078E7I9_BRANA
A0A078ESE9_BRANA
A0A078EUF2_BRANA
A0A078GSE8_BRANA
A0A078HIS3_BRANA
A0A078HPN8_BRANA
A0A078IK69_BRANA
A0A078IWJ0_BRANA
A0A078J174_BRANA
A0A078JCR6_BRANA
A0A078KVP9_9GAMM
A0A078LW06_9PSED
A0A080LZV1_9PROT
A0A080MB88_9PROT
A0A080MD35_9PROT
A0A081B7A7_9RHIZ
A0A081BA32_9RHIZ
A0A081BAA7_9RHIZ
A0A081BBR7_9RHIZ
A0A081BCF4_9RHIZ
A0A081BDH1_9RHIZ
A0A081BDW3_9RHIZ
A0A081CGH1_PSEA2
A0A081CIZ7_PSEA2
A0A081D0H5_9RHIZ
A0A081K935_9GAMM
A0A081KEY3_9GAMM
A0A081MEM4_9RHIZ
A0A081NMH9_9GAMM
A0A084IP84_9GAMM
A0A084Q9X3_9HYPO
A0A084QCL7_9HYPO
A0A084QH94_9HYPO
A0A084UAY4_9RHIZ
A0A084VMZ0_ANOSI
A0A084VUG1_ANOSI
A0A084VUG2_ANOSI
A0A084WJL4_ANOSI
A0A084Y6M7_9PROT
A0A084Y6U7_9PROT
A0A085BTS4_9RHOB
A0A085F9J5_9BURK
A0A085FK21_9RHIZ
A0A085FQM7_9BURK
A0A085VHI0_PSESX
A0A085VHM0_PSESX
A0A085VMM6_PSESX
A0A085WU67_9DELT
A0A085WU78_9DELT
A0A086D624_9GAMM
A0A086MI61_9RHIZ
A0A086MQC5_9RHIZ
A0A086P515_SPHHM
A0A086P688_SPHHM
A0A086P717_SPHHM
A0A086PFF2_SPHHM
A0A086ST94_ACRC1
A0A086SY44_ACRC1
A0A086SZ96_ACRC1
A0A086T737_ACRC1
A0A087G4C5_ARAAL
A0A087G4C6_ARAAL
A0A087GY00_ARAAL
A0A087HPQ3_ARAAL
A0A087HPQ8_ARAAL
A0A087HQ26_ARAAL
A0A087MIN9_9GAMM
A0A087N6L6_9SPHN
A0A087ND57_9SPHN
A0A087NEE4_9SPHN
A0A087NGT6_9SPHN
A0A087QPD7_APTFO
A0A087QW98_APTFO
A0A087QZE6_APTFO
A0A087R950_APTFO
A0A087RGV1_APTFO
A0A087RKL1_APTFO
A0A087SGL8_AUXPR
A0A087SQ38_AUXPR
A0A087V2T6_BALRE
A0A087VFB6_BALRE
A0A087VGD2_BALRE
A0A087X738_POEFO
A0A087X883_POEFO
A0A087XBU3_POEFO
A0A087XDI2_POEFO
A0A087Y5I9_POEFO
A0A087Y5M9_POEFO
A0A087YC88_POEFO
A0A087YP50_POEFO
A0A088A0S0_APIME
A0A089PQZ2_PLUGE
A0A089PT50_PLUGE
A0A089ZPT6_9PSED
A0A090CEM8_PODAN
A0A090ET71_9RHIZ
A0A090FGA1_9RHIZ
A0A090FHQ0_9RHIZ
A0A090FIE7_9RHIZ
A0A090GN96_9RHIZ
A0A090IBT2_9GAMM
A0A090M1R4_OSTTA
A0A090MZC3_STRRB
A0A090N4W2_OSTTA
A0A090P802_9VIBR
A0A090TCM3_9VIBR
A0A090TDY2_9VIBR
A0A090V5Q1_ESCVU
A0A091AR22_9GAMM
A0A091BHG1_9GAMM
A0A091CRG3_FUKDA
A0A091DUQ3_FUKDA
A0A091EKZ0_FUKDA
A0A091EL27_CORBR
A0A091F2P6_CORBR
A0A091F5A3_CORBR
A0A091FF34_CORBR
A0A091FKQ9_9AVES
A0A091FQB7_9AVES
A0A091FUZ4_9AVES
A0A091FWC7_CORBR
A0A091GKC7_9AVES
A0A091GRG4_BUCRH
A0A091GV89_9AVES
A0A091GW08_BUCRH
A0A091H2M2_BUCRH
A0A091H3A8_9AVES
A0A091HV49_CALAN
A0A091HWR6_BUCRH
A0A091HX15_CALAN
A0A091I3A5_CALAN
A0A091IE42_CALAN
A0A091INV6_9AVES
A0A091ITT1_9AVES
A0A091IUI6_9AVES
A0A091J0Y9_CALAN
A0A091JA73_9AVES
A0A091JD02_9AVES
A0A091K9J4_COLST
A0A091KHB5_9GRUI
A0A091KXE5_9GRUI
A0A091L5S5_CATAU
A0A091LAB2_9GRUI
A0A091LF20_CATAU
A0A091LNF8_CATAU
A0A091LRD8_CARIC
A0A091M1Q8_CARIC
A0A091M4G7_CARIC
A0A091MJW7_9PASS
A0A091MMZ3_9PASS
A0A091N1M5_9PASS
A0A091N3B4_APAVI
A0A091NJ81_APAVI
A0A091NR88_APAVI
A0A091NXN1_HALAL
A0A091NZD9_HALAL
A0A091P3I3_HALAL
A0A091PHY1_APAVI
A0A091PS84_HALAL
A0A091QAJ6_LEPDC
A0A091QFB4_MERNU
A0A091QM43_9GRUI
A0A091QMX6_MERNU
A0A091R3Q8_MERNU
A0A091R487_LEPDC
A0A091R7E5_9GRUI
A0A091RJT6_9GRUI
A0A091RLU8_9GRUI
A0A091RZK9_NESNO
A0A091SG05_9AVES
A0A091SKA7_9AVES
A0A091SVM6_9AVES
A0A091SW75_9AVES
A0A091T916_NESNO
A0A091T917_PHALP
A0A091TN42_PHALP
A0A091TW51_PHALP
A0A091U5H5_PHORB
A0A091U638_PHORB
A0A091UPM6_NIPNI
A0A091UYT9_PHORB
A0A091V062_PHORB
A0A091V0Z1_PHORB
A0A091V7V4_NIPNI
A0A091VAE0_OPIHO
A0A091VFV5_NIPNI
A0A091VM15_OPIHO
A0A091VTC9_OPIHO
A0A091VVZ5_NIPNI
A0A091W198_OPIHO
A0A091WPR5_NIPNI
A0A091XR52_OPIHO
A0A093BEF8_CHAPE
A0A093C114_9AVES
A0A093CIG8_TAUER
A0A093CT84_TAUER
A0A093CWV8_TAUER
A0A093EPZ0_TYTAL
A0A093ERB5_TYTAL
A0A093ESJ0_9AVES
A0A093EYX4_TYTAL
A0A093FCI5_GAVST
A0A093FWN8_TYTAL
A0A093G1M6_PICPB
A0A093GQH9_PICPB
A0A093GW00_PICPB
A0A093GX02_PICPB
A0A093H4R1_STRCA
A0A093I044_GAVST
A0A093I4P9_STRCA
A0A093IUQ9_FULGA
A0A093IYL9_FULGA
A0A093J432_EURHL
A0A093JDP1_EURHL
A0A093JG43_STRCA
A0A093JGG7_STRCA
A0A093JMD6_STRCA
A0A093K7R9_STRCA
A0A093LJS2_EURHL
A0A093LQ31_FULGA
A0A093PLG4_9PASS
A0A093PP45_9PASS
A0A093PR82_9PASS
A0A093QNV0_9PASS
A0A093QR03_PHACA
A0A093QYQ2_PHACA
A0A093S7P0_PHACA
A0A093SJR2_9PASS
A0A093Z0C9_9PEZI
A0A093ZM61_9PEZI
A0A094A589_9PEZI
A0A094B862_9PEZI
A0A094ILK9_9GAMM
A0A094IXQ8_9GAMM
A0A094JHL0_9GAMM
A0A094KL42_ANTCR
A0A094KP56_9AVES
A0A094KR50_ANTCR
A0A094KRZ2_9AVES
A0A094L773_9AVES
A0A094LGE6_ANTCR
A0A094MXX9_9AVES
A0A095B8Y3_9SPHN
A0A095BAE8_9SPHN
A0A095C3N0_SCHHA
A0A095C6Q5_9SPHN
A0A095CFF6_CRYGR
A0A095DFG7_9SPHN
A0A095F2I9_9RHOB
A0A095UAS5_9RHIZ
A0A095VCW5_9RHIZ
A0A095VQA6_9GAMM
A0A095WEK0_9RHIZ
A0A095WGM3_9RHIZ
A0A095WXF1_9GAMM
A0A095X2L5_9GAMM
A0A095XZD9_9GAMM
A0A096NIR0_PAPAN
A0A096NIR1_PAPAN
A0A096NJ77_PAPAN
A0A096NRK0_PAPAN
A0A096NRQ1_PAPAN
A0A096NXA4_PAPAN
A0A096QGZ5_MAIZE
A0A096QH01_MAIZE
A0A096QH02_MAIZE
A0A096QHE8_MAIZE
A0A096QHE9_MAIZE
A0A096QI59_MAIZE
A0A096QR64_MAIZE
A0A096RIT5_MAIZE
A0A096S3P6_MAIZE
A0A096SG05_MAIZE
A0A096T1F2_MAIZE
A0A096ULF2_WHEAT
A0A097EJV6_9SPHN
A0A098RAF2_9GAMM
A0A098RH50_9GAMM
A0A098SR25_9PSED
A0A098SRU5_9PSED
A0A098STB1_9PSED
A0A098TCA1_9RHIZ
A0A098TED4_9RHIZ
A0A098U6A7_9BURK
A0A098U717_9BURK
A0A098U8B3_9BURK
A0A098U910_9BURK
A0A098UD98_9BURK
A0A098UGX3_9BURK
A0A099T856_9RHOB
A0A099YW70_TINGU
A0A099YWB1_TINGU
A0A099ZI28_TINGU
A0A099ZU41_TINGU
A0A099ZZL9_CHAVO
A0A0A0A8V8_CHAVO
A0A0A0AUQ1_CHAVO
A0A0A0AZ62_CHAVO
A0A0A0CW98_9PROT
A0A0A0D0I5_9PROT
A0A0A0D1W5_9PROT
A0A0A0DNT9_9BURK
A0A0A0DRK8_9BURK
A0A0A0DSR0_9BURK
A0A0A0DUJ7_9BURK
A0A0A0DW49_9BURK
A0A0A0EA05_9RHOB
A0A0A0EVX4_9GAMM
A0A0A0EZZ6_9GAMM
A0A0A0F337_9GAMM
A0A0A0F4L5_9GAMM
A0A0A0KLG0_CUCSA
A0A0A0KS51_CUCSA
A0A0A0KYI5_CUCSA
A0A0A0LAR2_CUCSA
A0A0A0LDC1_CUCSA
A0A0A0M743_9GAMM
A0A0A0SLK5_9VIBR
A0A0A1F5L5_9BURK
A0A0A1FJ62_9BURK
A0A0A1H866_9BURK
A0A0A1HU68_9PSED
A0A0A1HWB2_9PSED
A0A0A1I4K6_9PSED
A0A0A1SR91_9HYPO
A0A0A1T6R5_9HYPO
A0A0A1TH37_9HYPO
A0A0A1TP27_9HYPO
A0A0A1UMG6_9HYPO
A0A0A1VF27_9BURK
A0A0A1VGM3_9BURK
A0A0A1YL23_9PSED
A0A0A2I668_PENEN
A0A0A2V7U4_BEABA
A0A0A2VPZ1_BEABA
A0A0A2WJV4_9GAMM
A0A0A2X427_9GAMM
A0A0A6CWB4_9SPHN
A0A0A6Q6C8_9BURK
A0A0A6QE87_9BURK
A0A0A6SQV8_9BURK
A0A0A6SUU2_9BURK
A0A0A7EKP1_9GAMM
A0A0A8E9B7_9COXI
A0A0B0NHL5_GOSAR
A0A0B0PIS7_GOSAR
A0A0B0PLA9_GOSAR
A0A0B1Q6E5_9RHIZ
A0A0B1Y9J7_9BURK
A0A0B1YP32_9BURK
A0A0B1YQL6_9BURK
A0A0B1YUE5_9BURK
A0A0B1ZG74_9SPHN
A0A0B1ZQC5_9SPHN
A0A0B1ZRD0_9SPHN
A0A0B2AQL1_9ACTN
A0A0B2ATJ6_9ACTN
A0A0B2AVF2_9ACTN
A0A0B2AWW1_9ACTN
A0A0B2B4I4_9ACTN
A0A0B2BG39_9ACTN
A0A0B2BGH9_9ACTN
A0A0B2BGJ5_9ACTN
A0A0B2BMP5_9ACTN
A0A0B2BNM4_9ACTN
A0A0B2BQL6_9ACTN
A0A0B2BYZ6_9SPHN
A0A0B2C3Y5_9SPHN
A0A0B2DAA3_9PSED
A0A0B2NZ09_GLYSO
A0A0B2P2K2_GLYSO
A0A0B2P746_GLYSO
A0A0B2PP15_GLYSO
A0A0B2QKP9_GLYSO
A0A0B2RYR1_GLYSO
A0A0B2S446_GLYSO
A0A0B2S486_GLYSO
A0A0B2SQ65_GLYSO
A0A0B2STU7_GLYSO
A0A0B2SUZ3_GLYSO
A0A0B2WZA1_9HYPO
A0A0B3BXA0_9PSED
A0A0B4GVT3_9HYPO
A0A0B4J325_MAIZE
A0A0B4J3E6_MAIZE
A0A0B4X941_9RHIZ
A0A0B4XJE7_9GAMM
A0A0B4XLB6_9GAMM
A0A0B4XP30_9GAMM
A0A0B4Y189_9PROT
A0A0B4Y3F7_9PROT
A0A0B5CGH4_NEIEG
A0A0B7MSA3_9FUNG
A0A0B7NM57_9FUNG
A0A0B8NRU9_9VIBR
A0A0B8P4U5_9VIBR
A0A0B8P7N4_9VIBR
A0A0B8PHH0_9VIBR
A0A0B8PQQ5_9VIBR
A0A0B8PYL6_9VIBR
A0A0C1GRZ6_9RHOB
A0A0C1J8Z4_9RHOB
A0A0C1JFA3_9RHOB
A0A0C1N3G6_9CYAN
A0A0C1Q3Z6_9ACTN
A0A0C1QT31_9CYAN
A0A0C1R0L7_9CYAN
A0A0C1RE56_9CYAN
A0A0C1SX86_9ACTN
A0A0C1T6P2_9ACTN
A0A0C1UKG4_9ACTN
A0A0C1XXI2_9CYAN
A0A0C1XYE4_9CYAN
A0A0C1Y2E6_9BURK
A0A0C1Y946_9CYAN
A0A0C1Z065_9BURK
A0A0C2A7Q9_9DELT
A0A0C2CDX9_9BURK
A0A0C2CPK8_9BILA
A0A0C2CW24_9DELT
A0A0C2MD50_9CYAN
A0A0C2PSM2_9CYAN
A0A0C2PVC3_9CYAN
A0A0C2XUE5_HEBCY
A0A0C2YBS6_HEBCY
A0A0C2YRN1_HEBCY
A0A0C3ALX9_9HOMO
A0A0C3BUX9_9HOMO
A0A0C3CHL9_HEBCY
A0A0C3DJU6_9HOMO
A0A0C3EB92_9HOMO
A0A0C3EP98_9HOMO
A0A0C3HFH1_9PEZI
A0A0C3HTU7_9PEZI
A0A0C3JMU2_PISTI
A0A0C3PD31_PISTI
A0A0C3RN38_9PROT
A0A0C3RTM3_PHLGI
A0A0C3S6F2_PHLGI
A0A0C3SFC9_PHLGI
A0A0C4DZJ9_MAGP6
A0A0C4XYN9_9BURK
A0A0C4Y490_9BURK
A0A0C4Y6R2_9BURK
A0A0C4YCK3_9BURK
A0A0C4YDR4_9BURK
A0A0C5L6R9_9SPHN
A0A0C5L793_9SPHN
A0A0C5LEZ4_9SPHN
A0A0C5W1S5_9GAMM
A0A0C9M395_9FUNG
A0A0C9T3N3_PLICR
A0A0C9THS0_PAXIN
A0A0C9TY27_PAXIN
A0A0C9U6X5_PAXIN
A0A0C9VEU0_9HOMO
A0A0C9VXV0_9HOMO
A0A0C9WDI6_9HOMO
A0A0C9WDZ3_9HOMO
A0A0C9WE66_9HOMO
A0A0C9WE72_9HOMO
A0A0C9WE79_9HOMO
A0A0C9WEC5_9HOMO
A0A0C9XD05_9AGAR
A0A0C9ZDS1_9HOMO
A0A0D0A237_9HOMO
A0A0D0ACM4_9HOMO
A0A0D0AJX2_9HOMO
A0A0D0B2G0_9HOMO
A0A0D0BM00_9HOMO
A0A0D0BV31_9AGAR
A0A0D0E177_9HOMO
A0A0D0E1U3_9HOMO
A0A0D0Q368_9RHOB
A0A0D1B338_9SPHN
A0A0D1B9J0_9SPHN
A0A0D1DS16_USTMA
A0A0D1E3K8_USTMA
A0A0D1L945_PSEPU
A0A0D1LC11_BRAEL
A0A0D1LLC1_BRAEL
A0A0D1MCI6_BRAEL
A0A0D1MDR9_BRAEL
A0A0D1MQE5_BRAEL
A0A0D1NPX8_BRAEL
A0A0D1NTV5_BRAEL
A0A0D1NUY1_PSEPU
A0A0D1NVS8_BRAEL
A0A0D1NXT8_BRAEL
A0A0D1NYP8_BRAEL
A0A0D1VUU9_9EURO
A0A0D1VYB3_9EURO
A0A0D1W090_9EURO
A0A0D1X3W6_9EURO
A0A0D1XVN5_9EURO
A0A0D1XWV1_9EURO
A0A0D1YZA2_9EURO
A0A0D1YZW7_9EURO
A0A0D1Z8F5_9EURO
A0A0D1ZJE2_9EURO
A0A0D1ZMC2_9EURO
A0A0D1ZQ67_9EURO
A0A0D2A134_9PEZI
A0A0D2A9Y6_9PEZI
A0A0D2AAH9_9EURO
A0A0D2AN28_9EURO
A0A0D2ANQ4_9EURO
A0A0D2ARU6_9PEZI
A0A0D2AUB4_9EURO
A0A0D2B2X5_9EURO
A0A0D2BQZ1_9EURO
A0A0D2C1P3_9EURO
A0A0D2C373_9EURO
A0A0D2CD04_9EURO
A0A0D2CRJ1_9EURO
A0A0D2CU84_9EURO
A0A0D2DB07_9EURO
A0A0D2DJ78_9EURO
A0A0D2DXB5_9EURO
A0A0D2DYE2_9EURO
A0A0D2E9Y0_9EURO
A0A0D2EJA7_9EURO
A0A0D2ETZ2_9EURO
A0A0D2F2Y5_9EURO
A0A0D2FA63_9EURO
A0A0D2FJ30_9EURO
A0A0D2G5E9_9EURO
A0A0D2G5Q7_9EURO
A0A0D2G5Y6_9EURO
A0A0D2GAN7_9EURO
A0A0D2GET0_9EURO
A0A0D2GG39_9EURO
A0A0D2GP32_9EURO
A0A0D2GUI3_9EURO
A0A0D2GXC7_9EURO
A0A0D2GXU1_9EURO
A0A0D2I108_9EURO
A0A0D2ICH0_9EURO
A0A0D2IDR5_9EURO
A0A0D2J7H3_9EURO
A0A0D2JHL5_9EURO
A0A0D2JJS9_9EURO
A0A0D2KCC8_9EURO
A0A0D2KN61_9EURO
A0A0D2L540_9EURO
A0A0D2L9P5_9AGAR
A0A0D2LYZ5_9CHLO
A0A0D2MKS5_9AGAR
A0A0D2MWS1_9CHLO
A0A0D2N287_9CHLO
A0A0D2NN77_9AGAR
A0A0D2NPT5_9AGAR
A0A0D2NU17_9CHLO
A0A0D2NU96_GOSRA
A0A0D2NUR9_9AGAR
A0A0D2PJZ6_9AGAR
A0A0D2RY14_GOSRA
A0A0D2S6X6_GOSRA
A0A0D2UXQ9_GOSRA
A0A0D2V9H7_GOSRA
A0A0D2VC34_GOSRA
A0A0D2VVI7_9PROT
A0A0D2VVT8_9PROT
A0A0D2VWG9_GOSRA
A0A0D2VZ62_9PROT
A0A0D2W138_9PROT
A0A0D2WY09_CAPO3
A0A0D2XB27_FUSO4
A0A0D2XIY1_FUSO4
A0A0D2Y563_FUSO4
A0A0D3BTU3_BRAOL
A0A0D3D1C8_BRAOL
A0A0D3DQE3_BRAOL
A0A0D3FKZ9_9ORYZ
A0A0D3FPX5_9ORYZ
A0A0D3G2J9_9ORYZ
A0A0D3GEK2_9ORYZ
A0A0D3GQS5_9ORYZ
A0A0D3HFW9_9ORYZ
A0A0D5LP85_9RHIZ
A0A0D5LTN1_9RHIZ
A0A0D5M627_9GAMM
A0A0D5V8N0_9BURK
A0A0D5V8R2_9BURK
A0A0D5V9J6_9BURK
A0A0D5VG57_9BURK
A0A0D6AFA7_9CHRO
A0A0D6AIE4_9CHRO
A0A0D6JBV6_9RHIZ
A0A0D6KB97_9CYAN
A0A0D6KM65_9CYAN
A0A0D6MQS0_9PROT
A0A0D6MRC0_ACEAC
A0A0D6MRS5_ACEAC
A0A0D6MY19_ACEAC
A0A0D6NJX5_9PROT
A0A0D6P738_9PROT
A0A0D6P7C9_9PROT
A0A0D6P7V5_9PROT
A0A0D6P9A8_9PROT
A0A0D6P9T6_9PROT
A0A0D6PC29_9PROT
A0A0D6PJF8_9PROT
A0A0D6PLT6_9PROT
A0A0D6S5U6_9PSED
A0A0D6SBH2_9PSED
A0A0D6SMR3_9PSED
A0A0D6T8X2_9RHOB
A0A0D6YEZ1_MASLA
A0A0D7ARP5_9AGAR
A0A0D7B9N4_9HOMO
A0A0D7BHZ1_9HOMO
A0A0D7DZM7_RHOPL
A0A0D7E176_RHOPL
A0A0D7K8Y7_9BURK
A0A0D7K9T0_9BURK
A0A0D7KBX0_9BURK
A0A0D7KCS3_9BURK
A0A0D7KE15_9BURK
A0A0D8PP75_9GAMM
A0A0D8Y7N6_DICVI
A0A0D8ZSZ9_9CYAN
A0A0D8ZXG6_9CYAN
A0A0D9MQG9_ASPFA
A0A0D9RJD6_CHLSB
A0A0D9RM17_CHLSB
A0A0D9RNQ5_CHLSB
A0A0D9RUC3_CHLSB
A0A0D9VSN7_9ORYZ
A0A0D9VSN8_9ORYZ
A0A0D9VSN9_9ORYZ
A0A0D9VZV7_9ORYZ
A0A0D9WC25_9ORYZ
A0A0D9WNM3_9ORYZ
A0A0D9WNM4_9ORYZ
A0A0D9WYM7_9ORYZ
A0A0D9XD17_9ORYZ
A0A0D9XIY6_9ORYZ
A0A0D9XIY7_9ORYZ
A0A0D9XLS5_9ORYZ
A0A0D9XLT2_9ORYZ
A0A0D9YAH6_9ORYZ
A0A0D9Z5L2_9ORYZ
A0A0D9ZA67_9ORYZ
A0A0D9ZE31_9ORYZ
A0A0D9ZTG1_9ORYZ
A0A0E0A767_9ORYZ
A0A0E0AG85_9ORYZ
A0A0E0AJG3_9ORYZ
A0A0E0B9I9_9ORYZ
A0A0E0BCY1_9ORYZ
A0A0E0BCZ9_9ORYZ
A0A0E0KC60_ORYPU
A0A0E0KC64_ORYPU
A0A0E0KC65_ORYPU
A0A0E0KJV7_ORYPU
A0A0E0KXS1_ORYPU
A0A0E0L2I7_ORYPU
A0A0E0LH86_ORYPU
A0A0E0LKD7_ORYPU
A0A0E0M6Y8_ORYPU
A0A0E0MA24_ORYPU
A0A0E0MA25_ORYPU
A0A0E0MY11_ORYRU
A0A0E0P280_ORYRU
A0A0E0PGQ0_ORYRU
A0A0E0PVH6_ORYRU
A0A0E0Q437_ORYRU
A0A0E0Q4J4_ORYRU
A0A0E0Q7Z2_ORYRU
A0A0E0QY66_ORYRU
A0A0E0R1P1_ORYRU
A0A0E0R1R0_ORYRU
A0A0E0RF47_ORYRU
A0A0E8CC30_BORPT
A0A0E9M8S0_9PROT
A0A0E9MQF9_9SPHN
A0A0E9NB43_9ASCO
A0A0F0IDH9_ASPPU
A0A0F2P764_9RHIZ
A0A0F2PRF6_9RHIZ
A0A0F2PVM2_9RHIZ
A0A0F2QBG9_9RHOB
A0A0F2QFC4_9RHOB
A0A0F2QHK2_9RHOB
A0A0F2QI60_9RHOB
A0A0F2QLZ8_9RHOB
A0A0F2QM11_9RHOB
A0A0F2RAI6_9RHOB
A0A0F2RJL2_9RHOB
A0A0F2RJY9_9RHOB
A0A0F2RLG2_9PROT
A0A0F2RM03_9RHOB
A0A0F2RYD1_9RHOB
A0A0F3K3N8_9NEIS
A0A0F3K4J1_9NEIS
A0A0F3K8R8_9NEIS
A0A0F3KHC0_9NEIS
A0A0F3KUN8_9NEIS
A0A0F3KVL1_9GAMM
A0A0F4GGN8_9PEZI
A0A0F4GSG5_9PEZI
A0A0F4Q215_9GAMM
A0A0F4QIF8_9GAMM
A0A0F4QV94_9GAMM
A0A0F4R1L7_9GAMM
A0A0F4RA28_9GAMM
A0A0F4RC74_9GAMM
A0A0F4RC84_9GAMM
A0A0F5FRL0_9RHIZ
A0A0F5FT77_9RHIZ
A0A0F5FWW0_9RHIZ
A0A0F5K067_9BURK
A0A0F5LU50_9RHIZ
A0A0F5PFB5_9SPHN
A0A0F5PXK9_9RHIZ
A0A0F5Q015_9RHIZ
A0A0F5Q8Z8_9RHIZ
A0A0F5VE55_9GAMM
A0A0F5YIZ2_9CYAN
A0A0F6A1R8_9GAMM
A0A0F6SGY9_9DELT
A0A0F6YM00_9DELT
A0A0F6YME4_9DELT
A0A0F7HDK1_SERFO
A0A0F7JSN6_9GAMM
A0A0F7JWE5_9GAMM
A0A0F7PND1_9RHIZ
A0A0F7PPP9_9RHIZ
A0A0F7PSN3_9RHIZ
A0A0F7PU91_9RHIZ
A0A0F7VIG5_9EURO
A0A0F8B6A4_CERFI
A0A0F8BUY2_LARCR
A0A0F8C2S3_LARCR
A0A0F8C6D3_LARCR
A0A0F8UC20_9EURO
A0A0F8XNL1_9EURO
A0A0F9XT08_TRIHA
A0A0G0A188_TRIHA
A0A0G2DT65_9PEZI
A0A0G2FYH2_9PEZI
A0A0G2GNI1_9EURO
A0A0G2HUP6_9EURO
A0A0G2ZF23_9DELT
A0A0G2ZGS9_9DELT
A0A0G2ZJH3_9DELT
A0A0G2ZN08_9DELT
A0A0G3BDG0_9BURK
A0A0G3BIX4_9BURK
A0A0G3BK55_9BURK
A0A0G3BVD4_9BURK
A0A0G3ENJ1_9BURK
A0A0G3EQG9_9BURK
A0A0G3EVV4_9BURK
A0A0G3EZ77_9BURK
A0A0G3QFN8_KLUIN
A0A0G3XDT4_9SPHN
A0A0G3XM26_9SPHN
A0A0G4EGA8_VITBC
A0A0G4EJ81_VITBC
A0A0G4EV75_VITBC
A0A0G4LXJ1_9PEZI
A0A0G4PCN5_PENCA
A0A0G9HA76_9GAMM
A0A0G9HAM1_9GAMM
A0A0G9HAS0_9GAMM
A0A0G9MKE6_9SPHN
A0A0G9MTI3_9SPHN
A0A0G9MV03_9SPHN
A0A0H0XT94_9SPHN
A0A0H1A934_9RHIZ
A0A0H1AC65_9RHIZ
A0A0H1AIA9_9GAMM
A0A0H1BCD1_9EURO
A0A0H1BEI7_9EURO
A0A0H1BNR9_9EURO
A0A0H1R5I7_9RHIZ
A0A0H1RG08_9RHIZ
A0A0H2LS32_VARPD
A0A0H2LWP9_VARPD
A0A0H2M3P6_VARPD
A0A0H2MDY6_VARPD
A0A0H2MM44_VARPD
A0A0H2R276_9HOMO
A0A0H2RET3_9HOMO
A0A0H2RS79_9HOMO
A0A0H2S5W7_9HOMO
A0A0H4KUL3_9RHOB
A0A0H4L0P5_9RHOB
A0A0H4VFF3_9SPHN
A0A0H4VX08_9BORD
A0A0H4W455_9BORD
A0A0H4W5M8_9BORD
A0A0H4WF26_9BORD
A0A0H4WJ82_9BORD
A0A0J0XLM4_9TREE
A0A0J0XTJ6_9TREE
A0A0J1CJ48_9BURK
A0A0J1CJF1_9BURK
A0A0J1CQA4_9BURK
A0A0J1CYN2_9BURK
A0A0J1D7R6_9BURK
A0A0J1FU03_9BURK
A0A0J1G576_9BURK
A0A0J1GJB7_9GAMM
A0A0J1GMC1_9GAMM
A0A0J1K0G0_9GAMM
A0A0J5GGP4_9NEIS
A0A0J5JC38_9NEIS
A0A0J5Q8I1_9RHOB
A0A0J6NM18_9NEIS
A0A0J6NME5_9NEIS
A0A0J6NPD6_9NEIS
A0A0J6RBJ5_9NEIS
A0A0J6RK92_9RHIZ
A0A0J6RQN2_9RHIZ
A0A0J6UKM0_9RHIZ
A0A0J6YLP2_COCIT
A0A0J7XS46_9SPHN
A0A0J7XW90_9SPHN
A0A0J7XYJ7_9SPHN
A0A0J7Y2L2_9SPHN
A0A0J7Y598_9SPHN
A0A0J8AZD1_BETVU
A0A0J8BFF7_BETVU
A0A0J8BJN5_BETVU
A0A0J8BZP7_BETVU
A0A0J8E851_BETVU
A0A0J8JNM8_9GAMM
A0A0J8QVB5_COCIT
A0A0J8RJD8_COCIT
A0A0J8VD17_9GAMM
A0A0J8YN21_9BACT
A0A0J9E090_9RHOB
A0A0J9E0J3_9RHOB
A0A0J9E7I6_9RHOB
A0A0J9ECD0_9RHOB
A0A0J9GSM4_9RHOB
A0A0J9VK17_FUSO4
A0A0J9WJH3_FUSO4
A0A0K0E470_STRER
A0A0K0FY34_9BILA
A0A0K0U327_9RHIZ
A0A0K0Y6I5_9RHOB
A0A0K0Y6V5_9RHOB
A0A0K0Y8D4_9RHOB
A0A0K0Y8E1_9RHOB
A0A0K0Y9M2_9RHOB
A0A0K1J181_9RHOO
A0A0K1J322_9RHOO
A0A0K1JT90_9BURK
A0A0K1K2K1_9BURK
A0A0K1K6E7_9BURK
A0A0K1NDR7_9BURK
A0A0K1NEI4_9BURK
A0A0K1PGM1_9DELT
A0A0K1PHX3_9DELT
A0A0K1PK67_9DELT
A0A0K1PR63_9DELT
A0A0K1Q797_9DELT
A0A0K1Q8C9_9DELT
A0A0K2DGH4_9RHIZ
A0A0K2DKH4_9RHIZ
A0A0K2DKJ8_9RHIZ
A0A0K2M2U0_9NOST
A0A0K2M2U1_9NOST
A0A0K2M4U8_9NOST
A0A0K6FKW9_9HOMO
A0A0K6FVQ3_9HOMO
A0A0K6GEN0_9HOMO
A0A0K8KZ30_9EURO
A0A0K8LD47_9EURO
A0A0K8NVP9_IDESA
A0A0K8NWQ1_IDESA
A0A0K8NZE8_IDESA
A0A0K8P463_IDESA
A0A0K9JWV8_9BURK
A0A0K9Q891_SPIOL
A0A0K9QCC3_SPIOL
A0A0K9QFX5_SPIOL
A0A0K9QQG0_SPIOL
A0A0K9R180_SPIOL
A0A0K9R6S5_SPIOL
A0A0L0FRS4_9EUKA
A0A0L0GTG3_9ENTR
A0A0L0HPP8_SPIPN
A0A0L0HUP4_SPIPN
A0A0L0HUZ6_SPIPN
A0A0L0LZ58_9BURK
A0A0L0M1D1_9BURK
A0A0L0M5V3_9BURK
A0A0L0M9Y7_9BURK
A0A0L0MB96_9BURK
A0A0L0MXV1_9HYPO
A0A0L0N6F2_9HYPO
A0A0L1JB26_ASPNO
A0A0L6CY64_9RHOB
A0A0L6T662_9BURK
A0A0L6T6X6_9BURK
A0A0L6T880_9BURK
A0A0L6T8S7_9BURK
A0A0L6TCK4_9BURK
A0A0L6TD47_9BURK
A0A0L6TE14_9BURK
A0A0L6VVT0_9BURK
A0A0L6WAV8_9AGAR
A0A0L7LIF7_9NEOP
A0A0L7LJG6_9NEOP
A0A0L7QX33_9HYME
A0A0L8EL22_9BURK
A0A0L8EMV1_9BURK
A0A0L8EN81_9BURK
A0A0L9SJU9_9HYPO
A0A0L9T8N4_PHAAN
A0A0L9U1I8_PHAAN
A0A0L9U839_PHAAN
A0A0L9U843_PHAAN
A0A0L9UF59_PHAAN
A0A0L9V1D0_PHAAN
A0A0M0ILF7_9VIBR
A0A0M0JHA4_9EUKA
A0A0M0JW40_9EUKA
A0A0M0K383_9EUKA
A0A0M0K6M9_9EUKA
A0A0M2LIB4_9SPHN
A0A0M2LT14_9SPHN
A0A0M2LXM8_9SPHN
A0A0M2LZ05_9SPHN
A0A0M2PQW0_PROHO
A0A0M2PUY0_PROHO
A0A0M2R1R8_9PROT
A0A0M2R871_9PROT
A0A0M2R8E8_9PROT
A0A0M2WGY6_9BURK
A0A0M2WLU1_9BURK
A0A0M3ARF6_9SPHN
A0A0M3ATA2_9SPHN
A0A0M3AU24_9SPHN
A0A0M3AX66_9SPHN
A0A0M3B025_9SPHN
A0A0M3BD42_9RHIZ
A0A0M3BSB2_9RHIZ
A0A0M3BTW6_9RHIZ
A0A0M4CUG5_SPHS1
A0A0M4CZR7_SPHS1
A0A0M4D5T8_SPHS1
A0A0M4LVL0_9SPHN
A0A0M6Z980_9RHOB
A0A0M6ZC40_9RHOB
A0A0M6ZW86_9RHOB
A0A0M7AQG1_9RHOB
A0A0M7B0N9_9RHOB
A0A0M8MV03_9HYPO
A0A0M8MZS9_9HYPO
A0A0M8NUB9_9EURO
A0A0M8ZTQ1_9HYME
A0A0M9EFK0_9RHOB
A0A0M9EKS6_9RHOB
A0A0M9EVQ3_9HYPO
A0A0M9GE83_9PSED
A0A0M9GP10_9RHOB
A0A0N0D830_9RHOB
A0A0N0E668_9PSED
A0A0N0E8C3_9RHOB
A0A0N0IHL9_9BURK
A0A0N0JQZ2_9SPHN
A0A0N0JRC4_9PROT
A0A0N0JU99_9PROT
A0A0N0JVU3_9PROT
A0A0N0K2Z4_9SPHN
A0A0N0K4P6_9PROT
A0A0N0ZH64_9BURK
A0A0N0ZHC5_9BURK
A0A0N1ACQ9_9PROT
A0A0N1AGZ7_9PROT
A0A0N1B0G8_9SPHN
A0A0N1B3P0_9PROT
A0A0N1B6W9_9PROT
A0A0N1B6Z7_9PROT
A0A0N1BCL2_9SPHN
A0A0N1BDE1_9BRAD
A0A0N1BDV1_9SPHN
A0A0N1BGT8_9PROT
A0A0N1BPN7_9PROT
A0A0N1BXK3_9PROT
A0A0N1C1N8_9SPHN
A0A0N1C2C0_9SPHN
A0A0N1EPZ3_9SPHN
A0A0N1L1G7_9PROT
A0A0N1L3H2_9SPHN
A0A0N1LC12_9BRAD
A0A0N1LDJ5_9BRAD
A0A0N1LDR5_9SPHN
A0A0N1LPP2_9SPHN
A0A0N1LR22_9SPHN
A0A0N1MTI3_9SPHN
A0A0N1NZ36_9EURO
A0A0N1P146_9EURO
A0A0N1P1Z1_9EURO
A0A0N1P214_9EURO
A0A0N1PHT9_PAPMA
A0A0N5A1H0_PARTI
A0A0N5B815_STREA
A0A0N5CBC1_STREA
A0A0N7HIP7_9RHOB
A0A0N7J8M3_9BURK
A0A0N7JHB5_9CAUL
A0A0N7LSN4_9RHOB
A0A0N7M0D6_9RHOB
A0A0N7M3M0_9RHOB
A0A0N8GFU8_9RHIZ
A0A0N8GJH4_9SPHN
A0A0N8IB10_9RHOB
A0A0N8K3P1_9RHOB
A0A0N8KIL9_9SPHN
A0A0N9USL0_SPHMC
A0A0N9UXT4_SPHMC
A0A0P0A966_9RHOB
A0A0P0LHH0_9BURK
A0A0P0M7R2_9BURK
A0A0P0MBQ8_9BURK
A0A0P0MCJ8_9BURK
A0A0P0MDT2_9BURK
A0A0P0MFY2_9BURK
A0A0P0MIG4_9BURK
A0A0P0NYV2_9CAUL
A0A0P0P0N8_9CAUL
A0A0P0P2M2_9CAUL
A0A0P1BYG8_9CYAN
A0A0P1ELP7_9RHOB
A0A0P1G8D3_THAGE
A0A0P1GRL9_9RHOB
A0A0P1H0N5_9RHOB
A0A0P1H104_9RHOB
A0A0P1H2A5_9RHOB
A0A0P1HC17_9RHOB
A0A0P1I059_9RHOB
A0A0P1I235_9RHOB
A0A0P1IH85_9RHOB
A0A0P1IHF1_9RHOB
A0A0P1IS89_9RHOB
A0A0P1J2K2_9RHOB
A0A0P4UFH8_ROSNE
A0A0P4USA3_9CYAN
A0A0P4UYP1_9CYAN
A0A0P4V571_9CYAN
A0A0P6VGE1_9RHIZ
A0A0P6VNE0_9RHIZ
A0A0P6VU89_9RHIZ
A0A0P6VYZ1_9RHIZ
A0A0P6X1E5_9SPHN
A0A0P6ZX62_9SPHN
A0A0P7AB54_9SPHN
A0A0P7AD57_9SPHN
A0A0P7B7G0_9HYPO
A0A0P7E2J4_9GAMM
A0A0P7TCJ7_9TELE
A0A0P7UB17_9TELE
A0A0P7V336_9RHOB
A0A0P7VR54_9TELE
A0A0P7WJB3_9RHOB
A0A0P7XWT1_9RHIZ
A0A0P7XXR9_9RHIZ
A0A0P7XZP3_9GAMM
A0A0P7Y9P8_9RHOB
A0A0P7ZMV1_9CYAN
A0A0P8A026_9CYAN
A0A0P8B4H5_9ALTE
A0A0P8BEI9_9CYAN
A0A0P8BZB9_9RHOB
A0A0P8XU91_DROAN
A0A0P8YGW5_DROAN
A0A0Q0GG19_9GAMM
A0A0Q0V2Y7_9RHOB
A0A0Q0ZQI4_9RHOB
A0A0Q2Y804_9RHOB
A0A0Q3I911_9BRAD
A0A0Q3IBH5_9BRAD
A0A0Q3P458_AMAAE
A0A0Q3PRK5_9BRAD
A0A0Q3UQJ0_AMAAE
A0A0Q3UTY7_AMAAE
A0A0Q4BLV8_9SPHN
A0A0Q4BLW2_9SPHN
A0A0Q4BV16_9SPHN
A0A0Q4C1C3_9SPHN
A0A0Q4CB28_9SPHN
A0A0Q4CHX0_9SPHN
A0A0Q4FMN1_9SPHN
A0A0Q4FXU3_9SPHN
A0A0Q4FZY3_9SPHN
A0A0Q4G4Q2_9BURK
A0A0Q4GE43_9BURK
A0A0Q4GJF0_9BURK
A0A0Q4GS81_9BURK
A0A0Q4IH37_9SPHN
A0A0Q4IZ12_9SPHN
A0A0Q4J431_9SPHN
A0A0Q4KR45_9SPHN
A0A0Q4X410_9RHIZ
A0A0Q4XH69_9RHIZ
A0A0Q4XRA8_9RHIZ
A0A0Q4XU71_9RHIZ
A0A0Q4XWE1_9BURK
A0A0Q4XXA5_9BURK
A0A0Q4Y1Z0_9BURK
A0A0Q4Y2D1_9BURK
A0A0Q5CIA4_9BURK
A0A0Q5CLV2_9BURK
A0A0Q5DH35_9RHIZ
A0A0Q5H0J0_9BURK
A0A0Q5HPB2_9RHIZ
A0A0Q5HR42_9BURK
A0A0Q5HS56_9RHIZ
A0A0Q5KYN7_9BURK
A0A0Q5LY13_9BURK
A0A0Q5MRZ7_9BURK
A0A0Q5MZQ7_9BURK
A0A0Q5N1D7_9BURK
A0A0Q5P083_9BURK
A0A0Q5PGC2_9SPHN
A0A0Q5PU47_9BURK
A0A0Q5R7H8_9SPHN
A0A0Q5R7Z5_9SPHN
A0A0Q5RHT2_9SPHN
A0A0Q5V3F2_9CAUL
A0A0Q5V7T1_9CAUL
A0A0Q5W4D3_9RHIZ
A0A0Q5WFV8_9RHIZ
A0A0Q5YYC4_9BURK
A0A0Q5Z2F2_9BRAD
A0A0Q5Z3J7_9BURK
A0A0Q5Z4M4_9BURK
A0A0Q5ZA33_9RHIZ
A0A0Q5ZC80_9BURK
A0A0Q5ZJ56_9BURK
A0A0Q5ZQ18_9BRAD
A0A0Q5ZYI5_9BRAD
A0A0Q6A4D3_9BRAD
A0A0Q6AW82_9BRAD
A0A0Q6B9P3_9PROT
A0A0Q6B9V2_9PROT
A0A0Q6BXX2_9RHIZ
A0A0Q6BZC1_9RHIZ
A0A0Q6CBL4_9RHIZ
A0A0Q6D7S8_9RHIZ
A0A0Q6D9C0_9RHIZ
A0A0Q6EEF0_9RHIZ
A0A0Q6EQC3_9RHIZ
A0A0Q6F9F4_9RHIZ
A0A0Q6FII8_9RHIZ
A0A0Q6FMK0_9RHIZ
A0A0Q6FTY9_9RHIZ
A0A0Q6K4F8_9BRAD
A0A0Q6K995_9BRAD
A0A0Q6KGC3_9BRAD
A0A0Q6LDK0_9RHIZ
A0A0Q6LKR0_9RHIZ
A0A0Q6LPD5_9BURK
A0A0Q6LT85_9BURK
A0A0Q6LU95_9BURK
A0A0Q6M938_9RHIZ
A0A0Q6MH58_9BURK
A0A0Q6MME4_9BURK
A0A0Q6MNG1_9BURK
A0A0Q6S3U8_9RHIZ
A0A0Q6SAQ8_9RHIZ
A0A0Q6T2H7_9RHIZ
A0A0Q6W1C8_9BURK
A0A0Q6W1R3_9BURK
A0A0Q6WLR0_9BURK
A0A0Q6X1Z3_9BURK
A0A0Q6X7D9_9BURK
A0A0Q6X839_9BURK
A0A0Q6XA73_9BURK
A0A0Q6XIP7_9BURK
A0A0Q6XJP9_9BURK
A0A0Q6ZCL3_9BRAD
A0A0Q6ZG22_9BRAD
A0A0Q7AFG1_9BURK
A0A0Q7AG32_9BURK
A0A0Q7AI09_9BURK
A0A0Q7AKY4_9BURK
A0A0Q7AQA8_9BURK
A0A0Q7AWF7_9BURK
A0A0Q7CUA2_9CAUL
A0A0Q7CX48_9CAUL
A0A0Q7CZJ2_9CAUL
A0A0Q7D4I9_9CAUL
A0A0Q7DIH1_9CAUL
A0A0Q7DJA1_9RHIZ
A0A0Q7DJU9_9CAUL
A0A0Q7DNM5_9CAUL
A0A0Q7DNZ7_9CAUL
A0A0Q7HY94_9RHIZ
A0A0Q7MFX9_9RHIZ
A0A0Q7SCS8_9CAUL
A0A0Q7SNP8_9BURK
A0A0Q7SSL1_9BURK
A0A0Q7SVT2_9BURK
A0A0Q7T1Z6_9BURK
A0A0Q7T4C4_9BURK
A0A0Q7TIQ0_9RHIZ
A0A0Q7TK30_9RHIZ
A0A0Q7TKB0_9RHIZ
A0A0Q7TYP0_9RHIZ
A0A0Q7WTE2_9RHIZ
A0A0Q7WV72_9RHIZ
A0A0Q7WY55_9RHIZ
A0A0Q7YFI1_9RHIZ
A0A0Q7YNC2_9SPHN
A0A0Q7YPQ3_9SPHN
A0A0Q7YQG8_9RHIZ
A0A0Q7YS03_9SPHN
A0A0Q7YYU8_9RHIZ
A0A0Q7Z710_9SPHN
A0A0Q8B203_9RHIZ
A0A0Q8B5M2_9RHIZ
A0A0Q8BDS7_9RHIZ
A0A0Q8Q0M9_9BURK
A0A0Q8Q846_9BURK
A0A0Q8Q8V8_9BURK
A0A0Q8QBP0_9SPHN
A0A0Q8QF07_9SPHN
A0A0Q8QNW9_9BURK
A0A0Q8QSN5_9BURK
A0A0Q8QTC5_9SPHN
A0A0Q8QZU5_9BURK
A0A0Q8QZW7_9SPHN
A0A0Q8R7K5_9BURK
A0A0Q8R9I0_9SPHN
A0A0Q8RNK4_9BURK
A0A0Q8XM53_9SPHN
A0A0Q8XSE8_9SPHN
A0A0Q9DR84_9RHIZ
A0A0Q9DWV0_9RHIZ
A0A0Q9EQF8_9GAMM
A0A0Q9EXI3_9RHIZ
A0A0Q9F0K2_9GAMM
A0A0Q9F435_9RHIZ
A0A0Q9HQ37_9BRAD
A0A0Q9IA74_9BRAD
A0A0Q9IW06_9BRAD
A0A0Q9IX37_9BRAD
A0A0Q9IYY9_9BRAD
A0A0Q9PDT6_9GAMM
A0A0Q9PQJ9_9GAMM
A0A0Q9QAA6_9GAMM
A0A0Q9WHJ5_DROVI
A0A0Q9Z040_9COXI
A0A0R0A6E5_9GAMM
A0A0R0AH46_9GAMM
A0A0R0AZM7_9GAMM
A0A0R0BHX0_9GAMM
A0A0R0CDW2_9GAMM
A0A0R0CX71_9GAMM
A0A0R0DQY0_9GAMM
A0A0R0LM12_9PROT
A0A0R0MAY2_9BURK
A0A0R0MFJ7_9BURK
A0A0R0MNQ4_9BURK
A0A0R2TM85_9RHOB
A0A0R2U3T0_9GAMM
A0A0R2W376_9GAMM
A0A0R2W514_9GAMM
A0A0R2W9Y7_9GAMM
A0A0R2WAK0_9GAMM
A0A0R3MAL8_9BRAD
A0A0R3MJH3_9BRAD
A0A0R3MNV5_9BRAD
A0A0R3MVK2_9BRAD
A0A0R3MX60_9BRAD
A0A0R3N408_9BRAD
A0A0R3N4Y2_9BRAD
A0A0R3N6Z3_9BRAD
A0A0R3P4L9_DROPS
A0A0R3P4R3_DROPS
A0A0R3P8K2_DROPS
A0A0R3PT74_ANGCS
A0A0R3WD95_TAEAS
A0A0R4IMV6_DANRE
A0A0S1XWR7_9BORD
A0A0S1XWZ4_9BORD
A0A0S1XYY1_9BORD
A0A0S1Y3J2_9BORD
A0A0S1Y6C5_9BORD
A0A0S1YAU7_9BORD
A0A0S2DII7_LYSEN
A0A0S2DMK1_LYSEN
A0A0S2DNP8_LYSEN
A0A0S2EQQ8_9RHIZ
A0A0S2EQR3_9RHIZ
A0A0S2EWL1_9RHIZ
A0A0S2F8X8_9GAMM
A0A0S2JBS4_9GAMM
A0A0S2KBT5_9GAMM
A0A0S2KG38_9GAMM
A0A0S2TB03_9GAMM
A0A0S3F2T3_9SPHN
A0A0S3P5W9_9NOSO
A0A0S3PJ29_9NOSO
A0A0S3PK74_9NOSO
A0A0S3PM41_9NOSO
A0A0S4NTR5_9BURK
A0A0S4P0R2_9BURK
A0A0S6WY37_9SPHN
A0A0S6X3U9_9SPHN
A0A0S6X7I7_9SPHN
A0A0S7DJ24_9EURO
A0A0S7DJS8_9EURO
A0A0S7DUN7_9EURO
A0A0S7Z622_9GAMM
A0A0S7Z7P2_9GAMM
A0A0S7ZMI6_9GAMM
A0A0S7ZY13_9GAMM
A0A0S8A3J7_9GAMM
A0A0S8B137_9PROT
A0A0S8B8D2_9PROT
A0A0S8BBI7_9PROT
A0A0S8BDM5_9PROT
A0A0S8BRV4_9DELT
A0A0S8BSV1_9DELT
A0A0S8BYS1_9DELT
A0A0S8C386_9PROT
A0A0S8C3G7_9PROT
A0A0S8C6N7_9PROT
A0A0S8D643_9PROT
A0A0S8D7U6_9PROT
A0A0S8D7X8_9PROT
A0A0S8DBN5_9PROT
A0A0S8DHH2_9PROT
A0A0S8DYR4_9GAMM
A0A0S8EY77_9GAMM
A0A0S8EZC0_9DELT
A0A0S8F5V7_9GAMM
A0A0S8L274_9PROT
A0A0S9CG43_9SPHN
A0A0S9CGW6_9SPHN
A0A0S9CH47_9SPHN
A0A0S9CIS3_9SPHN
A0A0S9MTD3_9BURK
A0A0S9NR66_9BURK
A0A0S9NV40_9BURK
A0A0T0PVG0_9SPHN
A0A0T0Q075_9SPHN
A0A0T1WQ26_9RHIZ
A0A0T1WSK3_9RHIZ
A0A0T1X4R0_9RHIZ
A0A0T2Q8G2_9SPHN
A0A0T2YZS6_9BURK
A0A0T2ZGV0_9BURK
A0A0T2ZK25_9BURK
A0A0T5NTM9_9RHOB
A0A0T5P944_9RHOB
A0A0T6AU78_9SCAR
A0A0T6BB08_9SCAR
A0A0T6UYY1_9PSED
A0A0T7BMW5_9CYAN
A0A0T7BNC2_9CYAN
A0A0T7BPR7_9CYAN
A0A0T7BQP9_9CYAN
A0A0T7BQT2_9CYAN
A0A0T7RQW1_SALET
A0A0T9WES4_SALET
A0A0U1LY74_9EURO
A0A0U1NK17_9RHOB
A0A0U2T7F9_9BURK
A0A0U3DLR5_9BURK
A0A0U3E742_9BURK
A0A0U3EVA4_9BURK
A0A0U3EWF8_9BURK
A0A0U3EZQ7_9BURK
A0A0U3F4J0_9BURK
A0A0U3LHD5_9BURK
A0A0U3LRI1_9BURK
A0A0U3M994_9BURK
A0A0U3MAV2_9BURK
A0A0U3MPT3_9BURK
A0A0U4NI99_9GAMM
A0A0V0S0B9_9BILA
A0A0V0U9E0_9BILA
A0A0V0VTY6_9BILA
A0A0V0XTG1_TRIPS
A0A0V0XTK0_TRIPS
A0A0V1A2I8_9BILA
A0A0V1HAB5_9BILA
A0A0V1MMS1_9BILA
A0A0V2F590_CAUVI
A0A0V2F601_CAUVI
A0A0V2F9E8_CAUVI
A0A0V2FBL9_CAUVI
A0A0V2FG86_CAUVI
A0A0V7ZYM6_9CYAN
A0A0W0A5N9_9PROT
A0A0W0A6M7_9PROT
A0A0W0A874_9PROT
A0A0W0FFA5_9AGAR
A0A0W0TLN4_9GAMM
A0A0W0WLZ8_9GAMM
A0A0W0WRA5_9GAMM
A0A0W0ZQD9_9GAMM
A0A0W1A0W6_9GAMM
A0A0W1ADT4_9GAMM
A0A0W1DL49_9SPHN
A0A0W1DMS2_9SPHN
A0A0W1DTC4_9SPHN
A0A0W1DUR4_9SPHN
A0A0W1QFF9_9SPHN
A0A0W1QJZ9_9SPHN
A0A0W1RRH4_9GAMM
A0A0W1SIS5_9GAMM
A0A0W1SMC9_9GAMM
A0A0W7VSM6_9HYPO
A0A0W7VVE8_9HYPO
A0A0W7W034_9HYPO
A0A0W7YX59_9BURK
A0A0X1SX61_PSEAA
A0A0X3TBV0_9RHOB
A0A0X3TSJ5_9RHOB
A0A0X3U403_9RHOB
A0A0X3U632_9GAMM
A0A0X3U7Q7_9GAMM
A0A0X8GMQ8_9BURK
A0A0X8HE50_9GAMM
A0A0X8R3E2_9SPHN
A0A100I3C3_ASPNG
A0A101K0V5_9BRAD
A0A101K3S2_9BRAD
A0A101KLZ8_RHILI
A0A101KU45_RHILI
A0A101MML9_9EURO
A0A101V6X8_9SPHN
A0A101VMB9_9PROT
A0A102D462_9SPHN
A0A102D7N3_9SPHN
A0A102DC51_9SPHN
A0A102DD53_9SPHN
A0A103E448_9BURK
A0A103E7I3_9BURK
A0A108U744_9GAMM
A0A109BCJ1_9BURK
A0A109BP98_9BURK
A0A109BPP0_9BURK
A0A109BQP6_9BURK
A0A109FGR2_9BASI
A0A109JDM3_9BRAD
A0A109JPS8_9BRAD
A0A109K0S9_9BRAD
A0A109LT88_9SPHN
A0A109LXB1_9SPHN
A0A109PYI2_9PSED
A0A109RW72_9BURK
A0A109YL41_9SPHN
A0A117MUB1_9BRAD
A0A117N2G8_RHILI
A0A117N3V5_RHILI
A0A117NMA9_9EURO
A0A117S4R2_9SPHN
A0A117S601_9SPHN
A0A117S6U8_9SPHN
A0A117S8J1_9SPHN
A0A117UZV0_9SPHN
A0A117V326_9SPHN
A0A117V428_9SPHN
A0A117V4V3_9SPHN
A0A119CW84_THIDE
A0A120FJZ4_9BRAD
A0A120GA82_9SPHN
A0A124IHM3_9SPHN
A0A124IIW9_9SPHN
A0A124P901_9BURK
A0A125Q7Q5_9BRAD
A0A125Q7Z3_9BRAD
A0A126NRD4_9BRAD
A0A126NVH8_9BRAD
A0A126P338_9BRAD
A0A126RJK5_9SPHN
A0A126RNR6_9SPHN
A0A126RP37_9SPHN
A0A126T2T9_9GAMM
A0A126T459_9GAMM
A0A126T7R7_9GAMM
A0A126UZG8_9RHOB
A0A126Z8S7_9BURK
A0A126ZAB6_9BURK
A0A126ZEJ7_9BURK
A0A126ZH18_9BURK
A0A126ZH69_9BURK
A0A126ZIC9_9BURK
A0A126ZMA7_9BURK
A0A127CMF0_9RHIZ
A0A127CP33_9RHIZ
A0A127EN89_9RHIZ
A0A127EYP5_9RHIZ
A0A127F4R8_9RHIZ
A0A127JSY7_9BURK
A0A127JTY5_9BURK
A0A127JY26_9BURK
A0A127MB58_9SPHN
A0A127MCG1_9SPHN
A0A127MGX6_9SPHN
A0A132B871_9HELO
A0A132C4F0_9RHOB
A0A133XHJ5_9RHOO
A0A133XK21_9RHOO
A0A133XM90_9RHOO
A0A135HU84_9RHIZ
A0A135HW91_9RHIZ
A0A135HX30_9RHIZ
A0A135I3A8_9GAMM
A0A135I3U3_9GAMM
A0A135LVH9_PENPA
A0A135SFV0_9PEZI
A0A135T766_9PEZI
A0A135TKK5_9PEZI
A0A136FYE6_9PSED
A0A136FYL5_9PSED
A0A136GGA7_9GAMM
A0A136GJX5_9GAMM
A0A136H9K9_9GAMM
A0A136HBK1_9GAMM
A0A136J1S0_9PEZI
A0A136J8L7_9PEZI
A0A137P218_CONC2
A0A137Q3B3_9AGAR
A0A137Q599_9AGAR
A0A137QEC5_9AGAR
A0A137QJP2_9AGAR
A0A137QLF3_9AGAR
A0A139A6D0_GONPR
A0A139B0H9_GONPR
A0A139BQJ9_9PROT
A0A139BSJ9_9PROT
A0A139C6B1_9GAMM
A0A139DFP7_9ALTE
A0A139HM72_9PEZI
A0A139HMY6_9PEZI
A0A139IGZ6_9PEZI
A0A139ILC8_9PEZI
A0A139IVY6_9PEZI
A0A139IW89_9PEZI
A0A139IWN3_9PEZI
A0A139WVR7_9CYAN
A0A139X2B2_9CYAN
A0A139X2D7_9CYAN
A0A139X2N1_9CYAN
A0A139X3R0_9CYAN
A0A140E5X0_9GAMM
A0A142L8A4_9RHOB
A0A142L908_9RHOB
A0A142LAX9_9RHOB
A0A142LLG7_9PROT
A0A142LN08_9PROT
A0A142M5A5_AMIAI
A0A142MAN5_AMIAI
A0A142MAX2_AMIAI
A0A143HJZ3_9GAMM
A0A143HKZ1_9GAMM
A0A146ALM7_9BORD
A0A147EE65_9SPHN
A0A147EJ77_9SPHN
A0A147GRI2_9BURK
A0A149VY63_9PROT
A0A150VCA6_9PEZI
A0A151ME68_ALLMI
A0A151MF05_ALLMI
A0A151MF37_ALLMI
A0A151MMI3_ALLMI
A0A151MML1_ALLMI
A0A151MMS8_ALLMI
A0A151MMY6_ALLMI
A0A151MNI2_ALLMI
A0A151NBB2_ALLMI
A0A151R4Y1_CAJCA
A0A151R558_CAJCA
A0A151R591_CAJCA
A0A151SBA6_CAJCA
A0A151TSG6_CAJCA
A0A151TUS7_CAJCA
A0A151TUZ0_CAJCA
A0A151U811_CAJCA
A0A151UBL3_CAJCA
A0A151W809_HYPMA
A0A151WWE4_9HYME
A0A151XBZ0_9HYME
A0A154PA51_9HYME
A0A157QB21_9BORD
A0A157S7C6_9BORD
A0A157S7I9_9BORD
A0A157SSH3_9BORD
A0A157STE4_9BORD
A0A158LZI1_9BORD
A0A158M2N2_9BORD
A0A158M6L7_9BORD
A0A158M7G6_9BORD
A0A158NFZ0_ATTCE
A0A158NHZ6_ATTCE
A0A158NNI6_ATTCE
A0A158QH11_HYMNN
A0A160DSK8_9GAMM
A0A160FGZ1_9BURK
A0A160FHF7_9BURK
A0A160FNF5_9BURK
A0A160FQ75_9BURK
A0A160JBF2_9SPHN
A0A160JHE9_9PROT
A0A160N2G3_9GAMM
A0A161I2L6_9BURK
A0A161R1R5_9BRAD
A0A161SFM9_9NEIS
A0A161SL76_9BRAD
A0A161STL3_9BRAD
A0A161VN52_9RHOB
A0A161X5Q8_DAUCA
A0A161XS48_DAUCA
A0A162JG26_9SPHN
A0A162KNY8_CORDF
A0A162NDZ6_PHYB8
A0A162ZP02_PHYB8
A0A163BGP4_DIDRA
A0A163CNV5_9NEIS
A0A163H0N1_DIDRA
A0A163HG36_DIDRA
A0A163TQL7_9RHOB
A0A163TT89_9RHOB
A0A163WGU3_9RHOB
A0A163ZTF1_9BRAD
A0A164LFD0_9CRUS
A0A164MMD9_9HOMO
A0A164NQB0_9HOMO
A0A165BPW1_9APHY
A0A165CEL1_9APHY
A0A165CQS6_9APHY
A0A165FC79_9NEIS
A0A165FKC4_9NEIS
A0A165HPR1_9BASI
A0A165JLK7_9PEZI
A0A165LE19_9APHY
A0A165MF00_9APHY
A0A165QZ44_9SPHN
A0A165SPA7_9APHY
A0A165U110_9HOMO
A0A165U6X5_9GAMM
A0A165W2B3_9HOMO
A0A165XL03_DAUCA
A0A166A7F7_9HOMO
A0A166A9T1_9HOMO
A0A166ACE0_9HOMO
A0A166AJC4_9HOMO
A0A166BIQ4_9HOMO
A0A166DF38_9HOMO
A0A166EEG7_9HOMO
A0A166EFQ6_9HOMO
A0A166F708_9HOMO
A0A166FAB1_9HOMO
A0A166HLZ8_9GAMM
A0A166HM39_9GAMM
A0A166JIP1_9HOMO
A0A166LNZ7_9HOMO
A0A166NG88_9HOMO
A0A166S6B2_9HOMO
A0A166SQR4_9PEZI
A0A166UMR9_9GAMM
A0A166VDP7_9PEZI
A0A166VN50_9HOMO
A0A166WZF0_9HYPO
A0A166YL86_9PEZI
A0A166Z7B0_9PEZI
A0A167HI70_9BASI
A0A167HI73_9BASI
A0A167J2X1_9BASI
A0A167JW66_9HYPO
A0A167P4B9_PHYB8
A0A167QD72_PHYB8
A0A167T8U3_9PEZI
A0A168EV98_CORDF
A0A168HZA3_MUCCL
A0A168J441_CORDF
A0A168T3N8_9CYAN
A0A168VKS3_9CYAN
A0A171KPJ4_9BURK
A0A172UCX8_9GAMM
A0A176F6F4_9RHOB
A0A176FEY3_9RHOB
A0A176H2C3_9GAMM
A0A176H4F3_9GAMM
A0A176HXB9_9GAMM
A0A176V0X6_9PSED
A0A176V658_9PSED
A0A176V9L2_9PSED
A0A176VAU7_9PSED
A0A176VI85_MARPO
A0A176WKB0_MARPO
A0A176WPQ8_MARPO
A0A177C5F5_9PLEO
A0A177D067_9PLEO
A0A177D3F0_ALTAL
A0A177DCD6_ALTAL
A0A177DQZ4_ALTAL
A0A177H845_9RHOB
A0A177HAS5_9RHOB
A0A177HCL5_9RHOB
A0A177HCP6_9RHOB
A0A177NVI4_9GAMM
A0A177NY57_9GAMM
A0A177PN00_9RHIZ
A0A177QUV1_9PROT
A0A178ABZ0_9PLEO
A0A178AFJ3_9PLEO
A0A178AM11_9PLEO
A0A178E534_9PLEO
A0A178EGI6_9PLEO
A0A183ADU8_9TREM
A0A183H145_9BILA
A0A183MX69_9TREM
A0A194PWB9_PAPXU
A0A194Q9R4_PAPXU
A0A194QNT1_PAPMA
A0A194QNZ4_PAPMA
A0A194QP05_PAPMA
A0A194S3K4_RHOGW
A0A194S9C0_RHOGW
A0A194XWX1_9HELO
A0A194YI67_SORBI
A0A194YI68_SORBI
A0A194YI85_SORBI
A0A1A6C3F3_9GAMM
A0A1A6C5R5_9GAMM
A0A1A6C6M1_9GAMM
A0A1B1KNS9_SERPL
A0A1B6P694_SORBI
A0A1B6P6H1_SORBI
A0A1B6QGB3_SORBI
A0A1B6QGC4_SORBI
A0A1B6QNZ1_SORBI
A0A1B6QNZ7_SORBI
A0KI47_AERHH
A0KKE9_AERHH
A0P5P6_9PROT
A0YBM2_9GAMM
A0YE42_9GAMM
A0YSN0_LYNSP
A0YZV4_LYNSP
A0Z2H1_9GAMM
A0Z3D4_9GAMM
A0Z3T7_9GAMM
A0Z3V6_9GAMM
A0Z5P2_9GAMM
A0Z5Y4_9GAMM
A0Z9D3_9GAMM
A0ZBW4_NODSP
A0ZIM4_NODSP
A1B7W1_PARDP
A1CIA5_ASPCL
A1CWF5_NEOFI
A1DJ97_NEOFI
A1K2C3_AZOSB
A1K2Q6_AZOSB
A1S3D4_SHEAM
A1S7R7_SHEAM
A1SAA1_SHEAM
A1STR7_PSYIN
A1SVL1_PSYIN
A1TIH2_ACIAC
A1TR49_ACIAC
A1TUV8_ACIAC
A1TVJ0_ACIAC
A1TW65_ACIAC
A1VK57_POLNA
A1VPY3_POLNA
A1VQX9_POLNA
A1VU81_POLNA
A1W3D2_ACISJ
A1W6L4_ACISJ
A1W8B9_ACISJ
A1WD04_ACISJ
A1WH24_VEREI
A1WSL0_VEREI
A1ZB70_DROME
A2A5H8_MOUSE
A2CEF5_DANRE
A2SE25_METPP
A2SG39_METPP
A2SGQ3_METPP
A2SL11_METPP
A2SLY7_METPP
A2WRC9_ORYSI
A2WZ34_ORYSI
A2XFB0_ORYSI
A2YIJ4_ORYSI
A2YL42_ORYSI
A2Z9L4_ORYSI
A2Z9M2_ORYSI
A2Z9M6_ORYSI
A3JWE6_9RHOB
A3JWQ7_9RHOB
A3K298_9RHOB
A3K7P1_9RHOB
A3Q8V2_SHELP
A3SIH9_ROSNI
A3TZL8_PSEBH
A3UHK2_9RHOB
A3UKF6_9RHOB
A3V7W5_9RHOB
A3WAZ3_9SPHN
A3WEJ5_9SPHN
A3WH71_9SPHN
A3X3J0_9RHOB
A3YXC4_9SYNE
A3Z231_9SYNE
A3Z506_9SYNE
A3Z9S2_9SYNE
A4A5E4_9GAMM
A4A7N6_9GAMM
A4AA76_9GAMM
A4AAT5_9GAMM
A4ABJ8_9GAMM
A4ADL7_9GAMM
A4EU00_9RHOB
A4EVC7_9RHOB
A4EXQ2_9RHOB
A4EYW3_9RHOB
A4G202_HERAR
A4RQD3_OSTLU
A4S1I0_OSTLU
A4S1V5_OSTLU
A4SY68_POLSQ
A4VN33_PSEU5
A4VQ58_PSEU5
A4XEE0_NOVAD
A4XNT4_PSEMY
A4XY84_PSEMY
A4YLX9_BRASO
A4YS60_BRASO
A4YTT8_BRASO
A4YWL9_BRASO
A4YZV9_BRASO
A4Z0G9_BRASO
A5AHY0_VITVI
A5FWQ0_ACICJ
A5FZZ6_ACICJ
A5GNX7_SYNPW
A5GQM7_SYNR3
A5PDB0_9SPHN
A5V685_SPHWW
A5VAV5_SPHWW
A5VE74_SPHWW
A5VHD0_SPHWW
A5WD91_PSYWF
A5WDF0_PSYWF
A6DI19_9BACT
A6FMR8_9RHOB
A6G4D5_9DELT
A6GAF3_9DELT
A6GF02_9DELT
A6GFJ2_9DELT
A6GPT9_9BURK
A6GRW6_9BURK
A6GTP5_9BURK
A6QL90_BOVIN
A6QVG1_AJECN
A6R8D9_AJECN
A6T6T5_KLEP7
A6VS83_MARMS
A6W1D6_MARMS
A6WVU9_OCHA4
A6X4M9_OCHA4
A7HQC5_PARL1
A7HS64_PARL1
A7HTN6_PARL1
A7HUP4_PARL1
A7HZ48_PARL1
A7IDY9_XANP2
A7IH86_XANP2
A7IIX6_XANP2
A7RGH0_NEMVE
A7RUN2_NEMVE
A8H2J0_SHEPA
A8H5K8_SHEPA
A8H663_SHEPA
A8HMW9_CHLRE
A8I0C7_AZOC5
A8I9T7_AZOC5
A8IJE7_AZOC5
A8IKD4_CHLRE
A8LJX7_DINSH
A8N1E4_COPC7
A8N718_COPC7
A8P6M7_COPC7
A8P6R7_COPC7
A8R5V3_BOMMO
A8TIG9_9PROT
A8TJE4_9PROT
A8TNP3_9PROT
A8TUG1_9PROT
A8TYW4_9PROT
A8TZV9_9PROT
A8ZK10_ACAM1
A9BQ87_DELAS
A9BXJ3_DELAS
A9C2I3_DELAS
A9C394_DELAS
A9C3M8_DELAS
A9CYD6_HOEPD
A9D486_HOEPD
A9D8C9_HOEPD
A9DX36_9RHOB
A9F0L6_SORC5
A9F669_SORC5
A9F8M9_SORC5
A9FR46_SORC5
A9GVI1_SORC5
A9H0N0_GLUDA
A9HMI0_GLUDA
A9HYN9_BORPD
A9IHP1_BORPD
A9IQJ8_BORPD
A9MIP2_SALAR
A9P9R8_POPTR
A9PGP5_POPTR
A9RJE6_PHYPA
A9T0F3_PHYPA
A9TD17_PHYPA
A9TN86_PHYPA
B0C1U7_ACAM1
B0C2D4_ACAM1
B0JV73_MICAN
B0LKP6_BOMMO
B0T5Y2_CAUSK
B0T863_CAUSK
B0UHF9_METS4
B0VZ90_CULQU
B0W6C9_CULQU
B1KL87_SHEWM
B1KNN1_SHEWM
B1KQL7_SHEWM
B1LU09_METRJ
B1LUV4_METRJ
B1M0X3_METRJ
B1M429_METRJ
B1X025_CYAA5
B1XLH3_SYNP2
B1XMJ3_SYNP2
B1XRW5_POLNS
B1XW67_LEPCP
B1XYN0_LEPCP
B1Y2I9_LEPCP
B1Y530_LEPCP
B2BXI8_ARALL
B2BXJ3_ARALL
B2BXU7_9BRAS
B2FP91_STRMK
B2IGM6_BEII9
B2IHS6_BEII9
B2J3Z0_NOSP7
B2J7M6_NOSP7
B2J9M8_NOSP7
B2JAC8_NOSP7
B2JGT6_PARP8
B2JJD7_PARP8
B2U7L4_RALPJ
B2UC06_RALPJ
B2UC83_RALPJ
B2VSW9_PYRTR
B3M2P3_DROAN
B3M695_DROAN
B3M698_DROAN
B3M699_DROAN
B3PIX3_CELJU
B3RWE0_TRIAD
B3SDJ7_TRIAD
B3SDK0_TRIAD
B4CY07_9BACT
B4E8K0_BURCJ
B4EAQ5_BURCJ
B4EE52_BURCJ
B4EJF4_BURCJ
B4EKF2_BURCJ
B4EM77_BURCJ
B4F774_RAT
B4F817_MAIZE
B4FB36_MAIZE
B4FDW8_MAIZE
B4FT46_MAIZE
B4FUN3_MAIZE
B4FVJ9_MAIZE
B4GZ40_DROPE
B4GZ48_DROPE
B4H6I9_DROPE
B4H6J0_DROPE
B4H6J1_DROPE
B4H6J2_DROPE
B4H6J3_DROPE
B4HGZ7_DROSE
B4HJJ6_DROSE
B4HJJ8_DROSE
B4HJJ9_DROSE
B4HJK0_DROSE
B4HNN6_DROSE
B4IX23_DROGR
B4IX24_DROGR
B4IX25_DROGR
B4JRF0_DROGR
B4KXF1_DROMO
B4KXF2_DROMO
B4KXF3_DROMO
B4LFS4_DROVI
B4LFS5_DROVI
B4LFS6_DROVI
B4LNK3_DROVI
B4LRG3_DROVI
B4MFA7_DROVI
B4N5A9_DROWI
B4N5B0_DROWI
B4N5B1_DROWI
B4N5B2_DROWI
B4QCE5_DROSI
B4QM36_DROSI
B4QM37_DROSI
B4QM38_DROSI
B4QM39_DROSI
B4QM40_DROSI
B4QSW6_DROSI
B4RAT2_PHEZH
B4RDM9_PHEZH
B4RF88_PHEZH
B4WFJ9_SYNS7
B4WGW5_SYNS7
B5DPX1_DROPS
B5DPX2_DROPS
B5IHX6_9CYAN
B5IP71_9CYAN
B5WFE1_9BURK
B5WHS2_9BURK
B5WM14_9BURK
B5WNQ0_9BURK
B5WTV6_9BURK
B5WUF6_9BURK
B5Y428_PHATC
B5YP95_THAPS
B6AXA5_9RHOB
B6B0W8_9RHOB
B6HQM0_PENRW
B6HTX2_PENRW
B6HV78_PENRW
B6HVF9_PENRW
B6JF67_OLICO
B6JIN4_OLICO
B6QQP3_TALMQ
B6QVX2_TALMQ
B6STA3_MAIZE
B7J3W5_ACIF2
B7J435_ACIF2
B7JYR4_CYAP8
B7K018_CYAP8
B7KIT2_CYAP7
B7PIV5_IXOSC
B7PPH1_IXOSC
B7PPH2_IXOSC
B7Q9P3_IXOSC
B7QAH3_IXOSC
B7RIH2_9RHOB
B7RSC9_9RHOB
B7RTT3_9GAMM
B7RYT9_9GAMM
B7VP04_VIBTL
B7Z0S9_DROME
B8A3K0_MAIZE
B8A514_DANRE
B8A962_ORYSI
B8A963_ORYSI
B8ALI5_ORYSI
B8B4A8_ORYSI
B8BRU8_THAPS
B8EPD6_METSB
B8EQ51_METSB
B8EQW2_METSB
B8ET94_METSB
B8IKB7_METNO
B8INF4_METNO
B8KQH2_9GAMM
B8KSW2_9GAMM
B8KUH2_9GAMM
B8KV65_9GAMM
B8KVA5_9GAMM
B8N103_ASPFN
B8N575_ASPFN
B8NKL2_ASPFN
B9H7I9_POPTR
B9HM14_POPTR
B9HM36_POPTR
B9IIY3_POPTR
B9JBM9_AGRRK
B9JN87_AGRRK
B9JUW5_AGRVS
B9JV12_AGRVS
B9NQF0_9RHOB
B9QT82_LABAD
B9S2T7_RICCO
B9SAL1_RICCO
B9SAL4_RICCO
B9SGE5_RICCO
B9SGT4_RICCO
B9SGT5_RICCO
B9T8Q1_RICCO
B9TC88_RICCO
B9TCR5_RICCO
B9XK30_PEDPL
C0N6R4_9GAMM
C0N8W5_9GAMM
C0NJP4_AJECG
C0NW57_AJECG
C0P4E9_MAIZE
C0P9V2_MAIZE
C1DD29_LARHH
C1DMI4_AZOVD
C1DPD3_AZOVD
C1DQ83_AZOVD
C1E3Y2_MICCC
C1EAU5_MICCC
C1FEW2_MICCC
C1FGB4_MICCC
C1G1Q5_PARBD
C1G4A9_PARBD
C1GW52_PARBA
C1HC12_PARBA
C1MK80_MICPC
C1MRP1_MICPC
C1MRX3_MICPC
C1N6L4_MICPC
C3JZ49_PSEFS
C3K386_PSEFS
C3K5C6_PSEFS
C3K5D2_PSEFS
C3KDI3_PSEFS
C3KMA6_SINFN
C3M9D6_SINFN
C3MAL2_SINFN
C3MCR5_SINFN
C3ME46_SINFN
C3XBD6_OXAFO
C3XCC7_OXAFO
C3XY20_BRAFL
C3YXR5_BRAFL
C3Z132_BRAFL
C3Z149_BRAFL
C3ZRU1_BRAFL
C3ZRU5_BRAFL
C3ZZV5_BRAFL
C4GK52_9NEIS
C4KD60_THASP
C4WSZ3_ACYPI
C5AB37_BURGB
C5AE34_BURGB
C5B1J8_METEA
C5BC00_EDWI9
C5FDK1_ARTOC
C5FUB2_ARTOC
C5GNX3_AJEDR
C5KFU3_PERM5
C5KH38_PERM5
C5T410_ACIDE
C5T4R8_ACIDE
C5T4V9_ACIDE
C5T8Z7_ACIDE
C5TA25_ACIDE
C5WP86_SORBI
C5WUH1_SORBI
C5WUH7_SORBI
C5WUI2_SORBI
C5WUI5_SORBI
C5WY74_SORBI
C5WY75_SORBI
C5WY76_SORBI
C5X9W7_SORBI
C5XD56_SORBI
C5XHF5_SORBI
C5XHF6_SORBI
C5XHV4_SORBI
C5XHW0_SORBI
C5XMZ0_SORBI
C5XN16_SORBI
C5XN17_SORBI
C5Y8Q6_SORBI
C5YXU8_SORBI
C5YYX3_SORBI
C5Z557_SORBI
C6HJ22_AJECH
C6RQ98_ACIRA
C6WYC7_METML
C6X9P0_METGS
C6X9T9_METGS
C6XQM7_HIRBI
C7DDL9_9RHOB
C7RIP9_ACCPU
C7RQ15_ACCPU
C7RRY8_ACCPU
C7YIN9_NECH7
C7Z012_NECH7
C7Z2N9_NECH7
C7Z943_NECH7
C8RWY7_9RHOB
C8VG48_EMENI
C9S9E8_VERA1
CLIC3_HUMAN
CLIC3_MOUSE
CLIC4_BOVIN
CLIC5_BOVIN
CLIC5_HUMAN
CLIC5_MOUSE
CLIC5_RAT
D0CXP5_RUELI
D0D8I0_9RHOB
D0IXL9_COMT2
D0IY99_COMT2
D0IZS3_COMT2
D0J7U4_COMT2
D0LY28_HALO1
D0Z303_PHODD
D1Z802_SORMK
D2H6K8_AILME
D2HZ27_AILME
D3BEY7_POLPA
D3SC40_THISK
D3UXV6_XENBS
D3V9Q7_XENNA
D3ZY91_RAT
D4A5X7_RAT
D4AMF3_ARTBC
D4AW25_ARTBC
D4TMB9_9CYAN
D4X551_9BURK
D4X9R5_9BURK
D4XA43_9BURK
D4YXF7_SPHJU
D4Z3G7_SPHJU
D4Z4Y2_SPHJU
D4ZAP9_SHEVD
D4ZLL1_SHEVD
D5BPJ1_PUNMI
D5CTR1_SIDLE
D5QC81_KOMHA
D5RIJ5_9PROT
D5RNS6_9PROT
D5RRB7_9PROT
D5RRI8_9PROT
D5RTA5_9PROT
D5VCJ4_MORCB
D5WZ60_THIK1
D5X308_THIK1
D5X5G8_THIK1
D6WDC0_TRICA
D6WFA4_TRICA
D6WGU8_TRICA
D6ZZE9_STAND
D7A8H2_STAND
D7DM30_METV0
D7DN79_METV0
D7E4D3_NOSA0
D7KI37_ARALL
D7KSM3_ARALL
D7KUH7_ARALL
D7LV03_ARALL
D7M7W1_ARALL
D7MI13_ARALL
D7MZZ4_9NEIS
D7SKQ2_VITVI
D7T492_VITVI
D7TQB0_VITVI
D7TQB6_VITVI
D8FX91_9CYAN
D8FXR2_9CYAN
D8IYJ7_HERSS
D8IZ86_HERSS
D8LIX8_ECTSI
D8LMV2_ECTSI
D8PZ68_SCHCM
D8QDP4_SCHCM
D8QDP7_SCHCM
D8QEL1_SCHCM
D8QEL8_SCHCM
D8QEL9_SCHCM
D8QMY0_SELML
D8R7A3_SELML
D8RDL2_SELML
D8S946_SELML
D8SEW2_SELML
D8SHU5_SELML
D8SYK1_SELML
D8T2U5_SELML
D8TKW9_VOLCA
D8TP51_VOLCA
D9QGQ5_BRESC
D9QNE3_BRESC
D9SD92_GALCS
DHAR1_ARATH
DHAR2_ARATH
DHAR3_ARATH
DHAR4_ARATH
E0CR09_VITVI
E0MLB9_9RHOB
E0MNI0_9RHOB
E0SL21_DICD3
E0SL74_DICD3
E0TBP0_PARBH
E0TCV9_PARBH
E0TFY1_PARBH
E1C136_CHICK
E1T6H4_BURSG
E1T8V2_BURSG
E1TBH0_BURSG
E1TD72_BURSG
E1TEI3_BURSG
E1TIP5_BURSG
E1V7C2_HALED
E1VKZ6_9GAMM
E1VLK3_9GAMM
E1VNX0_9GAMM
E1Z7S9_CHLVA
E1ZLM9_CHLVA
E1ZN41_CHLVA
E2AUV2_CAMFO
E2AZX3_CAMFO
E2BEU1_HARSA
E2BRF9_HARSA
E2CFY2_9RHOB
E2CM15_9RHOB
E2R073_CANLF
E2RAW1_CANLF
E2RGI4_CANLF
E2RKS6_CANLF
E3FUG3_STIAD
E3FXR3_STIAD
E3HZV6_RHOVT
E3QKU5_COLGM
E3QL02_COLGM
E3S334_PYRTT
E3S3W3_PYRTT
E4PR00_MARAH
E4V146_ARTGP
E4ZMC1_LEPMJ
E5R001_ARTGP
E6WW25_PSEUU
E6ZXZ2_SPORE
E7A0H6_SPORE
E7A1M1_SPORE
E8RKJ1_ASTEC
E8T7G3_MESCW
E8TFC7_MESCW
E8TFE7_MESCW
E8TH12_MESCW
E8TH54_MESCW
E8TJI1_MESCW
E8TKJ7_MESCW
E8TLM3_MESCW
E9D045_COCPS
E9DZ07_METAQ
E9E326_METAQ
E9F2Q7_METRA
E9F711_METRA
E9FUY4_DAPPU
E9GI93_DAPPU
E9IAR1_SOLIN
E9IBL2_SOLIN
F0UAU7_AJEC8
F0UBX5_AJEC8
F0XIJ6_GROCL
F0XZY3_AURAN
F0Y4Y3_AURAN
F0Y961_AURAN
F0YHU0_AURAN
F0YPR2_AURAN
F1MIH4_BOVIN
F1NG33_CHICK
F1NYZ7_CHICK
F1P2Y2_CHICK
F1P740_CANLF
F1P9H6_CANLF
F1R0L7_DANRE
F1R9R0_DANRE
F1RQS2_PIG
F1RWK1_PIG
F1S5N4_PIG
F1SDS5_PIG
F1W154_9BURK
F1W2Y3_9BURK
F1Z490_9SPHN
F1Z630_9SPHN
F1Z8X2_9SPHN
F2A9Y7_RHIET
F2AG99_RHIET
F2AJY2_RHIET
F2BDF6_9NEIS
F2D4I3_HORVD
F2DGU9_HORVD
F2DIV0_HORVD
F2IZB7_POLGS
F2K1G9_MARM1
F2L7Q5_BURGS
F2L869_BURGS
F2LQM1_BURGS
F2Q3B6_TRIEC
F2Q5Q7_TRIEC
F2SEK6_TRIRC
F2SUU7_TRIRC
F2SXJ7_TRIRC
F3KCZ3_9GAMM
F3KWN8_9BURK
F3KY65_9GAMM
F3L1B8_9GAMM
F3L1H9_9GAMM
F3L5V4_9GAMM
F3SAH3_9PROT
F4G4M7_ALIDK
F4G8V3_ALIDK
F4GAV1_ALIDK
F4GSJ0_PUSST
F4GW54_PUSST
F4PJS9_DICFS
F4QNR6_9CAUL
F4WPV1_ACREC
F4WQF7_ACREC
F5R7F3_METUF
F5T338_9GAMM
F5XWE3_RAMTT
F5XXL6_RAMTT
F5Y271_RAMTT
F5Y6A9_RAMTT
F5ZAN8_ALTNA
F6ABG5_PSEF1
F6D123_MARPP
F6ETA3_SPHCR
F6EWA7_SPHCR
F6EXE0_SPHCR
F6F296_SPHCR
F6F3N1_SPHCR
F6IG26_9SPHN
F6IHC4_9SPHN
F6IIP7_9SPHN
F6IKY6_9SPHN
F6INJ0_9SPHN
F6QHY8_HORSE
F6QLF3_CIOIN
F6REU6_CALJA
F6RGH2_MONDO
F6RLD7_HORSE
F6S4Q6_MONDO
F6URH6_HORSE
F6VIZ1_XENTR
F6X699_MACMU
F6XNJ3_CALJA
F6YL94_ORNAN
F6YX17_HORSE
F7AT98_CALJA
F7AUP3_CIOIN
F7AV59_CIOIN
F7AY96_CIOIN
F7BBX2_HORSE
F7BCF9_CALJA
F7C406_XENTR
F7CPV2_HORSE
F7CZX6_HORSE
F7E2T6_MACMU
F7E2U2_MACMU
F7EEV4_MACMU
F7EPI6_XENTR
F7FVA1_CALJA
F7GYB1_MACMU
F7IBD9_CALJA
F7II49_CALJA
F7IJP0_CALJA
F7QF74_9BRAD
F7QIR2_9BRAD
F7QKN5_9BRAD
F7QMM8_9BRAD
F7QN08_9BRAD
F7QP79_9BRAD
F7STP7_9BURK
F7SY61_9BURK
F7T407_9BURK
F7T4D7_9BURK
F7V9I1_9PROT
F7VG04_9PROT
F8GFP0_NITSI
F8J5F7_HYPSM
F8J8N5_HYPSM
F8Q3M6_SERL3
F9F574_FUSOF
F9WWE7_ZYMTI
F9XBB0_ZYMTI
F9ZQV5_ACICS
F9ZU28_ACICS
G0A4R0_METMM
G0A6W8_METMM
G0AD70_COLFT
G0ADZ6_COLFT
G0AI20_COLFT
G0AID9_COLFT
G0RAL8_HYPJQ
G0RK73_HYPJQ
G0RUN2_HYPJQ
G0SDI5_CHATD
G0SXC8_RHOT2
G1KN71_ANOCA
G1KN97_ANOCA
G1LEY6_AILME
G1LU49_AILME
G1LU54_AILME
G1M445_AILME
G1MI73_AILME
G1MT68_MELGA
G1MY51_MELGA
G1NGB2_MELGA
G1NN87_MELGA
G1NNX6_MELGA
G1P8U9_MYOLU
G1PM02_MYOLU
G1PM77_MYOLU
G1QM78_NOMLE
G1QTT1_NOMLE
G1RZG3_NOMLE
G1SBN8_NOMLE
G1SL25_RABIT
G1STL2_RABIT
G1U4F9_RABIT
G2ILL6_9SPHN
G2IM59_9SPHN
G2IUN7_PSEUL
G2IYQ8_PSEUL
G2IZ75_PSEUL
G2J466_PSEUL
G2JBK0_9BURK
G2KP65_MICAA
G2Q554_MYCTT
G2QME4_MYCTT
G2XEU0_VERDV
G3HC71_CRIGR
G3I0T2_CRIGR
G3IMC1_CRIGR
G3IU35_9GAMM
G3J366_CORMM
G3J604_CORMM
G3JDE4_CORMM
G3NE39_GASAC
G3NWF1_GASAC
G3PCA1_GASAC
G3PFA9_GASAC
G3PPH8_GASAC
G3PQ26_GASAC
G3PZU9_GASAC
G3QED5_GORGO
G3QK24_GORGO
G3QLC5_GORGO
G3R7M3_GORGO
G3RBM4_GORGO
G3SBW3_GORGO
G3SNT6_LOXAF
G3SPD5_LOXAF
G3SU67_LOXAF
G3TFG8_LOXAF
G3TIY4_LOXAF
G3TPC3_LOXAF
G3U4J7_LOXAF
G3VS70_SARHA
G3W4L4_SARHA
G3WU48_SARHA
G3XSW9_ASPNA
G4CL43_9NEIS
G4M1D8_SCHMA
G4M1D9_SCHMA
G4M7H8_9BURK
G4MZM5_MAGO7
G4RCN3_PELHB
G4REQ6_PELHB
G4TNX2_SERID
G4UC78_NEUT9
G4ZHQ0_PHYSP
G5BHW8_HETGA
G5BNF3_HETGA
G5BY39_HETGA
G5ZW08_9PROT
G6CLE4_DANPL
G6DKI5_DANPL
G6E7A3_9SPHN
G6EAE6_9SPHN
G6EB19_9SPHN
G6EFL4_9SPHN
G6EXU9_9PROT
G6FP33_9CYAN
G6XJ60_9PROT
G6Y5Y7_9RHIZ
G6Y7Z7_9RHIZ
G6Y9X5_9RHIZ
G6YC04_9RHIZ
G6YGY1_9RHIZ
G6YKB1_9RHIZ
G7IAX3_MEDTR
G7L0P7_MEDTR
G7P4R6_MACFA
G7PC21_MACFA
G7UU64_PSEUP
G7X8E0_ASPKW
G7Z3Q7_AZOL4
G7ZHA9_AZOL4
G8M424_9BURK
G8M9U2_9BURK
G8MCA1_9BURK
G8PIN5_PSEUV
G8PKJ1_PSEUV
G8PUU7_PSEUV
G8PVU3_PSEUV
G8PVZ9_PSEUV
G8QJY3_DECSP
G9MK05_HYPVG
G9MLX2_HYPVG
G9MZP9_HYPVG
G9N5Z6_HYPVG
G9N656_HYPVG
G9NFS3_HYPAI
G9NJS2_HYPAI
G9NQ16_HYPAI
G9P5J5_HYPAI
G9P7D0_HYPAI
GD1L1_HUMAN
GD1L1_MOUSE
GDAP1_BOVIN
GDAP1_HUMAN
GDAP1_MOUSE
GST1B_ANOGA
GSTL3_ARATH
GSTO2_HUMAN
GSTU1_ORYSI
GSTU1_ORYSJ
GSTU3_ARATH
GSTU5_ARATH
GSTU6_ORYSJ
H0A217_9PROT
H0A5W7_9PROT
H0A779_9PROT
H0A856_9PROT
H0HPH6_9RHIZ
H0HQG0_9RHIZ
H0J7P2_9PSED
H0JGQ4_9PSED
H0JIZ3_9PSED
H0PWW1_9RHOO
H0Q1L3_9RHOO
H0Q328_9RHOO
H0TG40_9BRAD
H0TIV1_9BRAD
H0TUM6_9BRAD
H0UY67_CAVPO
H0V268_CAVPO
H0V388_CAVPO
H0VMB7_CAVPO
H0VSQ1_CAVPO
H0VXH6_CAVPO
H0W877_CAVPO
H0WV40_OTOGA
H0WWW3_OTOGA
H0XB39_OTOGA
H0XFC9_OTOGA
H0YSA5_TAEGU
H0Z079_TAEGU
H0ZSP4_TAEGU
H1RZN4_9BURK
H1S074_9BURK
H1S2F8_9BURK
H1S9I4_9BURK
H1SF83_9BURK
H1V4T1_COLHI
H2IWC2_RAHAC
H2LHL5_ORYLA
H2LP07_ORYLA
H2LP17_ORYLA
H2M2Z6_ORYLA
H2MP89_ORYLA
H2MP94_ORYLA
H2MP95_ORYLA
H2MT04_ORYLA
H2MT07_ORYLA
H2NBJ0_PONAB
H2P1Z7_PONAB
H2PQL3_PONAB
H2PU15_PONAB
H2Q2J8_PANTR
H2QT41_PANTR
H2QWB1_PANTR
H2QY78_PANTR
H2R8Y1_PANTR
H2RPJ4_TAKRU
H2RW98_TAKRU
H2RWA0_TAKRU
H2RWA1_TAKRU
H2SXF4_TAKRU
H2TIV0_TAKRU
H2TIV1_TAKRU
H2TIV2_TAKRU
H2TIV3_TAKRU
H2TIV4_TAKRU
H2YGG9_CIOSA
H2ZQ38_CIOSA
H3AT62_LATCH
H3AVT5_LATCH
H3B0L1_LATCH
H3B2P3_LATCH
H3B2P4_LATCH
H3B3R5_LATCH
H3CNH5_TETNG
H3DHN4_TETNG
H3DYT3_PRIPA
H3E7A3_PRIPA
H3F013_PRIPA
H3NRW6_9GAMM
H3NSU4_9GAMM
H3NUB3_9GAMM
H3NXX8_9GAMM
H4FDL9_9RHIZ
H4FEP3_9RHIZ
H5UX94_ESCHE
H5WHH6_9BURK
H5WQC2_9BURK
H5WRQ0_9BURK
H5WRW4_9BURK
H5WSH9_9BURK
H6BSS2_EXODN
H6BUC4_EXODN
H6BVZ8_EXODN
H6S166_THECC
H6SRH5_RHOPH
H8FN65_PHAMO
H8FQR7_PHAMO
H8GKL7_METAL
H8L469_FRAAD
H8MKX7_CORCM
H8MPE9_CORCM
H8MXB4_CORCM
H9GCF4_ANOCA
H9GP74_ANOCA
H9JQL3_BOMMO
I0HXZ1_RUBGI
I0XTW2_9LEPT
I0YIF3_COCSC
I0YM66_COCSC
I0YP54_COCSC
I0YPC7_COCSC
I0YZ34_COCSC
I0Z602_COCSC
I1ATX7_9RHOB
I1AVQ9_9RHOB
I1DYU9_9GAMM
I1FXD9_AMPQE
I1GMI8_BRADI
I1GUN0_BRADI
I1H6R5_BRADI
I1H6R6_BRADI
I1H6R7_BRADI
I1H6R8_BRADI
I1HCG7_BRADI
I1HJF5_BRADI
I1HMD7_BRADI
I1HV74_BRADI
I1I5L8_BRADI
I1I5M0_BRADI
I1I5M5_BRADI
I1ITK8_BRADI
I1JPH6_SOYBN
I1KAF0_SOYBN
I1L8Q0_SOYBN
I1LFD6_SOYBN
I1LXD9_SOYBN
I1LYY9_SOYBN
I1LYZ1_SOYBN
I1NA39_SOYBN
I1NA40_SOYBN
I1NA41_SOYBN
I1NJ59_SOYBN
I1NP08_ORYGL
I1NV88_ORYGL
I1NV89_ORYGL
I1PA52_ORYGL
I1PA53_ORYGL
I1PD79_ORYGL
I1PG62_ORYGL
I1PRX3_ORYGL
I1Q0Z0_ORYGL
I1QAL7_ORYGL
I1QTT6_ORYGL
I1RK24_GIBZE
I1XN27_METNJ
I2FQL4_USTH4
I2G075_USTH4
I2G0Y1_USTH4
I2JKY9_9GAMM
I3CH84_9GAMM
I3IV54_ORENI
I3IXG5_ORENI
I3J7J8_ORENI
I3JN89_ORENI
I3K203_ORENI
I3KA47_ORENI
I3KA48_ORENI
I3KI54_ORENI
I3KI55_ORENI
I3M3L0_ICTTR
I3N7V7_ICTTR
I3NAW8_ICTTR
I3T0Y2_MEDTR
I3T9M4_MEDTR
I3TGV1_TISMK
I3TKG4_TISMK
I3TNI9_TISMK
I3TT72_TISMK
I3TVW1_TISMK
I3TWY5_TISMK
I3U7L2_ADVKW
I3UBD0_ADVKW
I3UFF6_ADVKW
I4B0M9_TURPD
I4B571_TURPD
I4B8J4_TURPD
I4DLE0_PAPXU
I4MH97_9BURK
I4MLI2_9BURK
I4MRE3_9BURK
I4MU41_9BURK
I4MUF1_9BURK
I4N078_9PSED
I4N1J9_9PSED
I4VI41_9GAMM
I4W4B5_9GAMM
I4W562_9GAMM
I4YPD8_9RHIZ
I4YTM2_9RHIZ
I4Z663_9BURK
I5BRS0_9RHIZ
I5C3C2_9RHIZ
I7ELD0_PHAIB
I7ZCB7_9GAMM
I8T1Y4_9GAMM
I8TBQ2_9GAMM
I9BUF3_9RALS
I9C086_9RALS
I9L245_9SPHN
I9L5S0_9SPHN
I9L6C0_9SPHN
I9P4X1_9ALTE
IN21A_ORYSJ
IN21B_ORYSJ
IN21_MAIZE
J0KFG8_9BURK
J0KFP9_9BURK
J0KIC7_9BURK
J0KID6_9BURK
J0KLP1_9BURK
J0KT80_9BURK
J0UBR3_9BURK
J0UCL1_9BURK
J1EA12_9BURK
J1SX58_9RHIZ
J1T0J5_9RHIZ
J2AV08_9RHIZ
J2B4Q6_9RHIZ
J2CT54_9SPHN
J2D583_9SPHN
J2FZF9_9SPHN
J2GL18_9SPHN
J2H608_9SPHN
J2HDX9_9SPHN
J2KXM6_9BURK
J2L3E0_9RHIZ
J2LD01_9SPHN
J2LF08_9BURK
J2LNP4_9BURK
J2LPX7_9BURK
J2M4Z0_9BURK
J2WK58_9SPHN
J2ZZJ8_9SPHN
J3C4F2_9BURK
J3C5D3_9RHIZ
J3CE76_9RHIZ
J3D1B9_9BURK
J3D4E9_9BURK
J3D8Y7_9BURK
J3D9V5_9BURK
J3HKA7_9BURK
J3HKX4_9RHIZ
J3HQ44_9RHIZ
J3JUD1_DENPD
J3JZ69_DENPD
J3JZG1_DENPD
J3KC53_COCIM
J3LMM2_ORYBR
J3LTH3_ORYBR
J3M3E1_ORYBR
J3MCQ4_ORYBR
J3MKP5_ORYBR
J3N4A6_ORYBR
J3N4A9_ORYBR
J3N4B0_ORYBR
J3N4B8_ORYBR
J3N4C0_ORYBR
J3N4C2_ORYBR
J3N4C3_ORYBR
J3NHJ0_GAGT3
J4I2Z6_9APHY
J4I8E0_9APHY
J4VXE9_BEAB2
J5J6P7_BEAB2
J5JR89_BEAB2
J5KEZ6_9GAMM
J5KGS1_9GAMM
J7Q532_METSZ
J7QEX1_METSZ
J7QFN8_METSZ
J8VHT1_9SPHN
J8VQX5_9SPHN
J9DGC5_9PROT
J9E181_9PROT
J9E9C0_AEDAE
J9FR99_9SPIT
J9ITX0_9SPIT
J9PB98_CANLF
K0C3C9_CYCSP
K0C5F2_CYCSP
K0C6I4_ALCDB
K0HVZ3_9BURK
K0HYN0_9BURK
K0HYT4_9BURK
K0HZD4_9BURK
K0HZU2_9BURK
K0I403_9BURK
K0I415_9BURK
K0IAU2_9BURK
K0IFE3_9BURK
K0PJ88_9RHIZ
K0Q157_9RHIZ
K0RC19_THAOC
K0T8W7_THAOC
K0TAW9_THAOC
K1Q2U0_CRAGI
K1QYM5_CRAGI
K1R4A0_CRAGI
K1WS10_MARBU
K2HC59_9RHOB
K2J0A7_9RHOB
K2J1K1_9PROT
K2J6W3_9RHOB
K2JKU6_9PROT
K2JTU8_9PROT
K2N879_9RHIZ
K2P204_9RHIZ
K2QTE2_9RHIZ
K2R0K2_9RHIZ
K2RWN5_MACPH
K2RY30_MACPH
K2RZN8_MACPH
K3VXS8_FUSPC
K3XLE3_SETIT
K3XLJ1_SETIT
K3XLM8_SETIT
K3XLP2_SETIT
K3XZ75_SETIT
K3Z8T6_SETIT
K3Z9K9_SETIT
K3Z9L9_SETIT
K3ZVN4_SETIT
K3ZW23_SETIT
K3ZW39_SETIT
K3ZWQ0_SETIT
K4A2M6_SETIT
K4AD74_SETIT
K4AE99_SETIT
K4AEA6_SETIT
K4AEI1_SETIT
K4AEL4_SETIT
K4AEN7_SETIT
K4AIN6_SETIT
K4ALZ3_SETIT
K4AP10_SETIT
K4BPA9_SOLLC
K4BSY2_SOLLC
K4CQA5_SOLLC
K4D3M6_SOLLC
K4DFD8_SOLLC
K4DFD9_SOLLC
K4KP00_SIMAS
K4KTU5_SIMAS
K5UPJ0_PHACS
K5UTW0_PHACS
K5VQQ5_PHACS
K5VXF8_PHACS
K5X1H3_AGABU
K5XCX0_AGABU
K5Z0Y2_9PROT
K6FEU7_9GAMM
K6H1C3_9GAMM
K6XA58_9ALTE
K6XZV4_9ALTE
K6Y612_9ALTE
K6Y6E7_9ALTE
K6YMC3_9ALTE
K6Z3C1_9ALTE
K7A4E5_9ALTE
K7A8Z8_9ALTE
K7AC61_9ALTE
K7F7B9_PELSI
K7F7C1_PELSI
K7FVN7_PELSI
K7FVR0_PELSI
K7G1Y8_PELSI
K7G821_PELSI
K7GHY5_PELSI
K7INE3_NASVI
K7ISQ3_NASVI
K7MQ24_SOYBN
K7SQK9_9GAMM
K7SVV7_GLUOY
K7V5Y1_MAIZE
K7W2Q5_9NOST
K8WCT2_9GAMM
K9DHS7_9BURK
K9DI33_9BURK
K9DV40_9BURK
K9E265_9BURK
K9FE07_PEND2
K9GU71_9PROT
K9HCB3_9PROT
K9HR19_9PROT
K9PBB7_CYAGP
K9PDM8_9CYAN
K9PPI4_9CYAN
K9PTY3_9CYAN
K9PXG9_9CYAN
K9PZG7_9CYAN
K9Q836_9NOSO
K9QFG2_9NOSO
K9QV27_NOSS7
K9RE71_9CYAN
K9RLB2_9CYAN
K9RWQ1_SYNP3
K9S577_9CYAN
K9S9K5_9CYAN
K9SCN8_9CYAN
K9SSE2_9SYNE
K9SSK5_9SYNE
K9SYL5_9SYNE
K9T4P7_9CYAN
K9T6X3_9CYAN
K9TQ77_9CYAN
K9UEN3_9CYAN
K9UIE3_9CYAN
K9V1J9_9CYAN
K9V268_9CYAN
K9VE05_9CYAN
K9VYI3_9CYAN
K9VZG0_9CYAN
K9W2W0_9CYAN
K9W9Z0_9CYAN
K9WTR3_9NOST
K9WVJ9_9NOST
K9WX76_9NOST
K9XKG1_9CHRO
K9XPI4_STAC7
K9YLH7_CYASC
K9YPN0_CYASC
K9Z470_CYAAP
K9ZA14_ANACC
K9ZCD8_ANACC
L0DZP1_THIND
L0MM21_SERMA
L0NCN7_9RHIZ
L0W9S8_9GAMM
L0WBJ3_9GAMM
L0WC80_9GAMM
L0WDD1_9GAMM
L1ILP5_GUITH
L1J2Y2_GUITH
L1J4S1_GUITH
L1JRP8_GUITH
L1LWM1_PSEPU
L1M6X5_PSEPU
L1P443_9NEIS
L2FXB6_COLGN
L2G0C8_COLGN
L5JLM2_PTEAL
L5JSN3_PTEAL
L5K211_PTEAL
L5LM02_MYODS
L5MB81_MYODS
L7N0B7_CANLF
L7N0S5_CIOIN
L8GNK8_ACACA
L8H2G7_ACACA
L8J9L1_9GAMM
L8JDR9_9GAMM
L8JH89_9GAMM
L8LS35_9CHRO
L8M0H2_9CYAN
L8M4G4_9CYAN
L8MSG1_9CYAN
L8N1W8_9CYAN
L8N5A4_9CYAN
L8N7U4_9CYAN
L8WXC3_THACA
L9KRR7_TUPCH
L9KVD5_TUPCH
L9LD39_TUPCH
L9PG08_9BURK
L9PHR6_9BURK
L9PSB9_9BURK
M0REZ7_MUSAM
M0RV32_MUSAM
M0TCA9_MUSAM
M0TCM7_MUSAM
M0TSA3_MUSAM
M0TXD0_MUSAM
M0UJZ6_HORVD
M0UJZ7_HORVD
M0V1L7_HORVD
M0VSA1_HORVD
M0WBK1_HORVD
M0Y1I7_HORVD
M0Y1I9_HORVD
M0YJ76_HORVD
M0YQK0_HORVD
M0Z9L7_HORVD
M0ZJ25_SOLTU
M0ZPG9_SOLTU
M1ARK1_SOLTU
M1CDG9_SOLTU
M1D5W5_SOLTU
M1D5W6_SOLTU
M1D5W7_SOLTU
M1FIY0_9ALTE
M1FMB8_9ALTE
M1VKL7_CYAM1
M2M4D2_BAUCO
M2MVT0_BAUCO
M2N7X3_BAUCO
M2PMU7_CERS8
M2R4K3_CERS8
M2R618_CERS8
M2SGZ6_COCSN
M2SYS2_COCH5
M2TDC3_9PROT
M2TH86_COCH5
M2TJ04_9PROT
M2TKX9_9PROT
M2UCN6_COCH5
M2XPQ1_GALSU
M2YKU5_DOTSN
M3D159_SPHMS
M3EQJ1_9LEPT
M3GSS7_LEPBO
M3J9N2_CANMX
M3VUP0_FELCA
M3W938_FELCA
M3WJY6_FELCA
M3WQQ5_FELCA
M3WWJ9_FELCA
M3XHL4_LATCH
M3YFI6_MUSPF
M3YHD9_MUSPF
M3YM55_MUSPF
M3YWL1_MUSPF
M3Z1V1_MUSPF
M3ZG58_XIPMA
M3ZGC3_XIPMA
M3ZKR9_XIPMA
M3ZMG4_XIPMA
M3ZQA5_XIPMA
M4A067_XIPMA
M4A7M8_XIPMA
M4AIA1_XIPMA
M4AWP5_XIPMA
M4CHG2_BRARP
M4CSD8_BRARP
M4CVE1_BRARP
M4DGQ4_BRARP
M4DJ25_BRARP
M4DPE4_BRARP
M4E476_BRARP
M4EAE1_BRARP
M4NCG8_9GAMM
M4NIT8_9GAMM
M4RZH6_9SPHN
M4SKZ4_9SPHN
M4WV05_PSEDE
M4WXZ7_PSEDE
M4WZV4_PSEDE
M4XCE3_PSEDE
M5BYE8_THACB
M5DNL3_9GAMM
M5EMV1_9RHIZ
M5EN11_9RHIZ
M5F2P1_9RHIZ
M5FNJ5_DACPD
M5FSS3_DACPD
M5G1B0_DACPD
M5QHF4_9PSED
M5QLK8_9PSED
M5R2N7_9PSED
M5WH15_PRUPE
M5X112_PRUPE
M5XDY5_PRUPE
M5XLK4_PRUPE
M6S081_LEPIR
M6TMD8_LEPIR
M7B9N4_CHEMY
M7SZA0_EUTLA
M7TDX3_EUTLA
M7WLE1_RHOT1
M7X492_RHOT1
M7Y0E4_RHOT1
M7YJT5_TRIUA
M7YKC4_TRIUA
M7YLR0_TRIUA
M7ZJS5_TRIUA
M7ZKX9_TRIUA
M7ZM97_TRIUA
M7ZN76_TRIUA
M7ZWS5_TRIUA
M8A2S1_TRIUA
M8ADD4_TRIUA
M8AER3_TRIUA
M9MFB1_PSEA3
M9MJ14_PSEA3
M9R296_9RHOB
MAAI_PSEAE
N0BDZ6_9RHIZ
N1MEZ1_9SPHN
N1MMW0_9SPHN
N1MP77_9SPHN
N1MSW3_9SPHN
N1MW28_9SPHN
N1PES2_DOTSN
N1PPL7_DOTSN
N1Q287_DOTSN
N1Q7X2_PSEFD
N1RAW9_FUSC4
N1RMD9_FUSC4
N1RPK4_FUSC4
N1RS91_FUSC4
N2JLF1_9PSED
N4TE87_FUSC1
N4UGA4_FUSC1
N4UIZ5_FUSC1
N6UDQ8_DENPD
N6V2N2_9RHIZ
N6VZ19_9ALTE
N6WUN7_9ALTE
N6WXL4_9ALTE
N6XTE9_9RHOO
N6XWX4_9RHOO
N6XYG7_9RHOO
N6YBU7_9RHOO
N6YYS1_9RHOO
N8SA13_ACIGI
N8TPK0_ACIGI
N8Y9A8_9GAMM
N9UPX5_9SPHN
N9UTK5_9SPHN
N9W9H1_9SPHN
N9WA42_9SPHN
N9WB32_9SPHN
O61996_BOMMO
P74665_SYNY3
Q080H1_SHEFN
Q084D0_SHEFN
Q084Y0_SHEFN
Q0AIY4_NITEC
Q0AQN2_MARMM
Q0C2W2_HYPNA
Q0CQY8_ASPTN
Q0CXA4_ASPTN
Q0F3N3_9PROT
Q0FI11_PELBH
Q0G6E7_9RHIZ
Q0G7U3_9RHIZ
Q0K363_CUPNH
Q0K413_CUPNH
Q0K721_CUPNH
Q0K8C8_CUPNH
Q0KBF4_CUPNH
Q0KCM7_CUPNH
Q0KEQ8_CUPNH
Q0KF17_CUPNH
Q0TXF0_PHANO
Q0VLT3_ALCBS
Q0VT42_ALCBS
Q11I24_CHESB
Q11MB5_CHESB
Q122J8_POLSJ
Q124H4_POLSJ
Q125I5_POLSJ
Q129E0_POLSJ
Q12EU7_POLSJ
Q12FB2_POLSJ
Q12ME3_SHEDO
Q12R72_SHEDO
Q13S84_BURXL
Q13T58_BURXL
Q13UC9_BURXL
Q143F0_BURXL
Q145Y0_BURXL
Q161U8_ROSDO
Q1GN80_SPHAL
Q1GTD2_SPHAL
Q1GZF4_METFK
Q1H410_METFK
Q1JPF3_BOVIN
Q1LJ46_CUPMC
Q1LJV3_CUPMC
Q1LPR5_CUPMC
Q1LRR0_CUPMC
Q1LS12_CUPMC
Q1MXU2_9GAMM
Q1N7D3_SPHSS
Q1N7H4_SPHSS
Q1ND67_SPHSS
Q1QPR9_NITHX
Q1QU26_CHRSD
Q1YIC5_AURMS
Q1YMH2_AURMS
Q1YPN5_9GAMM
Q1YQR1_9GAMM
Q1YWG8_9GAMM
Q1YY09_9GAMM
Q1YYS9_9GAMM
Q1YZ37_9GAMM
Q211Q8_RHOPB
Q21FW2_SACD2
Q21R55_RHOFT
Q21VJ6_RHOFT
Q24HX4_TETTS
Q29B39_DROPS
Q29B45_DROPS
Q2BKS1_NEPCE
Q2BQE6_NEPCE
Q2CK88_OCEGH
Q2CKC5_OCEGH
Q2GFZ0_EHRCR
Q2K328_RHIEC
Q2K7J8_RHIEC
Q2KA62_RHIEC
Q2KDI2_RHIEC
Q2KZ75_BORA1
Q2L1X8_BORA1
Q2LZF3_DROPS
Q2LZF5_DROPS
Q2N763_ERYLH
Q2N8D5_ERYLH
Q2N973_ERYLH
Q2RPF7_RHORT
Q2RVQ7_RHORT
Q2RYG8_RHORT
Q2S7V8_HAHCH
Q2S892_HAHCH
Q2SFP7_HAHCH
Q2SHB4_HAHCH
Q2W079_MAGSA
Q2W984_MAGSA
Q2Y6T7_NITMU
Q31IT0_THICR
Q31Q66_SYNE7
Q3SKI2_THIDA
Q3SRX4_NITWN
Q3USC7_MOUSE
Q47GA0_DECAR
Q484V9_COLP3
Q486W6_COLP3
Q4BW03_CROWT
Q4C0U5_CROWT
Q4FTG3_PSYA2
Q4K4R5_PSEF5
Q4K7W3_PSEF5
Q4KD48_PSEF5
Q4KI33_PSEF5
Q4R514_MACFA
Q4S696_TETNG
Q4WFX1_ASPFU
Q4WQ69_ASPFU
Q5E420_VIBF1
Q5E517_VIBF1
Q5FHB6_EHRRG
Q5FR72_GLUOX
Q5JKY4_ORYSJ
Q5KC28_CRYNJ
Q5LNJ6_RUEPO
Q5LTS0_RUEPO
Q5LVY2_RUEPO
Q5NYK2_AROAE
Q5P3G4_AROAE
Q5P739_AROAE
Q5TT03_ANOGA
Q5U3P5_DANRE
Q63IM1_BURPS
Q63ML2_BURPS
Q63QY3_BURPS
Q63VA3_BURPS
Q63YC4_BURPS
Q65XA0_ORYSJ
Q67UK9_ORYSJ
Q69LE6_ORYSJ
Q69RL1_ORYSJ
Q6D6U3_PECAS
Q6DF44_XENTR
Q6LHT9_PHOPR
Q6LJH5_PHOPR
Q6LRK9_PHOPR
Q6N0U0_RHOPA
Q6N1R4_RHOPA
Q6N524_RHOPA
Q6WSC3_ORYSI
Q7NSW3_CHRVO
Q7NZF0_CHRVO
Q7P1C4_CHRVO
Q7P1L9_CHRVO
Q7PQ57_ANOGA
Q7SHL6_NEUCR
Q7U607_SYNPX
Q7V256_PROMP
Q7VE83_PROMA
Q7VT91_BORPE
Q7VV19_BORPE
Q7ZTT4_DANRE
Q82TE5_NITEU
Q82TH9_NITEU
Q86D84_ANOGA
Q86D85_ANOGA
Q887M8_PSESM
Q88E49_PSEPK
Q88LB2_PSEPK
Q89C15_BRADU
Q89DL2_BRADU
Q89JV2_BRADU
Q89M61_BRADU
Q89UK1_BRADU
Q89Y46_BRADU
Q8E8G7_SHEON
Q8F8G2_LEPIN
Q8H8U6_ORYSJ
Q8L4V6_ORYSJ
Q8PCW0_XANCP
Q8RZY8_ORYSJ
Q8S9U5_ORYSJ
Q8SSN4_DICDI
Q8SXQ9_DROME
Q8W2T8_ORYSJ
Q8XGQ6_RALSO
Q8XVV6_RALSO
Q8XW81_RALSO
Q8XXV1_RALSO
Q8XYJ0_RALSO
Q8YMN1_NOSS1
Q8YQM2_NOSS1
Q8ZNM2_SALTY
Q8ZQL2_SALTY
Q92L24_RHIME
Q92QY0_RHIME
Q92SR2_RHIME
Q983T8_RHILO
Q984N7_RHILO
Q987G8_RHILO
Q98CZ1_RHILO
Q98FK7_RHILO
Q98NN1_RHILO
Q9A522_CAUCR
Q9FQ95_SOYBN
Q9FQA4_MAIZE
Q9FQA9_MAIZE
Q9FQB2_MAIZE
Q9FQD3_SOYBN
Q9FUE4_ORYSJ
Q9FVE4_SPIOL
Q9GZ74_ONCVO
Q9HW05_PSEAE
Q9HXF4_PSEAE
Q9I651_PSEAE
Q9KM04_VIBCH
Q9LN39_ARATH
Q9VSL2_DROME
Q9VSL4_DROME
Q9VSL5_DROME
Q9VSL6_DROME
Q9ZP60_MAIZE
R0FHD2_9BRAS
R0FXQ7_9BRAS
R0GRW7_9BRAS
R0HDG4_9BRAS
R0HKQ6_9BRAS
R0HTT0_9BRAS
R0IA03_SETT2
R0IFZ3_9BRAS
R0LFF0_ANAPL
R1C0W2_EMIHU
R1DNA0_EMIHU
R1DVF6_EMIHU
R1DVN2_EMIHU
R1DYN4_EMIHU
R1EEA7_EMIHU
R1FJQ9_EMIHU
R1FYX2_EMIHU
R4GG03_CHICK
R4V6B6_9GAMM
R4YM28_OLEAN
R5PK57_9BURK
R6ITT9_9PROT
R7KS86_9BURK
R7SE98_CONPW
R7SG57_CONPW
R7SH70_CONPW
R7SHJ6_CONPW
R7SHN8_CONPW
R7SMX5_DICSQ
R7SMY0_DICSQ
R7SNL8_DICSQ
R7VSS4_COLLI
R7YHR2_CONA1
R7YVR7_CONA1
R7YZ61_CONA1
R8BTJ3_TOGMI
R9AF13_WALI9
R9AR98_9GAMM
R9NZ73_PSEHS
R9P871_PSEHS
R9PAT6_PSEHS
R9PHI2_AGAAL
R9PP83_AGAAL
R9QAK3_JATCU
S0DK17_GIBF5
S0EFM1_GIBF5
S2KCA0_MUCC1
S2KHB2_9GAMM
S3N9J1_9GAMM
S3P5R7_9GAMM
S3P5W9_9GAMM
S4XKD6_SORCE
S4XSI3_SORCE
S4XVB1_SORCE
S4XVD8_SORCE
S4Y214_SORCE
S4Y4F4_SORCE
S5RM42_9PROT
S5XY97_PARAH
S5Y9R5_PARAH
S6AC83_PSERE
S6AMR8_PSERE
S6B1S8_9PROT
S6GE99_9GAMM
S6GF11_9GAMM
S6HJT6_9GAMM
S6HMP9_9GAMM
S6IWT1_9PSED
S6KQG0_9PSED
S7MUB2_MYOBR
S7N3Z5_MYOBR
S7P9W4_MYOBR
S7S460_GLOTA
S7ZB35_PENO1
S8AAL1_DACHA
S8B447_PENO1
S8BZ64_DACHA
S8C4P9_9LAMI
S8CH31_9LAMI
S8DNU3_9LAMI
S8E1V7_FOMPI
S8EAN0_FOMPI
S8ENV8_FOMPI
S9QDT3_9RHOB
S9QJD7_9DELT
S9R4D1_9RHOB
S9RV13_9RHOB
S9WED2_CAMFR
S9WG81_CAMFR
S9WLF3_CAMFR
S9Y859_CAMFR
SEPIA_DROME
T0I9C2_9SPHN
T0IE46_9SPHN
T0ILN0_9SPHN
T0IPL2_9SPHN
T0IXX1_9SPHN
T0IZV9_9SPHN
T0JB08_9SPHN
T0KCG2_9SPHN
T0KJY9_COLGC
T0RFF9_9STRA
T1HUM1_RHOPR
T1IEE7_RHOPR
T1J4A2_STRMM
T1NBS9_TRIUA
T1NL92_TRIUA
TCHQD_ARATH
U1HKE0_ENDPU
U1JNB7_9GAMM
U1XTT6_9BURK
U1YBX6_9BURK
U1ZRL2_9PSED
U1ZYM9_9PSED
U2EPZ7_9GAMM
U2FV59_9GAMM
U2ZAA0_9CAUL
U2ZBT0_PSEAC
U2ZQW1_9SPHN
U3AX13_PSEAC
U3B227_9VIBR
U3I004_ANAPL
U3IBD3_ANAPL
U3IE65_ANAPL
U3IHC5_ANAPL
U3J221_ANAPL
U3JF93_FICAL
U3JFK3_FICAL
U3JQJ4_FICAL
U3JR48_FICAL
U3K1M5_FICAL
U3KNA2_RABIT
U4K766_9VIBR
U4KBI2_9VIBR
U4U817_DENPD
U4UB06_DENPD
U4UFX1_DENPD
U5G7B9_POPTR
U7FR72_9RHOB
U7FTK7_9RHOB
U7G7B8_9RHOB
U7G827_9RHOB
U7GNQ9_9RHOB
U7NHY6_9GAMM
U7U9G7_9BURK
U7UBA9_9BURK
U9VPQ4_9CYAN
V2G790_9BURK
V2IC91_9BURK
V2JFI9_9BURK
V2TV70_9GAMM
V2WZD7_MONRO
V2XWS1_MONRO
V2YDL5_MONRO
V3TVP9_SERS3
V4A7R5_LOTGI
V4AKX6_LOTGI
V4BQC1_LOTGI
V4JVW8_EUTSA
V4K8M6_EUTSA
V4KAW8_EUTSA
V4KQD7_EUTSA
V4M8Q0_EUTSA
V4M8Z3_EUTSA
V4NFP0_EUTSA
V4NIQ2_9CAUL
V4NKR9_9CAUL
V4P4E0_9CAUL
V4P7B9_9CAUL
V4PE35_9CAUL
V4PJM7_9CAUL
V4RSK4_9CAUL
V4RTI8_9CAUL
V4S475_9ROSI
V4SII9_9ROSI
V4SNE6_9ROSI
V4TXT4_9ROSI
V4URM7_9ROSI
V4VAX3_9ROSI
V4YL47_9PROT
V4YQP6_9PROT
V5C549_9GAMM
V5E4X5_KALBG
V5EBL9_KALBG
V5F096_KALBG
V5G1H0_BYSSN
V5G394_BYSSN
V5GI00_KALBG
V5UGA0_9BURK
V5UGX4_9BURK
V7AXY2_PHAVU
V7B9Z2_PHAVU
V7BF65_PHAVU
V7BHZ3_PHAVU
V7CB01_PHAVU
V7CVX8_PHAVU
V7CZ97_PHAVU
V7CZL8_PHAVU
V7F8P0_9RHIZ
V7FGC9_9RHIZ
V7FH14_9RHIZ
V7FNL5_9RHIZ
V7FNS2_9RHIZ
V8FZD4_9BURK
V8P0C5_OPHHA
V9E4W6_PHYPR
W0A7B8_9SPHN
W0ABQ2_9SPHN
W0ACQ4_9SPHN
W0AKX7_9SPHN
W0DVP4_9GAMM
W0H4B1_PSECI
W0H4Q8_PSECI
W0HRQ0_9GAMM
W0J2M0_9BACT
W0PAD8_9BURK
W0PD13_9BURK
W0PJ77_9BURK
W0SE00_9RHOO
W0SJC9_9RHOO
W0UZF1_9BURK
W0V8U9_9BURK
W1FW04_ECOLX
W1IP56_9GAMM
W1N937_9GAMM
W1NKB4_AMBTC
W1NWG6_AMBTC
W1PM40_AMBTC
W1RQN6_9SPHN
W1S1N0_9SPHN
W2QWX8_PHYPN
W2RRK9_9EURO
W2RSY4_9EURO
W2RVH3_9EURO
W2S271_9EURO
W2S4X5_9EURO
W2SBI8_9EURO
W2YD95_PHYPR
W3RDY6_9BRAD
W3RFJ6_9BRAD
W3RJ62_9BRAD
W3WLY3_9PEZI
W4GJP0_9STRA
W4HGN3_9RHOB
W4K0N7_9HOMO
W4XJ82_STRPU
W4YTS2_STRPU
W4ZKB2_STRPU
W4ZPS8_WHEAT
W4ZXK1_WHEAT
W5AC28_WHEAT
W5AG82_WHEAT
W5ALM3_WHEAT
W5BH97_WHEAT
W5BS31_WHEAT
W5DUN3_WHEAT
W5DWE1_WHEAT
W5DWS7_WHEAT
W5DZ00_WHEAT
W5E031_WHEAT
W5E333_WHEAT
W5E4T0_WHEAT
W5E8I6_WHEAT
W5EN66_WHEAT
W5F503_WHEAT
W5F6Y2_WHEAT
W5FGU1_WHEAT
W5FL36_WHEAT
W5G399_WHEAT
W5H767_WHEAT
W5H9S7_WHEAT
W5HCJ9_WHEAT
W5HHE5_WHEAT
W5HNC5_WHEAT
W5HSM2_WHEAT
W5HZB2_WHEAT
W5I663_WHEAT
W5IA21_WHEAT
W5JCP5_ANODA
W5JJP4_ANODA
W5JZY5_ASTMX
W5KTJ4_ASTMX
W5M1S8_LEPOC
W5M4E1_LEPOC
W5MFA9_LEPOC
W5NFR4_LEPOC
W5P103_SHEEP
W5P8X9_SHEEP
W5P9B6_SHEEP
W5PCC3_SHEEP
W5PLA9_SHEEP
W5PLB1_SHEEP
W5PSY4_SHEEP
W5Y628_KOMXY
W5Y746_KOMXY
W5YJU6_9ALTE
W6K5Z1_9PROT
W6MBG5_9GAMM
W6MD45_9GAMM
W6QHR3_PENRF
W6QLK3_PENRF
W6QQ05_PENRF
W6VVS8_9RHIZ
W6W6Y4_9RHIZ
W6WG86_9RHIZ
W6YER5_COCCA
W6YUU7_COCCA
W7LCP4_GIBM7
W7LF42_GIBM7
W7MUU1_GIBM7
W7NAT2_GIBM7
W7Q7P9_9GAMM
W7TVY9_9STRA
W7WJ26_9BURK
W7X3J7_9BURK
W7XD02_9BURK
W8KEQ8_HALHR
W8L850_HALHR
W8R0M4_PSEST
W8X340_CASDE
W8X434_CASDE
W9DZI0_RHILI
W9E0V7_RHILI
W9E551_RHILI
W9E627_RHILI
W9GZM3_9PROT
W9H346_9PROT
W9H358_9PROT
W9QMA4_9ROSA
W9QWL1_9ROSA
W9RCX8_9ROSA
W9TUB9_9PSED
W9W3K5_9EURO
W9WQU5_9EURO
W9WWG3_9EURO
W9WWU3_9EURO
W9WYB8_9EURO
W9X8D2_9EURO
W9XCS1_9EURO
W9XFT7_9EURO
W9XH93_9EURO
W9XV89_9EURO
W9XXU9_9EURO
W9Y073_9EURO
W9YJ91_9EURO
W9YP91_9EURO
W9YUL8_9EURO
X0BWY0_FUSOX
X0CAB7_FUSOX
X0CGL3_FUSOX
X0DPW1_FUSOX
X0IYD0_FUSOX
X0J7T7_FUSOX
X0JX11_FUSOX
X0KA39_FUSOX
X5JPL2_9NOST
X5MBP8_9RHIZ
X5MD00_9RHIZ
X5MDD7_9RHIZ
X5MFU5_9RHIZ
X5ML72_9RHIZ
X5MMN3_9RHIZ
X5MMW4_9RHIZ
X6CLU3_9RHIZ
X6CLX7_9RHIZ
X6CQJ5_9RHIZ
X6D457_9RHIZ
X6D495_9RHIZ
X6DFZ5_9RHIZ
X6GER0_9RHIZ
X6GEW9_9RHIZ
X6GLW0_9RHIZ
X6KZ46_9RHOB
X7E0M4_9GAMM
X7E2K6_9GAMM
X7E934_9GAMM
X7EJA6_9RHOB
X7FD31_9RHOB
X7FDM2_9RHOB
Y0KET0_9PROT
