# Supplementary material for: Widespread evolutionary crosstalk among protein domains in the context of multi-domain proteins
Source: PLoS One. 2018 Aug 31;13(8):e0203085. doi: 10.1371/journal.pone.0203085 (PMC6118372; doi:10.1371/journal.pone.0203085)
Supplement: S1 File — This archive contains a file presenting the list of UniProt identifiers of the URPs sequences included in the multi-domain MSAs for each of the 2,063 studied multi-domain architectures, and files containing the values of MI¯ and nMI¯ for individual domain pairs before and after domain sequence shuffling. (GZ) [file pone.0203085.s001.tar.gz › ./Pfam_family_vectors/PF00988_PF00117_all_alignment_sequences_UniProt_IDs]

A0A010Q1D2_9MICC
A0A010Q8R9_9PEZI
A0A010SMK2_PSEFL
A0A010YM96_9ACTN
A0A010YUP0_9BACT
A0A011A0L9_9BACL
A0A011MZI9_9PROT
A0A011N280_9PROT
A0A011NQM0_9PROT
A0A011QAB8_9LACT
A0A011QMF2_9PROT
A0A011UAC0_9RHIZ
A0A013VKD6_9SPHN
A0A014N8Z6_9GAMM
A0A014P2Y4_9BURK
A0A015LQE6_9GLOM
A0A015M7U2_9BACL
A0A017HBE8_9RHOB
A0A017HVI6_9RHOB
A0A017RUD5_9CLOT
A0A017SB75_9EURO
A0A017SYM9_9DELT
A0A021VTJ3_9CELL
A0A021X3T0_9RHIZ
A0A022KS37_9MICO
A0A022LTF7_9MICO
A0A022M9D1_9ACTN
A0A022RTW0_ERYGU
A0A023BRQ5_9FLAO
A0A023D542_ACIMT
A0A023DBG6_9BACI
A0A023DJ03_9BACI
A0A023NR61_9GAMM
A0A023X352_9ACTN
A0A024FCT9_9FLAO
A0A024HN49_PSEKB
A0A024JY46_9MYCO
A0A024P3S3_9BACI
A0A024QCC1_9BACI
A0A024QE47_9BACI
A0A031FZR9_9MICO
A0A031LS04_9GAMM
A0A033V8J4_STAAU
A0A037Z8J1_CLOTT
A0A037ZDF3_CLOTT
A0A037ZDL5_9RHOB
A0A058ZQ66_9RHOB
A0A059AKI9_EUCGR
A0A059IJS3_9RHOB
A0A059IYD3_9EURO
A0A059KSF8_9BURK
A0A059LRL7_9CHLO
A0A059MRE4_9NOCA
A0A059NVF2_9BACI
A0A059VSQ9_STRA9
A0A060B6G6_9GAMM
A0A060HHP4_9ARCH
A0A060JFN2_9MICO
A0A060LXG9_9BACI
A0A060M4X1_9BACI
A0A060NHI7_9BURK
A0A060QAR8_9PROT
A0A060QC73_9PROT
A0A060REE5_9BACT
A0A060S4H7_PYCCI
A0A060UJT6_9PROT
A0A061DIQ1_THECC
A0A061DK56_THECC
A0A061HA45_9BASI
A0A061HEE1_BLUGR
A0A061LTM7_9MICO
A0A061NTR8_9BACL
A0A061NXI4_9BACL
A0A061P1M9_9BACL
A0A061P6F5_9BACL
A0A061QDU3_9PROT
A0A061SXY6_9RHOB
A0A062U0R4_9RHOB
A0A062VGW3_9MICO
A0A062X9C9_9LACO
A0A062XZJ5_9BACT
A0A063B584_9BURK
A0A063BVD4_9HYPO
A0A063XZ25_9GAMM
A0A066RSW9_9GAMM
A0A066UKL6_9GAMM
A0A066W7W8_9HOMO
A0A066WGY2_9BASI
A0A066WWQ5_9FLAO
A0A066XF18_COLSU
A0A066Z077_9ACTN
A0A066ZPC1_HYDMR
A0A067CZ13_CITSI
A0A067JKI5_JATCU
A0A067L423_JATCU
A0A067N0I0_9HOMO
A0A067NIH2_PLEOS
A0A067PV91_9HOMO
A0A067SXX7_9AGAR
A0A068DQA8_9BACT
A0A068NWQ9_9BACT
A0A068QP81_9GAMM
A0A068R8L2_9GAMM
A0A068RQL0_9FUNG
A0A068RRF2_9FUNG
A0A068YXJ6_9BURK
A0A069CWR9_9LACT
A0A069CZ36_9BACE
A0A069DBI1_9BACL
A0A069JWY7_9ACTN
A0A069PTE5_9BURK
A0A069RD40_CLOLI
A0A069RJ43_CLOLI
A0A071L9W1_9PROT
A0A071LY45_9ENTR
A0A072NBZ8_9DEIO
A0A072PK88_9EURO
A0A072SWQ8_9ACTN
A0A072V1L4_MEDTR
A0A073AYF5_9PSEU
A0A073CWG3_PLAAG
A0A073IIB2_9RHOB
A0A073IS57_9BACT
A0A073JDH4_9RHOB
A0A073K357_9BACI
A0A074KED7_9RHOB
A0A074L1H1_9BACT
A0A074LHD8_9BACL
A0A074LNF0_9BACL
A0A074MHI8_ERYLO
A0A074NM69_9SPHN
A0A074Q1S2_9MICO
A0A074RX13_9HOMO
A0A074TAB8_9RHOB
A0A074W463_9PEZI
A0A074WHC2_9PEZI
A0A074YQP3_AURPU
A0A074ZE06_9PEZI
A0A075JGD2_9MICO
A0A075JPL3_9BACI
A0A075KAM6_9FIRM
A0A075LGQ3_9BACI
A0A075LK18_9BACI
A0A075R8Q7_BRELA
A0A075RB43_BRELA
A0A075TUD7_9LACT
A0A075TZU5_9LACT
A0A075U1V3_9CORY
A0A076JVB1_9RHOB
A0A076MZ83_AMYME
A0A076NPI1_9CORY
A0A077DGJ6_9BURK
A0A077EE55_9FLAO
A0A077F7K8_9PSED
A0A077FS26_9RICK
A0A077HL76_9CORY
A0A077J973_9BACI
A0A077JA69_9BACI
A0A077JJB6_9CYAN
A0A077LHV4_9PSED
A0A077LZB9_9MICO
A0A077MD85_9MICO
A0A078E286_BRANA
A0A078EM05_BRANA
A0A078GVA3_BRANA
A0A078I2R1_BRANA
A0A078KHK4_9GAMM
A0A078KNR1_9FIRM
A0A078KXG9_9GAMM
A0A078L1U0_9GAMM
A0A078LUF1_9PSED
A0A080JXW1_9NEIS
A0A080JZU7_9NEIS
A0A080KEV6_9GAMM
A0A080KJQ1_9GAMM
A0A080M416_9PROT
A0A080N2U9_9BIFI
A0A081BF74_9RHIZ
A0A081BIJ5_9LACO
A0A081BJ67_9LACO
A0A081CM82_PSEA2
A0A081CR65_9RHIZ
A0A081EA42_STRFR
A0A081G2C0_9GAMM
A0A081K886_9GAMM
A0A081MRX2_9RHIZ
A0A081N394_9GAMM
A0A081NER2_9GAMM
A0A081P985_9BACL
A0A081PH18_9SPHI
A0A081SI62_9CHLB
A0A083ZX05_9GAMM
A0A084CMV8_9GAMM
A0A084G1J8_9PEZI
A0A084H1I1_9BACI
A0A084H3L6_9BACI
A0A084IJS7_9GAMM
A0A084JBH4_9CLOT
A0A084QA29_9HYPO
A0A084TIF8_9FLAO
A0A084U9D1_9RHIZ
A0A085BCP3_9FLAO
A0A085BVZ9_9RHOB
A0A085EJD5_9FLAO
A0A085F0C7_9BURK
A0A085F1P7_9RHIZ
A0A085FR27_9BRAD
A0A085HGS4_9GAMM
A0A085HZ74_9ENTR
A0A085JJG2_9GAMM
A0A085L2Y6_9FLAO
A0A085U0V4_9RHOB
A0A085VRL4_PSESX
A0A085WRR1_9DELT
A0A086D0B3_9GAMM
A0A086MJY4_9RHIZ
A0A086PCW4_SPHHM
A0A086TH04_ACRC1
A0A086Y7M9_9RHOB
A0A086Y933_9RHOB
A0A086YPK8_9FIRM
A0A086Z189_9BIFI
A0A086ZFW5_9BIFI
A0A087A1Q7_9BIFI
A0A087ACF9_9BIFI
A0A087APY6_9BIFI
A0A087AX22_9BIFI
A0A087BCM8_9BIFI
A0A087BN46_9BIFI
A0A087CAE2_9BIFI
A0A087CGR0_9BIFI
A0A087CVD7_9BIFI
A0A087D748_9BIFI
A0A087DTG6_9BIFI
A0A087EB19_9BIFI
A0A087EFM2_9BIFI
A0A087H1S2_ARAAL
A0A087M4R6_9RHIZ
A0A087MMA8_9GAMM
A0A087N559_9BACI
A0A087N8X0_9SPHN
A0A088EVX8_9SPHI
A0A088QFY5_9CORY
A0A089UH79_9ENTR
A0A089WI02_9PSED
A0A089X5R1_STRGA
A0A089Y0Z4_9LACO
A0A089Y5B4_9LACO
A0A089YPB2_9PSED
A0A090ASG2_9ENTR
A0A090BUF3_9GAMM
A0A090DWB2_9CHLA
A0A090EJZ8_9RHIZ
A0A090IA43_9GAMM
A0A090IRK3_9BACI
A0A090ITC9_9BACI
A0A090P5K2_9VIBR
A0A090QPA6_9FLAO
A0A090S8P1_9VIBR
A0A090TCH4_9VIBR
A0A090V0C3_ESCVU
A0A090W418_9FLAO
A0A090WX28_9FLAO
A0A090ZGE1_PAEMA
A0A091ANW7_9HELI
A0A091B0Y8_9GAMM
A0A091BIC4_9GAMM
A0A091CCX1_9ENTE
A0A091FFG0_9DELT
A0A094INJ0_9GAMM
A0A094JAN5_9GAMM
A0A094L9L1_9GAMM
A0A094P3Z3_9ACTN
A0A094P7N2_9ACTN
A0A094P955_9ACTN
A0A094P9Y0_9ACTN
A0A094PJ35_9ACTN
A0A094PN62_9ACTN
A0A094PS33_9ACTN
A0A094Q911_9ACTN
A0A094RW93_9ACTN
A0A094WLQ8_BACAO
A0A094XF41_BACAO
A0A095C4J8_CRYGR
A0A095C513_9SPHN
A0A095EXL2_9RHOB
A0A095U0J7_9FLAO
A0A095VHZ7_9RHIZ
A0A095VNL1_9GAMM
A0A095XP33_9FIRM
A0A095YEK9_9MICC
A0A095ZA47_9BURK
A0A095ZKI4_9BACT
A0A095ZLS2_9FIRM
A0A096A1Z4_9BACT
A0A096AKA3_9FIRM
A0A096P941_OSTTA
A0A096SGA6_MAIZE
A0A097AVN8_9VIBR
A0A097EER7_9SPHN
A0A097IGB5_9CORY
A0A097R644_HAFAL
A0A098BYW9_9PORP
A0A098EH56_9BACL
A0A098EJF4_9BACL
A0A098G6I9_9GAMM
A0A098GBM5_TATMI
A0A098GIT5_TATMI
A0A098LCU0_9BACT
A0A098R2J1_9SPIO
A0A098RGV5_9GAMM
A0A098S6A5_9BACT
A0A098SVC8_9PSED
A0A098T8B2_9RHIZ
A0A098TNQ6_9CYAN
A0A098U9U9_9BURK
A0A098Y9W3_9ACTN
A0A099B573_9HELI
A0A099BZC8_9BACT
A0A099CX23_9GAMM
A0A099D530_9ACTN
A0A099F6P9_9RHOB
A0A099GLE0_9RHOB
A0A099JP17_9MICO
A0A099L104_9GAMM
A0A099NTH7_PICKU
A0A099NW10_PICKU
A0A099P8Y6_9GAMM
A0A099RNA0_9CLOT
A0A099RR67_9CLOT
A0A099TB75_9RHOB
A0A099TI07_9HELI
A0A099TP39_9HELI
A0A099U9J6_9HELI
A0A099V8P1_9HELI
A0A099WGU8_9LIST
A0A099XXZ7_9FLAO
A0A0A0BC29_9CELL
A0A0A0BMX4_9CELL
A0A0A0C251_9CELL
A0A0A0C896_9CELL
A0A0A0D4V8_9PROT
A0A0A0DJA5_9STRE
A0A0A0DM50_9BURK
A0A0A0EC74_9RHOB
A0A0A0EPW3_9GAMM
A0A0A0ESU1_9GAMM
A0A0A0F0R5_9GAMM
A0A0A0J2I0_9MICO
A0A0A0JQ34_9MICO
A0A0A0KV57_CUCSA
A0A0A0M593_9GAMM
A0A0A1B2G0_9GAMM
A0A0A1CTF4_9MICC
A0A0A1DQN3_NOCSI
A0A0A1F9U5_9BURK
A0A0A1FU20_9MYCO
A0A0A1GTS2_9LACO
A0A0A1GUC6_9LACO
A0A0A1GX53_9LACO
A0A0A1H2N9_9BURK
A0A0A1I4R7_9PSED
A0A0A1N073_9BACI
A0A0A1PEH0_9FUNG
A0A0A1PF84_9FUNG
A0A0A1T4X2_9HYPO
A0A0A1UUW9_9HYPO
A0A0A1VNF9_9BURK
A0A0A1YRG4_9PSED
A0A0A2DPD1_9PORP
A0A0A2DW23_9PORP
A0A0A2ECN7_9PORP
A0A0A2EVG3_PORCN
A0A0A2EYW7_9PORP
A0A0A2F185_9PORP
A0A0A2FF89_9PORP
A0A0A2G993_9PORP
A0A0A2HV52_9DELT
A0A0A2KPH3_PENIT
A0A0A2KRU8_PENEN
A0A0A2M7K5_9FLAO
A0A0A2MPC8_9FLAO
A0A0A2T7C2_9BACI
A0A0A2T7N0_9GAMM
A0A0A2TH75_9BACI
A0A0A2U4V9_9FIRM
A0A0A2U5B0_9BACL
A0A0A2UWZ9_9BACI
A0A0A2VKD6_BEABA
A0A0A2WJ78_9GAMM
A0A0A3BAG0_9PAST
A0A0A3HNA0_9BACI
A0A0A3IAC1_9BACI
A0A0A3J5D6_9BACI
A0A0A3JKS0_9BACI
A0A0A3W4Z1_9GAMM
A0A0A5G3J0_9BACI
A0A0A5GBQ4_9BACI
A0A0A5GJS7_9BACI
A0A0A5GMC1_9BACI
A0A0A5IBM0_9BACI
A0A0A5JL35_9VIBR
A0A0A6NVB8_9LACO
A0A0A6NZ47_9LACO
A0A0A6QHY4_9BURK
A0A0A6UHI4_ACTUT
A0A0A6VAN4_9BACI
A0A0A6VFF6_9BACI
A0A0A6XXI8_9FLAO
A0A0A7EMY1_9GAMM
A0A0A7FX49_9CLOT
A0A0A7I1M2_9BIFI
A0A0A7I7S9_9BIFI
A0A0A7KDV3_9DEIO
A0A0A7LD01_9EURY
A0A0A7LLI0_9BACT
A0A0A7LP59_9BACT
A0A0A7RXT5_9GAMM
A0A0A8HQT8_STAHY
A0A0A8JJC4_BACSX
A0A0A8K2V3_9RHIZ
A0A0A8LDP3_9SACH
A0A0A8UQH0_LEGHA
A0A0A8WD11_CLOSO
A0A0A8WVQ2_9DELT
A0A0A8X5A1_9BACI
A0A0A8X6Z5_9BACI
A0A0B0D3V4_9BACI
A0A0B0D7R2_9BACI
A0A0B0EDJ4_9BACT
A0A0B0H4U4_SOVGS
A0A0B0HPF6_9BACI
A0A0B0I6I8_9BACI
A0A0B0IA59_9BACL
A0A0B0IC47_9BACI
A0A0B0PDS6_GOSAR
A0A0B0PIE7_GOSAR
A0A0B1P3H7_UNCNE
A0A0B1Q933_9RHIZ
A0A0B1SYT2_OESDE
A0A0B1YNU6_9BURK
A0A0B1ZL29_9SPHN
A0A0B1ZSC1_9ACTN
A0A0B2A7B1_9MICO
A0A0B2AID9_9ACTN
A0A0B2AQM6_9MICC
A0A0B2B6R9_9ACTN
A0A0B2BHM6_9ACTN
A0A0B2C1D6_9SPHN
A0A0B2JYW9_9FIRM
A0A0B2PJJ3_GLYSO
A0A0B2RCL7_GLYSO
A0A0B2RP85_GLYSO
A0A0B2WPP0_9HYPO
A0A0B3BVC2_9PSED
A0A0B3RUI7_9RHOB
A0A0B3VVR1_9FIRM
A0A0B4BYJ9_9RHOB
A0A0B4H0G4_9HYPO
A0A0B4RCJ7_9BACL
A0A0B4RG06_9BACL
A0A0B4X5Y7_9RHIZ
A0A0B4XTV5_9GAMM
A0A0B4XYR7_9PROT
A0A0B5AKX4_9BACL
A0A0B5AQY6_9BACL
A0A0B5D912_9ACTN
A0A0B5DY11_9RHOB
A0A0B5F5L8_STRA4
A0A0B5FH31_9DELT
A0A0B5HVY8_9ARCH
A0A0B5S1S6_9FLAO
A0A0B6TG54_9CORY
A0A0B6WS93_9BACT
A0A0B7HMV4_9FLAO
A0A0B7I5X5_9FLAO
A0A0B7IVI9_9PROT
A0A0B7N2G9_9FUNG
A0A0B8N234_9NOCA
A0A0B8NJ74_9VIBR
A0A0B8TBU0_9SPHI
A0A0B8WG65_9DELT
A0A0B8XTT0_9SPHI
A0A0B9A3W6_BRELN
A0A0C1CIP1_9FLAO
A0A0C1CVH7_9FLAO
A0A0C1FME5_9SPHI
A0A0C1G764_9FLAO
A0A0C1GRJ6_9RHOB
A0A0C1ISF9_9BACT
A0A0C1KUV3_9BACT
A0A0C1M6D2_9LACO
A0A0C1P1C1_9PSEU
A0A0C1RAF0_9CYAN
A0A0C1RC53_9ACTN
A0A0C1UEA3_9ACTN
A0A0C1ULX0_9ACTN
A0A0C1VAW3_9CYAN
A0A0C1VJ84_9CYAN
A0A0C1VTH0_9ACTN
A0A0C1XUU8_9CYAN
A0A0C1XYB0_9CYAN
A0A0C1Z669_9BURK
A0A0C2ASL9_9ACTN
A0A0C2B0I6_9ACTN
A0A0C2BQ55_9BURK
A0A0C2CX65_9DELT
A0A0C2EFN5_9DELT
A0A0C2JII0_9ACTN
A0A0C2Q5L6_9CYAN
A0A0C2QLU3_9CYAN
A0A0C2UF20_9BACL
A0A0C2UP16_9PROT
A0A0C2UR82_9PROT
A0A0C2USI3_9PROT
A0A0C2V788_9BACL
A0A0C2VAY8_9BACL
A0A0C2VFI0_9BACL
A0A0C2VL09_9BACL
A0A0C2W8B4_9BACL
A0A0C2X3R6_AMAMU
A0A0C2XUZ7_BACBA
A0A0C2XWY9_9HOMO
A0A0C2Z9H9_9PROT
A0A0C2ZXP5_9HELI
A0A0C3AG55_9LACO
A0A0C3BZY0_9HOMO
A0A0C3C9I8_HEBCY
A0A0C3DDJ9_9VIBR
A0A0C3EMG4_9HOMO
A0A0C3HZU9_9PEZI
A0A0C3JL68_PISTI
A0A0C3Q6C9_9HOMO
A0A0C3REU8_9PROT
A0A0C3RGD3_9PORP
A0A0C3RR21_PHLGI
A0A0C4DPH3_MAGP6
A0A0C4ERN7_PUCT1
A0A0C4YDE8_9BURK
A0A0C5FTW4_9ACTN
A0A0C5J093_9RHOO
A0A0C5L2Y9_9SPHN
A0A0C5VDS2_9GAMM
A0A0C5WIB6_9FLAO
A0A0C5WRQ4_9GAMM
A0A0C7DUS3_9GAMM
A0A0C7MX43_9SACH
A0A0C7NN03_9THEO
A0A0C9LMF3_9FUNG
A0A0C9MU83_9FUNG
A0A0C9MZ47_SPHPI
A0A0C9PQM6_9BACT
A0A0C9UBR9_9HOMO
A0A0C9XA41_9AGAR
A0A0D0A4W3_9HOMO
A0A0D0BPT1_9HOMO
A0A0D0EB48_9HOMO
A0A0D0GRZ1_9SPHI
A0A0D0H7C9_9MICO
A0A0D0JUM6_9NOCA
A0A0D0P5L9_KITGR
A0A0D0Q3Z5_9RHOB
A0A0D0RHN0_9FIRM
A0A0D0RXX4_9GAMM
A0A0D0WR59_9ACTN
A0A0D1A7D1_9LACO
A0A0D1A870_9LACO
A0A0D1CPN4_9SPHN
A0A0D1E223_USTMA
A0A0D1EM15_9RHOB
A0A0D1LDQ2_9MYCO
A0A0D1LGW4_PSEPU
A0A0D1LI64_9LACT
A0A0D1LVM3_9LACT
A0A0D1LXU7_BRAEL
A0A0D1M287_9LACT
A0A0D1XDK8_ANEMI
A0A0D1XMY1_ANEMI
A0A0D1YPX8_9EURO
A0A0D1ZXT1_9EURO
A0A0D2A741_9PEZI
A0A0D2BQ86_9EURO
A0A0D2C8W6_9EURO
A0A0D2CZY4_9EURO
A0A0D2DEP7_9EURO
A0A0D2DGN9_9EURO
A0A0D2EAM7_9EURO
A0A0D2G538_9EURO
A0A0D2JBQ2_9DELT
A0A0D2KJH8_9EURO
A0A0D2LLW6_9AGAR
A0A0D2NXG3_GOSRA
A0A0D2QGR6_GOSRA
A0A0D2QPE1_GOSRA
A0A0D2RI85_GOSRA
A0A0D2SF25_GOSRA
A0A0D2W146_9PROT
A0A0D2XQK3_FUSO4
A0A0D3APC0_BRAOL
A0A0D3CZA9_BRAOL
A0A0D3F9I2_9ORYZ
A0A0D3LE25_9BACT
A0A0D3V641_9BACL
A0A0D4C2H3_9MICC
A0A0D4CKR4_9LACO
A0A0D4CKX3_9LACO
A0A0D4DJ31_9ACTN
A0A0D4DX19_9ACTN
A0A0D5A7N3_9NOCA
A0A0D5LQI5_9RHIZ
A0A0D5M9K9_9GAMM
A0A0D5NM99_9BACL
A0A0D5V5M0_9BURK
A0A0D5YQ64_9FLAO
A0A0D6A2M0_9LACO
A0A0D6A3H1_9LACO
A0A0D6AEC6_9CHRO
A0A0D6B4U7_RHOSU
A0A0D6DXJ7_9LACT
A0A0D6EXD4_9PROT
A0A0D6JI04_9RHIZ
A0A0D6KM88_9CYAN
A0A0D6MJ38_9PROT
A0A0D6MUR8_ACEAC
A0A0D6NKN7_9PROT
A0A0D6NMX9_9PROT
A0A0D6NYE6_9PROT
A0A0D6PAQ9_9PROT
A0A0D6RZ16_9PSED
A0A0D6TB63_9RHOB
A0A0D6TM89_9FLAO
A0A0D6XT03_9STAP
A0A0D6YGI7_MASLA
A0A0D6Z6X4_9BACI
A0A0D6ZD32_9BACI
A0A0D7AFB5_9AGAR
A0A0D7BA92_9HOMO
A0A0D7KBN6_9BURK
A0A0D7QS24_9MICO
A0A0D7VYL8_9FLAO
A0A0D8D1F9_9GAMM
A0A0D8FTA4_9ACTN
A0A0D8HFU0_9ACTN
A0A0D8IB82_9CLOT
A0A0D8IDX9_9CLOT
A0A0D8P6L1_9GAMM
A0A0D8X8P6_DICVI
A0A0D8ZPQ5_9CYAN
A0A0D9VK16_9ORYZ
A0A0D9YX59_9ORYZ
A0A0E0K477_ORYPU
A0A0E0NJW2_ORYRU
A0A0E3NYL7_9EURY
A0A0E3UJA1_9BACT
A0A0E3UW86_9BACT
A0A0E3Y748_9ENTR
A0A0E3Y7P1_9ENTR
A0A0E4GCB5_9FIRM
A0A0E4GDQ3_9FIRM
A0A0E4HCU0_9BACL
A0A0E7URX0_BORPT
A0A0E8TZR2_MYCTX
A0A0E9LUV5_9BACT
A0A0E9M6D3_9PROT
A0A0E9MLH9_9SPHN
A0A0E9N2G2_9BACT
A0A0F0CHH8_9CLOT
A0A0F0CRU2_9BACT
A0A0F0GS57_NOCAE
A0A0F0H4W6_9ACTN
A0A0F0HNA9_9PSEU
A0A0F0I965_ASPPU
A0A0F0K9G9_9MICO
A0A0F0KDD8_9MICO
A0A0F0L5F3_9MICO
A0A0F0LTY8_9MICO
A0A0F0XHD3_9ENTR
A0A0F2CBU2_9MICO
A0A0F2G9M8_9ACTN
A0A0F2IVP3_9BACT
A0A0F2J3S3_9BACT
A0A0F2JDH6_9FIRM
A0A0F2JG19_9FIRM
A0A0F2N535_9FIRM
A0A0F2NDC5_9DELT
A0A0F2NS50_9FLAO
A0A0F2P6T1_9GAMM
A0A0F2PIT0_9FIRM
A0A0F2PTS1_9FIRM
A0A0F2Q6H4_9CLOT
A0A0F2Q8C9_9CLOT
A0A0F2QEC8_9RHOB
A0A0F2R1F3_9DELT
A0A0F2RG31_9RHOB
A0A0F2RIG3_9PROT
A0A0F2RQC5_9RHOB
A0A0F2SD37_9FIRM
A0A0F2SIE4_9FIRM
A0A0F2TK81_9ACTN
A0A0F3FWN0_9LACO
A0A0F3FXA3_9LACO
A0A0F3IM72_9GAMM
A0A0F3KP82_9NEIS
A0A0F3KRI9_9GAMM
A0A0F3LI58_9CAUL
A0A0F3NLM6_9RICK
A0A0F3RTV9_9LACO
A0A0F4H007_9PEZI
A0A0F4JGF6_9ACTN
A0A0F4JYG7_9ACTN
A0A0F4KPC3_9LACO
A0A0F4KSJ4_9LACO
A0A0F4LU11_9LACO
A0A0F4M0H1_9LACO
A0A0F4P8T1_PSEO7
A0A0F4PKT3_9GAMM
A0A0F4R0C1_9GAMM
A0A0F4R665_9GAMM
A0A0F4RAJ4_9GAMM
A0A0F4RKK4_9RHOB
A0A0F4XAV9_HANUV
A0A0F4YKJ5_TALEM
A0A0F4ZHC6_9PEZI
A0A0F5APB2_9GAMM
A0A0F5EYG4_AVIPA
A0A0F5FQF1_9RHIZ
A0A0F5FXU4_9RHIZ
A0A0F5I9K2_9BACI
A0A0F5K1T4_9BURK
A0A0F5LCV2_9RHIZ
A0A0F5LWC4_9RHIZ
A0A0F5PC17_9SPHN
A0A0F5PRL2_9RHIZ
A0A0F5Q8M6_9RHIZ
A0A0F5R208_9BACL
A0A0F5VHL6_9GAMM
A0A0F5VXN9_9ACTN
A0A0F5ZXC9_9GAMM
A0A0F6AE37_9GAMM
A0A0F6TAQ9_9CORY
A0A0F6TD42_9CORY
A0A0F6TNV7_9GAMM
A0A0F6W363_9DELT
A0A0F7FPC0_9ACTN
A0A0F7GFZ0_9CHLR
A0A0F7HIL4_SERFO
A0A0F7HJ98_9STAP
A0A0F7IE36_9EURY
A0A0F7JLY1_9DEIO
A0A0F7JZG8_9GAMM
A0A0F7KCY0_9PROT
A0A0F7KQV4_9SPHN
A0A0F7M9A9_9GAMM
A0A0F7N1S2_9ACTN
A0A0F7PFB1_9RHIZ
A0A0F7TV76_9EURO
A0A0F8B2B4_CERFI
A0A0F8V0S7_9EURO
A0A0F8VHZ9_9ARCH
A0A0F9YPY4_9BACT
A0A0F9Z8C5_9BACT
A0A0G0AN49_TRIHA
A0A0G0BGF1_9BACT
A0A0G0BI82_9BACT
A0A0G0CA98_9BACT
A0A0G0DB03_9BACT
A0A0G0DHG9_9BACT
A0A0G0GGR7_9BACT
A0A0G0GNW8_9BACT
A0A0G0H8K9_9BACT
A0A0G0JWP6_9BACT
A0A0G0NH66_9BACT
A0A0G0PBJ2_9BACT
A0A0G0Q1P1_9BACT
A0A0G0QQ49_9BACT
A0A0G0R4Z7_9BACT
A0A0G0TMQ6_9BACT
A0A0G0UHW4_9BACT
A0A0G0VTB7_9BACT
A0A0G0VXP8_9BACT
A0A0G0XYP8_9BACT
A0A0G0YU06_9BACT
A0A0G0Z5L6_9BACT
A0A0G1A3L9_9BACT
A0A0G1AEP9_9BACT
A0A0G1CLI6_9BACT
A0A0G1DAW7_9BACT
A0A0G1DKW4_9BACT
A0A0G1DY94_9BACT
A0A0G1EKE0_9BACT
A0A0G1EP13_9BACT
A0A0G1F923_9BACT
A0A0G1FGL8_9BACT
A0A0G1HKA5_9BACT
A0A0G1JJU8_9BACT
A0A0G1JQ68_9BACT
A0A0G1NJ10_9BACT
A0A0G1T2G2_9BACT
A0A0G1U045_9BACT
A0A0G1UEA9_9BACT
A0A0G1WAQ8_9BACT
A0A0G1WF47_9BACT
A0A0G1WXT7_9BACT
A0A0G1YKP8_9BACT
A0A0G2B068_9BACT
A0A0G2E125_9PEZI
A0A0G2EJY4_9EURO
A0A0G2FBF5_9PEZI
A0A0G2HKQ4_9SYNE
A0A0G2IDT5_9EURO
A0A0G2ZP14_9DELT
A0A0G3ARF0_9ACTN
A0A0G3BQS9_9BURK
A0A0G3CQB1_9GAMM
A0A0G3EIZ4_9BACT
A0A0G3ERR8_9BURK
A0A0G3GWN5_9CORY
A0A0G3GZQ6_9CORY
A0A0G3H656_9CORY
A0A0G3HCV5_9CORY
A0A0G3I2X6_LIBAF
A0A0G3IMW7_9MYCO
A0A0G3M3W3_9FLAO
A0A0G3QD49_KLUIN
A0A0G3V1M2_9ACTN
A0A0G3WIP2_9BACT
A0A0G3X5V0_9SPHN
A0A0G3XGN8_9SPHN
A0A0G4KGI5_9PEZI
A0A0G4PH99_PENCA
A0A0G8AX55_9SYNE
A0A0G9FH24_LACPN
A0A0G9HGI9_9GAMM
A0A0G9MQI9_9SPHN
A0A0G9MXT4_9SPHN
A0A0H0XU77_9SPHN
A0A0H0ZN50_9MICC
A0A0H1AEV0_9RHIZ
A0A0H1AUU2_9GAMM
A0A0H1BDY7_9EURO
A0A0H1RFG8_9RHIZ
A0A0H2KIP4_9MICO
A0A0H2LQ44_PRORE
A0A0H2LR81_VARPD
A0A0H2S7T1_9HOMO
A0A0H3JAP6_CLOPA
A0A0H4KJW2_9BACI
A0A0H4KSN8_9BACI
A0A0H4L9Q1_9RHOB
A0A0H4LB62_9LACO
A0A0H4LBR5_9LACO
A0A0H4NZ11_9BACI
A0A0H4QDZ7_9LACO
A0A0H4QKN6_9LACO
A0A0H4VDD0_9SPHN
A0A0H4VET0_9COXI
A0A0H4VL15_9BACT
A0A0H4W2B5_9BORD
A0A0H5C6V8_CYBJA
A0A0H5CL51_9PSEU
A0A0I9UBV5_9MYCO
A0A0J0A7P2_9MICO
A0A0J0UTM3_9ACTN
A0A0J0XGI0_9TREE
A0A0J0Y6N6_9SPHI
A0A0J0YSA2_9NEIS
A0A0J1D609_9BURK
A0A0J1DGT3_9BURK
A0A0J1F9U9_9FIRM
A0A0J1FAZ0_9FIRM
A0A0J1G6R1_9FIRM
A0A0J1H7C2_9GAMM
A0A0J1IJP6_BACCI
A0A0J1IQI5_BACCI
A0A0J1JG86_9GAMM
A0A0J5GGR7_9NEIS
A0A0J5LSX1_PLUGE
A0A0J5P568_9PAST
A0A0J5PBU7_9LACT
A0A0J5PCR8_9LACT
A0A0J5QQE2_9BACI
A0A0J5R168_9BACI
A0A0J5TAD8_9RHOB
A0A0J6CQ84_9BACI
A0A0J6CTJ1_9BACI
A0A0J6DDL5_9CELL
A0A0J6NK84_9NEIS
A0A0J6R8L4_9RHIZ
A0A0J6Y7V2_COCIT
A0A0J6ZLC8_9FIRM
A0A0J7HM91_9BACT
A0A0J7IX54_9FLAO
A0A0J7JSA9_9BURK
A0A0J7Y465_9SPHN
A0A0J7ZHK1_STRVR
A0A0J8C3B2_BETVU
A0A0J8CLT6_BETVU
A0A0J8GRU8_9GAMM
A0A0J8QVZ6_COCIT
A0A0J8RHV3_COCIT
A0A0J8Y0M0_9GAMM
A0A0J8YW12_9BACT
A0A0J9E4M9_9RHOB
A0A0K0G7K7_9FIRM
A0A0K0GAP3_9FIRM
A0A0K0TXN2_9RHIZ
A0A0K0XW32_9GAMM
A0A0K0Y778_9RHOB
A0A0K1FAL5_9MICO
A0A0K1J8M0_9RHOO
A0A0K1JJG4_9MICO
A0A0K1JWB4_9BURK
A0A0K1JX00_9BURK
A0A0K1NBC2_9BURK
A0A0K1PBZ5_9DELT
A0A0K1PDH8_9DELT
A0A0K1Q8V3_9DELT
A0A0K1W232_9MOLU
A0A0K1XFW8_9GAMM
A0A0K2BM21_9GAMM
A0A0K2DHX1_9RHIZ
A0A0K2DZC0_PISSA
A0A0K2GGG2_9BACT
A0A0K2LXZ4_9NOST
A0A0K2RTR1_9MICC
A0A0K2SJY9_9FIRM
A0A0K2YN10_9NOCA
A0A0K6FL72_9HOMO
A0A0K8JH79_9FIRM
A0A0K8L1S7_9EURO
A0A0K8NWA6_IDESA
A0A0K9GFJ6_9BACI
A0A0K9GQZ5_9BACI
A0A0K9GRY2_9BACI
A0A0K9JVW3_9BURK
A0A0K9NWJ3_ZOSMR
A0A0K9P4P6_ZOSMR
A0A0K9QD87_SPIOL
A0A0K9XB38_9ACTN
A0A0K9XUZ5_9FLAO
A0A0L0H0G0_9ENTR
A0A0L0HQT0_SPIPN
A0A0L0JM48_9ACTN
A0A0L0M0E2_9BURK
A0A0L0M6V8_9BURK
A0A0L0MDF7_9BURK
A0A0L0N1G1_9HYPO
A0A0L0P5X1_9ASCO
A0A0L0QPF8_VIRPA
A0A0L0QUM4_VIRPA
A0A0L0SQ95_ALLMA
A0A0L0TKZ8_9BURK
A0A0L0W9J7_CLOPU
A0A0L1HP36_9PLEO
A0A0L1IT34_ASPNO
A0A0L1KZN6_9BURK
A0A0L6CUK6_9RHOB
A0A0L6TCQ7_9BURK
A0A0L6U3N0_9FIRM
A0A0L6UNS1_9BASI
A0A0L6WBG4_9AGAR
A0A0L7T572_9GAMM
A0A0L8QSQ1_9ACTN
A0A0L9TKD4_PHAAN
A0A0L9UEH7_PHAAN
A0A0M0BEN6_9ARCH
A0A0M0BF94_9ARCH
A0A0M0BH54_9ARCH
A0A0M0BNW8_9ARCH
A0A0M0BSC7_9ARCH
A0A0M0BZD3_9ARCH
A0A0M0G6Z5_9BACI
A0A0M0GQQ4_9BACI
A0A0M0IKZ2_9VIBR
A0A0M0KQ17_9BACI
A0A0M0LHT3_9BACI
A0A0M0X6B9_9BACI
A0A0M0X7Q9_9BACI
A0A0M1J7X5_9GAMM
A0A0M1NNG2_9BACI
A0A0M1NPJ8_9BACI
A0A0M2CYI5_9MICC
A0A0M2GW68_9MICO
A0A0M2H0C2_9MICO
A0A0M2HHZ5_9MICO
A0A0M2JR57_9ACTN
A0A0M2JXC3_9MYCO
A0A0M2KG16_9GAMM
A0A0M2LFK5_9MICO
A0A0M2LPW8_9SPHN
A0A0M2MM43_9ACTN
A0A0M2NKD0_9FIRM
A0A0M2PLN1_9BACI
A0A0M2PQH4_9BACI
A0A0M2PXA4_PROHO
A0A0M2R741_9PROT
A0A0M2RXU2_9ACTN
A0A0M2STB3_9BACI
A0A0M2SYI9_9BACI
A0A0M2U370_9FIRM
A0A0M2UCU8_9FIRM
A0A0M2V3A7_9BACT
A0A0M2VCX6_9GAMM
A0A0M2VNY5_9BACL
A0A0M2WRW6_9BURK
A0A0M2XV34_9SPHI
A0A0M2Z7X8_9ACTN
A0A0M2ZQ19_9MYCO
A0A0M3AMA1_9SPHN
A0A0M3BGR8_9RHIZ
A0A0M3CC59_9SPHI
A0A0M3QFU0_9DELT
A0A0M3TA94_9SPHN
A0A0M3TBD5_9ACTN
A0A0M3UG00_9MICC
A0A0M4DBR9_SPHS1
A0A0M4FSK8_9BACI
A0A0M4FVH9_9BACI
A0A0M4GE76_9BACI
A0A0M4GG29_9BACI
A0A0M4L864_9RHIZ
A0A0M4LHH0_9GAMM
A0A0M4LL81_9MICC
A0A0M4PMD1_9GAMM
A0A0M6XNW1_9RHOB
A0A0M6YLN5_9RHOB
A0A0M7AQW3_9RHOB
A0A0M7BH51_9RHOB
A0A0M8KAU7_9CHLR
A0A0M8M9K8_9FLAO
A0A0M8MPJ4_9BASI
A0A0M8N7A8_9HYPO
A0A0M8PAN2_9EURO
A0A0M8QCN7_9ACTN
A0A0M8TBY0_9ACTN
A0A0M8TPX1_9ACTN
A0A0M8TSS3_9ACTN
A0A0M8VBZ6_9ACTN
A0A0M8VFK8_9ACTN
A0A0M8VL69_9ACTN
A0A0M8WFN1_9NOCA
A0A0M8XEI2_9ACTN
A0A0M8Y0J9_9PSEU
A0A0M8YBG6_9ACTN
A0A0M8YDS0_9ACTN
A0A0M9DDM9_9LACO
A0A0M9DDR3_9LACO
A0A0M9VLQ9_9MICO
A0A0M9X165_9BACI
A0A0N0AS35_9ACTN
A0A0N0CZU9_9BACT
A0A0N0D465_9DELT
A0A0N0DI24_9HYPO
A0A0N0E4P6_9PSED
A0A0N0EC35_9BACI
A0A0N0I5Y8_9BACI
A0A0N0IAZ5_9GAMM
A0A0N0JGP6_9SPHN
A0A0N0JRT4_9SPHN
A0A0N0JSN9_9BRAD
A0A0N0K2P3_9SPHN
A0A0N0KAK8_9PROT
A0A0N0LWP1_9GAMM
A0A0N0M356_9SPHN
A0A0N0VLX9_9RHOB
A0A0N0VNA7_9BACI
A0A0N0XLX0_9NEIS
A0A0N0YBI9_THEVU
A0A0N0YWC3_9ACTN
A0A0N0Z4F1_9BACI
A0A0N0ZFA2_9BURK
A0A0N1ADZ0_9PROT
A0A0N1B435_9PROT
A0A0N1BGV1_9PROT
A0A0N1BXX8_9SPHN
A0A0N1CY35_9MICO
A0A0N1FL29_9ACTN
A0A0N1FV94_9ACTN
A0A0N1GX52_9ACTN
A0A0N1J1T2_9RHOB
A0A0N1LJ65_9SPHN
A0A0N1NBF8_9ACTN
A0A0N1P123_9EURO
A0A0N7I3T1_9MICO
A0A0N7IU89_BLAVI
A0A0N7LVJ8_THAGE
A0A0N7MBK3_9RHOB
A0A0N8H3T2_9FLAO
A0A0N8K881_9RHOB
A0A0N8K9D8_9BACT
A0A0N8KE37_9RHIZ
A0A0N8KGJ0_9RHOB
A0A0N8KJG1_9GAMM
A0A0N8NSL0_9CLOT
A0A0N8P372_9RHOB
A0A0N8VKP0_9EURY
A0A0N8W4D5_9RHOB
A0A0N9I238_9PSEU
A0A0N9NH49_9ACTN
A0A0N9U8T2_SPHMC
A0A0N9VA18_9GAMM
A0A0N9YQZ1_9ARCH
A0A0N9ZDA7_9RHOB
A0A0P0C7W2_9BACT
A0A0P0CZU5_9FLAO
A0A0P0FJK8_9BACT
A0A0P0M961_9BURK
A0A0P0MH93_9BURK
A0A0P0N1Z0_9CREN
A0A0P0NM41_9SPHI
A0A0P0P2C7_9CAUL
A0A0P0USL5_9GAMM
A0A0P0VNK1_ORYSJ
A0A0P0VNP5_ORYSJ
A0A0P1BJ84_9BASI
A0A0P1BX25_9CYAN
A0A0P1EQ51_9RHOB
A0A0P1G136_9RHOB
A0A0P1G495_9RHOB
A0A0P1GNI7_9RHOB
A0A0P1GXW7_9RHOB
A0A0P1I5Z0_9RHOB
A0A0P1IE37_9RHOB
A0A0P4UQD6_9CYAN
A0A0P6S4A3_9STRE
A0A0P6VKS7_9RHIZ
A0A0P6WJ32_9BACI
A0A0P6WYI6_9SPHN
A0A0P6XES9_9CHLR
A0A0P7ACQ1_9SPHN
A0A0P7B9L6_9HYPO
A0A0P7C6D4_9BACT
A0A0P7CU09_9GAMM
A0A0P7FFI0_9MICC
A0A0P7GDF6_9EURY
A0A0P7I320_9RHOB
A0A0P7VW68_9RHOB
A0A0P7WR76_9GAMM
A0A0P7Y0Y5_9RHOB
A0A0P7YI29_9RHOB
A0A0P7YMW3_9RHOB
A0A0P7Z1D0_9CYAN
A0A0P7Z950_9CYAN
A0A0P7ZGT7_9ALTE
A0A0P7ZIE2_9RHOB
A0A0P8ABP0_9EURY
A0A0P8C2P7_9BACT
A0A0P8WDG0_9CLOT
A0A0P8Y4Y7_9PROT
A0A0P9D7P4_9BACL
A0A0P9ESV2_9GAMM
A0A0P9GAI1_9ARCH
A0A0Q0PA89_9GAMM
A0A0Q0UGT9_9CORY
A0A0Q0VGY2_9SPHI
A0A0Q0VJF0_9BACT
A0A0Q0X223_9DEIO
A0A0Q1AGC3_9EURY
A0A0Q1AT83_9EURY
A0A0Q1C5T1_9DELT
A0A0Q1CJR7_9FLAO
A0A0Q1CK00_9EURY
A0A0Q2QD68_MYCGO
A0A0Q2Z0J3_9RHOB
A0A0Q3S512_9BACI
A0A0Q3T2T4_9BRAD
A0A0Q3TKD5_9BACI
A0A0Q3U3T9_9BACI
A0A0Q3WX48_9BACI
A0A0Q4BCD1_9EURY
A0A0Q4BCW0_9EURY
A0A0Q4BU08_9SPHN
A0A0Q4CPX1_9SPHN
A0A0Q4FV52_9SPHN
A0A0Q4G7B5_9BURK
A0A0Q4GYY4_9MICO
A0A0Q4J6F5_9SPHN
A0A0Q4KND5_9SPHN
A0A0Q4KVQ9_9SPHN
A0A0Q4MMX8_9GAMM
A0A0Q4QQL9_9BACL
A0A0Q4X1D9_9RHIZ
A0A0Q4X8I0_9RHIZ
A0A0Q4Y1H2_9BURK
A0A0Q5AZX4_9MICO
A0A0Q5CMG0_9MICO
A0A0Q5DC87_9RHIZ
A0A0Q5DLH6_9BURK
A0A0Q5EFY7_9MICO
A0A0Q5H1L7_9RHIZ
A0A0Q5HJB6_9BURK
A0A0Q5LLA9_9BURK
A0A0Q5LRU2_9MICO
A0A0Q5M2E9_9MICO
A0A0Q5MNX2_9MICO
A0A0Q5P8U3_9SPHN
A0A0Q5PGD3_9BURK
A0A0Q5QHQ3_9ACTN
A0A0Q5QM45_9FLAO
A0A0Q5QYY7_9SPHN
A0A0Q5TSY8_9BACT
A0A0Q5TZH3_9SPHI
A0A0Q5UJB5_9FLAO
A0A0Q5V0T4_9CAUL
A0A0Q5VRL5_9ACTN
A0A0Q5WJC4_9RHIZ
A0A0Q5YNT5_9BURK
A0A0Q5ZJE8_9BRAD
A0A0Q5ZLM9_9RHIZ
A0A0Q6BKX5_9PROT
A0A0Q6BR93_9RHIZ
A0A0Q6CJE7_9RHIZ
A0A0Q6EFX7_9RHIZ
A0A0Q6ELZ6_9RHIZ
A0A0Q6FI14_9ACTN
A0A0Q6FJ14_9RHIZ
A0A0Q6KFY3_9BRAD
A0A0Q6L343_9SPHN
A0A0Q6M9B8_9RHIZ
A0A0Q6MM68_9BURK
A0A0Q6PUD6_9MICO
A0A0Q6RG49_9MICO
A0A0Q6SQR3_9RHIZ
A0A0Q6VRM4_9BURK
A0A0Q6VSE1_9ACTN
A0A0Q6W1U2_9BURK
A0A0Q6XAP4_9BURK
A0A0Q6XR33_9MICO
A0A0Q6ZIY1_9BRAD
A0A0Q7AKX1_9BURK
A0A0Q7B6G0_9ACTN
A0A0Q7CUE1_9CAUL
A0A0Q7DJB4_9RHIZ
A0A0Q7EE39_9CAUL
A0A0Q7IH43_9RHIZ
A0A0Q7JVU8_9ACTN
A0A0Q7KM96_9ACTN
A0A0Q7NJH3_9RHIZ
A0A0Q7PZ76_9GAMM
A0A0Q7Q770_9ACTN
A0A0Q7R2A1_9CAUL
A0A0Q7S9A9_9BURK
A0A0Q7SA56_9CAUL
A0A0Q7TR80_9RHIZ
A0A0Q7UAE2_9MICO
A0A0Q7UB58_9MICO
A0A0Q7WTB7_9RHIZ
A0A0Q7YED8_9RHIZ
A0A0Q7Z4F4_9SPHN
A0A0Q7ZNH2_9ACTN
A0A0Q8AXK9_9RHIZ
A0A0Q8B229_9RHIZ
A0A0Q8CNK2_9MICO
A0A0Q8DU53_9ACTN
A0A0Q8EZ97_9GAMM
A0A0Q8LM73_9MICO
A0A0Q8MNW4_9RHIZ
A0A0Q8NJC8_9ACTN
A0A0Q8PY41_9ACTN
A0A0Q8QJD2_9SPHN
A0A0Q8QUX8_9BURK
A0A0Q8QY28_9SPHN
A0A0Q8R2E0_9BURK
A0A0Q8RH65_9BURK
A0A0Q8UUY6_9ACTN
A0A0Q8V0L7_9MICO
A0A0Q8XIF1_9SPHN
A0A0Q9C467_9CELL
A0A0Q9CNU9_9CELL
A0A0Q9DAR8_9RHIZ
A0A0Q9ELP7_9GAMM
A0A0Q9HA90_9BRAD
A0A0Q9ILK7_9BRAD
A0A0Q9J3W6_9MICO
A0A0Q9K542_9BACL
A0A0Q9KIH7_9MICO
A0A0Q9KK14_9MICO
A0A0Q9KXT4_9MICC
A0A0Q9M904_9MICO
A0A0Q9MAB7_9MICO
A0A0Q9N1F1_9BACL
A0A0Q9NQD8_9MICC
A0A0Q9PDZ3_9GAMM
A0A0Q9PZR7_9ACTN
A0A0Q9QP14_9MICC
A0A0Q9RKE0_9ACTN
A0A0Q9SC76_9MICO
A0A0Q9SXS9_9BACL
A0A0Q9T8S5_9ACTN
A0A0Q9XNJ4_9BACI
A0A0Q9XTT8_9BACI
A0A0Q9XY55_9BACI
A0A0Q9YDL5_9COXI
A0A0Q9YM52_9COXI
A0A0Q9ZI84_9FLAO
A0A0R0AF55_9GAMM
A0A0R0C4E7_9GAMM
A0A0R0C9Y5_9GAMM
A0A0R0CTY5_9GAMM
A0A0R0CXQ3_9GAMM
A0A0R0DZY3_9GAMM
A0A0R0ECF6_9GAMM
A0A0R0LKK0_9PROT
A0A0R0MNC0_9BURK
A0A0R1GLQ9_9LACO
A0A0R1GTY1_9LACO
A0A0R1GYS2_9LACO
A0A0R1HIZ2_9LACO
A0A0R1HQ94_9LACO
A0A0R1HR74_9LACO
A0A0R1J006_9LACO
A0A0R1J092_9LACO
A0A0R1JPV2_9LACO
A0A0R1KAX6_9LACO
A0A0R1LQG5_9LACO
A0A0R1M0I0_9LACO
A0A0R1M281_9LACO
A0A0R1MFB5_9LACO
A0A0R1MKG9_9LACO
A0A0R1N1C8_9LACO
A0A0R1PB19_9LACO
A0A0R1QBL0_9LACO
A0A0R1QI50_9LACO
A0A0R1QMR7_9LACO
A0A0R1QTT2_9LACO
A0A0R1REL8_9LACO
A0A0R1RJV1_9LACO
A0A0R1RPD0_9LACO
A0A0R1RR60_9LACO
A0A0R1S6I0_9LACO
A0A0R1S898_9LACO
A0A0R1SE99_9LACO
A0A0R1U7F3_9LACO
A0A0R1UMA2_9LACO
A0A0R1UMM4_9LACO
A0A0R1URD4_9LACO
A0A0R1V7T7_9LACO
A0A0R1VR34_9LACO
A0A0R1VZA9_9LACO
A0A0R1W129_9LACO
A0A0R1W3J1_9LACO
A0A0R1W9U2_9LACO
A0A0R1WT32_9LACO
A0A0R1X554_9LACO
A0A0R1X6G1_9LACO
A0A0R1X7G7_9LACO
A0A0R1XE28_9LACO
A0A0R1Y7J2_9LACO
A0A0R1Y8Q6_9LACO
A0A0R1YJY0_9LACO
A0A0R1ZFQ1_9LACO
A0A0R1ZNI7_9LACO
A0A0R1ZNS9_9LACO
A0A0R1ZQ31_9LACO
A0A0R1ZSA6_9LACO
A0A0R1ZWW4_9LACO
A0A0R2A2U7_9LACO
A0A0R2A8I3_9LACO
A0A0R2AAB6_9LACO
A0A0R2AE22_9LACO
A0A0R2ALF9_9LACO
A0A0R2AXZ3_9LACO
A0A0R2B928_9LACO
A0A0R2BED4_LACCL
A0A0R2BFZ3_LACCL
A0A0R2BT43_9LACO
A0A0R2BTE3_9LACO
A0A0R2C8S9_9LACO
A0A0R2CAP9_9LACO
A0A0R2CB31_9LACO
A0A0R2CEM2_9LACO
A0A0R2CFG1_9LACO
A0A0R2D033_9LACO
A0A0R2D4Z0_9LACO
A0A0R2DTA3_9LACO
A0A0R2DU19_9LACO
A0A0R2EUP9_9LACO
A0A0R2FAT0_9LACO
A0A0R2FCY5_9LACO
A0A0R2FTJ2_9LACO
A0A0R2FTR7_9LACT
A0A0R2G282_9LACO
A0A0R2G9A1_9LACT
A0A0R2GD16_LACPN
A0A0R2GD51_LACPN
A0A0R2GXG8_9LACO
A0A0R2GZB1_WEIVI
A0A0R2H480_WEIVI
A0A0R2H580_9LACO
A0A0R2HAR9_9FIRM
A0A0R2HNF5_9LACT
A0A0R2HRN2_9LACT
A0A0R2HWI5_CARDV
A0A0R2IC02_9LACO
A0A0R2IR10_9LACO
A0A0R2JLS4_9LACT
A0A0R2JP43_9LACO
A0A0R2JVF0_9LACO
A0A0R2LBD6_9LACO
A0A0R2LPQ7_9LACO
A0A0R2LT71_9LACO
A0A0R2M372_9LACO
A0A0R2MLW5_9LACO
A0A0R2N0H3_9LACO
A0A0R2NKR1_9LACO
A0A0R2PET3_9ACTN
A0A0R2PWM6_9ACTN
A0A0R2PXN5_9ACTN
A0A0R2Q2K0_9ACTN
A0A0R2QUK3_9ACTN
A0A0R2R1S6_9FLAO
A0A0R2RUW2_9PROT
A0A0R2S0T2_9FLAO
A0A0R2SF21_9FLAO
A0A0R2T723_9FLAO
A0A0R2TCP6_9GAMM
A0A0R2TMZ8_9RHOB
A0A0R2TQJ5_9FLAO
A0A0R2U8X4_9GAMM
A0A0R2UE06_9GAMM
A0A0R2UYD9_9PROT
A0A0R2V4Y7_9PROT
A0A0R2W664_9GAMM
A0A0R2X4D3_9FLAO
A0A0R2XBR8_9BACT
A0A0R2XIR5_9BACT
A0A0R3MZ08_9BRAD
A0A0R4IXP8_DANRE
A0A0S1S573_9FLAO
A0A0S1STG2_9BACT
A0A0S1Y2Z4_9BORD
A0A0S2DGF0_LYSEN
A0A0S2ENA6_9RHIZ
A0A0S2FBT7_9GAMM
A0A0S2JH27_9GAMM
A0A0S2K416_9GAMM
A0A0S2KGZ0_9GAMM
A0A0S2TC88_9GAMM
A0A0S2W4H7_9FIRM
A0A0S3F1T3_9SPHN
A0A0S3FQB6_9FLAO
A0A0S3PAL2_9NOSO
A0A0S3QRX6_9AQUI
A0A0S4KWV9_9BACT
A0A0S4PBI4_9BURK
A0A0S4PCP3_9BURK
A0A0S6VRG6_9BACT
A0A0S6WAU5_9BACT
A0A0S6X5Y3_9SPHN
A0A0S7BPJ9_9CHLR
A0A0S7C3X7_9BACT
A0A0S7E368_9EURO
A0A0S7X0T8_9DELT
A0A0S7X341_9BACT
A0A0S7XMF0_9BACT
A0A0S7XMG4_9DELT
A0A0S7XMQ8_9BACT
A0A0S7YF91_9BACT
A0A0S7YHI5_9BACT
A0A0S7YSI4_9DELT
A0A0S7YZS2_9GAMM
A0A0S7ZY00_9GAMM
A0A0S8AEW1_9BACT
A0A0S8AHN6_9DELT
A0A0S8AKX9_9DELT
A0A0S8ASQ8_9BACT
A0A0S8AV99_9BACT
A0A0S8BIA8_9PROT
A0A0S8BMK3_9PROT
A0A0S8BVB5_9DELT
A0A0S8C9V3_9PROT
A0A0S8CIY1_9CHLR
A0A0S8CS36_9DELT
A0A0S8DAA9_9PROT
A0A0S8DG92_9BACT
A0A0S8E2Q9_9BACT
A0A0S8E9A4_9BACT
A0A0S8F1Z9_9DELT
A0A0S8F4F3_9DELT
A0A0S8F603_9GAMM
A0A0S8F8A8_9GAMM
A0A0S8FCT6_9GAMM
A0A0S8FPC3_9BACT
A0A0S8FUK9_9BACT
A0A0S8GIV4_9BACT
A0A0S8H963_9BACT
A0A0S8HLL1_9BACE
A0A0S8HU90_9DELT
A0A0S8I8C7_9DELT
A0A0S8IEZ2_9BACT
A0A0S8IJJ5_9BACT
A0A0S8IXQ0_9BACT
A0A0S8JLE4_9BACT
A0A0S8K1V5_9BACE
A0A0S8K2E0_9BACT
A0A0S8K2I8_9BACE
A0A0S8KGH9_9BACE
A0A0S9C4R0_9MICC
A0A0S9CJP5_9SPHN
A0A0S9NFZ9_9BURK
A0A0S9QAS6_9ACTN
A0A0S9R2I9_9ACTN
A0A0T0PUT5_9SPHN
A0A0T1WJS9_9MYCO
A0A0T1WXR7_9RHIZ
A0A0T2KUV0_9MICO
A0A0T2QF80_9SPHN
A0A0T2YBM2_9BURK
A0A0T5P0V3_9RHOB
A0A0T5PDC0_9RHOB
A0A0T5ZEA5_9ARCH
A0A0T5ZMX1_9CHLR
A0A0T5ZW08_9BACT
A0A0T6A479_9BACT
A0A0T6AHR1_9DELT
A0A0T6AK55_9BACT
A0A0T6LW65_9ACTN
A0A0T6ULG1_9PSED
A0A0T7C0F5_9CYAN
A0A0T9L9X2_9GAMM
A0A0T9XTF6_SALET
A0A0U1A423_9MYCO
A0A0U1ABX6_9MYCO
A0A0U1L2D3_9FIRM
A0A0U1LZ55_9EURO
A0A0U1NJB6_9RHOB
A0A0U1PT47_9MICO
A0A0U1Q144_9BURK
A0A0U1QLV9_9BACL
A0A0U1QQS7_9BACL
A0A0U2M9Q9_9CREN
A0A0U2N5K9_9BACL
A0A0U2U578_9BACL
A0A0U2VW94_9BACL
A0A0U2ZA89_9BACL
A0A0U3AJL8_9ALTE
A0A0U3DTS2_9BURK
A0A0U3ESF4_9STRE
A0A0U3HZ40_9MICC
A0A0U3IVU3_9FLAO
A0A0U3MB81_9LACT
A0A0U3N309_9BURK
A0A0U3P4I7_9ACTN
A0A0U3P6P7_9MOLU
A0A0U3P8I1_9RHOB
A0A0U3RK89_9MICC
A0A0U4CFL3_9BACT
A0A0U4E2B1_9BACI
A0A0U4H0N9_9MICO
A0A0U4W3C3_9BACT
A0A0U4W7K6_9GAMM
A0A0U5GF31_9EURO
A0A0U5H3B0_9EURY
A0A0U5L1B8_9GAMM
A0A0V1R203_9FLAO
A0A0V2F634_CAUVI
A0A0V8A161_9CYAN
A0A0V8HGU2_9BACI
A0A0V8JCF8_9BACI
A0A0V8JEA8_9BACI
A0A0V8JMJ5_9BACI
A0A0V8JRL5_9BACI
A0A0V8RXA4_PYROC
A0A0V8SDX9_9CELL
A0A0W0FH60_9AGAR
A0A0W0GKI2_9CHLR
A0A0W0R4W6_9GAMM
A0A0W0S199_9GAMM
A0A0W0TL67_9GAMM
A0A0W0TT48_9GAMM
A0A0W0U323_9GAMM
A0A0W0VA71_9GAMM
A0A0W0VKS0_9GAMM
A0A0W0VUD4_9GAMM
A0A0W0WHC2_9GAMM
A0A0W0WNJ8_9GAMM
A0A0W0X246_9GAMM
A0A0W0X3S7_9GAMM
A0A0W0XUV1_9GAMM
A0A0W0XZS5_9GAMM
A0A0W0YXE1_LEGSP
A0A0W0ZBD7_9GAMM
A0A0W0ZYQ2_9GAMM
A0A0W1AIY7_9GAMM
A0A0W1AMM4_9GAMM
A0A0W1DQC1_9SPHN
A0A0W1NRB4_9ACTN
A0A0W1QL31_9SPHN
A0A0W1R7Q0_9EURY
A0A0W1RVQ0_9GAMM
A0A0W1SD95_9GAMM
A0A0W1SG34_9GAMM
A0A0W7TJ75_9EURY
A0A0W7VP40_9HYPO
A0A0W7W9I3_9MICO
A0A0W7WN24_9RHOB
A0A0W7WU90_9ACTN
A0A0W7Z1Z0_9BURK
A0A0W8EGY0_9BACT
A0A0W8I7C3_9MICO
A0A0W8JEC9_9VIBR
A0A0X1RXT2_9BACL
A0A0X1T519_PSEAA
A0A0X1TJS5_9FIRM
A0A0X3SMK3_9ACTN
A0A0X3TBE2_9GAMM
A0A0X3TW60_9RHOB
A0A0X3U3K0_9GAMM
A0A0X3URK6_9ACTN
A0A0X3W571_9ACTN
A0A0X3W9G2_9ACTN
A0A0X3XKK5_9ACTN
A0A0X3YC97_9GAMM
A0A0X7B9Q8_9FLAO
A0A0X8D143_9BACL
A0A0X8E2A5_9MICO
A0A0X8F8A3_9LACT
A0A0X8G5V1_9FLAO
A0A0X8GQH5_9BURK
A0A0X8HH12_9GAMM
A0A0X8J9R8_9FLAO
A0A0X8JN23_9DELT
A0A0X8JTF3_9FUSO
A0A0X8R5G8_9SPHN
A0A0X8RNC0_9MICO
A0A0X8UXW6_9EURY
A0A0X8UXX3_9EURY
A0A0X8VB20_CLOPR
A0A100IQE8_ASPNG
A0A100W5Q8_9MYCO
A0A100Y8M3_9ACTN
A0A100YMZ6_9FIRM
A0A101DJ36_9DELT
A0A101DNT7_9EURY
A0A101EFS3_9BACT
A0A101F7B9_9FIRM
A0A101G617_9FIRM
A0A101G9H2_9FIRM
A0A101IYF2_9EURY
A0A101J884_9ACTN
A0A101JDF6_9ACTN
A0A101K128_9BRAD
A0A101MED0_9EURO
A0A101NN38_9ACTN
A0A101NZ79_9ACTN
A0A101QVT3_9ACTN
A0A101SNA7_9ACTN
A0A101VM07_9SPHN
A0A101VND9_9FIRM
A0A101VS55_9BACT
A0A101WRI0_9FIRM
A0A101WTW8_9FIRM
A0A101X0I0_9CREN
A0A101X140_9CREN
A0A101XQA1_9BACL
A0A102D165_9BACT
A0A102DA32_9SPHN
A0A103E6L8_9BURK
A0A106BUU1_THIDE
A0A108U5V7_9GAMM
A0A109CDU4_9BURK
A0A109CSY7_9BACT
A0A109FHC5_9BASI
A0A109IJL5_9ACTN
A0A109JQD2_9BRAD
A0A109QIE9_9BACL
A0A109RF99_9LACT
A0A110AVI8_9CYAN
A0A117KDB3_9ACTN
A0A117KI28_9GAMM
A0A117KSW3_9EURY
A0A117KY66_9THEO
A0A117LLH1_9BACT
A0A117LY14_9FIRM
A0A117M0L1_9PORP
A0A117RDH8_9ACTN
A0A117RZP7_9ACTN
A0A117SH66_9FIRM
A0A117SMJ5_9CREN
A0A117SSA1_9CREN
A0A117STJ5_9CREN
A0A117SVD5_9CREN
A0A117V413_9SPHN
A0A120CTE1_HYPSL
A0A120GB23_9SPHN
A0A120HIY9_9PSED
A0A120HPU7_9GAMM
A0A120JTT9_9FIRM
A0A120KLK4_9ACTO
A0A124EG58_9FIRM
A0A124F5M1_9RHOB
A0A124G260_9BACT
A0A124G4P0_9EURY
A0A124IGJ4_9FIRM
A0A124IK12_9FIRM
A0A125QL42_9SPHN
A0A125RB83_9EURY
A0A126NVK1_9BRAD
A0A126P7W9_9BACT
A0A126R155_9EURY
A0A126RNX7_9SPHN
A0A126T142_9GAMM
A0A126UW92_9RHOB
A0A126Z5U5_9MICO
A0A126ZHW6_9BURK
A0A127A5A7_9MICC
A0A127AMK8_9DELT
A0A127B1Y5_9BACT
A0A127CK13_9RHIZ
A0A127EQ33_9RHIZ
A0A127FB40_9GAMM
A0A127JNT0_9BURK
A0A127ME58_9SPHN
A0A127VGD7_9SPHI
A0A127W4W2_SPOPS
A0A132C065_9RHOB
A0A132MSJ1_9ACTN
A0A132PRM3_9MYCO
A0A132T4W2_9MYCO
A0A133QA05_STALU
A0A133QBB2_9BACT
A0A133SKX2_9FIRM
A0A133XJ29_9RHOO
A0A133XTG7_9BACT
A0A133YTG5_9BACT
A0A133Z9N9_9CORY
A0A133ZJT0_9BACL
A0A134AL56_9FIRM
A0A134CN14_9FIRM
A0A135HU97_9RHIZ
A0A135I2J9_9GAMM
A0A135L477_9BACI
A0A135L5Z7_9BACI
A0A135LLI8_PENPA
A0A135S3G8_9PEZI
A0A135UIM7_9PEZI
A0A135W4S0_9BACL
A0A136GNX8_9GAMM
A0A136GTB7_9GAMM
A0A136HN29_9GAMM
A0A136J594_9PEZI
A0A136JM59_9BACT
A0A136JNI4_9BACT
A0A136KA29_9BACT
A0A136KN62_9CHLR
A0A136LBP1_9BACT
A0A136LD12_9CHLR
A0A136LPB0_9BACT
A0A136MPD9_9BACT
A0A136MXK4_9BACT
A0A136MYY2_9BACT
A0A136N5C7_9BACT
A0A136N5Z2_9BACT
A0A136NK28_9BACT
A0A136PHF9_9BACT
A0A136PRR5_9ACTN
A0A136Q2B0_9FIRM
A0A136WI55_9FIRM
A0A137PFT0_CONC2
A0A137QDL4_9AGAR
A0A138AVN8_9ACTN
A0A138ZYZ9_GONPR
A0A139B6Q7_9BIFI
A0A139BUF6_9PROT
A0A139C7Y6_9GAMM
A0A139CM32_9EURY
A0A139CNE6_9FIRM
A0A139CUP7_9FIRM
A0A139D416_9FIRM
A0A139DIY4_9ALTE
A0A139DS34_9DELT
A0A139GZY8_9PEZI
A0A139NH76_9STRE
A0A139NLE2_9STRE
A0A139NS68_9STRE
A0A139QPB6_9LACT
A0A139QTY1_9LACT
A0A139SPD4_9BACT
A0A139SRG2_9BACT
A0A139STS4_9GAMM
A0A139TAH0_9FIRM
A0A139TPP5_9BACT
A0A139VM03_MYCPH
A0A139WSE1_9CYAN
A0A140DRL6_9FIRM
A0A140L3V1_9CLOT
A0A140L4D6_9THEO
A0A142EL85_9BACT
A0A142HDJ4_9BACT
A0A142HZI8_9SPHI
A0A142L4U5_9BACT
A0A142LE14_9RHOB
A0A142LN40_9PROT
A0A142M577_AMIAI
A0A142WYV8_9PLAN
A0A142XSJ0_9PLAN
A0A142XUL3_9PLAN
A0A142YBZ8_9PLAN
A0A143B7W3_9DELT
A0A143BKA2_9BACT
A0A143DD36_9PROT
A0A143G5M8_9GAMM
A0A143HAK2_9BACL
A0A143HJA2_9GAMM
A0A143PQZ4_9BACT
A0A143Q8C1_9NOCA
A0A143YXY6_9LACT
A0A146G8W3_9BACT
A0A147EGV7_9SPHN
A0A147EPQ6_9MICO
A0A147H0M6_9BURK
A0A147JTB2_9EURY
A0A147K9J6_9BACI
A0A148KN49_9ALTE
A0A148N9F4_9GAMM
A0A149W1H3_9PROT
A0A150AEC9_9BACT
A0A150KPJ8_9BACI
A0A150L785_9BACI
A0A150MFR9_9BACI
A0A150MYW6_9BACI
A0A150V631_9PEZI
A0A150WSZ8_BDEBC
A0A150X9D9_9BACT
A0A150XPM1_9BACT
A0A150YCT0_9FIRM
A0A150YER4_9BACI
A0A151ANW2_9CLOT
A0A151BF92_9ARCH
A0A151BNL8_9ARCH
A0A151BS13_9ARCH
A0A151BWG2_9MICO
A0A151DV63_9EURY
A0A151DW43_9EURY
A0A151E538_9EURY
A0A151EWY6_9EURY
A0A151GR66_9HYPO
A0A151TQT1_CAJCA
A0A151W889_HYPMA
A0A154BTX4_9FIRM
A0A154VJ25_9PROT
A0A157NY63_9BORD
A0A157S5B8_9BORD
A0A158LZ56_9BORD
A0A159Z643_9RHOB
A0A160DTF4_9GAMM
A0A160F9Y8_9BACI
A0A160FB42_9BACI
A0A160FLS1_9BURK
A0A160ILI9_9BACI
A0A160IPH4_9BACI
A0A160JE70_9PROT
A0A160KRU8_9MICO
A0A160MZL0_9GAMM
A0A161HTL0_9BACI
A0A161LTU4_9ACTN
A0A161MIC6_9MICO
A0A161PVE2_9FIRM
A0A161R6D6_9NEIS
A0A161RHW2_9MICO
A0A161SIS1_9MICO
A0A161VND7_9NOCA
A0A162HEG2_9DELT
A0A162PS27_9BACT
A0A162R8H5_9CLOT
A0A162T4T2_9CLOT
A0A162TQW4_PHYB8
A0A163AW40_9FLAO
A0A163ESF9_DIDRA
A0A163UQC0_9RHOB
A0A163YML3_9BRAD
A0A164AGB0_9SYNE
A0A164NCL6_9NOCA
A0A164ZXD3_9HOMO
A0A165B835_9APHY
A0A165CZF5_EXIGL
A0A165H030_9PEZI
A0A165JKZ2_9BASI
A0A165N1X7_9HOMO
A0A165NM94_9GAMM
A0A165NNB7_9APHY
A0A165QIZ4_9SPHN
A0A165T1H6_9GAMM
A0A165X882_9BACI
A0A165XM41_DAUCA
A0A165Y3Q0_9HOMO
A0A165YPV7_9BACI
A0A165Z5J6_9EURY
A0A165ZF44_9EURY
A0A166C985_9EURY
A0A166CZT4_9HOMO
A0A166D496_9EURY
A0A166GWU9_9SPHN
A0A166HRB7_9GAMM
A0A166HZY8_9MICO
A0A166RGM5_9PEZI
A0A166RYK9_9RHOB
A0A166TR10_9EURY
A0A166UVT5_9CYAN
A0A166WWH0_9HOMO
A0A166Y874_9GAMM
A0A167C4N8_9BACL
A0A167CDG5_9HYPO
A0A167JED9_9FLAO
A0A167PGJ9_9BASI
A0A167T9L4_9BACI
A0A167VEC4_9PEZI
A0A167WPW2_9FLAO
A0A168ELA8_9MICO
A0A168K0D4_CORDF
A0A168MPJ4_MUCCL
A0A168PBM9_9BACL
A0A168XRB8_9SPHN
A0A171AJX1_9PORP
A0A171AJZ8_9ACTN
A0A171KT22_9BURK
A0A172Q5X4_9STRE
A0A172RYG7_9ACTN
A0A172T719_9DEIO
A0A172TK10_9BACL
A0A172U2G6_9BACT
A0A172U5H7_9GAMM
A0A172UP98_9MYCO
A0A172WE88_BUCSC
A0A172X9S5_9MICO
A0A172YAC9_9GAMM
A0A172ZJ52_9BACL
A0A176FV05_9RHOB
A0A176H9K2_9GAMM
A0A176I6U0_9GAMM
A0A176J1W2_9BACI
A0A176J469_9BACI
A0A176L4X3_9ACTN
A0A176QC42_9MICO
A0A176T6Q4_9FLAO
A0A176U519_9FIRM
A0A176V770_9PSED
A0A176VJ68_MARPO
A0A177CCN4_9PLEO
A0A177H746_9RHOB
A0A177HSA4_9ACTN
A0A177LCD6_9BACL
A0A177P9L7_9GAMM
A0A177PB06_9RHIZ
A0A177YFH3_9NOCA
A0A178AJ57_9PLEO
A0A180EIX6_9BACT
A0A183W7U0_TRIRE
A0A194SAF7_RHOGW
A0A194X355_9HELO
A0A199NSB8_9MICC
A0A1A6C6Z6_9GAMM
A0A1B1KKZ0_SERPL
A0B8L0_METTP
A0FD71_9COXI
A0JX73_ARTS2
A0KLT1_AERHH
A0LC17_MAGMM
A0LE61_SYNFM
A0LUG1_ACIC1
A0M571_GRAFK
A0P608_9PROT
A0Q2M3_CLONN
A0QWS4_MYCS2
A0RMZ3_CAMFF
A0RVN7_CENSY
A0YHF4_9GAMM
A0YQT8_LYNSP
A0Z545_9GAMM
A1A0T3_BIFAA
A1AS11_PELPD
A1AXD5_RUTMC
A1B413_PARDP
A1BJ70_CHLPD
A1HPN0_9FIRM
A1HTA4_9FIRM
A1K593_AZOSB
A1R6Z4_ARTAT
A1S8K0_SHEAM
A1SJF0_NOCSJ
A1STC3_PSYIN
A1T8H0_MYCVP
A1TQE4_ACIAC
A1U611_MARHV
A1UFK3_MYCSK
A1VN56_POLNA
A1W8H8_ACISJ
A1WH13_VEREI
A1WXX8_HALHL
A1ZR74_9BACT
A2BJL4_HYPBU
A2SF84_METPP
A2SQ52_METLZ
A2U397_9FLAO
A2X8S4_ORYSI
A3CNI6_STRSV
A3CU72_METMJ
A3DE05_CLOTH
A3DGK9_CLOTH
A3GGA8_PICST
A3HXC7_9BACT
A3J1X1_9FLAO
A3JQ27_9RHOB
A3JZG1_9RHOB
A3QGV7_SHELP
A3SQM0_ROSNI
A3TTM1_PSEBH
A3U7P4_CROAH
A3UFU1_9RHOB
A3V834_9RHOB
A3VHJ2_9RHOB
A3WCI5_9SPHN
A3WPM1_9GAMM
A3X926_9RHOB
A3XJT8_LEEBM
A3YYC4_9SYNE
A3Z7G2_9SYNE
A3ZXT0_9PLAN
A4A9X8_9GAMM
A4AJU1_9ACTN
A4AM71_MARSH
A4BGE2_9GAMM
A4BTS4_9GAMM
A4C2W2_9FLAO
A4C5M3_9GAMM
A4CJW9_ROBBH
A4CU55_SYNPV
A4EJU2_9RHOB
A4EQ65_9RHOB
A4FBG4_SACEN
A4G4A5_HERAR
A4J557_DESRM
A4S946_OSTLU
A4VPQ2_PSEU5
A4VUG8_STRSY
A4W6E8_ENT38
A4X617_SALTO
A4XLM0_CALS8
A4XYF3_PSEMY
A4YMV7_BRASO
A5D1A3_PELTS
A5DPQ1_PICGU
A5E1G7_LODEL
A5E3R0_LODEL
A5FN13_FLAJ1
A5FWZ9_ACICJ
A5GF43_GEOUR
A5GKM2_SYNPW
A5MZU1_CLOK5
A5N5X2_CLOK5
A5P7A1_9SPHN
A5UKG6_METS3
A5V0J6_ROSS1
A5V3D7_SPHWW
A5VHN7_LACRD
A5VK18_LACRD
A5WDP5_PSYWF
A5Z9V2_9FIRM
A6CAK2_9PLAN
A6CH58_9PLAN
A6CPR6_9BACI
A6D3K7_9VIBR
A6DTI9_9BACT
A6EHI3_9SPHI
A6ERK3_9BACT
A6FPJ4_9RHOB
A6GEL8_9DELT
A6GQY0_9BURK
A6GZ71_FLAPJ
A6L7D7_BACV8
A6L9J1_PARD8
A6LPD8_CLOB8
A6NS16_9FIRM
A6Q5H0_NITSB
A6Q6M7_SULNB
A6QX32_AJECN
A6T4H9_KLEP7
A6TTI9_ALKMQ
A6TVS3_ALKMQ
A6UU80_META3
A6UUH9_META3
A6VLS3_ACTSZ
A6W2K2_MARMS
A6WCC7_KINRD
A7BWT6_9GAMM
A7EFX3_SCLS1
A7GRL2_BACCN
A7GWH7_CAMC5
A7HCE7_ANADF
A7HVJ5_PARL1
A7I323_CAMHC
A7I6J0_METB6
A7IEP9_XANP2
A7MI93_CROS8
A7TIF9_VANPO
A8ACC4_IGNH4
A8ALS1_CITK8
A8ER41_ARCB4
A8F452_PSELT
A8FBW3_BACP2
A8FD16_BACP2
A8G9M9_SERP5
A8H755_SHEPA
A8IFQ0_AZOC5
A8IMN5_CHLRE
A8LE12_FRASN
A8LS30_DINSH
A8M8Q3_CALMQ
A8MRD8_ARATH
A8N652_COPC7
A8PYP5_MALGO
A8TQQ1_9PROT
A8UU46_9AQUI
A8YVI6_LACH4
A8YVZ4_LACH4
A8Z5X5_SULMW
A8Z6E9_CAMC1
A8ZSL7_DESOH
A9A4K4_NITMS
A9AXF4_HERA2
A9B9W2_PROM4
A9BML6_DELAS
A9DE89_HOEPD
A9DIP3_9FLAO
A9E2T9_9RHOB
A9G1Y6_SORC5
A9H1P4_GLUDA
A9HYY7_BORPD
A9KI93_CLOPH
A9MR36_SALAR
A9RI94_PHYPA
A9S1W6_PHYPA
A9WH03_CHLAA
A9WSA9_RENSM
B0C8K0_ACAM1
B0D8A7_LACBS
B0JJM3_MICAN
B0KBW3_THEP3
B0REW0_CLAMS
B0SLP1_LEPBP
B0SX06_CAUSK
B0TCB0_HELMI
B0TGQ5_HELMI
B0UP08_METS4
B0VSM0_ACIBS
B1B937_CLOBO
B1C2H6_9FIRM
B1C959_9FIRM
B1GZG4_UNCTG
B1I4M9_DESAP
B1KRS7_SHEWM
B1LVD6_METRJ
B1MCD6_MYCA9
B1MZ75_LEUCK
B1MZI9_LEUCK
B1VDN0_CORU7
B1W462_STRGG
B1WS59_CYAA5
B1XKK8_SYNP2
B1XXG8_LEPCP
B1YIS0_EXIS2
B1YJM3_EXIS2
B1ZXZ9_OPITP
B2A169_NATTJ
B2B2Z0_PODAN
B2FQ71_STRMK
B2GI88_KOCRD
B2HP43_MYCMM
B2IFJ2_BEII9
B2IX96_NOSP7
B2JFN4_PARP8
B2KDI9_ELUMP
B2THH2_CLOBB
B2UGQ6_RALPJ
B2V5M5_SULSY
B2WHF4_PYRTR
B3DWB3_METI4
B3E3I0_GEOLS
B3EHG0_CHLL2
B3EPB1_CHLPB
B3PLR6_CELJU
B3QYI0_CHLT3
B4CVF9_9BACT
B4EEJ7_BURCJ
B4F2U0_PROMH
B4FQM8_MAIZE
B4FY66_MAIZE
B4RH41_PHEZH
B4SBN0_PELPB
B4U927_HYDS0
B4V649_9ACTN
B4VUK8_9CYAN
B4WGA2_SYNS7
B5CR75_9FIRM
B5EB51_GEOBB
B5GBJ2_STRSH
B5GX02_STRC2
B5HEK3_STRPR
B5I002_9ACTN
B5IKV6_9CYAN
B5JCY5_9BACT
B5JX37_9GAMM
B5WGW2_9BURK
B5YLE2_THEYD
B6B2W3_9RHOB
B6BWT5_9PROT
B6G0R1_9FIRM
B6G247_9FIRM
B6HND9_PENRW
B6INY3_RHOCS
B6JVI2_SCHJY
B6QG85_TALMQ
B6WQG6_9DELT
B7AKA1_BACEV
B7CDN7_9FIRM
B7CDP2_9FIRM
B7FKE2_MEDTR
B7GFA4_ANOFW
B7GM04_ANOFW
B7J5T7_ACIF2
B7JU99_CYAP8
B7KCP6_CYAP7
B7RPA2_9RHOB
B7S0D1_9GAMM
B7VJ14_VIBTL
B8D1H2_HALOH
B8DTW2_BIFA0
B8E0N5_DICTD
B8EI88_METSB
B8F7S8_HAEPS
B8FBW3_DESAA
B8GEA2_METPE
B8H8U6_PSECP
B8HT81_CYAP4
B8I772_CLOCE
B8I8A7_CLOCE
B8ID02_METNO
B8KS15_9GAMM
B8MBT1_TALSN
B8NDB4_ASPFN
B9CZS5_CAMRE
B9DPN1_STACT
B9DU63_STRU0
B9EB68_MACCJ
B9GYM9_POPTR
B9J745_AGRRK
B9JYY8_AGRVS
B9KF95_CAMLR
B9KIX8_ANAMF
B9KXM6_THERP
B9L7I0_NAUPA
B9LSF4_HALLT
B9M4S5_GEODF
B9NN09_9RHOB
B9R235_LABAD
B9SLD2_RICCO
B9XKW2_PEDPL
B9Y740_9FIRM
C0AZ27_9GAMM
C0BGE6_FLABM
C0BMC3_9BACT
C0C344_9FIRM
C0CXF3_9FIRM
C0DXN5_EIKCO
C0ECH3_9FIRM
C0GFE9_9FIRM
C0GIL1_9FIRM
C0MEH0_STRS7
C0N705_9GAMM
C0NQW8_AJECG
C0QHG7_DESAH
C0QQW2_PERMH
C0QXJ5_BRAHW
C0W3M3_9ACTO
C0XSU3_9CORY
C0Z6S8_BREBN
C0ZG40_BREBN
C0ZZC6_RHOE4
C1A907_GEMAT
C1CXS5_DEIDV
C1D4U5_LARHH
C1DFM0_AZOVD
C1DXP1_SULAA
C1E6V6_MICCC
C1F1S7_ACIC5
C1G2B5_PARBD
C1GPE9_PARBA
C1N803_MICPC
C2CMQ4_CORST
C2CYX7_LACBR
C2D4Q0_LACBR
C2ESR5_9LACO
C2GHV1_9CORY
C2WB22_BACCE
C2X1U8_BACCE
C3JBW6_POREA
C3K272_PSEFS
C3MFH6_SINFN
C3PG17_CORA7
C3WDS3_FUSMR
C3XAB4_OXAFO
C3Y199_BRAFL
C4FE49_9BIFI
C4GAG5_9FIRM
C4IMF2_CLOBU
C4JNB3_UNCRE
C4K8P4_HAMD5
C4L128_EXISA
C4L5W2_EXISA
C4LCT9_TOLAT
C4LIT9_CORK4
C4R6Y9_KOMPG
C4SDA0_YERMO
C4Y1N2_CLAL4
C4Z6G4_EUBE2
C4ZEK1_AGARV
C4ZKG7_THASP
C5AE44_BURGB
C5AT73_METEA
C5B7N4_EDWI9
C5C686_BEUC1
C5CCF2_MICLC
C5D768_GEOSW
C5D8P9_GEOSW
C5DYE0_ZYGRC
C5E3N8_LACTC
C5EHG1_9FIRM
C5FW28_ARTOC
C5GAK0_AJEDR
C5M2B0_CANTT
C5NWT5_9BACL
C5R8X0_WEIPA
C5RCP8_WEIPA
C5T2S4_ACIDE
C5WCW6_9ENTR
C5Y0A2_SORBI
C5ZYM8_9HELI
C6D527_PAESJ
C6HPZ7_AJECH
C6HY89_9BACT
C6J3D6_9BACL
C6JKH9_FUSVA
C6LKS3_9FIRM
C6Q1M2_9CLOT
C6Q239_9CLOT
C6RHH8_9PROT
C6RLQ6_ACIRA
C6TIQ8_SOYBN
C6W1Z9_DYAFD
C6W8Z1_ACTMD
C6WXG1_METML
C6X4X8_FLAB3
C6X6X8_METGS
C6XRH7_HIRBI
C6Y1F1_PEDHD
C7DCA6_9RHOB
C7H234_9FIRM
C7JGC8_ACEP3
C7LT37_DESBD
C7M0V8_ACIFD
C7M5M8_CAPOD
C7MCK0_BRAFD
C7MSJ5_SACVD
C7NBF7_LEPBD
C7NHE3_KYTSD
C7P3J6_HALMD
C7PUA1_CHIPD
C7PVT0_CATAD
C7R4C1_JONDD
C7RKS1_ACCPU
C7XUH6_9LACO
C7XUL9_9LACO
C7Z4K2_NECH7
C8NAU9_9GAMM
C8PAL9_9LACO
C8PCL3_9LACO
C8PEZ1_9PROT
C8PXS0_9PROT
C8S0F2_9RHOB
C8W0A9_DESAS
C8WAA4_ATOPD
C8WHP6_EGGLE
C8WW63_ALIAD
C8X236_DESRD
C8XJK3_NAKMY
C9A8B1_ENTCA
C9KKE2_9FIRM
C9LI06_9BACT
C9LS46_SELS3
C9MUP3_9FUSO
C9P2C9_VIBME
C9RB99_AMMDK
C9RP49_FIBSS
C9S716_VERA1
C9Z7K2_STRSW
CARA_ACIAD
CARA_AGRFC
CARA_AKKM8
CARA_AQUAE
CARA_ARATH
CARA_ARCFU
CARA_ASHGO
CARA_ASPCL
CARA_ASPFU
CARA_ASPNC
CARA_ASPOR
CARA_BACAN
CARA_BACCR
CARA_BACHD
CARA_BACSU
CARA_BARBK
CARA_BIFLO
CARA_BRADU
CARA_BRUA2
CARA_BUCAI
CARA_BUCBP
CARA_CALS4
CARA_CAMJE
CARA_CANAL
CARA_CANGA
CARA_CAUCR
CARA_CHAGB
CARA_CHLTE
CARA_CLOAB
CARA_CLOPE
CARA_COCIM
CARA_CORDI
CARA_COREF
CARA_CORGL
CARA_DEBHA
CARA_DEIGD
CARA_DEIRA
CARA_DESAD
CARA_DESDA
CARA_DESVH
CARA_DESVM
CARA_ECOLI
CARA_EMENI
CARA_FUSNN
CARA_HAEDU
CARA_HALSA
CARA_HELHP
CARA_HELPY
CARA_HYPNA
CARA_KLULA
CARA_LACLA
CARA_LACPL
CARA_LAWIP
CARA_LEPIN
CARA_LISMO
CARA_MARMM
CARA_METAC
CARA_METJA
CARA_METKA
CARA_METMA
CARA_METMP
CARA_METS5
CARA_METTH
CARA_MYCLE
CARA_MYCPA
CARA_MYCTU
CARA_NEIMB
CARA_NEOFI
CARA_NEUCR
CARA_NOSS1
CARA_OCEIH
CARA_OCHA4
CARA_ORYSJ
CARA_PASMU
CARA_PECAS
CARA_PELCD
CARA_PHANO
CARA_PHOLL
CARA_PHOPR
CARA_POLNS
CARA_POLSQ
CARA_PROA2
CARA_PSEAE
CARA_PSEPK
CARA_PSESM
CARA_PYRAE
CARA_PYRFU
CARA_RALSO
CARA_RHILO
CARA_RHIME
CARA_RHOBA
CARA_RUBGI
CARA_RUEPO
CARA_SALTY
CARA_SCHPO
CARA_SHEON
CARA_STAEQ
CARA_STAS1
CARA_STRA5
CARA_STRAW
CARA_STRCO
CARA_STRMU
CARA_STRP1
CARA_STRR6
CARA_SULAC
CARA_SULSO
CARA_SULTO
CARA_SYMTH
CARA_SYNE7
CARA_SYNPX
CARA_SYNR3
CARA_SYNY3
CARA_TERTT
CARA_THEAC
CARA_THEEB
CARA_THEMA
CARA_THET8
CARA_THISH
CARA_VIBCH
CARA_VIBPA
CARA_VIBVY
CARA_WIGBR
CARA_XANCP
CARA_XYLFA
CARA_YARLI
CARA_YEAST
CARA_YERPE
CARA_ZYMMO
CARX_BACHD
CARX_BACSU
CARX_LACPL
D0CXT5_RUELI
D0D6S1_9RHOB
D0J259_COMT2
D0L120_HALNC
D0LCR1_GORB4
D0LI67_HALO1
D0MKH1_RHOM4
D0RRQ7_9PROT
D0YZY3_PHODD
D1A833_THECD
D1AME1_SEBTE
D1B4B8_SULD5
D1BH06_SANKS
D1BLJ1_VEIPT
D1BSP2_XYLCX
D1C2A5_SPHTD
D1CBW3_THET1
D1NUA8_9BIFI
D1PMZ5_9FIRM
D1PV76_9BACT
D1VYI2_9BACT
D1Y1S1_9BACT
D1YV01_METPS
D2B6K1_STRRD
D2NT49_ROTMD
D2PV95_KRIFD
D2Q9B3_BIFDB
D2QSE1_SPILD
D2R745_PIRSD
D2RHF1_ARCPA
D2RKS5_ACIFV
D2RX63_HALTV
D2S9D9_GEOOG
D2TGL9_CITRI
D2UAC8_XANAP
D2Z8T8_9BACT
D3AG30_9CLOT
D3CXK4_9ACTN
D3DIQ8_HYDTT
D3DZG4_METRM
D3E5A0_GEOS4
D3EN89_ATETH
D3FE06_CONWI
D3FTA9_BACPE
D3FVI5_BACPE
D3HKF9_LEGLN
D3IDR6_9BACT
D3IFC8_9BACT
D3LTZ6_9FIRM
D3PD18_DEFDS
D3RPS8_ALLVD
D3S2G8_FERPA
D3SFI3_THISK
D3SL53_THEAH
D3SZM6_NATMM
D3UIU5_HELM1
D3V282_XENBS
D3VB51_XENNA
D4AIF2_ARTBC
D4BNB8_BIFBR
D4CP28_9FIRM
D4DMR4_NEIEG
D4DXB6_SEROD
D4GJN1_PANAM
D4GTU0_HALVD
D4H8I4_DENA2
D4I0H1_ERWAC
D4IQG6_9BACT
D4IW17_BUTFI
D4JBQ7_9FIRM
D4JEU2_9FIRM
D4JVB1_9FIRM
D4JYC4_9FIRM
D4KAS7_9FIRM
D4KY02_9FIRM
D4LE73_RUMC1
D4LP16_9FIRM
D4LUY7_9FIRM
D4LZ76_9FIRM
D4MP66_9FIRM
D4MZD5_ANAHA
D4S8C1_9FIRM
D4TPV1_9CYAN
D4W6W7_9FIRM
D4XHI4_9BURK
D4YHP8_9LACT
D4YPF7_9MICO
D4YSB5_9LACO
D4YSY3_9LACO
D4Z0Y9_SPHJU
D4ZB82_SHEVD
D5A618_ARTPN
D5ASA4_RHOCB
D5BM14_ZUNPS
D5BP39_PUNMI
D5C2Q5_NITHN
D5CQQ8_SIDLE
D5DQU8_BACMQ
D5DZZ5_BACMQ
D5EBC8_METMS
D5EKT9_CORAD
D5G8X0_TUBMM
D5GXR8_LACCS
D5GYF8_LACCS
D5MHF8_9BACT
D5PHW9_9MYCO
D5QH57_KOMHA
D5RIN4_9PROT
D5SYS8_PLAL2
D5UET2_CELFN
D5URY0_TSUPD
D5V4U4_ARCNC
D5VCI6_MORCB
D5VRZ8_METIM
D5WRS7_KYRT2
D5WY00_KYRT2
D5X1V6_THIK1
D5X7W0_THEPJ
D5ZTM5_9ACTN
D6D4L5_9BACE
D6DI89_CLOSC
D6K7H0_9ACTN
D6S538_9LACO
D6SLQ5_9DELT
D6THJ0_9CHLR
D6XTP7_BACIE
D6XUI4_BACIE
D6Y9F2_THEBD
D6Z229_DESAT
D6ZAM6_SEGRD
D7A2I6_STAND
D7B1T6_NOCDD
D7BA79_MEISD
D7BWT7_STRBB
D7CNN8_SYNLT
D7CWI9_TRURR
D7DK11_METV0
D7DUM0_METV3
D7DXH8_NOSA0
D7E9M6_METEZ
D7GDQ9_PROFC
D7GVP9_9FIRM
D7JH07_9BACT
D7L800_ARALL
D7LPK0_ARALL
D7MY65_ARALL
D7N3Y2_9NEIS
D7N9T0_9BACT
D7U426_VITVI
D7UVF2_LISGR
D7VPI1_9SPHI
D7WCJ2_9CORY
D8DWH6_PREBR
D8EZP1_9DELT
D8G976_9CYAN
D8IHH6_LACFC
D8IP74_HERSS
D8JAC3_HALJB
D8K0T8_DEHLB
D8MF13_LEUGG
D8MFA0_LEUGG
D8MN03_ERWBE
D8PG64_9BACT
D8QCF4_SCHCM
D8S6Y9_SELML
D8SSY6_SELML
D8T7F8_SELML
D8TYJ4_VOLCA
D9QAM8_CORP2
D9QNB5_BRESC
D9QPJ1_ACEAZ
D9QRA0_ACEAZ
D9R8D2_CLOSW
D9RS52_PREMB
D9SIU9_GALCS
D9SLS0_CLOC7
D9SWU9_CLOC7
D9T5S6_MICAI
D9UZA7_9ACTN
D9VK48_9ACTN
D9WPD5_9ACTN
D9XIC0_STRVT
D9XUV5_9ACTN
E0DF52_9CORY
E0E101_9FIRM
E0I3I5_9BACL
E0MJ52_9RHOB
E0NDL6_PEDAC
E0NIH2_PEDAC
E0NQK7_9BACT
E0QRK7_9ACTO
E0S1A2_BUTPB
E0SH08_DICD3
E0SS81_IGNAA
E0TGP6_PARBH
E0UBG6_CYAP2
E0UR53_SULAO
E1II68_9CHLR
E1KSU9_9BACT
E1MAN5_9STRE
E1QLP5_DESB2
E1QT25_VULDI
E1QZT0_OLSUV
E1R7C1_SPISS
E1RG40_METP4
E1SCH8_PANVC
E1SST3_FERBD
E1T532_BURSG
E1VAT4_HALED
E1VM65_9GAMM
E1VWC5_GLUAR
E1Z4P7_CHLVA
E2CIM9_9RHOB
E2S9G9_9ACTN
E2SLE1_9FIRM
E2SLE7_9FIRM
E2ZA06_9FIRM
E2ZKT8_9FIRM
E3BN72_9VIBR
E3C8S4_9LACO
E3C8T4_9LACO
E3CZ12_9BACT
E3D9U5_GARV3
E3DNR6_HALPG
E3E5B8_PAEPS
E3EXR8_KETVY
E3FMN8_STIAD
E3GGM5_EUBLK
E3GXS2_METFV
E3H2U4_ROTDC
E3HC22_ILYPC
E3HCJ4_ILYPC
E3I432_RHOVT
E3JA36_FRASU
E3KSZ7_PUCGT
E3PV91_CLOSD
E3QA21_COLGM
E4N7N8_KITSK
E4NPE6_HALBP
E4PPH1_MARAH
E4RIW6_HALHG
E4RRS4_LEAB4
E4TID8_CALNY
E4TU14_MARTH
E4U7A1_OCEP5
E4UTB0_ARTGP
E5A1H5_LEPMJ
E5AP37_PARRH
E5BF52_9FUSO
E5BFQ0_9FUSO
E5UL98_NEIMU
E5WD72_9BACI
E5WE76_9BACI
E5YBJ0_BILWA
E6JBM5_9ACTN
E6JYT9_PARDN
E6K7E6_9BACT
E6KPE5_9ACTO
E6LFY5_9ENTE
E6MJV1_9FIRM
E6MMC0_9BACT
E6S8X9_INTC7
E6SJH6_THEM7
E6SRG9_BACT6
E6TTQ6_BACCJ
E6TYY5_BACCJ
E6U5E0_ETHHY
E6UDH8_RUMA7
E6VTC6_DESAO
E6W2U6_DESIS
E6W920_PANSA
E6WTV9_PSEUU
E6X2I1_NITSE
E6XCG2_CELAD
E6ZZ08_SPORE
E7A9W0_HELFC
E7GBL8_9FIRM
E7GGU9_CLOSY
E7KIE6_YEASA
E7KUN8_YEASL
E7M0R3_YEASV
E7ND46_9ACTO
E7NMQ9_YEASO
E7QL20_YEASZ
E7RS35_9BACT
E7RXB3_9BURK
E8JF12_9ACTO
E8LBW2_9FIRM
E8LHI5_9GAMM
E8NFM1_MICTS
E8R613_ISOPI
E8RF19_DESPD
E8RKP9_ASTEC
E8SFR3_STAPH
E8T400_THEA1
E8TK68_MESCW
E8U6B5_DEIML
E8UE15_TAYEM
E8V796_TERSS
E8WXL1_GRATM
E9CPH9_9GAMM
E9EDI6_METAQ
E9ENF5_METRA
E9SAI6_RUMAL
E9SVM6_RHOHA
F0EZP3_9NEIS
F0F658_9BACT
F0IE82_9FLAO
F0JKY0_DESDE
F0LW95_VIBFN
F0NY31_WEEVC
F0R897_BACSH
F0RF20_CELLC
F0RP76_DEIPM
F0S1M9_DESTD
F0S4V1_PSESL
F0SRU5_RUBBR
F0SY49_SYNGF
F0T028_SYNGF
F0TCQ1_METLA
F0XGN9_GROCL
F0YYL3_9CLOT
F1VXX3_9BURK
F1Z8Y7_9SPHN
F2A7B1_RHIET
F2B903_9NEIS
F2BY76_9FIRM
F2F6X7_SOLSS
F2I0L0_PELSM
F2I559_AERUA
F2II55_FLUTR
F2J0M4_POLGS
F2JN83_CELLD
F2JV97_MARM1
F2KPL1_ARCVS
F2L879_BURGS
F2LW14_HIPMA
F2NH65_DESAR
F2NM59_MARHT
F2NU24_TRES6
F2PQ24_TRIEC
F2RCL3_STRVP
F2SPM6_TRIRC
F3KJW2_9ARCH
F3KVR4_9BURK
F3KYZ3_9GAMM
F3LIB6_9GAMM
F3N0U8_LACRH
F3NKY3_9ACTN
F3PXZ8_9BACE
F3SCM6_9PROT
F3YAT1_MELPT
F3YVA8_DESAF
F3Z8T2_9ACTN
F3ZYY1_MAHA5
F4AW93_DOKS4
F4B9S5_ACIHW
F4BZ76_METCG
F4C364_SPHS2
F4CZG7_PSEUX
F4F3K3_VERMA
F4GFM4_ALIDK
F4GL98_SPHCD
F4GUI9_PUSST
F4H061_CELFA
F4HEQ4_GALAU
F4KL21_PORAD
F4KXV1_HALH1
F4LMD4_TREBD
F4QKC9_9CAUL
F4QX27_BREDI
F4RAX5_MELLP
F4XDR5_9FIRM
F4XL39_9CYAN
F5IUH5_9PORP
F5L466_9BACI
F5L6E7_9BACI
F5LCY5_9BACL
F5R824_METUF
F5S4U8_9NEIS
F5SD07_9BACL
F5SGS1_9BACL
F5T2Z7_9GAMM
F5XH21_MICPN
F5XVT6_RAMTT
F5YUT1_MYCSD
F5ZD54_ALTNA
F6AE47_PSEF1
F6B467_DESCC
F6CAI6_LACKZ
F6CAU5_LACKZ
F6CKS9_DESK7
F6CXQ1_MARPP
F6D3N9_METPW
F6DMB5_DESRL
F6EME6_HOYSD
F6EXI8_SPHCR
F6FV19_ISOV2
F6GJX6_LACS5
F6IPD2_9SPHN
F6PHI9_CIOIN
F7CBN6_CALJA
F7FKQ1_ORNAN
F7KDI0_9FIRM
F7KSP1_9FIRM
F7NDV9_9FIRM
F7P0G7_9GAMM
F7PH04_9EURY
F7QFV0_9BRAD
F7RV32_9GAMM
F7SVF8_9BURK
F7V1H6_EEGSY
F7V4G4_CLOSS
F7V9F5_9PROT
F7W2F6_SORMK
F7WZ36_9GAMM
F7XK60_METZD
F7XXB4_MOREP
F7YM55_VIBA7
F7YXC3_9THEM
F8A6D2_CELGA
F8ADX4_THEID
F8AZX5_FRADG
F8BWQ4_OLICO
F8C4F5_THEGP
F8DB29_HALXS
F8E300_CORRG
F8E4C0_FLESM
F8EAJ2_RUNSL
F8F1H7_TRECH
F8GJM2_NITSI
F8HYL0_WEIKK
F8IAC0_SULAT
F8J7I0_HYPSM
F8K4Y9_STREN
F8KQJ2_HELBC
F8N9T3_9BACT
F8PVN2_SERL3
F8X3B7_9PORP
F9D6L5_PREDD
F9DPH3_9BACL
F9EGV2_9ACTO
F9EK93_FUSNU
F9ESE1_9NEIS
F9FK81_FUSOF
F9MM20_9FIRM
F9MWE2_9FIRM
F9N5T7_9FIRM
F9P6F9_STRCV
F9PKF2_9ACTO
F9PUH0_9STRE
F9RH99_VIBSN
F9T608_9VIBR
F9U7T3_9GAMM
F9VEI0_LACGL
F9X5N8_ZYMTI
F9YS38_CAPCC
F9Z4N7_ODOSD
F9ZF00_9PROT
F9ZMF7_ACICS
G0A5G2_METMM
G0A968_COLFT
G0EDD8_PYRF1
G0G9M2_AMYMS
G0G9Z8_SPITZ
G0HDZ3_CORVD
G0IXD2_CYCMS
G0L634_ZOBGA
G0RLL8_HYPJQ
G0S6C8_CHATD
G0SZ08_RHOT2
G0VB41_NAUCC
G0VNP2_MEGEL
G0WAV8_NAUDC
G1URP0_9DELT
G1WA81_9BACT
G1XC65_ARTOA
G2DI36_9NEIS
G2DXF2_9GAMM
G2EBH5_9FLAO
G2FGD1_9GAMM
G2FR53_9FIRM
G2FVG3_9FIRM
G2G5C4_9ACTN
G2H2N4_9ENTR
G2IIG3_9SPHN
G2IZE2_PSEUL
G2J7W5_9BURK
G2KPT3_MICAA
G2KTN8_LACSM
G2LIY9_CHLTF
G2MGN8_9ARCH
G2N9D2_STREK
G2P337_STRVO
G2PSM9_MURRD
G2Q2J3_MYCTT
G2R2K8_THITE
G2SNP3_LACRR
G2T025_ROSHA
G2TJU7_BACCO
G2TNP4_BACCO
G2WS15_VERDV
G2XZ24_BOTF4
G2Z077_FLABF
G3ASZ4_SPAPN
G3B8Q6_CANTC
G3B8Q7_CANTC
G3IYN5_9GAMM
G3JDS9_CORMM
G3Y4H5_ASPNA
G4CH29_9NEIS
G4CNC9_9NEIS
G4E6R8_9GAMM
G4L214_OSCVS
G4L839_TETHN
G4M512_9BURK
G4MVB1_MAGO7
G4Q6V1_ACIIR
G4QHP3_GLANF
G4RGS6_PELHB
G4RNJ1_THETK
G4T1Q8_META2
G4TJ12_SERID
G4UID6_NEUT9
G5G951_9BACT
G5GKQ0_9FIRM
G5H623_9BACT
G5IDF4_9CLOT
G5K3N9_9STRE
G5LIM7_SALET
G5ZZB8_9PROT
G6E6R4_9SPHN
G6EQ09_STRTR
G6EXQ4_9PROT
G6FNA5_9CYAN
G6LV32_STREE
G6XLF4_9PROT
G6Y3U9_9RHIZ
G7CG30_MYCT3
G7E3B9_MIXOS
G7GIZ9_9ACTN
G7H5D2_9ACTN
G7JAX1_MEDTR
G7JMK3_MEDTR
G7LWG7_9GAMM
G7MBP8_9CLOT
G7QE16_9DELT
G7UVS5_PSEUP
G7V607_THELD
G7WA11_DESOD
G7WH93_DESOD
G7WLR9_METH6
G7XSB7_ASPKW
G7Z5M3_AZOL4
G8ANA2_AZOBR
G8BI39_CANPC
G8BVM9_TETPH
G8JMI7_ERECY
G8LRX1_9FLAO
G8LZ25_CLOCD
G8M5N6_9BURK
G8NZ18_GRAMM
G8PBN4_PEDCP
G8PDD9_PEDCP
G8PGA7_PSEUV
G8QHK6_DECSP
G8QQY0_SPHPG
G8R2N0_OWEHD
G8RHI0_MYCRN
G8S476_ACTS5
G8TI96_NIAKG
G8X6F0_FLACA
G8YHY2_PICSO
G8ZPB8_TORDC
G9EIU4_9GAMM
G9MZ13_HYPVG
G9P2J4_HYPAI
G9PW77_9BACT
G9RNL5_9FIRM
G9WFB3_9LACT
G9WJD9_9LACT
G9YEQ3_9FIRM
G9YQT7_9FIRM
G9ZQH0_9LACO
G9ZS97_9LACO
G9ZXM2_9PROT
H0DJY1_9STAP
H0EA27_9ACTN
H0EVM5_GLAL7
H0HPK6_9RHIZ
H0JIX8_9PSED
H0PW43_9RHOO
H0QKY0_ARTGO
H0QZH3_9ACTN
H0TF83_9BRAD
H1BJP8_9FIRM
H1BJQ4_9FIRM
H1CXS4_9FIRM
H1D7W9_9FUSO
H1FTS2_SULGG
H1G3N1_9GAMM
H1HJF6_9BACT
H1HRY7_9FIRM
H1LG90_9LACO
H1LIH4_9LACO
H1Q216_9BACT
H1S2Q5_9BURK
H1UWD4_COLHI
H1X6J8_WEICO
H1X9C1_WEICO
H1XYP5_9BACT
H1XZL5_9SPHI
H1YY72_9EURY
H1ZB38_MYROD
H2ATU7_KAZAF
H2BYB8_9FLAO
H2CFR9_9LEPT
H2FX82_OCESG
H2IRU8_RAHAC
H2K8U0_STRHJ
H3KC76_9BURK
H3NMI5_9FIRM
H3NS31_9GAMM
H3SC65_9BACL
H4FDZ7_9RHIZ
H4GHZ6_9LACO
H4GKV9_9LACO
H5T8V9_9ALTE
H5TW44_9ACTN
H5UV15_9MICO
H5UZV1_ESCHE
H5V8I7_HELBI
H5WI70_9BURK
H5XAR2_9PSEU
H5XRW9_9FIRM
H5XY06_9FIRM
H6BZD3_EXODN
H6LFQ9_ACEWD
H6N0R6_GORPV
H6NDQ8_9BACL
H6R193_NOCCG
H6RVJ1_BLASD
H6SR73_RHOPH
H7ELC6_9SPIO
H7F5W0_9LIST
H7FMQ4_9FLAO
H8E9W6_9MICO
H8FW00_PHAMO
H8GR74_METAL
H8GVE8_DEIGI
H8KSY3_SOLCM
H8L5H7_FRAAD
H8MGQ3_CORCM
H8XSJ6_FLAIG
H8YVL5_9GAMM
H9UKA7_SPIAZ
I0AN91_IGNAJ
I0GRK7_SELRL
I0HEJ8_ACTM4
I0I377_CALAS
I0IBJ8_PHYMF
I0IMD5_LEPFC
I0JM76_HALH3
I0JSV2_HALH3
I0KGQ6_9BACT
I0L199_9ACTN
I0QZ14_9GAMM
I0R0G1_9MICO
I0RV59_MYCXE
I0TCQ7_9BACT
I0WDU8_9FLAO
I0X8V7_9SPIO
I0XPI3_9LEPT
I0YJW6_COCSC
I1ARI3_9RHOB
I1CI71_RHIO9
I1E233_9GAMM
I1HXQ9_BRADI
I1HXR0_BRADI
I1K4V8_SOYBN
I1KBF7_SOYBN
I1KBF8_SOYBN
I1KBF9_SOYBN
I1KBG0_SOYBN
I1KBG1_SOYBN
I1RYU5_GIBZE
I1XMR0_METNJ
I1YHI0_METFJ
I1YWC8_PREI7
I2BCY1_SHIBC
I2EX52_EMTOG
I2FNK6_USTH4
I2GQQ1_9BACT
I2H2I8_TETBL
I2JIV7_9GAMM
I2K5B7_9PROT
I2MV78_9ACTN
I3BNU6_9GAMM
I3C855_9FLAO
I3CFC2_9GAMM
I3DBG5_9PAST
I3DZ44_BACMT
I3E7N3_BACMT
I3I7M2_9GAMM
I3IGZ1_9BACT
I3TVD1_TISMK
I3UAM1_ADVKW
I3VTI3_THESW
I3WIZ8_BIFBI
I3Y9S6_THIV6
I3YWP1_AEQSU
I3Z522_BELBD
I3ZH97_TERRK
I4AMT6_FLELS
I4B1K9_TURPD
I4C2Y7_DESTA
I4D1C4_DESAJ
I4D9X4_DESAJ
I4ENL5_9CHLR
I4EZC2_9ACTN
I4MP16_9BURK
I4MXQ5_9PSED
I4VTX9_9GAMM
I4W6V6_9GAMM
I4Y8N0_WALMC
I4YPP3_9RHIZ
I4ZB35_9BACT
I5ARK6_EUBCE
I5AYJ6_9DELT
I5CA01_9BACT
I6T8Y2_ENTHA
I6Y4E7_PROPF
I6ZR85_MELRP
I7BMY4_NATSJ
I7EUL2_PHAIB
I7HE11_9HELI
I7J9U7_METBM
I7JF87_9RICK
I7JW18_9CORY
I7KLS7_9LACO
I7L7H2_9LACO
I7LDM8_9LACO
I7LS55_9LACT
I8IZW5_9BACI
I8T8I3_9GAMM
I8U3H3_9ALTE
I9C9I8_9SPHN
I9GZA3_9BACE
I9KTR1_9RALS
I9LBW3_9FIRM
J0KQV3_9BURK
J0LAY1_9HELI
J0LGK1_9BACT
J0LNG8_9BIFI
J0S8J1_9EURY
J0ZL76_9RHIZ
J1DGS0_STREE
J1F4W4_9LACO
J1H1B2_9CLOT
J1HHJ3_9ACTO
J2JSY0_9ACTN
J2KXE1_9RHIZ
J2L657_9BURK
J2P7Z3_9SPHN
J2U4M5_9BURK
J2UST5_9BURK
J2W7K5_9SPHN
J2XBP8_KLEPN
J3HSL8_9RHIZ
J3JBB2_9LACO
J3LGB6_ORYBR
J3NNA5_GAGT3
J3YS42_9ENTR
J4G9F4_9APHY
J4KQT6_BEAB2
J4U4T0_SACK1
J4WR44_9GAMM
J5KGC1_9GAMM
J5KHT1_9GAMM
J6H0P5_9PORP
J6J0D4_9RHOB
J7IKS2_DESMD
J7J2W9_DESMD
J7LFA0_NOCAA
J7QEZ3_METSZ
J7S862_KAZNA
J7U614_MORMO
J8UY25_PSEPU
J8W0X8_9SPHN
J9A6B4_9PROT
J9DXA2_9ACTN
J9HU46_9BACL
J9QTM2_RIEAN
J9SIK8_9ACTN
J9VYF3_LACBU
J9W7S2_LACBU
J9Z150_9PROT
J9ZCB0_LEPFM
K0AZV3_CLOA9
K0C703_CYCSP
K0CK49_ALCDB
K0D2E7_ALTMS
K0EUX7_9NOCA
K0HRI2_9BURK
K0IKW0_NITGG
K0K000_SACES
K0KPJ3_WICCF
K0NTQ4_DESTT
K0PS88_9RHIZ
K0VBY4_MYCVA
K0ZFA7_9ACTO
K0ZK02_9ACTO
K1DVT9_9MICO
K1KEA9_9BURK
K1L8H6_9BACT
K1MJ46_9FLAO
K1WWC5_MARBU
K1WWF0_TRIAC
K2GCW5_9BACI
K2GN82_9BACI
K2I8C7_9RHOB
K2JDM3_9RHOB
K2JUF9_9GAMM
K2K341_9PROT
K2KMW1_9GAMM
K2MAK4_9RHIZ
K2NZY6_9RHIZ
K2P089_9FLAO
K2QX51_9RHIZ
K2S7G0_MACPH
K3VVX9_FUSPC
K3YSG0_SETIT
K4BL65_SOLLC
K4IM66_BIFAP
K4IR55_PSYTT
K4KNE3_SIMAS
K4L1P0_9FIRM
K4L4A8_9FIRM
K4LI66_THEPS
K4MJ02_9EURY
K4RCX2_9ACTN
K4ZEY2_PAEAL
K5B8L2_MYCHD
K5W2S7_AGABU
K5W6K2_PHACS
K5YYJ2_9PROT
K6CCJ0_BACAZ
K6CKL5_9BACI
K6D1J8_9BACI
K6D5P0_BACAZ
K6G5V7_9GAMM
K6TXQ0_9CLOT
K6VJD9_9MICO
K6VTW5_9ACTN
K6W784_9MICO
K6Y8G2_9ALTE
K6Z186_9ALTE
K6Z365_9ALTE
K7HYY9_CAEJA
K7RSG6_PROA4
K7SE52_GLUOY
K7TZS8_MAIZE
K7UYK8_MAIZE
K7W1D1_9NOST
K8E6V6_9FIRM
K8ERG5_CARML
K8GJ05_9CYAN
K8W4K8_9GAMM
K8WBG1_9GAMM
K8WCK8_PRORE
K8YNI6_NANGC
K9AKT2_9MICO
K9AWG1_9STAP
K9D8W4_9BURK
K9FY22_PEND2
K9HE42_9PROT
K9P3F6_CYAGP
K9PEK2_9CYAN
K9Q5K9_9CYAN
K9QEY4_9NOSO
K9QU50_NOSS7
K9RGH7_9CYAN
K9RYE3_SYNP3
K9SCB8_9CYAN
K9SLE7_9CYAN
K9SSY7_9SYNE
K9T6P0_9CYAN
K9TBD4_9CYAN
K9U882_9CYAN
K9UPY5_9CYAN
K9UYD2_9CYAN
K9VHB1_9CYAN
K9W173_9CYAN
K9WAI1_9CYAN
K9WST5_9NOST
K9XJ81_9CHRO
K9XN32_STAC7
K9YHZ5_HALP7
K9YN65_CYASC
K9Z1M9_CYAAP
K9ZIK8_ANACC
L0A3B4_DEIPD
L0ABH5_CALLD
L0AFL7_NATGS
L0DNQ1_SINAD
L0E0F7_THIND
L0EFE5_THECK
L0ETK4_LIBCB
L0FAY5_DESDL
L0FUV7_ECHVK
L0GQZ7_9GAMM
L0HEF1_METFS
L0I921_HALRX
L0IYU0_9MYCO
L0JR79_NATP1
L0JV31_9EURY
L0K6J8_HALHC
L0K9F4_HALHC
L0KZ27_METHD
L0ME86_SERMA
L0NFZ2_9RHIZ
L0WHQ6_9GAMM
L1KZB8_9ACTN
L1LW25_PSEPU
L1MCX8_9BACT
L1MFN3_9CORY
L1N5Z8_9BACT
L1NQF0_9NEIS
L1NZH5_9FLAO
L1QPF4_9CLOT
L2F7A9_9GAMM
L2GG28_COLGN
L5N5S6_9BACI
L5N6W9_9BACI
L7ERS4_9ACTN
L7L855_9ACTN
L7LEL3_9ACTN
L7VJU0_9FLAO
L7VMY1_CLOSH
L7W769_NONDD
L8D7F5_9GAMM
L8ETU4_STRRM
L8FXL8_PSED2
L8JFI4_9GAMM
L8JUK6_9BACT
L8LTW2_9CHRO
L8LZH4_9CYAN
L8N600_9CYAN
L8X1W1_THACA
L8XXT1_9GAMM
L9PSL3_9BURK
L9U8B6_9GAMM
M0QKJ1_9ACTN
M0T8E7_MUSAM
M0Z170_HORVD
M0ZHI0_SOLTU
M0ZHI1_SOLTU
M1CA43_SOLTU
M1E4P3_9FIRM
M1FG82_9ALTE
M1LLS4_9PROT
M1LTJ9_9PROT
M1MFW9_9CLOT
M1NSY5_9CORY
M1PA25_DESSD
M1PTC7_DESSD
M1VWW0_CLAP2
M1WL04_DESPC
M1X5D7_9NOST
M1XKQ9_NATM8
M1Z756_9FIRM
M1ZCW2_9FIRM
M1ZDL2_NITG3
M2N577_BAUCO
M2NHH6_9FIRM
M2P9D7_CERS8
M2T5U9_COCH5
M2TLK2_9PROT
M2VYS8_GALSU
M2YHF0_9MICC
M2ZZ43_PSEFD
M3C411_STRMB
M3H443_LEPBO
M3H635_9LEPT
M3UJ27_9ACTN
M4CJL1_BRARP
M4CUH1_BRARP
M4NMM7_9GAMM
M4RGX2_9BIFI
M4RLK6_BIBTR
M4S069_9SPHN
M4U2Z8_9GAMM
M4VAD1_9DELT
M4X109_PSEDE
M5A1E5_9ACTN
M5BKD7_THACB
M5E6P0_9GAMM
M5EAL5_MALS4
M5EXF6_9RHIZ
M5G1L2_DACPD
M5J798_9LACO
M5QM47_9PSED
M5TDD6_9PLAN
M5TWL9_9PLAN
M5W4X2_PRUPE
M5WGS6_PRUPE
M6R8V2_LEPIR
M6T753_LEPIR
M7AA68_9ACTN
M7MH40_9FLAO
M7MRF4_9MICC
M7N5W1_9BACT
M7NFM7_9BACL
M7P0Y3_9BACL
M7PFJ2_9GAMM
M7T185_EUTLA
M7TT67_BOTF1
M7WUQ8_RHOT1
M7X6Z0_9BACT
M7Z0S4_TRIUA
M8DLU1_9BACL
M8DYW8_9BACL
M9LIH1_PAEPP
M9LJR9_PSEA3
M9R3Z9_9RHOB
M9SBS3_9EURY
M9X3D9_MANHA
M9XDT7_MEIRD
N0AQN6_9BACI
N0AWA0_9BACI
N0B6J8_9RHIZ
N0BA31_9EURY
N0E3P7_9MICO
N1JGI7_BLUG1
N1MVL2_9SPHN
N1PQ27_DOTSN
N1QDY1_SPHMS
N1UWZ9_9MICC
N1ZP12_9CLOT
N1ZUP4_9LACO
N2A089_9LACO
N2ABR8_9CLOT
N2AD86_9FIRM
N2JAB2_9PSED
N4UF82_FUSC1
N4VDX8_COLOR
N4W884_9BACI
N4WDE3_9BACI
N6W0S1_9ALTE
N6X3T4_9RHOO
N6XK92_9RHOO
N6ZCY6_9RHOO
N8TQ92_ACIGI
N8YCC5_9GAMM
N9GER8_ACIHA
N9U4M5_9GAMM
N9WAB1_9SPHN
N9WBR1_9CLOT
Q025D6_SOLUE
Q038Z1_LACC3
Q03FM2_PEDPA
Q03HB1_PEDPA
Q03S49_LACBA
Q03WF8_LEUMM
Q03WW6_LEUMM
Q04H30_OENOB
Q057Y1_BUCCC
Q086I7_SHEFN
Q0A763_ALKEH
Q0AIU0_NITEC
Q0AXG3_SYNWW
Q0BPR7_GRABC
Q0EYC3_9PROT
Q0F8X8_9RHOB
Q0FJ04_PELBH
Q0G628_9RHIZ
Q0K8X8_CUPNH
Q0RF80_FRAAA
Q0RGR0_FRAAA
Q0S0M1_RHOJR
Q0VST3_ALCBS
Q0W4P4_METAR
Q0YPQ2_9CHLB
Q112P0_TRIEI
Q11GJ9_CHESB
Q11QE0_CYTH3
Q12A47_POLSJ
Q12QJ3_SHEDO
Q12XK5_METBU
Q13W42_BURXL
Q15TQ5_PSEA6
Q168M2_ROSDO
Q181J1_PEPD6
Q181J3_PEPD6
Q18GL5_HALWD
Q1AVY8_RUBXD
Q1D6L7_MYXXD
Q1G868_LACDA
Q1GA34_LACDA
Q1GA91_LACDA
Q1GE90_RUEST
Q1GUH2_SPHAL
Q1H391_METFK
Q1IPK5_KORVE
Q1K1T5_DESAC
Q1LLA2_CUPMC
Q1LSS6_BAUCH
Q1N379_9GAMM
Q1N7S5_SPHSS
Q1NL59_9DELT
Q1NP59_9DELT
Q1QJF8_NITHX
Q1QSX8_CHRSD
Q1WTX3_LACS1
Q1WVB0_LACS1
Q1YMM5_AURMS
Q1YSX2_9GAMM
Q1Z375_9GAMM
Q1ZMQ7_PHOAS
Q21AQ6_RHOPB
Q21H40_SACD2
Q21WX4_RHOFT
Q24TJ3_DESHY
Q24VW0_DESHY
Q26D48_FLABB
Q28SZ9_JANSC
Q2BH30_NEPCE
Q2CBG6_OCEGH
Q2FLE0_METHJ
Q2FZ73_STAA8
Q2G654_NOVAD
Q2GDR0_NEOSM
Q2GGW5_EHRCR
Q2GKW4_ANAPZ
Q2IIA9_ANADE
Q2J836_FRASC
Q2JM36_SYNJB
Q2K612_RHIEC
Q2KVT6_BORA1
Q2LXX2_SYNAS
Q2NAR2_ERYLH
Q2NF21_METST
Q2NVY1_SODGM
Q2RK41_MOOTA
Q2RQB3_RHORT
Q2S3Z0_SALRD
Q2SMM5_HAHCH
Q2W9H0_MAGSA
Q2YBT5_NITMU
Q30UH0_SULDN
Q30V57_DESAG
Q31H99_THICR
Q32K65_SHIDS
Q38X25_LACSS
Q39US2_GEOMG
Q3AC02_CARHZ
Q3ANQ8_CHLCH
Q3B6I5_CHLL7
Q3IKQ6_PSEHT
Q3IN00_NATPD
Q3J5B0_RHOS4
Q3J820_NITOC
Q3SJS0_THIDA
Q3SPU2_NITWN
Q3XYF6_ENTFC
Q3Z785_DEHM1
Q469Z6_METBF
Q46L77_PROMT
Q47HI7_DECAR
Q47R23_THEFY
Q47YI7_COLP3
Q4C6K5_CROWT
Q4FPQ8_PELUB
Q4FTJ0_PSYA2
Q4JVH0_CORJK
Q4KIG8_PSEF5
Q5E7M9_VIBF1
Q5FAG9_NEIG1
Q5FFL6_EHRRG
Q5FJB9_LACAC
Q5FJY5_LACAC
Q5FU42_GLUOX
Q5GYS9_XANOR
Q5KJ10_CRYNJ
Q5L0U4_GEOKA
Q5L1V1_GEOKA
Q5LC10_BACFN
Q5M5F7_STRT2
Q5NEH2_FRATT
Q5P1G5_AROAE
Q5QXL6_IDILO
Q5R211_HUMAN
Q5UXF1_HALMA
Q5WEX1_BACSK
Q5WFJ1_BACSK
Q5YTM3_NOCFA
Q5ZTY5_LEGPH
Q607A8_METCA
Q63V92_BURPS
Q65JU8_BACLD
Q65LE6_BACLD
Q65QB6_MANSM
Q6A915_PROAC
Q6AF85_LEIXX
Q6AIK6_DESPS
Q6L0L7_PICTO
Q6MPJ7_BDEBA
Q6NAA9_RHOPA
Q74DP3_GEOSL
Q74J33_LACJO
Q74JC4_LACJO
Q7M7W0_WOLSU
Q7MWR5_PORGI
Q7NFI2_GLOVI
Q7NRH7_CHRVO
Q7P843_FUSNV
Q7V1C7_PROMP
Q7V7T2_PROMM
Q7VCJ5_PROMA
Q7VQK7_BLOFL
Q7VY98_BORPE
Q82U46_NITEU
Q834E1_ENTFA
Q83C49_COXBU
Q83GE0_TROWT
Q85G70_CYAM1
Q88W73_LACPL
Q8AAA9_BACTN
Q8CUM8_OCEIH
Q8DYW0_STRA5
R0HG01_9BRAS
R1CSB2_9CLOT
R1GK26_BOTPV
R2Q4L1_9ENTE
R2S616_9ENTE
R2STT6_9ENTE
R3WFF5_9ENTE
R4HZV4_9GAMM
R4K0F0_CLOPA
R4KS50_9FIRM
R4LUW2_9ACTN
R4SYT0_AMYOR
R4V405_9GAMM
R4W7B2_9EURY
R4XIN4_TAPDE
R4YK57_OLEAN
R4Z231_9ACTN
R5A6G1_9CLOT
R5ARL8_9FIRM
R5B0F4_9BACT
R5B7F1_9BACE
R5BEJ9_9FIRM
R5BR33_9BACE
R5C2U2_9FIRM
R5C9A1_9BACT
R5CCG9_9BACE
R5CIN4_9FIRM
R5CSV9_9BACT
R5D0H2_9FIRM
R5DX00_9FIRM
R5DX01_9FIRM
R5EB99_9CLOT
R5EEJ3_9FIRM
R5EMF7_9GAMM
R5EWN9_9CLOT
R5FP34_9ACTN
R5FPB5_9BACT
R5GUF8_9BACT
R5GZH1_9FIRM
R5H3M9_9FIRM
R5HLU3_9FIRM
R5I166_9FIRM
R5IDJ7_9BACT
R5IEZ9_9PORP
R5ILV3_9CLOT
R5J4E9_9BACE
R5J615_9FIRM
R5JHP3_9FIRM
R5JTU7_9CLOT
R5JWP2_9BACE
R5K946_9CLOT
R5KLS6_9CLOT
R5KUT6_9FIRM
R5KZB2_9BACT
R5L413_9CLOT
R5LGK2_9FIRM
R5LTS0_9SPIR
R5MHY2_9BACE
R5MM21_9FIRM
R5MZD2_9FIRM
R5NAU3_9BACT
R5NGZ7_9FIRM
R5NLZ5_9FIRM
R5NN46_9CLOT
R5P0Q1_9BACT
R5P9D0_9BACT
R5PKC2_9BURK
R5PM60_9BACT
R5Q5A2_9FIRM
R5QHL1_9FIRM
R5QX27_9FIRM
R5R776_9FIRM
R5RQ80_9FIRM
R5SG91_9BACE
R5SKT3_9CLOT
R5SMG4_9FIRM
R5TLD5_9FIRM
R5TXJ4_9CLOT
R5U5P4_9FIRM
R5UGL5_9BACE
R5UNP9_9FIRM
R5UXT3_9FIRM
R5V0L8_9BACT
R5VS85_9BACE
R5VSC6_9FIRM
R5W5N3_9CLOT
R5X7Y9_9CLOT
R5X9A9_9FIRM
R5XQ08_9FIRM
R5XZW9_9FIRM
R5Y6I6_9FIRM
R5YBV3_9BACE
R5YVL8_9FIRM
R5YW28_9FIRM
R5ZCC0_9FIRM
R5ZZF8_9BACT
R6BB24_9FIRM
R6BB33_9CLOT
R6BMD9_9FIRM
R6C3S2_9BACT
R6CB38_9CLOT
R6CRG6_9FIRM
R6CZ12_9BACE
R6DHL7_9BACE
R6DIH2_9CLOT
R6DQ90_9FIRM
R6EBD2_9BACE
R6EF64_9BACT
R6ET47_9FIRM
R6EV10_9FIRM
R6FAF7_9BACT
R6FTD2_9FIRM
R6FXJ4_9FIRM
R6G3Y4_9CLOT
R6GKQ8_9FIRM
R6GVT4_9FIRM
R6HBR1_9FIRM
R6HY25_9FIRM
R6IKF9_9FIRM
R6IQJ1_9CLOT
R6J4B8_9CLOT
R6K350_9FIRM
R6KLS5_9BACE
R6KMN9_9CLOT
R6L263_9FIRM
R6M5H6_9CLOT
R6MGL4_9FIRM
R6MSB9_9FIRM
R6N4L0_9BACE
R6NGD2_9CLOT
R6NLT3_9FIRM
R6NMB1_9FIRM
R6NN52_9FIRM
R6NY46_9CLOT
R6P0G9_9CLOT
R6P1Y0_9FIRM
R6Q3Q6_9FIRM
R6QEY3_9FIRM
R6QPE9_9CLOT
R6QS44_9CLOT
R6R0F6_9FIRM
R6R1A4_9FIRM
R6RG41_9FIRM
R6RG72_9FIRM
R6RLB8_9CLOT
R6SG56_9BACE
R6SNL5_9FIRM
R6SX56_9BACE
R6SY31_9CLOT
R6T4Z4_9CLOT
R6T5Y6_9FIRM
R6TD95_9STAP
R6TI27_9FIRM
R6TQX7_9FIRM
R6U3P2_9FIRM
R6UR82_9FIRM
R6VFB0_9CLOT
R6VH85_9FIRM
R6VJQ2_9FIRM
R6VYJ4_9BACT
R6W1T5_9FIRM
R6W698_9BACT
R6WIZ2_9FIRM
R6WQ23_9BACT
R6X7K3_9PORP
R6XA52_9FIRM
R6XCI0_9BACT
R6XSN0_9CLOT
R6XXL1_9BACT
R6Y242_9FIRM
R6YCV6_9BACT
R6Z5B8_9FIRM
R6ZD51_9CLOT
R6ZN54_9FIRM
R7A9W6_9BACE
R7AVK6_9FIRM
R7BW45_9BURK
R7CA37_9CLOT
R7CQS1_9FIRM
R7CR17_9FIRM
R7CYX2_9BACE
R7DFG8_9PORP
R7E0E4_9BACE
R7EKA4_9BACE
R7EWB1_9BACT
R7FGF9_9FIRM
R7FT08_9FIRM
R7GGX1_9CLOT
R7GML6_9FIRM
R7H3S6_9FIRM
R7H7U5_9FIRM
R7HLC1_9BACT
R7I280_9CLOT
R7IKY6_9FIRM
R7ILG2_9BURK
R7IXI9_9FIRM
R7J334_9BACT
R7J8H2_9PORP
R7JMD3_9BACT
R7JSY2_9FIRM
R7K1Y1_9CLOT
R7K3A3_9FIRM
R7K7A7_9FIRM
R7K8Z0_9FIRM
R7KZ15_9FIRM
R7L7U1_9BACT
R7LE09_9BACT
R7LEH5_9BACT
R7MKW4_9FIRM
R7N4I4_9FIRM
R7NCC2_9FIRM
R7NIY9_9FIRM
R7NQP0_9BACE
R7PC19_9BACT
R7PSM0_9FIRM
R7RQA0_9CLOT
R7SCJ3_TREMS
R7WKW7_9NOCA
R7XWE7_9ACTN
R7YRZ8_CONA1
R7ZMV8_9BACT
R8AMM1_PLESH
R8BQ34_TOGMI
R8VYI7_9CLOT
R9AXW2_9GAMM
R9GS46_9SPHI
R9ILS3_9FIRM
R9JBA5_9FIRM
R9JIQ4_9FIRM
R9JVN9_9FIRM
R9K3R7_9FIRM
R9KNA1_9FIRM
R9L0E3_9FIRM
R9LNU5_9FIRM
R9M0I8_9FIRM
R9M5H1_9FIRM
R9MLN5_9FIRM
R9N0S4_9FIRM
R9N2L1_9FIRM
R9P1D2_PSEHS
R9PTL3_AGAAL
R9SHP9_9EURY
R9T5X5_9EURY
R9YL18_9PROT
S0DPJ5_GIBF5
S0EWA5_CHTCT
S0FHH2_9FIRM
S0FRF7_9FIRM
S0FW89_9DELT
S0GU27_9PORP
S0J1V7_9FIRM
S0JAK1_9ENTE
S0KIH8_9ENTE
S0L1M7_ENTAV
S0L5P6_9ENTE
S1NY62_9ENTE
S1QZ17_9ENTE
S2DR64_9BACT
S2JNT0_MUCC1
S2KIB6_9GAMM
S2WYM1_9ACTN
S2XKR5_9BACL
S2YAU0_9ACTN
S3C050_OPHP1
S3CCG3_GLAL2
S3NJZ9_9GAMM
S3XBI4_9ACTN
S3ZS45_9ACTN
S4CWX1_ENTFL
S4G9H9_GARVA
S4XSV7_SORCE
S5RLJ2_9STRE
S5SUP1_9CORY
S5VCX4_STRC3
S5YDG5_PARAH
S6AJP9_9PROT
S6B0B9_PSERE
S6CGF2_9GAMM
S6CKY5_9ACTN
S6E0T2_ZYGB2
S6F298_9CLOT
S6FIH6_AVIPA
S6GLK8_9GAMM
S6HPQ0_9GAMM
S6JX53_9PSED
S7QBK0_GLOTA
S7TD97_9DELT
S7TZD7_9DELT
S7UNZ3_DESML
S7VUI1_9FLAO
S7ZUI1_PENO1
S8ABE3_DACHA
S8E935_9LAMI
S8FWI3_FOMPI
S9Q4G0_9DELT
S9QBS7_9RHOB
S9QK12_9RHOB
S9SBY4_9RHOB
S9W4R4_SCHCR
S9ZTZ6_9RHOO
T0DQ09_ALIAG
T0GF29_9SPHN
T0HA30_9SPHN
T0I3W8_9SPHN
T0KB73_9SPHN
T0LLS3_9EURY
T0LXH6_9EURY
T0M0B3_9EURY
T0MHJ9_9BACT
T0MU82_9EURY
T0VM64_9ENTE
T1DX49_9HELI
T1ZEC6_STRIT
T2G8Z7_DESGI
T2KIR8_9FLAO
T2RD83_CLOSO
T5AGP0_OPHSC
U1FFB4_9ACTN
U1GBY6_ENDPU
U1J4Z6_9GAMM
U1MUE9_9MICO
U1NMC6_9EURY
U1PBY0_9EURY
U1PVH4_9ACTO
U1RA36_9BIFI
U1ZUV2_9PSED
U2CV16_9CLOT
U2D4R3_9FIRM
U2DQT5_CLOS4
U2FRD5_9GAMM
U2JAC4_9SPHI
U2KDQ7_9FIRM
U2KHP3_9STRE
U2MQS4_9BACT
U2P649_9BACT
U2PXE5_9CLOT
U2PZA0_9ACTN
U2QMB3_9FIRM
U2RRS8_LEIAQ
U2V417_9FIRM
U2XI17_9MICO
U2ZMS1_PSEAC
U2ZWW9_9SPHN
U3A2U1_VIBPR
U3AXF1_9CAUL
U3B5I4_9VIBR
U3CCT0_9VIBR
U3GZE4_9CORY
U3TZC4_9ENTR
U3U9G6_9GAMM
U4KCH5_9VIBR
U4L377_PYROM
U4L598_PYROM
U4LK07_PYROM
U4TL77_9LACO
U4TP25_9LACO
U4UZJ2_9RHOB
U5C7P5_9BACT
U5D6C8_AMBTC
U5DFS6_9CHRO
U5EG15_NOCAS
U5GPP9_POPTR
U5GPT2_POPTR
U5HE88_USTV1
U5L7M7_9BACI
U5L8T0_9BACI
U5MN50_CLOSA
U5N5S1_9BURK
U5Q589_9BACT
U5QKT4_9CYAN
U5RTC4_9CLOT
U5RVS5_9CLOT
U5S935_9LACT
U5W5G3_9ACTN
U5WX02_MYCKA
U6B6D3_9RHIZ
U6EC34_9EURY
U6GTM2_EIMAC
U7D609_9BACT
U7GLV3_9RHOB
U7LD17_9CORY
U7MNQ9_9CORY
U7P5J1_9GAMM
U7PPT2_SPOS1
U7U9Q4_9BURK
U7UML2_9FIRM
U7VD93_9FUSO
U9UUM8_RHIID
U9VVJ0_9CYAN
V1CJW6_9FIRM
V2JDS4_9BURK
V2RI78_9BACT
V2UQN1_9GAMM
V2UV43_9GAMM
V2XSX1_9FIRM
V2YYC4_MONRO
V2ZCN9_9FIRM
V3TKT8_SERS3
V4HYJ6_9ACTN
V4J761_9GAMM
V4JCA8_9DELT
V4JSL1_EUTSA
V4NNS2_9CAUL
V4PZ95_9CAUL
V4SKA1_9ROSI
V4TMF0_9RHIZ
V4XBX7_9ARCH
V4XLM8_9ARCH
V4XPW3_9ARCH
V4XR52_9ARCH
V4YQL1_9PROT
V5ART2_ENTCL
V5C002_9GAMM
V5EPL8_KALBG
V5FQQ6_BYSSN
V5SFJ6_9RHIZ
V5UA51_9BURK
V5WG54_9SPIO
V5XC72_MYCNE
V5XP70_ENTMU
V6F448_9PROT
V6IZQ1_9BACL
V6IZU9_9BACL
V6JJX5_STRNV
V6JQL3_STRRC
V6L557_9ACTN
V6M326_9BACL
V6MC02_9BACL
V6Q4F5_9ENTE
V6S793_9FLAO
V6Z5C0_STRAG
V7AWN8_PHAVU
V7EKK6_9RHOB
V7FMA1_9RHIZ
V7HV01_9LACO
V7I6C8_9CLOT
V8CCW0_9HELI
V8CKP2_9HELI
V8CXD7_9ACTN
V8FTW6_9BURK
V9G5V6_9BACL
V9H546_9CLOT
V9HBV9_9NEIS
V9TR82_9PROT
V9VV17_9RHOB
V9W5C0_9BACL
V9XE74_9NOCA
W0A826_9SPHN
W0DDG1_9AQUI
W0DRB8_9GAMM
W0E5A9_9FIRM
W0E6D0_MARPU
W0EAB6_9FIRM
W0ER90_9PORP
W0EVF9_9BACT
W0H071_PSECI
W0I0R4_9GAMM
W0IYJ7_9BACT
W0JIR0_DESAE
W0JJI3_9EURY
W0K4W1_9EURY
W0LFG3_9GAMM
W0PCR4_9BURK
W0RN30_9BACT
W0SD38_9RHOO
W0TP96_9GAMM
W0V877_9BURK
W0ZCN5_9MICO
W1DLB6_KLEPN
W1DZI2_KLEPN
W1FPE5_ECOLX
W1GZK8_KLEPN
W1HW26_KLEPN
W1J1C3_9GAMM
W1J5B9_9GAMM
W1N6J2_9GAMM
W1Q6I5_ABIDE
W1QJZ8_OGAPD
W1S8Q6_9SPHN
W1SCV3_9BACI
W1SFU4_9BACI
W1TXH6_9FIRM
W2EZN7_9ACTN
W2RWC4_9EURO
W2UTD9_9FLAO
W2ZS36_PHYPR
W3AN00_9FIRM
W3RNE1_9BRAD
W3XBB5_9PEZI
W4E1Z3_9BACL
W4EYV2_9BACL
W4HK36_9RHOB
W4K648_9HOMO
W4LLT5_9BACT
W4MEB0_9BACT
W4PWV7_9BACI
W4PZI7_9BACI
W4QBW2_9BACI
W4QIN5_9BACI
W4QQF6_BACA3
W4QUZ1_BACA3
W4UES0_PROAA
W4UXN6_9BACE
W4V655_9FIRM
W4V709_9FIRM
W4VG14_9BACI
W4VK35_9BACI
W4ZEE5_STRPU
W5EUS0_WHEAT
W5FBG5_WHEAT
W5FT59_WHEAT
W5IJJ3_SCAIO
W5TJE7_9NOCA
W5W5H6_9PSEU
W5WPP9_9CORY
W5XTV3_9CORY
W5Y128_9CORY
W5YHS9_KOMXY
W6FT78_NODSP
W6J4S7_9ENTR
W6JXW2_9MICO
W6KFZ3_9PROT
W6M3C7_9GAMM
W6M5A8_9GAMM
W6MH35_9ASCO
W6N4K1_CLOTY
W6N7B0_CLOTY
W6Q0G5_PENRF
W6S4P6_9CLOT
W6T7S1_9LACO
W6T9Z8_9LACO
W6TBZ7_9LACO
W6TLQ9_9SPHI
W6VZB0_9RHIZ
W7B0Y0_9LIST
W7C1S5_9LIST
W7C725_9LIST
W7C7U4_BROTH
W7CK64_9LIST
W7DHK0_9LIST
W7I4U9_9PEZI
W7IPA2_9PSEU
W7KL32_9CREN
W7LSJ1_GIBM7
W7Q7Z2_9GAMM
W7QLP7_9ALTE
W7SVE3_9PSEU
W7UHY6_RUMFL
W7YB93_9BACT
W7YF54_9BACL
W7YRK2_9BACI
W7ZMD8_9BACI
W8EVX9_9BACT
W8KSK4_HALHR
W8RQT1_PSEST
W8S6G7_9RHOB
W8U5V1_EUBAC
W8UPG7_YEREN
W8VU33_9FLAO
W8X8M9_CASDE
W9AH92_9BACI
W9AIQ4_9BACI
W9B0F5_9MYCO
W9C5B0_9HELO
W9EF76_9LACO
W9EHB5_9LACO
W9GCI7_9MICO
W9GRZ3_9MICO
W9H2D9_9PROT
W9QRH7_9ROSA
W9RX95_9ROSA
W9T608_9PSED
W9VD71_9EURO
W9WD19_9EURO
W9Y3A9_9EURO
W9Y459_9EURO
X0CJG6_FUSOX
X0K2E5_FUSOX
X0P988_9LACO
X0PH12_9LACO
X0QB66_9LACO
X0R4M3_9BACI
X0RBG4_9BACI
X2GKW3_9BACI
X2H8D3_9GAMM
X2HCF7_9NEIS
X5A1Y8_9BACL
X5DXA5_9BACT
X5EBU9_9CORY
X5H401_9RICK
X5JC73_9NOST
X5L5H7_9MYCO
X5MLV8_9RHIZ
X6GG72_9RHIZ
X6L5K3_9RHOB
X6MR16_RETFI
X7E0L4_9GAMM
X7EGU0_9RHOB
X7F438_9RHOB
X7Y1B0_MYCKA
X8ASF8_MYCXE
X8DTP0_9MYCO
X8FEN0_MYCUL
Y0KJ57_9PROT
Z4WVE4_9PORP
Z5XUR0_9GAMM
Z9JWU3_9MICO
