# Supplementary material for: Widespread evolutionary crosstalk among protein domains in the context of multi-domain proteins
Source: PLoS One. 2018 Aug 31;13(8):e0203085. doi: 10.1371/journal.pone.0203085 (PMC6118372; doi:10.1371/journal.pone.0203085)
Supplement: S1 File — This archive contains a file presenting the list of UniProt identifiers of the URPs sequences included in the multi-domain MSAs for each of the 2,063 studied multi-domain architectures, and files containing the values of MI¯ and nMI¯ for individual domain pairs before and after domain sequence shuffling. (GZ) [file pone.0203085.s001.tar.gz › ./Pfam_family_vectors/PF13537_PF00156_all_alignment_sequences_UniProt_IDs]

A0A011RQE8_9LACT
A0A011TBW0_9RHIZ
A0A013WJ29_9SPHN
A0A014MBP2_9BURK
A0A015MAW1_9BACL
A0A017RYZ8_9CLOT
A0A017TGK2_9DELT
A0A021X0J4_9RHIZ
A0A022RDV7_ERYGU
A0A022RKA5_ERYGU
A0A023D8A2_ACIMT
A0A023DEH8_9BACI
A0A023X2H1_9ACTN
A0A024GTD5_9STRA
A0A024P4B7_9BACI
A0A024UKY9_9STRA
A0A033V5F1_STAAU
A0A037Z345_CLOTT
A0A059BDH3_EUCGR
A0A060NJL5_9BURK
A0A060QB37_9PROT
A0A060QFV4_9PROT
A0A060UUC0_9PROT
A0A061DZL3_THECC
A0A061NW28_9BACL
A0A061P8S1_9BACL
A0A061QHR5_9PROT
A0A062TV26_9RHOB
A0A062X2X7_9LACO
A0A062XYL5_9BACT
A0A063BEW3_9BURK
A0A063XWM4_9GAMM
A0A063YW43_9BACI
A0A067JUP5_JATCU
A0A068YQI9_9BURK
A0A069DMQ7_9BACL
A0A069RC78_CLOLI
A0A072NBB1_9DEIO
A0A073JY33_9BACI
A0A074LNY0_9BACL
A0A074MCE9_9SPHN
A0A074N143_ERYLO
A0A075LH21_9BACI
A0A075LPE3_9EURY
A0A075TVM9_9LACT
A0A077EJT5_9FLAO
A0A077FK65_9RICK
A0A078HX39_BRANA
A0A078HY22_BRANA
A0A078I5U0_BRANA
A0A078J9N3_BRANA
A0A078KQX8_9FIRM
A0A081D0D4_9RHIZ
A0A081MEQ6_9RHIZ
A0A081NZJ0_9BACL
A0A084JBD6_9CLOT
A0A084UC69_9RHIZ
A0A085B9W9_9FLAO
A0A085F6W1_9RHIZ
A0A085FC11_9BRAD
A0A085U1V5_9RHOB
A0A085WV78_9DELT
A0A086BPH5_9BIFI
A0A086MHQ6_9RHIZ
A0A086P5L6_SPHHM
A0A086ZKG1_9BIFI
A0A087ACD2_9BIFI
A0A087AQ01_9BIFI
A0A087AT28_9BIFI
A0A087BE21_9BIFI
A0A087BN32_9BIFI
A0A087BUF1_9BIFI
A0A087CGL8_9BIFI
A0A087CXA1_9BIFI
A0A087D785_9BIFI
A0A087DTE4_9BIFI
A0A087E0I5_9BIFI
A0A087EE27_9BIFI
A0A087GJQ5_ARAAL
A0A087GKS9_ARAAL
A0A087HD68_ARAAL
A0A087M116_9RHIZ
A0A087N1R6_9BACI
A0A087NB73_9SPHN
A0A089IF22_9BACL
A0A089LLI4_9BACL
A0A089MG07_9BACL
A0A090FBR9_9RHIZ
A0A090IY62_9BACI
A0A090Z5E4_PAEMA
A0A091AGF6_9HELI
A0A094IK52_9MOLU
A0A094JBX2_9GAMM
A0A094JJL8_9BACL
A0A095C1S1_9SPHN
A0A095XFQ5_9FIRM
A0A095XI71_9RHIZ
A0A095XIE6_9FIRM
A0A095XQR2_9FIRM
A0A095ZIU8_9FIRM
A0A095ZRN1_9FIRM
A0A096AH87_9FIRM
A0A096BHT9_9FIRM
A0A096CU40_9CLOT
A0A097ED04_9SPHN
A0A098F4A4_9BACI
A0A098MBK2_9BACL
A0A098TKM3_9CYAN
A0A099S3B2_9CLOT
A0A099THI7_9HELI
A0A099TVU9_9HELI
A0A099TZT1_9HELI
A0A099UG02_9HELI
A0A099WM95_9LIST
A0A0A0D9X7_9PROT
A0A0A0LJ70_CUCSA
A0A0A1FAX9_9BURK
A0A0A1GYT7_9LACO
A0A0A1VN83_9BURK
A0A0A2EL98_9PORP
A0A0A2TGZ4_9FIRM
A0A0A2TWE6_9BACL
A0A0A3HVF2_9BACI
A0A0A3I912_9BACI
A0A0A3J5T3_9BACI
A0A0A3JNK5_9BACI
A0A0A5GE11_9BACI
A0A0A6D2D0_9SPHN
A0A0A6NXH2_9LACO
A0A0A6UJH2_ACTUT
A0A0A6VD77_9BACI
A0A0A7FS99_9CLOT
A0A0A7I2R2_9BIFI
A0A0A7I7R5_9BIFI
A0A0A7KKP1_9DEIO
A0A0A7LEH6_9EURY
A0A0A8HQZ0_STAHY
A0A0A8JEN8_BACSX
A0A0A8K6I7_9RHIZ
A0A0A8WQW9_9DELT
A0A0B0D9T6_9BACI
A0A0B0EII6_9BACT
A0A0B0HHU9_9BACI
A0A0B0HQP3_9BACL
A0A0B0IB72_9BACI
A0A0B1Q5L0_9RHIZ
A0A0B1ZP08_9SPHN
A0A0B2ATS4_9MICC
A0A0B2BT84_9ACTN
A0A0B2C1E7_9SPHN
A0A0B2K1T0_9FIRM
A0A0B3VFI8_9FIRM
A0A0B4S0W5_9FIRM
A0A0B4X0F4_9RHIZ
A0A0B4Y1S0_9PROT
A0A0B5FRE5_9DELT
A0A0B6TY95_9CORY
A0A0C1F591_9FLAO
A0A0C1U499_9CLOT
A0A0C1UK60_9ACTN
A0A0C1XAM6_9CYAN
A0A0C1ZKV3_9DELT
A0A0C2DQ84_9DELT
A0A0C2M6P8_9CYAN
A0A0C2Q8V7_9CYAN
A0A0C2R9N1_9BACL
A0A0C2UPI8_9PROT
A0A0C2VJT4_9PROT
A0A0C2Y5P0_BACBA
A0A0C2Z6Z2_9PROT
A0A0C2ZIE1_9HELI
A0A0C2ZKB7_9PROT
A0A0C2ZNM9_9PROT
A0A0C3CSU6_9PEZI
A0A0C4YBP0_9BURK
A0A0C5LEK1_9SPHN
A0A0C7NPI0_9THEO
A0A0C9MPP0_SPHPI
A0A0D0QRA2_9FIRM
A0A0D1CEV3_9SPHN
A0A0D1LID3_9LACT
A0A0D1NUS9_BRAEL
A0A0D2M2M6_GOSRA
A0A0D2RL95_GOSRA
A0A0D2SZL5_GOSRA
A0A0D2W4A0_9PROT
A0A0D3A0U4_BRAOL
A0A0D3D3Q7_BRAOL
A0A0D3VGB1_9BACL
A0A0D4C0N7_9MICC
A0A0D4CMF7_9LACO
A0A0D5LXQ0_9RHIZ
A0A0D5NRN5_9BACL
A0A0D5VJN1_9BURK
A0A0D6AHL1_9CHRO
A0A0D6DZ44_9LACT
A0A0D6L0F9_9CYAN
A0A0D6MIW1_9PROT
A0A0D6MRV6_ACEAC
A0A0D6NNQ2_9PROT
A0A0D6NQM2_9PROT
A0A0D6NZ04_9PROT
A0A0D6PC62_9PROT
A0A0D6PIU1_9PROT
A0A0D6XN26_9STAP
A0A0D6YLU9_MASLA
A0A0D7EUB8_RHOPL
A0A0D7K5K1_9BURK
A0A0D8FVH9_9ACTN
A0A0D9WGY1_9ORYZ
A0A0D9ZZK4_9ORYZ
A0A0E0L2W9_ORYPU
A0A0E0PMV9_ORYRU
A0A0E3P0P4_9EURY
A0A0E4C9L8_9FIRM
A0A0E4H728_9BACL
A0A0E9MRC5_9SPHN
A0A0F2JN48_9FIRM
A0A0F2JQ91_9FIRM
A0A0F2N5M3_9DELT
A0A0F2N874_9FIRM
A0A0F2NQ95_9DELT
A0A0F2PR80_9FIRM
A0A0F2QFZ1_9RHOB
A0A0F2RID1_9PROT
A0A0F2RJY7_9RHOB
A0A0F2SHP6_9FIRM
A0A0F3GHY4_9BACT
A0A0F3LI44_9CAUL
A0A0F3NMK5_9RICK
A0A0F4RJU6_9RHOB
A0A0F5FLT8_9RHIZ
A0A0F5FV95_9RHIZ
A0A0F5I3F9_9BACI
A0A0F5K1I9_9BURK
A0A0F5LFU8_9RHIZ
A0A0F5PGQ9_9SPHN
A0A0F5Q3K9_9RHIZ
A0A0F5QFJ1_9RHIZ
A0A0F5R9G8_9BACL
A0A0F5YB62_9CYAN
A0A0F6QXB2_9CORY
A0A0F6TCG6_9CORY
A0A0F6YKG7_9DELT
A0A0F7DBP4_9EURY
A0A0F7GE06_9CHLR
A0A0F7JM52_9DEIO
A0A0F7KLB7_9SPHN
A0A0G0CJV5_9BACT
A0A0G0E2J9_9BACT
A0A0G0Q340_9BACT
A0A0G0QE77_9BACT
A0A0G0T4B5_9BACT
A0A0G1BBI7_9BACT
A0A0G1T3Y6_9BACT
A0A0G2ARI3_9BACT
A0A0G2BN19_9BACT
A0A0G2ZPJ9_9DELT
A0A0G3EUY7_9BURK
A0A0G3GWK9_9CORY
A0A0G3HGE0_9CORY
A0A0G3I642_LIBAF
A0A0G3M6H0_9FLAO
A0A0G3X7U8_9SPHN
A0A0G3XFX6_9SPHN
A0A0G9MPV0_9SPHN
A0A0G9MYC5_9SPHN
A0A0H0XMA8_9SPHN
A0A0H1RI81_9RHIZ
A0A0H2MCF3_VARPD
A0A0H3JAG6_CLOPA
A0A0H4LIE6_9LACO
A0A0H4P820_9BACI
A0A0H4QI13_9LACO
A0A0H4VXY9_9SPHN
A0A0H5BD61_BLAVI
A0A0J1FZ92_9FIRM
A0A0J1G7H0_9FIRM
A0A0J5PBP2_9LACT
A0A0J6RLU7_9RHIZ
A0A0J7J1C8_9FLAO
A0A0J7JRG2_9BURK
A0A0J8AU61_9SPHN
A0A0J8D035_BETVU
A0A0K0GA00_9FIRM
A0A0K0TU36_9RHIZ
A0A0K1NCY5_9BURK
A0A0K1P982_9DELT
A0A0K1QE14_9DELT
A0A0K1W392_9MOLU
A0A0K2GAX0_9BACT
A0A0K8JG65_9FIRM
A0A0K9JQY8_9BURK
A0A0K9JZ58_9BURK
A0A0K9P4A6_ZOSMR
A0A0K9QQ77_SPIOL
A0A0K9RX56_SPIOL
A0A0K9XVI9_9FLAO
A0A0L0J019_9RHOB
A0A0L0MC58_9BURK
A0A0L1KQ70_9BURK
A0A0L6TWE4_9FIRM
A0A0L6VA59_9BASI
A0A0L8F0A5_9CLOT
A0A0L8QGM7_9ACTN
A0A0L9UHA1_PHAAN
A0A0L9V6R9_PHAAN
A0A0M0WBU6_9BACI
A0A0M1NRF9_9BACI
A0A0M2LNF8_9SPHN
A0A0M2PC79_9BACI
A0A0M2RAE5_9PROT
A0A0M2SMV2_9BACI
A0A0M2VLP2_9BACL
A0A0M3AS90_9SPHN
A0A0M3BSE0_9RHIZ
A0A0M3QFN9_9DELT
A0A0M3TA87_9SPHN
A0A0M4CZH1_SPHS1
A0A0M4G9N9_9BACI
A0A0M4M4B8_9RHIZ
A0A0M4QP38_9MICC
A0A0M6ZHL9_9RHOB
A0A0M8Q7U2_9BACI
A0A0M9DC48_9LACO
A0A0M9GP62_9RHOB
A0A0N0HFY4_THEVU
A0A0N0I585_9BACI
A0A0N0JTN9_9PROT
A0A0N0KEC4_9SPHN
A0A0N1AMQ6_9SPHN
A0A0N1B605_9PROT
A0A0N1BBY5_9BRAD
A0A0N1BJE9_9SPHN
A0A0N1BY57_9SPHN
A0A0N1EPT3_9SPHN
A0A0N1LAV1_9SPHN
A0A0N8GJT4_9SPHN
A0A0N8W7I2_9BACT
A0A0N9UXB5_SPHMC
A0A0P0MHP0_9BURK
A0A0P0NZC9_9CAUL
A0A0P6S7N4_9STRE
A0A0P6VXG3_9RHIZ
A0A0P7AC16_9SPHN
A0A0P7ITC6_9RHOB
A0A0P7X4V5_9RHIZ
A0A0P7XTL3_9RHOB
A0A0P7Z5Q1_9CYAN
A0A0P8WBC4_9CLOT
A0A0P8Y3Y1_9ARCH
A0A0P9GJZ9_9GAMM
A0A0Q0RYV5_9EURY
A0A0Q0VZW0_9EURY
A0A0Q1AWX5_9DEIO
A0A0Q3I857_9BRAD
A0A0Q3RBQ1_9BACI
A0A0Q3W075_9BACI
A0A0Q3WTF9_9BACI
A0A0Q4BBP5_9EURY
A0A0Q4BXS8_9SPHN
A0A0Q4CPP4_9SPHN
A0A0Q4FRS5_9SPHN
A0A0Q4G455_9BURK
A0A0Q4IH94_9SPHN
A0A0Q4KJ73_9SPHN
A0A0Q4L009_9SPHN
A0A0Q4RST7_9BACL
A0A0Q5CZ04_9RHIZ
A0A0Q5HS20_9RHIZ
A0A0Q5MDT7_9BURK
A0A0Q5PJ11_9SPHN
A0A0Q5QFH6_9FLAO
A0A0Q5RF83_9SPHN
A0A0Q5VJX8_9CAUL
A0A0Q5W335_9RHIZ
A0A0Q5Z6W2_9BURK
A0A0Q6BYL1_9RHIZ
A0A0Q6D2V2_9RHIZ
A0A0Q6EM61_9RHIZ
A0A0Q6F2T5_9RHIZ
A0A0Q6FKD9_9RHIZ
A0A0Q6KK79_9BRAD
A0A0Q6L735_9SPHN
A0A0Q6LSM6_9RHIZ
A0A0Q6T3V5_9RHIZ
A0A0Q6ZAM6_9BRAD
A0A0Q7DER3_9CAUL
A0A0Q7DR99_9CAUL
A0A0Q7DSG7_9RHIZ
A0A0Q7INA6_9RHIZ
A0A0Q7MCC3_9RHIZ
A0A0Q7RBI7_9CAUL
A0A0Q7RZ67_9BURK
A0A0Q7T785_9CAUL
A0A0Q7TLV5_9RHIZ
A0A0Q7X1G3_9RHIZ
A0A0Q7Z0P5_9ACTN
A0A0Q7Z0V3_9SPHN
A0A0Q7Z419_9RHIZ
A0A0Q8B5T7_9RHIZ
A0A0Q8BCY4_9RHIZ
A0A0Q8MZC0_9RHIZ
A0A0Q8QJZ2_9SPHN
A0A0Q8R9L4_9SPHN
A0A0Q8XSG5_9SPHN
A0A0Q9DXA8_9RHIZ
A0A0Q9II61_9BRAD
A0A0Q9IIS6_9BRAD
A0A0Q9J5S2_9BACL
A0A0Q9K1G5_9MICO
A0A0Q9MEN4_9MICO
A0A0Q9N0J0_9BACL
A0A0Q9N207_9MICC
A0A0Q9P678_9MICC
A0A0Q9SUF6_9MICO
A0A0Q9TVC4_9BACL
A0A0Q9Y024_9BACI
A0A0R0MH76_9BURK
A0A0R1GJE1_9LACO
A0A0R1HK41_9LACO
A0A0R1JC63_9LACO
A0A0R1JLZ3_9LACO
A0A0R1KJ47_9LACO
A0A0R1LXT7_9LACO
A0A0R1M526_9LACO
A0A0R1M9Z5_9LACO
A0A0R1QTN3_9LACO
A0A0R1RBL5_9LACO
A0A0R1RL12_9LACO
A0A0R1S492_9LACO
A0A0R1S7Z9_9LACO
A0A0R1UBI1_9LACO
A0A0R1UWA6_9LACO
A0A0R1VFV2_9LACO
A0A0R1W5S2_9LACO
A0A0R1X6Q5_9LACO
A0A0R1XJ81_9LACO
A0A0R1ZI43_9LACO
A0A0R1ZJK6_9LACO
A0A0R2A842_9LACO
A0A0R2AD14_9LACO
A0A0R2AXF2_9LACO
A0A0R2B4Z3_LACCL
A0A0R2BFK6_9LACO
A0A0R2CD88_9LACO
A0A0R2CJB7_9LACO
A0A0R2CPG0_9LACO
A0A0R2DIR8_9LACO
A0A0R2EPY1_9LACO
A0A0R2FBQ8_9LACO
A0A0R2FXU8_9LACT
A0A0R2H1Y6_WEIVI
A0A0R2HCM6_9FIRM
A0A0R2HXA0_CARDV
A0A0R2JNC4_9LACO
A0A0R2M6Q4_9LACO
A0A0R2MU89_9LACO
A0A0R2PY98_9ACTN
A0A0R3JYL7_9CLOT
A0A0R3N608_9BRAD
A0A0S2W374_9FIRM
A0A0S2W5C6_9FIRM
A0A0S3F4L3_9SPHN
A0A0S3FRL6_9FLAO
A0A0S3PHS6_9NOSO
A0A0S4KWI1_9BACT
A0A0S6X0D5_9SPHN
A0A0S7XYH3_9COXI
A0A0S7Y3U2_9BACT
A0A0S7YGG7_9BACT
A0A0S7ZRV4_9SPIR
A0A0S8ARP1_9BACT
A0A0S8BQ74_9DELT
A0A0S8CA42_9PROT
A0A0S8CXB5_9PROT
A0A0S8DY19_9BACT
A0A0S8DZ20_9BACT
A0A0S8E6L1_9BACT
A0A0S8EYX3_9DELT
A0A0S8FU52_9BACT
A0A0S8I7U2_9DELT
A0A0S8IG59_9BACT
A0A0S8KE95_9BACT
A0A0S9C0T4_9MICC
A0A0S9CIW1_9SPHN
A0A0T0PUQ6_9SPHN
A0A0T1X5V1_9RHIZ
A0A0T2QET0_9SPHN
A0A0T2YKS4_9BURK
A0A0T5ZJG4_9CHLR
A0A0T5ZUF1_9BACT
A0A0T6A100_9BACT
A0A0T7BS25_9CYAN
A0A0U1ABS0_9MYCO
A0A0U1KXA6_9FIRM
A0A0U1PXA9_9BURK
A0A0U1QML2_9BACL
A0A0U2M9B5_9CREN
A0A0U2TR75_9STRE
A0A0U2W0R5_9BACL
A0A0U2W463_9BACL
A0A0U3LPA5_9BURK
A0A0U3NRY9_9MOLU
A0A0U4FK80_9BACI
A0A0U9HMK1_9THEO
A0A0V2FGY6_CAUVI
A0A0V7ZL48_9CYAN
A0A0V8QFL0_9FIRM
A0A0W0GK40_9CHLR
A0A0W1DVJ8_9SPHN
A0A0W1KJ85_9ACTO
A0A0W1QL57_9SPHN
A0A0W4ZF03_PNEJI
A0A0W4ZGC6_PNECA
A0A0W7VKY3_9HYPO
A0A0W7YWA6_9BURK
A0A0X1RVK4_9BACL
A0A0X1TK60_9FIRM
A0A0X3VBF4_9ACTN
A0A0X8H0M2_9FIRM
A0A0X8JT70_9FUSO
A0A0X8VDU7_CLOPR
A0A101E6Y5_9FIRM
A0A101ESP5_9THEM
A0A101ET09_9THEM
A0A101F8F0_9FIRM
A0A101FZU1_9ACTN
A0A101G7E9_9FIRM
A0A101HBJ7_9FIRM
A0A101IR79_9EURY
A0A101IX35_9EURY
A0A101K2F0_9BRAD
A0A101KU99_RHILI
A0A101V8E3_9FIRM
A0A101W134_9PROT
A0A101W3S1_9FIRM
A0A101W8R7_9FIRM
A0A101WGZ4_9FIRM
A0A101XQ81_9BACL
A0A102DAM1_9SPHN
A0A102DG37_9SPHN
A0A109BEQ8_HYPSL
A0A109CRT0_9BURK
A0A109LSS4_9SPHN
A0A109LYS1_9SPHN
A0A109RCP8_9LACT
A0A109UVP1_9EURY
A0A109WAK2_9DELT
A0A117KXQ7_9THEO
A0A120FS74_9BRAD
A0A120LUD3_9SPHN
A0A124F9Y4_9EURY
A0A124FZP1_9FIRM
A0A124IHE2_9FIRM
A0A124II74_9SPHN
A0A126NSU7_9BRAD
A0A126RNH7_9SPHN
A0A126Z8V7_9BURK
A0A127A532_9MICC
A0A127CIR0_9RHIZ
A0A127EXJ0_9RHIZ
A0A127K0K9_9BURK
A0A127VUQ1_SPOPS
A0A132MZG4_BACSC
A0A133Q8U8_STALU
A0A133XTZ1_9ACTN
A0A133ZF56_9ACTN
A0A133ZH79_9CORY
A0A134CGE0_9FIRM
A0A135HXZ3_9RHIZ
A0A135L0X5_9BACI
A0A135WPC4_9BACL
A0A136K810_9BACT
A0A136M5L6_9BACT
A0A136NZX9_9CHLR
A0A136WCY8_9FIRM
A0A137STS8_9FIRM
A0A139CT16_9EURY
A0A139D6M0_9FIRM
A0A139NHM8_9STRE
A0A139NNQ8_9STRE
A0A139TAW5_9FIRM
A0A140DR91_9FIRM
A0A140DRD0_9FIRM
A0A140KZS2_9CLOT
A0A140LDT8_9THEO
A0A142LFB9_9RHOB
A0A142MAT7_AMIAI
A0A143B7P6_9DELT
A0A143DFQ2_9PROT
A0A143PG26_9BACT
A0A143YCT3_9LACT
A0A146GBG0_9BACT
A0A147EKR3_9SPHN
A0A147GM66_9BURK
A0A147KCF5_9BACI
A0A150J1M8_9EURY
A0A150MXD4_9BACI
A0A150Y857_9FIRM
A0A150YKA7_9BACI
A0A151ALT0_9CLOT
A0A151B3E9_9CLOT
A0A151BC77_9ARCH
A0A151BFK5_9ARCH
A0A151BUR9_9MICO
A0A151E6Q5_9EURY
A0A151EHE7_9EURY
A0A151F8N8_9EURY
A0A154BMK6_9FIRM
A0A160F5C6_9BACI
A0A160FDE5_9BACI
A0A160FQX1_9BURK
A0A160JBB5_9SPHN
A0A160JF34_9PROT
A0A161PX63_9DELT
A0A161XQ30_9EURY
A0A161ZQ52_DAUCA
A0A162UHS0_9CLOT
A0A163VT21_9RHOB
A0A164A8Q5_9BRAD
A0A164V5T1_DAUCA
A0A165QU38_9SPHN
A0A165S709_9SPHN
A0A166AB39_9EURY
A0A166C2L5_9EURY
A0A166CML6_9EURY
A0A166TZ18_9CYAN
A0A166UQV5_9GAMM
A0A167AZP4_9BACL
A0A168MHE7_9BACL
A0A172QA11_9STRE
A0A172RWS7_9ACTN
A0A172TCD6_9DEIO
A0A172TNN1_9BACL
A0A176U3Z8_9FIRM
A0A176VE71_MARPO
A0A177PMV3_9RHIZ
A0K1E0_ARTS2
A0L499_MAGMM
A0LWN4_ACIC1
A0Q1J3_CLONN
A0RMR8_CAMFF
A0YIL5_LYNSP
A1A0R9_BIFAA
A1AN56_PELPD
A1B911_PARDP
A1RAF6_ARTAT
A1TNA9_ACIAC
A1US48_BARBK
A1VL81_POLNA
A1W9F2_ACISJ
A1WN87_VEREI
A2SPS1_METLZ
A2SPX2_METLZ
A2Y4Z1_ORYSI
A3CJZ3_STRSV
A3DEV2_CLOTH
A3QFC0_SHELP
A3UJ65_9RHOB
A3WBR6_9SPHN
A3YWG6_9SYNE
A4J722_DESRM
A4SWY2_POLSQ
A4VSB1_STRSY
A4XKZ5_CALS8
A4YT50_BRASO
A5CZ51_PELTS
A5FVJ8_ACICJ
A5G390_GEOUR
A5GPU8_SYNR3
A5I5W2_CLOBH
A5I5Z6_CLOBH
A5N0Q3_CLOK5
A5P7Z3_9SPHN
A5V3T0_SPHWW
A5VHT9_LACRD
A6GJB6_9DELT
A6LK07_THEM4
A6P0X7_9FIRM
A6Q595_NITSB
A6Q6T7_SULNB
A6TLS4_ALKMQ
A6UTQ9_META3
A6WWD7_OCHA4
A7GKH9_BACCN
A7GWC8_CAMC5
A7HII6_ANADF
A7HNM7_FERNB
A7HYV3_PARL1
A7I317_CAMHC
A7IHZ9_XANP2
A7ZB69_CAMC1
A8EWI2_ARCB4
A8F8I2_PSELT
A8H309_SHEPA
A8MLI6_ALKOO
A8U1S5_9PROT
A8UQX2_9AQUI
A8YW84_LACH4
A9B0I4_HERA2
A9BM53_DELAS
A9CJI5_AGRFC
A9F2G1_SORC5
A9H4K2_GLUDA
A9KQ89_CLOPH
A9PE93_POPTR
A9RGT2_PHYPA
A9S866_PHYPA
A9WBL2_CHLAA
ASE1_ARATH
ASE2_ARATH
ASE3_ARATH
B0KBQ4_THEP3
B0PHR6_9FIRM
B0S340_FINM2
B0SK75_LEPBP
B0SWK1_CAUSK
B0TEC8_HELMI
B0UL38_METS4
B0VG56_CLOAI
B1BAI0_CLOBO
B1C2H7_9FIRM
B1I582_DESAP
B1XV41_POLNS
B1XY54_LEPCP
B1YJ06_EXIS2
B2A1J0_NATTJ
B2IHD9_BEII9
B2JQF5_PARP8
B2KCF2_ELUMP
B2TN73_CLOBB
B2V9U5_SULSY
B3E710_GEOLS
B3U4I3_9BACT
B4RAE3_PHEZH
B4U6D9_HYDS0
B5CQZ5_9FIRM
B5EF32_GEOBB
B5ID36_ACIB4
B5Y718_COPPD
B5YLA0_THEYD
B6BI08_SULGG
B6G0R0_9FIRM
B6G289_9FIRM
B6GDX9_9ACTN
B6JGX4_OLICO
B6QVM2_TALMQ
B7CCA8_9FIRM
B7CD88_9FIRM
B7GFT9_ANOFW
B7J4S4_ACIF2
B7K6Y6_CYAP7
B8DTT7_BIFA0
B8E0V6_DICTD
B8EQW6_METSB
B8HHD9_PSECP
B8I493_CLOCE
B8IEC4_METNO
B8MTC1_TALSN
B9CLV2_9ACTN
B9CYY1_CAMRE
B9DSR3_STRU0
B9EAY9_MACCJ
B9JCA7_AGRRK
B9JUS7_AGRVS
B9KDT5_CAMLR
B9KHC5_ANAMF
B9L6C7_NAUPA
B9M2B6_GEODF
B9QW97_LABAD
B9RG60_RICCO
B9XQX8_PEDPL
B9YCB3_9FIRM
C0C361_9FIRM
C0CXX6_9FIRM
C0E8X6_9FIRM
C0MC86_STRS7
C0QQ41_PERMH
C0R0J0_BRAHW
C1CYX7_DEIDV
C1DT06_SULAA
C1F5Y1_ACIC5
C2BI82_9FIRM
C2CTB3_CORST
C2CZC5_LACBR
C2ETY4_9LACO
C2GEM1_9CORY
C2W399_BACCE
C3M9A0_SINFN
C3PIV2_CORA7
C3WDE5_FUSMR
C4FAX6_9ACTN
C4FG32_9BIFI
C4L2A0_EXISA
C4Z3J9_EUBE2
C5A4H4_THEGJ
C5B2S0_METEA
C5D4I1_GEOSW
C5NYY4_9BACL
C5RAX7_WEIPA
C5T4Y2_ACIDE
C5ZY78_9HELI
C6A0I9_THESM
C6CV33_PAESJ
C6HZI6_9BACT
C6J0L0_9BACL
C6JRC3_FUSVA
C6LBM2_9FIRM
C6PYV1_9CLOT
C6RHR1_9PROT
C6X4B0_FLAB3
C6XKR7_HIRBI
C7GYT8_9FIRM
C7H4Y7_9FIRM
C7HSN1_9FIRM
C7JFZ0_ACEP3
C7LXQ1_DESBD
C7MMK3_CRYCD
C7N1F4_SLAHD
C7NB77_LEPBD
C7NLK5_KYTSD
C7NWJ8_HALMD
C7XXZ9_9LACO
C8PF84_9PROT
C8W1K0_DESAS
C8W8N4_ATOPD
C8WMS2_EGGLE
C8WMV5_EGGLE
C8WS23_ALIAD
C9KPE4_9FIRM
C9LXF3_SELS3
C9MUV1_9FUSO
C9RB45_AMMDK
D0GKW4_9FUSO
D0J3V9_COMT2
D0LZQ9_HALO1
D0RPI2_9PROT
D1A1I2_THECD
D1AK47_SEBTE
D1AZ74_SULD5
D1B9P0_THEAS
D1NUP2_9BIFI
D1PMN4_9FIRM
D1VVH8_9FIRM
D1Z0Y2_METPS
D2Q997_BIFDB
D2RKN9_ACIFV
D3BPT5_POLPA
D3CZX6_9ACTN
D3DJ74_HYDTT
D3EF31_GEOS4
D3P8M1_DEFDS
D3SN61_THEAH
D4BN50_BIFBR
D4H1I8_DENA2
D4IQF2_9BACT
D4J4K1_9FIRM
D4JAZ4_9FIRM
D4JEU3_9FIRM
D4JUX7_9FIRM
D4JUX8_9FIRM
D4K2V5_9FIRM
D4K570_9FIRM
D4LE63_RUMC1
D4LJ65_9FIRM
D4LUB5_9FIRM
D4M4Y0_9FIRM
D4S8T2_9FIRM
D4TV98_9CYAN
D4W6G0_9FIRM
D4YFP9_9LACT
D4Z1V6_SPHJU
D5A0P7_ARTPN
D5MFN0_9BACT
D5QBA0_KOMHA
D5V5T0_ARCNC
D5WVG2_KYRT2
D5X4K3_THIK1
D5XD46_THEPJ
D6GSE0_FILAD
D6SSZ7_9DELT
D7A720_STAND
D7BD39_MEISD
D7DSB7_METV3
D7GVZ6_9FIRM
D7JCN9_9BACT
D7L7L4_ARALL
D7MFP5_ARALL
D7UUA7_LISGR
D8IGI4_LACFC
D8J1Y4_HERSS
D8K447_DEHLB
D8R4A6_SELML
D8RKF3_SELML
D9QC99_CORP2
D9QK83_BRESC
D9QUJ3_ACEAZ
D9SWZ9_CLOC7
E0DDT2_9CORY
E0IAG8_9BACL
E0MLF7_9RHOB
E0NDT1_PEDAC
E0NLY8_9FIRM
E0RX38_BUTPB
E0SQP0_IGNAA
E0UQM8_SULAO
E1MB01_9STRE
E1R4Y5_SPISS
E1RG87_METP4
E2SJ00_9FIRM
E2ZL65_9FIRM
E3DA63_GARV3
E3DMC0_HALPG
E3ECX2_PAEPS
E3EZ46_KETVY
E3GKU7_EUBLK
E3GXZ8_METFV
E3HCI7_ILYPC
E3I2E0_RHOVT
E3PUY5_CLOSD
E4KWS1_9FIRM
E4NR41_HALBP
E4RKL0_HALHG
E4TI50_CALNY
E4U461_OCEP5
E5BFY3_9FUSO
E6JZI8_PARDN
E6LFN6_9ENTE
E6ME25_9FIRM
E6SD92_INTC7
E6TWL9_BACCJ
E6U6P4_ETHHY
E6UL19_RUMA7
E7AAQ7_HELFC
E7GCU4_9FIRM
E7MKS4_9FIRM
E7NCQ1_9ACTO
E7NS56_TREPH
E8LFS3_9FIRM
E8SF53_STAPH
E8T2P3_THEA1
E8TLJ7_MESCW
E8UBH0_DEIML
E8UDD0_TAYEM
E8WVU0_GRATM
E9SFW5_RUMAL
F0H0A3_9FIRM
F0LLH8_THEBM
F0NZG9_WEEVC
F0RP52_DEIPM
F0RSS3_SPHGB
F0S141_DESTD
F0X9K3_GROCL
F0Z5E3_9CLOT
F0Z7N2_DICPU
F1ZA93_9SPHN
F2AJU7_RHIET
F2BW52_9FIRM
F2F7H9_SOLSS
F2I4I2_AERUA
F2J1N8_POLGS
F2JJ35_CELLD
F2KMW6_ARCVS
F2LXY2_HIPMA
F2N9A4_CORGP
F2NNT8_MARHT
F2NY28_TRES6
F3ALQ2_9FIRM
F3B8D5_9FIRM
F3KD54_9GAMM
F3KT11_9BURK
F3YBA5_MELPT
F3ZZI9_MAHA5
F4B9T2_ACIHW
F4GAN0_ALIDK
F4LQ75_TREBD
F4LSF6_TEPAE
F4QRF4_9CAUL
F4XB08_9FIRM
F5LMQ4_9BACL
F5SIZ3_9BACL
F5XL16_MICPN
F5Y0D2_RAMTT
F5YF13_TREAZ
F5YPQ6_TREPZ
F6B7W6_DESCC
F6CCD1_LACKZ
F6CH60_DESK7
F6DNW1_DESRL
F6F0B6_SPHCR
F6I180_VITVI
F6IGW3_9SPHN
F7K4Q3_9FIRM
F7KSM0_9FIRM
F7NEL8_9FIRM
F7QLZ3_9BRAD
F7UZ22_EEGSY
F7VB97_9PROT
F7YWW0_9THEM
F8AFH2_PYRYC
F8E8H9_FLESM
F8F476_TRECH
F8IB61_SULAT
F8JDI8_HYPSM
F8KRT5_HELBC
F9DT52_9BACL
F9EKU9_FUSNU
F9HER2_9STRE
F9MVH1_9FIRM
F9PA00_STRCV
F9ZS06_ACICS
G0AK26_COLFT
G0REJ7_HYPJQ
G1WK96_9ACTN
G2ISC6_9SPHN
G4D404_9FIRM
G4KU10_OSCVS
G4M899_9BURK
G4Q6Z7_ACIIR
G4RFZ4_PELHB
G5F271_9ACTN
G5IEZ8_9CLOT
G5KFJ5_9STRE
G5ZX39_9PROT
G6EHQ1_9SPHN
G6F1D0_9PROT
G6FMY3_9CYAN
G6LRI2_STREE
G6XFS0_9PROT
G6YDM0_9RHIZ
G7JL07_MEDTR
G7M1P9_9CLOT
G7V597_THELD
G7W8Y6_DESOD
G7Z6F5_AZOL4
G8LQS5_9FLAO
G8LV22_CLOCD
G8LXC7_CLOCD
G8MCF5_9BURK
G8PQX1_PSEUV
G8QVA4_SPHPG
G8S4T8_ACTS5
G9NS14_HYPAI
G9RTC4_9FIRM
G9WKE2_9FIRM
G9YND2_9FIRM
G9ZTW0_9LACO
H0DH97_9STAP
H0EB29_9ACTN
H0HQK4_9RHIZ
H0QNV0_ARTGO
H0TPG1_9BRAD
H1D291_9FIRM
H1D8H6_9FUSO
H1LH99_9LACO
H1PLK6_9FIRM
H1S574_9BURK
H1X6X4_WEICO
H1Z319_9EURY
H2CFF6_9LEPT
H3NMF7_9FIRM
H3SJL3_9BACL
H3ZM09_THELN
H4FAD6_9RHIZ
H4GK24_9LACO
H5VA26_HELBI
H5WQV2_9BURK
H6LH80_ACEWD
H6NQL4_9BACL
H6SJ78_RHOPH
H7EHA3_9SPIO
H7F7F7_9LIST
H8GVS7_DEIGI
H8MMW6_CORCM
H9H543_MACMU
H9UKG1_SPIAZ
I0GNW8_SELRL
I0GX55_ACTM4
I0IMX6_LEPFC
I0JIJ6_HALH3
I0X8H5_9SPIO
I0XSH7_9LEPT
I1HJ43_BRADI
I1HTV3_BRADI
I1JSI1_SOYBN
I1L5G4_SOYBN
I1LPW4_SOYBN
I1PVV9_ORYGL
I1RMT1_GIBZE
I2K549_9PROT
I3VYI2_THESW
I3WJ21_BIFBI
I3ZLZ9_TERRK
I4B0R9_TURPD
I4D6K6_DESAJ
I4Z057_9RHIZ
I5AQQ9_EUBCE
I5C3F7_9RHIZ
I6TDA7_ENTHA
I7JEV3_9RICK
I7KAV5_METBM
I7KUA5_9CLOT
I7LP30_9LACT
I9BXE6_9RALS
I9LH96_9FIRM
I9WM26_9SPHN
J0KHR1_9BURK
J0LN28_9BIFI
J0N473_9CLOT
J0V604_STREE
J0ZPW8_9RHIZ
J1F4D5_9LACO
J1F6R3_9HELI
J2L489_9RHIZ
J2LM08_9BURK
J2WL54_9SPHN
J2ZS61_9LACO
J2ZYS2_9SPHN
J3C5A9_9RHIZ
J3D0Z9_9BURK
J5WN83_9FIRM
J6H5C7_9FIRM
J6IJH3_9ACTN
J7QT39_METSZ
J8VXZ3_9SPHN
J9DDM4_9RHOB
J9DXV1_9PROT
J9HLG7_9BACL
J9R7F4_RIEAN
J9W5I5_LACBU
J9Z1E0_9PROT
K0I5G9_9BURK
K0IHU9_NITGG
K0IVV6_AMPXN
K0PEI9_9RHIZ
K0YMU6_9ACTN
K1LFQ8_9FLAO
K1LFV5_9LACT
K1LQH3_9LACT
K2GBI3_9BACI
K2MSJ3_9RHIZ
K2NYD8_9RHIZ
K2QTB9_9RHIZ
K3Z561_SETIT
K4AYM6_SOLLC
K4B3R5_SOLLC
K4IRL1_BIFAP
K4L6I5_9FIRM
K4Z9I1_PAEAL
K5YLI0_9PROT
K6V9V9_9MICO
K7LFD8_SOYBN
K7SMQ2_PROA4
K7SSX1_GLUOY
K8EBZ6_9FIRM
K8EJR3_CARML
K9H5L6_9PROT
K9QFE5_9NOSO
K9QSX3_NOSS7
K9SLM8_9CYAN
K9SY19_9SYNE
K9U7B4_9CYAN
K9UYX4_9CYAN
K9W0S6_9CYAN
K9YQM1_CYASC
K9Z7F4_CYAAP
K9ZNI8_ANACC
K9ZZD9_DEIPD
L0EFU9_THECK
L0EV82_LIBCB
L0KDL2_HALHC
L0NDE2_9RHIZ
L1QE26_9CLOT
L5NC58_9BACI
L7VM55_CLOSH
L8MXR2_9CYAN
L8TMD3_9MICC
L8XXV7_9GAMM
M0XYA6_HORVD
M0Z4N8_HORVD
M0ZMW1_SOLTU
M1DI12_SOLTU
M1E4K7_9FIRM
M1LPX2_9CLOT
M1M3P7_9PROT
M1MDC9_9CLOT
M1P2V7_DESSD
M2U3X6_9PROT
M2VX88_GALSU
M2WV69_GALSU
M3GT76_9LEPT
M3GWZ5_LEPBO
M4CCQ0_BRARP
M4D501_BRARP
M4D5Y1_BRARP
M4S572_9SPHN
M5EPE5_9RHIZ
M5VPQ4_PRUPE
M6RAL5_LEPIR
M6TD39_LEPIR
M7NES0_9BACL
M7NUI5_PNEMU
M8DXW0_9BACL
M9LCX8_PAEPP
M9T8C5_ENTCA
M9XF45_MEIRD
N0BCC2_9RHIZ
N0BHG7_9EURY
N1MRI1_9SPHN
N1Z2M3_9CLOT
N2A2F3_9CLOT
N2AUM0_9CLOT
N2BVX6_9ACTN
N6U0W1_9RHIZ
N9VXM0_9SPHN
N9Y088_9CLOT
O67236_AQUAE
PUR1_ARCFU
PUR1_METJA
PUR1_METTH
PUR1_PYRAB
PUR1_RHIEC
PUR1_SOYBN
PUR1_STAEQ
Q01TY4_SOLUE
Q037V0_LACC3
Q03E80_PEDPA
Q092V6_STIAD
Q0AQD9_MARMM
Q0AW28_SYNWW
Q0BUY4_GRABC
Q0C498_HYPNA
Q0EZ30_9PROT
Q0FKE3_PELBH
Q0K8I2_CUPNH
Q0PBU3_CAMJE
Q0W8S0_METAR
Q11JP5_CHESB
Q12D47_POLSJ
Q12P51_SHEDO
Q12U32_METBU
Q18CV9_PEPD6
Q18GA0_HALWD
Q1AXB5_RUBXD
Q1DDB0_MYXXD
Q1G9F9_LACDA
Q1GSW8_SPHAL
Q1H0M7_METFK
Q1IHM9_KORVE
Q1J2B8_DEIGD
Q1JZ44_DESAC
Q1LKI9_CUPMC
Q1N8K1_SPHSS
Q1QL12_NITHX
Q1WU58_LACS1
Q1YIF9_AURMS
Q215V0_RHOPB
Q2FZI9_STAA8
Q2G7H0_NOVAD
Q2GEK7_NEOSM
Q2GHW6_EHRCR
Q2GII7_ANAPZ
Q2IHB3_ANADE
Q2N9Z6_ERYLH
Q2NSI7_SODGM
Q2RGU6_MOOTA
Q2RXD6_RHORT
Q2Y7S0_NITMU
Q2YMH7_BRUA2
Q30PD6_SULDN
Q316L1_DESAG
Q39UA6_GEOMG
Q3A4Y2_PELCD
Q3AD63_CARHZ
Q3SR15_NITWN
Q3XZX8_ENTFC
Q3Z6M6_DEHM1
Q49WJ4_STAS1
Q4JXE7_CORJK
Q5FFA4_EHRRG
Q5FIV2_LACAC
Q5FQG5_GLUOX
Q5JFN4_THEKO
Q5L3D1_GEOKA
Q5NM79_ZYMMO
Q5SMH7_THET8
Q5V3W8_HALMA
Q6ARN7_DESPS
Q6I5V5_ORYSJ
Q6L198_PICTO
Q6N590_RHOPA
Q73JL1_TREDE
Q74CN7_GEOSL
Q7MA62_WOLSU
Q7P5Q0_FUSNV
Q81IQ2_BACCR
Q81ZH1_BACAN
Q833Z0_ENTFA
Q892X0_CLOTE
Q89MY2_BRADU
Q8CWF4_BIFLO
Q8D2P1_WIGBR
Q8DRM5_STRR6
Q8DWL3_STRMU
Q8E2G2_STRA5
Q8ECR8_SHEON
Q8EYX2_LEPIN
Q8FMM7_COREF
Q8NMI9_CORGL
Q8RBK4_CALS4
Q8REV2_FUSNN
Q8U4D4_PYRFU
Q8XMK5_CLOPE
Q8Y6C2_LISMO
Q92R10_RHIME
Q97J94_CLOAB
Q984V0_RHILO
Q9A1Z1_STRP1
Q9A7R2_CAUCR
Q9KF56_BACHD
Q9RXT6_DEIRA
Q9X0X4_THEMA
R0FBB5_9BRAS
R0G9M1_9BRAS
R0GYS5_9BRAS
R2PY98_9ENTE
R2Q436_9ENTE
R2QTA8_9ENTE
R3TQS8_9ENTE
R4K8R4_CLOPA
R4KMW9_9FIRM
R5BWA2_9BACE
R5C9K5_9FIRM
R5CSF7_9FIRM
R5CZG7_9FIRM
R5DB28_9FIRM
R5DQ92_9FIRM
R5DSZ6_9FIRM
R5E386_9FIRM
R5ENI2_9GAMM
R5ESQ6_9FIRM
R5FZL9_9ACTN
R5GYA0_9FIRM
R5HEV9_9FIRM
R5I710_9FIRM
R5I743_9FIRM
R5JUE3_9CLOT
R5L1D3_9CLOT
R5LL82_9SPIR
R5MR79_9FIRM
R5P7N7_9CLOT
R5QRH1_9FIRM
R5R3B0_9FIRM
R5R3I4_9FIRM
R5RDR5_9FIRM
R5RUD4_9BACE
R5SIF9_9FIRM
R5SKG3_9CLOT
R5TC66_9FIRM
R5TPQ7_9FIRM
R5UFW9_9BACT
R5V6F3_9FIRM
R5VLI9_9CLOT
R5WS49_9BACT
R5WYP0_9FIRM
R5X3K1_9CLOT
R5XIR0_9FIRM
R5YND7_9FIRM
R5YVR8_9FIRM
R5Z618_9ACTN
R5ZAC6_9FIRM
R5ZC80_9FIRM
R6AR19_9CLOT
R6CFW8_9FIRM
R6CJE6_9FIRM
R6D3F3_9FIRM
R6D3V1_9CLOT
R6DRQ0_9CLOT
R6EHK1_9FIRM
R6EW19_9FIRM
R6EW50_9BACE
R6FSM9_9CLOT
R6GGS4_9FIRM
R6H2J0_9FIRM
R6HVH5_9FIRM
R6I4Q1_9ACTN
R6IEQ9_9FIRM
R6IQ15_9CLOT
R6K2H1_9FIRM
R6KTC4_9FIRM
R6LQH2_9FIRM
R6LSY6_9CLOT
R6MGK3_9FIRM
R6MT89_9FIRM
R6MVR8_9FIRM
R6N096_9FIRM
R6NA52_9CLOT
R6NBY5_9CLOT
R6NFE4_9FIRM
R6NJF9_9FIRM
R6NVI8_9FIRM
R6NX47_9FIRM
R6P0T2_9CLOT
R6P8A0_9FIRM
R6PDR5_9CLOT
R6PZ99_9CLOT
R6QAE3_9FIRM
R6QC23_9FIRM
R6QGJ7_9FIRM
R6QSL2_9CLOT
R6QUK9_9FIRM
R6R2L8_9FIRM
R6RTI1_9FIRM
R6S7H5_9FIRM
R6SHF2_9FIRM
R6T4Y8_9CLOT
R6T5F6_9FIRM
R6T6Y4_9BACE
R6THY3_9FIRM
R6U2L3_9FIRM
R6U7Q5_9CLOT
R6UC05_9FIRM
R6UKX4_9CLOT
R6V3K1_9FIRM
R6VC88_9FIRM
R6VTT7_9FIRM
R6VXW5_9BACT
R6X6N5_9FIRM
R6X882_9BACT
R6XKB6_9FIRM
R6XRS9_9BACT
R6ZB01_9ACTN
R6ZL08_9CLOT
R6ZWM0_9FIRM
R7A338_9FIRM
R7AAP9_9CLOT
R7AJB1_9ACTN
R7B3K6_9BACE
R7BCZ0_9FIRM
R7BNN0_9ACTN
R7C8A4_9CLOT
R7CHN1_9FIRM
R7CKG7_9FIRM
R7CR48_9FIRM
R7D209_9ACTN
R7D4K8_9FIRM
R7FBU8_9FIRM
R7FD66_9FIRM
R7FRP9_9FIRM
R7G977_9FIRM
R7GL24_9FIRM
R7H4T9_9FIRM
R7HAA5_9FIRM
R7HVH6_9CLOT
R7IEX4_9FIRM
R7JNC3_9BACT
R7JQW1_9FIRM
R7K2U2_9CLOT
R7K4K7_9FIRM
R7K902_9FIRM
R7KPB5_9BURK
R7KPQ1_9FIRM
R7MKL3_9FIRM
R7MPY0_9FIRM
R7N4F5_9FIRM
R7N7Z5_9FIRM
R7NQZ5_9FIRM
R7RV89_9CLOT
R8VTM9_9CLOT
R9J015_9FIRM
R9J690_9FIRM
R9JQ74_9FIRM
R9JRP0_9FIRM
R9K4W0_9FIRM
R9KEF6_9FIRM
R9KFG9_9FIRM
R9LN31_9FIRM
R9LN49_9FIRM
R9LRS2_9FIRM
R9LW21_9FIRM
R9MC18_9FIRM
R9MM01_9FIRM
R9MRJ0_9FIRM
R9N048_9FIRM
R9N7J1_9FIRM
S0FI47_9FIRM
S0IR57_9FIRM
S0JBL5_9FIRM
S0KEM9_9ENTE
S0KK86_ENTAV
S0KTH7_9ENTE
S0NXL6_9ENTE
S1R5G9_9ENTE
S2W292_9ACTN
S2XE20_9BACL
S3YMU4_9PROT
S4E3S7_ENTFL
S4G8I3_GARVA
S4XPK5_SORCE
S5R2N3_9STRE
S5YCI4_PARAH
S6A8U9_9SPIO
S6CBL2_9ACTN
S6EJL0_9CLOT
S8CDQ9_9LAMI
S8CEB1_CLOBO
S8D4W1_9LAMI
S9P810_9DELT
T0BK69_ALIAG
T0GBC4_9SPHN
T0HMP9_9SPHN
T0HW93_9SPHN
T0K0Y6_9SPHN
T0LHA8_9EURY
T0LUP0_9EURY
T0MXB4_9EURY
T0NBI6_9CLOT
T0U680_9ENTE
T1ZCQ0_STRIT
U1F815_TRESO
U1GEA0_9ACTN
U1QCB5_9ACTO
U1SJJ4_9BIFI
U2B498_9CLOT
U2CV79_9FIRM
U2JJ21_9FIRM
U2K6K8_TRELE
U2KFQ1_9STRE
U2KX48_9FIRM
U2M4J0_9FIRM
U2NQ88_9CLOT
U2R0W3_9FIRM
U2SSW5_9FUSO
U2T9T8_9ACTN
U2WCV4_9FIRM
U2YI88_9SPHN
U2ZBL0_9CAUL
U5GJC8_POPTR
U5NB14_9BURK
U5QMC0_9CYAN
U5RWQ3_9CLOT
U5SBH5_9LACT
U6B795_9RHIZ
U6ECE8_9EURY
U6Q3E0_9CLOT
U7D694_9BACT
U7DWA8_POPTR
U7FJB5_9RHOB
U7KZ92_9CORY
U7MYP4_9CORY
U7VAL5_9FUSO
V2I3N3_9BURK
V2Q9X9_9BACT
V2Y7X6_9FIRM
V2YEC6_9FIRM
V4MEI2_EUTSA
V4NVM6_EUTSA
V4Q170_9CAUL
V4RK30_9RHIZ
V4UBV4_9ROSI
V4UBV9_9ROSI
V4XSP0_9ARCH
V4XZW3_9ARCH
V4ZTH1_9ARCH
V5SFZ5_9RHIZ
V5UJQ4_9BURK
V5XNM8_ENTMU
V6J261_9BACL
V6M6U9_9BACL
V6Z4C5_STRAG
V7AG02_PHAVU
V7AIE8_PHAVU
V7AQR7_PHAVU
V7FJH6_9RHIZ
V7HX30_9LACO
V7I0P9_9CLOT
V8D0J5_9ACTN
V9GHW8_9BACL
V9TUH7_9PROT
V9W4U9_9BACL
W0A7C8_9SPHN
W0DC15_9AQUI
W0E6K8_9FIRM
W0HV26_9GAMM
W0JH16_DESAE
W1FUR6_ECOLX
W1P8B0_AMBTC
W1RWG6_9SPHN
W1U3D3_9FIRM
W2UZP3_9RICK
W3AQK5_9FIRM
W3RCL9_9BRAD
W4D0I9_9BACL
W4F995_9BACL
W4G9T8_9STRA
W4LEI9_9BACT
W4Q782_9BACI
W4QCU9_9BACI
W4QVR6_BACA3
W4VAF8_9FIRM
W5IK81_SCAIO
W5WPU3_9CORY
W5XWG3_9CORY
W6K9P7_9PROT
W6N848_CLOTY
W6SHU6_9CLOT
W6T629_9LACO
W6VU59_9RHIZ
W7CV45_9LIST
W7CWQ5_BROTH
W7DEI4_9LIST
W7UFH2_RUMFL
W7Z2S2_9BACL
W9E693_RHILI
W9H1N7_9PROT
W9RA62_9ROSA
X0PKX6_9LACO
X0PS21_9LACO
X2GQH8_9BACI
X4R9A6_9ACTO
X4ZUS5_9BACL
X5JU23_9NOST
X5MAH7_9RHIZ
X6CQP5_9RHIZ
X6GDQ3_9RHIZ
Z9JU77_9MICO
