# Supplementary material for: Widespread evolutionary crosstalk among protein domains in the context of multi-domain proteins
Source: PLoS One. 2018 Aug 31;13(8):e0203085. doi: 10.1371/journal.pone.0203085 (PMC6118372; doi:10.1371/journal.pone.0203085)
Supplement: S1 File — This archive contains a file presenting the list of UniProt identifiers of the URPs sequences included in the multi-domain MSAs for each of the 2,063 studied multi-domain architectures, and files containing the values of MI¯ and nMI¯ for individual domain pairs before and after domain sequence shuffling. (GZ) [file pone.0203085.s001.tar.gz › ./Pfam_family_vectors/PF17297_PF00821_all_alignment_sequences_UniProt_IDs]

A0A010PNX5_9MICC
A0A011MCZ8_9PROT
A0A011MTU2_9PROT
A0A011NUS0_9PROT
A0A011PDN1_9PROT
A0A011QG34_9PROT
A0A014P5L2_9BURK
A0A016UFM9_9BILA
A0A016UK11_9BILA
A0A016W8E6_9BILA
A0A016W949_9BILA
A0A016WAU5_9BILA
A0A017T1A6_9DELT
A0A021VPY1_9CELL
A0A022MU33_9ACTN
A0A023NZV8_9GAMM
A0A024JTD7_9MYCO
A0A026WDT5_CERBI
A0A031FPA5_9MICO
A0A031LR43_9GAMM
A0A044S0T2_ONCVO
A0A044UYF4_ONCVO
A0A045I1R8_MYCTX
A0A058Z5B6_9EUKA
A0A058Z5J0_9EUKA
A0A059KGA7_9BURK
A0A059MHA6_9NOCA
A0A059W782_STRA9
A0A060NIP6_9BURK
A0A061LTV0_9MICO
A0A062VJA1_9MICO
A0A063BG64_9BURK
A0A066UNG4_9GAMM
A0A066YZB6_9ACTN
A0A067RBL9_ZOONE
A0A068XAH5_HYMMI
A0A068Y041_ECHMU
A0A068YVZ3_9BURK
A0A069JYY4_9ACTN
A0A069PK55_9BURK
A0A072SCP0_9ACTN
A0A073B1V3_9PSEU
A0A074Q4W9_9MICO
A0A074U1I8_9MICO
A0A074UDA5_9MICO
A0A074ZAX5_9TREM
A0A074ZKX7_9TREM
A0A075JFG6_9MICO
A0A075LWM1_9EURY
A0A075TX38_9CORY
A0A076N049_AMYME
A0A076NLS3_9CORY
A0A077HMJ1_9CORY
A0A077M4H0_9MICO
A0A077M8Z7_9MICO
A0A077MFP4_9MICO
A0A077Z7M0_TRITR
A0A078KQX0_9FIRM
A0A078L6W2_9CHLA
A0A080LYK5_9PROT
A0A080M6R5_9PROT
A0A081C043_9BACT
A0A081EIS1_STRFR
A0A081SI45_9CHLB
A0A084VUZ3_ANOSI
A0A085FUR2_9BURK
A0A085L1C2_9FLAO
A0A085L9F3_9FIRM
A0A085MIT4_9BILA
A0A085WCA8_9DELT
A0A087MI76_9GAMM
A0A087QRZ9_APTFO
A0A087V9R2_BALRE
A0A087X6J0_POEFO
A0A087XW53_POEFO
A0A088AIZ2_APIME
A0A088QDJ6_9CORY
A0A089XAG4_STRGA
A0A090D2K8_9CHLA
A0A090LJ46_STRRB
A0A091AVR5_9GAMM
A0A091B715_9DELT
A0A091BGU5_9GAMM
A0A091DB39_FUKDA
A0A091DLJ6_FUKDA
A0A091E804_CORBR
A0A091FC93_9DELT
A0A091FI99_9AVES
A0A091GNR4_BUCRH
A0A091I659_CALAN
A0A091JN94_9AVES
A0A091K697_COLST
A0A091L5C9_CATAU
A0A091LIL8_9GRUI
A0A091MAE9_CARIC
A0A091MQ11_9PASS
A0A091NBX9_APAVI
A0A091NWY0_HALAL
A0A091Q2L5_LEPDC
A0A091QDZ4_MERNU
A0A091QJM3_9GRUI
A0A091SVG2_NESNO
A0A091TMK4_PHALP
A0A091TV36_9AVES
A0A091V3D4_NIPNI
A0A091V427_PHORB
A0A091X9S2_OPIHO
A0A093BZ71_TAUER
A0A093C9C7_9AVES
A0A093ERF7_TYTAL
A0A093FFG0_GAVST
A0A093HWI9_STRCA
A0A093IP76_EURHL
A0A093IRR9_PICPB
A0A093J8P7_FULGA
A0A093PGL1_9PASS
A0A093QU86_PHACA
A0A094K2F3_ANTCR
A0A094P6K4_9ACTN
A0A094P6Z9_9ACTN
A0A094P9C5_9ACTN
A0A094PHD2_9ACTN
A0A094QC90_9ACTN
A0A095BVS7_SCHHA
A0A095Y208_9ACTO
A0A095YGC7_9ACTO
A0A095YPY0_9CORY
A0A095YZN8_9ACTO
A0A095ZBZ5_9ACTO
A0A095ZM86_9MICC
A0A096NNI6_PAPAN
A0A096NX64_PAPAN
A0A097IIN7_9CORY
A0A098UA93_9BURK
A0A098Y814_9ACTN
A0A099CYN0_9GAMM
A0A099D9P3_9ACTN
A0A099J220_9MICO
A0A099YYH3_TINGU
A0A0A0B2S6_CHAVO
A0A0A0B6X6_9CELL
A0A0A0BVS8_9CELL
A0A0A0C5D5_9CELL
A0A0A0DQD0_9BURK
A0A0A0DWQ4_9SPIO
A0A0A0EMW6_9GAMM
A0A0A0EYT5_9GAMM
A0A0A0F2S6_9GAMM
A0A0A0JHW6_9MICO
A0A0A0JJH0_9MICO
A0A0A0M7W4_9GAMM
A0A0A0MS74_HUMAN
A0A0A0WW98_9SPIO
A0A0A1D358_9MICC
A0A0A1DRG6_NOCSI
A0A0A1FKE5_9BURK
A0A0A1FN68_9MYCO
A0A0A1VGI5_9BURK
A0A0A2HSN7_9DELT
A0A0A2WDK1_9GAMM
A0A0A3W1R9_9GAMM
A0A0A6T320_9BURK
A0A0A6UB32_ACTUT
A0A0A8JZQ0_9RHIZ
A0A0A8WSY5_9DELT
A0A0B0EKM3_9BACT
A0A0B1T8H2_OESDE
A0A0B1TP92_OESDE
A0A0B1ZU91_9ACTN
A0A0B1ZXI6_9MICO
A0A0B2AH58_9MICC
A0A0B2AYZ0_9ACTN
A0A0B2B4D4_9ACTN
A0A0B2BRI1_9ACTN
A0A0B2BRW4_9ACTN
A0A0B2UWV2_TOXCA
A0A0B2V286_TOXCA
A0A0B2VEN0_TOXCA
A0A0B2VIK4_TOXCA
A0A0B2VK50_TOXCA
A0A0B2VTH9_TOXCA
A0A0B5DP72_9ACTN
A0A0B5F1C1_STRA4
A0A0B5HRR3_9ARCH
A0A0B6TUG0_9CORY
A0A0B8MZX2_9NOCA
A0A0B8NB03_9NOCA
A0A0B9A9M1_BRELN
A0A0C1JYF6_9CHLA
A0A0C1RL93_9ACTN
A0A0C1SDM4_9ACTN
A0A0C1U383_9CYAN
A0A0C1UCB1_9ACTN
A0A0C1UZ08_9ACTN
A0A0C1XNU9_9ACTN
A0A0C1XRC1_9CYAN
A0A0C1XU37_9ACTN
A0A0C2BRW0_9BURK
A0A0C2C9W7_9BURK
A0A0C2DWG1_9DELT
A0A0C2G341_9ACTN
A0A0C2PUK4_9CYAN
A0A0C4YLP6_9BURK
A0A0C5BB24_9MICO
A0A0C5G5R7_9ACTN
A0A0C5J8A3_9RHOO
A0A0D0IRG7_9MICO
A0A0D0LAM3_9NOCA
A0A0D0PLR0_KITGR
A0A0D0QHM9_9GAMM
A0A0D0X6S1_9ACTN
A0A0D1LEV0_9MYCO
A0A0D2GGP2_9DELT
A0A0D2VKL6_CAPO3
A0A0D4C150_9MICC
A0A0D4DLM1_9ACTN
A0A0D5AE97_9NOCA
A0A0D5VEV9_9BURK
A0A0D5YT07_9FLAO
A0A0D7KD08_9BURK
A0A0D7QM42_9MICO
A0A0D8FW99_9ACTN
A0A0D8HG55_9ACTN
A0A0D8XN20_DICVI
A0A0D8Y745_DICVI
A0A0D9RSL4_CHLSB
A0A0D9RUH9_CHLSB
A0A0E3UJD9_9BACT
A0A0F0CPC4_9BACT
A0A0F0ETW5_9MICO
A0A0F0GJ98_NOCAE
A0A0F0GNP4_9ACTN
A0A0F0HVA0_9PSEU
A0A0F0KN95_9MICO
A0A0F0KWM0_9MICO
A0A0F0LK56_9MICO
A0A0F0LVS0_9MICO
A0A0F2C3Z0_9MICO
A0A0F2GLK4_9ACTN
A0A0F2NBR7_9DELT
A0A0F2PZS5_9FIRM
A0A0F2QYF6_9DELT
A0A0F2TD41_9ACTN
A0A0F3KKD6_9GAMM
A0A0F3L9S4_9CAUL
A0A0F4J3R1_9ACTN
A0A0F4JM65_9ACTN
A0A0F4K6C4_9ACTN
A0A0F5VTA8_9ACTN
A0A0F6QYC2_9CORY
A0A0F6R387_9CORY
A0A0F7CPP1_9ACTN
A0A0F7NAK8_9ACTN
A0A0F8AGE7_LARCR
A0A0F8VQ21_9ARCH
A0A0G0JNX0_9BACT
A0A0G2ZH34_9DELT
A0A0G3AB73_9ACTN
A0A0G3BXN6_9BURK
A0A0G3EKQ9_9BACT
A0A0G3EW11_9BURK
A0A0G3GZB4_9CORY
A0A0G3H7L7_9CORY
A0A0G3HFA4_9CORY
A0A0G3HFE4_9CORY
A0A0G3IDU6_9MYCO
A0A0G3V402_9ACTN
A0A0G3WJF7_9BACT
A0A0G4IRR5_PLABS
A0A0G9HJ14_9GAMM
A0A0H0ZSW5_9MICC
A0A0H2KWH9_9MICO
A0A0H2M6X8_VARPD
A0A0H4WCY8_9BORD
A0A0H5BDN9_BLAVI
A0A0H5CRH9_9PSEU
A0A0I9U380_9MYCO
A0A0J0ACP8_9MICO
A0A0J0USI8_9ACTN
A0A0J1CQS2_9BURK
A0A0J1DH52_9BURK
A0A0J5G0P4_9NEIS
A0A0J6DKR3_9CELL
A0A0J7K766_LASNI
A0A0J8BS76_STRVR
A0A0J9XT10_BRUMA
A0A0K0DPE1_ANGCA
A0A0K0EJZ6_STRER
A0A0K0G0S7_9BILA
A0A0K0JIJ0_BRUMA
A0A0K0JM36_BRUMA
A0A0K0XZM9_9GAMM
A0A0K1F792_9MICO
A0A0K1J1M4_9RHOO
A0A0K1JNX2_9MICO
A0A0K1K2L2_9BURK
A0A0K1PG22_9DELT
A0A0K1Q178_9DELT
A0A0K1QBA2_9DELT
A0A0K1RDN8_9CORY
A0A0K2RHT7_9MICC
A0A0K2YCF0_9NOCA
A0A0K2YHX5_9NOCA
A0A0K8P2T9_IDESA
A0A0K8Q8N9_9MICC
A0A0K8QBM7_9MICC
A0A0K9JT95_9BURK
A0A0K9XE41_9ACTN
A0A0L0B107_9MICC
A0A0L0BSP4_LUCCU
A0A0L0BSV4_LUCCU
A0A0L0DAX2_THETB
A0A0L0K2F0_9ACTN
A0A0L0M6P6_9BURK
A0A0L6T4X4_9BURK
A0A0L7L5T2_9NEOP
A0A0L7R8K4_9HYME
A0A0L8EM87_9BURK
A0A0L8EP58_9BURK
A0A0L8HS19_OCTBM
A0A0L8LH90_9ACTN
A0A0M0BJF0_9ARCH
A0A0M0BLK4_9ARCH
A0A0M0BQW1_9ARCH
A0A0M0C1D9_9ARCH
A0A0M2CSK1_9MICC
A0A0M2GZT3_9MICO
A0A0M2H4B8_9MICO
A0A0M2HQ61_9MICO
A0A0M2JEN2_9ACTN
A0A0M2JW76_9MYCO
A0A0M2LYA4_9MICO
A0A0M2MLI4_9ACTN
A0A0M2S4U0_9ACTN
A0A0M2WNX8_9BURK
A0A0M2XPW6_9CORY
A0A0M2YNN1_9ACTN
A0A0M2ZHU4_9MYCO
A0A0M3HG10_ASCLU
A0A0M3HPT6_ASCLU
A0A0M3HVF2_ASCLU
A0A0M3IBW2_ASCLU
A0A0M3IZF7_ANISI
A0A0M3IZU8_ANISI
A0A0M3J2S1_ANISI
A0A0M3J6G8_ANISI
A0A0M3JU73_ANISI
A0A0M3K912_ANISI
A0A0M3TBK9_9ACTN
A0A0M3TBL4_9ACTN
A0A0M4GMM7_9ACTO
A0A0M4LIE4_9MICC
A0A0M4Q644_9PSEU
A0A0M4R253_9MICC
A0A0M5JP34_9ACTO
A0A0M8ML88_9MICO
A0A0M8SWX9_9ACTN
A0A0M8SZB4_9ACTN
A0A0M8TG18_9ACTN
A0A0M8WNA0_9NOCA
A0A0M8WX60_9ACTN
A0A0M8Y109_9ACTN
A0A0M8YQ96_9PSEU
A0A0M8ZQ21_9HYME
A0A0M9XAU3_9ACTN
A0A0M9ZG32_9ACTN
A0A0N0D2D5_9DELT
A0A0N0HZ09_9ACTN
A0A0N0JTE2_9PROT
A0A0N0KCD3_9SPHN
A0A0N0KW32_9MICO
A0A0N0PEF2_PAPMA
A0A0N0SX37_9ACTN
A0A0N0SZU9_9ACTN
A0A0N1AFA1_9PROT
A0A0N1FI60_9ACTN
A0A0N1FSZ2_9ACTN
A0A0N1G7F8_9ACTN
A0A0N1GK29_9ACTN
A0A0N4TRX4_BRUPA
A0A0N4U022_BRUPA
A0A0N4UEJ2_DRAME
A0A0N4UQG0_DRAME
A0A0N4UXF1_ENTVE
A0A0N4UYS1_ENTVE
A0A0N4VSL1_HAEPC
A0A0N4WA91_HAEPC
A0A0N4Z1T2_PARTI
A0A0N4ZIW4_PARTI
A0A0N5AUY9_9BILA
A0A0N5BEV0_STREA
A0A0N5CM89_THECL
A0A0N5CUL0_THECL
A0A0N5D229_THECL
A0A0N5DMC1_TRIMR
A0A0N7GX93_9GAMM
A0A0N7J9E1_9BURK
A0A0N7JHC9_9CAUL
A0A0N9ID69_9PSEU
A0A0N9N8M2_9ACTN
A0A0P0DXV0_9MICO
A0A0P0GIW0_9BACT
A0A0P0LM28_9BURK
A0A0P0SCE7_9PSEU
A0A0P7GIC4_9MICC
A0A0P7UPR8_9TELE
A0A0P7XBE6_9TELE
A0A0P7ZAX0_9BACT
A0A0Q0VWN4_9DELT
A0A0Q1DTS7_9CORY
A0A0Q2RXT6_MYCGO
A0A0Q3XBF4_AMAAE
A0A0Q4H510_9BURK
A0A0Q4HAL4_9MICO
A0A0Q4Y024_9BURK
A0A0Q5BF11_9MICO
A0A0Q5CV15_9BURK
A0A0Q5EDJ3_9MICO
A0A0Q5HGZ7_9BURK
A0A0Q5LE70_9BURK
A0A0Q5LRG4_9MICO
A0A0Q5P3J5_9BURK
A0A0Q5R1Q3_9ACTN
A0A0Q5VQP3_9ACTN
A0A0Q5Z396_9BURK
A0A0Q6F8G6_9ACTN
A0A0Q6MDP3_9BURK
A0A0Q6PY48_9MICO
A0A0Q6R6H0_9MICO
A0A0Q6V748_9ACTN
A0A0Q6VHS5_9ACTN
A0A0Q6WFK4_9BURK
A0A0Q6X923_9BURK
A0A0Q6XSG4_9MICO
A0A0Q7A6B9_9BURK
A0A0Q7B4A9_9ACTN
A0A0Q7BEU9_9ACTN
A0A0Q7DB54_9CAUL
A0A0Q7EFT1_9CAUL
A0A0Q7JYD4_9ACTN
A0A0Q7K3X6_9ACTN
A0A0Q7KST9_9ACTN
A0A0Q7PM80_9GAMM
A0A0Q7PWC1_9ACTN
A0A0Q7T1E5_9BURK
A0A0Q7TBG5_9MICO
A0A0Q7U883_9MICO
A0A0Q7ZQ87_9ACTN
A0A0Q8C8Z4_9MICO
A0A0Q8EC37_9ACTN
A0A0Q8FD04_9GAMM
A0A0Q8LTV5_9MICO
A0A0Q8PCN7_9ACTN
A0A0Q8PYC3_9ACTN
A0A0Q8R8T1_9BURK
A0A0Q8RDV7_9BURK
A0A0Q8V4F2_9MICO
A0A0Q8V6V5_9ACTN
A0A0Q9C2I1_9CELL
A0A0Q9CGU3_9CELL
A0A0Q9CZB3_9CELL
A0A0Q9ER41_9GAMM
A0A0Q9JA70_9MICO
A0A0Q9KDR2_9MICO
A0A0Q9KXW3_9MICO
A0A0Q9LGY3_9MICC
A0A0Q9LSC2_9MICO
A0A0Q9MA58_9MICO
A0A0Q9NMY0_9MICC
A0A0Q9PY97_9ACTN
A0A0Q9QAD6_9ACTN
A0A0Q9QAE3_9GAMM
A0A0Q9R9T1_9MICC
A0A0Q9RMH6_9ACTN
A0A0Q9SN29_9MICO
A0A0Q9TC29_9ACTN
A0A0Q9TC65_9ACTN
A0A0R0MK21_9BURK
A0A0R2Q8T9_9ACTN
A0A0R2QX79_9ACTN
A0A0R2XJA6_9BACT
A0A0R3QS68_9BILA
A0A0R3QZI0_9BILA
A0A0R3RL79_9BILA
A0A0R3S1Y7_9BILA
A0A0R3SJ20_HYMDI
A0A0R3T7X1_HYMNN
A0A0R3UJT5_9CEST
A0A0R3VWM5_TAEAS
A0A0R3X541_HYDTA
A0A0R4J0G0_MOUSE
A0A0S1Y085_9BORD
A0A0S2DD31_LYSEN
A0A0S2F839_9GAMM
A0A0S4K6H4_9BURK
A0A0S7WKE2_9BACT
A0A0S7X595_9BACT
A0A0S7XK13_9BACT
A0A0S7XP98_9BACT
A0A0S7YDE7_9BACT
A0A0S7YU01_9BACT
A0A0S7YUV2_9DELT
A0A0S7Z1D9_9SPIR
A0A0S7Z5I6_9GAMM
A0A0S7ZMZ2_9SPIR
A0A0S8BCS2_9PROT
A0A0S8C9D0_9PROT
A0A0S8DH70_9BACT
A0A0S8E3I1_9BACT
A0A0S8ECG9_9BACT
A0A0S8F094_9DELT
A0A0S8FU93_9BACT
A0A0S8G0N7_9BACT
A0A0S8G4N3_9BACT
A0A0S8HUW4_9DELT
A0A0S8IJ68_9BACT
A0A0S8IJK9_9BACT
A0A0S8JED7_9BACT
A0A0S8JWX6_9BACT
A0A0S9C5N9_9MICC
A0A0S9NW85_9BURK
A0A0S9Q1K1_9ACTN
A0A0S9R798_9ACTN
A0A0T1W5U2_9MYCO
A0A0T2KR75_9MICO
A0A0T2ZLG9_9BURK
A0A0T6A7I7_9BACT
A0A0T6AWB1_9SCAR
A0A0T6LM97_9ACTN
A0A0U0ZX36_9MYCO
A0A0U1A6C9_9MYCO
A0A0U2WPA3_9MICC
A0A0U3F2M8_9BURK
A0A0U3H793_9MICC
A0A0U3M7Y1_9BURK
A0A0U3Q2W0_9ACTN
A0A0U3XXC7_9MICO
A0A0U5EPL0_9CHLA
A0A0V0RWQ1_9BILA
A0A0V0T7S9_9BILA
A0A0V0VRU3_9BILA
A0A0V0WLC3_9BILA
A0A0V0XQL3_TRIPS
A0A0V0XQS1_TRIPS
A0A0V0XQV9_TRIPS
A0A0V0ZHK6_9BILA
A0A0V1D5Q4_TRIBR
A0A0V1HEA4_9BILA
A0A0V1HGT6_9BILA
A0A0V1KN78_9BILA
A0A0V1MSM3_9BILA
A0A0V1MTF1_9BILA
A0A0V1P5U6_9BILA
A0A0W1KHC1_9ACTO
A0A0W1KHL8_9ACTO
A0A0W1NT48_9ACTN
A0A0W7WAL3_9MICO
A0A0W7WRA5_9ACTN
A0A0W8IEU7_9MICO
A0A0X3S950_9ACTN
A0A0X3SR44_9ACTN
A0A0X3V1N4_9ACTN
A0A0X3VZK4_9ACTN
A0A0X3XI96_9ACTN
A0A0X8JEA1_9ACTO
A0A101J831_9ACTN
A0A101JAU3_9ACTN
A0A101NJS5_9ACTN
A0A101PBK0_9ACTN
A0A101QQS9_9ACTN
A0A101T2J6_9ACTN
A0A101T590_9ACTN
A0A101V3N6_9ACTN
A0A103E6N5_9BURK
A0A108U838_9GAMM
A0A109B8K0_9BURK
A0A109B8T0_HYPSL
A0A117I7I5_9MYCO
A0A117M626_9BACT
A0A117V4A6_9SPHN
A0A120I0J6_9MICO
A0A120LXB1_9MICO
A0A124ED04_9ACTN
A0A125Q212_9ACTN
A0A126Z9W9_9MICO
A0A126ZDY0_9BURK
A0A126ZWI3_9MICC
A0A127FCR4_9GAMM
A0A127JTI6_9BURK
A0A132ADU8_SARSC
A0A132MN51_9ACTN
A0A132PP55_9MYCO
A0A132T5W5_9MYCO
A0A133XEE6_9RHOO
A0A133Z952_9CORY
A0A136K5L9_9BACT
A0A136KCH5_9BACT
A0A136L5L6_9CHLR
A0A136LXB8_9BACT
A0A136MVS4_9BACT
A0A136N138_9BACT
A0A136P1V8_9BACT
A0A136PUG1_9ACTN
A0A137ZYD4_9ACTN
A0A139A252_GONPR
A0A139SNU6_9BACT
A0A139SRG6_9BACT
A0A139TM66_9BACT
A0A139VQP8_MYCPH
A0A139WEA4_TRICA
A0A142LIE4_9PROT
A0A142XNM0_9PLAN
A0A142XYD8_9PLAN
A0A143BCP4_9DELT
A0A143G5H6_9GAMM
A0A143PKS9_9BACT
A0A143Q489_9NOCA
A0A146G3S5_9BACT
A0A146G9K7_9BACT
A0A147EBK4_9MICO
A0A147HAS4_9BURK
A0A147JRF6_9EURY
A0A147JU59_9EURY
A0A151BLF6_9ARCH
A0A151BP31_9ARCH
A0A151BXK6_9MICO
A0A151E6A8_9EURY
A0A151EYW2_9EURY
A0A151FA67_9EURY
A0A151NZ27_ALLMI
A0A151WRH1_9HYME
A0A152A7B8_9MYCE
A0A154PE24_9HYME
A0A157M0F9_9BORD
A0A157SMK7_9BORD
A0A158M3Z1_9BORD
A0A158NKL1_ATTCE
A0A158PCB3_ANGCA
A0A158PE48_ANGCS
A0A158PED2_ANGCS
A0A160DV27_9GAMM
A0A160JHJ7_9PROT
A0A160KTI9_9MICO
A0A160N5W9_9GAMM
A0A161ILF2_9MICO
A0A161LDC1_9PORP
A0A161LR78_9MICO
A0A161MDF4_9ACTN
A0A164BAE9_9MICO
A0A164IS62_9NOCA
A0A164JRI9_9NOCA
A0A164MW84_9CRUS
A0A167VN36_9BURK
A0A168G9N5_9MICO
A0A170ZQG9_9ACTN
A0A172UG78_9MYCO
A0A172X812_9MICO
A0A176L9S1_9ACTN
A0A176QEP2_9MICO
A0A177HS50_9ACTN
A0A177QUU8_9BACT
A0A177QVL3_9PROT
A0A177YCC1_9NOCA
A0A183AAF3_9TREM
A0A183AAI6_9TREM
A0A183CLS8_GLOPA
A0A183FUW9_HELBK
A0A183GZ03_9BILA
A0A183HWD0_9BILA
A0A183IB27_9BILA
A0A183R3A3_9TREM
A0A183TAB4_SCHSO
A0A194Q5I7_PAPXU
A0A199NSQ9_9MICC
A0LGP5_SYNFM
A1BCJ4_CHLPD
A1K3N2_AZOSB
A1S0E8_THEPD
A1SD50_NOCSJ
A1SPD0_NOCSJ
A1SQ84_NOCSJ
A1TIG2_ACIAC
A1VIE9_POLNA
A1W258_ACISJ
A1WXM5_HALHL
A2BMQ8_HYPBU
A2E4A4_TRIVA
A2ED62_TRIVA
A2EKU1_TRIVA
A2ETS2_TRIVA
A2EYV2_TRIVA
A2FLL6_TRIVA
A2SM69_METPP
A4AH58_9ACTN
A4T0N0_POLSQ
A4XG86_CALS8
A4YGQ7_METS5
A5GBH9_GEOUR
A5GFS4_PIG
A5UW70_ROSS1
A5VG66_SPHWW
A6GL39_9BURK
A6WDW1_KINRD
A7BS85_9GAMM
A7HGY6_ANADF
A7S416_NEMVE
A7S417_NEMVE
A7S418_NEMVE
A8B1Z3_GIAIC
A8DYI3_DROME
A8LAI7_FRASN
A8MCP6_CALMQ
A8WMQ5_CAEBR
A8ZT22_DESOH
A9AUG1_HERA2
A9BQQ8_DELAS
A9EWY7_SORC5
A9FF53_SORC5
A9GFK1_SORC5
A9IS52_BORPD
A9WGK8_CHLAA
B0PCY8_9FIRM
B0RAT0_CLAMS
B0WUR7_CULQU
B0WUR8_CULQU
B0WUS0_CULQU
B1GZY5_UNCTG
B1MBM1_MYCA9
B1MK64_MYCA9
B1VEE4_CORU7
B1W2M1_STRGG
B1XSN5_POLNS
B1Y8D3_LEPCP
B1ZUG4_OPITP
B2GFU9_KOCRD
B2URF0_AKKM8
B3E262_GEOLS
B3EDQ9_CHLL2
B3EJV4_CHLPB
B3MDF8_DROAN
B3MDF9_DROAN
B3QRQ0_CHLT3
B3RIR2_TRIAD
B4DAZ2_9BACT
B4DW73_HUMAN
B4EK44_BURCJ
B4GGS0_DROPE
B4GGS1_DROPE
B4HNQ6_DROSE
B4HNQ7_DROSE
B4JW27_DROGR
B4JW28_DROGR
B4KTA9_DROMO
B4KTB0_DROMO
B4LJF8_DROVI
B4LJF9_DROVI
B4N5X1_DROWI
B4N5X2_DROWI
B4QCY7_DROSI
B4QCY8_DROSI
B4RF72_PHEZH
B4S986_PROA2
B4SAN8_PELPB
B4V1L6_9ACTN
B5EE22_GEOBB
B5GI97_STRSH
B5GST0_STRC2
B5H4V2_STRPR
B5HZU4_9ACTN
B5JCN7_9BACT
B5WD27_9BURK
B6YSZ0_THEON
B7P9M5_IXOSC
B8D6H4_DESK1
B8HCM6_PSECP
B8I519_CLOCE
B9M2K3_GEODF
B9XIC7_PEDPL
C0EBE9_9FIRM
C0QCF6_DESAH
C0R0E5_BRAHW
C0W238_9ACTO
C0W5I8_9ACTO
C0XNS9_9CORY
C2CRI8_CORST
C2GDQ7_9CORY
C3PK49_CORA7
C3ZAU8_BRAFL
C4ZJB9_THASP
C5A1K4_THEGJ
C5AE22_BURGB
C5C2Z9_BEUC1
C5C8T8_MICLC
C5I4T6_PIG
C5T5E4_ACIDE
C6RLR7_ACIRA
C6WSB7_ACTMD
C7LY35_ACIFD
C7MRZ4_SACVD
C7Q0P1_CATAD
C7RNI0_ACCPU
C7RSA9_ACCPU
C8XD90_NAKMY
C9RPJ7_FIBSS
C9ZGR4_STRSW
D0IV81_COMT2
D0L6P8_GORB4
D0WLQ8_9ACTO
D1A6W0_THECD
D1BB70_SANKS
D1BVF4_XYLCX
D2B2E6_STRRD
D2NPL0_ROTMD
D2PT87_KRIFD
D2S6R6_GEOOG
D3BHN9_POLPA
D3CWX9_9ACTN
D3DBC1_9ACTN
D3F5S6_CONWI
D3PP01_MEIRD
D3Q744_STANL
D3T9B7_ACIB4
D4JUX3_9FIRM
D4LF74_RUMC1
D4XBC6_9BURK
D4YR31_9MICO
D5EPM7_CORAD
D5MLV4_9BACT
D5PAT0_9MYCO
D5TZI6_THEAM
D5UHW7_CELFN
D5URG2_TSUPD
D5VC63_MORCB
D6A1N8_9ACTN
D6KCH5_9ACTN
D6WPH9_TRICA
D6Y853_THEBD
D6YS94_WADCW
D6ZDK3_SEGRD
D6ZK71_MOBCV
D7AUY8_NOCDD
D7BAL9_MEISD
D7BM12_ARCHD
D7BTE3_STRBB
D7W9J5_9CORY
D8FEC9_9DELT
D8IUP9_HERSS
D9QCW1_CORP2
D9QGH1_BRESC
D9TAW3_MICAI
D9VB53_9ACTN
D9VVU3_9ACTN
D9WK30_9ACTN
D9XCQ0_STRVT
D9XSP9_9ACTN
E0DEF3_9CORY
E0QNL1_9ACTO
E0QT74_9ACTO
E0VPY4_PEDHC
E1FLW4_LOALO
E1G237_LOALO
E1GAP2_LOALO
E1IAJ3_9CHLR
E1QNG4_VULDI
E1R9D7_SPISS
E1T4K6_BURSG
E1VSX7_GLUAR
E2ATI7_CAMFO
E2BXB4_HARSA
E2S8D0_9ACTN
E3CU02_CAEBR
E3FV56_STIAD
E3H4S3_ROTDC
E3ITJ4_FRASU
E3LZK8_CAERE
E3MSQ2_CAERE
E3N7Q2_CAERE
E3NVM2_CAERE
E4NGB3_KITSK
E4X4G3_OIKDI
E5AND3_PARRH
E5SLA7_TRISP
E6J925_9ACTN
E6KTQ5_9ACTO
E6S7H0_INTC7
E7N9V9_9ACTO
E7NPN8_TREPH
E7RZC3_9BURK
E8JI04_9ACTO
E8NCF5_MICTS
E8RGJ5_DESPD
E8V6H2_TERSS
E8WX73_GRATM
E9G4F4_DAPPU
E9GK07_DAPPU
E9T738_RHOHA
F0LI31_THEBM
F0RSC1_SPHGB
F0ZM86_DICPU
F1LQJ7_RAT
F1MDS3_BOVIN
F1N1Z7_BOVIN
F1NKP4_CHICK
F1PAM0_CANLF
F1QYH3_DANRE
F1R9Y5_DANRE
F1W0M2_9BURK
F2L855_BURGS
F2NTF7_TRES6
F2RLI5_STRVP
F3NCA0_9ACTN
F3Z529_9ACTN
F3ZWB3_MAHA5
F4CWL5_PSEUX
F4F4F3_VERMA
F4GCT8_ALIDK
F4GM49_SPHCD
F4H4S3_CELFA
F4KV74_HALH1
F4LK55_TREBD
F4PYK3_DICFS
F4QZW1_BREDI
F4WWE3_ACREC
F5HLR4_ANOGA
F5R806_METUF
F5Y3A3_RAMTT
F5YFZ5_TREAZ
F5YMQ5_TREPZ
F5YXX4_MYCSD
F6EJE8_HOYSD
F6FUR2_ISOV2
F6QQ15_CALJA
F6RXS7_XENTR
F6SMX0_XENTR
F6UWT1_CALJA
F6V2H2_CANLF
F6ZDT7_MACMU
F6ZEQ7_CALJA
F6ZRM2_HORSE
F6ZWS0_HORSE
F6ZZF2_CIOIN
F7ACT0_CALJA
F7CT55_CALJA
F7E7K3_ORNAN
F7E8L2_MACMU
F7E8L8_MACMU
F7EQD6_MONDO
F7EZR3_ORNAN
F7FBE5_MONDO
F7FMJ4_MACMU
F7II67_CALJA
F7T5H2_9BURK
F8A6T6_CELGA
F8AG23_PYRYC
F8B1Q9_FRADG
F8DYS3_CORRG
F8F3X8_TRECH
F8K2D0_STREN
F8KYQ4_PARAV
F8L3H3_SIMNZ
F9EE71_9ACTO
F9PH82_9ACTO
F9U595_9GAMM
G0AFS7_COLFT
G0FZB7_AMYMS
G0GFY2_SPITZ
G0HCP0_CORVD
G0MFG0_CAEBE
G0MYR1_CAEBE
G0NCI6_CAEBE
G0PD74_CAEBE
G1M272_AILME
G1MDM4_AILME
G1NA26_MELGA
G1PE71_MYOLU
G1PHC5_MYOLU
G1SIF2_RABIT
G1XXU6_9PROT
G2GAA2_9ACTN
G2NM11_STREK
G2PBW2_STRVO
G3HBK8_CRIGR
G3HDE8_CRIGR
G3NC51_GASAC
G3NHS5_GASAC
G3R5Y2_GORGO
G3RIS7_GORGO
G3T3F0_LOXAF
G3WHW0_SARHA
G3WW12_SARHA
G4E3G9_9GAMM
G4V721_SCHMA
G5AUM7_HETGA
G5B2A0_HETGA
G5E6Z1_LOXAF
G6DG24_DANPL
G7CDG6_MYCT3
G7GND4_9ACTN
G7H6E3_9ACTN
G7P9X2_MACFA
G7PFS8_MACFA
G7Y999_CLOSI
G7Z6V3_AZOL4
G8AZC4_AZOBR
G8LX17_CLOCD
G8M9B1_9BURK
G8NQ90_GRAMM
G8QM38_DECSP
G8QS09_SPHPG
G8QSG7_SPHPG
G8RHZ5_MYCRN
G8S328_ACTS5
G9PFR8_9ACTO
G9RP63_9FIRM
G9YS58_9FIRM
H0E277_9ACTN
H0PRY6_9RHOO
H0QLL0_ARTGO
H0QW09_9ACTN
H0V844_CAVPO
H0VI00_CAVPO
H0XA90_OTOGA
H0XBP4_OTOGA
H0YM31_HUMAN
H0ZD57_TAEGU
H1G6U0_9GAMM
H1SDS5_9BURK
H2JXB9_STRHJ
H2KQ97_CLOSI
H2LPA9_ORYLA
H2LPB1_ORYLA
H2LPB3_ORYLA
H2LPB4_ORYLA
H2MBV6_ORYLA
H2NKU3_PONAB
H2P2D9_PONAB
H2Q815_PANTR
H2QKN1_PANTR
H2SFB1_TAKRU
H2SFB2_TAKRU
H2T7A2_TAKRU
H2VJ36_CAEJA
H2VPD6_CAEJA
H2WRF4_CAEJA
H2YVR3_CIOSA
H2YVR5_CIOSA
H2YVR7_CIOSA
H2YVR9_CIOSA
H2YVS0_CIOSA
H3AIG6_LATCH
H3BEX7_LATCH
H3CIG8_TETNG
H3DJD4_TETNG
H3DT82_PRIPA
H3DYS6_PRIPA
H3ZNE9_THELN
H5U2T7_9ACTN
H5UW69_9MICO
H5WUK4_9BURK
H5XC28_9PSEU
H6MV53_GORPV
H6R8E4_NOCCG
H6RSD8_BLASD
H6SN97_RHOPH
H7EHH1_9SPIO
H8E1B5_9MICO
H8FX44_PHAMO
H8KS18_SOLCM
H8MQI7_CORCM
H8Z3J5_9GAMM
H9G4Z1_ANOCA
H9GN52_ANOCA
H9J437_BOMMO
H9J438_BOMMO
H9KZN0_CHICK
I0GJ61_CALEA
I0HI20_ACTM4
I0HKB5_RUBGI
I0I073_CALAS
I0KWT7_9ACTN
I0QZY0_9MICO
I0RNJ2_MYCXE
I0X7H0_9SPIO
I1FFM8_AMPQE
I2N544_9ACTN
I3BZY8_9GAMM
I3J9P1_ORENI
I3J9P2_ORENI
I3JMZ5_ORENI
I3M9Z8_ICTTR
I3MNL2_ICTTR
I3TFG5_THEC1
I3UGK1_ADVKW
I3Y5N8_THIV6
I3ZMR7_TERRK
I4B856_TURPD
I4C0K3_DESTA
I4EY76_9ACTN
I4F4S9_9ACTN
I4MUP3_9BURK
I4W1J9_9GAMM
I4WFU8_9GAMM
I5B3C0_9DELT
I6WU19_PROPF
I7LCE6_9CORY
I9W9J3_9RALS
J0N6I2_9CLOT
J0TZ54_9BURK
J0XFD5_LOALO
J1HNY1_9ACTO
J2K473_9ACTN
J2TJZ3_9BURK
J2UBC1_9BURK
J2VHJ8_9BURK
J6LFC1_9RHOB
J7L082_NOCAA
J9EED3_WUCBA
J9EW18_WUCBA
J9JP04_ACYPI
J9RS96_9ACTN
K0EWT1_9NOCA
K0F8Q9_9NOCA
K0HLU7_9BURK
K0KDJ6_SACES
K0NJX3_DESTT
K0UZN7_MYCVA
K0YP70_9ACTO
K0YRZ5_9ACTO
K0Z7Q2_9ACTO
K1ENW9_9MICO
K1LF88_9BACT
K1Q760_CRAGI
K1QEA6_CRAGI
K4R3A3_9ACTN
K5B9M6_MYCHD
K6V0W3_9ACTN
K6VT92_9MICO
K6WCA8_9MICO
K7FUX4_PELSI
K7J8E0_NASVI
K9AD28_9MICO
K9DYW8_9BURK
K9HQ88_9PROT
L0DS50_THIND
L0IPB0_9MYCO
L1KMR8_9ACTN
L1MAQ0_9CORY
L5JZ24_PTEAL
L5M2E6_MYODS
L5M6F7_MYODS
L7F9F2_9ACTN
L7LCU7_9ACTN
L7LLM2_9ACTN
L7N3J8_XENTR
L7VR03_CLOSH
L8EEZ0_STRRM
L8GN92_ACACA
L8TP61_9MICC
L9L6B9_TUPCH
L9L7U2_TUPCH
L9PKP9_9BURK
M0QIE6_9ACTN
M1N0Z8_9CORY
M2YFW3_9MICC
M3BHA3_STRMB
M3UU45_9ACTN
M3VUQ7_FELCA
M3W4B3_FELCA
M3Y5K6_MUSPF
M3ZVB7_XIPMA
M4A7M9_XIPMA
M4NB04_9GAMM
M5A085_9ACTN
M7AMV4_9ACTN
M7BUP5_CHEMY
M7N618_9MICC
M7TBR7_9EURY
M7Y1U6_9BACT
N0E4B6_9MICO
N0E4E9_9MICO
N0E4F9_9MICO
N1V3V2_9MICC
N6W7Z4_9ACTO
N6X4D9_9ACTO
N6Y6D9_9RHOO
N6Y6V6_9RHOO
N6YGD2_9RHOO
N8S640_ACIGI
N8ZIG2_9GAMM
N9GKM2_ACIHA
O02286_CAEEL
O44906_CAEEL
PCKGC_BOVIN
PCKGC_CHICK
PCKGC_HUMAN
PCKGC_MOUSE
PCKGC_PONAB
PCKGC_RAT
PCKGM_CHICK
PCKGM_DICDI
PCKGM_HUMAN
PCKGM_MOUSE
PCKG_ACIAD
PCKG_ACIBS
PCKG_ANADE
PCKG_AROAE
PCKG_ARTAT
PCKG_ARTS2
PCKG_BORA1
PCKG_BURPS
PCKG_CHLTE
PCKG_CHLTR
PCKG_CLOTH
PCKG_CORDI
PCKG_COREF
PCKG_CORGL
PCKG_CORJK
PCKG_CORK4
PCKG_DROME
PCKG_FRAAA
PCKG_FRASC
PCKG_FRASN
PCKG_GEOSL
PCKG_LEIXX
PCKG_MYCLE
PCKG_MYCMM
PCKG_MYCPA
PCKG_MYCS2
PCKG_MYCSK
PCKG_MYCTU
PCKG_MYCVP
PCKG_NOCFA
PCKG_PARP8
PCKG_PYRAB
PCKG_PYRFU
PCKG_RALPJ
PCKG_RALSO
PCKG_RENSM
PCKG_RHOE4
PCKG_SACEN
PCKG_SALTO
PCKG_STRAW
PCKG_STRCO
PCKG_SULAC
PCKG_SULSO
PCKG_SULTO
PCKG_THEAC
PCKG_THEKO
PCKG_THESM
PCKG_TREPA
Q0C735_AEDAE
Q0C736_AEDAE
Q0C737_AEDAE
Q0K5F4_CUPNH
Q0S675_RHOJR
Q0YQM2_9CHLB
Q12H67_POLSJ
Q147B1_BURXL
Q1DCV2_MYXXD
Q1IUA8_KORVE
Q1LHC7_CUPMC
Q28ZU3_DROPS
Q28ZU4_DROPS
Q2RNT2_RHORT
Q2W986_MAGSA
Q39SB7_GEOMG
Q3A3P8_PELCD
Q3AP15_CHLCH
Q3B6W6_CHLL7
Q47IB0_DECAR
Q47TU3_THEFY
Q6APA2_DESPS
Q6MBF4_PARUW
Q7JKI1_CAEEL
Q7JKI2_CAEEL
Q7JKI3_CAEEL
Q7JXB5_DROME
Q7Q9A8_ANOGA
Q8ITY0_CAEEL
Q8ITY2_CAEEL
Q9TYQ8_CAEEL
R0LQQ0_ANAPL
R4GI36_CHICK
R4M0F4_9ACTN
R4T4P8_AMYOR
R4YVQ0_9ACTN
R5A868_9CLOT
R5B673_9FIRM
R5D5G1_9FIRM
R5FK38_9FIRM
R5GHY7_9FIRM
R5HCQ2_9FIRM
R5KQN6_9CLOT
R5LL43_9SPIR
R5MFK4_9FIRM
R5Q6H7_9PROT
R5RYD4_9FIRM
R5VTH2_9FIRM
R5XUJ6_9FIRM
R6CRC9_9FIRM
R6DM45_9FIRM
R6ENM2_9FIRM
R6ERS0_9FIRM
R6HDY4_9CLOT
R6I6G1_9FIRM
R6I9U0_9FIRM
R6IMR0_9CLOT
R6MEU1_9FIRM
R6P0B4_9CLOT
R6PH99_9CLOT
R6Q7V1_9FIRM
R6R8P5_9CLOT
R6STS3_9CLOT
R6WGI0_9FIRM
R6WJ27_9CLOT
R6Y3M9_9FIRM
R7ESN8_9FIRM
R7FEU3_9FIRM
R7H060_9FIRM
R7K3L4_9FIRM
R7KBC0_9FIRM
R7KRJ4_9FIRM
R7LE79_9BACT
R7MNN8_9FIRM
R7WQW4_9NOCA
R7Y284_9ACTN
R7Y360_9ACTN
R9AY19_9GAMM
R9M3I8_9FIRM
S0FLX1_9FIRM
S0FUU8_9DELT
S2ZAD6_9ACTN
S3KJF9_TREMA
S3P0U2_9GAMM
S3ZQG4_9ACTN
S4MK48_CHLPS
S4XNZ6_SORCE
S4XPG7_SORCE
S5T5E2_9CORY
S5V0E7_STRC3
S7J5H0_CHLPS
S7JWE3_CHLPS
S7MGT0_MYOBR
S9QU66_9DELT
S9XHB5_CAMFR
S9XY35_CAMFR
T0AUU7_9RHOO
T0LHF5_9EURY
T0M3T7_9EURY
T0N2B5_9EURY
T1EE02_HELRO
T1EEQ7_HELRO
T1ELZ8_HELRO
T1G6X6_HELRO
T1GIY1_MEGSC
T1I3P9_RHOPR
T1J481_STRMM
T1KI49_TETUR
T1KYZ6_TETUR
U1LMS8_9MICO
U1MDY4_ASCSU
U1MHA2_ASCSU
U1N8L0_ASCSU
U1NCE2_ASCSU
U1NHT3_ASCSU
U1NR83_ASCSU
U1QCE9_9ACTO
U2DTD1_CLOS4
U2JS33_9FIRM
U2M3F7_TRELE
U2MLS4_TRESO
U2T6I2_LEIAQ
U2XRS9_9MICO
U2ZA66_9CAUL
U3A6H8_9SPHN
U3GZF0_9CORY
U3K8A9_FICAL
U5EJX7_NOCAS
U5NAA3_9BURK
U5WAT8_9ACTN
U5WUW7_MYCKA
U6NKP0_HAECO
U6NZW7_HAECO
U6PCN4_HAECO
U6PYR2_HAECO
U7KZP4_9CORY
U7MTU2_9CORY
V1CGL6_9FIRM
V2J853_9BURK
V2URK0_9GAMM
V2UYJ7_9GAMM
V4A2Z1_LOTGI
V4C8Z8_LOTGI
V4INC8_9ACTN
V4J560_9GAMM
V4KVG9_9DELT
V4Y5I1_9PROT
V5S947_9RHIZ
V5UF39_9BURK
V5X6F7_MYCNE
V6F0J5_9PROT
V6JVH6_9ACTN
V6KBN9_STRNV
V6KSV0_STRRC
V6U4Y6_GIAIN
V8CWE0_9ACTN
V8P294_OPHHA
V9XH08_9NOCA
W0AAB0_9SPHN
W0IXC7_9BACT
W0PL59_9BURK
W0SHD8_9RHOO
W0UYS4_9BURK
W0ZDW1_9MICO
W1TRZ5_9ACTO
W1TVK7_9ACTO
W2EJV2_9ACTN
W2T2Q2_NECAM
W4V519_9FIRM
W5JFQ3_ANODA
W5KAJ3_ASTMX
W5L0W2_ASTMX
W5L0W4_ASTMX
W5MJT2_LEPOC
W5Q7T9_SHEEP
W5QD66_SHEEP
W5TFB5_9NOCA
W5TS40_9NOCA
W5WD71_9PSEU
W5WP88_9CORY
W5WV92_9PSEU
W5XWU9_9CORY
W5Y4I0_9CORY
W6JUT7_9MICO
W6KMT9_9PROT
W6LSQ2_9GAMM
W6M7T0_9GAMM
W6UHV2_ECHGR
W7IWQ1_9PSEU
W7SXI7_9PSEU
W7T4S4_9PSEU
W7V0L7_RUMFL
W7WVX8_9BURK
W8KHH0_HALHR
W9AZX9_9MYCO
W9G9E4_9MICO
W9GK97_9MICO
X4QNY9_9ACTO
X4QQN0_9ACTO
X5DQD4_9CORY
X5KUE1_9MYCO
X6M7V2_RETFI
X7YG46_MYCKA
X8DCU6_9MYCO
X8FH01_MYCUL
Z9JTE3_9MICO
