# Supplementary material for: Widespread evolutionary crosstalk among protein domains in the context of multi-domain proteins
Source: PLoS One. 2018 Aug 31;13(8):e0203085. doi: 10.1371/journal.pone.0203085 (PMC6118372; doi:10.1371/journal.pone.0203085)
Supplement: S1 File — This archive contains a file presenting the list of UniProt identifiers of the URPs sequences included in the multi-domain MSAs for each of the 2,063 studied multi-domain architectures, and files containing the values of MI¯ and nMI¯ for individual domain pairs before and after domain sequence shuffling. (GZ) [file pone.0203085.s001.tar.gz › ./Pfam_family_vectors/PF01565_PF02913_all_alignment_sequences_UniProt_IDs]

A0A010Q4A3_9MICC
A0A010QTZ6_9PEZI
A0A010R6V0_9PEZI
A0A010RA34_9PEZI
A0A010RP37_9PEZI
A0A010RQP8_9PEZI
A0A010RUN3_9PEZI
A0A010RWX1_9PEZI
A0A010RXH6_9PEZI
A0A010SL87_PSEFL
A0A010T5N4_PSEFL
A0A010ZMW6_9BACT
A0A010ZN44_9BACT
A0A010ZSM3_9ACTN
A0A011A906_9BACT
A0A011A946_9BACT
A0A011MER9_9PROT
A0A011MZI0_9PROT
A0A011N3F6_9PROT
A0A011NQB2_9PROT
A0A011PJB1_9PROT
A0A011PVV9_9PROT
A0A011Q9G2_9PROT
A0A011R7U7_9PROT
A0A011RN22_9PROT
A0A011SJU4_9LACT
A0A011SSR3_9RHIZ
A0A011TEU6_9RHIZ
A0A011U7D7_9RHIZ
A0A011V5I8_9RHIZ
A0A011VMY4_9RHIZ
A0A013VAU9_9SPHN
A0A013VBX1_9SPHN
A0A014MIB2_9BURK
A0A014MTS0_9BURK
A0A014NM34_9BURK
A0A014P1G6_9BURK
A0A015IEM1_9GLOM
A0A015LVR8_9GLOM
A0A015M5G1_9BACL
A0A016T1X9_9BILA
A0A016VJA2_9BILA
A0A016WI13_9BILA
A0A017H811_9RHOB
A0A017HBL1_9RHOB
A0A017HJK4_9RHOB
A0A017HSK2_9RHOB
A0A017HTI1_9RHOB
A0A017RZT0_9EURO
A0A017S0Z9_9EURO
A0A017S5B4_9EURO
A0A017S8U5_9EURO
A0A017SD48_9EURO
A0A017SFW8_9EURO
A0A017SGQ3_9EURO
A0A017T6N9_9DELT
A0A017TAT8_9DELT
A0A017TCE0_9DELT
A0A017THL7_9DELT
A0A017TJ78_9DELT
A0A021X155_9RHIZ
A0A021X2X5_9RHIZ
A0A021X4H4_9RHIZ
A0A021X4J4_9RHIZ
A0A021X4M6_9RHIZ
A0A021X4W6_9RHIZ
A0A021X9B8_9RHIZ
A0A021X9C7_9RHIZ
A0A021X9R0_9RHIZ
A0A022KXZ5_9MICO
A0A022M707_9ACTN
A0A022MAM4_9ACTN
A0A022MIS8_9ACTN
A0A022PRJ4_ERYGU
A0A022QR13_ERYGU
A0A023D518_ACIMT
A0A023DDP4_9BACI
A0A023DI24_9BACI
A0A023DIL8_9BACI
A0A023NNL2_9GAMM
A0A023NU01_9GAMM
A0A023X5U5_9ACTN
A0A024G0A0_9STRA
A0A024GS52_9STRA
A0A024HKJ2_PSEKB
A0A024HPL7_PSEKB
A0A024HPS8_PSEKB
A0A024JS21_9MYCO
A0A024JZY4_9MYCO
A0A024K0S5_9MYCO
A0A024K362_9MYCO
A0A024P0Q3_9BACI
A0A024P3E7_9BACI
A0A024P534_9BACI
A0A024QE44_9BACI
A0A024QEX4_9BACI
A0A024QJ80_9BACI
A0A024QJB6_9BACI
A0A024U0H1_9STRA
A0A024U100_9STRA
A0A024UIM5_9STRA
A0A024UWW2_9STRA
A0A026W6H1_CERBI
A0A026WRM0_CERBI
A0A031FPI2_9MICO
A0A031LYJ5_9GAMM
A0A033UVI5_STAAU
A0A037ZDB4_CLOTT
A0A037ZET4_9RHOB
A0A037ZH03_9RHOB
A0A037ZIS8_9RHOB
A0A044UMQ4_ONCVO
A0A044UYT9_ONCVO
A0A045JV96_MYCTX
A0A045K3Z5_MYCTX
A0A058ZJC3_9RHOB
A0A058ZNC1_9RHOB
A0A059AS61_EUCGR
A0A059ASM5_EUCGR
A0A059ATC4_EUCGR
A0A059DHZ6_EUCGR
A0A059IK72_9RHOB
A0A059IM09_9RHOB
A0A059IPS4_9RHOB
A0A059ISC1_9RHOB
A0A059J0C5_9EURO
A0A059JAL3_9EURO
A0A059JFR0_9EURO
A0A059KG00_9BURK
A0A059KIU0_9BURK
A0A059KJB2_9BURK
A0A059KJY2_9BURK
A0A059KQ29_9BURK
A0A059KSI5_9BURK
A0A059LC60_9CHLO
A0A059LQE3_9CHLO
A0A059MNT8_9NOCA
A0A059MRC2_9NOCA
A0A059MSS3_9NOCA
A0A059MT89_9NOCA
A0A059MVB5_9NOCA
A0A059W2E8_STRA9
A0A060B467_9GAMM
A0A060B4W5_9GAMM
A0A060B772_9GAMM
A0A060HG47_9ARCH
A0A060LVD3_9BACI
A0A060LWA6_9BACI
A0A060NF63_9BURK
A0A060NI51_9BURK
A0A060NIJ6_9BURK
A0A060NR58_9BURK
A0A060S4B0_PYCCI
A0A060S8N3_PYCCI
A0A060SJG8_PYCCI
A0A060UM44_9PROT
A0A060UT21_9PROT
A0A061ABT1_9MOLU
A0A061DFW5_THECC
A0A061EY30_THECC
A0A061EYG8_THECC
A0A061H5Q6_9BASI
A0A061HLV9_BLUGR
A0A061J095_TRYRA
A0A061J0S3_TRYRA
A0A061J8V3_TRYRA
A0A061LUT2_9MICO
A0A061NTE1_9BACL
A0A061NUK5_9BACL
A0A061P8G1_9BACL
A0A061PI02_9BACL
A0A061QK66_9PROT
A0A061SS34_9RHOB
A0A061SU07_9RHOB
A0A061SWH1_9RHOB
A0A062U197_9RHOB
A0A062VLJ0_9MICO
A0A062VP61_9MICO
A0A062VV34_9MICO
A0A062VW44_9MICO
A0A062XZP4_9BACT
A0A063BCK3_9BURK
A0A063BER7_9BURK
A0A063BHQ6_9BURK
A0A063BPQ5_9BURK
A0A063BWJ4_9HYPO
A0A063Y712_9GAMM
A0A066UK00_9GAMM
A0A066VA63_9BASI
A0A066VJK5_9BASI
A0A066WCC7_9HOMO
A0A066X4W9_COLSU
A0A066XFM1_COLSU
A0A066XJF7_COLSU
A0A066XPC4_COLSU
A0A066XPZ9_COLSU
A0A066YS02_9ACTN
A0A066ZS50_HYDMR
A0A067CVK6_SAPPC
A0A067FTQ3_CITSI
A0A067FTU8_CITSI
A0A067G579_CITSI
A0A067JGK7_JATCU
A0A067KQZ9_JATCU
A0A067M9B8_9HOMO
A0A067MC67_9HOMO
A0A067MMP2_9HOMO
A0A067MNJ3_9HOMO
A0A067MNK2_9HOMO
A0A067MXI5_9HOMO
A0A067NRS6_PLEOS
A0A067NUN7_PLEOS
A0A067P1Z9_PLEOS
A0A067PDG4_PLEOS
A0A067PLA3_9HOMO
A0A067PUR8_9HOMO
A0A067Q0J5_9HOMO
A0A067Q6E8_9HOMO
A0A067Q9P8_9HOMO
A0A067QFW3_9HOMO
A0A067QYH9_ZOONE
A0A067SBS5_9AGAR
A0A067TED8_9AGAR
A0A067TLR4_9AGAR
A0A067TPP3_9AGAR
A0A068NNU9_9BACT
A0A068RN12_9FUNG
A0A068RTX4_9FUNG
A0A068S2C7_9FUNG
A0A068SDJ3_9FUNG
A0A068YMD5_9BURK
A0A068YR81_9BURK
A0A068YSY9_9BURK
A0A069JSB0_9ACTN
A0A069K2I9_9ACTN
A0A069PK84_9BURK
A0A069PTP2_9BURK
A0A069PW27_9BURK
A0A069PY09_9BURK
A0A069Q343_9BURK
A0A069RAI5_CLOLI
A0A072N8S1_9DEIO
A0A072P9C4_9EURO
A0A072PE31_9EURO
A0A072PJ17_9EURO
A0A072PPB9_9EURO
A0A072PR47_9EURO
A0A072PT41_9EURO
A0A072PW63_9EURO
A0A072Q284_9EURO
A0A072SLA7_9ACTN
A0A072SST4_9ACTN
A0A072U3K7_MEDTR
A0A072U583_MEDTR
A0A072UEP2_MEDTR
A0A073ATQ3_9PSEU
A0A073AVT8_9PSEU
A0A073AW55_9PSEU
A0A073B1J3_9PSEU
A0A073CPZ1_PLAAG
A0A073IFJ4_9RHOB
A0A073IGQ3_9RHOB
A0A073IMI1_9RHOB
A0A073IPT3_9BACT
A0A073IR45_9RHOB
A0A073IS14_9BACT
A0A073IU88_9BACT
A0A073IWR5_9RHOB
A0A073IXG9_9RHOB
A0A073J120_9RHOB
A0A073J292_9RHOB
A0A073J5L3_9BACT
A0A073JH41_9RHOB
A0A073JWU2_9BACI
A0A073KCG3_9BACI
A0A074JDK1_9RHOB
A0A074JSY0_9RHOB
A0A074JYH0_9RHOB
A0A074JYV0_9RHOB
A0A074KG34_9RHOB
A0A074LK11_9BACL
A0A074MCV3_9SPHN
A0A074MDT0_9SPHN
A0A074MG07_ERYLO
A0A074MTB5_9SPHN
A0A074MUK1_9SPHN
A0A074RYR6_9HOMO
A0A074S050_9HOMO
A0A074TBE0_9RHOB
A0A074TCB4_9RHOB
A0A074TCZ5_9RHOB
A0A074TDE3_9RHOB
A0A074VEU7_9PEZI
A0A074VL23_9PEZI
A0A074W2D8_9PEZI
A0A074WIP9_9PEZI
A0A074WML6_9PEZI
A0A074WTU5_9PEZI
A0A074WWT1_9PEZI
A0A074WYK5_9PEZI
A0A074X1A3_AURPU
A0A074XM99_AURPU
A0A074XNL6_AURPU
A0A074XXI0_AURPU
A0A074YID7_9PEZI
A0A074YL25_9PEZI
A0A074YLI3_9PEZI
A0A075JFE9_9MICO
A0A075JIC4_9MICO
A0A075JMR9_9BACI
A0A075K7M0_9FIRM
A0A075KE23_9FIRM
A0A075KE54_9FIRM
A0A075KEF8_9FIRM
A0A075LLS8_9BACI
A0A075LVE3_9EURY
A0A075R6F6_BRELA
A0A076JV09_9RHOB
A0A076K2Q5_9RHOB
A0A076K865_9RHOB
A0A076MTB9_AMYME
A0A076MZ22_AMYME
A0A076N264_AMYME
A0A076N3K5_AMYME
A0A076N3P0_AMYME
A0A076N460_AMYME
A0A076N493_AMYME
A0A077DCY3_9BURK
A0A077F560_9PSED
A0A077FEB1_9PSED
A0A077FIV5_9PSED
A0A077J3B4_9BACI
A0A077J6R7_9BACI
A0A077LE72_9PSED
A0A077LF64_9PSED
A0A077LY87_9MICO
A0A077M1W3_9MICO
A0A077MA62_9MICO
A0A077ZGF6_TRITR
A0A077ZP25_STYLE
A0A077ZVV7_STYLE
A0A078A9I4_STYLE
A0A078B7Q9_STYLE
A0A078C1M0_BRANA
A0A078ED00_BRANA
A0A078J8H8_BRANA
A0A078JBG1_BRANA
A0A078LV61_9PSED
A0A078LV88_9PSED
A0A078M9T0_9STAP
A0A080KDH0_9GAMM
A0A080LVR2_9PROT
A0A080M319_9PROT
A0A080M3P0_9PROT
A0A080WKK1_TRIRC
A0A081B9Z2_9RHIZ
A0A081BBQ5_9RHIZ
A0A081BD82_9RHIZ
A0A081BDJ5_9RHIZ
A0A081BWD5_9BACT
A0A081BX83_9BACT
A0A081C5J6_9BACT
A0A081CI86_PSEA2
A0A081CRH1_9RHIZ
A0A081CSD5_9RHIZ
A0A081CU08_9RHIZ
A0A081CYW1_9RHIZ
A0A081E907_STRFR
A0A081EFY9_STRFR
A0A081FYL7_9GAMM
A0A081G2L2_9GAMM
A0A081G2L3_9GAMM
A0A081K9V0_9GAMM
A0A081KA93_9GAMM
A0A081MAE5_9RHIZ
A0A081MBX6_9RHIZ
A0A081MP44_9RHIZ
A0A081MQF8_9RHIZ
A0A081MSR2_9RHIZ
A0A081MSY5_9RHIZ
A0A081P071_9BACL
A0A081PDR3_9SPHI
A0A081SF93_9CHLB
A0A084A423_9GAMM
A0A084FXN6_9PEZI
A0A084G1Z8_9PEZI
A0A084G5B4_9PEZI
A0A084G7B4_9PEZI
A0A084G7D4_9PEZI
A0A084GCB4_9PEZI
A0A084GDH1_9PEZI
A0A084GF29_9PEZI
A0A084GHW2_9PEZI
A0A084H2A0_9BACI
A0A084H4D7_9BACI
A0A084IHH5_9GAMM
A0A084ILK0_9GAMM
A0A084IRN1_9GAMM
A0A084JCZ7_9CLOT
A0A084QA12_9HYPO
A0A084QP46_9HYPO
A0A084QXS1_9HYPO
A0A084U635_9RHIZ
A0A084U9T3_9RHIZ
A0A084UCU8_9RHIZ
A0A084UDF5_9RHIZ
A0A084VNS6_ANOSI
A0A085BR70_9RHOB
A0A085BSQ9_9RHOB
A0A085BWN4_9RHOB
A0A085EWE7_9BURK
A0A085FCP3_9BRAD
A0A085FDK8_9RHIZ
A0A085FF50_9BRAD
A0A085FFY7_9BRAD
A0A085FKK3_9BURK
A0A085FPF6_9BRAD
A0A085FPH9_9BRAD
A0A085FQN8_9BRAD
A0A085NG01_9BILA
A0A085TRR1_9RHOB
A0A085TSS7_9RHOB
A0A085TY08_9RHOB
A0A085U1B9_9RHOB
A0A085VA59_PSESX
A0A085VBF8_PSESX
A0A085VDD2_PSESX
A0A085VN96_PSESX
A0A085W3A8_9DELT
A0A085W4R3_9DELT
A0A085WB81_9DELT
A0A085WFQ6_9DELT
A0A086CZQ2_9GAMM
A0A086D4P6_9GAMM
A0A086D627_9GAMM
A0A086ME57_9RHIZ
A0A086ME58_9RHIZ
A0A086MGF6_9RHIZ
A0A086MJH0_9RHIZ
A0A086MJN2_9RHIZ
A0A086MJV6_9RHIZ
A0A086P8A3_SPHHM
A0A086PC01_SPHHM
A0A086SXH8_ACRC1
A0A086T2H8_ACRC1
A0A086TI08_ACRC1
A0A086XUN9_9RHOB
A0A086XZT9_9RHOB
A0A086Y1S9_9RHOB
A0A086Y358_9RHOB
A0A086Y8N9_9RHOB
A0A086Y8W6_9RHOB
A0A086YAC4_9RHOB
A0A087CVG9_9BIFI
A0A087DNE4_9BIFI
A0A087DTM6_9BIFI
A0A087G5A0_ARAAL
A0A087M2J0_9RHIZ
A0A087MGC5_9GAMM
A0A087N029_9BACI
A0A087NA53_9SPHN
A0A087R0Q2_APTFO
A0A087SPY8_AUXPR
A0A087UFD1_9ARAC
A0A087XIC6_POEFO
A0A087Y7W5_POEFO
A0A087YFG3_POEFO
A0A088A8P3_APIME
A0A088QHG9_9CORY
A0A088T315_9MOLU
A0A089U909_9ENTR
A0A089WNF7_9PSED
A0A089WQ18_9PSED
A0A089XZ82_9LACO
A0A089YY91_STRGA
A0A089ZRB0_9PSED
A0A089ZRP5_9PSED
A0A090BVL4_9GAMM
A0A090CB41_PODAN
A0A090CLD5_PODAN
A0A090CXG8_PODAN
A0A090EEI7_9RHIZ
A0A090EJN6_9RHIZ
A0A090ELB7_9RHIZ
A0A090EWY8_9RHIZ
A0A090FGW2_9RHIZ
A0A090FKA5_9RHIZ
A0A090FKJ2_9RHIZ
A0A090FPN8_9RHIZ
A0A090IH51_9GAMM
A0A090KR17_9BACI
A0A090LKD7_STRRB
A0A090MF01_OSTTA
A0A090Q7F0_9FLAO
A0A090SM90_9VIBR
A0A090T2L6_9VIBR
A0A090YC62_PAEMA
A0A091AMG3_9HELI
A0A091B8A9_9GAMM
A0A091BFK0_9GAMM
A0A091C3Q9_9GAMM
A0A091D0V8_FUKDA
A0A091DIE3_FUKDA
A0A091ESG1_CORBR
A0A091F3I6_CORBR
A0A091FB05_9DELT
A0A091FTF3_9AVES
A0A091GGY3_9AVES
A0A091GNU8_9AVES
A0A091GWQ8_BUCRH
A0A091H2G3_BUCRH
A0A091HMB8_CALAN
A0A091IFC1_CALAN
A0A091KDL9_9AVES
A0A091L192_COLST
A0A091L9Z6_CATAU
A0A091MEN7_9PASS
A0A091MSH6_CARIC
A0A091P7U4_HALAL
A0A091QWA6_LEPDC
A0A091QZP8_MERNU
A0A091SJ97_9GRUI
A0A091SS60_9AVES
A0A091SX48_NESNO
A0A091TME8_PHALP
A0A091UY04_NIPNI
A0A091W455_OPIHO
A0A093CC70_9AVES
A0A093CX14_TAUER
A0A093FK28_TYTAL
A0A093FWL0_GAVST
A0A093GIG8_PICPB
A0A093GRM6_STRCA
A0A093IZF2_PICPB
A0A093JDI7_STRCA
A0A093LI76_EURHL
A0A093LLH3_FULGA
A0A093QGI9_PHACA
A0A093QKJ2_9PASS
A0A093R1Q3_PHACA
A0A093XRI9_9PEZI
A0A093Y152_9PEZI
A0A093Y4Q4_9PEZI
A0A093YDW6_9PEZI
A0A093Z3R8_9PEZI
A0A094A5B2_9PEZI
A0A094AP44_9PEZI
A0A094BJA6_9PEZI
A0A094BQ93_9PEZI
A0A094C982_9PEZI
A0A094CPM6_9PEZI
A0A094CVX0_9PEZI
A0A094D5C1_9PEZI
A0A094E007_9PEZI
A0A094E7M3_9PEZI
A0A094ER18_9PEZI
A0A094EY52_9PEZI
A0A094FIA8_9PEZI
A0A094FPU4_9PEZI
A0A094FVA7_9PEZI
A0A094GDX6_9PEZI
A0A094GE49_9PEZI
A0A094GUT7_9PEZI
A0A094H2H4_9PEZI
A0A094HDL4_9PEZI
A0A094ICK0_9PEZI
A0A094IJT1_9PEZI
A0A094K8H5_9BACL
A0A094KGA2_9PEZI
A0A094KT49_ANTCR
A0A094L877_9AVES
A0A094P3F7_9ACTN
A0A094PL57_9ACTN
A0A094PZV9_9ACTN
A0A094Q7J4_9ACTN
A0A094QAZ3_9ACTN
A0A094RH68_9ACTN
A0A094WQA3_BACAO
A0A095AP79_9SPHN
A0A095B8E2_9SPHN
A0A095B9W8_9SPHN
A0A095BKD5_9SPHN
A0A095CA15_CRYGR
A0A095CDK7_CRYGR
A0A095CQ07_9RHOB
A0A095CQL7_9RHOB
A0A095CSF4_9RHOB
A0A095CY08_CRYGR
A0A095DKK6_9RHOB
A0A095SUT5_9FLAO
A0A095UG05_9RHIZ
A0A095V5I4_9RHIZ
A0A095VI18_9RHIZ
A0A095VLM5_9RHIZ
A0A095VRY1_9GAMM
A0A095VV09_9GAMM
A0A095WGK3_9RHIZ
A0A095WGR2_9RHIZ
A0A095WQG3_9RHIZ
A0A095YCC5_9MICC
A0A096ALH1_9BURK
A0A096BBQ5_9BURK
A0A096LRC3_POEFO
A0A096MM13_PAPAN
A0A096N2N2_PAPAN
A0A096NS06_PAPAN
A0A096RWU7_MAIZE
A0A097EHJ9_9SPHN
A0A097ELB2_9SPHN
A0A097R0R3_HAFAL
A0A098DLE3_GIBZE
A0A098EN95_9BACL
A0A098EXH2_9BACI
A0A098LBK0_9BACT
A0A098RF10_9GAMM
A0A098RFY2_9GAMM
A0A098SVX9_9PSED
A0A098SXQ0_9PSED
A0A098T524_9RHIZ
A0A098T7B0_9RHIZ
A0A098T7M7_9RHIZ
A0A098TFG9_9RHIZ
A0A098TL04_9CYAN
A0A098U5C8_9BURK
A0A098U7H5_9BURK
A0A098UD94_9BURK
A0A098UEK4_9BURK
A0A098UGR3_9BURK
A0A098Y6I1_9ACTN
A0A098Y6Q0_9ACTN
A0A098YCP8_9ACTN
A0A099BAD4_9HELI
A0A099CSZ7_9GAMM
A0A099CYR2_9GAMM
A0A099D1Q3_9ACTN
A0A099D821_9ACTN
A0A099EVP0_9RHOB
A0A099EYC1_9RHOB
A0A099EYN4_9RHOB
A0A099F2W2_9RHOB
A0A099F7E9_9RHOB
A0A099GBN4_9RHOB
A0A099GH96_9RHOB
A0A099GHE8_9RHOB
A0A099JQS5_9MICO
A0A099NWG1_PICKU
A0A099P0N6_PICKU
A0A099P470_PICKU
A0A099P6Y3_PICKU
A0A099RNX3_9CLOT
A0A099S3A1_9CLOT
A0A099T9C9_9RHOB
A0A099TB66_9RHOB
A0A099TD20_9RHOB
A0A099TFJ7_9RHOB
A0A099TFP0_9HELI
A0A099TFT3_9RHOB
A0A099THZ8_9HELI
A0A099TSF9_9HELI
A0A099TYP4_9HELI
A0A099UJF6_9HELI
A0A099V6X8_9HELI
A0A099V836_9HELI
A0A099VSX8_9HELI
A0A099W8E4_9LIST
A0A099YYZ3_TINGU
A0A0A0A2E8_CHAVO
A0A0A0C8Q8_9CELL
A0A0A0CAC1_9CELL
A0A0A0D2H5_9PROT
A0A0A0D2N1_9PROT
A0A0A0D528_9PROT
A0A0A0D6K3_9PROT
A0A0A0D7M6_9PROT
A0A0A0DCC8_9PROT
A0A0A0DMK7_9BURK
A0A0A0DNC6_9BURK
A0A0A0DU95_9BURK
A0A0A0ECB6_9RHOB
A0A0A0ECR7_9RHOB
A0A0A0EEN5_9RHOB
A0A0A0EFS1_9RHOB
A0A0A0EHV1_9RHOB
A0A0A0EI50_9RHOB
A0A0A0ELU5_9GAMM
A0A0A0EPT8_9GAMM
A0A0A0ETI5_9GAMM
A0A0A0EWA3_9GAMM
A0A0A0HXV8_PARBD
A0A0A0IZI6_9MICO
A0A0A0JMA6_9MICO
A0A0A0KWM4_CUCSA
A0A0A0LEW9_CUCSA
A0A0A0M3U9_9LACT
A0A0A0M681_9GAMM
A0A0A0MXZ3_RAT
A0A0A0WWG5_9SPIO
A0A0A1CY47_9MICC
A0A0A1D134_9MICC
A0A0A1DLX0_NOCSI
A0A0A1DQE0_NOCSI
A0A0A1DU87_NOCSI
A0A0A1DUB8_NOCSI
A0A0A1F613_9BURK
A0A0A1F8H5_9BURK
A0A0A1FAN4_9BURK
A0A0A1FKQ9_9BURK
A0A0A1FL43_9MYCO
A0A0A1FUE2_9MYCO
A0A0A1FVZ7_9MYCO
A0A0A1G1J1_9MYCO
A0A0A1GZW2_9BURK
A0A0A1HT12_9PSED
A0A0A1HV80_9PSED
A0A0A1MDY5_9BACI
A0A0A1MNZ4_9BACI
A0A0A1MPX7_9BACI
A0A0A1NK91_9FUNG
A0A0A1P1H2_9FUNG
A0A0A1P229_9FUNG
A0A0A1PF20_9FUNG
A0A0A1SU67_9HYPO
A0A0A1SWT9_9HYPO
A0A0A1T3K3_9HYPO
A0A0A1T6I7_9HYPO
A0A0A1TL05_9HYPO
A0A0A1UNV6_9HYPO
A0A0A1UVR4_9HYPO
A0A0A1UZI7_9HYPO
A0A0A1V337_9HYPO
A0A0A1VAN9_9BURK
A0A0A1VG78_9BURK
A0A0A1VI14_9BURK
A0A0A1VII9_9BURK
A0A0A1VM87_9BURK
A0A0A1YH02_9PSED
A0A0A1YIM0_9PSED
A0A0A1YL90_9PSED
A0A0A1YPY8_9PSED
A0A0A2HVG7_9DELT
A0A0A2I4W5_9DELT
A0A0A2JHF1_PENEN
A0A0A2JL39_PENEN
A0A0A2JS96_PENEN
A0A0A2K2K0_PENEN
A0A0A2K6V7_PENIT
A0A0A2KA81_PENEN
A0A0A2L5M5_PENIT
A0A0A2LD52_PENIT
A0A0A2M0P7_9FLAO
A0A0A2MLM2_9FLAO
A0A0A2TBR9_9BACI
A0A0A2TF58_9BACI
A0A0A2UXI9_9BACI
A0A0A2V0Q1_9BACI
A0A0A2V584_PARBA
A0A0A2VRU5_BEABA
A0A0A2VS73_BEABA
A0A0A2VW41_BEABA
A0A0A3I4N9_9BACI
A0A0A3ISI3_9BACI
A0A0A3IU48_9BACI
A0A0A3J6J9_9BACI
A0A0A3J785_9BACI
A0A0A3J8B0_9BACI
A0A0A3W3R4_9GAMM
A0A0A5G4V2_9BACI
A0A0A5G8J7_9BACI
A0A0A6NZS5_9GAMM
A0A0A6PFR1_9GAMM
A0A0A6Q6B3_9BURK
A0A0A6QBM1_9BURK
A0A0A6QCU4_9BURK
A0A0A6QDG4_9BURK
A0A0A6QE66_9BURK
A0A0A6UWM3_ACTUT
A0A0A6V8K6_9BACI
A0A0A7FUS8_9CLOT
A0A0A7KH28_9DEIO
A0A0A7KKP0_9DEIO
A0A0A7KKQ2_9DEIO
A0A0A7LEM7_9EURY
A0A0A7LJ16_9BACT
A0A0A7PCA3_9BACT
A0A0A8HM88_STAHY
A0A0A8JFI0_BACSX
A0A0A8JFI9_BACSX
A0A0A8JG43_BACSX
A0A0A8K1M5_9RHIZ
A0A0A8K3G3_9RHIZ
A0A0A8K4V9_9RHIZ
A0A0A8KZQ8_9SACH
A0A0A8L5W4_9SACH
A0A0A8L7U7_9SACH
A0A0A8L938_9SACH
A0A0A8WDW6_CLOSO
A0A0A8X0P9_9DELT
A0A0A8X2Z3_9BACI
A0A0B0CY18_9BACI
A0A0B0D8K5_9BACI
A0A0B0EHG4_9BACT
A0A0B0H7X2_SOVGS
A0A0B0HAB7_SOVGS
A0A0B0HHB6_9BACI
A0A0B0HW22_9BACL
A0A0B0IDX7_9BACI
A0A0B0ML05_GOSAR
A0A0B0N9M9_GOSAR
A0A0B1P4R7_UNCNE
A0A0B1PCP5_UNCNE
A0A0B1PYQ4_9RHIZ
A0A0B1Q410_9RHIZ
A0A0B1Q4K6_9RHIZ
A0A0B1QA51_9RHIZ
A0A0B1QAX4_9RHIZ
A0A0B1THT4_OESDE
A0A0B1Y783_9BURK
A0A0B1Y7W3_9BURK
A0A0B1YPQ3_9BURK
A0A0B1Z9C4_9ACTN
A0A0B1ZH29_9SPHN
A0A0B1ZKC6_9SPHN
A0A0B1ZUM7_9ACTN
A0A0B1ZYU1_9MICO
A0A0B2AEV8_9ACTN
A0A0B2AGZ4_9MICC
A0A0B2AWS3_9ACTN
A0A0B2B4R6_9ACTN
A0A0B2B9D1_9ACTN
A0A0B2BE73_9ACTN
A0A0B2BFT2_9ACTN
A0A0B2BH74_9ACTN
A0A0B2BI80_9ACTN
A0A0B2BQA1_9ACTN
A0A0B2BUH6_9ACTN
A0A0B2JYV7_9FIRM
A0A0B2K4J0_9FIRM
A0A0B2QRT4_GLYSO
A0A0B2RUF4_GLYSO
A0A0B2SCA8_GLYSO
A0A0B2VB82_TOXCA
A0A0B2VFI5_TOXCA
A0A0B2VQF2_TOXCA
A0A0B2WRP7_9HYPO
A0A0B2WZP0_9HYPO
A0A0B2X2G6_9HYPO
A0A0B3BN27_9PSED
A0A0B3BUB1_9PSED
A0A0B3RQV0_9RHOB
A0A0B3RU62_9RHOB
A0A0B3RU67_9RHOB
A0A0B3RUV1_9RHOB
A0A0B3RVS2_9RHOB
A0A0B3RX02_9RHOB
A0A0B3SC87_9RHOB
A0A0B3SCV2_9RHOB
A0A0B3WW68_9FIRM
A0A0B4BYT7_9RHOB
A0A0B4CBE6_9RHOB
A0A0B4D978_9RHOB
A0A0B4EM08_9RHOB
A0A0B4GRA1_9HYPO
A0A0B4GTS7_9HYPO
A0A0B4H4G3_9HYPO
A0A0B4JD21_DROME
A0A0B4R8V9_9BACL
A0A0B4R9Z5_9BACL
A0A0B4RDZ3_9BACL
A0A0B4WZD5_9RHIZ
A0A0B4X0B1_9RHIZ
A0A0B4X3R6_9RHIZ
A0A0B4XCD9_9RHIZ
A0A0B4XHR7_9GAMM
A0A0B4XNF9_9GAMM
A0A0B4XYG7_9PROT
A0A0B4Y371_9PROT
A0A0B4Y3N0_9PROT
A0A0B4Y4P7_9PROT
A0A0B5AHP2_9BACL
A0A0B5D6S7_9ACTN
A0A0B5DLK8_9ACTN
A0A0B5DSD0_9RHOB
A0A0B5DWS8_9RHOB
A0A0B5E0V2_9RHOB
A0A0B5E664_9RHOB
A0A0B5EGM1_STRA4
A0A0B5EV63_STRA4
A0A0B5EW05_STRA4
A0A0B5F5W8_STRA4
A0A0B5FS84_9DELT
A0A0B6WZJ3_9BACT
A0A0B7MD16_9FIRM
A0A0B7MX67_9FUNG
A0A0B7NL64_9FUNG
A0A0B7NM67_9FUNG
A0A0B7NVF2_9FUNG
A0A0B8N7I7_9EURO
A0A0B8NA52_9NOCA
A0A0B8NDZ9_9NOCA
A0A0B8NN32_9NOCA
A0A0B8NPH7_9NOCA
A0A0B8NYU5_9VIBR
A0A0B8NZX4_9VIBR
A0A0B8QAJ3_9VIBR
A0A0B8WWX3_9DELT
A0A0B8XYQ0_9SPHI
A0A0B8ZXN9_BRELN
A0A0B9A638_BRELN
A0A0B9AUZ5_BRELN
A0A0C1DFP0_9SPHI
A0A0C1GXD3_9RHOB
A0A0C1J8R5_9RHOB
A0A0C1JQ98_9RHOB
A0A0C1L7Y2_9BACT
A0A0C1L853_9PSEU
A0A0C1NDQ1_9CYAN
A0A0C1NL19_9PSEU
A0A0C1Q3H0_9ACTN
A0A0C1R746_9ACTN
A0A0C1SB77_9ACTN
A0A0C1SJX0_9ACTN
A0A0C1UB32_9ACTN
A0A0C1UDJ8_9ACTN
A0A0C1UM21_9ACTN
A0A0C1UVM6_9ACTN
A0A0C1V7D3_9CYAN
A0A0C1XKS5_9CYAN
A0A0C1XMP0_9ACTN
A0A0C1XTH9_9CYAN
A0A0C1XV26_9ACTN
A0A0C1Y209_9ACTN
A0A0C1YFZ0_9BURK
A0A0C1Z045_9BURK
A0A0C2AAU5_9ACTN
A0A0C2B2Z5_9ACTN
A0A0C2BMH5_9BURK
A0A0C2BR70_9BURK
A0A0C2BT29_9BURK
A0A0C2BW38_9BURK
A0A0C2C8U0_9BURK
A0A0C2CGD2_9BURK
A0A0C2CQ04_9BURK
A0A0C2D677_9DELT
A0A0C2DCJ9_9DELT
A0A0C2G5L1_9ACTN
A0A0C2G5M6_9ACTN
A0A0C2GCX3_9BILA
A0A0C2GML9_9BILA
A0A0C2HXK8_9DELT
A0A0C2JDM6_9ACTN
A0A0C2M0A6_9CYAN
A0A0C2PZV5_9CYAN
A0A0C2RRG1_9BACL
A0A0C2RVL9_9BACL
A0A0C2TIY5_AMAMU
A0A0C2TMQ4_AMAMU
A0A0C2UE26_BACBA
A0A0C2UEB3_9BACL
A0A0C2VA00_9BACL
A0A0C2VCB9_9BACL
A0A0C2VFR8_9PROT
A0A0C2VS76_9PROT
A0A0C2VZT2_9BACL
A0A0C2X1P2_9HOMO
A0A0C2XCT4_HEBCY
A0A0C2XKN5_AMAMU
A0A0C2Y890_HEBCY
A0A0C2YE56_HEBCY
A0A0C2Z0A8_HEBCY
A0A0C2Z7Y5_HEBCY
A0A0C2ZC20_9PROT
A0A0C2ZT52_9HELI
A0A0C3AQE8_9HOMO
A0A0C3BGE7_9HOMO
A0A0C3BJC7_9HOMO
A0A0C3BK75_9HOMO
A0A0C3BMP3_9HOMO
A0A0C3C4R2_9PEZI
A0A0C3C5J0_9PEZI
A0A0C3CD68_9HOMO
A0A0C3CSD5_9PEZI
A0A0C3D620_9HOMO
A0A0C3DEU4_9HOMO
A0A0C3F9B7_9HOMO
A0A0C3H479_9PEZI
A0A0C3HBC9_9PEZI
A0A0C3HZP1_9PEZI
A0A0C3KWB9_9HOMO
A0A0C3M949_9HOMO
A0A0C3MSC7_9PROT
A0A0C3NTA7_9PROT
A0A0C3P477_PISTI
A0A0C3P8Q6_PISTI
A0A0C3P976_PHLGI
A0A0C3PDD4_PISTI
A0A0C3PLP0_PHLGI
A0A0C3PSH9_PHLGI
A0A0C3RJS1_9PROT
A0A0C3S8G5_PHLGI
A0A0C3SFS5_PHLGI
A0A0C4DMV1_MAGP6
A0A0C4DR38_MAGP6
A0A0C4Y642_9BURK
A0A0C4Y7H3_9BURK
A0A0C4Y8H2_9BURK
A0A0C4Y956_9BURK
A0A0C4YCW7_9BURK
A0A0C4YFX4_9BURK
A0A0C4YJB5_9BURK
A0A0C4YLB4_9BURK
A0A0C4YN38_9BURK
A0A0C5G5Q6_9ACTN
A0A0C5G6L9_9ACTN
A0A0C5J165_9RHOO
A0A0C5JP18_9RHOO
A0A0C5JQR9_9RHOO
A0A0C5KWT2_9SPHN
A0A0C5L531_9SPHN
A0A0C5L8E8_9SPHN
A0A0C7MK94_9SACH
A0A0C7N6J1_9THEO
A0A0C7N762_9SACH
A0A0C7NB88_9SACH
A0A0C7NBU5_9THEO
A0A0C7NLQ0_9BACT
A0A0C7NMY8_9THEO
A0A0C9MFN8_9FUNG
A0A0C9MJV5_9FUNG
A0A0C9MTK0_9FUNG
A0A0C9MXA0_9FUNG
A0A0C9NDB0_SPHPI
A0A0C9PDM6_9BACT
A0A0C9PIM3_9BACT
A0A0C9PNQ0_9BACT
A0A0C9TD19_PAXIN
A0A0C9U3K6_9HOMO
A0A0C9UKI8_9HOMO
A0A0C9URV6_9HOMO
A0A0C9VVU3_9HOMO
A0A0C9WFG6_9HOMO
A0A0C9X6Y3_9AGAR
A0A0C9XNU2_9AGAR
A0A0C9XU67_9HOMO
A0A0C9Z7C4_9HOMO
A0A0C9ZLX6_9HOMO
A0A0D0A2D1_9HOMO
A0A0D0AAN6_9HOMO
A0A0D0AFI9_9HOMO
A0A0D0B1U6_9AGAR
A0A0D0BHU4_9AGAR
A0A0D0BWM6_9HOMO
A0A0D0C7L9_9AGAR
A0A0D0CEC3_9HOMO
A0A0D0CM20_9AGAR
A0A0D0DCS6_9HOMO
A0A0D0DI71_9HOMO
A0A0D0DZR6_9HOMO
A0A0D0FT59_9SPHI
A0A0D0H7E4_9MICO
A0A0D0H956_9MICO
A0A0D0IPW9_9MICO
A0A0D0KST8_9NOCA
A0A0D0L725_9NOCA
A0A0D0LP32_9NOCA
A0A0D0N7B9_KITGR
A0A0D0Q694_9RHOB
A0A0D0Q763_9RHOB
A0A0D0QA00_9RHOB
A0A0D0QAC3_9RHOB
A0A0D0QEU3_9GAMM
A0A0D0QFQ3_9GAMM
A0A0D0R719_9GAMM
A0A0D0VPY7_9ACTN
A0A0D1ATC0_9SPHN
A0A0D1C9X6_9SPHN
A0A0D1CDV2_9SPHN
A0A0D1CEZ4_9SPHN
A0A0D1CNG7_9SPHN
A0A0D1D2C7_9RHOB
A0A0D1E799_USTMA
A0A0D1E9U3_USTMA
A0A0D1EC91_9RHOB
A0A0D1EIQ9_9RHOB
A0A0D1EQB8_9RHOB
A0A0D1KY05_9MYCO
A0A0D1L4G4_9MYCO
A0A0D1LDG2_9MYCO
A0A0D1LEL4_9MYCO
A0A0D1LQX8_BRAEL
A0A0D1NVF0_BRAEL
A0A0D1NX46_BRAEL
A0A0D1P3U5_PSEPU
A0A0D1P603_PSEPU
A0A0D1VYJ4_ANEMI
A0A0D1VYS4_9EURO
A0A0D1W776_9EURO
A0A0D1WJH4_ANEMI
A0A0D1WR31_9EURO
A0A0D1X222_9EURO
A0A0D1X2L2_9EURO
A0A0D1XQV1_ANEMI
A0A0D1XXK8_9PEZI
A0A0D1Y1I7_9EURO
A0A0D1Y5C3_9EURO
A0A0D1YNK6_9EURO
A0A0D1YNK8_9PEZI
A0A0D1YUB4_9EURO
A0A0D1YUB6_9EURO
A0A0D1Z368_9EURO
A0A0D1Z4T7_9EURO
A0A0D1ZQ98_9EURO
A0A0D1ZR00_9EURO
A0A0D2A1G5_9EURO
A0A0D2A1Y7_9EURO
A0A0D2A427_9EURO
A0A0D2A9U1_9EURO
A0A0D2ATQ9_9EURO
A0A0D2AU24_9EURO
A0A0D2AWI2_9EURO
A0A0D2AZG9_9EURO
A0A0D2AZY8_9EURO
A0A0D2B4Q9_9EURO
A0A0D2B891_9PEZI
A0A0D2BJS3_9EURO
A0A0D2BMN2_9EURO
A0A0D2BMQ5_9EURO
A0A0D2BTZ2_9EURO
A0A0D2BU62_9EURO
A0A0D2BYT9_9EURO
A0A0D2CBJ5_9EURO
A0A0D2CLG4_9EURO
A0A0D2CQ30_9EURO
A0A0D2D1B1_9EURO
A0A0D2D1C5_9EURO
A0A0D2D9G6_9EURO
A0A0D2DBI6_9EURO
A0A0D2DJH6_9EURO
A0A0D2DLB2_9EURO
A0A0D2DU00_9EURO
A0A0D2E2N5_9EURO
A0A0D2EE67_9EURO
A0A0D2EG47_9EURO
A0A0D2EIW5_9EURO
A0A0D2ES95_9EURO
A0A0D2EXX5_9EURO
A0A0D2F2J2_9EURO
A0A0D2F5B3_9EURO
A0A0D2F6L0_9EURO
A0A0D2FAV2_9EURO
A0A0D2FDS5_9EURO
A0A0D2FGK0_9EURO
A0A0D2FMK9_9EURO
A0A0D2FUS6_9EURO
A0A0D2G1A6_9EURO
A0A0D2G4G3_9EURO
A0A0D2G4V0_9EURO
A0A0D2G958_9EURO
A0A0D2GCE2_9EURO
A0A0D2GHF2_9EURO
A0A0D2GMJ1_9EURO
A0A0D2GMY2_9DELT
A0A0D2GSG3_9EURO
A0A0D2H1U0_9EURO
A0A0D2H5F3_9EURO
A0A0D2H951_9EURO
A0A0D2HH80_9EURO
A0A0D2HKP7_9EURO
A0A0D2HRI7_9DELT
A0A0D2HY02_9DELT
A0A0D2HZG3_9DELT
A0A0D2I3P8_9EURO
A0A0D2IB14_9EURO
A0A0D2IH51_9EURO
A0A0D2IWG0_9EURO
A0A0D2J4N2_9EURO
A0A0D2JBK7_9EURO
A0A0D2JIN0_9DELT
A0A0D2JPC4_9DELT
A0A0D2K842_9EURO
A0A0D2KE40_9EURO
A0A0D2KH20_9EURO
A0A0D2KLJ1_9EURO
A0A0D2LAX8_9AGAR
A0A0D2LE67_9AGAR
A0A0D2M5U1_9AGAR
A0A0D2MC40_9CHLO
A0A0D2MZ85_9CHLO
A0A0D2P0E1_9AGAR
A0A0D2S3J1_GOSRA
A0A0D2SVS6_9PROT
A0A0D2T5T3_GOSRA
A0A0D2T8P2_9PROT
A0A0D2UIX5_9PROT
A0A0D2UPT6_CAPO3
A0A0D2UQZ9_GOSRA
A0A0D2UTL6_9PROT
A0A0D2WIY1_CAPO3
A0A0D2WXE8_CAPO3
A0A0D2XAW6_FUSO4
A0A0D2XE01_FUSO4
A0A0D2XF35_FUSO4
A0A0D2XGN8_FUSO4
A0A0D2Y1K2_FUSO4
A0A0D2YJR6_FUSO4
A0A0D3DHZ5_BRAOL
A0A0D3EHA6_BRAOL
A0A0D3GN52_9ORYZ
A0A0D4C4A5_9MICC
A0A0D4DSE7_9ACTN
A0A0D5A5Q9_9NOCA
A0A0D5AGM3_9NOCA
A0A0D5AJS6_9NOCA
A0A0D5LM83_9RHIZ
A0A0D5LQV8_9RHIZ
A0A0D5LSU3_9RHIZ
A0A0D5LY54_9GAMM
A0A0D5LYF3_9GAMM
A0A0D5LYT3_9GAMM
A0A0D5M7H8_9GAMM
A0A0D5NH58_9BACL
A0A0D5V7B7_9BURK
A0A0D5VCV1_9BURK
A0A0D5VE08_9BURK
A0A0D5VEL4_9BURK
A0A0D5VEM4_9BURK
A0A0D5VFL6_9BURK
A0A0D5VKL8_9BURK
A0A0D5VLC4_9BURK
A0A0D6A2M4_9LACO
A0A0D6AEV2_9CHRO
A0A0D6AXI6_RHOSU
A0A0D6B1A8_RHOSU
A0A0D6B5F5_RHOSU
A0A0D6B5V0_RHOSU
A0A0D6B719_RHOSU
A0A0D6DXD1_9LACT
A0A0D6J9M8_9RHIZ
A0A0D6JD38_9RHIZ
A0A0D6JJI6_9RHIZ
A0A0D6KMT2_9CYAN
A0A0D6L1V9_9CYAN
A0A0D6MK84_9PROT
A0A0D6MUP4_ACEAC
A0A0D6MY20_ACEAC
A0A0D6NL12_9PROT
A0A0D6NM46_9PROT
A0A0D6NQR1_9PROT
A0A0D6NT41_9PROT
A0A0D6NX27_9PROT
A0A0D6NXR6_9PROT
A0A0D6P0I8_9PROT
A0A0D6P164_9PROT
A0A0D6P466_9PROT
A0A0D6P6K2_9PROT
A0A0D6PA81_9PROT
A0A0D6PGG0_9PROT
A0A0D6SUZ9_9PSED
A0A0D6SZG6_9PSED
A0A0D6T9N5_9RHOB
A0A0D6TAP7_9RHOB
A0A0D6TPZ2_9FLAO
A0A0D6WMK6_9ACTN
A0A0D6WRJ3_9ACTN
A0A0D6Z8D9_9BACI
A0A0D6Z9R8_9BACI
A0A0D6ZB71_9BACI
A0A0D7AF32_9AGAR
A0A0D7AGS2_9AGAR
A0A0D7AJY6_9AGAR
A0A0D7B667_9HOMO
A0A0D7BRJ7_9HOMO
A0A0D7BTX2_9HOMO
A0A0D7E408_RHOPL
A0A0D7E5Q7_RHOPL
A0A0D7EJN2_RHOPL
A0A0D7F307_RHOPL
A0A0D7K3H3_9BURK
A0A0D7K9B0_9BURK
A0A0D7K9J9_9BURK
A0A0D7KD59_9BURK
A0A0D7QQZ1_9MICO
A0A0D7QRC5_9MICO
A0A0D7QSS9_9MICO
A0A0D7QT60_9MICO
A0A0D8D2T6_9GAMM
A0A0D8FUV2_9ACTN
A0A0D8FV77_9ACTN
A0A0D8FWB0_9ACTN
A0A0D8FY07_9ACTN
A0A0D8HF55_9ACTN
A0A0D8HM67_9ACTN
A0A0D8I846_9CLOT
A0A0D8IEE3_9CLOT
A0A0D8XA70_DICVI
A0A0D8Y5W8_DICVI
A0A0D8ZP01_9CYAN
A0A0D9MPM2_ASPFA
A0A0D9MQY1_ASPFA
A0A0D9N0S1_ASPFA
A0A0D9N8I5_ASPFA
A0A0D9QUQ2_CHLSB
A0A0D9R0C0_CHLSB
A0A0D9RPD5_CHLSB
A0A0D9WVT4_9ORYZ
A0A0D9WWC0_9ORYZ
A0A0E0AGP1_9ORYZ
A0A0E0AGP2_9ORYZ
A0A0E0LI01_ORYPU
A0A0E0LI02_ORYPU
A0A0E0Q512_ORYRU
A0A0E1RZ21_COCIM
A0A0E3NTI5_9EURY
A0A0E3YVL4_9BACT
A0A0E3ZDC5_9BACT
A0A0E4C8E3_9FIRM
A0A0E7TAB1_MYCTX
A0A0E8CBY1_BORPT
A0A0E8FSW6_BORPT
A0A0E9LTA9_9BACT
A0A0E9M4M9_9PROT
A0A0E9MKP5_9SPHN
A0A0E9N8G7_9ASCO
A0A0E9NHH1_9ASCO
A0A0F0ESK9_9MICO
A0A0F0GH92_NOCAE
A0A0F0GJ23_NOCAE
A0A0F0GJF2_9ACTN
A0A0F0GNF7_NOCAE
A0A0F0H2M1_9ACTN
A0A0F0H7U0_NOCAE
A0A0F0HRW0_9PSEU
A0A0F0I6H4_ASPPU
A0A0F0IDD6_ASPPU
A0A0F0IJV3_ASPPU
A0A0F0IL41_ASPPU
A0A0F0KEG0_9MICO
A0A0F0KWA3_9MICO
A0A0F0L3S0_9MICO
A0A0F0L579_9MICO
A0A0F0L9R4_9MICO
A0A0F0LAS7_9MICO
A0A0F2C7L8_9MICO
A0A0F2CAL1_9MICO
A0A0F2CBF5_9MICO
A0A0F2G5R3_9ACTN
A0A0F2G9G8_9ACTN
A0A0F2GH59_9ACTN
A0A0F2IYB4_9BACT
A0A0F2J084_9BACT
A0A0F2J9U4_9FIRM
A0A0F2JB31_9FIRM
A0A0F2JHI5_9FIRM
A0A0F2JI58_9FIRM
A0A0F2JIQ0_9FIRM
A0A0F2JJN4_9FIRM
A0A0F2JK95_9FIRM
A0A0F2JQ13_9FIRM
A0A0F2LCH2_9CREN
A0A0F2N9S5_9DELT
A0A0F2NJX0_9FIRM
A0A0F2NMJ5_9DELT
A0A0F2NR05_9DELT
A0A0F2NUU3_9FLAO
A0A0F2PE77_9FIRM
A0A0F2PGT1_9FIRM
A0A0F2PRL3_9RHIZ
A0A0F2PVW6_9FIRM
A0A0F2PZE3_9CLOT
A0A0F2Q1J7_9RHIZ
A0A0F2Q3H7_9CLOT
A0A0F2Q7Z7_9CLOT
A0A0F2Q9A0_9CLOT
A0A0F2Q9Q5_9CLOT
A0A0F2Q9Q7_9CLOT
A0A0F2QBX3_9CLOT
A0A0F2QDJ8_9RHOB
A0A0F2QDT4_9RHOB
A0A0F2QVF8_9DELT
A0A0F2QXU9_9DELT
A0A0F2QYA1_9DELT
A0A0F2QYR2_9DELT
A0A0F2RGI7_9PROT
A0A0F2RPL4_9RHOB
A0A0F2RSG2_9RHOB
A0A0F2RX10_9RHOB
A0A0F2RXE7_9RHOB
A0A0F2S0X2_9RHOB
A0A0F2S4K2_9RHOB
A0A0F2SC65_9FIRM
A0A0F2SDX1_9FIRM
A0A0F2SDY2_9FIRM
A0A0F2SES0_9FIRM
A0A0F2SH79_9FIRM
A0A0F2SHF6_9FIRM
A0A0F2SJX8_9FIRM
A0A0F2SKG6_9FIRM
A0A0F2SKN2_9FIRM
A0A0F2SKP4_9FIRM
A0A0F2SL77_9FIRM
A0A0F2T8R0_9ACTN
A0A0F2TJ13_9ACTN
A0A0F3GHK4_9BACT
A0A0F3IIG4_9GAMM
A0A0F3IND5_9PROT
A0A0F3IVB4_9PROT
A0A0F3IVH7_9PROT
A0A0F3K7K7_9GAMM
A0A0F3KEE8_9NEIS
A0A0F3KTS2_9NEIS
A0A0F3LET3_9CAUL
A0A0F4GJN7_9PEZI
A0A0F4GSL2_9PEZI
A0A0F4GT10_9PEZI
A0A0F4IZY6_9ACTN
A0A0F4J270_9ACTN
A0A0F4J2X1_9ACTN
A0A0F4J539_9ACTN
A0A0F4JJ50_9ACTN
A0A0F4JL03_9ACTN
A0A0F4JMV2_9ACTN
A0A0F4JUM2_9ACTN
A0A0F4K625_9ACTN
A0A0F4KQ51_9LACO
A0A0F4P8T0_PSEO7
A0A0F4QBT5_9GAMM
A0A0F4R2B4_9GAMM
A0A0F4RC66_9GAMM
A0A0F4RHJ2_9RHOB
A0A0F4RI18_9RHOB
A0A0F4RL57_9RHOB
A0A0F4RND3_9RHOB
A0A0F4XB75_HANUV
A0A0F4YFZ7_TALEM
A0A0F4YIA3_TALEM
A0A0F4YJ32_TALEM
A0A0F4YP39_TALEM
A0A0F4YSZ5_TALEM
A0A0F4YXE8_TALEM
A0A0F4ZDK8_9PEZI
A0A0F4ZEW7_9PEZI
A0A0F4ZIE0_9PEZI
A0A0F5FJV0_9RHIZ
A0A0F5FKH1_9RHIZ
A0A0F5FPH5_9RHIZ
A0A0F5I5Z0_9BACI
A0A0F5JYW6_9BURK
A0A0F5K3Y6_9BURK
A0A0F5K4T2_9BURK
A0A0F5L4H8_9RHIZ
A0A0F5LM10_9RHIZ
A0A0F5LQ24_9RHIZ
A0A0F5P5P0_9SPHN
A0A0F5PD83_9SPHN
A0A0F5PWG3_9RHIZ
A0A0F5QLA8_9RHIZ
A0A0F5RAX0_9BACL
A0A0F5VQZ2_9ACTN
A0A0F5VYA5_9ACTN
A0A0F5Y7Q9_9CYAN
A0A0F5ZX10_9GAMM
A0A0F6RBY1_9GAMM
A0A0F6TBK0_9CORY
A0A0F6VZ42_9DELT
A0A0F6W461_9DELT
A0A0F6YKS1_9DELT
A0A0F6YNS1_9DELT
A0A0F7FGK6_9CREN
A0A0F7FWQ2_9ACTN
A0A0F7IGW9_9EURY
A0A0F7IHH0_9EURY
A0A0F7JLX1_9DEIO
A0A0F7JWV1_9GAMM
A0A0F7K5U4_9GAMM
A0A0F7KBI7_9PROT
A0A0F7KF39_9PROT
A0A0F7KJE5_9PROT
A0A0F7KL05_9SPHN
A0A0F7KY33_9SPHN
A0A0F7KYN6_9SPHN
A0A0F7M2N2_9GAMM
A0A0F7M588_9GAMM
A0A0F7N016_9ACTN
A0A0F7N5H6_9ACTN
A0A0F7NBQ8_9ACTN
A0A0F7PKD8_9RHIZ
A0A0F7PL50_9RHIZ
A0A0F7PNX2_9RHIZ
A0A0F7TGR7_9EURO
A0A0F7TJM0_9EURO
A0A0F7TKP3_9EURO
A0A0F7TT04_9EURO
A0A0F7ZIX6_9HYPO
A0A0F7ZT18_9HYPO
A0A0F8BMT1_CERFI
A0A0F8BUM7_CERFI
A0A0F8VNZ2_9ARCH
A0A0F8WF52_9EURO
A0A0F8WYK8_9EURO
A0A0F8X0S4_9EURO
A0A0F9WUL8_TRIHA
A0A0F9X4B9_TRIHA
A0A0F9XI89_TRIHA
A0A0F9XIC9_TRIHA
A0A0F9XQF3_TRIHA
A0A0F9ZY79_TRIHA
A0A0G0ET80_9BACT
A0A0G0FA18_9BACT
A0A0G0G1A0_9BACT
A0A0G0G7F7_9BACT
A0A0G0GUL2_9BACT
A0A0G0HU45_9BACT
A0A0G0JKE7_9BACT
A0A0G0KDP0_9BACT
A0A0G0KGS3_9BACT
A0A0G0L636_9BACT
A0A0G0M245_9BACT
A0A0G0MWB4_9BACT
A0A0G0NCL5_9BACT
A0A0G0NJ67_9BACT
A0A0G0QJ58_9BACT
A0A0G0R2F2_9BACT
A0A0G0RN58_9BACT
A0A0G0RR31_9BACT
A0A0G0SK52_9BACT
A0A0G0T0P4_9BACT
A0A0G0WR38_9BACT
A0A0G0WWS5_9BACT
A0A0G0XKW4_9BACT
A0A0G0XT79_9BACT
A0A0G0Z934_9BACT
A0A0G0ZSD2_9BACT
A0A0G1BEW9_9BACT
A0A0G1EXI7_9BACT
A0A0G1HGD4_9BACT
A0A0G1HQ33_9BACT
A0A0G1HYS0_9BACT
A0A0G1J716_9BACT
A0A0G1KEA3_9BACT
A0A0G1KGC3_9BACT
A0A0G1L8M3_9BACT
A0A0G1MBB0_9BACT
A0A0G1N1Q6_9BACT
A0A0G1N4G4_9BACT
A0A0G1NGY3_9BACT
A0A0G1NHX9_9BACT
A0A0G1PJQ7_9BACT
A0A0G1QXY2_9BACT
A0A0G1RDP5_9BACT
A0A0G1SG32_9BACT
A0A0G1TN79_9BACT
A0A0G1UCG1_9BACT
A0A0G1UKN0_9BACT
A0A0G1V8A4_9BACT
A0A0G1VA21_9BACT
A0A0G1VBM1_9BACT
A0A0G1VQ66_9BACT
A0A0G1VTJ4_9BACT
A0A0G1WM65_9BACT
A0A0G1WR58_9BACT
A0A0G1X7L5_9BACT
A0A0G1X819_9BACT
A0A0G1XPU5_9BACT
A0A0G1XX10_9BACT
A0A0G1Y7Z3_9BACT
A0A0G1YIQ6_9BACT
A0A0G1YN32_9BACT
A0A0G1YXD4_9BACT
A0A0G1Z6F8_9BACT
A0A0G1ZKT6_9BACT
A0A0G2BD91_9BACT
A0A0G2DWL6_9EURO
A0A0G2E634_9EURO
A0A0G2E901_9PEZI
A0A0G2ESV2_9PEZI
A0A0G2EWI0_9EURO
A0A0G2F8M3_9PEZI
A0A0G2FGD4_9PEZI
A0A0G2FII0_9PEZI
A0A0G2FKT1_9PEZI
A0A0G2FYV0_9PEZI
A0A0G2GB73_9EURO
A0A0G2GJM3_9EURO
A0A0G2GJW6_9PEZI
A0A0G2GMP4_9PEZI
A0A0G2GXW0_9EURO
A0A0G2H051_9PEZI
A0A0G2HL99_9SYNE
A0A0G2HWU0_9PEZI
A0A0G2I3P6_9EURO
A0A0G2IG59_9PEZI
A0A0G2JAG4_9EURO
A0A0G2JAJ9_9EURO
A0A0G2K1W9_RAT
A0A0G2Z716_9BACT
A0A0G2ZGE7_9DELT
A0A0G2ZJR1_9DELT
A0A0G2ZW72_9DELT
A0A0G2ZYP5_9DELT
A0A0G3A0C8_9DELT
A0A0G3A251_9DELT
A0A0G3AAJ2_9ACTN
A0A0G3ABQ1_9ACTN
A0A0G3AFN4_9ACTN
A0A0G3BG90_9BURK
A0A0G3BQU4_9BURK
A0A0G3BXU8_9BURK
A0A0G3ED12_9BACT
A0A0G3EPD5_9BURK
A0A0G3ER26_9BURK
A0A0G3ER57_9BURK
A0A0G3ERM3_9BURK
A0A0G3ESK3_9BURK
A0A0G3ETC1_9BURK
A0A0G3EVK0_9BURK
A0A0G3EZ90_9BURK
A0A0G3H0K7_9CORY
A0A0G3I4D9_LIBAF
A0A0G3IN69_9MYCO
A0A0G3IN77_9MYCO
A0A0G3IPI2_9MYCO
A0A0G3IX67_9MYCO
A0A0G3UUT5_9ACTN
A0A0G3UZA1_9ACTN
A0A0G3V3F9_9ACTN
A0A0G3WG35_9BACT
A0A0G3X7T0_9SPHN
A0A0G3XDQ5_9SPHN
A0A0G4AW62_9BACT
A0A0G4AZ05_9BACT
A0A0G4AZF2_9BACT
A0A0G4EKG0_VITBC
A0A0G4ERA2_VITBC
A0A0G4G7S9_VITBC
A0A0G4GF77_VITBC
A0A0G4J4X1_PLABS
A0A0G4J8A1_PLABS
A0A0G4N255_9PEZI
A0A0G4NHL5_9PEZI
A0A0G4NZY8_PENCA
A0A0G4P2Z5_PENCA
A0A0G4PIK3_PENCA
A0A0G4PPH2_PENCA
A0A0G4PV33_PENCA
A0A0G8B1G5_9SYNE
A0A0G9GZB4_9GAMM
A0A0G9MN19_9SPHN
A0A0G9MPM1_9SPHN
A0A0G9N2N4_9SPHN
A0A0H0XTJ4_9SPHN
A0A0H0ZSR6_9MICC
A0A0H0ZST7_9MICC
A0A0H0ZUU4_9RHIZ
A0A0H1A8V1_9RHIZ
A0A0H1A9T6_9RHIZ
A0A0H1AH56_9RHIZ
A0A0H1AW70_9GAMM
A0A0H1B4R3_9EURO
A0A0H1BJY6_9EURO
A0A0H1BTJ5_9EURO
A0A0H1RDK3_9RHIZ
A0A0H1RF91_9RHIZ
A0A0H1RG11_9RHIZ
A0A0H1RII9_9RHIZ
A0A0H2LR40_VARPD
A0A0H2LY49_VARPD
A0A0H2M101_VARPD
A0A0H2M2F3_VARPD
A0A0H2M4D3_VARPD
A0A0H2M5H5_VARPD
A0A0H2M5N1_VARPD
A0A0H2M7G1_VARPD
A0A0H2M811_VARPD
A0A0H2RGE5_9HOMO
A0A0H2RSX0_9HOMO
A0A0H2S9N6_9HOMO
A0A0H3J3X1_CLOPA
A0A0H3J6E5_CLOPA
A0A0H4KGM0_9BACI
A0A0H4KPC5_9RHOB
A0A0H4KRX2_9RHOB
A0A0H4KXC2_9RHOB
A0A0H4L4S1_9RHOB
A0A0H4NYH9_9BACI
A0A0H4P4P2_9BACI
A0A0H4P8M4_9BACI
A0A0H4VC03_9SPHN
A0A0H4VIY5_9SPHN
A0A0H4VUL4_9BORD
A0A0H4VZF3_9BORD
A0A0H4VZT1_9BORD
A0A0H4W617_9BORD
A0A0H4X051_9BORD
A0A0H5BDR7_BLAVI
A0A0H5BEP9_BLAVI
A0A0H5BJT2_BLAVI
A0A0H5C200_CYBJA
A0A0H5C2B6_CYBJA
A0A0H5C4R2_CYBJA
A0A0H5C5S0_CYBJA
A0A0H5C6W8_CYBJA
A0A0H5CFZ2_9PSEU
A0A0H5CM13_9PSEU
A0A0H5CR75_9PSEU
A0A0H5CRQ8_9PSEU
A0A0H5CV53_9PSEU
A0A0H5SB54_BRUMA
A0A0I9TUC2_9MYCO
A0A0I9UHZ7_9MYCO
A0A0I9UUN2_9MYCO
A0A0I9VHD0_9MYCO
A0A0I9VY07_9MICO
A0A0J0UTH7_9ACTN
A0A0J0XBT9_9TREE
A0A0J0XR35_9TREE
A0A0J0XR97_9TREE
A0A0J0XV59_9TREE
A0A0J0XXF2_9TREE
A0A0J0Y1U9_9SPHI
A0A0J0YNT4_9ACTN
A0A0J0YTZ4_9NEIS
A0A0J1C2F5_9NEIS
A0A0J1CI45_9BURK
A0A0J1CIR1_9BURK
A0A0J1CPM3_9BURK
A0A0J1CQL9_9BURK
A0A0J1CUA7_9BURK
A0A0J1CWZ9_9BURK
A0A0J1CZI4_9BURK
A0A0J1D1R5_9BURK
A0A0J1D3J3_9BURK
A0A0J1D9S6_9BURK
A0A0J1F7W2_9FIRM
A0A0J1F882_9FIRM
A0A0J1F8S7_9FIRM
A0A0J1FB79_9FIRM
A0A0J1FB95_9FIRM
A0A0J1FU64_9BURK
A0A0J1G9E6_9BURK
A0A0J1GQ40_9GAMM
A0A0J1I7D0_9FIRM
A0A0J5GDM2_9NEIS
A0A0J5GFV4_9NEIS
A0A0J5JGD6_9NEIS
A0A0J5Q9F3_9RHOB
A0A0J5QG60_9RHOB
A0A0J5QH87_9RHOB
A0A0J5QKA2_9RHOB
A0A0J5QLK8_9RHOB
A0A0J5QXI4_9BACI
A0A0J5T7K9_9RHOB
A0A0J6BKM1_9SYNE
A0A0J6CPZ0_9BACI
A0A0J6FVF1_9BACI
A0A0J6NG85_9NEIS
A0A0J6QJS1_9RHIZ
A0A0J6QT99_9RHIZ
A0A0J6R2E6_9RHIZ
A0A0J6RN75_9RHIZ
A0A0J6RV05_9RHIZ
A0A0J6U0B8_9RHIZ
A0A0J6WT67_9FIRM
A0A0J6WUE9_9FIRM
A0A0J6WW86_9FIRM
A0A0J6WYX5_9FIRM
A0A0J6X0N3_9FIRM
A0A0J6Y728_COCIT
A0A0J6YDQ3_COCIT
A0A0J6YGS8_COCIT
A0A0J6YRS1_9BACT
A0A0J6YSB2_9BACT
A0A0J6ZLX2_9FIRM
A0A0J6ZNX1_9FIRM
A0A0J7ASL1_COCIT
A0A0J7L627_LASNI
A0A0J7XKF0_9SPHN
A0A0J7Y201_9SPHN
A0A0J7Y433_9SPHN
A0A0J7Z6W0_STRVR
A0A0J8C1R0_STRVR
A0A0J8C3S8_STRVR
A0A0J8C5H8_STRVR
A0A0J8CBD1_BETVU
A0A0J8CBZ2_BETVU
A0A0J8CDE2_BETVU
A0A0J8CDM4_STRVR
A0A0J8R1L1_COCIT
A0A0J8R9W2_COCIT
A0A0J8RG97_COCIT
A0A0J8RKG7_COCIT
A0A0J8RSP2_COCIT
A0A0J8S195_COCIT
A0A0J9E098_9RHOB
A0A0J9E1M8_9RHOB
A0A0J9GSD7_9RHOB
A0A0J9GTH0_9RHOB
A0A0J9U9H8_FUSO4
A0A0J9UAX9_FUSO4
A0A0J9VF29_FUSO4
A0A0J9W8G0_FUSO4
A0A0J9WA11_FUSO4
A0A0J9WGR3_FUSO4
A0A0J9WPT7_FUSO4
A0A0J9WS34_FUSO4
A0A0K0DTC9_STRER
A0A0K0FXW4_9BILA
A0A0K0G3C0_9BILA
A0A0K0GBG2_9FIRM
A0A0K0GCZ4_9FIRM
A0A0K0TS15_9RHIZ
A0A0K0XWR8_9GAMM
A0A0K0Y028_9GAMM
A0A0K0Y2Z1_9RHOB
A0A0K0Y3X6_9RHOB
A0A0K0Y8H5_9RHOB
A0A0K0Y8Z2_9RHOB
A0A0K1F3S2_9ACTN
A0A0K1F7N4_9MICO
A0A0K1FDY6_9MICO
A0A0K1J6Q1_9RHOO
A0A0K1J883_9RHOO
A0A0K1J8E2_9RHOO
A0A0K1J9H3_9RHOO
A0A0K1J9J8_9RHOO
A0A0K1JB50_9RHOO
A0A0K1JFD4_9MICO
A0A0K1JIK0_9MICO
A0A0K1JKX6_9MICO
A0A0K1JQF5_9MICO
A0A0K1JT94_9BURK
A0A0K1JVG7_9BURK
A0A0K1JVY0_9BURK
A0A0K1K6A3_9BURK
A0A0K1NBS8_9BURK
A0A0K1NDU4_9BURK
A0A0K1P8S6_9DELT
A0A0K1PBR9_9DELT
A0A0K1PLD2_9DELT
A0A0K1PLP5_9DELT
A0A0K1Q5B7_9DELT
A0A0K1QEZ5_9DELT
A0A0K1QFB5_9DELT
A0A0K1XCP5_9GAMM
A0A0K1XDA4_9GAMM
A0A0K2D8P2_9RHIZ
A0A0K2DE44_9RHIZ
A0A0K2DEI1_9RHIZ
A0A0K2DFF9_9RHIZ
A0A0K2DFL9_9RHIZ
A0A0K2DKK8_9RHIZ
A0A0K2M3Z1_9NOST
A0A0K2SGH7_9FIRM
A0A0K2SGJ4_9FIRM
A0A0K2SH31_9FIRM
A0A0K2SPI8_9FIRM
A0A0K2SQ14_9FIRM
A0A0K2SQD9_9FIRM
A0A0K2YI28_9NOCA
A0A0K2YMB3_9NOCA
A0A0K6FQW3_9HOMO
A0A0K6G5N4_9HOMO
A0A0K6GBS0_9HOMO
A0A0K8LDC8_9EURO
A0A0K8LDQ3_9EURO
A0A0K8NXD5_IDESA
A0A0K8NXQ2_IDESA
A0A0K8NYP1_IDESA
A0A0K8NZ73_IDESA
A0A0K8P092_IDESA
A0A0K8P872_IDESA
A0A0K8PC92_9CHLR
A0A0K9GGA4_9BACI
A0A0K9GQH0_9BACI
A0A0K9JVA3_9BURK
A0A0K9K1I0_9BURK
A0A0K9NJF1_ZOSMR
A0A0K9Q2A4_ZOSMR
A0A0K9R847_SPIOL
A0A0K9S1Y5_SPIOL
A0A0K9X8C9_9ACTN
A0A0L0BK28_9MICC
A0A0L0CMS2_LUCCU
A0A0L0D7F4_THETB
A0A0L0DR64_THETB
A0A0L0FE22_9EUKA
A0A0L0FXQ1_9EUKA
A0A0L0G3N2_9EUKA
A0A0L0HFA6_SPIPN
A0A0L0HTS6_SPIPN
A0A0L0KME9_9ACTN
A0A0L0LC09_9BACT
A0A0L0LDV0_9BACT
A0A0L0LGF2_9BACT
A0A0L0LJY7_9BACT
A0A0L0LM40_9BACT
A0A0L0LP49_9BACT
A0A0L0M339_9BURK
A0A0L0MDQ4_9BURK
A0A0L0ME21_9BURK
A0A0L0N684_9HYPO
A0A0L0NBJ3_9HYPO
A0A0L0NKV0_9HYPO
A0A0L0NMU9_9ASCO
A0A0L0NSI6_9ASCO
A0A0L0QLI7_VIRPA
A0A0L0QUF8_VIRPA
A0A0L0SJR8_ALLMA
A0A0L0VN85_9BASI
A0A0L0VNE9_9BASI
A0A0L1HN75_9PLEO
A0A0L1HSB1_9PLEO
A0A0L1HSK1_9PLEO
A0A0L1HUP1_9PLEO
A0A0L1HZT8_9PLEO
A0A0L1IS69_ASPNO
A0A0L1IXW2_ASPNO
A0A0L1J009_ASPNO
A0A0L1J6C0_ASPNO
A0A0L1JEM3_ASPNO
A0A0L6CQK8_9RHOB
A0A0L6CTR9_9RHOB
A0A0L6CW60_9RHOB
A0A0L6CZH3_9RHOB
A0A0L6TBI1_9BURK
A0A0L6TDS0_9BURK
A0A0L6TFY7_9BURK
A0A0L6U357_9FIRM
A0A0L6UXH1_9BASI
A0A0L6VXK7_9BURK
A0A0L6VXL5_9BURK
A0A0L6WAI2_9AGAR
A0A0L6WDN6_9AGAR
A0A0L6WGW9_9AGAR
A0A0L7R0W8_9HYME
A0A0L7RBM8_9HYME
A0A0L8EN08_9BURK
A0A0L8EPS2_9BURK
A0A0L8EQH7_9BURK
A0A0L8ERY5_9BURK
A0A0L8G0G3_OCTBM
A0A0L8HDV4_OCTBM
A0A0L8HEU5_OCTBM
A0A0L8QSH7_9ACTN
A0A0L8QV24_9ACTN
A0A0L9SSV3_9HYPO
A0A0L9URN5_PHAAN
A0A0M0BHG0_9ARCH
A0A0M0BNJ3_9ARCH
A0A0M0BPS3_9ARCH
A0A0M0G1D6_9BACI
A0A0M0G3M9_9BACI
A0A0M0G3R6_ANEMI
A0A0M0G4M9_9BACI
A0A0M0G4W9_9BACI
A0A0M0JB16_9EUKA
A0A0M0K761_9EUKA
A0A0M0LHN7_9BACI
A0A0M1J9L3_9GAMM
A0A0M1NLA9_9BACI
A0A0M1NMA8_9BACI
A0A0M1NQF0_9BACI
A0A0M1NVX7_9BACI
A0A0M2CVA2_9MICC
A0A0M2H5J9_9MICO
A0A0M2H6G4_9MICO
A0A0M2HAN5_9MICO
A0A0M2HAQ6_9MICO
A0A0M2HBX8_9MICO
A0A0M2HEL0_9MICO
A0A0M2HT33_9MICO
A0A0M2J7X2_9ACTN
A0A0M2JAI8_9ACTN
A0A0M2JNL7_9ACTN
A0A0M2JY89_9MYCO
A0A0M2JZ31_9MYCO
A0A0M2JZ64_9MYCO
A0A0M2LUB0_9SPHN
A0A0M2LV29_9SPHN
A0A0M2LWC4_9MICO
A0A0M2MSH5_9ACTN
A0A0M2MU56_9ACTN
A0A0M2PAQ9_9BACI
A0A0M2PG88_9BACI
A0A0M2Q303_PROHO
A0A0M2R251_9PROT
A0A0M2R9T4_9PROT
A0A0M2RB54_9PROT
A0A0M2RDL5_9PROT
A0A0M2RE81_9PROT
A0A0M2RUU7_9ACTN
A0A0M2RUV2_9ACTN
A0A0M2RW15_9ACTN
A0A0M2T0X3_9BACI
A0A0M2T388_9BACI
A0A0M2T3L0_9BACI
A0A0M2TZ98_9FIRM
A0A0M2U0Z8_9FIRM
A0A0M2U165_9FIRM
A0A0M2U1U0_9FIRM
A0A0M2U4L9_9FIRM
A0A0M2U5C8_9FIRM
A0A0M2U6H1_9FIRM
A0A0M2UQJ8_9BACT
A0A0M2VPT5_9BACL
A0A0M2WHF3_9BURK
A0A0M2WHN1_9BURK
A0A0M2WPV7_9BURK
A0A0M2WSL6_9BURK
A0A0M2XI59_9CORY
A0A0M2XKP4_9CORY
A0A0M2YNX7_9ACTN
A0A0M2ZEF7_9MYCO
A0A0M2ZFI9_9MYCO
A0A0M2ZJD0_9MYCO
A0A0M3AMM9_9SPHN
A0A0M3APH2_9SPHN
A0A0M3APZ9_9SPHN
A0A0M3ASL2_9SPHN
A0A0M3ASV4_9SPHN
A0A0M3AT31_9SPHN
A0A0M3B2H5_9RHIZ
A0A0M3B966_9RHIZ
A0A0M3BBR1_9RHIZ
A0A0M3BDP3_9RHIZ
A0A0M3BR22_9RHIZ
A0A0M3IAE4_ASCLU
A0A0M3IYW8_ANISI
A0A0M3JVF1_ANISI
A0A0M3KCR5_ANISI
A0A0M3QEN7_SPHS1
A0A0M3T3J6_9MICC
A0A0M3TC28_9ACTN
A0A0M3UAI1_9PSEU
A0A0M3UAQ3_9PSEU
A0A0M4CQG7_SPHS1
A0A0M4CTT6_SPHS1
A0A0M4CY18_9DELT
A0A0M4D433_9DELT
A0A0M4G976_9BACI
A0A0M4L7U0_9RHIZ
A0A0M4M0R6_9GAMM
A0A0M4M846_9SPHN
A0A0M4MBS2_9MICC
A0A0M4MCA8_9ACTN
A0A0M4PJT4_9GAMM
A0A0M4QKS1_9MICC
A0A0M4QMZ5_9MICC
A0A0M4QW65_9MICC
A0A0M5JC14_9BACI
A0A0M5KUB0_9MICC
A0A0M5L1V5_9MICC
A0A0M6XMV4_9RHOB
A0A0M6XQ04_9RHOB
A0A0M6XTY4_9RHOB
A0A0M6YEA0_9RHOB
A0A0M6YH55_9RHOB
A0A0M6YJI8_9RHOB
A0A0M6YLX8_9RHOB
A0A0M7A655_9RHOB
A0A0M7ADI7_9RHOB
A0A0M7AEP3_9RHOB
A0A0M7AQQ1_9RHOB
A0A0M7B871_9RHOB
A0A0M7B9V1_9RHOB
A0A0M7BDT7_9RHOB
A0A0M8KBS7_9CHLR
A0A0M8MD02_9FLAO
A0A0M8MLX5_9MICO
A0A0M8MQZ6_9HYPO
A0A0M8MS23_9HYPO
A0A0M8N2C2_9HYPO
A0A0M8NRJ3_9EURO
A0A0M8NZ61_9EURO
A0A0M8P4K9_9EURO
A0A0M8P6J9_9EURO
A0A0M8Q7Y9_9BACI
A0A0M8QI11_9ACTN
A0A0M8QQM3_9ACTN
A0A0M8SML6_9ACTN
A0A0M8TWP7_9ACTN
A0A0M8UUN3_9ACTN
A0A0M8VAB5_9ACTN
A0A0M8VM59_9ACTN
A0A0M8VYN0_9ACTN
A0A0M8WG03_9ACTN
A0A0M8WQE9_9NOCA
A0A0M8WRN3_9NOCA
A0A0M8X005_9ACTN
A0A0M8X0S7_9ACTN
A0A0M8YDM8_9PSEU
A0A0M8YJW0_9ACTN
A0A0M8YN65_9PSEU
A0A0M9E047_9DELT
A0A0M9E9P4_9DELT
A0A0M9EIN8_9RHOB
A0A0M9ENU1_9HYPO
A0A0M9EP84_9HYPO
A0A0M9F004_9HYPO
A0A0M9G1J2_9TRYP
A0A0M9G5U8_9TRYP
A0A0M9G7I5_9TRYP
A0A0M9GEX3_9PSED
A0A0M9GIU1_9PSED
A0A0M9GM69_9RHOB
A0A0M9GP60_9RHOB
A0A0M9GPN0_9RHOB
A0A0M9GUH6_9BACI
A0A0M9VPF4_9BASI
A0A0M9Y9Y9_9ACTN
A0A0M9YDU4_9ACTN
A0A0M9YM27_9ACTN
A0A0M9ZZ48_9NOCA
A0A0N0AQ88_9ACTN
A0A0N0BG86_9HYME
A0A0N0BID1_9HYME
A0A0N0CDZ5_9ACTN
A0A0N0D844_9RHOB
A0A0N0E1V1_9PSED
A0A0N0E940_9RHOB
A0A0N0GN16_9NEIS
A0A0N0H1L4_9ACTN
A0A0N0HXN4_9ACTN
A0A0N0ID70_9BURK
A0A0N0IFY4_9BURK
A0A0N0JDS9_9PROT
A0A0N0JUE2_9PROT
A0A0N0JZY4_9SPHN
A0A0N0K2S5_9PROT
A0A0N0K6D8_9PROT
A0A0N0K6E3_9SPHN
A0A0N0K805_9SPHN
A0A0N0KBU9_9PROT
A0A0N0KC37_9SPHN
A0A0N0KD62_9SPHN
A0A0N0KEW7_9SPHN
A0A0N0KFH6_9SPHN
A0A0N0KFK6_9SPHN
A0A0N0LZ69_9SPHN
A0A0N0NFS7_9ACTN
A0A0N0NGV5_9ACTN
A0A0N0NHU3_9EURO
A0A0N0P6Q0_LEPSE
A0A0N0SVH6_9ACTN
A0A0N0T8A8_9NOCA
A0A0N0TMF1_9ACTN
A0A0N0TS92_9ACTN
A0A0N0V4E8_9RHOB
A0A0N0V6Y6_9HYPO
A0A0N0V7X2_9HYPO
A0A0N0Y433_9ACTN
A0A0N0Z481_9BACI
A0A0N0Z7Z4_9BACI
A0A0N0ZH43_9BURK
A0A0N1A9L6_9PROT
A0A0N1AJ97_9SPHN
A0A0N1AK75_9SPHN
A0A0N1AQZ4_9SPHN
A0A0N1B0X3_9BRAD
A0A0N1B2J2_9BRAD
A0A0N1B5C5_9BRAD
A0A0N1B6T2_9PROT
A0A0N1BC81_9SPHN
A0A0N1BE59_9SPHN
A0A0N1BVQ4_9PROT
A0A0N1BZM9_9SPHN
A0A0N1C0I6_9SPHN
A0A0N1C4T4_9SPHN
A0A0N1EK67_9SPHN
A0A0N1G025_9ACTN
A0A0N1G8J8_9ACTN
A0A0N1GDR5_9ACTN
A0A0N1GK79_9ACTN
A0A0N1GYV6_9ACTN
A0A0N1H3W9_9EURO
A0A0N1H7K4_9EURO
A0A0N1HKZ5_9EURO
A0A0N1I0C2_9EURO
A0A0N1I8N4_PAPMA
A0A0N1K2Z4_THEVU
A0A0N1K3H0_9ACTN
A0A0N1KJS6_9BURK
A0A0N1KZ64_9PROT
A0A0N1L5T6_9SPHN
A0A0N1LA43_9SPHN
A0A0N1LC21_9PROT
A0A0N1LMV1_9PROT
A0A0N1LRJ5_9SPHN
A0A0N1M1U8_9MICO
A0A0N1N9A9_9ACTN
A0A0N1NRI1_9ACTN
A0A0N1NYD5_9EURO
A0A0N1PE88_LEPSE
A0A0N1PEY1_LEPSE
A0A0N4TMA5_BRUPA
A0A0N4TS24_BRUPA
A0A0N4U2K0_DRAME
A0A0N4UB02_DRAME
A0A0N4VEK7_ENTVE
A0A0N4VEP2_ENTVE
A0A0N4WV44_HAEPC
A0A0N4X7N1_HAEPC
A0A0N4Y6J4_NIPBR
A0A0N4YC56_NIPBR
A0A0N5A1U2_PARTI
A0A0N5AHZ0_9BILA
A0A0N5AT80_9BILA
A0A0N5C4C5_STREA
A0A0N5C879_STREA
A0A0N5CMT6_THECL
A0A0N5DZ62_TRIMR
A0A0N7FV81_9ACTN
A0A0N7GSP3_SPHMC
A0A0N7HIH0_9RHOB
A0A0N7I480_9MICO
A0A0N7J972_9BURK
A0A0N7L8E3_9STRA
A0A0N7M2C1_9RHOB
A0A0N7M396_9RHOB
A0A0N8GF42_9RHIZ
A0A0N8K5R3_9RHOB
A0A0N8K7L2_9RHOB
A0A0N8KLW4_9CYAN
A0A0N8PNU1_9BACL
A0A0N8PNY0_9BACL
A0A0N8PWW2_9ARCH
A0A0N8W3R4_9RHOB
A0A0N9HS99_9PSEU
A0A0N9HVL8_9PSEU
A0A0N9I0A9_9PSEU
A0A0N9I7R5_9PSEU
A0A0N9NCB4_9ACTN
A0A0N9NF43_9ACTN
A0A0N9UBY1_SPHMC
A0A0N9ULH4_SPHMC
A0A0N9V468_SPHMC
A0A0N9VY28_9GAMM
A0A0N9Y9L2_9ARCH
A0A0N9ZF86_9RHOB
A0A0P0A9J3_9RHOB
A0A0P0ACG7_9RHOB
A0A0P0D473_SPHMC
A0A0P0DGI3_9MICO
A0A0P0DXQ8_9MICO
A0A0P0JKP3_BLAVI
A0A0P0LDM9_9BURK
A0A0P0MBD6_9BURK
A0A0P0MCR5_9BURK
A0A0P0MDK7_9BURK
A0A0P0MHJ2_9BURK
A0A0P0NIB8_9SPHI
A0A0P0NX06_9CAUL
A0A0P0S9X5_9PSEU
A0A0P0SIK9_9PSEU
A0A0P0SLL0_9PSEU
A0A0P0USS3_9GAMM
A0A0P1B6N4_9STRA
A0A0P1B6S2_9STRA
A0A0P1BLS5_9BASI
A0A0P1BUZ8_9CYAN
A0A0P1BYX5_9CYAN
A0A0P1F5S3_THAGE
A0A0P1F892_THAGE
A0A0P1FEH6_9RHOB
A0A0P1FEP2_9RHOB
A0A0P1FGI4_THAGE
A0A0P1G0K5_9RHOB
A0A0P1G0S0_THAGE
A0A0P1G1I4_9RHOB
A0A0P1G1L9_9RHOB
A0A0P1G2I4_9RHOB
A0A0P1G3I2_9RHOB
A0A0P1G3T6_9RHOB
A0A0P1GDH6_9RHOB
A0A0P1GEP8_9RHOB
A0A0P1GIZ0_9RHOB
A0A0P1GQD0_9RHOB
A0A0P1GXX6_9RHOB
A0A0P1GY15_9RHOB
A0A0P1H320_9RHOB
A0A0P1HEH3_9RHOB
A0A0P1HS71_9RHOB
A0A0P1I129_9RHOB
A0A0P1I1V5_9RHOB
A0A0P1I3H8_9RHOB
A0A0P1I4M7_9RHOB
A0A0P1IBB3_9RHOB
A0A0P1ICH3_9RHOB
A0A0P1INE2_9RHOB
A0A0P1IT20_9RHOB
A0A0P1ITD0_9RHOB
A0A0P4U3D3_ROSNE
A0A0P4U405_ROSNE
A0A0P4UC75_ROSNE
A0A0P4UDI3_ROSNE
A0A0P4UI67_ROSNE
A0A0P4UVW0_9CYAN
A0A0P6VLF1_9RHIZ
A0A0P6VMA2_9RHIZ
A0A0P6VT80_9RHIZ
A0A0P6VTQ6_9RHIZ
A0A0P6VX55_9RHIZ
A0A0P6W042_9BACI
A0A0P6W3M0_9RHIZ
A0A0P6W838_9RHIZ
A0A0P6WD72_9SPHN
A0A0P6WG91_9RHIZ
A0A0P6WHU9_9SPHN
A0A0P6WPQ4_9SPHN
A0A0P6XHN4_9SPHN
A0A0P6XKI0_9CHLR
A0A0P6XKR6_9SPHN
A0A0P6XPW9_9CHLR
A0A0P6YAY1_9CHLR
A0A0P6ZP70_9SPHN
A0A0P7ARR4_9HYPO
A0A0P7ATZ6_9HYPO
A0A0P7BKD2_9HYPO
A0A0P7BLS1_9HYPO
A0A0P7BN48_9BACT
A0A0P7DJF8_9GAMM
A0A0P7FUM8_9MICC
A0A0P7FZW6_9MICC
A0A0P7IXE4_9RHOB
A0A0P7J7J7_9RHOB
A0A0P7KIZ4_9RHOB
A0A0P7UBQ6_9TELE
A0A0P7V978_9RHOB
A0A0P7VEL4_9RHOB
A0A0P7VRZ1_9RHOB
A0A0P7W346_9RHOB
A0A0P7W9S8_9RHOB
A0A0P7WBQ2_9RHOB
A0A0P7WCF7_9RHOB
A0A0P7WCG8_9TELE
A0A0P7WN77_9TELE
A0A0P7WUT4_9RHOB
A0A0P7WXB0_9RHOB
A0A0P7X0I2_9ALTE
A0A0P7X3W3_9RHIZ
A0A0P7X7B7_9RHIZ
A0A0P7X810_9ALTE
A0A0P7XHL3_9ALTE
A0A0P7XM46_9RHOB
A0A0P7XT84_9RHOB
A0A0P7XYR5_9GAMM
A0A0P7YHS4_9RHOB
A0A0P7YWA5_9SPHN
A0A0P7YXH3_9CYAN
A0A0P7ZBN5_9GAMM
A0A0P7ZER1_9TELE
A0A0P7ZLT8_9ALTE
A0A0P7ZQ36_9RHOB
A0A0P7ZVK3_9RHIZ
A0A0P7ZZ06_9RHOB
A0A0P8A895_9RHIZ
A0A0P8ADX3_9RHOB
A0A0P8B0Q7_9ALTE
A0A0P8YRI3_9RHOB
A0A0P8YZI7_9RHOB
A0A0P9AE67_9CLOT
A0A0P9AZX7_9RHOB
A0A0P9C842_9GAMM
A0A0P9CEW6_9GAMM
A0A0P9CTD4_9BACL
A0A0P9D1Q9_9BACL
A0A0P9DSV8_9ARCH
A0A0P9E8W7_9ARCH
A0A0P9EK63_9BACL
A0A0P9G533_9ARCH
A0A0Q0S086_9EURY
A0A0Q0U4M6_9CORY
A0A0Q0VUX0_9EURY
A0A0Q0W0D6_9EURY
A0A0Q0W959_9DELT
A0A0Q0Z9A4_9RHOB
A0A0Q0ZNH9_9RHOB
A0A0Q1ABD9_9SPHI
A0A0Q1ADZ9_9DELT
A0A0Q1AEX7_9DELT
A0A0Q1E3I7_9CORY
A0A0Q2M840_MYCGO
A0A0Q2RZR2_MYCGO
A0A0Q2UGL2_MYCGO
A0A0Q2UU77_9RHOB
A0A0Q2X7F0_MYCGO
A0A0Q2XJR0_MYCGO
A0A0Q2XQJ1_9RHOB
A0A0Q3EY21_9RHOB
A0A0Q3HY84_9BRAD
A0A0Q3I1I7_9BRAD
A0A0Q3I7T2_9BRAD
A0A0Q3KZM4_9BRAD
A0A0Q3MNW3_AMAAE
A0A0Q3PMP8_9BRAD
A0A0Q3S3Y8_9BACI
A0A0Q3SXA9_9BRAD
A0A0Q3VXB1_9BACI
A0A0Q3WA14_9BACI
A0A0Q3WVB0_9BACI
A0A0Q3WWM1_9BACI
A0A0Q4B912_9EURY
A0A0Q4BFC3_9EURY
A0A0Q4BI48_9EURY
A0A0Q4C1T2_9SPHN
A0A0Q4CHX6_9SPHN
A0A0Q4G055_9SPHN
A0A0Q4G394_9SPHN
A0A0Q4G665_9BURK
A0A0Q4GPD7_9BURK
A0A0Q4GT47_9BURK
A0A0Q4GW90_9BURK
A0A0Q4GZU6_9MICO
A0A0Q4HE92_9MICO
A0A0Q4IBM4_9SPHN
A0A0Q4IM06_9SPHN
A0A0Q4J1C3_9SPHN
A0A0Q4JGI7_9SPHN
A0A0Q4KDK9_9SPHN
A0A0Q4KK57_9SPHN
A0A0Q4KXG2_9SPHN
A0A0Q4L131_9SPHN
A0A0Q4QYT9_9BACL
A0A0Q4USW9_9MICO
A0A0Q4USY4_9MICO
A0A0Q4V438_9MICO
A0A0Q4X2Z4_9RHIZ
A0A0Q4XIR3_9BURK
A0A0Q4XJ02_9BURK
A0A0Q4XJU9_9RHIZ
A0A0Q4XK85_9BURK
A0A0Q4XL16_9RHIZ
A0A0Q4XXW4_9RHIZ
A0A0Q4Y1Y3_9BURK
A0A0Q4Y256_9BURK
A0A0Q4Y424_9BURK
A0A0Q4Y6F8_9RHIZ
A0A0Q4YAJ6_9BURK
A0A0Q4YJG3_9BURK
A0A0Q5B022_9MICO
A0A0Q5B9M4_9MICO
A0A0Q5CCV5_9MICO
A0A0Q5CZT0_9RHIZ
A0A0Q5D0N7_9RHIZ
A0A0Q5D4L0_9RHIZ
A0A0Q5D693_9RHIZ
A0A0Q5D851_9BURK
A0A0Q5E5Q2_9MICO
A0A0Q5E6E9_9MICO
A0A0Q5GCM5_9RHIZ
A0A0Q5GVA4_9RHIZ
A0A0Q5H341_9RHIZ
A0A0Q5HEK6_9RHIZ
A0A0Q5HHA0_9BURK
A0A0Q5HRQ0_9BURK
A0A0Q5HU02_9BURK
A0A0Q5KLG6_9BURK
A0A0Q5LI55_9MICO
A0A0Q5LMZ3_9BURK
A0A0Q5M6H1_9MICO
A0A0Q5MDP8_9BURK
A0A0Q5MYT5_9MICO
A0A0Q5NUM7_9BURK
A0A0Q5NYN3_9BURK
A0A0Q5NZU2_9BURK
A0A0Q5P5V4_9SPHN
A0A0Q5P6P9_9BURK
A0A0Q5PBD7_9BURK
A0A0Q5PFL3_9BURK
A0A0Q5PJJ7_9BURK
A0A0Q5PPY3_9BURK
A0A0Q5PRE9_9SPHN
A0A0Q5PS64_9BURK
A0A0Q5QDW1_9ACTN
A0A0Q5R0V9_9ACTN
A0A0Q5R7N4_9SPHN
A0A0Q5RBL9_9SPHN
A0A0Q5REF1_9SPHN
A0A0Q5TTJ0_9SPHI
A0A0Q5UMI3_9FLAO
A0A0Q5V5A7_9CAUL
A0A0Q5V6H0_9ACTN
A0A0Q5VGX3_9ACTN
A0A0Q5VPJ9_9ACTN
A0A0Q5VT07_9RHIZ
A0A0Q5VVH4_9ACTN
A0A0Q5W3C7_9RHIZ
A0A0Q5W6I8_9RHIZ
A0A0Q5WEP9_9RHIZ
A0A0Q5WFN2_9RHIZ
A0A0Q5WV95_9RHIZ
A0A0Q5YVR8_9BURK
A0A0Q5Z2S4_9RHIZ
A0A0Q5Z538_9BRAD
A0A0Q5ZC77_9BURK
A0A0Q5ZCH3_9BRAD
A0A0Q5ZD37_9BRAD
A0A0Q5ZGZ9_9BURK
A0A0Q5ZH83_9BURK
A0A0Q5ZJ90_9BURK
A0A0Q5ZLA6_9RHIZ
A0A0Q6A6L5_9BRAD
A0A0Q6AKL6_9BRAD
A0A0Q6AN63_9BRAD
A0A0Q6BZK9_9RHIZ
A0A0Q6C6G5_9RHIZ
A0A0Q6C6W8_9RHIZ
A0A0Q6CNF5_9RHIZ
A0A0Q6CP73_9RHIZ
A0A0Q6CPU3_9RHIZ
A0A0Q6DSZ1_9RHIZ
A0A0Q6E186_9RHIZ
A0A0Q6E9P2_9RHIZ
A0A0Q6ESX1_9RHIZ
A0A0Q6EV67_9RHIZ
A0A0Q6FDM1_9RHIZ
A0A0Q6FEJ2_9RHIZ
A0A0Q6FHB2_9ACTN
A0A0Q6FHN2_9RHIZ
A0A0Q6FIN3_9ACTN
A0A0Q6FM06_9RHIZ
A0A0Q6FS66_9RHIZ
A0A0Q6GK65_9RHIZ
A0A0Q6GMZ3_9RHIZ
A0A0Q6GTF9_9RHIZ
A0A0Q6GYN6_9RHIZ
A0A0Q6H6A8_9RHIZ
A0A0Q6K1T2_9SPHN
A0A0Q6KHV5_9BRAD
A0A0Q6KLV0_9BRAD
A0A0Q6KU00_9BRAD
A0A0Q6L1P5_9SPHN
A0A0Q6L983_9BURK
A0A0Q6LH71_9RHIZ
A0A0Q6LVQ7_9RHIZ
A0A0Q6MCH1_9RHIZ
A0A0Q6MDC9_9BURK
A0A0Q6MJP2_9RHIZ
A0A0Q6MKJ5_9RHIZ
A0A0Q6ML47_9BURK
A0A0Q6MQZ3_9BURK
A0A0Q6PKR3_9MICO
A0A0Q6PXH4_9MICO
A0A0Q6R726_9MICO
A0A0Q6RYZ9_9RHIZ
A0A0Q6S1M4_9RHIZ
A0A0Q6SHY1_9RHIZ
A0A0Q6SPM8_9RHIZ
A0A0Q6SSH0_9RHIZ
A0A0Q6V9L6_9ACTN
A0A0Q6VUE3_9BURK
A0A0Q6VWV7_9BURK
A0A0Q6W489_9BURK
A0A0Q6WAK5_9BURK
A0A0Q6WGF1_9BURK
A0A0Q6WXC1_9BURK
A0A0Q6X7Y8_9BURK
A0A0Q6XBC2_9BURK
A0A0Q6XW15_9MICO
A0A0Q6Y948_9MICO
A0A0Q6YUI2_9BRAD
A0A0Q6YY23_9BRAD
A0A0Q6Z7D4_9BRAD
A0A0Q6ZBS5_9BRAD
A0A0Q6ZCY8_9BRAD
A0A0Q6ZD40_9BRAD
A0A0Q7A8N6_9BURK
A0A0Q7AAZ2_9BURK
A0A0Q7ALZ0_9BURK
A0A0Q7ATF9_9BURK
A0A0Q7BF36_9ACTN
A0A0Q7BJX8_9ACTN
A0A0Q7CWI8_9CAUL
A0A0Q7D6R4_9CAUL
A0A0Q7E641_9CAUL
A0A0Q7E646_9CAUL
A0A0Q7E8D0_9RHIZ
A0A0Q7I7Y3_9RHIZ
A0A0Q7JV72_9ACTN
A0A0Q7K722_9ACTN
A0A0Q7KBW6_9ACTN
A0A0Q7NJQ2_9RHIZ
A0A0Q7NRS5_9RHIZ
A0A0Q7PA48_9RHIZ
A0A0Q7PCJ4_9RHIZ
A0A0Q7PEM4_9GAMM
A0A0Q7PRF8_9RHIZ
A0A0Q7R0I7_9CAUL
A0A0Q7RHN3_9CAUL
A0A0Q7SE44_9BURK
A0A0Q7SK57_9BURK
A0A0Q7T233_9BURK
A0A0Q7TEU1_9MICO
A0A0Q7TIR2_9RHIZ
A0A0Q7TYC9_9RHIZ
A0A0Q7TYI2_9RHIZ
A0A0Q7U2M6_9RHIZ
A0A0Q7U9X2_9MICO
A0A0Q7UJ16_9MICO
A0A0Q7UQR6_9MICO
A0A0Q7WNX9_9RHIZ
A0A0Q7WW51_9RHIZ
A0A0Q7X1Z3_9RHIZ
A0A0Q7YET5_9RHIZ
A0A0Q7YX40_9RHIZ
A0A0Q7YYX7_9SPHN
A0A0Q7Z557_9RHIZ
A0A0Q7ZAE4_9ACTN
A0A0Q7ZRH6_9ACTN
A0A0Q8A4M1_9ACTN
A0A0Q8A6I1_9RHIZ
A0A0Q8AZD9_9RHIZ
A0A0Q8B569_9RHIZ
A0A0Q8B6W9_9RHIZ
A0A0Q8B9P0_9RHIZ
A0A0Q8BL68_9RHIZ
A0A0Q8BR36_9RHIZ
A0A0Q8C400_9RHIZ
A0A0Q8CJM0_9MICO
A0A0Q8CTS2_9MICO
A0A0Q8E2Z6_9ACTN
A0A0Q8E337_9ACTN
A0A0Q8E9K0_9ACTN
A0A0Q8FB12_9GAMM
A0A0Q8FB21_9GAMM
A0A0Q8LJV6_9MICO
A0A0Q8M170_9MICO
A0A0Q8MKV8_9RHIZ
A0A0Q8MVU1_9RHIZ
A0A0Q8NIV6_9RHIZ
A0A0Q8PJ42_9BURK
A0A0Q8PZ32_9ACTN
A0A0Q8Q2E4_9SPHN
A0A0Q8QHS3_9SPHN
A0A0Q8QIZ4_9SPHN
A0A0Q8QK40_9BURK
A0A0Q8QL35_9SPHN
A0A0Q8QSP6_9BURK
A0A0Q8QZI5_9SPHN
A0A0Q8R052_9SPHN
A0A0Q8R167_9BURK
A0A0Q8R2B4_9BURK
A0A0Q8RF05_9SPHN
A0A0Q8RFV8_9SPHN
A0A0Q8RH98_9BURK
A0A0Q8RLL0_9SPHN
A0A0Q8RTC1_9BURK
A0A0Q8V707_9MICO
A0A0Q8VDE0_9ACTN
A0A0Q8XFM8_9SPHN
A0A0Q9D772_9RHIZ
A0A0Q9DDN5_9RHIZ
A0A0Q9DLV9_9RHIZ
A0A0Q9DT65_9RHIZ
A0A0Q9ECH7_9RHIZ
A0A0Q9EKB8_9RHIZ
A0A0Q9F570_9GAMM
A0A0Q9HAZ9_9BRAD
A0A0Q9IHN0_9BRAD
A0A0Q9ILF4_9BRAD
A0A0Q9IMA5_9BRAD
A0A0Q9IWT0_9BRAD
A0A0Q9IZ31_9BRAD
A0A0Q9J083_9MICO
A0A0Q9J385_9BRAD
A0A0Q9JA66_9BRAD
A0A0Q9JAV1_9MICO
A0A0Q9JEV5_9BRAD
A0A0Q9JJ86_9MICO
A0A0Q9JRE4_9MICO
A0A0Q9K3E8_9MICO
A0A0Q9KCD2_9MICO
A0A0Q9KM61_9MICO
A0A0Q9KP70_9MICO
A0A0Q9LNS9_9MICO
A0A0Q9LVV5_9MICO
A0A0Q9MBC3_9MICO
A0A0Q9MCX4_9BACL
A0A0Q9MGW1_9MICC
A0A0Q9MY81_9MICC
A0A0Q9MZ44_9MICC
A0A0Q9PC32_9GAMM
A0A0Q9PDQ8_9GAMM
A0A0Q9Q3B8_9ACTN
A0A0Q9Q723_9ACTN
A0A0Q9Q774_9ACTN
A0A0Q9QVK3_9MICC
A0A0Q9R8B5_9ACTN
A0A0Q9RWQ5_9ACTN
A0A0Q9RYI2_9BACL
A0A0Q9SGM9_9MICO
A0A0Q9T7H2_9ACTN
A0A0Q9T9V0_9ACTN
A0A0Q9TD43_9ACTN
A0A0Q9TDQ9_9ACTN
A0A0Q9YEH2_9BACI
A0A0Q9YGN8_9COXI
A0A0Q9YPV1_9COXI
A0A0R0A221_9GAMM
A0A0R0A6E0_9GAMM
A0A0R0BDM7_9GAMM
A0A0R0BLT3_9GAMM
A0A0R0BRU4_9GAMM
A0A0R0C4I8_9GAMM
A0A0R0C9W9_9GAMM
A0A0R0CDW0_9GAMM
A0A0R0CT83_9GAMM
A0A0R0CWH6_9GAMM
A0A0R0CWS7_9GAMM
A0A0R0D078_9GAMM
A0A0R0DR72_9GAMM
A0A0R0E5C9_9GAMM
A0A0R0EA38_9GAMM
A0A0R0EBS5_9GAMM
A0A0R0LHS2_9PROT
A0A0R0LIM2_9PROT
A0A0R0MCQ5_9BURK
A0A0R0MFD0_9BURK
A0A0R0MIX2_9BURK
A0A0R1GLP4_9LACO
A0A0R1GTY8_9LACO
A0A0R1HPI3_9LACO
A0A0R1HY35_9LACO
A0A0R1LS70_9LACO
A0A0R1MJA2_9LACO
A0A0R1RDV4_9LACO
A0A0R1S2K5_9LACO
A0A0R1S7S0_9LACO
A0A0R1UFU7_9LACO
A0A0R1V6I2_9LACO
A0A0R1VJ93_9LACO
A0A0R1W2M3_9LACO
A0A0R1W4Q8_9LACO
A0A0R2A2I4_9LACO
A0A0R2A4A9_9LACO
A0A0R2A4D5_9LACO
A0A0R2B801_LACCL
A0A0R2C0E9_9LACO
A0A0R2CKE8_9LACO
A0A0R2CLQ1_9LACO
A0A0R2CNA3_9LACO
A0A0R2CWK8_9LACO
A0A0R2D6K6_9LACO
A0A0R2DHY4_9LACO
A0A0R2F5Z5_9LACO
A0A0R2FAY6_9LACO
A0A0R2FKL4_9LACO
A0A0R2FX14_9LACO
A0A0R2GR08_LACPN
A0A0R2IPY0_9LACO
A0A0R2LH28_9LACO
A0A0R2LK76_9LACO
A0A0R2LTS1_9LACO
A0A0R2MJ93_9LACO
A0A0R2N1S4_9LACO
A0A0R2Q1A1_9ACTN
A0A0R2Q2P7_9ACTN
A0A0R2Q7M0_9ACTN
A0A0R2QFJ7_9ACTN
A0A0R2QQQ7_9ACTN
A0A0R2QWB6_9FLAO
A0A0R2RUX2_9PROT
A0A0R2S6Q5_9FLAO
A0A0R2SAD4_9ACTN
A0A0R2T430_9GAMM
A0A0R2T590_9FLAO
A0A0R2TK02_9RHOB
A0A0R2TNS4_9RHOB
A0A0R2TSE0_9RHOB
A0A0R2TX60_9GAMM
A0A0R2U1D1_9ACTN
A0A0R2U4G0_9CYAN
A0A0R2V518_9PROT
A0A0R2VP26_9SPHI
A0A0R2W7M2_9GAMM
A0A0R2W964_9GAMM
A0A0R2WER1_9GAMM
A0A0R2XNX4_9BACT
A0A0R3M9Q5_9BRAD
A0A0R3MML6_9BRAD
A0A0R3MNK9_9BRAD
A0A0R3MQG0_9BRAD
A0A0R3N0U4_9BRAD
A0A0R3N3W4_9BRAD
A0A0R3N7T3_9BRAD
A0A0R3PIC0_ANGCS
A0A0R3PQ40_ANGCS
A0A0R3QLS4_9BILA
A0A0R3QVU8_9BILA
A0A0R3RS26_9BILA
A0A0R3S7T6_HYMDI
A0A0R4IPN7_DANRE
A0A0S1XW83_9BORD
A0A0S1XW87_9BORD
A0A0S1Y5J1_9BORD
A0A0S1Y758_9BORD
A0A0S2DLV0_LYSEN
A0A0S2EM53_9RHIZ
A0A0S2ENU0_9RHIZ
A0A0S2ETX5_9RHIZ
A0A0S2EUY2_9RHIZ
A0A0S2EV04_9RHIZ
A0A0S2F6Z8_9GAMM
A0A0S2K982_9GAMM
A0A0S2TB05_9GAMM
A0A0S2TC71_9GAMM
A0A0S2W6G3_9FIRM
A0A0S3EVL9_9SPHN
A0A0S3F0W9_9SPHN
A0A0S3P7I7_9NOSO
A0A0S3QS59_9AQUI
A0A0S3QVA7_9AQUI
A0A0S4IT80_BODSA
A0A0S4JD99_BODSA
A0A0S4JV88_BODSA
A0A0S4JXQ2_9BURK
A0A0S4KIJ9_9BURK
A0A0S4P5C8_9BURK
A0A0S6WYI5_9SPHN
A0A0S6X0Q2_9SPHN
A0A0S6X1P2_9SPHN
A0A0S6X2C6_9SPHN
A0A0S6X944_9FUNG
A0A0S6XHM7_9FUNG
A0A0S7BEP3_9CHLR
A0A0S7DHC5_9EURO
A0A0S7DKQ3_9EURO
A0A0S7DTR1_9EURO
A0A0S7WKC7_9BACT
A0A0S7WPD9_9CHLR
A0A0S7XEG9_9BACT
A0A0S7XFT8_9BACT
A0A0S7XKP1_9BACT
A0A0S7Y8H1_9BACT
A0A0S7YDE2_9BACT
A0A0S7YU65_9DELT
A0A0S7YVD0_9DELT
A0A0S7YW37_9DELT
A0A0S7YX66_9DELT
A0A0S7Z857_9BACT
A0A0S7Z8G9_9GAMM
A0A0S7ZJ37_9SPIR
A0A0S7ZNY9_9SPIR
A0A0S7ZY27_9GAMM
A0A0S8ACI9_9BACT
A0A0S8AGV7_9DELT
A0A0S8AV02_9BACT
A0A0S8B2Y4_9PROT
A0A0S8B3J4_9PROT
A0A0S8B545_9PROT
A0A0S8B5J7_9BACT
A0A0S8B5Q6_9BACT
A0A0S8B9F4_9PROT
A0A0S8BFU3_9PROT
A0A0S8BFW2_9PROT
A0A0S8BN37_9PROT
A0A0S8BTK1_9BACT
A0A0S8C104_9PROT
A0A0S8C260_9DELT
A0A0S8C9B2_9PROT
A0A0S8CG86_9CHLR
A0A0S8CGR5_9CHLR
A0A0S8CIC8_9BACT
A0A0S8CKJ1_9DELT
A0A0S8CP74_9DELT
A0A0S8CVM4_9PROT
A0A0S8CXV5_9BACT
A0A0S8D1M9_9PROT
A0A0S8D4Y4_9BACT
A0A0S8D5H6_9BACT
A0A0S8D763_9BACT
A0A0S8D782_9BACT
A0A0S8DZE9_9GAMM
A0A0S8EGQ8_9CHLR
A0A0S8EHH5_9CHLR
A0A0S8EKD1_9DELT
A0A0S8EPU8_9GAMM
A0A0S8F0F8_9DELT
A0A0S8F987_9GAMM
A0A0S8F990_9GAMM
A0A0S8FBX6_9GAMM
A0A0S8FC11_9GAMM
A0A0S8FIL0_9GAMM
A0A0S8FL02_9GAMM
A0A0S8FQI8_9BACT
A0A0S8FQS2_9BACT
A0A0S8FZD6_9BACT
A0A0S8G0P4_9BACT
A0A0S8GLB6_9BACT
A0A0S8GM94_9BACT
A0A0S8GSD8_9BACT
A0A0S8GZN6_9BACT
A0A0S8HJU7_9DELT
A0A0S8HLD1_9DELT
A0A0S8HT97_9DELT
A0A0S8HV78_9DELT
A0A0S8HW98_9CHLR
A0A0S8I8S0_9DELT
A0A0S8I930_9BACT
A0A0S8I949_9CHLR
A0A0S8II44_9BACT
A0A0S8J0L5_9BACT
A0A0S8J1V4_9BACT
A0A0S8K8H9_9BACT
A0A0S8KE60_9CHLR
A0A0S8KEP6_9BACT
A0A0S8KZM3_9PROT
A0A0S8L512_9PROT
A0A0S9BYR5_9MICC
A0A0S9C0N1_9MICC
A0A0S9CBC1_9SPHN
A0A0S9CLV4_9MICC
A0A0S9D6I1_9MICC
A0A0S9MSC2_9BURK
A0A0S9MUW3_9BURK
A0A0S9MUZ6_9BURK
A0A0S9ND27_9BURK
A0A0S9NJZ6_9BURK
A0A0S9NW64_9BURK
A0A0S9NWU0_9BURK
A0A0S9Q3M1_9ACTN
A0A0S9Q4G8_9ACTN
A0A0S9RA70_9ACTN
A0A0T0Q052_9SPHN
A0A0T1W3T0_9MYCO
A0A0T1W3X6_9MYCO
A0A0T1WAL5_9MYCO
A0A0T1WCH2_9MYCO
A0A0T1WE35_9MYCO
A0A0T1WPE1_9RHIZ
A0A0T1WTC1_9RHIZ
A0A0T1WTG1_9RHIZ
A0A0T1X5I3_9RHIZ
A0A0T1X6G7_9RHIZ
A0A0T1XS40_9RHIZ
A0A0T2KR27_9MICO
A0A0T2KRJ7_9MICO
A0A0T2Q8C3_9SPHN
A0A0T2Q8T1_9SPHN
A0A0T2QIK3_9SPHN
A0A0T2YFV2_9BURK
A0A0T2ZI79_9BURK
A0A0T2ZM43_9BURK
A0A0T2ZMS4_9BURK
A0A0T5NRA4_9RHOB
A0A0T5NRX1_9RHOB
A0A0T5NSM0_9RHOB
A0A0T5NXG7_9RHOB
A0A0T5P0H7_9RHOB
A0A0T5P434_9RHOB
A0A0T5P5E9_9RHOB
A0A0T5P9U0_9RHOB
A0A0T5PBL7_9RHOB
A0A0T5PDK9_9RHOB
A0A0T5PE32_9RHOB
A0A0T5ZJ82_9BACT
A0A0T5ZJT9_9CHLR
A0A0T5ZS22_9BACT
A0A0T5ZUA2_9BACT
A0A0T6AB85_9BACT
A0A0T6AB91_9BACT
A0A0T6ADC9_9DELT
A0A0T6AJI7_9BACT
A0A0T6AJW6_9BACT
A0A0T6AZ69_9SCAR
A0A0T6AZB5_9SCAR
A0A0T6LQ30_9ACTN
A0A0T6LTS5_9ACTN
A0A0T6UTL0_9PSED
A0A0T6UTY9_9PSED
A0A0T7BTD0_9CYAN
A0A0T7QKM9_BORPT
A0A0T7QKV8_BORPT
A0A0T9WNE3_MYCTX
A0A0T9ZFU5_MYCTX
A0A0U0ZYI2_9MYCO
A0A0U1A8X3_9MYCO
A0A0U1A996_9MYCO
A0A0U1KWT7_9FIRM
A0A0U1KZC3_9FIRM
A0A0U1KZM9_9FIRM
A0A0U1L1C8_9FIRM
A0A0U1L1U6_9FIRM
A0A0U1LJC3_9EURO
A0A0U1M3Z9_9EURO
A0A0U1M7G4_9EURO
A0A0U1NL68_9RHOB
A0A0U1NM19_9RHOB
A0A0U1NN84_9RHOB
A0A0U1PX54_9BURK
A0A0U1PZY6_9BURK
A0A0U1Q1H0_9BURK
A0A0U1Q2U7_9BURK
A0A0U1QKN8_9BACL
A0A0U2LQS8_9BURK
A0A0U2U802_9CREN
A0A0U2UIX3_9BACL
A0A0U2VW43_9BACL
A0A0U2VXG0_9BACL
A0A0U2VZX0_9BACL
A0A0U2XFP2_9BACL
A0A0U3CJY6_9BURK
A0A0U3DI64_9BURK
A0A0U3EK04_9BURK
A0A0U3EUZ2_9BURK
A0A0U3EYW7_9BURK
A0A0U3FT72_9MICC
A0A0U3G8H6_9MICC
A0A0U3GEX0_9ACTN
A0A0U3GJC6_9MICC
A0A0U3MY15_9BURK
A0A0U3MZE9_9RHOB
A0A0U3N5H7_9BURK
A0A0U3N7R4_9BURK
A0A0U3NDU0_9ACTN
A0A0U3NXG7_9RHOB
A0A0U3P274_9RHOB
A0A0U3P3B6_9RHOB
A0A0U3PBQ9_9LACT
A0A0U3PP97_9RHOB
A0A0U3QA31_9MICO
A0A0U3QG28_9ACTN
A0A0U3RG09_9MICC
A0A0U4C344_9BACT
A0A0U4E3T4_9BACI
A0A0U4F5J3_9BACI
A0A0U4FLV9_9MICO
A0A0U4FMV2_9BACI
A0A0U4VZP6_9BACT
A0A0U5EQ28_9CHLA
A0A0U5FN90_9EURO
A0A0U5FRW6_9EURO
A0A0U5FVQ2_9EURO
A0A0U5GAL1_9EURO
A0A0U5GB06_9EURO
A0A0U5GCN7_9EURO
A0A0U5GP08_9EURO
A0A0U5GYJ1_9EURO
A0A0U9I576_9THEO
A0A0V0QFM7_PSEPJ
A0A0V0QW86_PSEPJ
A0A0V0QWP9_PSEPJ
A0A0V2FEL7_CAUVI
A0A0V7ZFY7_9CYAN
A0A0V7ZJP9_9CYAN
A0A0V8HK35_9BACI
A0A0V8HPJ7_9BACI
A0A0V8HPL7_9BACI
A0A0V8JAQ7_9BACI
A0A0V8JEF6_9BACI
A0A0V8JFV2_9BACI
A0A0V8JNN4_9BACI
A0A0V8JPT0_9BACI
A0A0V8RVZ7_PYROC
A0A0W0A9F9_9PROT
A0A0W0ACL8_9PROT
A0A0W0ADP8_9PROT
A0A0W0ETI4_9AGAR
A0A0W0F0N6_9AGAR
A0A0W0FSE9_9AGAR
A0A0W0G2Z1_9AGAR
A0A0W1DVD0_9SPHN
A0A0W1DXF4_9SPHN
A0A0W1ND25_9ACTN
A0A0W1NNP4_9ACTN
A0A0W1NW06_9ACTN
A0A0W1QMV8_9SPHN
A0A0W1R6X4_9EURY
A0A0W1RSD1_9GAMM
A0A0W1S9C2_9GAMM
A0A0W1SMJ4_9GAMM
A0A0W7TII2_9EURY
A0A0W7TK37_9EURY
A0A0W7VG83_9HYPO
A0A0W7VML4_9HYPO
A0A0W7VRM6_9HYPO
A0A0W7W6Z1_9MICO
A0A0W7W728_9MICO
A0A0W7W7X7_9MICO
A0A0W7WBP0_9MICO
A0A0W7WDN9_9RHOB
A0A0W7WEV5_9RHOB
A0A0W7WFS6_9RHOB
A0A0W7WJD9_9RHOB
A0A0W7WMM3_9RHOB
A0A0W7WNK9_9RHOB
A0A0W7X3T2_9ACTN
A0A0W7YZU7_9BURK
A0A0W7Z0N6_9BURK
A0A0W7Z0T6_9BURK
A0A0W7Z4L7_9BURK
A0A0W8BYA4_PHYNI
A0A0W8C3B0_PHYNI
A0A0W8EM92_9BACT
A0A0W8I1F0_9MICO
A0A0X1SW19_PSEAA
A0A0X3RZP4_9ACTN
A0A0X3SN64_9ACTN
A0A0X3SPU6_9ACTN
A0A0X3TK93_9RHOB
A0A0X3TKQ9_9RHOB
A0A0X3TPR0_9RHOB
A0A0X3TS82_9RHOB
A0A0X3TU22_9RHOB
A0A0X3U0S1_9RHOB
A0A0X3U8V5_9GAMM
A0A0X3V127_9ACTN
A0A0X3V3K7_9ACTN
A0A0X3V9P1_9ACTN
A0A0X3VA97_9ACTN
A0A0X3W987_9ACTN
A0A0X3WD16_9ACTN
A0A0X3WD60_9ACTN
A0A0X3XI44_9ACTN
A0A0X3XXU9_9ACTN
A0A0X8CR24_9BACL
A0A0X8D282_9BACL
A0A0X8D2W1_9BACL
A0A0X8D6C9_9BACL
A0A0X8E4N3_9MICO
A0A0X8FJR0_9LACT
A0A0X8GSW9_9BURK
A0A0X8HDM8_9GAMM
A0A0X8HGG2_9GAMM
A0A0X8HH90_9GAMM
A0A0X8RLV9_9MICO
A0A0X8RNC9_9MICO
A0A0X8UXF4_9EURY
A0A0X8WYE5_9CYAN
A0A100INY4_ASPNG
A0A100IP86_ASPNG
A0A100IUT6_ASPNG
A0A100VUG5_9MYCO
A0A100W4I5_9MYCO
A0A100Y1U3_9ACTN
A0A100Y7A8_9ACTN
A0A100YQE4_9FIRM
A0A100YR26_9FIRM
A0A100YRQ7_9FIRM
A0A100YS23_9FIRM
A0A100YS36_9FIRM
A0A101D3B1_9GAMM
A0A101DAS6_9PSED
A0A101DJ75_9DELT
A0A101EC45_9THEO
A0A101ECF5_9THEO
A0A101EER0_9BACT
A0A101EU89_9THEM
A0A101EWX4_9BACT
A0A101FLP0_9BACT
A0A101FQS5_9FIRM
A0A101G590_9FIRM
A0A101GHL8_9BACT
A0A101HHB3_9PORP
A0A101HZQ2_9BACT
A0A101I5E9_9BACT
A0A101I6I8_9BACT
A0A101J9B2_9ACTN
A0A101JF89_9ACTN
A0A101JX02_9BRAD
A0A101JZI7_9BRAD
A0A101JZU8_9BRAD
A0A101K1Y3_9BRAD
A0A101K3X6_9BRAD
A0A101K3Y0_9BRAD
A0A101KSL2_RHILI
A0A101KTE8_RHILI
A0A101KUL3_RHILI
A0A101KW33_RHILI
A0A101M978_9EURO
A0A101MD83_9EURO
A0A101PD56_9ACTN
A0A101QTK6_9ACTN
A0A101QUW1_9ACTN
A0A101SS71_9ACTN
A0A101ST30_9ACTN
A0A101SYQ7_9ACTN
A0A101SZV5_9ACTN
A0A101UX31_9ACTN
A0A101V7Y3_9FIRM
A0A101V867_9FIRM
A0A101VDS3_9FIRM
A0A101VE12_9FIRM
A0A101VHD3_9SPHN
A0A101VID7_9PROT
A0A101VKX4_9PROT
A0A101VMF8_9SPHN
A0A101VRR4_9BACT
A0A101W1U5_9FIRM
A0A101WC88_9FIRM
A0A101WEG0_9FIRM
A0A101WFH6_9FIRM
A0A101WL78_9FIRM
A0A101WX88_9CREN
A0A101WZP8_9CREN
A0A101X2G7_9CREN
A0A101X922_9CREN
A0A101XFE1_9CREN
A0A101XFJ3_9CREN
A0A101XFV2_9CREN
A0A101XSN5_9BACL
A0A101XTT9_9BACL
A0A102D679_9SPHN
A0A102D910_9SPHN
A0A102D9T5_9SPHN
A0A102DCS9_9SPHN
A0A103E091_9BURK
A0A103E0K9_9BURK
A0A103E873_9BURK
A0A106BN69_THIDE
A0A106BUJ6_THIDE
A0A109B9U3_HYPSL
A0A109CW47_9BACT
A0A109D0U3_9BURK
A0A109FHA7_9BASI
A0A109FIX3_9BASI
A0A109IM52_9ACTN
A0A109JGJ7_9BRAD
A0A109K1J7_9BRAD
A0A109K2S1_9BRAD
A0A109K549_9BRAD
A0A109LUH5_9SPHN
A0A109LYT3_9SPHN
A0A109QJF0_9BACL
A0A109RI67_9LACT
A0A109YM55_9SPHN
A0A109YM90_9SPHN
A0A110AWV0_9CYAN
A0A117DWT1_ASPNG
A0A117I7F9_9MYCO
A0A117J2T6_9FIRM
A0A117J2W7_9FIRM
A0A117J3Z6_9FIRM
A0A117KCV9_9ACTN
A0A117KHL1_9GAMM
A0A117KJ62_9GAMM
A0A117KN43_9DELT
A0A117L828_9FIRM
A0A117MLX5_9ACTN
A0A117MUM8_9BRAD
A0A117NN59_9EURO
A0A117NRJ8_9EURO
A0A117PVV9_9ACTN
A0A117PWF2_9ACTN
A0A117Q521_9ACTN
A0A117S787_9PROT
A0A117SBY8_9FIRM
A0A117SGN8_9FIRM
A0A117SJK4_9FIRM
A0A117SJR4_9FIRM
A0A117SL56_9FIRM
A0A117SL97_9FIRM
A0A117SMA9_9CREN
A0A117SQ66_9CREN
A0A117SWA7_9CREN
A0A117V078_9SPHN
A0A117V1F3_9SPHN
A0A117V3H0_9SPHN
A0A118DQN6_9BURK
A0A120AHT7_9GAMM
A0A120CUE1_9BURK
A0A120CWG1_HYPSL
A0A120DEL7_9BURK
A0A120HJ52_9PSED
A0A120KNB0_9DELT
A0A124EG34_9FIRM
A0A124EG38_9FIRM
A0A124G180_9BACT
A0A124G7X5_9ACTN
A0A124GCH0_9BRAD
A0A124HEQ5_9ACTN
A0A124IGG2_9FIRM
A0A124IGG9_9FIRM
A0A124IHA1_9FIRM
A0A124IVE7_9CREN
A0A124JXS8_9SPHN
A0A125NVC0_HYPSL
A0A125QKC2_9SPHN
A0A126NQA4_9BRAD
A0A126NQF2_9BRAD
A0A126NUL0_9BRAD
A0A126NXI3_9BRAD
A0A126P3H4_9BRAD
A0A126P9Q2_9BACT
A0A126RKM5_9SPHN
A0A126RVF0_9SPHN
A0A126UW39_9RHOB
A0A126UZ27_9RHOB
A0A126UZQ2_9RHOB
A0A126V1A7_9RHOB
A0A126V4K5_9RHOB
A0A126Z099_9MICO
A0A126Z4W3_9MICO
A0A126Z7M7_9MICO
A0A126ZA78_9BURK
A0A126ZBK7_9BURK
A0A126ZDP1_9BURK
A0A126ZXR8_9MICC
A0A127A5B4_9MICC
A0A127A5I6_9MICC
A0A127APD8_9DELT
A0A127AYV8_9BACT
A0A127CGZ7_9RHIZ
A0A127CKH1_9RHIZ
A0A127CLA5_9RHIZ
A0A127CPX0_9RHIZ
A0A127ESV8_9RHIZ
A0A127EUW1_9RHIZ
A0A127F139_9RHIZ
A0A127F8L8_9GAMM
A0A127JT15_9BURK
A0A127JTD7_9BURK
A0A127JX13_9BURK
A0A127JZK6_9BURK
A0A127MDB9_9SPHN
A0A127MHU7_9SPHN
A0A127VCY3_9SPHI
A0A127VD52_9SPHI
A0A127W3T0_SPOPS
A0A127W3W8_SPOPS
A0A132AKD5_SARSC
A0A132AKJ0_SARSC
A0A132B5M1_9HELO
A0A132B8S6_9HELO
A0A132BBJ1_9HELO
A0A132BUL9_9RHOB
A0A132BYC1_9RHOB
A0A132C033_9RHOB
A0A132MH64_BACSC
A0A132MMC9_9ACTN
A0A132MMR1_9ACTN
A0A132MWK0_9ACTN
A0A132NEL9_BACSC
A0A132PFH2_9MYCO
A0A132PL78_9MYCO
A0A132PM44_9MYCO
A0A132PSI3_9MYCO
A0A132PTE4_9MYCO
A0A132T938_9MYCO
A0A132T9N1_9MYCO
A0A132TBB0_9MYCO
A0A133SGM5_9FIRM
A0A133SH69_9FIRM
A0A133SHT3_9FIRM
A0A133SK78_9FIRM
A0A133SKB8_9FIRM
A0A133SKG0_9FIRM
A0A133SKJ4_9FIRM
A0A133XHE9_9RHOO
A0A133XI49_9RHOO
A0A133XJZ3_9RHOO
A0A133XMU5_9RHOO
A0A135HNN4_9RHIZ
A0A135HUJ1_9RHIZ
A0A135HUX9_9RHIZ
A0A135HYZ4_9RHIZ
A0A135HZJ2_9RHIZ
A0A135IC77_9GAMM
A0A135L1A4_9BACI
A0A135L6U1_9BACI
A0A135LAW7_PENPA
A0A135LR69_PENPA
A0A135LSH8_PENPA
A0A135LTD9_PENPA
A0A135RU63_9PEZI
A0A135S5J6_9PEZI
A0A135S8E8_9PEZI
A0A135SCL8_9PEZI
A0A135SLX2_9PEZI
A0A135SR64_9PEZI
A0A135SXV7_9PEZI
A0A135TUP4_9PEZI
A0A135U5I5_9PEZI
A0A135UGR0_9PEZI
A0A135UGT5_9PEZI
A0A135V7Y5_9PEZI
A0A135V8E8_9PEZI
A0A135V8Z1_9PEZI
A0A135VA35_9PEZI
A0A135VB29_9ARCH
A0A135VGB5_9ARCH
A0A135VIP9_9ARCH
A0A135VKF7_9ARCH
A0A135VLK9_9ARCH
A0A135VLQ0_9ARCH
A0A135VMT9_9ARCH
A0A135VMX9_9ARCH
A0A135VSA5_9ARCH
A0A135VSE9_9ARCH
A0A135VT48_9ARCH
A0A135VTN9_9ARCH
A0A135VW59_9ARCH
A0A136FS78_9PSED
A0A136FS86_9PSED
A0A136GJ45_9GAMM
A0A136GYM8_9GAMM
A0A136H6Z0_9GAMM
A0A136IS55_9PEZI
A0A136J8Z1_9PEZI
A0A136J9C0_9PEZI
A0A136JB16_9PEZI
A0A136JG80_9PEZI
A0A136JS71_9BACT
A0A136K5H1_9BACT
A0A136K5W3_9BACT
A0A136K6N7_9BACT
A0A136K7U3_9BACT
A0A136L9D9_9CHLR
A0A136LIT6_9BACT
A0A136LJ06_9CHLR
A0A136M1J6_9BACT
A0A136MX49_9BACT
A0A136NGN6_9BACT
A0A136NXM0_9CHLR
A0A136P3Q2_9BACT
A0A136PE75_9BACT
A0A136PV70_9ACTN
A0A137P2X4_CONC2
A0A137P342_CONC2
A0A137Q4A0_9AGAR
A0A137QE21_9AGAR
A0A137QM24_9AGAR
A0A137QRM4_9AGAR
A0A137SWG7_9FIRM
A0A137SWY2_9FIRM
A0A137ZY61_9ACTN
A0A138AWL1_9ACTN
A0A139A4C6_GONPR
A0A139A6H7_GONPR
A0A139A9Q2_GONPR
A0A139ADE0_GONPR
A0A139AK06_GONPR
A0A139BSG9_9PROT
A0A139BY57_9PROT
A0A139C1N9_9GAMM
A0A139C1T1_9GAMM
A0A139C6Y3_9GAMM
A0A139CFT3_9EURY
A0A139DH74_9ALTE
A0A139DK30_9ALTE
A0A139GXM8_9PEZI
A0A139H2K6_9PEZI
A0A139HA33_9PEZI
A0A139HKX3_9PEZI
A0A139HX07_9PEZI
A0A139I0U9_9PEZI
A0A139IDV7_9PEZI
A0A139IPB4_9PEZI
A0A139QKW1_9LACT
A0A139SIQ2_9BACT
A0A139SJP5_9BACT
A0A139SN80_9BACT
A0A139SRI1_9GAMM
A0A139SW22_9GAMM
A0A139SYD1_9GAMM
A0A139TS45_9BACT
A0A139V350_MYCPH
A0A139VF51_MYCPH
A0A139WKR2_TRICA
A0A139WY62_9CYAN
A0A140DYG3_9FIRM
A0A142HJ56_9BACT
A0A142HV78_9SPHI
A0A142L238_9BACT
A0A142L7S2_9RHOB
A0A142LDE6_9RHOB
A0A142LI06_9PROT
A0A142LM18_9PROT
A0A142LN62_9PROT
A0A142M5J1_AMIAI
A0A142M5Z5_AMIAI
A0A142MBR0_AMIAI
A0A142MCJ0_AMIAI
A0A142MEW7_AMIAI
A0A142WUC1_9PLAN
A0A142WYM5_9PLAN
A0A142XIZ6_9PLAN
A0A142XJV1_9PLAN
A0A142YKC2_9PLAN
A0A142YKH2_9PLAN
A0A143BB71_9DELT
A0A143BCB4_9DELT
A0A143BGB5_9BACT
A0A143BHC4_9BACT
A0A143BHV5_9BACT
A0A143DCP1_9PROT
A0A143G821_9GAMM
A0A143HPR7_9GAMM
A0A143PG87_9BACT
A0A143PLF4_9BACT
A0A143PLG9_9BACT
A0A143PQS1_9BACT
A0A143Q665_9NOCA
A0A143Q679_9NOCA
A0A146G5P0_9BACT
A0A146G9B2_9BACT
A0A147EGZ7_9SPHN
A0A147EKJ1_9SPHN
A0A147ENY7_9MICO
A0A147EQ63_9MICO
A0A147GNQ7_9BURK
A0A147GNZ6_9BURK
A0A147GQJ5_9BURK
A0A147GZ83_9BURK
A0A147HB93_9BURK
A0A148N9C7_9GAMM
A0A148N9E4_9GAMM
A0A149W0J1_9PROT
A0A149W1A0_9PROT
A0A149W1H1_9PROT
A0A150APC8_9BACT
A0A150IVH4_9EURY
A0A150J481_9EURY
A0A150KMR5_9BACI
A0A150L973_9BACI
A0A150LQK0_9BACI
A0A150MAV9_9BACI
A0A150MCX7_9BACI
A0A150N6V3_9BACI
A0A150N7R1_9BACI
A0A150N8I3_9BACI
A0A150V167_9PEZI
A0A150V3L4_9PEZI
A0A150V3N5_9PEZI
A0A150V5R4_9PEZI
A0A150V9G3_9PEZI
A0A150VBM5_9PEZI
A0A150WN41_BDEBC
A0A151ANG4_9CLOT
A0A151ARW1_9CLOT
A0A151B9Y4_9ARCH
A0A151BCQ4_9ARCH
A0A151BJW5_9ARCH
A0A151BNW2_9ARCH
A0A151BRG4_9ARCH
A0A151C0D4_9MICO
A0A151DYF7_9EURY
A0A151E162_9EURY
A0A151EII8_9EURY
A0A151EPE0_9EURY
A0A151F260_9EURY
A0A151F5K3_9EURY
A0A151F6E6_9EURY
A0A151GSL9_9HYPO
A0A151LZZ3_ALLMI
A0A151MSS6_ALLMI
A0A151TIM3_CAJCA
A0A151VK46_HYPMA
A0A151VQM5_HYPMA
A0A151W6Q2_HYPMA
A0A151WDZ7_HYPMA
A0A151X1B3_9HYME
A0A151X3G8_9HYME
A0A151Z5Q6_9MYCE
A0A151ZSE6_9MYCE
A0A152A4M2_9MYCE
A0A154BLA8_9FIRM
A0A154BM37_9FIRM
A0A154BM55_9FIRM
A0A154BNI9_9FIRM
A0A154BR03_9FIRM
A0A154BVI7_9FIRM
A0A154P064_9HYME
A0A154VQ01_9PROT
A0A154W447_9PROT
A0A154W927_9PROT
A0A154W975_9PROT
A0A157QMW8_9BORD
A0A157QW13_9BORD
A0A157RD89_9BORD
A0A157S4T8_9BORD
A0A157SAV2_9BORD
A0A157SGI2_9BORD
A0A157SHW8_9BORD
A0A157STH8_9BORD
A0A157SVC6_9BORD
A0A157SW29_9BORD
A0A158M366_9BORD
A0A158M656_9BORD
A0A158M6I8_9BORD
A0A158M6P3_9BORD
A0A158M715_9BORD
A0A158NAD8_ATTCE
A0A158NRY9_ATTCE
A0A158P766_ANGCA
A0A158PF26_ANGCS
A0A158Q859_9BILA
A0A158Q9N8_ENTVE
A0A158QK19_HAEPC
A0A158R191_NIPBR
A0A159Z0W2_9RHOB
A0A159Z621_9RHOB
A0A159Z691_9RHOB
A0A159Z792_9RHOB
A0A160F297_9BACI
A0A160F2W8_9BACI
A0A160F7D8_9BACI
A0A160F9V7_9BACI
A0A160FD89_9BACI
A0A160FGW5_9BURK
A0A160FJ55_9BURK
A0A160FLE5_9BURK
A0A160IRU4_9BACI
A0A160J6W9_9SPHN
A0A160JDE8_9PROT
A0A160JEP3_9PROT
A0A160KRN1_9MICO
A0A160N2I2_9GAMM
A0A161LVS6_9ACTN
A0A161MAN6_9ACTN
A0A161SB53_9MICO
A0A161SDE0_9NEIS
A0A161SPQ3_9MICO
A0A161Y1T0_9PEZI
A0A161ZAD2_9NOCA
A0A161ZWR3_9BACI
A0A162A011_DAUCA
A0A162C9Z3_9BACI
A0A162FQ16_9GAMM
A0A162HH62_9DELT
A0A162HI99_9GAMM
A0A162HPE0_9SPHN
A0A162K4B1_CORDF
A0A162MMW0_9PEZI
A0A162Q1S0_PHYB8
A0A162QQI5_MUCCL
A0A162SF56_9CLOT
A0A162T4Z9_9CRUS
A0A162T8U0_9CRUS
A0A162XTZ1_DIDRA
A0A162YIU7_PHYB8
A0A163BA77_PHYB8
A0A163CFQ0_DIDRA
A0A163D6C2_DIDRA
A0A163DBV2_9NEIS
A0A163EIP0_DIDRA
A0A163JHA5_DIDRA
A0A163MHK1_DIDRA
A0A163UDI2_9RHOB
A0A163WRE9_9RHOB
A0A163WUY3_9RHOB
A0A163YM68_9BRAD
A0A163YZC0_9BRAD
A0A163Z977_9BRAD
A0A163ZD12_9BRAD
A0A163ZDM9_9BRAD
A0A163ZVV9_9BRAD
A0A164LSY4_9NOCA
A0A164N5K0_9NOCA
A0A164U5N3_9HOMO
A0A164XJM6_9HOMO
A0A165AEY6_9PEZI
A0A165AHD3_9PEZI
A0A165AHZ4_9HOMO
A0A165AYH7_9APHY
A0A165DVI2_9BASI
A0A165EED0_9APHY
A0A165FAU0_EXIGL
A0A165FB84_9BASI
A0A165FJ88_9NEIS
A0A165FPU7_9BASI
A0A165FWR1_9APHY
A0A165GB39_9PEZI
A0A165HBT9_9APHY
A0A165I801_EXIGL
A0A165I9P8_9MICO
A0A165IF91_9MICO
A0A165IYG2_EXIGL
A0A165MBY8_9APHY
A0A165MW50_9HOMO
A0A165QJY7_9SPHN
A0A165R0H4_9APHY
A0A165SHY0_9RHOB
A0A165SMU5_9GAMM
A0A165TL88_9HOMO
A0A165TWT9_9GAMM
A0A165UCT3_9APHY
A0A165ULM8_9HOMO
A0A165VPI8_9HOMO
A0A165VSP9_9GAMM
A0A165VXR8_9HOMO
A0A165Y3Y3_9BACI
A0A165YRY6_DAUCA
A0A166A1N4_9HOMO
A0A166BIV7_9HOMO
A0A166D9A5_9HOMO
A0A166E7Q1_9HOMO
A0A166E8T9_9HOMO
A0A166FTM7_9GAMM
A0A166GQ21_9GAMM
A0A166HJU4_9GAMM
A0A166I3W6_9GAMM
A0A166IUQ3_9HOMO
A0A166J5E8_9HOMO
A0A166JDI3_9HOMO
A0A166M7A7_9HOMO
A0A166N6C1_9PEZI
A0A166NQJ7_9PEZI
A0A166PBZ6_9PEZI
A0A166Q4I4_9PEZI
A0A166R3Z3_9ACTN
A0A166R6G7_9PEZI
A0A166R7Q8_9PEZI
A0A166RSL5_9HOMO
A0A166S3R1_9ACTN
A0A166S5C9_9EURY
A0A166SB87_9RHOB
A0A166SK42_9RHOB
A0A166SU84_9HOMO
A0A166TU33_9RHOB
A0A166U144_9HOMO
A0A166W336_9GAMM
A0A166XXL3_9PEZI
A0A166YRI8_9PEZI
A0A166YVR2_9PEZI
A0A167A4U1_9PEZI
A0A167A5E5_9PEZI
A0A167AI79_9PEZI
A0A167B2L0_9PEZI
A0A167CFQ4_9HYPO
A0A167DD91_9PEZI
A0A167E6J6_9HYPO
A0A167GL00_9GAMM
A0A167GTV3_9GAMM
A0A167J8L5_9HYPO
A0A167JD09_9BASI
A0A167LK23_9BASI
A0A167PVE4_9GAMM
A0A167Q7R9_9BASI
A0A167SFG4_9PEZI
A0A167UI39_9PEZI
A0A167VRT5_9BURK
A0A167WLA2_9BURK
A0A167XY76_9PEZI
A0A168FPI8_CORDF
A0A168JKU1_MUCCL
A0A168K4I7_CORDF
A0A168KYA6_MUCCL
A0A168P9S3_MUCCL
A0A168RZE6_9CYAN
A0A168T6Y4_9CYAN
A0A168XZW7_9PROT
A0A168Y838_9PROT
A0A170U7G2_9ACTN
A0A170USR6_9ACTN
A0A171AGR5_9ACTN
A0A171BZU0_9ACTN
A0A171DT11_9MICO
A0A171KNE8_9BURK
A0A171KPB9_9BURK
A0A172RZV2_9ACTN
A0A172T8Z2_9DEIO
A0A172TN07_9BACL
A0A172TUP8_9BACT
A0A172U9Q9_9GAMM
A0A172UKL7_9MYCO
A0A172UMH2_9MYCO
A0A172UVE6_9MYCO
A0A172X975_9MICO
A0A172YAP3_9GAMM
A0A172YG93_9GAMM
A0A176F3V0_9RHOB
A0A176FV58_9RHOB
A0A176H044_9GAMM
A0A176H7D5_9GAMM
A0A176HTB3_9GAMM
A0A176HY27_9GAMM
A0A176J4R9_9BACI
A0A176J6Y9_9BACI
A0A176KZU7_9ACTN
A0A176L2P6_9ACTN
A0A176L712_9ACTN
A0A176QE35_9MICO
A0A176QG63_9MICO
A0A176V794_9PSED
A0A176VJY1_MARPO
A0A176WBB8_MARPO
A0A177BU02_9PLEO
A0A177BZM8_9PLEO
A0A177C0D5_9PLEO
A0A177C688_9PLEO
A0A177CAA1_9PLEO
A0A177CM43_9PLEO
A0A177CPD6_9PLEO
A0A177CU25_9PLEO
A0A177DHS4_ALTAL
A0A177DHV3_ALTAL
A0A177DP26_ALTAL
A0A177DPK0_ALTAL
A0A177DUZ7_ALTAL
A0A177E327_ALTAL
A0A177H7Y0_9RHOB
A0A177H8Q8_9RHOB
A0A177HA48_9RHOB
A0A177HA54_9RHOB
A0A177HCA0_9RHOB
A0A177HLA8_9ACTN
A0A177HRI6_9ACTN
A0A177HYE0_9ACTN
A0A177NYK6_9RHIZ
A0A177P808_9GAMM
A0A177PPR5_9RHIZ
A0A177PYW3_9BACT
A0A177WWE0_BATDE
A0A177X0M1_BATDE
A0A177Y7M4_9NOCA
A0A177Y912_9NOCA
A0A177YBD4_9NOCA
A0A177YEQ2_9NOCA
A0A177YJK2_9NOCA
A0A178AK23_9PLEO
A0A178AKG4_9PLEO
A0A178ATS8_9PLEO
A0A178B832_9PLEO
A0A178B8E7_9PLEO
A0A178B9U1_9PLEO
A0A178BDI3_9PLEO
A0A178DI65_9PLEO
A0A178DIM6_9PLEO
A0A178E1C1_9PLEO
A0A178E9A6_9PLEO
A0A178EDC1_9PLEO
A0A178EDD9_9PLEO
A0A178EEI8_9PLEO
A0A178EHU9_9PLEO
A0A178EMD4_9PLEO
A0A180GHX5_PUCT1
A0A180H0E0_PUCT1
A0A182C867_9BACT
A0A183CZP5_9BILA
A0A183D4K1_9BILA
A0A183DQU2_9BILA
A0A183END9_9BILA
A0A183F4W9_HELBK
A0A183IJ58_9BILA
A0A194PJ97_PAPXU
A0A194PX94_PAPXU
A0A194R231_PAPMA
A0A194SDF1_RHOGW
A0A194SE29_RHOGW
A0A194X0U4_9HELO
A0A194XC59_9HELO
A0A194XI77_9HELO
A0A194XRJ5_9HELO
A0A194XVB8_9HELO
A0A1A6C3E9_9GAMM
A0A1A6C4L7_9GAMM
A0A1A6C4M5_9GAMM
A0A1B0GWA2_HUMAN
A0A1B6Q9G5_SORBI
A0A1C7ZQB6_BRUMA
A0A1C7ZQE2_BRUMA
A0B9P4_METTP
A0BDU6_PARTE
A0CBP1_PARTE
A0CBP2_PARTE
A0CMK6_PARTE
A0D322_PARTE
A0JSX6_ARTS2
A0LCU2_MAGMM
A0LF90_SYNFM
A0LFN1_SYNFM
A0LQ66_SYNFM
A0NDE2_ANOGA
A0PZ91_CLONN
A0QP78_MYCS2
A0QPE9_MYCS2
A0R0C1_MYCS2
A0R298_MYCS2
A0R2A7_MYCS2
A0RNT5_CAMFF
A0RYK2_CENSY
A0Y7N7_9GAMM
A0Y8L7_9GAMM
A0Y9R7_9GAMM
A0YFG9_9GAMM
A0YPL5_LYNSP
A0YQ71_LYNSP
A0Z2Q3_9GAMM
A0ZJC9_NODSP
A1AS24_PELPD
A1AU26_PELPD
A1AVY4_RUTMC
A1B435_PARDP
A1BA32_PARDP
A1BAB9_PARDP
A1BBN8_PARDP
A1BEP0_CHLPD
A1C5C2_ASPCL
A1CFY7_ASPCL
A1CGJ6_ASPCL
A1CJF1_ASPCL
A1D092_NEOFI
A1D828_NEOFI
A1D9D0_NEOFI
A1HLU0_9FIRM
A1HLV1_9FIRM
A1HM32_9FIRM
A1HP53_9FIRM
A1HPH4_9FIRM
A1HPQ0_9FIRM
A1HQY6_9FIRM
A1K460_AZOSB
A1K462_AZOSB
A1K489_AZOSB
A1KB42_AZOSB
A1R3A1_ARTAT
A1RZY9_THEPD
A1SIM9_NOCSJ
A1SLU4_NOCSJ
A1SQK0_NOCSJ
A1TBJ3_MYCVP
A1TDI9_MYCVP
A1TDJ8_MYCVP
A1TIC0_ACIAC
A1TJW1_ACIAC
A1TM55_ACIAC
A1TS33_ACIAC
A1U0B5_MARHV
A1U4H4_MARHV
A1U5V6_MARHV
A1UEM1_MYCSK
A1UIH2_MYCSK
A1UK69_MYCSK
A1URV6_BARBK
A1VIB7_POLNA
A1VIY8_POLNA
A1VQZ5_POLNA
A1VU06_POLNA
A1W221_ACISJ
A1W2E6_ACISJ
A1W352_ACISJ
A1W5A5_ACISJ
A1WDW1_VEREI
A1WFK1_VEREI
A1WJ22_VEREI
A1WJM5_VEREI
A1WKF3_VEREI
A1WPD9_VEREI
A1WRD4_VEREI
A1WRY1_VEREI
A1WTK3_HALHL
A1WVP3_HALHL
A1ZQQ0_9BACT
A2AL49_MOUSE
A2AL50_MOUSE
A2BMS3_HYPBU
A2QTA3_ASPNC
A2QXM7_ASPNC
A2QY53_ASPNC
A2QZV2_ASPNC
A2SED2_METPP
A2SED3_METPP
A2SFP3_METPP
A2SM02_METPP
A2SMD8_METPP
A3GEX0_PICST
A3GI83_PICST
A3J194_9FLAO
A3JNC6_9RHOB
A3JQ06_9RHOB
A3JR49_9RHOB
A3JSD1_9RHOB
A3K030_9RHOB
A3K0J3_9RHOB
A3K336_9RHOB
A3K5V0_9RHOB
A3K7E6_9RHOB
A3K911_9RHOB
A3K9L6_9RHOB
A3KAL7_9RHOB
A3LTY9_PICST
A3LVT5_PICST
A3SH73_ROSNI
A3SJW8_ROSNI
A3SM48_ROSNI
A3SN13_ROSNI
A3SRQ2_ROSNI
A3TWJ7_PSEBH
A3TY45_PSEBH
A3TZ61_PSEBH
A3TZC9_PSEBH
A3UJI2_9RHOB
A3V5H6_9RHOB
A3V757_9RHOB
A3V791_9RHOB
A3VAP4_9RHOB
A3VC48_9RHOB
A3VER7_9RHOB
A3VI11_9RHOB
A3WBC7_9SPHN
A3X5J3_9RHOB
A3X695_9RHOB
A3X8Z4_9RHOB
A3Z1I2_9SYNE
A3Z5V7_9SYNE
A4ABW7_9GAMM
A4ADA5_9GAMM
A4AGI5_9ACTN
A4BBB0_9GAMM
A4BRV5_9GAMM
A4BSE4_9GAMM
A4BVB9_9GAMM
A4CRW3_SYNPV
A4EE62_9RHOB
A4EEB1_9RHOB
A4EEE6_9RHOB
A4EQ21_9RHOB
A4EQ89_9RHOB
A4EQA9_9RHOB
A4ESM6_9RHOB
A4F7I0_SACEN
A4FGG6_SACEN
A4FGI5_SACEN
A4FGQ6_SACEN
A4FHK5_SACEN
A4FNB1_SACEN
A4G1X4_HERAR
A4G4E3_HERAR
A4HCV1_LEIBR
A4HFX9_LEIBR
A4HHV7_LEIBR
A4I0D2_LEIIN
A4I309_LEIIN
A4I481_LEIIN
A4I507_LEIIN
A4J1G4_DESRM
A4RQE5_OSTLU
A4S1T6_OSTLU
A4SXI4_POLSQ
A4SZT0_POLSQ
A4VGK4_PSEU5
A4VGN6_PSEU5
A4VGN7_PSEU5
A4X1K8_SALTO
A4X821_SALTO
A4X9I1_SALTO
A4XDV9_NOVAD
A4XEH8_NOVAD
A4XNR1_PSEMY
A4XSK6_PSEMY
A4Y062_PSEMY
A4YDW1_METS5
A4YE76_METS5
A4YFS9_METS5
A4YHS3_METS5
A4YP47_BRASO
A4YPT8_BRASO
A4YZF5_BRASO
A4Z0V5_BRASO
A5AAH4_ASPNC
A5D027_PELTS
A5D125_PELTS
A5DDR1_PICGU
A5DEH9_PICGU
A5DI72_PICGU
A5DUQ9_LODEL
A5DVV7_LODEL
A5DXM0_LODEL
A5DZZ5_LODEL
A5FYI8_ACICJ
A5G1K9_ACICJ
A5G2A5_ACICJ
A5G3L8_GEOUR
A5GC40_GEOUR
A5GMT1_SYNPW
A5GUJ1_SYNR3
A5I0K1_CLOBH
A5N310_CLOK5
A5N943_CLOK5
A5P770_9SPHN
A5UYL8_ROSS1
A5V2J3_SPHWW
A5V485_SPHWW
A5V4Z2_SPHWW
A5V5E9_SPHWW
A5V7T3_SPHWW
A5VH95_SPHWW
A5WCY2_PSYWF
A5WHZ7_PSYWF
A6CBM8_9PLAN
A6CMI5_9BACI
A6DLY7_9BACT
A6EJW9_9SPHI
A6FKJ2_9RHOB
A6FQU9_9RHOB
A6FTQ5_9RHOB
A6FU21_9RHOB
A6G2T7_9DELT
A6GNK8_9BURK
A6GRB5_9BURK
A6GX56_FLAPJ
A6LQ70_CLOB8
A6LXF0_CLOB8
A6Q1U6_NITSB
A6QC61_SULNB
A6QSJ3_AJECN
A6R415_AJECN
A6RC77_AJECN
A6TKF5_ALKMQ
A6TLH8_ALKMQ
A6TUJ8_ALKMQ
A6VRK7_MARMS
A6VYY9_MARMS
A6W040_MARMS
A6W615_KINRD
A6W6Q0_KINRD
A6WWA2_OCHA4
A6WZS9_OCHA4
A6X1S1_OCHA4
A6X3B4_OCHA4
A6X3B5_OCHA4
A6X5G0_OCHA4
A7BXW4_9GAMM
A7C274_9GAMM
A7EQ66_SCLS1
A7EQU9_SCLS1
A7F6C9_SCLS1
A7GMI6_BACCN
A7GQQ7_BACCN
A7HBJ7_ANADF
A7HEH4_ANADF
A7HEH5_ANADF
A7HR60_PARL1
A7HTQ5_PARL1
A7HVW5_PARL1
A7HWN0_PARL1
A7I3P7_CAMHC
A7IF77_XANP2
A7IFR7_XANP2
A7IGH2_XANP2
A7IIB7_XANP2
A7RUJ7_NEMVE
A7SBJ2_NEMVE
A7SQV7_NEMVE
A7TKZ3_VANPO
A8A8D4_IGNH4
A8ANY1_CITK8
A8EVV7_ARCB4
A8F782_PSELT
A8F7W4_PSELT
A8FDZ7_BACP2
A8GEM2_SERP5
A8HSW4_AZOC5
A8HYN5_AZOC5
A8I1S6_AZOC5
A8IA76_AZOC5
A8IAS5_CHLRE
A8IGF7_AZOC5
A8IJ56_AZOC5
A8JES3_CHLRE
A8KXK0_FRASN
A8L5Z4_FRASN
A8LIY9_DINSH
A8LJM6_DINSH
A8LPV9_DINSH
A8MAT1_CALMQ
A8N1W4_COPC7
A8NGA3_COPC7
A8NPP9_COPC7
A8Q3L7_MALGO
A8TJC4_9PROT
A8TK80_9PROT
A8TMB9_9PROT
A8TMY8_9PROT
A8TR13_9PROT
A8TVR6_9PROT
A8UYD8_9AQUI
A8V335_9AQUI
A8WTC3_CAEBR
A8XML6_CAEBR
A8ZRP5_DESOH
A8ZVB8_DESOH
A8ZWT6_DESOH
A9A4E1_NITMS
A9AU90_HERA2
A9BBS0_PROM4
A9BMQ2_DELAS
A9BPD2_DELAS
A9BQK9_DELAS
A9BQZ5_DELAS
A9BSB4_DELAS
A9BSF0_DELAS
A9C0T3_DELAS
A9CHF4_AGRFC
A9CJZ9_AGRFC
A9CK26_AGRFC
A9CZP8_HOEPD
A9D099_HOEPD
A9D3G9_HOEPD
A9DBH8_HOEPD
A9DDP9_HOEPD
A9DTJ5_9RHOB
A9DTZ6_9RHOB
A9E199_9RHOB
A9EEM1_9RHOB
A9ENW5_SORC5
A9EWE3_SORC5
A9FR03_SORC5
A9G9L8_SORC5
A9GHG5_SORC5
A9H1K4_GLUDA
A9HAG2_GLUDA
A9I727_BORPD
A9IFH2_BORPD
A9IQN3_BORPD
A9IQN6_BORPD
A9KNB3_CLOPH
A9KNU3_CLOPH
A9KTB3_CLOPH
A9NFB3_ACHLI
A9RFK0_PHYPA
A9RN27_PHYPA
A9UT16_MONBE
A9UYI4_MONBE
A9WF29_CHLAA
A9WF30_CHLAA
A9WFI0_CHLAA
A9WJ97_CHLAA
A9WJ98_CHLAA
A9WM10_RENSM
ADAS_CAEEL
ADAS_CAVPO
ADAS_DICDI
ADAS_DROME
ADAS_HUMAN
ADAS_MOUSE
ADAS_RAT
B0C1U3_ACAM1
B0C963_ACAM1
B0CQK9_LACBS
B0DP17_LACBS
B0JY44_MICAN
B0PGS1_9FIRM
B0RGU3_CLAMS
B0SJA4_LEPBP
B0STP2_LEPBP
B0SZB9_CAUSK
B0T0Q0_CAUSK
B0T0V0_CAUSK
B0TBD2_HELMI
B0TF00_HELMI
B0UAH8_METS4
B0UG87_METS4
B0ULC3_METS4
B0UP72_METS4
B0VQ69_ACIBS
B0W312_CULQU
B0WMX1_CULQU
B0WMX2_CULQU
B0X355_CULQU
B0XA29_CULQU
B0XA30_CULQU
B0XA31_CULQU
B1B805_CLOBO
B1BAM4_CLOBO
B1GZU8_UNCTG
B1KJE0_SHEWM
B1L3M9_KORCO
B1L5F9_KORCO
B1L654_KORCO
B1M3F1_METRJ
B1M402_METRJ
B1M5K5_METRJ
B1M8R3_METRJ
B1M905_METRJ
B1MH77_MYCA9
B1MLQ7_MYCA9
B1MLR6_MYCA9
B1VVT2_STRGG
B1WYI3_CYAA5
B1XNB6_SYNP2
B1XQH3_SYNP2
B1XWB7_LEPCP
B1XZ96_LEPCP
B1Y1Q6_LEPCP
B1Y4K0_LEPCP
B1Y6Z9_LEPCP
B1ZZC1_OPITP
B2A9U2_PODAN
B2AED5_PODAN
B2AM90_PODAN
B2AUQ3_PODAN
B2FNM2_STRMK
B2FPQ1_STRMK
B2GFS0_KOCRD
B2HGJ0_MYCMM
B2HHS2_MYCMM
B2HIT1_MYCMM
B2HLV6_MYCMM
B2HRF9_MYCMM
B2IEC5_BEII9
B2IF73_BEII9
B2IV23_NOSP7
B2JGF7_PARP8
B2JGF8_PARP8
B2JK37_PARP8
B2JKR1_PARP8
B2JLX1_PARP8
B2JUT9_PARP8
B2JXQ6_PARP8
B2TIV2_CLOBB
B2TJE6_CLOBB
B2UBS3_RALPJ
B2UBS5_RALPJ
B2UBS6_RALPJ
B2UGL8_RALPJ
B2UL15_AKKM8
B2VAF0_SULSY
B2VZW1_PYRTR
B2W4L9_PYRTR
B2WBK4_PYRTR
B2WHR3_PYRTR
B3DUE7_METI4
B3DWE7_METI4
B3DXH0_METI4
B3E2D9_GEOLS
B3EGI5_CHLL2
B3ELD6_CHLPB
B3MH07_DROAN
B3MSG1_DROAN
B3QX64_CHLT3
B3RIV9_TRIAD
B3S8N9_TRIAD
B3S946_TRIAD
B3S947_TRIAD
B4CTR6_9BACT
B4CWB3_9BACT
B4CWH3_9BACT
B4E726_BURCJ
B4EE09_BURCJ
B4EE10_BURCJ
B4EF01_BURCJ
B4EG86_BURCJ
B4ELZ5_BURCJ
B4EPW7_BURCJ
B4FWJ7_MAIZE
B4G146_MAIZE
B4GD67_DROPE
B4GU26_DROPE
B4HRS2_DROSE
B4I9P7_DROSE
B4J5Y8_DROGR
B4JM38_DROGR
B4KP39_DROMO
B4L7S3_DROMO
B4LLK6_DROVI
B4M765_DROVI
B4MQ03_DROWI
B4NDF8_DROWI
B4QGC0_DROSI
B4R3E5_DROSI
B4R9H0_PHEZH
B4REY6_PHEZH
B4RFL6_PHEZH
B4S6K0_PROA2
B4SF04_PELPB
B4U7V1_HYDS0
B4VEU0_9ACTN
B4VUU6_9CYAN
B4WGW4_SYNS7
B4WNH2_SYNS7
B5E051_DROPS
B5ECG4_GEOBB
B5EIV4_GEOBB
B5GJH3_STRSH
B5H6M5_STRPR
B5HNW8_9ACTN
B5I6J1_9ACTN
B5IQA0_9CYAN
B5JGB6_9BACT
B5JV52_9GAMM
B5MCV2_HUMAN
B5WEM1_9BURK
B5WG45_9BURK
B5WIU6_9BURK
B5WTR4_9BURK
B5WTR5_9BURK
B5WVA1_9BURK
B5WW64_9BURK
B5Y5M7_PHATC
B5YIF0_THEYD
B5YJU5_THEYD
B6AWL9_9RHOB
B6B1A4_9RHOB
B6B2K7_9RHOB
B6BM25_SULGG
B6HF53_PENRW
B6HJ12_PENRW
B6HKH1_PENRW
B6HN16_PENRW
B6IND5_RHOCS
B6IU03_RHOCS
B6JB59_OLICO
B6JB93_OLICO
B6JFL6_OLICO
B6JJ11_OLICO
B6K538_SCHJY
B6Q5P9_TALMQ
B6QBF7_TALMQ
B6QEH9_TALMQ
B6QF94_TALMQ
B6QSY1_TALMQ
B6QUW7_TALMQ
B6WWC5_9DELT
B7FZP8_PHATC
B7GAH3_PHATC
B7GLG2_ANOFW
B7J3N7_ACIF2
B7JB04_ACIF2
B7JY28_CYAP8
B7JYN4_CYAP8
B7KCN7_CYAP7
B7KJM1_CYAP7
B7P0R9_IXOSC
B7PE50_IXOSC
B7QA60_IXOSC
B7RGK1_9RHOB
B7RI52_9RHOB
B7RMW0_9RHOB
B7RNJ5_9RHOB
B7RXT6_9GAMM
B7RXT7_9GAMM
B7S231_9GAMM
B8B7P4_ORYSI
B8BZ23_THAPS
B8C7B6_THAPS
B8CEV7_THAPS
B8DMG2_DESVM
B8DRH5_DESVM
B8DRX6_DESVM
B8EKA2_METSB
B8EPB6_METSB
B8FB80_DESAA
B8FFL9_DESAA
B8FGF9_DESAA
B8FL39_DESAA
B8GML5_THISH
B8GTM3_THISH
B8H7H9_PSECP
B8HCS7_PSECP
B8HE11_PSECP
B8HU29_CYAP4
B8ICH1_METNO
B8ID57_METNO
B8IK13_METNO
B8ILF4_METNO
B8INC4_METNO
B8IND4_METNO
B8IW07_METNO
B8IXF0_METNO
B8IZ62_DESDA
B8J2X1_DESDA
B8KRL3_9GAMM
B8KTW7_9GAMM
B8KU63_9GAMM
B8M1T5_TALSN
B8MAW3_TALSN
B8MGJ2_TALSN
B8MMS5_TALSN
B8MMS6_TALSN
B8MTW5_TALSN
B8N136_ASPFN
B8NJ50_ASPFN
B8NR20_ASPFN
B8NUP7_ASPFN
B8NWB6_ASPFN
B9D2T3_CAMRE
B9H9P2_POPTR
B9HFA9_POPTR
B9IIF8_POPTR
B9J9W4_AGRRK
B9JAK2_AGRRK
B9JH09_AGRRK
B9JJ92_AGRRK
B9JLX1_AGRRK
B9JSJ4_AGRVS
B9JXR1_AGRVS
B9K1V3_AGRVS
B9K5V8_AGRVS
B9KDA0_CAMLR
B9KXS2_THERP
B9KXS3_THERP
B9L9B2_NAUPA
B9M1Q0_GEODF
B9M8F7_GEODF
B9M8F8_GEODF
B9NM88_9RHOB
B9NPM9_9RHOB
B9NTK7_9RHOB
B9QU70_LABAD
B9R0G5_LABAD
B9R3Y1_LABAD
B9S687_RICCO
B9SDP2_RICCO
B9TK11_RICCO
B9XM77_PEDPL
B9XRV7_PEDPL
B9YDS8_9FIRM
C0BWM9_9FIRM
C0BZ28_9FIRM
C0C4A2_9FIRM
C0C4A5_9FIRM
C0DSR7_EIKCO
C0GH85_9FIRM
C0GHE6_9FIRM
C0NAY2_AJECG
C0NLP1_AJECG
C0NT68_AJECG
C0QBU7_DESAH
C0QCR3_DESAH
C0QH93_DESAH
C0QJA3_DESAH
C0QK91_DESAH
C0QKR7_DESAH
C0QS81_PERMH
C0Z8J6_BREBN
C0Z926_BREBN
C0ZLG2_RHOE4
C0ZQF5_RHOE4
C0ZQS2_RHOE4
C0ZSX3_RHOE4
C0ZU18_RHOE4
C0ZYR2_RHOE4
C1A2H3_RHOE4
C1A2I5_RHOE4
C1A4S6_GEMAT
C1A5J2_GEMAT
C1A5Y2_GEMAT
C1CVY4_DEIDV
C1CWF7_DEIDV
C1D5D7_LARHH
C1DBZ1_LARHH
C1DD27_LARHH
C1DFD7_AZOVD
C1DFQ8_AZOVD
C1DK29_AZOVD
C1DTG2_SULAA
C1E710_MICCC
C1G6C8_PARBD
C1G809_PARBD
C1HA75_PARBA
C1HC47_PARBA
C1N854_MICPC
C2BEA0_9FIRM
C2D3Y2_LACBR
C2W5F7_BACCE
C2WA80_BACCE
C2X173_BACCE
C3K3S1_PSEFS
C3K938_PSEFS
C3KC25_PSEFS
C3KLX0_SINFN
C3KQI9_SINFN
C3KRB3_SINFN
C3MAN1_SINFN
C3MEF7_SINFN
C3MGS3_SINFN
C3MHF0_SINFN
C3X9Q1_OXAFO
C3XSR9_BRAFL
C3YFC6_BRAFL
C3YN21_BRAFL
C3ZLK3_BRAFL
C4GHS7_9NEIS
C4IEQ2_CLOBU
C4IFR4_CLOBU
C4IIK9_CLOBU
C4JE22_UNCRE
C4JMC5_UNCRE
C4JZH6_UNCRE
C4KBD9_THASP
C4LIW4_CORK4
C4R697_KOMPG
C4XWB1_CLAL4
C4Y691_CLAL4
C4YCG8_CLAL4
C4ZJL0_THASP
C4ZJL1_THASP
C4ZLD1_THASP
C4ZM78_THASP
C5A5L1_THEGJ
C5A8C7_BURGB
C5AB68_BURGB
C5AB69_BURGB
C5APD7_METEA
C5AVF5_METEA
C5AZP2_METEA
C5C7J8_MICLC
C5CH77_KOSOT
C5D2K7_GEOSW
C5D8H9_GEOSW
C5DBT8_LACTC
C5DCP6_LACTC
C5DLY6_LACTC
C5DQS7_ZYGRC
C5DTK2_ZYGRC
C5DWB3_ZYGRC
C5EN78_9FIRM
C5EQ13_9FIRM
C5FTS9_ARTOC
C5FZE4_ARTOC
C5GH38_AJEDR
C5GIM9_AJEDR
C5GN98_AJEDR
C5LUF3_PERM5
C5M662_CANTT
C5M861_CANTT
C5ME72_CANTT
C5R9J4_WEIPA
C5SZX2_ACIDE
C5T0B5_ACIDE
C5T5W8_ACIDE
C5T8Q8_ACIDE
C5TCB0_ACIDE
C5ZVR1_9HELI
C6A2I9_THESM
C6BVR4_DESAD
C6BYM1_DESAD
C6D7C8_PAESJ
C6H3V5_AJECH
C6HFB8_AJECH
C6J4C4_9BACL
C6PTU6_9CLOT
C6PWC1_9CLOT
C6RD87_9PROT
C6RQA3_ACIRA
C6WIS0_ACTMD
C6WL15_ACTMD
C6WR29_ACTMD
C6WUG9_METML
C6XI13_HIRBI
C7D6U7_9RHOB
C7D8M7_9RHOB
C7DBB6_9RHOB
C7DBP8_9RHOB
C7DBZ3_9RHOB
C7HSG4_9FIRM
C7JEC5_ACEP3
C7JEN5_ACEP3
C7LQT0_DESBD
C7LYY7_ACIFD
C7LZ59_ACIFD
C7LZY0_ACIFD
C7M2B5_ACIFD
C7MH34_BRAFD
C7MP87_CRYCD
C7MRI9_SACVD
C7MSV3_SACVD
C7MX80_SACVD
C7MZR2_SACVD
C7N5W3_SLAHD
C7NLV6_KYTSD
C7PN61_CHIPD
C7PW09_CATAD
C7QF73_CATAD
C7QF74_CATAD
C7RDW7_ANAPD
C7RJP6_ACCPU
C7RJS6_ACCPU
C7RMW1_ACCPU
C7YIJ4_NECH7
C7YMF9_NECH7
C7YSZ5_NECH7
C7Z853_NECH7
C7ZAL4_NECH7
C7ZBY5_NECH7
C7ZCV5_NECH7
C7ZD43_NECH7
C7ZEQ0_NECH7
C7ZG87_NECH7
C8PJB8_9PROT
C8Q182_9PROT
C8S188_9RHOB
C8S1N2_9RHOB
C8V5Z6_EMENI
C8VH81_EMENI
C8W3B0_DESAS
C8WT16_ALIAD
C8WT22_ALIAD
C8WT24_ALIAD
C8X203_DESRD
C8X4S4_DESRD
C8XC31_NAKMY
C8XC95_NAKMY
C8XJR7_NAKMY
C9LRK5_SELS3
C9LUX5_SELS3
C9RBT3_AMMDK
C9SC79_VERA1
C9SCA4_VERA1
C9SL18_VERA1
C9SQJ5_VERA1
C9SVW0_VERA1
C9Z155_STRSW
D0CRN4_RUELI
D0CV03_RUELI
D0CWW7_RUELI
D0D3D4_9RHOB
D0D615_9RHOB
D0D8T0_9RHOB
D0DDL3_9RHOB
D0IUW6_COMT2
D0IV64_COMT2
D0IVI1_COMT2
D0J2C9_COMT2
D0J2M9_COMT2
D0J305_COMT2
D0KYK1_HALNC
D0L5E9_GORB4
D0L653_GORB4
D0LH07_HALO1
D0LRK9_HALO1
D0LTX9_HALO1
D0LTY0_HALO1
D0MVU6_PHYIT
D0MVU7_PHYIT
D0N0G4_PHYIT
D0N337_PHYIT
D0N339_PHYIT
D0RQV0_9PROT
D0WQ12_9ACTO
D1AA97_THECD
D1AA98_THECD
D1ACN3_THECD
D1ADK6_THECD
D1AQ90_SEBTE
D1B3D8_SULD5
D1BHF4_SANKS
D1C2F4_SPHTD
D1CDS6_THET1
D1CEH5_THET1
D1CHX7_THET1
D1KEB4_9GAMM
D1YV81_METPS
D2AZJ7_STRRD
D2B010_STRRD
D2B069_STRRD
D2B3V6_STRRD
D2HDH_ARATH
D2HDH_BOVIN
D2HDH_DANRE
D2HDH_HUMAN
D2HDH_MOUSE
D2HDH_ORYSI
D2HDH_ORYSJ
D2HDH_RAT
D2PNN5_KRIFD
D2PQG9_KRIFD
D2PZQ4_KRIFD
D2R6L8_PIRSD
D2RLY3_ACIFV
D2RNB3_ACIFV
D2RNM4_ACIFV
D2RSX9_HALTV
D2S425_GEOOG
D2S485_GEOOG
D2S5T0_GEOOG
D2S5T1_GEOOG
D2SGQ1_GEOOG
D2UA72_XANAP
D2UFZ3_XANAP
D2VCG3_NAEGR
D2VK87_NAEGR
D2VLW2_NAEGR
D2VNJ0_NAEGR
D2W2T7_NAEGR
D2W499_NAEGR
D3AZP8_POLPA
D3BNP6_POLPA
D3BR29_POLPA
D3D128_9ACTN
D3DB44_9ACTN
D3DC52_9ACTN
D3DI81_HYDTT
D3EK88_GEOS4
D3EZI0_CONWI
D3F0I8_CONWI
D3FCK4_CONWI
D3FCW3_CONWI
D3FDV2_CONWI
D3FW49_BACPE
D3LT57_9FIRM
D3LU73_9FIRM
D3LVD2_9FIRM
D3LWV2_9FIRM
D3PDY5_DEFDS
D3PKP2_MEIRD
D3PNV7_MEIRD
D3PTW0_MEIRD
D3PY05_STANL
D3Q9U3_STANL
D3Q9U4_STANL
D3RUJ6_ALLVD
D3RVG2_ALLVD
D3RVJ9_ALLVD
D3RYH6_FERPA
D3S2J4_FERPA
D3S907_THISK
D3SDA5_THISK
D3SNV9_THEAH
D3SVG0_NATMM
D3SYL6_NATMM
D3T1L7_NATMM
D3UGC4_HELM1
D4AKA0_ARTBC
D4ASV9_ARTBC
D4AX82_ARTBC
D4CQM2_9FIRM
D4DSU2_NEIEG
D4DUT5_NEIEG
D4J5N3_9FIRM
D4J7S8_9FIRM
D4LKY0_9FIRM
D4MUV9_ANAHA
D4MUZ9_ANAHA
D4N087_ANAHA
D4TNI9_9CYAN
D4TVL1_9CYAN
D4X3Q4_9BURK
D4X4E8_9BURK
D4XA31_9BURK
D4XA32_9BURK
D4XF63_9BURK
D4XIR1_9BURK
D4XJ99_9BURK
D4YIE5_9LACT
D4YMD0_9MICO
D4YML5_9MICO
D4Z2W0_SPHJU
D4ZZH4_ARTPN
D5APN1_RHOCB
D5AQ09_RHOCB
D5AQM8_RHOCB
D5ARR1_RHOCB
D5BRN8_PUNMI
D5BRS2_PUNMI
D5BTM9_PUNMI
D5BVM9_NITHN
D5BX63_NITHN
D5BXE5_NITHN
D5C2Y8_NITHN
D5CPC5_SIDLE
D5CTQ6_SIDLE
D5DU08_BACMQ
D5DV13_BACMQ
D5E8F7_METMS
D5EJM0_CORAD
D5G9P7_TUBMM
D5GP50_TUBMM
D5GZR9_LACCS
D5MNA0_9BACT
D5MNA1_9BACT
D5P786_9MYCO
D5P7H1_9MYCO
D5PAK2_9MYCO
D5PGA3_9MYCO
D5QEV3_KOMHA
D5QH42_KOMHA
D5RHM8_9PROT
D5RJX5_9PROT
D5RKV0_9PROT
D5SJW6_STRC2
D5SQP5_PLAL2
D5UNK2_TSUPD
D5UQJ8_TSUPD
D5V0Z5_ARCNC
D5VA83_MORCB
D5VAP7_MORCB
D5WQS6_KYRT2
D5WU23_KYRT2
D5WUI7_KYRT2
D5X0V0_THIK1
D5X5V3_THIK1
D5X5X3_THIK1
D5ZZE2_9ACTN
D6A160_9ACTN
D6A441_9ACTN
D6K275_9ACTN
D6SLE4_9DELT
D6SP58_9DELT
D6TG87_9CHLR
D6TG88_9CHLR
D6WE92_TRICA
D6WW52_TRICA
D6X6G5_STRPR
D6XWE2_BACIE
D6Y2K5_THEBD
D6Y373_THEBD
D6Y8G3_THEBD
D6Z6A3_DESAT
D6ZDD3_SEGRD
D6ZDD4_SEGRD
D6ZIH3_MOBCV
D6ZZG6_STAND
D7A1J7_STAND
D7A5H7_STAND
D7A7G4_STAND
D7AV90_NOCDD
D7AYE2_NOCDD
D7B762_NOCDD
D7BBD3_MEISD
D7BEW9_MEISD
D7BHR4_MEISD
D7BXM7_STRBB
D7CMD0_SYNLT
D7CWL8_TRURR
D7CY48_TRURR
D7DNP4_METV0
D7E531_NOSA0
D7E5U6_METEZ
D7G288_ECTSI
D7GF59_PROFC
D7GNZ6_9FIRM
D7LZS0_ARALL
D7MBI2_ARALL
D7N0S1_9NEIS
D7U8N0_VITVI
D8EZ09_9DELT
D8EZU4_9DELT
D8F1U2_9DELT
D8F3M0_9DELT
D8F549_9DELT
D8F896_9DELT
D8FX23_9CYAN
D8FYX2_9CYAN
D8IRW2_HERSS
D8IRW4_HERSS
D8J206_HERSS
D8P7G8_9BACT
D8PKA6_SCHCM
D8PKI0_SCHCM
D8PTG5_SCHCM
D8QSH8_SELML
D8R1P4_SELML
D8U4H2_VOLCA
D8U7H2_VOLCA
D9Q355_ACIS3
D9QLH4_BRESC
D9QMY8_BRESC
D9QS15_ACEAZ
D9QS18_ACEAZ
D9SIG7_GALCS
D9SZH5_MICAI
D9UW52_9ACTN
D9UWA7_9ACTN
D9V1S0_9ACTN
D9V9K8_9ACTN
D9VAI2_9ACTN
D9VFB4_9ACTN
D9VW57_9ACTN
D9VY89_9ACTN
D9W806_9ACTN
D9WKH9_9ACTN
D9WLI1_9ACTN
D9WS76_9ACTN
D9X1V0_STRVT
D9X930_STRVT
D9XCJ8_STRVT
D9XY30_9ACTN
DLD1_KLULA
DLD1_YEAST
DLD2_YEAST
DLD3_YEAST
DLD_ARATH
DLD_ARCFU
E0MJ74_9RHOB
E0MP88_9RHOB
E0MQ68_9RHOB
E0MSQ5_9RHOB
E0QT79_9ACTO
E0TGR8_PARBH
E0UGX3_CYAP2
E0UJS7_CYAP2
E0UUF1_SULAO
E0VIW8_PEDHC
E0VRB6_PEDHC
E1BPV2_BOVIN
E1FPX3_LOALO
E1FTP1_LOALO
E1IBU5_9CHLR
E1IBU6_9CHLR
E1IHB4_9CHLR
E1IHB5_9CHLR
E1IIF1_9CHLR
E1QGP6_DESB2
E1QH30_DESB2
E1QH61_DESB2
E1QPU9_VULDI
E1QT89_VULDI
E1QTQ8_VULDI
E1QUS1_VULDI
E1SMZ0_FERBD
E1T4B9_BURSG
E1T7R3_BURSG
E1T7R4_BURSG
E1TAI0_BURSG
E1TG49_BURSG
E1TIK4_BURSG
E1TIM9_BURSG
E1V4A0_HALED
E1V7C0_HALED
E1V7C1_HALED
E1VBU5_HALED
E1VGQ6_9GAMM
E1VL81_9GAMM
E1VQ87_9GAMM
E1VT08_GLUAR
E1VYV7_GLUAR
E1X586_HALMS
E1ZMU6_CHLVA
E1ZWI6_CAMFO
E2A938_CAMFO
E2BIA9_HARSA
E2C5C8_HARSA
E2CAI9_9RHOB
E2CB23_9RHOB
E2CKC1_9RHOB
E2LUF8_MONPE
E2Q572_STRC2
E2RSL6_CANLF
E2Z9D7_9FIRM
E2Z9N8_9FIRM
E2ZAY0_9FIRM
E2ZBM8_9FIRM
E2ZBS3_9FIRM
E2ZBW9_9FIRM
E3CYX4_9BACT
E3F2X7_KETVY
E3GDK6_EUBLK
E3GEZ0_EUBLK
E3GKC8_EUBLK
E3GKD1_EUBLK
E3GM14_EUBLK
E3GNQ4_EUBLK
E3H969_ILYPC
E3HE45_ILYPC
E3I143_RHOVT
E3I248_RHOVT
E3I249_RHOVT
E3IU24_FRASU
E3IVU5_FRASU
E3J447_FRASU
E3JDI1_FRASU
E3K6E0_PUCGT
E3LF67_CAERE
E3MSL9_CAERE
E3MTV0_CAERE
E3Q3K6_COLGM
E3Q756_COLGM
E3Q8B6_COLGM
E3QPN3_COLGM
E3QY34_COLGM
E3S283_PYRTT
E3S3P9_PYRTT
E3S5Z8_PYRTT
E3S9E3_PYRTT
E4L019_9FIRM
E4NEC2_KITSK
E4PIR6_MARAH
E4PM35_MARAH
E4PMJ4_MARAH
E4PNV7_MARAH
E4PNV8_MARAH
E4RLM5_HALHG
E4RPG4_HALHG
E4TJR0_CALNY
E4TKV2_MARTH
E4U4E6_OCEP5
E4U666_OCEP5
E4UUS1_ARTGP
E4UWC5_ARTGP
E4UZR9_ARTGP
E4X7V9_OIKDI
E4XNI6_OIKDI
E4ZZH9_LEPMJ
E5A1Y4_LEPMJ
E5AEI5_LEPMJ
E5AKC7_PARRH
E5AM76_PARRH
E5AM77_PARRH
E5AQ47_PARRH
E5BGD0_9FUSO
E5UHR8_NEIMU
E5WCF3_9BACI
E5WDS6_9BACI
E5WGB3_9BACI
E5WK13_9BACI
E5WMB2_9BACI
E5WP45_9BACI
E5Y2L5_BILWA
E5Y4N5_BILWA
E5Y531_BILWA
E5Y8I7_BILWA
E6J748_9ACTN
E6LEF1_9ENTE
E6MHP5_9FIRM
E6N788_9ARCH
E6N7D7_9ARCH
E6SBM7_INTC7
E6SCV4_INTC7
E6SE76_INTC7
E6SEL1_INTC7
E6SHX0_THEM7
E6SHY8_THEM7
E6SJU0_THEM7
E6SMM1_THEM7
E6SMM4_THEM7
E6VQT1_DESAO
E6VT36_DESAO
E6WQN5_PSEUU
E6WTZ7_PSEUU
E6WZ25_NITSE
E6ZT59_SPORE
E6ZU19_SPORE
E7A942_HELFC
E7G4H7_9HELI
E7GS57_CLOSY
E7KAC1_YEASA
E7KAC5_YEASA
E7KBI7_YEASA
E7KLB6_YEASL
E7KME1_YEASL
E7KVV5_YEASL
E7LS98_YEASV
E7LTE1_YEASV
E7NFI8_YEASO
E7NGQ0_YEASO
E7NQW7_TREPH
E7Q1J8_YEASB
E7Q306_YEASB
E7QCD1_YEASZ
E7QCD5_YEASZ
E7QDL9_YEASZ
E7RY76_9BURK
E7RY91_9BURK
E8JJR3_9ACTO
E8LBD6_9FIRM
E8LBD7_9FIRM
E8LBD8_9FIRM
E8LDR7_9FIRM
E8LME1_9GAMM
E8N7M0_MICTS
E8ND10_MICTS
E8R216_ISOPI
E8REN4_DESPD
E8RFK9_DESPD
E8RJS9_DESPD
E8RT54_ASTEC
E8SFV8_STAPH
E8T2G0_THEA1
E8T7J0_MESCW
E8T7K9_MESCW
E8T907_MESCW
E8TG55_MESCW
E8TNA9_MESCW
E8U3R5_DEIML
E8UB15_DEIML
E8UF83_TAYEM
E8UGB1_TAYEM
E9ADI2_LEIMA
E9ADN0_LEIMA
E9CST6_COCPS
E9D4M6_COCPS
E9DE51_COCPS
E9DHT7_COCPS
E9DSM7_METAQ
E9DZN7_METAQ
E9EBL3_METAQ
E9EN71_METRA
E9F106_METRA
E9FC17_METRA
E9G1Q8_DAPPU
E9HML7_DAPPU
E9IF21_SOLIN
E9IY68_SOLIN
E9QN44_MOUSE
E9SVF3_RHOHA
E9SX59_RHOHA
E9SXL9_RHOHA
E9T7G9_RHOHA
E9T7Z9_RHOHA
F0EZN4_9NEIS
F0H0I1_9FIRM
F0JFZ0_DESDE
F0JIF5_DESDE
F0RK82_DEIPM
F0RPX0_DEIPM
F0RUG4_SPHGB
F0S2X8_DESTD
F0SKG1_RUBBR
F0SW17_SYNGF
F0U7S1_AJEC8
F0UJP7_AJEC8
F0UP17_AJEC8
F0XUF0_GROCL
F0Y1P4_AURAN
F0YE53_AURAN
F0YWY5_9CLOT
F0ZSP8_DICPU
F1A1A1_DICPU
F1A1D2_DICPU
F1M9Q8_RAT
F1P277_CHICK
F1P474_CHICK
F1P5J7_CHICK
F1QC72_DANRE
F1QXM5_DANRE
F1R1R3_DANRE
F1S451_PIG
F1VUY5_9BURK
F1VVP7_9BURK
F1W463_9BURK
F1Z841_9SPHN
F1ZBU2_9SPHN
F2A1T2_RHIET
F2A2M4_RHIET
F2A4I2_RHIET
F2A805_RHIET
F2ABF9_RHIET
F2ABG0_RHIET
F2AJL7_RHIET
F2BGE7_9NEIS
F2F5L6_SOLSS
F2F6H6_SOLSS
F2I320_PELSM
F2I5C9_AERUA
F2IIF5_FLUTR
F2IYC8_POLGS
F2J064_POLGS
F2J298_POLGS
F2J732_POLGS
F2JMS2_CELLD
F2K4P9_MARM1
F2L6G8_PSEUX
F2L6H8_PSEUX
F2L975_BURGS
F2L976_BURGS
F2L9W1_BURGS
F2LQ54_BURGS
F2LWH4_HIPMA
F2NGA8_DESAR
F2NM91_MARHT
F2NMW7_MARHT
F2PVD7_TRIEC
F2PZ21_TRIEC
F2Q1F6_TRIEC
F2R4U7_STRVP
F2RLY5_STRVP
F2RLZ4_STRVP
F2SGZ5_TRIRC
F2SN62_TRIRC
F2SU50_TRIRC
F2U5K6_SALR5
F2ULL4_SALR5
F3KIL9_9ARCH
F3KNT8_9BURK
F3KWC5_9BURK
F3KWG1_9BURK
F3KWW8_9BURK
F3KX07_9BURK
F3L1Z9_9GAMM
F3L3A9_9GAMM
F3NF70_9ACTN
F3NI25_9ACTN
F3S846_9PROT
F3S849_9PROT
F3SCP3_9PROT
F3YWL8_DESAF
F3YYV8_DESAF
F3Z141_DESAF
F3ZCK2_9ACTN
F4A1J8_MAHA5
F4B7T1_ACIHW
F4BT80_METCG
F4C839_SPHS2
F4CMQ0_PSEUX
F4CND6_PSEUX
F4CZN1_PSEUX
F4D1L7_PSEUX
F4D1M2_PSEUX
F4F5Z3_VERMA
F4FFQ3_VERMA
F4G3P6_ALIDK
F4GCQ3_ALIDK
F4GEE6_ALIDK
F4GEP5_ALIDK
F4GIU0_SPHCD
F4GQX1_PUSST
F4GSG9_PUSST
F4GW59_PUSST
F4GW60_PUSST
F4KTU0_HALH1
F4LT71_TEPAE
F4P8Y5_BATDJ
F4PDJ8_BATDJ
F4PFD0_BATDJ
F4Q4J3_DICFS
F4Q6F5_DICFS
F4QDX5_DICFS
F4QMD9_9CAUL
F4R283_BREDI
F4RQ40_MELLP
F4RXB7_MELLP
F4WMI0_ACREC
F4WQQ2_ACREC
F4XKR7_9CYAN
F5L5S8_9BACI
F5L8T7_9BACI
F5LA29_9BACI
F5LDT1_9BACL
F5R838_METUF
F5RI53_METUF
F5S9X8_9NEIS
F5SJF5_9BACL
F5SKH3_9BACL
F5XHI7_MICPN
F5XSJ5_MICPN
F5Y214_RAMTT
F5Y2H2_RAMTT
F5Y476_RAMTT
F5YVX7_MYCSD
F5YX15_MYCSD
F5Z024_MYCSD
F5Z038_MYCSD
F6A9F4_PSEF1
F6A9L8_PSEF1
F6B2V2_DESCC
F6B9G7_DESCC
F6CKE1_DESK7
F6CMD0_DESK7
F6CVM8_MARPP
F6DKL4_DESRL
F6DQH8_DESRL
F6EIY6_HOYSD
F6EQB4_HOYSD
F6EQJ9_HOYSD
F6EVZ1_SPHCR
F6F356_SPHCR
F6GWS1_VITVI
F6IEQ0_9SPHN
F6IGV1_9SPHN
F6IKW7_9SPHN
F6ILX7_9SPHN
F6M9U5_9PSED
F6PH88_MONDO
F6QC33_HORSE
F6QED3_HORSE
F6RKU1_CIOIN
F6TGL3_MACMU
F6W0L1_CIOIN
F6WMA2_ORNAN
F6Y1U6_CANLF
F6YBI5_MONDO
F6YIX9_ORNAN
F6YN82_MACMU
F6Z585_XENTR
F6Z5W1_HORSE
F7C7N1_ORNAN
F7C7N8_ORNAN
F7DLT4_XENTR
F7E7Z8_MONDO
F7EK62_XENTR
F7F4Q6_CALJA
F7HRA9_MACMU
F7HT65_MACMU
F7HV72_CALJA
F7HV82_CALJA
F7IJA4_CALJA
F7IJC2_CALJA
F7NHV0_9FIRM
F7NIH6_9FIRM
F7NIL4_9FIRM
F7NMX3_9FIRM
F7NNI9_9FIRM
F7PU87_9BACT
F7QFG8_9BRAD
F7QFG9_9BRAD
F7QJR0_9BRAD
F7QKD8_9BRAD
F7QQT6_9BRAD
F7QRI0_9BRAD
F7QRI3_9BRAD
F7SWT8_9BURK
F7SX75_9BURK
F7SYC5_9BURK
F7T4C5_9BURK
F7T4C6_9BURK
F7T8B7_9BURK
F7V7C7_CLOSS
F7V7U4_CLOSS
F7VDE2_9PROT
F7VFU2_9PROT
F7VKE4_SORMK
F7VUX2_SORMK
F7VVP9_SORMK
F7W2X8_SORMK
F7XMI8_METZD
F7YUG0_9THEM
F7YVE1_9THEM
F8A7X2_THEID
F8AD10_THEID
F8B176_FRADG
F8B6C9_FRADG
F8C1Q0_THEGP
F8D5K4_HALXS
F8E376_CORRG
F8E4E1_FLESM
F8EI27_RUNSL
F8GHR3_NITSI
F8GIV0_NITSI
F8I518_SULAT
F8JCZ8_HYPSM
F8JIM5_HYPSM
F8KPZ0_HELBC
F8PGG5_SERL3
F8Q6C3_SERL3
F8QAT5_SERL3
F8QCQ7_SERL3
F9DUM3_9BACL
F9EX10_9NEIS
F9FB67_FUSOF
F9FRB8_FUSOF
F9G4E8_FUSOF
F9G4L8_FUSOF
F9G4Q0_FUSOF
F9GCG1_FUSOF
F9MP95_9FIRM
F9MPX0_9FIRM
F9MQ04_9FIRM
F9MR29_9FIRM
F9U6Q3_9GAMM
F9U8F0_9GAMM
F9U8I3_9GAMM
F9UTP6_LACPL
F9WXL3_ZYMTI
F9X7Y4_ZYMTI
F9XHU7_ZYMTI
F9XJT6_ZYMTI
F9ZDI5_9PROT
F9ZFG0_9PROT
F9ZID8_9PROT
F9ZS82_ACICS
F9ZS83_ACICS
F9ZTR4_ACICS
G0ACE9_COLFT
G0AFY1_COLFT
G0AHY8_COLFT
G0AHZ0_COLFT
G0FUM1_AMYMS
G0G183_AMYMS
G0G6G5_AMYMS
G0HBR1_CORVD
G0HDA6_CORVD
G0HDA7_CORVD
G0MV66_CAEBE
G0MYN8_CAEBE
G0N8C6_CAEBE
G0QQX8_ICHMG
G0QY62_ICHMG
G0RAK6_HYPJQ
G0RCE0_HYPJQ
G0RD65_HYPJQ
G0RN07_HYPJQ
G0S1A7_CHATD
G0S3E2_CHATD
G0SHF5_CHATD
G0SHU4_CHATD
G0SVA1_RHOT2
G0V929_NAUCC
G0VG03_NAUCC
G0VIK1_NAUCC
G0VMP6_MEGEL
G0VN50_MEGEL
G0VNA9_MEGEL
G0VR25_MEGEL
G0VR79_MEGEL
G0VRC2_MEGEL
G0W3F3_NAUDC
G0W3S5_NAUDC
G0WFL5_NAUDC
G1K8L8_ANOCA
G1L369_AILME
G1LZW2_AILME
G1LZX2_AILME
G1MD96_AILME
G1MWC7_MELGA
G1NB69_MELGA
G1P403_MYOLU
G1PG21_MYOLU
G1Q363_MYOLU
G1R2A3_NOMLE
G1R8B6_NOMLE
G1RRA6_NOMLE
G1SGE9_RABIT
G1T1G2_RABIT
G1TGH1_RABIT
G1UTA3_9DELT
G1UX26_9DELT
G1X2H3_ARTOA
G1X3L1_ARTOA
G1XCN2_ARTOA
G1XRE4_ARTOA
G1XUR3_ARTOA
G1Y1D1_9PROT
G2DJ15_9NEIS
G2DNT9_9NEIS
G2E005_9GAMM
G2E037_9GAMM
G2E7N3_9GAMM
G2FEV1_9GAMM
G2FEX2_9GAMM
G2FHY3_9GAMM
G2FK80_9FIRM
G2FNT3_9FIRM
G2FS54_9FIRM
G2G1G5_9FIRM
G2GH80_9ACTN
G2GPI9_9ACTN
G2IKQ5_9SPHN
G2IL25_9SPHN
G2IPH5_9SPHN
G2IPY1_9SPHN
G2IPY4_9SPHN
G2IRB7_9SPHN
G2J071_PSEUL
G2J2F1_PSEUL
G2MG12_9ARCH
G2MLZ7_9ARCH
G2NKT4_STREK
G2P0X7_STRVO
G2P451_STRVO
G2PZN7_MYCTT
G2Q024_MYCTT
G2QDU1_MYCTT
G2QZK4_THITE
G2R0B3_THITE
G2R3N7_THITE
G2R903_THITE
G2RDK0_THITE
G2TNH4_BACCO
G2TNR7_BACCO
G2WY47_VERDV
G2X0G7_VERDV
G2X9N8_VERDV
G2Y3P7_BOTF4
G2Y8L1_BOTF4
G2YCA8_BOTF4
G2YH88_BOTF4
G2YY23_BOTF4
G3AIK1_SPAPN
G3AQI0_SPAPN
G3AXH3_CANTC
G3B243_CANTC
G3B5B8_CANTC
G3BCP1_CANTC
G3H4W2_CRIGR
G3I4P5_CRIGR
G3IUK0_9GAMM
G3J5B2_CORMM
G3J6T6_CORMM
G3J9R6_CORMM
G3NCK9_GASAC
G3NKL8_GASAC
G3P6J9_GASAC
G3R505_GORGO
G3R8V9_GORGO
G3REF1_GORGO
G3RP37_GORGO
G3SQA4_LOXAF
G3TE95_LOXAF
G3WBP4_SARHA
G3WU74_SARHA
G3X2F8_SARHA
G3XQJ4_ASPNA
G3XV24_ASPNA
G3XVW8_ASPNA
G3YBG3_ASPNA
G4CHB5_9NEIS
G4CJ16_9NEIS
G4CT41_9NEIS
G4D1T0_9FIRM
G4E4G4_9GAMM
G4L7J3_TETHN
G4M635_9BURK
G4MWZ3_MAGO7
G4N762_MAGO7
G4NJ51_MAGO7
G4Q3V7_ACIIR
G4Q6D3_ACIIR
G4Q7D3_ACIIR
G4RBW0_PELHB
G4RD26_PELHB
G4RK59_THETK
G4RPF4_THETK
G4T075_META2
G4T9P1_SERID
G4TIZ3_SERID
G4TRM5_SERID
G4TW40_SERID
G4U8M6_NEUT9
G4UA84_NEUT9
G4UNG7_NEUT9
G4UXW0_NEUT9
G4YNG7_PHYSP
G4YNG8_PHYSP
G4YVV3_PHYSP
G5A9A3_PHYSP
G5B5X3_HETGA
G5BU00_HETGA
G5C3S5_HETGA
G5EE46_CAEEL
G5GHN0_9FIRM
G5IJZ9_9CLOT
G5ZWS8_9PROT
G5ZWS9_9PROT
G5ZWY4_9PROT
G5ZY67_9PROT
G6CZ84_DANPL
G6EFM9_9SPHN
G6EGR7_9SPHN
G6EHR6_9SPHN
G6EXR7_9PROT
G6FUP9_9CYAN
G6XH20_9PROT
G6XHE4_9PROT
G6Y961_9RHIZ
G6YEE1_9RHIZ
G6YF06_9RHIZ
G6YFK3_9RHIZ
G6YGR2_9RHIZ
G6YLM6_9RHIZ
G6YLP1_9RHIZ
G7CBG2_MYCT3
G7CDW0_MYCT3
G7CEQ7_MYCT3
G7DWE2_MIXOS
G7E9Y1_MIXOS
G7GQL6_9ACTN
G7GTC4_9ACTN
G7GUF4_9ACTN
G7H0Z7_9ACTN
G7H2B1_9ACTN
G7H6I5_9ACTN
G7KGB4_MEDTR
G7LXL8_9CLOT
G7M3R5_9CLOT
G7M5Q9_9CLOT
G7PKI2_MACFA
G7PKX3_MACFA
G7Q1M9_MACFA
G7Q3S0_9DELT
G7Q926_9DELT
G7QBU8_9DELT
G7UN99_PSEUP
G7V7Q8_THELD
G7W6H5_DESOD
G7W7I8_DESOD
G7W7I9_DESOD
G7W823_DESOD
G7WAL2_DESOD
G7WC17_DESOD
G7WCZ9_DESOD
G7WH54_DESOD
G7WIY7_DESOD
G7WJ97_DESOD
G7WK95_METH6
G7XCE7_ASPKW
G7XFT2_ASPKW
G7XI46_ASPKW
G7Z2V3_AZOL4
G7Z2V4_AZOL4
G7Z9I6_AZOL4
G7Z9Q0_AZOL4
G7ZDM1_AZOL4
G8AFK6_AZOBR
G8AJW5_AZOBR
G8AJX4_AZOBR
G8AX73_AZOBR
G8AYU6_AZOBR
G8B6Y4_CANPC
G8BB00_CANPC
G8BB01_CANPC
G8BE78_CANPC
G8BNC7_TETPH
G8BUK4_TETPH
G8JT22_ERECY
G8JWV6_ERECY
G8M446_9BURK
G8M4C3_9BURK
G8M7M8_9BURK
G8MEF5_9BURK
G8MJP2_9BURK
G8PEA3_PEDCP
G8PPX0_PSEUV
G8PQT4_PSEUV
G8PTE0_PSEUV
G8PTZ4_PSEUV
G8QKK6_DECSP
G8QN53_DECSP
G8QNZ3_DECSP
G8QT54_SPHPG
G8R220_OWEHD
G8RKA2_MYCRN
G8RLV1_MYCRN
G8RVJ2_MYCRN
G8RVJ9_MYCRN
G8RZP3_ACTS5
G8SBJ3_ACTS5
G8WTX3_STREN
G8XBB1_FLACA
G8Y0A1_PICSO
G8Y387_PICSO
G8Y723_PICSO
G8YGV0_PICSO
G8ZNE0_TORDC
G8ZRD1_TORDC
G8ZW22_TORDC
G8ZZH3_TORDC
G9MI37_HYPVG
G9MQT4_HYPVG
G9N6W5_HYPVG
G9NH35_HYPAI
G9P3Q7_HYPAI
G9P9G2_HYPAI
G9PVA7_9BACT
G9PVH3_9BACT
G9PVN3_9BACT
G9RYV1_9FIRM
G9WG91_9LACT
G9YGW4_9FIRM
G9YHE3_9FIRM
G9YIY5_9FIRM
G9ZZU2_9PROT
GLCD_BACSU
GLCD_ECOLI
H0A0I3_9PROT
H0A5X1_9PROT
H0E0U0_9ACTN
H0E8F0_9ACTN
H0EBH9_9ACTN
H0EF69_GLAL7
H0EVQ0_GLAL7
H0HTD8_9RHIZ
H0HXY1_9RHIZ
H0HZT7_9RHIZ
H0I1S0_9RHIZ
H0JFI4_9PSED
H0JFI5_9PSED
H0PUM4_9RHOO
H0PV69_9RHOO
H0PW89_9RHOO
H0PY99_9RHOO
H0QHL0_ARTGO
H0QJB8_ARTGO
H0QUV9_9ACTN
H0QWQ6_9ACTN
H0R399_9ACTN
H0TIG8_9BRAD
H0TJ83_9BRAD
H0TPQ5_9BRAD
H0TVW3_9BRAD
H0TWD8_9BRAD
H0TZT8_9BRAD
H0USZ1_CAVPO
H0VGC7_CAVPO
H0X8I6_OTOGA
H0XVU6_OTOGA
H0Y276_OTOGA
H0Z684_TAEGU
H0Z689_TAEGU
H0Z7L6_TAEGU
H0ZFI1_TAEGU
H1D4K5_9FUSO
H1G0Q8_9GAMM
H1G2S4_9GAMM
H1G318_9GAMM
H1LHC4_9LACO
H1LIU3_9LACO
H1RXU7_9BURK
H1RZL5_9BURK
H1S0V3_9BURK
H1S2C3_9BURK
H1S2C8_9BURK
H1S493_9BURK
H1S9D0_9BURK
H1VPL9_COLHI
H1VTD8_COLHI
H1W053_COLHI
H1YDK5_9SPHI
H2B275_KAZAF
H2CDF1_9LEPT
H2CGE4_9LEPT
H2FTY8_OCESG
H2G0S9_OCESG
H2JNK8_STRHJ
H2K4C8_STRHJ
H2MFI3_ORYLA
H2MT94_ORYLA
H2MY90_ORYLA
H2NRH7_PONAB
H2P758_PONAB
H2P7Z0_PONAB
H2QBI7_PANTR
H2QJ17_PANTR
H2QJS0_PANTR
H2URV4_TAKRU
H2V6H5_TAKRU
H2WG95_CAEJA
H2XWR9_CIOIN
H2Y441_CIOSA
H2Y723_CIOSA
H2Y724_CIOSA
H2ZNH5_CIOSA
H3A1S5_LATCH
H3AM93_LATCH
H3BKN2_MOUSE
H3BXS9_TETNG
H3CDX9_TETNG
H3DHT8_TETNG
H3DIJ7_TETNG
H3DZQ5_PRIPA
H3G500_PHYRM
H3G764_PHYRM
H3G888_PHYRM
H3G9R8_PHYRM
H3GCH7_PHYRM
H3GCH8_PHYRM
H3KGE1_9BURK
H3NUU1_9GAMM
H3SF29_9BACL
H4F0G8_9RHIZ
H4F3P9_9RHIZ
H4F3S6_9RHIZ
H4F4R1_9RHIZ
H4F6K7_9RHIZ
H4F855_9RHIZ
H4F9R3_9RHIZ
H5TUV4_9ACTN
H5TXK6_9ACTN
H5UVF4_9MICO
H5UVN5_9MICO
H5VDZ6_HELBI
H5WIN3_9BURK
H5WR37_9BURK
H5WT26_9BURK
H5WY21_9PSEU
H5X3A3_9PSEU
H5X7Z2_9PSEU
H5XB05_9PSEU
H5XT55_9FIRM
H5XW94_9FIRM
H5Y167_9FIRM
H5Y168_9FIRM
H6BN39_EXODN
H6BQF1_EXODN
H6BTH3_EXODN
H6BYH3_EXODN
H6BYN7_EXODN
H6C099_EXODN
H6C435_EXODN
H6L109_SAPGL
H6LBS1_ACEWD
H6MXM5_GORPV
H6MZ88_GORPV
H6N3X3_GORPV
H6NFV6_9BACL
H6R2M9_NOCCG
H6R6P0_NOCCG
H6RL78_BLASD
H6RN60_BLASD
H6RRI1_BLASD
H6RV80_BLASD
H6SJN9_RHOPH
H6SKV1_RHOPH
H6SRJ8_RHOPH
H8E184_9MICO
H8FNU2_PHAMO
H8GYW4_DEIGI
H8H013_DEIGI
H8KTW8_SOLCM
H8L0I7_FRAAD
H8L5Z7_FRAAD
H8MKN2_CORCM
H8MRD9_CORCM
H8N2H5_CORCM
H8XPH1_FLAIG
H8Z143_9GAMM
H9GIM4_ANOCA
H9JKB5_BOMMO
I0A0A5_FERFK
I0AGT4_IGNAJ
I0AI77_IGNAJ
I0GRL8_SELRL
I0HBD5_ACTM4
I0HK74_RUBGI
I0HKK8_RUBGI
I0HPH7_RUBGI
I0HTT6_RUBGI
I0HZ66_CALAS
I0I549_CALAS
I0JRU2_HALH3
I0JRU6_HALH3
I0LCX7_9ACTN
I0RIG0_MYCXE
I0RND3_MYCXE
I0S3L5_MYCXE
I0XMJ8_9LEPT
I0XU50_9LEPT
I0Z5Y5_COCSC
I1AQ91_9RHOB
I1AQX8_9RHOB
I1AUP7_9RHOB
I1AY23_9RHOB
I1B125_9RHOB
I1BWN6_RHIO9
I1CDD1_RHIO9
I1CPX5_RHIO9
I1G4S8_AMPQE
I1G6B3_AMPQE
I1H2Y6_BRADI
I1H3J6_BRADI
I1JQD0_SOYBN
I1JQD1_SOYBN
I1Q8M9_ORYGL
I1RB07_GIBZE
I1RH92_GIBZE
I1RLD4_GIBZE
I1RWN7_GIBZE
I1S8D2_GIBZE
I2ESU2_EMTOG
I2F8C5_9BACT
I2G5S6_USTH4
I2G6L2_USTH4
I2GX44_TETBL
I2H5T7_TETBL
I2JG45_9GAMM
I2K7D3_9PROT
I2MYV8_9ACTN
I3BZ71_9GAMM
I3CEA2_9GAMM
I3E9P4_BACMT
I3IJQ4_9BACT
I3IQ70_9BACT
I3IY65_ORENI
I3JPL7_ORENI
I3JPL8_ORENI
I3JXN6_ORENI
I3LDY5_PIG
I3LM15_PIG
I3M7J4_ICTTR
I3MJI8_ICTTR
I3N3E9_ICTTR
I3TN44_TISMK
I3TNU7_TISMK
I3TVL5_TISMK
I3TWF2_TISMK
I3TWW5_TISMK
I3U9X8_ADVKW
I3UHF9_ADVKW
I3UHH5_ADVKW
I3UHH6_ADVKW
I3Y997_THIV6
I3YBB1_THIV6
I4AGJ3_FLELS
I4B178_TURPD
I4B5X3_TURPD
I4BWY7_ANAMD
I4C5T2_DESTA
I4CEF5_DESTA
I4D0H2_DESAJ
I4D0H3_DESAJ
I4D0L4_DESAJ
I4D2J0_DESAJ
I4D4Q8_DESAJ
I4EQR3_9ACTN
I4EYC0_9ACTN
I4F4G7_9ACTN
I4F4I6_9ACTN
I4F4I7_9ACTN
I4MIA1_9BURK
I4MNV1_9BURK
I4MPR4_9BURK
I4MUR5_9BURK
I4N716_9PSED
I4NAJ9_9PSED
I4VUR3_9GAMM
I4VVE7_9GAMM
I4VXB5_9GAMM
I4VXN1_9GAMM
I4W5D9_9GAMM
I4YGI1_WALMC
I4YIR3_WALMC
I4YQS2_9RHIZ
I4YUY6_9RHIZ
I4YVB6_9RHIZ
I4YVK1_9RHIZ
I4YVX0_9RHIZ
I4YYJ5_9RHIZ
I5B211_9DELT
I5B5I6_9DELT
I5BUC3_9RHIZ
I5C303_9RHIZ
I5C8Z2_9RHIZ
I6XVP3_PROPF
I6ZQX3_MELRP
I7BUC0_NATSJ
I7DY51_PHAIB
I7EQM9_PHAIB
I7F2A3_PHAIB
I7GZQ1_9HELI
I7H604_9HELI
I7KG83_9LACO
I7KGI4_9LACT
I7LDJ0_9LACO
I7MAX7_TETTS
I7MDB4_TETTS
I7MFB3_TETTS
I8J1Y3_9BACI
I8TBB3_9GAMM
I8TC75_9GAMM
I9B1M7_9FIRM
I9BVE5_9RALS
I9CD40_9SPHN
I9L9X0_9FIRM
I9L9Z4_9FIRM
I9LFY7_9FIRM
I9W3U5_9RALS
I9WFZ7_9SPHN
J0K578_9BURK
J0K5Z6_9BURK
J0KEY8_9BURK
J0KL06_9BURK
J0KQA7_9BURK
J0R4D5_9RHIZ
J0U3C4_9BURK
J0U562_9BURK
J0U601_9BURK
J1E9U9_9BURK
J1ELA0_9BURK
J1F3F2_9LACO
J1F7U3_9HELI
J1H6P0_9CLOT
J1SSJ0_9RHIZ
J1TFC6_9RHIZ
J2AZ64_9RHIZ
J2B5S3_9RHIZ
J2CU98_9SPHN
J2HG85_9SPHN
J2JY73_9ACTN
J2L3R4_9BURK
J2L408_9RHIZ
J2LHU5_9BURK
J2M652_9BURK
J2Q1D5_9SPHN
J2TR28_9BURK
J2TXN6_9BURK
J2U3B9_9BURK
J2UK05_9BURK
J2VB77_9RHIZ
J2VDQ5_9RHIZ
J2VSE2_9RHIZ
J2VTN0_9BURK
J2VWP5_9RHIZ
J2Z3X2_9LACO
J3CNY9_9BURK
J3HRH2_9RHIZ
J3HXC8_9BURK
J3HXN4_9BURK
J3HZG2_9BURK
J3JCQ0_9LACO
J3JW52_DENPD
J3K3Y8_COCIM
J3K840_COCIM
J3KGX2_COCIM
J3MIS0_ORYBR
J3MJ36_ORYBR
J3NR22_GAGT3
J3NRW6_GAGT3
J3NTE1_GAGT3
J3PDJ6_GAGT3
J4G893_9APHY
J4GCI3_9APHY
J4UK05_BEAB2
J4UVQ6_BEAB2
J4WL40_BEAB2
J5GV97_9FIRM
J5PUE8_9RHOB
J5U5S9_9FIRM
J6LE54_9RHOB
J7IKG1_DESMD
J7IRL8_DESMD
J7ISE8_DESMD
J7IU91_DESMD
J7IUC3_DESMD
J7J360_DESMD
J7KXJ1_NOCAA
J7L837_NOCAA
J7L8F9_NOCAA
J7LH72_NOCAA
J7Q3U2_METSZ
J7QHB0_METSZ
J7RV17_KAZNA
J7S4V3_KAZNA
J8LQN1_SACAR
J8PZM0_SACAR
J8Q724_SACAR
J8THF0_SACK1
J8VQP3_9SPHN
J8VV36_9SPHN
J8VVJ9_9SPHN
J9BJP7_WUCBA
J9DVX2_9RHOB
J9ELH7_WUCBA
J9H8R3_9BACL
J9HAV3_9BACL
J9HDH3_9BACL
J9HFJ4_9ACTN
J9I2H9_9SPIT
J9IIM5_9SPIT
J9IUE8_9SPIT
J9J9G2_9SPIT
J9JJM7_ACYPI
J9JNM4_ACYPI
J9K7E5_ACYPI
J9NZ69_CANLF
J9P2X0_CANLF
J9SDG7_9ACTN
J9SGG9_9ACTN
J9SGT3_9ACTN
J9YX05_9PROT
K0C1W8_CYCSP
K0C248_CYCSP
K0C9G5_ALCDB
K0CAM7_ALCDB
K0ENW8_9NOCA
K0ES93_9NOCA
K0ESH9_9NOCA
K0EZ94_9NOCA
K0F409_9NOCA
K0F8G9_9NOCA
K0HWF5_9BURK
K0I2R5_9BURK
K0I4J7_9BURK
K0IN52_NITGG
K0JNW8_SACES
K0K5H6_SACES
K0KAP8_WICCF
K0KE41_WICCF
K0KLH6_WICCF
K0KPX8_WICCF
K0KS87_WICCF
K0N926_DESTT
K0NHF1_DESTT
K0PDK9_9RHIZ
K0PKN7_9RHIZ
K0PXH7_9RHIZ
K0Q5F8_9RHIZ
K0ULZ3_MYCVA
K0UPF8_MYCVA
K0UU64_MYCVA
K0UZN6_MYCVA
K0V8C6_MYCVA
K1EBL4_9MICO
K1JKU1_9BURK
K1Q9E1_CRAGI
K1QDC6_CRAGI
K1QVW3_CRAGI
K1VFD1_TRIAC
K1VKX5_TRIAC
K1VQX3_TRIAC
K1WIH2_TRIAC
K1WLU7_MARBU
K1WTF3_MARBU
K1XQ88_MARBU
K2GCM3_9BACI
K2GPP0_9BACI
K2GQ13_9RHOB
K2HNG3_9RHOB
K2HPC7_9RHOB
K2ISJ4_9RHOB
K2J2T2_9PROT
K2J924_9RHOB
K2JFI9_9PROT
K2JR28_9PROT
K2JT15_9RHOB
K2JZW2_9RHOB
K2K371_9PROT
K2KJ35_9PROT
K2LPH1_9RHIZ
K2LST4_9RHIZ
K2MGS5_9RHIZ
K2N1K6_9RHIZ
K2N977_9RHIZ
K2NCW9_TRYCR
K2NJU5_TRYCR
K2NZK7_9RHIZ
K2P1D1_9RHIZ
K2P985_9RHIZ
K2Q6J5_9RHIZ
K2QDQ9_9RHIZ
K2QT33_9RHIZ
K2QW52_9RHIZ
K2R767_MACPH
K2RQU7_MACPH
K2RT96_MACPH
K2S985_MACPH
K2SS43_MACPH
K3VAH4_FUSPC
K3VR28_FUSPC
K3VSM5_FUSPC
K3VV09_FUSPC
K3VZA8_FUSPC
K3W9F7_PYTUL
K3WIE6_PYTUL
K3WJY6_PYTUL
K3X988_PYTUL
K3ZS07_SETIT
K3ZT30_SETIT
K3ZTB1_SETIT
K4B6D2_SOLLC
K4KXS1_SIMAS
K4LEH8_THEPS
K4LGZ0_THEPS
K4MF76_9EURY
K4QVL8_9ACTN
K4R8S2_9ACTN
K4ZH91_PAEAL
K5BAU2_MYCHD
K5BEB0_MYCHD
K5BFN7_MYCHD
K5VCI0_PHACS
K5VD97_PHACS
K5VXD1_PHACS
K5VZZ2_PHACS
K5W9K8_PHACS
K5WA46_AGABU
K5WV56_AGABU
K5WZ10_PHACS
K5XHM4_AGABU
K5YXI2_9PROT
K6D7H4_9BACI
K6DR09_BACAZ
K6E6X7_BACAZ
K6E9W5_9BACI
K6ECB6_9BACI
K6GHE6_9GAMM
K6U2Y6_9CLOT
K6U2Y9_9CLOT
K6U641_9CLOT
K6V4W0_9ACTN
K6V585_9MICO
K6VP40_9ACTN
K6VUC8_9MICO
K6WL51_9ACTN
K6WRU2_9ACTN
K6X9L8_9MICO
K6XDG8_9MICO
K7F4Q1_PELSI
K7FQL7_PELSI
K7H0K0_CAEJA
K7H0K1_CAEJA
K7J9X2_NASVI
K7JA90_NASVI
K7JX54_NASVI
K7K4A7_SOYBN
K7K4A8_SOYBN
K7LNH6_SOYBN
K7LNH7_SOYBN
K7S8X4_PROA4
K7SRN9_GLUOY
K7WJD0_9NOST
K8DXR4_9FIRM
K8GMN9_9CYAN
K9AX74_9MICO
K9B0N8_9MICO
K9B0T2_9MICO
K9D7L2_9BURK
K9DDL8_9BURK
K9DRL2_9BURK
K9EVL8_9ACTO
K9FPA3_PEND2
K9FZ69_PEND2
K9GCZ4_PEND2
K9GUJ5_PEND2
K9GYW4_9PROT
K9GYW6_9PROT
K9H754_9PROT
K9P4B3_CYAGP
K9PK41_9CYAN
K9Q0F0_9CYAN
K9QIJ9_9NOSO
K9QMM4_NOSS7
K9QSF9_NOSS7
K9R898_9CYAN
K9RCD7_9CYAN
K9RNV9_SYNP3
K9S2G1_9CYAN
K9SP73_9CYAN
K9SYE3_9SYNE
K9T0W7_9CYAN
K9T394_9CYAN
K9TCN7_9CYAN
K9U0C0_9CYAN
K9U5R4_9CYAN
K9UG91_9CYAN
K9UUT2_9CYAN
K9V9S5_9CYAN
K9VCQ4_9CYAN
K9VLL4_9CYAN
K9VT07_9CYAN
K9VU78_9CYAN
K9WCY5_9CYAN
K9WMW0_9CYAN
K9X1L8_9NOST
K9X348_9NOST
K9XKX6_9CHRO
K9XM06_9CHRO
K9XQ15_STAC7
K9XTK6_STAC7
K9YBY1_HALP7
K9YQ05_CYASC
K9Z4R1_CYAAP
K9ZFY4_ANACC
L0A4D0_DEIPD
L0A4S2_DEIPD
L0A6H1_DEIPD
L0AAG2_CALLD
L0DAE8_SINAD
L0DXZ1_THIND
L0DYY2_THIND
L0ETU5_LIBCB
L0F8I0_DESDL
L0F9L2_DESDL
L0FBQ3_DESDL
L0FC35_DESDL
L0GY70_9GAMM
L0GZ78_9GAMM
L0GZF1_9GAMM
L0H149_9GAMM
L0IDW4_HALRX
L0J1V7_9MYCO
L0J353_9MYCO
L0J460_9MYCO
L0JM63_NATP1
L0L2A8_METHD
L0NAL2_9RHIZ
L0NBE4_9RHIZ
L0NBE8_9RHIZ
L0NCA5_9RHIZ
L0NG85_9RHIZ
L0NKK9_9RHIZ
L0NN08_9RHIZ
L0TBR2_MYCTU
L0WAP7_9GAMM
L0WE47_9GAMM
L1J825_GUITH
L1JCJ1_GUITH
L1JM35_GUITH
L1KJA3_9ACTN
L1KL61_9ACTN
L1LS16_PSEPU
L1M333_PSEPU
L1M3M5_PSEPU
L1P2I6_9NEIS
L2F7P7_9GAMM
L2F992_9GAMM
L2FBK3_COLGN
L2FBN9_COLGN
L2FFZ4_COLGN
L2FGE3_COLGN
L2FMT8_COLGN
L2G1Y1_COLGN
L2G340_COLGN
L2G9H7_COLGN
L5JZG8_PTEAL
L5KT91_PTEAL
L5M4N9_MYODS
L5N4U5_9BACI
L5NCW2_9BACI
L7EV65_9ACTN
L7L748_9ACTN
L7LE09_9ACTN
L7LMP8_9ACTN
L7WF31_NONDD
L8EDB8_STRRM
L8FRV0_PSED2
L8G5V3_PSED2
L8G6G6_PSED2
L8GH98_ACACA
L8GIT7_ACACA
L8JHW6_9BACT
L8LJ84_9CHRO
L8LYN6_9CYAN
L8M348_9CYAN
L8MXV2_9CYAN
L8TII9_9MICC
L8X376_THACA
L9KKL3_TUPCH
L9P9Z2_9BURK
L9PDC1_9BURK
L9PLV3_9BURK
L9PP95_9BURK
L9U9C7_9GAMM
L9UB98_9GAMM
L9UCT2_9GAMM
LDHD_HUMAN
LDHD_MOUSE
M0QG79_9ACTN
M0QJD7_9ACTN
M0SPT6_MUSAM
M0TZ53_MUSAM
M0U3J5_MUSAM
M0UJJ9_HORVD
M0UJK2_HORVD
M0UJK3_HORVD
M0UJK8_HORVD
M0VS28_HORVD
M0VS30_HORVD
M1AGJ4_SOLTU
M1AGJ5_SOLTU
M1E439_9FIRM
M1E4S6_9FIRM
M1E5E8_9FIRM
M1E9C1_9FIRM
M1F9A3_9ALTE
M1FHB9_9ALTE
M1LLM5_9PROT
M1LXN5_9PROT
M1M888_9CLOT
M1MT52_9CLOT
M1MW34_9CLOT
M1NFH3_DESSD
M1VLG7_CYAM1
M1VUL7_CLAP2
M1VXR0_CLAP2
M1WHS5_CLAP2
M1WKY1_DESPC
M1WW48_DESPC
M1Z1I7_NITG3
M1ZL81_9FIRM
M2LWC1_BAUCO
M2MBB0_BAUCO
M2MME0_BAUCO
M2N193_BAUCO
M2PTJ9_CERS8
M2R286_CERS8
M2RBF0_CERS8
M2SB81_COCSN
M2SCJ4_COCSN
M2SE41_COCSN
M2SHG3_COCSN
M2SI85_COCH5
M2SX32_COCH5
M2T4H8_COCH5
M2TDS8_COCSN
M2TIP2_COCSN
M2TLT6_9PROT
M2UGF5_COCH5
M2UWF8_COCH5
M2V3N2_COCH5
M2WB96_9MICC
M2WMN2_DOTSN
M2XF58_GALSU
M2Y8H9_GALSU
M2YVB4_PSEFD
M3AIG5_PSEFD
M3B1W2_PSEFD
M3C1C5_STRMB
M3C360_SPHMS
M3FMB0_9LEPT
M3H0X8_LEPBO
M3H1F8_LEPBO
M3JDT7_CANMX
M3JV04_CANMX
M3K1I4_CANMX
M3UXD8_9ACTN
M3VCZ8_9ACTN
M3VGG5_9ACTN
M3WGH8_FELCA
M3WKF3_FELCA
M3XEX9_FELCA
M3XM88_MUSPF
M3YEX3_MUSPF
M3YRV5_MUSPF
M3ZE21_XIPMA
M4A6A9_XIPMA
M4AN11_XIPMA
M4B3P1_HYAAE
M4B907_HYAAE
M4BG99_HYAAE
M4CYB1_BRARP
M4DMM3_BRARP
M4NE59_9GAMM
M4NFF5_9GAMM
M4NHH0_9GAMM
M4RW71_9SPHN
M4S3E4_9SPHN
M4S9B4_9SPHN
M4VA30_9DELT
M4WY85_PSEDE
M4X0Z0_PSEDE
M4X6A2_PSEDE
M4XE00_PSEDE
M4YK33_9EURY
M4YUM8_9EURY
M5A2H5_9ACTN
M5BQU8_THACB
M5C1D5_THACB
M5E8F2_9GAMM
M5EGU0_9RHIZ
M5EU34_9RHIZ
M5EXJ4_9RHIZ
M5F9A9_9RHIZ
M5FTW7_DACPD
M5FY70_DACPD
M5G7X8_DACPD
M5GGI2_DACPD
M5QDB4_9PSED
M5R131_9PSED
M5R289_9PSED
M5R7N4_9PLAN
M5VXE3_PRUPE
M5W808_PRUPE
M5WF46_PRUPE
M6RTP4_LEPIR
M6RWA7_LEPIR
M6SW16_LEPIR
M6T0L5_LEPIR
M7A967_9ACTN
M7ABJ0_9ACTN
M7AP54_9ACTN
M7B8Z8_CHEMY
M7BAT8_CHEMY
M7MTF7_9MICC
M7N7K9_9MICC
M7NYY2_9BACL
M7P8J5_9BACL
M7SIP9_EUTLA
M7T1S4_EUTLA
M7T3Y8_EUTLA
M7T8H1_9EURY
M7TJ47_BOTF1
M7TS60_BOTF1
M7U0T7_BOTF1
M7UW54_BOTF1
M7V0Z8_BOTF1
M7WJN6_RHOT1
M7WSH2_RHOT1
M7WVS4_RHOT1
M7XK84_RHOT1
M7YU59_TRIUA
M8DG33_9BACL
M8DGP2_9BACL
M9LQC1_PSEA3
M9R3W6_9RHOB
M9R7N7_9RHOB
M9R7W0_9RHOB
M9R9Z8_9RHOB
M9RAR1_9RHOB
M9SFA6_9EURY
N0AMX2_9BACI
N0APZ2_9BACI
N0B951_9RHIZ
N0BEG6_9EURY
N0BFU8_9RHIZ
N0BLP4_9EURY
N0BMW6_9EURY
N0E190_9MICO
N1JGX2_BLUG1
N1JQZ9_BLUG1
N1MKJ6_9SPHN
N1MPH2_9SPHN
N1PKM5_DOTSN
N1PSA4_DOTSN
N1PVY1_DOTSN
N1QEK3_SPHMS
N1QFH2_SPHMS
N1QKQ9_SPHMS
N1R8J2_FUSC4
N1REP1_FUSC4
N1S9U4_FUSC4
N1SA81_FUSC4
N1SAL7_FUSC4
N1US87_9MICC
N1UYS7_9MICC
N2A4M1_9FIRM
N2JAV1_9PSED
N2JDY8_9PSED
N2JJ92_9PSED
N4TG97_FUSC1
N4TKW4_FUSC1
N4TWF4_FUSC1
N4UEJ8_FUSC1
N4UGM3_FUSC1
N4V1D1_COLOR
N4V2H8_COLOR
N4VC88_COLOR
N4VCY5_COLOR
N4VFU4_COLOR
N4VKD4_COLOR
N4VMY9_COLOR
N6UFI4_9RHIZ
N6UFT4_9RHIZ
N6ULL8_DENPD
N6V1F3_9RHIZ
N6WNT4_9ALTE
N6X160_9ALTE
N6X427_9RHOO
N6XAS8_9RHOO
N6XZR9_9RHOO
N6YBM0_9RHOO
N6YCD8_9RHOO
N6YDR9_9RHOO
N6YF82_9RHOO
N6YHF6_9RHOO
N6YL01_9RHOO
N6YN00_9RHOO
N6YTI0_9RHOO
N8SAT5_ACIGI
N8Y644_9GAMM
N9FC93_ACIHA
N9VY91_9SPHN
N9W8L6_9SPHN
N9WCG3_9CLOT
N9XLX1_9CLOT
O05784_MYCTU
O07406_MYCTU
O25250_HELPY
O29393_ARCFU
O29450_ARCFU
O67645_AQUAE
P72842_SYNY3
Q01H57_OSTTA
Q01Y19_SOLUE
Q02A73_SOLUE
Q02BV5_SOLUE
Q035R9_LACC3
Q08P62_STIAD
Q08SR9_STIAD
Q090T7_STIAD
Q0A7E8_ALKEH
Q0A7E9_ALKEH
Q0ABX5_ALKEH
Q0ADI0_NITEC
Q0AEW8_NITEC
Q0AFI4_NITEC
Q0ARG4_MARMM
Q0AY77_SYNWW
Q0BSS4_GRABC
Q0C3Q0_HYPNA
Q0CAV4_ASPTN
Q0CC46_ASPTN
Q0CWQ1_ASPTN
Q0D1M5_ASPTN
Q0EYW9_9PROT
Q0EYX0_9PROT
Q0F8W0_9RHOB
Q0FCB0_9RHOB
Q0FDC9_9RHOB
Q0FDJ1_9RHOB
Q0FGU2_PELBH
Q0FL57_PELBH
Q0FNA3_PELBH
Q0FQI0_PELBH
Q0G3W8_9RHIZ
Q0G645_9RHIZ
Q0G7T2_9RHIZ
Q0K065_CUPNH
Q0K1Y6_CUPNH
Q0K202_CUPNH
Q0K752_CUPNH
Q0K755_CUPNH
Q0KBU8_CUPNH
Q0KC24_CUPNH
Q0P943_CAMJE
Q0REJ6_FRAAA
Q0RJ11_FRAAA
Q0RM07_FRAAA
Q0RQE5_FRAAA
Q0S3T5_RHOJR
Q0S6G5_RHOJR
Q0SB96_RHOJR
Q0SBK1_RHOJR
Q0SBP7_RHOJR
Q0SBQ6_RHOJR
Q0SCE9_RHOJR
Q0SGD4_RHOJR
Q0SJK0_RHOJR
Q0U1J9_PHANO
Q0U8X1_PHANO
Q0U9Y3_PHANO
Q0UAT6_PHANO
Q0UWK9_PHANO
Q0V6X5_PHANO
Q0VPP1_ALCBS
Q0VTE7_ALCBS
Q0W2Q0_METAR
Q0W3T1_METAR
Q0YRK8_9CHLB
Q10XC5_TRIEI
Q11061_MYCTU
Q113M9_TRIEI
Q11GU7_CHESB
Q11KF9_CHESB
Q11LF7_CHESB
Q120R8_POLSJ
Q12AP2_POLSJ
Q12CI1_POLSJ
Q12ER3_POLSJ
Q12GE5_POLSJ
Q12HB6_POLSJ
Q12V64_METBU
Q12XD1_METBU
Q13P38_BURXL
Q13PY0_BURXL
Q13WD7_BURXL
Q13YT9_BURXL
Q140Q7_BURXL
Q145G7_BURXL
Q145G8_BURXL
Q148K4_BOVIN
Q163B7_ROSDO
Q167V2_ROSDO
Q16CG8_ROSDO
Q16T06_AEDAE
Q170V5_AEDAE
Q170V6_AEDAE
Q178E1_AEDAE
Q178E2_AEDAE
Q18B31_PEPD6
Q1AS83_RUBXD
Q1AS84_RUBXD
Q1CYP2_MYXXD
Q1D857_MYXXD
Q1DBP5_MYXXD
Q1G7V6_LACDA
Q1GDN2_RUEST
Q1GE57_RUEST
Q1GJF0_RUEST
Q1GUA6_SPHAL
Q1H3E6_METFK
Q1J0Q8_DEIGD
Q1J3U0_DEIGD
Q1LC24_CUPMC
Q1LJ77_CUPMC
Q1LJ79_CUPMC
Q1LMF7_CUPMC
Q1LMY5_CUPMC
Q1LPB2_CUPMC
Q1MY43_9GAMM
Q1N4T9_9GAMM
Q1NAW5_SPHSS
Q1NRS1_9DELT
Q1NRS5_9DELT
Q1QGG8_NITHX
Q1QIK8_NITHX
Q1QU24_CHRSD
Q1QWR2_CHRSD
Q1YGJ9_AURMS
Q1YH40_AURMS
Q1YHR1_AURMS
Q1YJ93_AURMS
Q1YPL7_9GAMM
Q1YQ10_9GAMM
Q1YUS7_9GAMM
Q20X78_RHOPB
Q20YE1_RHOPB
Q211W8_RHOPB
Q216P1_RHOPB
Q21U53_RHOFT
Q21W03_RHOFT
Q21YE3_RHOFT
Q221E6_RHOFT
Q24S46_DESHY
Q24SI6_DESHY
Q24SI7_DESHY
Q26DE3_FLABB
Q28MJ9_JANSC
Q28R08_JANSC
Q28UK5_JANSC
Q29FT0_DROPS
Q2BNT4_NEPCE
Q2CAC7_OCEGH
Q2CB56_OCEGH
Q2CDN4_OCEGH
Q2CHC9_OCEGH
Q2CIX0_OCEGH
Q2G426_NOVAD
Q2G4B1_NOVAD
Q2G7T1_NOVAD
Q2G889_NOVAD
Q2G8T9_NOVAD
Q2GA62_NOVAD
Q2H4F5_CHAGB
Q2H6J6_CHAGB
Q2HC68_CHAGB
Q2HCX9_CHAGB
Q2IDI1_ANADE
Q2IJA4_ANADE
Q2J9M2_FRASC
Q2JAB1_FRASC
Q2JEG5_FRASC
Q2JI05_SYNJB
Q2K6G3_RHIEC
Q2KBS7_RHIEC
Q2KC16_RHIEC
Q2KC17_RHIEC
Q2KXD0_BORA1
Q2KYE1_BORA1
Q2KZ59_BORA1
Q2KZ61_BORA1
Q2L092_BORA1
Q2LWG4_SYNAS
Q2LXM8_SYNAS
Q2N9L4_ERYLH
Q2RG44_MOOTA
Q2RMG2_MOOTA
Q2RUU5_RHORT
Q2RVC0_RHORT
Q2RWB4_RHORT
Q2RX98_RHORT
Q2SA67_HAHCH
Q2SA68_HAHCH
Q2SDE9_HAHCH
Q2SLH3_HAHCH
Q2TWX7_ASPOR
Q2U224_ASPOR
Q2U4J6_ASPOR
Q2UAQ1_ASPOR
Q2UK01_ASPOR
Q2W0V8_MAGSA
Q2W2Y6_MAGSA
Q2Y8Z3_NITMU
Q2YCM0_NITMU
Q2YCP0_NITMU
Q2YII4_BRUA2
Q2YII5_BRUA2
Q2YME0_BRUA2
Q2YPT4_BRUA2
Q30TM8_SULDN
Q30WB3_DESAG
Q313K8_DESAG
Q317B3_DESAG
Q31RL1_SYNE7
Q32CF7_SHIDS
Q39QL6_GEOMG
Q39TR9_GEOMG
Q39TS0_GEOMG
Q3A0V7_PELCD
Q3A1S7_PELCD
Q3ACK3_CARHZ
Q3AEZ1_CARHZ
Q3ARF0_CHLCH
Q3B5C8_CHLL7
Q3IPH8_NATPD
Q3IZ31_RHOS4
Q3J1I4_RHOS4
Q3J4L0_RHOS4
Q3J5F0_RHOS4
Q3J8I2_NITOC
Q3JCT9_NITOC
Q3JDS8_NITOC
Q3JE68_NITOC
Q3SHD5_THIDA
Q3SMP1_THIDA
Q3SP41_NITWN
Q3SPF7_NITWN
Q46DW9_METBF
Q47AT6_DECAR
Q47AT7_DECAR
Q47CF1_DECAR
Q47JF4_DECAR
Q4BWZ8_CROWT
Q4CRU8_TRYCC
Q4CYF3_TRYCC
Q4DQH9_TRYCC
Q4FNZ0_PELUB
Q4FR59_PSYA2
Q4FR60_PSYA2
Q4FUS1_PSYA2
Q4J7P1_SULAC
Q4J9J5_SULAC
Q4JBW4_SULAC
Q4JC54_SULAC
Q4K465_PSEF5
Q4K9Z7_PSEF5
Q4KD10_PSEF5
Q4KEF7_PSEF5
Q4QB82_LEIMA
Q4WAU8_ASPFU
Q4WE96_ASPFU
Q4WL17_ASPFU
Q4WR52_ASPFU
Q4WWR7_ASPFU
Q55124_SYNY3
Q55BQ4_DICDI
Q55E52_DICDI
Q585R0_TRYB2
Q5A0K6_CANAL
Q5ABC8_CANAL
Q5ADT6_CANAL
Q5AEG8_CANAL
Q5ATR3_EMENI
Q5AXB2_EMENI
Q5F817_NEIG1
Q5FP89_GLUOX
Q5FRR5_GLUOX
Q5GW26_XANOR
Q5H0X3_XANOR
Q5K9L7_CRYNJ
Q5KJD3_CRYNJ
Q5KMG8_CRYNJ
Q5KUY6_GEOKA
Q5KYD7_GEOKA
Q5KZR9_GEOKA
Q5LMT4_RUEPO
Q5LNY6_RUEPO
Q5LQU8_RUEPO
Q5LVR6_RUEPO
Q5NNS8_ZYMMO
Q5P0I7_AROAE
Q5P1L1_AROAE
Q5P1Z3_AROAE
Q5P1Z4_AROAE
Q5P348_AROAE
Q5P460_AROAE
Q5P8S5_AROAE
Q5P8T2_AROAE
Q5SK55_THET8
Q5SKY8_THET8
Q5SMA3_THET8
Q5WAP2_BACSK
Q5WCX8_BACSK
Q5WFZ5_BACSK
Q5WIP4_BACSK
Q5Z051_NOCFA
Q5Z139_NOCFA
Q608I9_METCA
Q608J0_METCA
Q60CC6_METCA
Q63KP3_BURPS
Q63R31_BURPS
Q63R32_BURPS
Q63TJ9_BURPS
Q65NS5_BACLD
Q67QR5_SYMTH
Q6AFQ7_LEIXX
Q6AKR2_DESPS
Q6APH3_DESPS
Q6ASD7_DESPS
Q6BMB0_DEBHA
Q6BSH7_DEBHA
Q6BWM6_DEBHA
Q6C773_YARLI
Q6CCU5_YARLI
Q6CL48_KLULA
Q6CS74_KLULA
Q6CWU6_KLULA
Q6F7J1_ACIAD
Q6FP63_CANGA
Q6FQM0_CANGA
Q6L072_PICTO
Q6L2S1_PICTO
Q6MJ93_BDEBA
Q6N437_RHOPA
Q6N8A2_RHOPA
Q6NAC4_RHOPA
Q6NAQ1_RHOPA
Q6NAV4_RHOPA
Q726S9_DESVH
Q72DV2_DESVH
Q72F25_DESVH
Q73RF1_TREDE
Q73TZ0_MYCPA
Q73WZ3_MYCPA
Q73YF2_MYCPA
Q747H0_GEOSL
Q74CQ0_GEOSL
Q756E4_ASHGO
Q75CD0_ASHGO
Q7APS7_MYCLE
Q7CXZ7_AGRFC
Q7JLI9_CAEEL
Q7JLJ0_CAEEL
Q7K511_DROME
Q7LXI5_SULSO
Q7MAG6_WOLSU
Q7NCB0_GLOVI
Q7NZM1_CHRVO
Q7P867_FUSNV
Q7QA93_ANOGA
Q7QB44_ANOGA
Q7RYX6_NEUCR
Q7S4K5_NEUCR
Q7SCV2_NEUCR
Q7SE05_NEUCR
Q7U599_SYNPX
Q7UJ97_RHOBA
Q7V678_PROMM
Q7VHU4_HELHP
Q7VUF7_BORPE
Q7VV07_BORPE
Q7VV08_BORPE
Q7W0D5_BORPE
Q7YWB6_LEIMA
Q81AQ6_BACCR
Q81GB1_BACCR
Q81TG8_BACAN
Q81YH4_BACAN
Q82D36_STRAW
Q82NB7_STRAW
Q82NH1_STRAW
Q82VQ7_NITEU
Q82WE3_NITEU
Q82WJ9_NITEU
Q82WK0_NITEU
Q87UK3_PSESM
Q87Z75_PSESM
Q88CM6_PSEPK
Q88GH8_PSEPK
Q896M6_CLOTE
Q89C28_BRADU
Q89D96_BRADU
Q89FZ0_BRADU
Q89GX1_BRADU
Q89NF5_BRADU
Q89RT4_BRADU
Q89S36_BRADU
Q8DIG3_THEEB
Q8EML1_OCEIH
Q8ERE7_OCEIH
Q8ERP2_OCEIH
Q8F0N1_LEPIN
Q8F3Y7_LEPIN
Q8I4K2_CAEEL
Q8KEW7_CHLTE
Q8P9M7_XANCP
Q8PCL6_XANCP
Q8PXD0_METMA
Q8RD26_CALS4
Q8RIN5_FUSNN
Q8TH91_METAC
Q8XNM0_CLOPE
Q8XW08_RALSO
Q8XW09_RALSO
Q8XW11_RALSO
Q8XZ50_RALSO
Q8YLM9_NOSS1
Q8ZW06_PYRAE
Q8ZXH3_PYRAE
Q8ZXH4_PYRAE
Q92L08_RHIME
Q92NP8_RHIME
Q92RK3_RHIME
Q92RS3_RHIME
Q92VJ3_RHIME
Q930R6_RHIME
Q96XG8_SULTO
Q96Y71_SULTO
Q974L0_SULTO
Q97G30_CLOAB
Q97U60_SULSO
Q97Y18_SULSO
Q97ZB9_SULSO
Q982M4_RHILO
Q986B0_RHILO
Q986W2_RHILO
Q987T8_RHILO
Q987U0_RHILO
Q98KG4_RHILO
Q9A317_CAUCR
Q9CC92_MYCLE
Q9HKQ4_THEAC
Q9HTK3_PSEAE
Q9HZI0_PSEAE
Q9I3S8_PSEAE
Q9I6H4_PSEAE
Q9JYL6_NEIMB
Q9K9B9_BACHD
Q9KB00_BACHD
Q9KB02_BACHD
Q9PBD9_XYLFA
Q9PGF5_XYLFA
Q9RJ97_STRCO
Q9RTM9_DEIRA
Q9RVK1_DEIRA
Q9S2F6_STRCO
Q9YEU4_AERPE
Q9YFD3_AERPE
R0F272_9BRAS
R0FEA3_9BRAS
R0I580_SETT2
R0I6Z6_SETT2
R0K736_SETT2
R0KU90_SETT2
R1AW66_9CLOT
R1D6E2_EMIHU
R1EU50_BOTPV
R1EVQ2_BOTPV
R1G5W2_BOTPV
R1G6P5_BOTPV
R1GD08_BOTPV
R1GMW7_BOTPV
R2SDW3_9ENTE
R4KEV7_CLOPA
R4KFQ9_CLOPA
R4KNI9_9FIRM
R4L524_9ACTN
R4LRU0_9ACTN
R4LUN4_9ACTN
R4PJU5_9BACT
R4PXW9_9BACT
R4SU30_AMYOR
R4T117_AMYOR
R4T2D3_AMYOR
R4T4D9_AMYOR
R4TBY8_AMYOR
R4VHK9_9GAMM
R4VNL7_9GAMM
R4VV86_9EURY
R4X6S0_TAPDE
R4XDW3_TAPDE
R4XJY9_TAPDE
R4YRP5_OLEAN
R4YTJ2_OLEAN
R4YXG9_9ACTN
R4YZQ1_9ACTN
R4Z2Q2_9ACTN
R4Z540_9ACTN
R5A7H1_9CLOT
R5AU75_9FIRM
R5B184_9FIRM
R5BUX0_9FIRM
R5C0L1_9FIRM
R5C5J2_9FIRM
R5C705_9FIRM
R5D4C0_9FIRM
R5D8A2_9FIRM
R5E0I0_9BURK
R5EQN0_9GAMM
R5EY43_9FIRM
R5F871_9CLOT
R5FI41_9CLOT
R5FUK2_9FIRM
R5FZ29_9ACTN
R5GTT6_9FIRM
R5H678_9SPIR
R5HER0_9FIRM
R5J573_9CLOT
R5MKN7_9FIRM
R5N3S9_9FIRM
R5QN32_9PROT
R5STF3_9GAMM
R5TJ42_9FIRM
R5TK39_9FIRM
R5WGQ5_9DELT
R5WTE8_9FIRM
R5X6Z8_9CLOT
R5XJ75_9FIRM
R6A0G5_9FIRM
R6C8Q4_9CLOT
R6GYD5_9FIRM
R6HDN5_9FIRM
R6HJE0_9ACTN
R6HP31_9FIRM
R6I1L8_9FIRM
R6I212_9FIRM
R6I6G0_9FIRM
R6ICE3_9FIRM
R6IHW1_9FIRM
R6ITQ1_9FIRM
R6PM62_9CLOT
R6QQ17_9FIRM
R6QQH2_9FIRM
R6R7G8_9FIRM
R6TGR8_9FIRM
R6TMM1_9STAP
R6WK20_9CLOT
R6WTN0_9FIRM
R7A6Q4_9CLOT
R7BRP9_9FIRM
R7BWA4_9BURK
R7BXS1_9BURK
R7BZL2_9FIRM
R7C2L5_9FIRM
R7IE83_9BURK
R7J8W3_9FUSO
R7K835_9FIRM
R7L765_9BACT
R7L8R6_9BACT
R7LA61_9BACT
R7MBG2_9CLOT
R7R4U8_9FIRM
R7RX66_STEHR
R7S7I1_TRAVS
R7S9Y1_TREMS
R7SKG7_DICSQ
R7WHC4_9NOCA
R7WN48_9NOCA
R7WN61_9NOCA
R7XT20_9ACTN
R7XTD1_9ACTN
R7XYV4_9ACTN
R7YND0_CONA1
R7YZ65_CONA1
R7Z0I0_CONA1
R7Z0L9_CONA1
R7ZST1_9BACT
R8BGV0_TOGMI
R8BQG1_TOGMI
R8BS66_TOGMI
R9AFT2_WALI9
R9AJL0_9GAMM
R9AR52_WALI9
R9ILV2_9FIRM
R9IM60_9FIRM
R9IWT2_9FIRM
R9KLC4_9FIRM
R9LZJ5_9FIRM
R9MVW0_9FIRM
R9MWY6_9FIRM
R9P7H1_PSEHS
R9PFS5_PSEHS
R9T5B1_9EURY
R9T8N6_9EURY
S0DQ00_GIBF5
S0DYV0_GIBF5
S0E0C4_GIBF5
S0E5T4_GIBF5
S0E5Y7_GIBF5
S0EAA2_GIBF5
S0EM79_GIBF5
S0EPF5_GIBF5
S0EYS9_CHTCT
S0FGL6_9FIRM
S0FVM6_9DELT
S0FVQ6_9FIRM
S0FYJ5_9DELT
S0FZZ0_9DELT
S0G097_9DELT
S0G3X6_9DELT
S0G3Y3_9DELT
S0G7W3_9DELT
S0JH41_9FIRM
S0L8W7_ENTAV
S1P150_9ENTE
S2J1V1_MUCC1
S2JA61_MUCC1
S2JJ38_MUCC1
S2JSK2_MUCC1
S2L1F7_9GAMM
S2YSV7_9ACTN
S2YXM4_9ACTN
S3C2D2_OPHP1
S3CD60_OPHP1
S3CG65_OPHP1
S3CI88_OPHP1
S3CSH2_OPHP1
S3D9P9_GLAL2
S3DAI9_GLAL2
S3DCC2_GLAL2
S3N7Q5_9GAMM
S3XU53_9PROT
S3Y5S4_9MICO
S3ZQV5_9ACTN
S4XN91_SORCE
S4XPG2_SORCE
S4XPT8_SORCE
S4YH08_SORCE
S5VAH0_STRC3
S5VNH9_STRC3
S5XQ63_PARAH
S5XSS9_PARAH
S5Y9L3_PARAH
S5YW07_PARAH
S5ZSQ1_9SPIO
S6AE61_PSERE
S6AES1_PSERE
S6AG66_9PROT
S6AJB3_PSERE
S6AWZ3_PSERE
S6B795_9PROT
S6BBW3_9GAMM
S6BS41_9GAMM
S6BW26_9GAMM
S6E718_ZYGB2
S6E7Z9_ZYGB2
S6EN07_ZYGB2
S6ENB4_9CLOT
S6GHM3_9GAMM
S6GLE4_9GAMM
S6H889_9GAMM
S6J0K8_9PSED
S6JEF7_9PSED
S6JN56_9PSED
S6L1D1_9PSED
S7MDM7_MYOBR
S7MGC0_MYOBR
S7P5J6_MYOBR
S7PRQ8_GLOTA
S7Q4Y0_GLOTA
S7QBX3_GLOTA
S7QI77_GLOTA
S7QN45_GLOTA
S7R8B6_GLOTA
S7RXY8_GLOTA
S7T957_9DELT
S7TDW7_9DELT
S7TRV8_9DELT
S7TX95_9DELT
S7U1X7_DESML
S7Z9J8_PENO1
S8A1E9_PENO1
S8AX35_PENO1
S8BEN1_DACHA
S8BL04_DACHA
S8C7C5_DACHA
S8CP39_9LAMI
S8EAM9_9LAMI
S8ESF5_FOMPI
S8FJL4_FOMPI
S8FSP5_FOMPI
S9Q278_9DELT
S9QEF4_9RHOB
S9QL82_9RHOB
S9QPE2_9DELT
S9QPL7_9RHOB
S9QV58_9RHOB
S9QWB7_9DELT
S9RKP1_9RHOB
S9RUF7_9RHOB
S9RUN2_9RHOB
S9RXS6_9RHOB
S9S3G6_9RHOB
S9S770_9RHOB
S9TTT6_9TRYP
S9TYS2_9TRYP
S9U8R4_9TRYP
S9U9H3_9TRYP
S9UE06_9TRYP
S9ULE8_9TRYP
S9UQS9_9TRYP
S9UY62_9TRYP
S9V3X7_9TRYP
S9V6S8_9TRYP
S9V7K9_9TRYP
S9VCN3_9TRYP
S9VDG4_9TRYP
S9VJI6_9TRYP
S9VKK0_9TRYP
S9VKK9_9TRYP
S9VL37_9TRYP
S9VMZ0_9TRYP
S9VYQ5_9TRYP
S9W2L2_SCHCR
S9WCZ8_9TRYP
S9WI23_9TRYP
S9WUM5_9TRYP
S9ZEM0_9RHOO
T0B305_9RHOO
T0BQ80_ALIAG
T0G392_9SPHN
T0G7T9_9SPHN
T0GCR0_9SPHN
T0GFA3_9SPHN
T0GRT2_9SPHN
T0J0I3_9SPHN
T0KG36_9SPHN
T0KJ96_COLGC
T0KSZ3_COLGC
T0L4N2_COLGC
T0LAP3_COLGC
T0LH89_COLGC
T0LQL6_COLGC
T0LSB7_9EURY
T0LSL8_9EURY
T0LUR9_9EURY
T0M1E4_9EURY
T0M497_COLGC
T0MPZ7_9BACT
T0MTD5_9EURY
T0NA18_9EURY
T0NA50_9EURY
T0QJC9_9STRA
T0RER5_9STRA
T0RK05_9DELT
T0S2K5_9DELT
T0SB95_9STRA
T0STW2_9DELT
T1DVD0_9HELI
T1FMI1_HELRO
T1FNA6_HELRO
T1FXS1_HELRO
T1H9K7_RHOPR
T1HKS1_RHOPR
T1HKS6_RHOPR
T1KPS2_TETUR
T1KU29_TETUR
T2GBI1_DESGI
T2GF69_DESGI
T2RG05_CLOSO
T5AG24_OPHSC
T5AG28_OPHSC
T5AN38_OPHSC
T5ANN1_OPHSC
U1EV58_9ACTN
U1FY87_ENDPU
U1HSL4_ENDPU
U1LPN4_9MICO
U1M7L4_ASCSU
U1MMM8_ASCSU
U1MRD7_9MICO
U1NIA3_9EURY
U1NV73_ASCSU
U1YI23_9BURK
U1ZJA1_9PSED
U1ZVN0_9BURK
U2A0B8_9PSED
U2B7W5_9PSED
U2BB45_9CLOT
U2CGL5_9FIRM
U2E4D8_9GAMM
U2E9Q5_9GAMM
U2ER07_9GAMM
U2ESU0_9GAMM
U2FWC1_9GAMM
U2L4D2_9FIRM
U2N9E2_9CLOT
U2NN03_9CLOT
U2RBK3_LEIAQ
U2SJ98_LEIAQ
U2XCK0_9MICO
U2Y5E3_9SPHN
U2YMY2_9SPHN
U2YU75_9CAUL
U2Z3N5_PSEAC
U2ZIW6_PSEAC
U3A1Y9_9SPHN
U3B6C1_PSEAC
U3IS11_ANAPL
U3J2W2_ANAPL
U3JKP3_FICAL
U3JKU1_FICAL
U3JYE2_FICAL
U3KPJ6_RABIT
U4KMK4_9MOLU
U4L378_PYROM
U4L383_PYROM
U4LTA2_PYROM
U4TLH4_9LACO
U4UJC4_DENPD
U4URK7_9RHOB
U4UX23_9RHOB
U4UZW3_9RHOB
U4V0U6_9RHOB
U5DJQ7_9CHRO
U5EIS8_NOCAS
U5EKM5_NOCAS
U5GAV4_POPTR
U5H6M5_USTV1
U5H8R9_USTV1
U5HAA2_USTV1
U5L518_9BACI
U5L8A5_9BACI
U5MLF2_CLOSA
U5MU04_CLOSA
U5NE13_9BURK
U5QF75_9CYAN
U5RP57_9CLOT
U5RPA2_9CLOT
U5RPG7_9CLOT
U5RW20_9CLOT
U5RY21_9CLOT
U5SDI7_9LACT
U5VNV0_9ACTN
U5VYZ5_9ACTN
U5W486_9ACTN
U5W7B4_9ACTN
U5WK16_MYCKA
U5WKD7_MYCKA
U5WPM8_MYCKA
U5WRU2_MYCKA
U5WXW5_MYCKA
U6B3P9_9RHIZ
U6G8Y3_EIMAC
U6GT76_9EIME
U6KAI3_9EIME
U6KPA3_EIMTE
U6KVL5_EIMTE
U6LUM5_9EIME
U6MEC5_EIMMA
U6MUC2_9EIME
U6N0N0_9EIME
U6NZY9_HAECO
U6PBF0_HAECO
U6PVF1_HAECO
U7FSX8_9RHOB
U7FT88_9RHOB
U7FUW1_9RHOB
U7G621_9RHOB
U7GH45_9RHOB
U7NF70_9GAMM
U7PJM1_SPOS1
U7PMD9_SPOS1
U7PS89_SPOS1
U7PTK3_SPOS1
U7PV25_SPOS1
U7Q247_SPOS1
U7U9B6_9BURK
U7U9H2_9BURK
U7UHA9_9FIRM
U7UHF4_9FIRM
U7UHU7_9FIRM
U7UM35_9FIRM
U7UQM8_9FIRM
U7UQP1_9FIRM
U7UT50_9FIRM
U7VAG3_9FUSO
U9UA10_RHIID
U9UTX6_RHIID
U9W1S0_9CYAN
V2HQN2_9BURK
V2I063_9BURK
V2IE43_9BURK
V2IXX1_9BURK
V2J393_9BURK
V2J538_9BURK
V2J5A0_9BURK
V2TQN5_9GAMM
V2UTN3_9GAMM
V2VYL8_9GAMM
V2W3K9_MONRO
V2XVA2_MONRO
V2YRI1_MONRO
V2Z306_MONRO
V3ZKH0_LOTGI
V4BAI0_LOTGI
V4BQX2_LOTGI
V4ICF3_9ACTN
V4ITA5_9GAMM
V4IVP4_9ACTN
V4J7G2_9DELT
V4JMS8_9GAMM
V4LLA6_EUTSA
V4MAP0_EUTSA
V4NJC1_EUTSA
V4P6K2_9CAUL
V4RBH1_9CAUL
V4RM84_9RHIZ
V4RNH0_9RHIZ
V4RTG9_9RHIZ
V4RVM7_9ROSI
V4RWB5_9RHIZ
V4SE54_9ROSI
V4UHL5_9ROSI
V4UUB2_9ROSI
V4XWM2_9ARCH
V4YFD2_9PROT
V4YJD8_9PROT
V4YR94_9PROT
V4ZKB0_9ARCH
V4ZWG1_9ARCH
V5ABE9_9ARCH
V5BCB2_TRYCR
V5C404_9GAMM
V5D7M3_TRYCR
V5EVA6_KALBG
V5F823_BYSSN
V5FJX6_BYSSN
V5FPK0_BYSSN
V5G5D7_BYSSN
V5G8P7_BYSSN
V5GC46_BYSSN
V5GK70_KALBG
V5HSF0_BYSSN
V5RUJ9_9BACT
V5RWN1_9BACT
V5SBZ6_9RHIZ
V5SC85_9RHIZ
V5SGN9_9RHIZ
V5U989_9BURK
V5UBS6_9BURK
V5UDD1_9BURK
V5UDN4_9BURK
V5UII5_9BURK
V5UJ40_9BURK
V5X8T7_MYCNE
V5XFJ4_MYCNE
V5XG66_MYCNE
V6F6X8_9PROT
V6J1B8_9BACL
V6JPL1_9ACTN
V6K0G8_STRRC
V6K451_STRNV
V6KPY5_STRNV
V6L3E2_9ACTN
V6L3G0_9ACTN
V6L4Q3_STRRC
V6M149_9BACL
V6MA56_9BACL
V6MHH0_9BACL
V6S7D4_9FLAO
V7BXM0_PHAVU
V7CY09_PHAVU
V7EK35_9RHOB
V7EK73_9RHOB
V7ERC4_9RHOB
V7FEP4_9RHIZ
V7FH01_9RHIZ
V7FRA6_9RHIZ
V7FRC4_9RHIZ
V7FTE8_9RHIZ
V7FTI2_9RHIZ
V7I053_9CLOT
V7I7B1_9CLOT
V8C718_9HELI
V8CG80_9HELI
V8CYA4_9ACTN
V8D1Q5_9ACTN
V8D4R7_9ACTN
V8G831_9BURK
V8G845_9BURK
V8G9T3_9BURK
V8P012_OPHHA
V9E805_PHYPR
V9E8S2_PHYPR
V9ENE4_PHYPR
V9FDM1_PHYPR
V9FDM2_PHYPR
V9FDM5_PHYPR
V9FEQ2_PHYPR
V9FEQ6_PHYPR
V9FFL1_PHYPR
V9FGM2_PHYPR
V9GEQ7_9BACL
V9HH32_9CLOT
V9HME9_9NEIS
V9TSH1_9PROT
V9VMZ8_9RHOB
V9VV41_9RHOB
V9VYA5_9RHOB
V9W7R3_9BACL
V9XAX1_9NOCA
V9XMY5_9NOCA
W0ANT0_9SPHN
W0DG08_9AQUI
W0E0A1_MARPU
W0E290_MARPU
W0E6Q0_MARPU
W0EB21_9FIRM
W0EEM0_9FIRM
W0EF14_9FIRM
W0EXZ0_9BACT
W0H4W5_PSECI
W0HC10_PSECI
W0HGK6_PSECI
W0HPJ0_9GAMM
W0J1F2_9BACT
W0J2T7_9BACT
W0J819_9BACT
W0JI76_DESAE
W0JJP5_DESAE
W0JQQ2_9EURY
W0JQT3_9EURY
W0LD54_9GAMM
W0PBZ1_9BURK
W0PDS4_9BURK
W0PEB9_9BURK
W0PG52_9BURK
W0PHR5_9BURK
W0PJ00_9BURK
W0PKC7_9BURK
W0RFM0_9BACT
W0RFN0_9BACT
W0RI06_9BACT
W0RQR1_9BACT
W0SFH3_9RHOO
W0SHR6_9RHOO
W0SIL5_9RHOO
W0SJ47_9RHOO
W0TMW3_9GAMM
W0V343_9BURK
W0V5K0_9BURK
W0V8K7_9BURK
W0Z724_9MICO
W0Z7C6_9MICO
W1N1H3_9GAMM
W1N5U7_9GAMM
W1N5W0_9GAMM
W1N921_9GAMM
W1NDJ3_AMBTC
W1NUB4_AMBTC
W1Q868_OGAPD
W1QLG1_OGAPD
W1QLN6_OGAPD
W1S0Y6_9SPHN
W1S5D7_9SPHN
W1SAM6_9BACI
W2ELH2_9ACTN
W2ENU5_9ACTN
W2EW03_9ACTN
W2QV72_PHYPN
W2QVG7_PHYPN
W2RC55_PHYPN
W2RC75_PHYPN
W2RCL6_PHYPN
W2RE75_PHYPN
W2RE80_PHYPN
W2REM3_PHYPN
W2REM8_PHYPN
W2S5B7_9EURO
W2S9I3_9EURO
W2S9J1_9EURO
W2SBD4_9EURO
W2SCC4_9EURO
W2SS50_NECAM
W2T5A4_NECAM
W2Y5T0_PHYPR
W2YRP1_PHYPR
W2ZIU7_PHYPR
W2ZIV1_PHYPR
W2ZJ14_PHYPR
W2ZJP5_PHYPR
W2ZJW9_PHYPR
W2ZJX2_PHYPR
W2ZM51_PHYPR
W3APV9_9FIRM
W3RHL5_9BRAD
W3RKF6_9BRAD
W3RP20_9BRAD
W3RP32_9BRAD
W3WMC7_9PEZI
W3WS66_9PEZI
W3WTM5_9PEZI
W3X5Y5_9PEZI
W3XHT1_9PEZI
W3XJJ6_9PEZI
W3XN37_9PEZI
W4ERD5_9BACL
W4FF77_9STRA
W4G846_9STRA
W4GUH6_9STRA
W4HJG1_9RHOB
W4HJJ9_9RHOB
W4HP81_9RHOB
W4JNU6_9HOMO
W4JPM3_9HOMO
W4K645_9HOMO
W4KND6_9HOMO
W4LN66_9BACT
W4LU18_9BACT
W4LXH1_9BACT
W4LZ45_9BACT
W4M2Z2_9BACT
W4M317_9BACT
W4M8E9_9BACT
W4Q5X4_9BACI
W4TQZ0_PROAA
W4UHH0_PROAA
W4VM91_9BACI
W4Z123_STRPU
W4ZDG7_STRPU
W5AR55_WHEAT
W5AY47_WHEAT
W5BDH8_WHEAT
W5BSG8_WHEAT
W5G8M0_WHEAT
W5J8Q1_ANODA
W5JEK9_ANODA
W5KPP8_ASTMX
W5LJC0_ASTMX
W5M6C1_LEPOC
W5MI62_LEPOC
W5MJ60_LEPOC
W5P8U2_SHEEP
W5Q7J2_SHEEP
W5TA30_9NOCA
W5TKY3_9NOCA
W5TLU9_9NOCA
W5TP31_9NOCA
W5VYL1_9PSEU
W5WA91_9PSEU
W5WBE8_9PSEU
W5WEW9_9PSEU
W5WMZ5_9CORY
W5WN46_9PSEU
W5WNA9_9CORY
W5X1B7_BDEBC
W5XQW4_9CORY
W5Y747_KOMXY
W5YB27_KOMXY
W5YF91_KOMXY
W5YG00_9ALTE
W6JW60_9MICO
W6K8B1_9PROT
W6KAK3_9PROT
W6KG59_9PROT
W6KHU4_9TRYP
W6L457_9TRYP
W6M159_9GAMM
W6M6Z9_9GAMM
W6MFY5_9ASCO
W6MG20_9ASCO
W6MKN4_9ASCO
W6MQ91_9ASCO
W6MUG3_9ASCO
W6MXD7_9ASCO
W6N5F3_CLOTY
W6N8L7_CLOTY
W6NLQ4_CLOTY
W6Q0I5_PENRF
W6Q4S7_PENRF
W6Q7D0_PENRF
W6TAA6_9LACO
W6UB45_9SPHI
W6VYY4_9RHIZ
W6VZ52_9RHIZ
W6W3F7_9RHIZ
W6W565_9RHIZ
W6W958_9RHIZ
W6W9T3_9RHIZ
W6WK82_9RHIZ
W6WMQ1_9RHIZ
W6WRX4_9RHIZ
W6WWK5_9RHIZ
W6XN95_COCCA
W6XXE5_COCCA
W6Y5R6_COCCA
W6Y7B8_COCCA
W6YN35_COCCA
W6Z548_COCCA
W7DQF6_9LIST
W7HPD6_9PEZI
W7ICW0_9PSEU
W7IE28_9PSEU
W7IKX2_9PSEU
W7IYA0_9PSEU
W7KNM9_9CREN
W7KVB0_9CREN
W7LHD6_GIBM7
W7LLU3_GIBM7
W7M1B0_GIBM7
W7M9L6_GIBM7
W7MAW0_GIBM7
W7MM97_GIBM7
W7MPG3_GIBM7
W7MRH5_GIBM7
W7Q190_9GAMM
W7QDG0_9GAMM
W7SGQ6_9PSEU
W7SHD7_9PSEU
W7SJ60_9PSEU
W7SRW2_9PSEU
W7TKD9_9STRA
W7TPU2_9STRA
W7YCB4_9BACL
W7ZIM1_9BACI
W8EX86_9BACT
W8KQ16_HALHR
W8KRQ7_HALHR
W8L5P7_HALHR
W8QZ99_PSEST
W8R2V6_PSEST
W8R6F5_PSEST
W8RXI7_9RHOB
W8S1G9_9RHOB
W8S558_9RHOB
W8VVS7_9FLAO
W8WW37_CASDE
W8WXA6_CASDE
W8X0W9_CASDE
W8X337_CASDE
W9ALJ0_9MYCO
W9AX07_9MYCO
W9B8F7_9BACI
W9BGF7_9MYCO
W9CAU7_9HELO
W9CC52_9HELO
W9CMH3_9HELO
W9CQV3_9HELO
W9DMA5_9PSEU
W9E0V0_RHILI
W9E1F5_RHILI
W9E3X1_RHILI
W9E512_RHILI
W9E5X4_RHILI
W9G5M2_9MICO
W9GA21_9MICO
W9GIH6_9MICO
W9GIH9_9MICO
W9GQF2_9PROT
W9GU78_9PROT
W9GWD5_9PROT
W9S121_9ROSA
W9S3T7_9ROSA
W9SZE1_9PSED
W9T6D0_9PSED
W9TT46_9PSED
W9UX66_9GAMM
W9VK47_9EURO
W9VKU8_9EURO
W9VUZ7_9EURO
W9W5T9_9EURO
W9W7R8_9EURO
W9W9K7_9EURO
W9WAC9_9EURO
W9WFA3_9EURO
W9WG46_9EURO
W9WPR3_9EURO
W9WUH4_9EURO
W9WXP3_9EURO
W9WZX2_9EURO
W9X183_9EURO
W9X6I8_9EURO
W9X7G2_9EURO
W9X848_9EURO
W9X8K1_9EURO
W9XDT8_9EURO
W9XFX7_9EURO
W9XI75_9EURO
W9XT04_9EURO
W9XUL7_9EURO
W9Y249_9EURO
W9YB77_9EURO
W9YD34_9EURO
W9YDT3_9EURO
W9YGJ4_9EURO
W9YKJ5_9EURO
W9YRM7_9EURO
W9YRZ2_9EURO
W9YT63_9EURO
X0BJT0_FUSOX
X0BL19_FUSOX
X0BLM7_FUSOX
X0BMK4_FUSOX
X0CC40_FUSOX
X0CP89_FUSOX
X0CY99_FUSOX
X0CZG4_FUSOX
X0D3U5_FUSOX
X0D7N9_FUSOX
X0IY30_FUSOX
X0JBU6_FUSOX
X0JBY1_FUSOX
X0JKH6_FUSOX
X0JS82_FUSOX
X0JSZ0_FUSOX
X0K2B3_FUSOX
X0KUL5_FUSOX
X0LKI1_FUSOX
X0PFF3_9LACO
X0PG73_9LACO
X0QE13_9LACO
X0QSM4_9LACO
X0RKM8_9BACI
X2GVB0_9BACI
X2GX77_9BACI
X2H5P0_9GAMM
X2H969_9NEIS
X4ZB57_9BACL
X5DPH6_9CORY
X5DPU9_9CORY
X5DU23_9CORY
X5EC46_9CORY
X5JF69_9NOST
X5JLH9_9NOST
X5L0S7_9MYCO
X5L7S1_9MYCO
X5LEY7_9MYCO
X5LKR1_9MYCO
X5M606_9RHIZ
X5MDW2_9RHIZ
X5MEH2_9RHIZ
X5MKK6_9RHIZ
X6CGI2_9RHIZ
X6DAY9_9RHIZ
X6DDU4_9RHIZ
X6DF57_9RHIZ
X6GDP8_9RHIZ
X6GGJ2_9RHIZ
X6GJ68_9RHIZ
X6GJF1_9RHIZ
X6KSR0_9RHOB
X6KSR1_9RHOB
X6KW89_9RHOB
X6L0Z0_9RHOB
X6L486_9RHOB
X6L6Q4_9RHOB
X6MHP6_RETFI
X6MV62_RETFI
X6NIL0_RETFI
X7EG09_9RHOB
X7EIQ9_9RHOB
X7EKY5_9RHOB
X7F4U1_9RHOB
X7FB25_9RHOB
X7FEH3_9RHOB
X7FFY5_9RHOB
X7Y201_MYCKA
X7Y643_MYCKA
X7YBD3_MYCKA
X7YE35_MYCKA
X7YE93_MYCKA
X8DVY5_9MYCO
X8F1Q4_MYCUL
X8FBA2_MYCUL
X8FE64_MYCUL
Y0KIK2_9PROT
Y2280_MYCTU
YGCU_ECOLI
YN53_SCHPO
Z9JP93_9MICO
Z9JQ35_9MICO
