# Supplementary material for: Widespread evolutionary crosstalk among protein domains in the context of multi-domain proteins
Source: PLoS One. 2018 Aug 31;13(8):e0203085. doi: 10.1371/journal.pone.0203085 (PMC6118372; doi:10.1371/journal.pone.0203085)
Supplement: S1 File — This archive contains a file presenting the list of UniProt identifiers of the URPs sequences included in the multi-domain MSAs for each of the 2,063 studied multi-domain architectures, and files containing the values of MI¯ and nMI¯ for individual domain pairs before and after domain sequence shuffling. (GZ) [file pone.0203085.s001.tar.gz › ./Pfam_family_vectors/PF05170_PF13502_all_alignment_sequences_UniProt_IDs]

A0A011QAU7_9PROT
A0A011TDJ5_9RHIZ
A0A021X5E1_9RHIZ
A0A021X988_9RHIZ
A0A023D5X3_ACIMT
A0A037ZJ80_9RHOB
A0A058ZN90_9RHOB
A0A059IJG0_9RHOB
A0A060QCP7_9PROT
A0A060QGC0_9PROT
A0A061QDX0_9PROT
A0A061SU69_9RHOB
A0A062U914_9RHOB
A0A069D234_9BACE
A0A071LPU8_9ENTR
A0A073JEG5_9RHOB
A0A074JMK4_9RHOB
A0A074THR4_9RHOB
A0A075MIL4_9RICK
A0A077FMA9_9RICK
A0A078L237_9GAMM
A0A081B9Y8_9RHIZ
A0A081CRH2_9RHIZ
A0A081MP45_9RHIZ
A0A081N005_9GAMM
A0A081PCJ5_9SPHI
A0A085BRZ3_9RHOB
A0A085EH28_9FLAO
A0A085FQN7_9BRAD
A0A085JHB7_9GAMM
A0A087LWH3_9RHIZ
A0A090ELM1_9RHIZ
A0A090GPW9_9RHIZ
A0A090UY69_ESCVU
A0A094JDH1_9GAMM
A0A095CK25_9RHOB
A0A095SXD7_9FLAO
A0A095VH67_9RHIZ
A0A095XTX4_9GAMM
A0A097EL08_9SPHN
A0A098G4K3_9GAMM
A0A098LJQ8_9BACT
A0A098S392_9BACT
A0A098S5T6_9BACT
A0A098SA34_9BACT
A0A098T3K0_9RHIZ
A0A099T5Q2_9RHOB
A0A0A0DWP3_9SPIO
A0A0A0EJ18_9RHOB
A0A0A2T9N6_9GAMM
A0A0A6CWY9_9SPHN
A0A0A7LMC7_9BACT
A0A0A8JZ18_9RHIZ
A0A0A8K2A3_9RHIZ
A0A0B0EPZ6_9BACT
A0A0B4C3W6_9RHOB
A0A0B4X0R8_9RHIZ
A0A0B4Y3I7_9PROT
A0A0B5FDX2_9DELT
A0A0B7HE07_9FLAO
A0A0C1FI48_9SPHI
A0A0C1JGC7_9RHOB
A0A0C2EED7_9DELT
A0A0C3RE74_9PORP
A0A0C5L1G2_9SPHN
A0A0C9M2I2_SPHPI
A0A0D0GN74_9SPHI
A0A0D1EHQ7_9RHOB
A0A0D1LZ69_BRAEL
A0A0D2WQR9_9PROT
A0A0D3LFW5_9BACT
A0A0D3LHC0_9BACT
A0A0D6B4A4_RHOSU
A0A0D6JLN9_9RHIZ
A0A0D6MHS7_9PROT
A0A0D6MUV7_ACEAC
A0A0D6NGE5_9PROT
A0A0D6NTF2_9PROT
A0A0D6NVA4_9PROT
A0A0D7F3Q9_RHOPL
A0A0D8Q6M3_9GAMM
A0A0E3UVV3_9BACT
A0A0E9MB10_9PROT
A0A0E9N070_9BACT
A0A0E9N3Y3_9BACT
A0A0F2NCG4_9DELT
A0A0F2P1W5_9GAMM
A0A0F2QUJ4_9DELT
A0A0F2RTT1_9RHOB
A0A0F3KNF4_9NEIS
A0A0F3MKS1_9RICK
A0A0F4NV82_PSEO7
A0A0F5FM57_9RHIZ
A0A0F5FY04_9RHIZ
A0A0F5LC88_9RHIZ
A0A0F5LRI5_9RHIZ
A0A0F5MP67_9RICK
A0A0F5Q3W6_9RHIZ
A0A0F6W759_9DELT
A0A0F7HDT0_SERFO
A0A0G2ZK81_9DELT
A0A0G3WIZ0_9BACT
A0A0H4VP45_9BACT
A0A0H4VSK8_9BACT
A0A0J5L912_PLUGE
A0A0J7KLJ3_9BACT
A0A0J9BJS7_9BACT
A0A0K0TXF6_9RHIZ
A0A0K0XY80_9GAMM
A0A0K0Y096_9GAMM
A0A0K2D8L1_9RHIZ
A0A0K2DET8_9RHIZ
A0A0K2G6P0_9BACT
A0A0K2GFA7_9BACT
A0A0L0GZH1_9ENTR
A0A0L6CTU7_9RHOB
A0A0L6T767_9BURK
A0A0M2KKB4_9GAMM
A0A0M2LUE5_9SPHN
A0A0M3BKN7_9RHIZ
A0A0M3BTZ7_9RHIZ
A0A0M4D2P1_9DELT
A0A0M6XSL8_9RHOB
A0A0M6YJQ3_9RHOB
A0A0M6ZUM1_9RHOB
A0A0M7AQ49_9RHOB
A0A0M7BAD7_9RHOB
A0A0M8MDJ7_9FLAO
A0A0M9DX68_9DELT
A0A0M9EHG8_9RHOB
A0A0M9GPC5_9RHOB
A0A0N0CY20_9BACT
A0A0N0E8X0_9RHOB
A0A0N0JT10_9BRAD
A0A0N1BU25_9PROT
A0A0N1ECZ0_9GAMM
A0A0N7HWE4_9BACT
A0A0N7HYS0_9FLAO
A0A0P0C6B4_9BACT
A0A0P0NJT7_9SPHI
A0A0P0NNK1_9SPHI
A0A0P1ERZ3_9RHOB
A0A0P1FCY4_THAGE
A0A0P1G4T7_9RHOB
A0A0P1GZI4_9RHOB
A0A0P1H2K2_9RHOB
A0A0P1I1Q0_9RHOB
A0A0P1I5D0_9RHOB
A0A0P1I5E4_9RHOB
A0A0P1INL3_9RHOB
A0A0P1IWP5_9RHOB
A0A0P6VMK2_9RHIZ
A0A0P7WEL8_9RHOB
A0A0P7XIH1_9BACT
A0A0P7Y287_9RHOB
A0A0P7Y2D3_9RHOB
A0A0P7Y3X6_9RHOB
A0A0Q3I4V7_9BRAD
A0A0Q4B8R6_9BACE
A0A0Q4CIF9_9SPHN
A0A0Q4L9P3_9SPHN
A0A0Q4N4Y8_9GAMM
A0A0Q4XBW9_9RHIZ
A0A0Q4XUH4_9RHIZ
A0A0Q5D1J7_9RHIZ
A0A0Q5GII8_9RHIZ
A0A0Q5PRL8_9SPHN
A0A0Q5RI26_9SPHN
A0A0Q5UWX1_9FLAO
A0A0Q5WRZ0_9RHIZ
A0A0Q5YVU7_9RHIZ
A0A0Q6A8E5_9BRAD
A0A0Q6AG08_9BRAD
A0A0Q6C9P4_9RHIZ
A0A0Q6FT05_9RHIZ
A0A0Q6H343_9RHIZ
A0A0Q6KG37_9BRAD
A0A0Q6MFV7_9RHIZ
A0A0Q6SQB3_9RHIZ
A0A0Q6WYI6_9BURK
A0A0Q6XID2_9BURK
A0A0Q6ZJD1_9BRAD
A0A0Q7DUQ9_9RHIZ
A0A0Q7NTU4_9RHIZ
A0A0Q7PBF9_9RHIZ
A0A0Q7TIW8_9RHIZ
A0A0Q7U3Y9_9RHIZ
A0A0Q7WHF0_9RHIZ
A0A0Q7WXX8_9RHIZ
A0A0Q7Y045_9RHIZ
A0A0Q8AM48_9RHIZ
A0A0Q8BBY5_9RHIZ
A0A0Q8MKI4_9RHIZ
A0A0Q8NJZ3_9RHIZ
A0A0Q9DCW0_9RHIZ
A0A0Q9H5H5_9BRAD
A0A0Q9YGF1_9COXI
A0A0Q9YJU8_9COXI
A0A0Q9ZES9_9FLAO
A0A0R3MXK1_9BRAD
A0A0S1S9P1_9FLAO
A0A0S2ERM0_9RHIZ
A0A0S2HZ18_9BACT
A0A0S2K5P8_9GAMM
A0A0S2KAM9_9GAMM
A0A0S4K6R5_9BURK
A0A0S4KQ74_9BACT
A0A0S4KV02_9BACT
A0A0S6VYU6_9BACT
A0A0S7C1F8_9BACT
A0A0S7XBT7_9BACT
A0A0S7YWV7_9DELT
A0A0S8AFK5_9DELT
A0A0S8AIH1_9DELT
A0A0S8AKS7_9DELT
A0A0S8BME5_9PROT
A0A0S8BZW4_9DELT
A0A0S8C175_9BACT
A0A0S8C6B4_9BACT
A0A0S8CJA4_9BACT
A0A0S8CY17_9DELT
A0A0S8DM99_9BACT
A0A0S8E4M9_9BACT
A0A0S8ENQ9_9GAMM
A0A0S8EWE5_9GAMM
A0A0S8F880_9GAMM
A0A0S8FA70_9GAMM
A0A0S8FCC1_9GAMM
A0A0S8FE41_9GAMM
A0A0S8FGS3_9GAMM
A0A0S8FWA2_9BACT
A0A0S8G5M2_9BACT
A0A0S8GPP7_9BACT
A0A0S8H2G4_9BACT
A0A0S8IS67_9BACT
A0A0S8JVD6_9BACT
A0A0S8K7U6_9BACE
A0A0S8KPY6_9BACE
A0A0S8L3I8_9PROT
A0A0T1XR52_9RHIZ
A0A0T5NRU6_9RHOB
A0A0T5P4B8_9RHOB
A0A0T6A268_9BACT
A0A0T6AAA2_9DELT
A0A0T6AB28_9DELT
A0A0T6AEK8_9DELT
A0A0T6AK86_9BACT
A0A0U3JUU5_9BACT
A0A0U3MUX4_9RHOB
A0A0U5L7F5_9GAMM
A0A0V1R2L1_9FLAO
A0A0W0W233_9GAMM
A0A0W0WFT6_9GAMM
A0A0W0Z131_9GAMM
A0A0W1A3Y0_9GAMM
A0A0W1ANI7_9GAMM
A0A0W8EBM9_9BACT
A0A0X3TCH7_9RHOB
A0A0X3TWS1_9RHOB
A0A0X8J9T0_9FLAO
A0A101KUM2_RHILI
A0A101VI53_9PROT
A0A101VY13_9PROT
A0A105TQU6_9FLAO
A0A109BM29_HYPSL
A0A109J8U9_9BRAD
A0A109K543_9BRAD
A0A125S3P6_9FLAO
A0A126NVJ4_9BRAD
A0A126PHS1_9BACT
A0A126UW05_9RHOB
A0A127B866_9BACT
A0A127CGJ3_9RHIZ
A0A127F270_9RHIZ
A0A127F3K7_9RHIZ
A0A127V9J1_9SPHI
A0A132HZH5_9BACT
A0A135HUI1_9RHIZ
A0A135HZM7_9RHIZ
A0A136K710_9BACT
A0A142L289_9BACT
A0A142M5Z8_AMIAI
A0A143BBE5_9DELT
A0A160JBR4_9SPHN
A0A161XP84_9RHOB
A0A162HJ16_9DELT
A0A162QVK3_9BACT
A0A163WDQ9_9RHOB
A0A163YZ99_9BRAD
A0A165T7J2_9GAMM
A0A166SZD6_9RHOB
A0A167XSM5_9FLAO
A0A172U103_9BACT
A0A176EZU3_9RHOB
A0A177P159_9RHIZ
A0A1A6C1B5_9GAMM
A1WW54_HALHL
A1WWN7_HALHL
A1ZG80_9BACT
A2SDB3_METPP
A3I060_9BACT
A3JNY4_9RHOB
A3SRK0_ROSNI
A3TTE2_PSEBH
A3U743_CROAH
A3X4S0_9RHOB
A4AB80_9GAMM
A4ACF9_9GAMM
A4EXI5_9RHOB
A4G527_HERAR
A4SWR5_POLSQ
A4WCB4_ENT38
A4YZE6_BRASO
A4Z332_BRASO
A5FBT6_FLAJ1
A6EJY4_9SPHI
A6EMA6_9BACT
A6FUQ2_9RHOB
A6TBG4_KLEP7
A6WZT1_OCHA4
A7HQJ2_PARL1
A7HVW9_PARL1
A7HWU4_PARL1
A7IF76_XANP2
A7MHH0_CROS8
A8HYN7_AZOC5
A8I585_AZOC5
A8PLB0_9COXI
A8TZH2_9PROT
A8TZU8_9PROT
A9CIC7_AGRFC
A9DR06_9RHOB
A9HLV2_GLUDA
B0UBC6_METS4
B2KD13_ELUMP
B2KD73_ELUMP
B3EQW5_CHLPB
B4S7D6_PROA2
B7RJB1_9RHOB
B7RZ88_9GAMM
B8EQJ4_METSB
B8KSX5_9GAMM
B9J9C7_AGRRK
B9JH08_AGRRK
B9JXR0_AGRVS
B9M269_GEODF
B9QUG6_LABAD
B9R0G4_LABAD
C3MEF6_SINFN
C4K857_HAMD5
C4S8D8_YERMO
C5AP69_METEA
C5BCP1_EDWI9
C6BY37_DESAD
C6XTR4_PEDHD
C6XYR2_PEDHD
C7JBV5_ACEP3
C7M4K1_CAPOD
C7PGF1_CHIPD
C7PJB3_CHIPD
C8RZR8_9RHOB
D0CVX1_RUELI
D1B3U0_SULD5
D3SER8_THISK
D4GIE1_PANAM
D4IQI7_9BACT
D4ZL13_SHEVD
D5BLC1_ZUNPS
D5MLK3_9BACT
D5QCH8_KOMHA
D5X6P2_THIK1
D7A7G3_STAND
D8P9Z8_9BACT
E0MJ73_9RHOB
E0MQ53_9RHOB
E0SFT0_DICD3
E0TG64_PARBH
E1SP60_FERBD
E2CG92_9RHOB
E2CKC0_9RHOB
E3I066_RHOVT
E4TUK9_MARTH
E6VVX5_DESAO
E6WFI4_PANSA
E8TG58_MESCW
E8TM70_MESCW
F0JG88_DESDE
F0R2R1_BACSH
F1W2V0_9BURK
F2J299_POLGS
F3PTN6_9BACE
F3SAS3_9PROT
F5IYE5_9PORP
F7QFX8_9BRAD
F7QQT3_9BRAD
F7VAX8_9PROT
F8A8R2_THEID
F8BV41_OLICO
F8BWS2_OLICO
F8J7E3_HYPSM
F8J8L3_HYPSM
F8WYX9_9PORP
F9Z8V8_ODOSD
G2EFX5_9FLAO
G2FG29_9GAMM
G2KLR7_MICAA
G4RFD6_PELHB
G6EZB1_9PROT
G6XFU3_9PROT
G6YGR4_9RHIZ
G6YK93_9RHIZ
G7LNL5_9GAMM
G7Q869_9DELT
G7ZFC3_AZOL4
G8PTZ3_PSEUV
G8R8L4_OWEHD
G8TJ39_NIAKG
G8TJ67_NIAKG
G8X7H8_FLACA
G9ZW06_9PROT
H0HTD3_9RHIZ
H0TKP7_9BRAD
H0TZV5_9BRAD
H1Y5J0_9SPHI
H4F0J8_9RHIZ
H6L850_SAPGL
H6L8Y6_SAPGL
H8GRC2_METAL
H8KXQ8_SOLCM
H8Z6Q2_9GAMM
I0XUT7_9LEPT
I3BVW9_9GAMM
I3IFS3_9GAMM
I3IKY1_9BACT
I3Z3J9_BELBD
I4AHT1_FLELS
I4YVK2_9RHIZ
I9S8H4_9BACE
J1FKL6_9BACT
J1JWJ0_9RHIZ
J1T962_9RHIZ
J2VYX7_9RHIZ
J2X4R3_KLEPN
J6UAT0_9RHOB
K0PZP8_9RHIZ
K2JUR3_9PROT
K2KJ80_9PROT
K2PF16_9RHIZ
K9GNJ7_9PROT
K9GTF0_9PROT
L0EWA1_LIBCB
L0NFI1_9RHIZ
L8D110_9GAMM
L8JYS5_9BACT
M1WJ83_DESPC
M5ES40_9RHIZ
M6TTZ3_LEPIR
M7N138_9BACT
M7X6X1_9BACT
M7XVU1_9BACT
N0B2Q6_9RHIZ
N0BA74_9RHIZ
N6U515_9RHIZ
N6V6S5_9RHIZ
N9WA80_9SPHN
Q09AK0_STIAD
Q0A7Q8_ALKEH
Q11GU8_CHESB
Q11U15_CYTH3
Q169Q8_ROSDO
Q1DFV8_MYXXD
Q1GIY2_RUEST
Q1H219_METFK
Q1IJU3_KORVE
Q1NQ45_9DELT
Q1NS15_9DELT
Q1QHG0_NITHX
Q1QJT2_NITHX
Q1QNX5_NITHX
Q1YPB3_9GAMM
Q1Z5X7_9GAMM
Q211X0_RHOPB
Q21KT9_SACD2
Q28TM9_JANSC
Q2K6G4_RHIEC
Q2KCA2_RHIEC
Q2RQZ1_RHORT
Q2RS86_RHORT
Q2W2L7_MAGSA
Q2YPT6_BRUA2
Q311B7_DESAG
Q39WG3_GEOMG
Q3J4X8_RHOS4
Q3JDT4_NITOC
Q3SN58_NITWN
Q3STX0_NITWN
Q47EI4_DECAR
Q5FQD9_GLUOX
Q5LIK6_BACFN
Q5LUV7_RUEPO
Q5ZX33_LEGPH
Q6D7B2_PECAS
Q6N438_RHOPA
Q72DW4_DESVH
Q7CHR3_YERPE
Q83D08_COXBU
Q89EJ1_BRADU
Q89G12_BRADU
Q89XF6_BRADU
Q8A092_BACTN
Q8EYI2_LEPIN
Q988Y7_RHILO
Q98KG7_RHILO
R4V2R3_9GAMM
R5I160_9BACT
R5JGF8_9BACE
R5PJ09_9BACT
R5PZD2_9PROT
R5SDV4_9GAMM
R5UWK8_9BACT
R5VA28_9BACT
R5VFH3_9BACE
R6E221_9BACE
R6HRR5_9PROT
R6J7U2_9PROT
R6MD73_9BACE
R6SDT9_9BACE
R6XLL8_9BACT
R7DF37_9PORP
R7DFU7_9PORP
R7MAM1_9CLOT
R9PHQ4_AGAAL
S6AL57_9PROT
S7U2B2_9DELT
S7UCQ3_9DELT
S7V778_DESML
S9RS14_9RHOB
S9ZKU2_9RHOO
T2GEM2_DESGI
U1JJ97_9GAMM
U2JAD3_9SPHI
U5Q6I0_9BACT
U7GAK8_9RHOB
U7P8V1_9GAMM
V3TYY3_SERS3
V4RE75_9RHIZ
V4RPV6_9RHIZ
V5AVP9_ENTCL
V5SGY1_9RHIZ
V6F4I9_9PROT
V6S3G6_9FLAO
V6S3Q6_9FLAO
V7EN02_9RHOB
V7FED0_9RHIZ
V9VQA4_9RHOB
W0ERB0_9PORP
W1DSL8_KLEPN
W1FT73_ECOLX
W3RPZ4_9BRAD
W3RQS3_9BRAD
W4P7R0_9BACE
W4PQB4_9BACE
W5Y690_KOMXY
W6J8M0_9ENTR
W6TS64_9SPHI
W6W5P7_9RHIZ
W6WAD7_9RHIZ
W7Y2T9_9BACT
W8EV44_9BACT
W8S5Z7_9RHOB
W9E050_RHILI
W9H255_9PROT
W9H355_9PROT
X5E479_9BACT
X5M6K7_9RHIZ
X5MME3_9RHIZ
X6DB72_9RHIZ
X6DIH1_9RHIZ
X6GGM6_9RHIZ
