# Supplementary material for: Widespread evolutionary crosstalk among protein domains in the context of multi-domain proteins
Source: PLoS One. 2018 Aug 31;13(8):e0203085. doi: 10.1371/journal.pone.0203085 (PMC6118372; doi:10.1371/journal.pone.0203085)
Supplement: S1 File — This archive contains a file presenting the list of UniProt identifiers of the URPs sequences included in the multi-domain MSAs for each of the 2,063 studied multi-domain architectures, and files containing the values of MI¯ and nMI¯ for individual domain pairs before and after domain sequence shuffling. (GZ) [file pone.0203085.s001.tar.gz › ./Pfam_family_vectors/PF03460_PF01077_all_alignment_sequences_UniProt_IDs]

A0A011NT08_9PROT
A0A069RDS8_CLOLI
A0A075KPW4_9FIRM
A0A078K0A6_BRANA
A0A080LR68_9PROT
A0A084JHL7_9CLOT
A0A085LBI3_9FIRM
A0A090ABE4_9GAMM
A0A090ADL5_9GAMM
A0A090TEU7_9VIBR
A0A090TGF1_9VIBR
A0A090V9D8_9FLAO
A0A0A1GZK2_9BURK
A0A0A1H426_9BURK
A0A0A1SDR2_CLOSO
A0A0A1SDU5_CLOSO
A0A0A2HS50_9DELT
A0A0A2HU30_9DELT
A0A0A2HVP5_9DELT
A0A0A7FUA9_9CLOT
A0A0A7FWM3_9CLOT
A0A0A7FZ93_9CLOT
A0A0A8B420_9ACTN
A0A0A8B5L4_9ACTN
A0A0B0EM17_9BACT
A0A0B0HAV0_SOVGS
A0A0B0HE54_SOVGS
A0A0B3VHN9_9FIRM
A0A0B5FCD6_9DELT
A0A0B8NRR2_9VIBR
A0A0B8Q3B4_9VIBR
A0A0C1QYH0_9CLOT
A0A0C1T1A8_9ACTN
A0A0C1UIT2_9CLOT
A0A0C2ECA9_9DELT
A0A0C7NAC3_9THEO
A0A0C7NNK9_9THEO
A0A0C7NNM1_9THEO
A0A0C7NRH4_9THEO
A0A0D2IYI2_9DELT
A0A0D2K129_9CHLO
A0A0D2NFY9_9CHLO
A0A0E3L6X5_9EURY
A0A0E3L760_9EURY
A0A0E3NXV7_9EURY
A0A0E4GBI4_9FIRM
A0A0E4GE13_9FIRM
A0A0E9M5R9_9PROT
A0A0E9M6U9_9PROT
A0A0F0CLN3_9BACT
A0A0F2J9A3_9FIRM
A0A0F2JEG0_9FIRM
A0A0F2JMQ9_9FIRM
A0A0F2L5E8_9CREN
A0A0F2N4D8_9FIRM
A0A0F2NBL9_9DELT
A0A0F2NBV1_9DELT
A0A0F2NDX2_9DELT
A0A0F2NFB9_9DELT
A0A0F2NPC6_9FIRM
A0A0F2PCY3_9FIRM
A0A0F2PDJ3_9FIRM
A0A0F2PF39_9FIRM
A0A0F2PJ29_9FIRM
A0A0F2PSH0_9FIRM
A0A0F2PVQ1_9FIRM
A0A0F2PW15_9FIRM
A0A0F2PX37_9FIRM
A0A0F2PZB3_9CLOT
A0A0F2QZH9_9DELT
A0A0F2RAK1_9PROT
A0A0F2RAQ1_9PROT
A0A0F2SCG7_9FIRM
A0A0F2SEZ2_9FIRM
A0A0F3GS98_9BACT
A0A0F7JZP1_9GAMM
A0A0F7K166_9GAMM
A0A0F7K3I1_9GAMM
A0A0F7M2A3_9GAMM
A0A0H1R4U2_9RHIZ
A0A0H1RH75_9RHIZ
A0A0H3J3M0_CLOPA
A0A0H3J8N7_CLOPA
A0A0H4KTR9_9RHOB
A0A0J1FDS8_9FIRM
A0A0J1IA39_9FIRM
A0A0K2RNS3_9MICC
A0A0K2RNT1_9MICC
A0A0M1J1B2_9GAMM
A0A0M1JAC0_9GAMM
A0A0M2U0S7_9FIRM
A0A0M2U4R2_9FIRM
A0A0M2U8R5_9FIRM
A0A0M3QFB8_9DELT
A0A0M4NVR9_9GAMM
A0A0N1KD16_9ACTN
A0A0N8WAX1_9EURY
A0A0P0USU4_9GAMM
A0A0P0VPW9_ORYSJ
A0A0P8AA35_9EURY
A0A0Q0VRE9_9EURY
A0A0R0MEP2_9BURK
A0A0R0MPR2_9BURK
A0A0R2X804_9BACT
A0A0S2W0V6_9FIRM
A0A0S7XQ61_9DELT
A0A0S7XUL4_9COXI
A0A0S7YQ72_9DELT
A0A0S7YRB8_9DELT
A0A0S7ZS76_9GAMM
A0A0S7ZWR5_9GAMM
A0A0S8A2Y0_9BACT
A0A0S8A3G3_9BACT
A0A0S8A854_9GAMM
A0A0S8AHQ0_9DELT
A0A0S8AHR1_9DELT
A0A0S8AI84_9BACT
A0A0S8AID4_9DELT
A0A0S8BDH6_9PROT
A0A0S8BNT9_9PROT
A0A0S8BY91_9BACT
A0A0S8C0Q6_9PROT
A0A0S8C4B1_9PROT
A0A0S8CJR8_9DELT
A0A0S8CPW6_9DELT
A0A0S8CSE9_9DELT
A0A0S8CTM4_9BACT
A0A0S8CVM9_9DELT
A0A0S8DVL6_9GAMM
A0A0S8DVP1_9GAMM
A0A0S8E9J8_9BACT
A0A0S8EDW2_9BACT
A0A0S8FYW4_9BACT
A0A0S8HRB2_9DELT
A0A0S8KK48_9BACT
A0A0S8L0L6_9PROT
A0A0S8L0L9_9PROT
A0A0T6A8E7_9BACT
A0A0T6A8F5_9BACT
A0A0T6A8Y6_9BACT
A0A0U1L114_9FIRM
A0A0U1L3P0_9FIRM
A0A0W7TJF8_9EURY
A0A0X3TXR4_9RHOB
A0A0X3U0V0_9RHOB
A0A101DJM8_9DELT
A0A101EAR8_9THEO
A0A101EB36_9THEO
A0A101EBF0_9THEO
A0A101EBK8_9THEO
A0A101EBZ1_9THEO
A0A101GS35_9FIRM
A0A101VX91_9FIRM
A0A101VXA4_9FIRM
A0A101WTE2_9FIRM
A0A101WTE8_9FIRM
A0A101X5N8_9CREN
A0A101XKT5_9CREN
A0A101XLV5_9CREN
A0A109CR76_9BACT
A0A109W618_9DELT
A0A117KP25_9DELT
A0A117KSW9_9EURY
A0A117MFJ5_9EURY
A0A119CWK1_THIDE
A0A119CWK2_THIDE
A0A124IHB7_9FIRM
A0A124IU45_9CREN
A0A127AS25_9DELT
A0A127F309_9RHIZ
A0A139BV09_9PROT
A0A139BVE1_9PROT
A0A139CKJ2_9EURY
A0A139DCB9_9ALTE
A0A140L128_9CLOT
A0A140L1A7_9CLOT
A0A143BAN1_9DELT
A0A151AL89_9CLOT
A0A151ANZ5_9CLOT
A0A161YHF6_9CLOT
A0A162T2J0_9CLOT
A0B760_METTP
A0L9L4_MAGMM
A0L9L5_MAGMM
A0LN30_SYNFM
A0LQK6_SYNFM
A0PXG9_CLONN
A1ALQ4_PELPD
A1AXC8_RUTMC
A1BCS1_CHLPD
A1BCS2_CHLPD
A1HMS8_9FIRM
A1HQ02_9FIRM
A1HTB6_9FIRM
A1WYF3_HALHL
A3CUU1_METMJ
A4J0W6_DESRM
A4J6D5_DESRM
A4J9D5_DESRM
A4J9D6_DESRM
A4XK00_CALS8
A4YXJ2_BRASO
A5D251_PELTS
A5D3K4_PELTS
A5GBX3_GEOUR
A6LUB3_CLOB8
A6LX47_CLOB8
A7I896_METB6
A7I8D2_METB6
A8EWR7_ARCB4
A8MD33_CALMQ
A8V543_9AQUI
A8V5T8_9AQUI
A8ZX76_DESOH
A9KSB9_CLOPH
B1BBE1_CLOBO
B1I3T0_DESAP
B1I6N9_DESAP
B2TK81_CLOBB
B2TPJ1_CLOBB
B3EHJ7_CHLL2
B3EHJ8_CHLL2
B3ELT3_CHLPB
B4S963_PROA2
B4S964_PROA2
B4SE96_PELPB
B4SE97_PELPB
B5ED56_GEOBB
B5YIF2_THEYD
B8DJU9_DESVM
B8FME3_DESAA
B8GUE5_THISH
B8GUE6_THISH
B8IZA0_DESDA
B8IZA1_DESDA
B8J4R0_DESDA
B9M1Y1_GEODF
C0AXE7_9GAMM
C0QMA5_DESAH
C4IG47_CLOBU
C4IJP2_CLOBU
C6BZR3_DESAD
C6PU74_9CLOT
C7LUB0_DESBD
C7LUX2_DESBD
C8VVV9_DESAS
C8VWB2_DESAS
C8VWD9_DESAS
C8VWF6_DESAS
C8W1Y8_DESAS
C8W1Y9_DESAS
C8W6F9_DESAS
C8WZS1_DESRD
C8X2B7_DESRD
C9R7Q4_AMMDK
C9RA42_AMMDK
C9RDC3_AMMDK
D1KEA4_9GAMM
D1YZD2_METPS
D2RFY6_ARCPA
D3RSN2_ALLVD
D4KD72_9FIRM
D5CSI2_SIDLE
D5CSI3_SIDLE
D5EAF5_METMS
D5X8T5_THEPJ
D5XF85_THEPJ
D6E8X2_9ACTN
D6E8X4_9ACTN
D6SSJ8_9DELT
D6SUF2_9DELT
D6Z2Z0_DESAT
D6Z576_DESAT
D6Z6P8_DESAT
D7E8A6_METEZ
D7FYK2_ECTSI
D7FYK3_ECTSI
D8EVT4_9DELT
D8F2V2_9DELT
DSRA_ALLVD
DSRA_ARCFU
DSVA_DESVH
DSVB_DESVH
E1QFJ4_DESB2
E1QPH9_VULDI
E1QPI0_VULDI
E3HZD2_RHOVT
E3HZD3_RHOVT
E3PWW2_CLOSD
E5Y7F0_BILWA
E6VYH1_DESAO
E8RE36_DESPD
E8RGV8_DESPD
E8TH77_MESCW
F0JEV7_DESDE
F0JJB4_DESDE
F0T9U6_METLA
F2KMT4_ARCVS
F2KR31_ARCVS
F2KRS8_ARCVS
F2NH13_DESAR
F2NJG0_DESAR
F3YZL0_DESAF
F3YZL1_DESAF
F4C004_METCG
F6B3L5_DESCC
F6B547_DESCC
F6B660_DESCC
F6B661_DESCC
F6CHY9_DESK7
F6CRI2_DESK7
F6CRI3_DESK7
F6D5T7_METPW
F6DNK7_DESRL
F6DP94_DESRL
F6DP95_DESRL
F6DQV6_DESRL
F6DQV7_DESRL
F6DSU0_DESRL
F7NEE2_9FIRM
F7NEE3_9FIRM
F7NKS9_9FIRM
F7XQG2_METZD
F8A8V9_THEID
F8A9M7_THEID
F9N4Y3_9FIRM
F9UDB1_9GAMM
F9UDB2_9GAMM
G1UUT3_9DELT
G2E172_9GAMM
G2E173_9GAMM
G2FHM6_9GAMM
G2FHM8_9GAMM
G2FW56_9FIRM
G2FW57_9FIRM
G2FXH4_9FIRM
G2FYW2_9FIRM
G4RJT2_THETK
G4RNF0_THETK
G4RNF2_THETK
G4RNF3_THETK
G6EE61_9SPHN
G7M7U2_9CLOT
G7Q7L6_9DELT
G7QA55_9DELT
G7WAD3_DESOD
G7WBP4_DESOD
G7WBP5_DESOD
G7WN87_METH6
G8ARK5_AZOBR
H0HRP3_9RHIZ
H0TFQ7_9BRAD
H1Z364_9EURY
H5WQR0_9BURK
H5WQR1_9BURK
H5XSE5_9FIRM
H5Y520_9FIRM
H5Y521_9FIRM
H8Z026_9GAMM
H8Z027_9GAMM
I3BY25_9GAMM
I3BY26_9GAMM
I3Y6I5_THIV6
I3Y6I6_THIV6
I4C3X5_DESTA
I4C3X6_DESTA
I4D7Y9_DESAJ
I4D7Z0_DESAJ
I5AZC3_9DELT
I5B7M7_9DELT
I9C1Q5_9SPHN
I9LAL1_9FIRM
J1L2X3_9EURY
J1L5H9_9EURY
J7IM60_DESMD
J7IRI9_DESMD
J7IWF2_DESMD
J7IZJ3_DESMD
K0AUT2_CLOA9
K0NCW7_DESTT
K0ND70_DESTT
K0NHT4_DESTT
K0NIU7_DESTT
K4MAX9_9EURY
K6U556_9CLOT
K6UA21_9CLOT
K6UH91_9PROT
K8DZJ1_9FIRM
K8EIH2_9FIRM
K8EJC0_9FIRM
K8EJP3_9FIRM
L0DSF9_THIND
L0DV13_THIND
L0DW28_THIND
L0DWL8_THIND
L0F3N5_DESDL
L0F545_DESDL
L0GQK7_9GAMM
L0GUP7_9GAMM
L0HAJ2_METFS
L0HHN1_METFS
L0K5Q0_HALHC
L0K9X5_HALHC
L0KW74_METHD
L1Q4E2_9CLOT
L1QL85_9CLOT
M1E547_9FIRM
M1E755_9FIRM
M1E9A0_9FIRM
M1LVW2_9CLOT
M1PP41_DESSD
M1PTV9_DESSD
M1WLE0_DESPC
M1WNP1_DESPC
M2QWD4_CERS8
M5ETS4_9RHIZ
M7Z2F6_TRIUA
N0BK96_9EURY
N1ZM70_9FIRM
N1ZMP9_9CLOT
N4WLX2_9BACI
N9XXR7_9CLOT
Q0A837_ALKEH
Q0A838_ALKEH
Q0W1K7_METAR
Q0W2S5_METAR
Q12TE0_METBU
Q12VY7_METBU
Q187A4_PEPD6
Q1NI70_9DELT
Q1NKG7_9DELT
Q1NRV0_9DELT
Q1NWG8_9DELT
Q24NZ8_DESHY
Q251E3_DESHY
Q251E4_DESHY
Q2FKW7_METHJ
Q2LW75_SYNAS
Q2RI08_MOOTA
Q2RI32_MOOTA
Q2RJA7_MOOTA
Q2RL53_MOOTA
Q2W1V3_MAGSA
Q2W1V4_MAGSA
Q313L6_DESAG
Q315R8_DESAG
Q315R9_DESAG
Q39QN9_GEOMG
Q3A4J0_PELCD
Q3A6I1_PELCD
Q3A9H7_CARHZ
Q3AP71_CHLCH
Q3AP72_CHLCH
Q3B6V4_CHLL7
Q3B6V5_CHLL7
Q3SG18_THIDA
Q3SG19_THIDA
Q3SJ48_THIDA
Q3SJA5_THIDA
Q465B5_METBF
Q46C49_METBF
Q6AMN2_DESPS
Q6AQU5_DESPS
Q747K0_GEOSL
Q895Q8_CLOTE
Q8K5E9_CHLTE
Q8KE39_CHLTE
Q8PVW5_METMA
Q8PZX7_METMA
Q8PZX9_METMA
Q8TL73_METAC
Q8TL75_METAC
Q8TSW0_METAC
Q8TX74_METKA
Q8XN97_CLOPE
Q8ZUV0_PYRAE
Q8ZUV1_PYRAE
Q8ZUW8_PYRAE
R4KJI8_9FIRM
R4KL11_9FIRM
R4KME3_9FIRM
R4KRY2_9FIRM
R5C2M0_9FIRM
R5XNC9_9CLOT
R5XPK1_9CLOT
R6GK22_9CLOT
R6J8R5_9FIRM
R6N1R8_9FIRM
R6PR79_9FIRM
R6SIG8_9CLOT
R6V5I3_9FIRM
R7I3L5_9CLOT
R9LFX0_9FIRM
S0FXQ9_9DELT
S0FZ02_9DELT
S6AAH8_9PROT
S6ADJ6_9PROT
S6BKH1_9GAMM
S6BZN5_9GAMM
S6FKE6_9CLOT
S7TKR9_9DELT
S7TL94_9DELT
S7TLS8_9DELT
S7TZN2_DESML
S7UGF5_9DELT
S7UJM6_DESML
SIR_DESVH
T0CNV1_CLOSO
T0NBW0_9CLOT
T2GC31_DESGI
T2RE62_CLOSO
T2RF73_CLOSO
T2RG60_CLOSO
U2N9B9_9CLOT
U5MQY5_CLOSA
U5MRW7_CLOSA
U5X104_MYCKA
U5X1G4_MYCKA
U6EE25_9EURY
U7VER5_9FUSO
V4IMW7_9DELT
V4IWF0_9GAMM
V4JBB6_9DELT
V4JJE7_9GAMM
V4L2I2_9DELT
V4YA19_9ARCH
V6F6X7_9PROT
V6F8U6_9PROT
V7FE43_9RHIZ
W0E454_MARPU
W0E527_MARPU
W0JJB8_DESAE
W0SE78_9RHOO
W0SHF1_9RHOO
W0TPR9_9GAMM
W0TRE1_9GAMM
W1HY82_KLEPN
W6KAS1_9PROT
W6KK51_9PROT
W7T0E9_9STRA
W7WTM3_9BURK
X6DIN4_9RHIZ
X6GLY0_9RHIZ
X7Y2A8_MYCKA
X7Y4E5_MYCKA
X8FB86_MYCUL
Y551_METJA
