# Supplementary material for: Widespread evolutionary crosstalk among protein domains in the context of multi-domain proteins
Source: PLoS One. 2018 Aug 31;13(8):e0203085. doi: 10.1371/journal.pone.0203085 (PMC6118372; doi:10.1371/journal.pone.0203085)
Supplement: S1 File — This archive contains a file presenting the list of UniProt identifiers of the URPs sequences included in the multi-domain MSAs for each of the 2,063 studied multi-domain architectures, and files containing the values of MI¯ and nMI¯ for individual domain pairs before and after domain sequence shuffling. (GZ) [file pone.0203085.s001.tar.gz › ./Pfam_family_vectors/PF01565_PF08031_all_alignment_sequences_UniProt_IDs]

A0A010PZX3_9PEZI
A0A010Q4G5_9PEZI
A0A010QDN1_9PEZI
A0A010QDP1_9PEZI
A0A010QLA4_9PEZI
A0A010QWC1_9PEZI
A0A010QXN9_9PEZI
A0A010QZZ2_9PEZI
A0A010R0R0_9PEZI
A0A010R1X6_9PEZI
A0A010R668_9PEZI
A0A010RC74_9PEZI
A0A010RCN1_9PEZI
A0A010RDR5_9PEZI
A0A010RGD8_9PEZI
A0A010RIF4_9PEZI
A0A010RLP4_9PEZI
A0A010RM98_9PEZI
A0A010RNY2_9PEZI
A0A010RQ24_9PEZI
A0A010RRG3_9PEZI
A0A010RTE2_9PEZI
A0A010RVA7_9PEZI
A0A010RVF8_9PEZI
A0A010RW39_9PEZI
A0A010RXJ1_9PEZI
A0A010RXQ5_9PEZI
A0A010RZ76_9PEZI
A0A010RZL0_9PEZI
A0A010S058_9PEZI
A0A010S059_9PEZI
A0A010S5X9_9PEZI
A0A010SD66_9PEZI
A0A010SLD3_9PEZI
A0A011AKV5_9ACTN
A0A014N176_9HYPO
A0A014P2X5_9HYPO
A0A014PLM1_9HYPO
A0A015IY86_9GLOM
A0A015J1B6_9GLOM
A0A015JDI1_9GLOM
A0A015JPF5_9GLOM
A0A015LMK2_9GLOM
A0A015LPX5_9GLOM
A0A015LQ53_9GLOM
A0A015LUH6_9GLOM
A0A015MZP2_9GLOM
A0A017RZR0_9EURO
A0A017S1Q3_9EURO
A0A017S5A4_9EURO
A0A017S5J5_9EURO
A0A017S990_9EURO
A0A017SGC7_9EURO
A0A017SIH6_9EURO
A0A017SJE8_9EURO
A0A017SMC8_9EURO
A0A017SSD6_9EURO
A0A017SSH9_9EURO
A0A022KXI7_9MICO
A0A022LU98_9MICO
A0A022MGU3_9ACTN
A0A022MGZ9_9ACTN
A0A022MJ41_9ACTN
A0A022PNJ6_ERYGU
A0A022PRY8_ERYGU
A0A022PTH7_ERYGU
A0A022PTI2_ERYGU
A0A022PUA1_ERYGU
A0A022PWA3_ERYGU
A0A022PWA8_ERYGU
A0A022PXZ9_ERYGU
A0A022PY03_ERYGU
A0A022Q323_ERYGU
A0A022QKX6_ERYGU
A0A022QNS8_ERYGU
A0A022QQR0_ERYGU
A0A022R1R1_ERYGU
A0A022RL58_ERYGU
A0A022RLZ9_ERYGU
A0A022RMI1_ERYGU
A0A022RMJ2_ERYGU
A0A022RQE6_ERYGU
A0A022RQF6_ERYGU
A0A022RRR6_ERYGU
A0A022RT27_ERYGU
A0A022RT81_ERYGU
A0A022RTY2_ERYGU
A0A022RW74_ERYGU
A0A022S0V1_ERYGU
A0A023NYU6_9GAMM
A0A024JUF9_9MYCO
A0A024JUV2_9MYCO
A0A024K232_9MYCO
A0A024K5M2_9MYCO
A0A059BXQ9_EUCGR
A0A059CB51_EUCGR
A0A059CB56_EUCGR
A0A059CBE6_EUCGR
A0A059CBF1_EUCGR
A0A059CBF6_EUCGR
A0A059CBS4_EUCGR
A0A059CBS7_EUCGR
A0A059CBT2_EUCGR
A0A059CBX7_EUCGR
A0A059CBY3_EUCGR
A0A059CBY7_EUCGR
A0A059CCM7_EUCGR
A0A059CCN6_EUCGR
A0A059CDT2_EUCGR
A0A059CE21_EUCGR
A0A059CE23_EUCGR
A0A059CE87_EUCGR
A0A059CEE2_EUCGR
A0A059CEM7_EUCGR
A0A059CFA7_EUCGR
A0A059CFL2_EUCGR
A0A059CFL9_EUCGR
A0A059CFW4_EUCGR
A0A059CG72_EUCGR
A0A059CG80_EUCGR
A0A059CGE7_EUCGR
A0A059CGF3_EUCGR
A0A059CH55_EUCGR
A0A059J473_9EURO
A0A059J554_9EURO
A0A059J7F3_9EURO
A0A059J9D2_9EURO
A0A059J9G5_9EURO
A0A059JC53_9EURO
A0A059JFW5_9EURO
A0A059JJP8_9EURO
A0A059MJ31_9NOCA
A0A059MQQ6_9NOCA
A0A059WBE2_STRA9
A0A060SFY1_PYCCI
A0A060SQG0_PYCCI
A0A060SQY3_PYCCI
A0A060SX32_PYCCI
A0A061E9C4_THECC
A0A061EHL7_THECC
A0A061EJ99_THECC
A0A061EKB4_THECC
A0A061FQV8_THECC
A0A061G004_THECC
A0A061G1B3_THECC
A0A061G1S4_THECC
A0A061G1V4_THECC
A0A061G763_THECC
A0A061G780_THECC
A0A061G791_THECC
A0A061G7X1_THECC
A0A061G7X5_THECC
A0A061G7Z5_THECC
A0A061G800_THECC
A0A061G802_THECC
A0A061G804_THECC
A0A061G806_THECC
A0A061G813_THECC
A0A061G8F0_THECC
A0A061G8G3_THECC
A0A061G8G6_THECC
A0A061G8G8_THECC
A0A061G8H2_THECC
A0A061G976_THECC
A0A061G980_THECC
A0A061G983_THECC
A0A061G993_THECC
A0A061GF79_THECC
A0A061GF93_THECC
A0A061H2W3_9BASI
A0A061H5E7_9BASI
A0A061HAI1_9BASI
A0A063BLK6_9HYPO
A0A063C857_9HYPO
A0A063CDP2_9HYPO
A0A066RUK9_9GAMM
A0A066V2X6_9HOMO
A0A066V845_9HOMO
A0A066VB44_9HOMO
A0A066VV87_9HOMO
A0A066VY73_9BASI
A0A066W1G6_9HOMO
A0A066WL93_9BASI
A0A066WVQ5_COLSU
A0A066WZB9_COLSU
A0A066X181_COLSU
A0A066X1D2_COLSU
A0A066X220_COLSU
A0A066X277_COLSU
A0A066X462_COLSU
A0A066X970_COLSU
A0A066XAR7_COLSU
A0A066XCH2_COLSU
A0A066XE38_COLSU
A0A066XH55_COLSU
A0A066XI64_COLSU
A0A066XI84_COLSU
A0A066XKB2_COLSU
A0A066XN05_COLSU
A0A066XP40_COLSU
A0A066XPD6_COLSU
A0A066XTH1_COLSU
A0A066XVG1_COLSU
A0A066XXU1_COLSU
A0A066YI47_9ACTN
A0A066YQP0_9ACTN
A0A066YXM9_9ACTN
A0A066Z739_9ACTN
A0A066Z9J7_9ACTN
A0A067CXK9_SAPPC
A0A067D6Z6_CITSI
A0A067D7G1_CITSI
A0A067D885_SAPPC
A0A067DIW2_CITSI
A0A067DN85_CITSI
A0A067E185_CITSI
A0A067EBI5_CITSI
A0A067EBW1_CITSI
A0A067ECF6_CITSI
A0A067ED43_CITSI
A0A067EMX7_CITSI
A0A067ENN7_CITSI
A0A067ENQ3_CITSI
A0A067ESH7_CITSI
A0A067G6G7_CITSI
A0A067G6H0_CITSI
A0A067G6J1_CITSI
A0A067G6J5_CITSI
A0A067G9C1_CITSI
A0A067G9C4_CITSI
A0A067GD36_CITSI
A0A067GG12_CITSI
A0A067GG17_CITSI
A0A067GIH9_CITSI
A0A067GII5_CITSI
A0A067GQ97_CITSI
A0A067GQJ6_CITSI
A0A067KEQ8_JATCU
A0A067KER4_JATCU
A0A067KF63_JATCU
A0A067KFG6_JATCU
A0A067KHY9_JATCU
A0A067KIN8_JATCU
A0A067KJD7_JATCU
A0A067KJD9_JATCU
A0A067KJP6_JATCU
A0A067KJP9_JATCU
A0A067KMX4_JATCU
A0A067KMY2_JATCU
A0A067KRD1_JATCU
A0A067KVP4_JATCU
A0A067KVQ1_JATCU
A0A067KWX0_JATCU
A0A067KWX4_JATCU
A0A067KWX9_JATCU
A0A067L097_JATCU
A0A067LRK0_9HOMO
A0A067LX33_9HOMO
A0A067M4Q9_9HOMO
A0A067M615_9HOMO
A0A067M633_9HOMO
A0A067M7V2_9HOMO
A0A067M8H8_9HOMO
A0A067M8N5_9HOMO
A0A067MFC1_9HOMO
A0A067MFL8_9HOMO
A0A067MG32_9HOMO
A0A067MGI5_9HOMO
A0A067MIA9_9HOMO
A0A067MID0_9HOMO
A0A067MK54_9HOMO
A0A067MQW8_9HOMO
A0A067MRN2_9HOMO
A0A067MT93_9HOMO
A0A067MTK1_9HOMO
A0A067MU18_9HOMO
A0A067MU58_9HOMO
A0A067MZ04_9HOMO
A0A067MZX0_9HOMO
A0A067N161_9HOMO
A0A067N6J9_PLEOS
A0A067NAS7_PLEOS
A0A067NDA3_PLEOS
A0A067NDA7_PLEOS
A0A067NEG7_PLEOS
A0A067NHA8_PLEOS
A0A067NM81_PLEOS
A0A067NM93_PLEOS
A0A067NNV2_PLEOS
A0A067NRD2_PLEOS
A0A067NXJ1_PLEOS
A0A067P0M1_PLEOS
A0A067P1H8_PLEOS
A0A067P2Y7_PLEOS
A0A067PHL2_9HOMO
A0A067PHM7_9HOMO
A0A067PHV7_9HOMO
A0A067PJJ4_9HOMO
A0A067PKJ7_9HOMO
A0A067PNC1_9HOMO
A0A067Q155_9HOMO
A0A067Q214_9HOMO
A0A067QHP3_9HOMO
A0A067QLM9_9HOMO
A0A067S6B0_9AGAR
A0A067SDC8_9AGAR
A0A067SE05_9AGAR
A0A067SE49_9AGAR
A0A067SKF2_9AGAR
A0A067SKW4_9AGAR
A0A067SP87_9AGAR
A0A067SQY5_9AGAR
A0A067SS04_9AGAR
A0A067SS51_9AGAR
A0A067ST44_9AGAR
A0A067SU00_9AGAR
A0A067SUJ4_9AGAR
A0A067SVH6_9AGAR
A0A067SXG8_9AGAR
A0A067SXZ0_9AGAR
A0A067SZR2_9AGAR
A0A067T6W5_9AGAR
A0A067T952_9AGAR
A0A067TK20_9AGAR
A0A067TWZ2_9AGAR
A0A068YXY0_9BURK
A0A069DEL7_9BACL
A0A069JTM8_9ACTN
A0A069PC18_9BURK
A0A069PNF9_9BURK
A0A069PQQ3_9BURK
A0A069PY17_9BURK
A0A072NYM6_9EURO
A0A072PD62_9EURO
A0A072PFL3_9EURO
A0A072PLQ4_9EURO
A0A072Q3X7_9EURO
A0A072SED1_9ACTN
A0A072SEU9_9ACTN
A0A072U6E7_MEDTR
A0A072ULR6_MEDTR
A0A072UNE4_MEDTR
A0A072UNR7_MEDTR
A0A072UNT2_MEDTR
A0A072UPK7_MEDTR
A0A072UQJ9_MEDTR
A0A072UQL2_MEDTR
A0A072UYQ4_MEDTR
A0A072V4H8_MEDTR
A0A072V5I3_MEDTR
A0A072V6U6_MEDTR
A0A072VFY3_MEDTR
A0A072VLE4_MEDTR
A0A073AW83_9PSEU
A0A073AWU2_9PSEU
A0A074Q0L8_9MICO
A0A074Q1T6_9MICO
A0A074QL75_9MICO
A0A074RFG7_9HOMO
A0A074RJQ0_9HOMO
A0A074RKB7_9HOMO
A0A074RMN0_9HOMO
A0A074RN67_9HOMO
A0A074RPP3_9HOMO
A0A074RQ29_9HOMO
A0A074RQA0_9HOMO
A0A074RSS1_9HOMO
A0A074RT77_9HOMO
A0A074RXV1_9HOMO
A0A074RXV8_9HOMO
A0A074RZB0_9HOMO
A0A074S1Y8_9HOMO
A0A074S304_9HOMO
A0A074S5M7_9HOMO
A0A074SC54_9HOMO
A0A074SF69_9HOMO
A0A074SIX2_9HOMO
A0A074SJ28_9HOMO
A0A074SWR3_9HOMO
A0A074SZ19_9HOMO
A0A074VGD4_9PEZI
A0A074W1J1_9PEZI
A0A074WA72_9PEZI
A0A074WME5_9PEZI
A0A074X3G9_AURPU
A0A074X6H3_AURPU
A0A074XK14_9PEZI
A0A074XM31_AURPU
A0A074Y876_9PEZI
A0A074Y9X2_AURPU
A0A074YGF0_9PEZI
A0A074Z8K8_9PEZI
A0A074ZH53_9PEZI
A0A075K6F4_9FIRM
A0A075RC82_BRELA
A0A076MGZ0_AMYME
A0A076N3E3_AMYME
A0A076N4T2_AMYME
A0A077LY75_9MICO
A0A077MG14_9MICO
A0A077RTG0_WHEAT
A0A077RXI5_WHEAT
A0A078BV54_BRANA
A0A078CK76_BRANA
A0A078CK83_BRANA
A0A078CNJ5_BRANA
A0A078CQ72_BRANA
A0A078CQM9_BRANA
A0A078CR26_BRANA
A0A078CS73_BRANA
A0A078CSH8_BRANA
A0A078CSP8_BRANA
A0A078CV02_BRANA
A0A078D057_BRANA
A0A078D0Y5_BRANA
A0A078D0Z1_BRANA
A0A078D0Z9_BRANA
A0A078D110_BRANA
A0A078D3D2_BRANA
A0A078D568_BRANA
A0A078D9U3_BRANA
A0A078DCL4_BRANA
A0A078DZJ6_BRANA
A0A078DZK1_BRANA
A0A078E012_BRANA
A0A078E3H3_BRANA
A0A078E5T7_BRANA
A0A078E7C6_BRANA
A0A078E9C7_BRANA
A0A078EB19_BRANA
A0A078EBX5_BRANA
A0A078EM77_BRANA
A0A078EM83_BRANA
A0A078ERX9_BRANA
A0A078F8A2_BRANA
A0A078F927_BRANA
A0A078FFF9_BRANA
A0A078FJE7_BRANA
A0A078FM12_BRANA
A0A078FNY0_BRANA
A0A078FSV0_BRANA
A0A078GUB8_BRANA
A0A078GVG9_BRANA
A0A078H1R6_BRANA
A0A078H2B6_BRANA
A0A078HAB6_BRANA
A0A078HBG6_BRANA
A0A078IG97_BRANA
A0A078IGA9_BRANA
A0A078IL45_BRANA
A0A078ILC0_BRANA
A0A078INQ9_BRANA
A0A078IRE8_BRANA
A0A078J2A9_BRANA
A0A078JKM6_BRANA
A0A078JMG9_BRANA
A0A078JNC3_BRANA
A0A078JNG5_BRANA
A0A078JSK2_BRANA
A0A078JW00_BRANA
A0A078JZB1_BRANA
A0A081CEU3_PSEA2
A0A081CI90_PSEA2
A0A081E9S8_STRFR
A0A081FVQ0_9GAMM
A0A081P157_9BACL
A0A084FUZ4_9PEZI
A0A084FW37_9PEZI
A0A084FXM6_9PEZI
A0A084FYH1_9PEZI
A0A084FZB3_9PEZI
A0A084G0P5_9PEZI
A0A084G3J7_9PEZI
A0A084G4A1_9PEZI
A0A084G7R1_9PEZI
A0A084GCG4_9PEZI
A0A084GD76_9PEZI
A0A084GDK7_9PEZI
A0A084GE79_9PEZI
A0A084GGU4_9PEZI
A0A084GGV7_9PEZI
A0A084GH19_9PEZI
A0A084GHK1_9PEZI
A0A084Q7P7_9HYPO
A0A084Q7T8_9HYPO
A0A084Q7Y6_9HYPO
A0A084Q821_9HYPO
A0A084Q8R1_9HYPO
A0A084Q9E2_9HYPO
A0A084Q9Z9_9HYPO
A0A084QE58_9HYPO
A0A084QH69_9HYPO
A0A084QS88_9HYPO
A0A084QSM4_9HYPO
A0A084QTD4_9HYPO
A0A084QTK8_9HYPO
A0A084QUQ8_9HYPO
A0A084QWF3_9HYPO
A0A084QWL4_9HYPO
A0A084QWW8_9HYPO
A0A084QXD1_9HYPO
A0A084QXE4_9HYPO
A0A084QZE1_9HYPO
A0A084QZV0_9HYPO
A0A084QZZ9_9HYPO
A0A084R1W8_9HYPO
A0A084R1Z9_9HYPO
A0A084R358_9HYPO
A0A084TMF0_9FLAO
A0A084TMF2_9FLAO
A0A085FPP3_9BURK
A0A085FVN4_9BRAD
A0A085HMK8_9GAMM
A0A085VYT6_9DELT
A0A085WAB4_9DELT
A0A086ST68_ACRC1
A0A086SZI4_ACRC1
A0A086SZI6_ACRC1
A0A086T4F9_ACRC1
A0A086T4U5_ACRC1
A0A086T4U8_ACRC1
A0A086T6I3_ACRC1
A0A086T6W5_ACRC1
A0A086T810_ACRC1
A0A086TD56_ACRC1
A0A087GE09_ARAAL
A0A087GE10_ARAAL
A0A087GFM2_ARAAL
A0A087GFM3_ARAAL
A0A087GFM4_ARAAL
A0A087GFM5_ARAAL
A0A087GNW0_ARAAL
A0A087GNW1_ARAAL
A0A087GP37_ARAAL
A0A087GP40_ARAAL
A0A087GP41_ARAAL
A0A087GPP3_ARAAL
A0A087H2M8_ARAAL
A0A087H2N0_ARAAL
A0A087HKB1_ARAAL
A0A087HMU8_ARAAL
A0A087HRX2_ARAAL
A0A087HRX3_ARAAL
A0A087HRX8_ARAAL
A0A087HRY1_ARAAL
A0A087HRY2_ARAAL
A0A087MMD5_9GAMM
A0A089JW11_9BACL
A0A089X393_STRGA
A0A089XAP3_STRGA
A0A089XDD5_STRGA
A0A089YUY8_STRGA
A0A090CH80_PODAN
A0A090DFD5_9RHIZ
A0A090V4S4_ESCVU
A0A093X2D4_9PEZI
A0A093XHJ8_9PEZI
A0A093XP77_9PEZI
A0A093XVM7_9PEZI
A0A093XVZ9_9PEZI
A0A093Y0G4_9PEZI
A0A093YAI5_9PEZI
A0A093YAK7_9PEZI
A0A093YD50_9PEZI
A0A093YG07_9PEZI
A0A093YHJ9_9PEZI
A0A093YNU3_9PEZI
A0A093YRQ3_9PEZI
A0A093YSA1_9PEZI
A0A093Z0U7_9PEZI
A0A093Z614_9PEZI
A0A093Z6L0_9PEZI
A0A093Z8R5_9PEZI
A0A093ZHH1_9PEZI
A0A093ZJ56_9PEZI
A0A093ZK37_9PEZI
A0A093ZL96_9PEZI
A0A093ZR33_9PEZI
A0A093ZTV2_9PEZI
A0A093ZWT3_9PEZI
A0A093ZXA4_9PEZI
A0A093ZZQ8_9PEZI
A0A094A766_9PEZI
A0A094ABL1_9PEZI
A0A094AHS7_9PEZI
A0A094AIY1_9PEZI
A0A094ALH3_9PEZI
A0A094AQ82_9PEZI
A0A094AS58_9PEZI
A0A094AWA3_9PEZI
A0A094AYC9_9PEZI
A0A094B1W4_9PEZI
A0A094B5G0_9PEZI
A0A094B718_9PEZI
A0A094BKD2_9PEZI
A0A094BLD5_9PEZI
A0A094BR60_9PEZI
A0A094BRL6_9PEZI
A0A094BVG2_9PEZI
A0A094CD51_9PEZI
A0A094CDJ0_9PEZI
A0A094CF73_9PEZI
A0A094CP85_9PEZI
A0A094CQP4_9PEZI
A0A094CT18_9PEZI
A0A094D2B3_9PEZI
A0A094D6B1_9PEZI
A0A094D8T3_9PEZI
A0A094DP31_9PEZI
A0A094DS55_9PEZI
A0A094DSS0_9PEZI
A0A094DXY5_9PEZI
A0A094E8B0_9PEZI
A0A094EEN5_9PEZI
A0A094EM04_9PEZI
A0A094EMF1_9PEZI
A0A094ESU2_9PEZI
A0A094EUK1_9PEZI
A0A094F388_9PEZI
A0A094F3J6_9PEZI
A0A094FIE7_9PEZI
A0A094FJ31_9PEZI
A0A094FJF9_9PEZI
A0A094FNK7_9PEZI
A0A094FP25_9PEZI
A0A094FU70_9PEZI
A0A094G5B9_9PEZI
A0A094G8A9_9PEZI
A0A094GH45_9PEZI
A0A094GI01_9PEZI
A0A094GPP9_9PEZI
A0A094GT97_9PEZI
A0A094GUA3_9PEZI
A0A094GUH5_9PEZI
A0A094H2G1_9PEZI
A0A094H4H1_9PEZI
A0A094HBH0_9PEZI
A0A094HCN0_9PEZI
A0A094HCU1_9PEZI
A0A094HDH4_9PEZI
A0A094HFD9_9PEZI
A0A094HI74_9PEZI
A0A094HKG1_9PEZI
A0A094HVR5_9PEZI
A0A094HWA7_9PEZI
A0A094I3N7_9PEZI
A0A094I7K8_9PEZI
A0A094ICM7_9PEZI
A0A094IZF9_9PEZI
A0A094JGY3_9GAMM
A0A094JTJ5_9PEZI
A0A096RYT3_MAIZE
A0A096SDR3_MAIZE
A0A096TG21_MAIZE
A0A096TLK0_MAIZE
A0A096U3D5_MAIZE
A0A098D7L9_GIBZE
A0A098DND1_GIBZE
A0A098DRR9_GIBZE
A0A098E0Y4_GIBZE
A0A098LET3_9BACT
A0A098M345_9BACL
A0A098RG23_9GAMM
A0A098UC27_9BURK
A0A098UJ54_9BURK
A0A098Y9E9_9ACTN
A0A099CZK7_9ACTN
A0A099DAY2_9ACTN
A0A0A0BCG1_9CELL
A0A0A0BMI6_9CELL
A0A0A0BN76_9CELL
A0A0A0KM88_CUCSA
A0A0A1CW15_9MICC
A0A0A1DKJ4_NOCSI
A0A0A1FPE5_9MYCO
A0A0A1SLC5_9HYPO
A0A0A1SLK4_9HYPO
A0A0A1SP61_9HYPO
A0A0A1SPI7_9HYPO
A0A0A1T0Q0_9HYPO
A0A0A1T396_9HYPO
A0A0A1T472_9HYPO
A0A0A1T4Q4_9HYPO
A0A0A1T7T6_9HYPO
A0A0A1T809_9HYPO
A0A0A1TCU0_9HYPO
A0A0A1TEF5_9HYPO
A0A0A1TIC5_9HYPO
A0A0A1TIR5_9HYPO
A0A0A1TNI7_9HYPO
A0A0A1TP14_9HYPO
A0A0A1TS30_9HYPO
A0A0A1UR61_9HYPO
A0A0A1USH8_9HYPO
A0A0A1UT69_9HYPO
A0A0A1UUY9_9HYPO
A0A0A1UWB7_9HYPO
A0A0A1V3I3_9HYPO
A0A0A2I6Y4_PENEN
A0A0A2IC53_PENEN
A0A0A2ID15_PENEN
A0A0A2IUS7_PENEN
A0A0A2JB48_PENEN
A0A0A2JDX4_PENEN
A0A0A2JE38_PENEN
A0A0A2JJ96_PENEN
A0A0A2JLG0_PENEN
A0A0A2JP21_PENEN
A0A0A2JSG8_PENEN
A0A0A2JTW0_PENEN
A0A0A2JXF0_PENEN
A0A0A2K340_PENEN
A0A0A2K5U3_PENEN
A0A0A2K9K8_PENEN
A0A0A2KK13_PENEN
A0A0A2KMZ4_PENEN
A0A0A2KP09_PENIT
A0A0A2KPP5_PENIT
A0A0A2KRD7_PENEN
A0A0A2KRI1_PENIT
A0A0A2KY65_PENIT
A0A0A2L1P6_PENIT
A0A0A2L2E1_PENEN
A0A0A2L384_PENEN
A0A0A2L4B3_PENIT
A0A0A2L6H8_PENIT
A0A0A2L7P6_PENIT
A0A0A2LAT8_PENIT
A0A0A2LB29_PENIT
A0A0A2LDU8_PENIT
A0A0A2LFX7_PENIT
A0A0A2LM44_PENIT
A0A0A2TWD5_9BACL
A0A0A2V0T8_9BACI
A0A0A2VB68_BEABA
A0A0A2VGH2_BEABA
A0A0A2VJU6_BEABA
A0A0A2VLU3_BEABA
A0A0A2VNU8_BEABA
A0A0A2VP72_BEABA
A0A0A5GB42_9BACI
A0A0A6Q9E8_9BURK
A0A0A6UKR0_ACTUT
A0A0A7FVU0_9CLOT
A0A0A7LS88_9BACT
A0A0A8WQ27_9DELT
A0A0B0HWB1_9BACL
A0A0B1P229_UNCNE
A0A0B2A8Y6_9MICO
A0A0B2AEU8_9ACTN
A0A0B2B6L8_9ACTN
A0A0B2NSK3_GLYSO
A0A0B2NSP4_GLYSO
A0A0B2P6Q0_GLYSO
A0A0B2PYD8_GLYSO
A0A0B2PYE6_GLYSO
A0A0B2PYW0_GLYSO
A0A0B2Q2U3_GLYSO
A0A0B2Q2X4_GLYSO
A0A0B2Q3C1_GLYSO
A0A0B2Q3D1_GLYSO
A0A0B2QGA0_GLYSO
A0A0B2QLF0_GLYSO
A0A0B2QNA3_GLYSO
A0A0B2QNE7_GLYSO
A0A0B2QS34_GLYSO
A0A0B2QT13_GLYSO
A0A0B2QT15_GLYSO
A0A0B2QTF5_GLYSO
A0A0B2QWA3_GLYSO
A0A0B2QYA0_GLYSO
A0A0B2R1C2_GLYSO
A0A0B2R1S6_GLYSO
A0A0B2R7S6_GLYSO
A0A0B2RKU3_GLYSO
A0A0B2RXI4_GLYSO
A0A0B2RXI9_GLYSO
A0A0B2S1L4_GLYSO
A0A0B2S1M1_GLYSO
A0A0B2S3B0_GLYSO
A0A0B2S4B7_GLYSO
A0A0B2S4C8_GLYSO
A0A0B2S4M4_GLYSO
A0A0B2S4M9_GLYSO
A0A0B2SD16_GLYSO
A0A0B2SII2_GLYSO
A0A0B2SIJ5_GLYSO
A0A0B2SK35_GLYSO
A0A0B2SK40_GLYSO
A0A0B2SK51_GLYSO
A0A0B2SSU4_GLYSO
A0A0B2WK82_9HYPO
A0A0B2WV15_9HYPO
A0A0B2X394_9HYPO
A0A0B2X9Y7_9HYPO
A0A0B2XFS2_METRA
A0A0B2XI08_METRA
A0A0B4G3I5_9HYPO
A0A0B4GD62_9HYPO
A0A0B4GD73_9HYPO
A0A0B4GKP9_9HYPO
A0A0B4GXI6_9HYPO
A0A0B4H9P3_9HYPO
A0A0B4HG91_9HYPO
A0A0B4HTE1_9HYPO
A0A0B4HUZ2_9HYPO
A0A0B4HWK2_9HYPO
A0A0B4HY33_9HYPO
A0A0B4HZ94_9HYPO
A0A0B4I2D9_9HYPO
A0A0B4XII1_9RHIZ
A0A0B5DJG5_9ACTN
A0A0B5DQY0_9ACTN
A0A0B5EX69_STRA4
A0A0B5F274_STRA4
A0A0B8N2T7_9EURO
A0A0B8N335_9NOCA
A0A0B8N4V2_9EURO
A0A0B8NDJ6_9NOCA
A0A0B8NFQ8_9NOCA
A0A0B8NPE6_9NOCA
A0A0B9ASV9_BRELN
A0A0C1BUX3_9EURO
A0A0C1BW68_9EURO
A0A0C1C3I3_9EURO
A0A0C1C3S6_9EURO
A0A0C1E6M6_9EURO
A0A0C1KYA4_9BACT
A0A0C1QEF3_9ACTN
A0A0C1QPJ7_9ACTN
A0A0C1QWF2_9CLOT
A0A0C1SNT7_9ACTN
A0A0C1SXR1_9ACTN
A0A0C1U4U4_9CLOT
A0A0C1XUX8_9ACTN
A0A0C1XV39_9ACTN
A0A0C1YE14_9ACTN
A0A0C1Z3A0_9BURK
A0A0C2AIL3_9ACTN
A0A0C2AL38_9ACTN
A0A0C2B296_9ACTN
A0A0C2B721_9ACTN
A0A0C2BG21_9ACTN
A0A0C2BGP4_9BURK
A0A0C2BHU2_9ACTN
A0A0C2BNB0_9ACTN
A0A0C2CUM9_9DELT
A0A0C2JCJ0_9ACTN
A0A0C2JCU2_9ACTN
A0A0C2JJ03_9ACTN
A0A0C2S4K4_AMAMU
A0A0C2S6I5_AMAMU
A0A0C2S758_AMAMU
A0A0C2S762_AMAMU
A0A0C2S8I9_AMAMU
A0A0C2SBV0_AMAMU
A0A0C2SDS1_AMAMU
A0A0C2SH01_AMAMU
A0A0C2SWS8_AMAMU
A0A0C2SXE7_AMAMU
A0A0C2TEG7_AMAMU
A0A0C2TM37_AMAMU
A0A0C2WGX5_9HOMO
A0A0C2WM63_AMAMU
A0A0C2WNT2_AMAMU
A0A0C2WPA3_AMAMU
A0A0C2WPL4_AMAMU
A0A0C2WQ25_AMAMU
A0A0C2WQT6_AMAMU
A0A0C2WQV4_AMAMU
A0A0C2WQW0_AMAMU
A0A0C2WRB2_9HOMO
A0A0C2X3I4_AMAMU
A0A0C2XA37_9HOMO
A0A0C2XCD8_AMAMU
A0A0C2XCX9_AMAMU
A0A0C2XH36_HEBCY
A0A0C2XHZ0_9HOMO
A0A0C2XRR7_HEBCY
A0A0C2YA69_HEBCY
A0A0C2YG41_HEBCY
A0A0C2YN32_9HOMO
A0A0C2Z9E6_9HOMO
A0A0C2ZEH7_9HOMO
A0A0C2ZMB1_9HOMO
A0A0C2ZS78_9HOMO
A0A0C3A0F3_9HOMO
A0A0C3A9Y7_9HOMO
A0A0C3AW24_9HOMO
A0A0C3B2H3_9HOMO
A0A0C3B6Z8_9HOMO
A0A0C3BA83_9HOMO
A0A0C3BAB7_9HOMO
A0A0C3BB81_9HOMO
A0A0C3BBK5_9HOMO
A0A0C3BJJ0_9HOMO
A0A0C3BSM5_9HOMO
A0A0C3BZY7_HEBCY
A0A0C3C186_HEBCY
A0A0C3C369_HEBCY
A0A0C3CA46_HEBCY
A0A0C3CG59_9HOMO
A0A0C3CQV5_HEBCY
A0A0C3CUS3_9PEZI
A0A0C3CWW5_HEBCY
A0A0C3DC74_9PEZI
A0A0C3DH78_9HOMO
A0A0C3DRD2_9HOMO
A0A0C3DUP9_9PEZI
A0A0C3DWY2_9HOMO
A0A0C3EM73_9HOMO
A0A0C3EPR7_9HOMO
A0A0C3F0F0_9HOMO
A0A0C3F2L5_9HOMO
A0A0C3F789_9HOMO
A0A0C3FDY4_9HOMO
A0A0C3FHK8_9HOMO
A0A0C3FJR7_9HOMO
A0A0C3FMA4_9HOMO
A0A0C3FP61_9HOMO
A0A0C3FPL4_9HOMO
A0A0C3FTH1_9HOMO
A0A0C3G1S1_9HOMO
A0A0C3G5G7_9HOMO
A0A0C3GD40_9PEZI
A0A0C3GHK2_9PEZI
A0A0C3GR32_9PEZI
A0A0C3GR35_9PEZI
A0A0C3GV79_9PEZI
A0A0C3GVN6_9PEZI
A0A0C3GW83_9PEZI
A0A0C3GYB1_9PEZI
A0A0C3GZ58_9PEZI
A0A0C3GZG7_9PEZI
A0A0C3H005_9PEZI
A0A0C3H029_9PEZI
A0A0C3H3T3_9PEZI
A0A0C3H753_9PEZI
A0A0C3H9F6_9PEZI
A0A0C3HFC0_9PEZI
A0A0C3HJM2_9PEZI
A0A0C3HSF0_9PEZI
A0A0C3HUR2_9PEZI
A0A0C3J5B9_PISTI
A0A0C3JWY5_PISTI
A0A0C3KLD3_PISTI
A0A0C3KP62_9HOMO
A0A0C3LE98_9HOMO
A0A0C3LFS3_9HOMO
A0A0C3LIF4_9HOMO
A0A0C3LJU8_9HOMO
A0A0C3LJW1_9HOMO
A0A0C3M787_9HOMO
A0A0C3MJA5_9HOMO
A0A0C3NBM8_PISTI
A0A0C3NC04_PHLGI
A0A0C3NIX3_PHLGI
A0A0C3NLW6_PISTI
A0A0C3NS82_PISTI
A0A0C3P207_PHLGI
A0A0C3Q0U3_9HOMO
A0A0C3QA55_9HOMO
A0A0C3QBF2_9HOMO
A0A0C3QCN7_9HOMO
A0A0C3QD69_9HOMO
A0A0C3QLS6_9HOMO
A0A0C3QLT0_9HOMO
A0A0C3QVS5_9HOMO
A0A0C3QXH2_9HOMO
A0A0C3QXH6_9HOMO
A0A0C3RZ50_PHLGI
A0A0C4DJB0_FUSO4
A0A0C4DNA4_MAGP6
A0A0C4DSB2_MAGP6
A0A0C4DVQ6_MAGP6
A0A0C4DWP5_MAGP6
A0A0C4E3B2_MAGP6
A0A0C4E6P3_MAGP6
A0A0C4EBJ3_MAGP6
A0A0C4EFU8_MAGP6
A0A0C4YJS7_9BURK
A0A0C5FZW6_9ACTN
A0A0C5G155_9ACTN
A0A0C5G6A0_9ACTN
A0A0C5WK95_9GAMM
A0A0C9LYZ4_9FUNG
A0A0C9M2S6_9FUNG
A0A0C9SW22_PAXIN
A0A0C9SW74_PAXIN
A0A0C9T5J5_PAXIN
A0A0C9TDJ0_PAXIN
A0A0C9TDJ4_PAXIN
A0A0C9TIJ6_9HOMO
A0A0C9TS25_9HOMO
A0A0C9TTV8_PAXIN
A0A0C9TUB9_PAXIN
A0A0C9TUQ0_PAXIN
A0A0C9U1Z1_PAXIN
A0A0C9U2U4_PAXIN
A0A0C9UBS3_9HOMO
A0A0C9UCM9_9HOMO
A0A0C9UH74_9HOMO
A0A0C9UHI0_9HOMO
A0A0C9UJM3_9HOMO
A0A0C9UKP9_9HOMO
A0A0C9UQD7_9HOMO
A0A0C9UWU4_9HOMO
A0A0C9V5G1_9HOMO
A0A0C9V7G1_9HOMO
A0A0C9V7T8_9HOMO
A0A0C9V9P9_9HOMO
A0A0C9VBV2_9HOMO
A0A0C9VCV8_9HOMO
A0A0C9VDD8_9HOMO
A0A0C9VEX2_9HOMO
A0A0C9VUI8_9HOMO
A0A0C9VV03_9HOMO
A0A0C9VW45_9HOMO
A0A0C9W130_9HOMO
A0A0C9W4A2_9HOMO
A0A0C9W9P4_9HOMO
A0A0C9WA16_9HOMO
A0A0C9WAE4_9HOMO
A0A0C9WDP0_9HOMO
A0A0C9X071_9AGAR
A0A0C9XG51_9AGAR
A0A0C9XII4_9AGAR
A0A0C9XJD2_9AGAR
A0A0C9YJ49_9AGAR
A0A0C9YY86_9HOMO
A0A0C9YYQ0_9HOMO
A0A0D0ACE8_9HOMO
A0A0D0API1_9HOMO
A0A0D0B3T1_9AGAR
A0A0D0B3V3_9AGAR
A0A0D0B685_9HOMO
A0A0D0BRR6_9AGAR
A0A0D0BX54_9AGAR
A0A0D0BZQ8_9AGAR
A0A0D0C025_9AGAR
A0A0D0C3K3_9AGAR
A0A0D0CC07_9AGAR
A0A0D0CC94_9AGAR
A0A0D0CFT5_9AGAR
A0A0D0CGS0_9AGAR
A0A0D0CI08_9AGAR
A0A0D0CI45_9AGAR
A0A0D0CIE6_9AGAR
A0A0D0CN75_9AGAR
A0A0D0CVD1_9AGAR
A0A0D0D2F0_9HOMO
A0A0D0DEL5_9HOMO
A0A0D0DR96_9HOMO
A0A0D0DYI2_9HOMO
A0A0D0E4Q6_9HOMO
A0A0D0E8A3_9HOMO
A0A0D0E9Q4_9HOMO
A0A0D0NG31_KITGR
A0A0D0P5T1_KITGR
A0A0D0PSK8_KITGR
A0A0D0UTQ0_9ACTN
A0A0D1DQE8_USTMA
A0A0D1DV58_USTMA
A0A0D1JX31_9MYCO
A0A0D1NSV9_BRAEL
A0A0D1X110_9EURO
A0A0D1XT19_9PEZI
A0A0D1XYF5_9EURO
A0A0D1YD38_9EURO
A0A0D1YJH3_9EURO
A0A0D1Z8E4_9PEZI
A0A0D1ZBX2_9EURO
A0A0D1ZC81_9EURO
A0A0D1ZMN0_9EURO
A0A0D1ZQY8_9EURO
A0A0D1ZYY7_9EURO
A0A0D2A3N3_9PEZI
A0A0D2ACI1_9PEZI
A0A0D2AH50_9PEZI
A0A0D2ANF1_9PEZI
A0A0D2ARR6_9PEZI
A0A0D2B350_9EURO
A0A0D2BKI5_9EURO
A0A0D2BPV3_9EURO
A0A0D2BQE8_9EURO
A0A0D2BS62_9EURO
A0A0D2BTU9_9EURO
A0A0D2BX88_9EURO
A0A0D2C4Q5_9EURO
A0A0D2CE77_9EURO
A0A0D2CHT4_9EURO
A0A0D2CUF5_9EURO
A0A0D2D707_9EURO
A0A0D2DJP2_9EURO
A0A0D2DV43_9EURO
A0A0D2ED84_9EURO
A0A0D2EQJ0_9EURO
A0A0D2F0K6_9EURO
A0A0D2F4J3_9EURO
A0A0D2FBT9_9EURO
A0A0D2FK83_9EURO
A0A0D2FKP5_9EURO
A0A0D2FX71_9EURO
A0A0D2G0C5_9EURO
A0A0D2G1N0_9EURO
A0A0D2G1S6_9EURO
A0A0D2G2Y0_9EURO
A0A0D2G4T5_9EURO
A0A0D2GS65_9EURO
A0A0D2GVZ5_9EURO
A0A0D2H154_9EURO
A0A0D2H8M1_9EURO
A0A0D2HDQ1_9EURO
A0A0D2HFW5_9EURO
A0A0D2HIR1_9EURO
A0A0D2HP63_9EURO
A0A0D2ITQ9_9EURO
A0A0D2IVL2_9EURO
A0A0D2J2N8_9EURO
A0A0D2J3P9_9EURO
A0A0D2J4D8_9EURO
A0A0D2JH94_9EURO
A0A0D2JIG4_9EURO
A0A0D2JLK5_9EURO
A0A0D2K021_9EURO
A0A0D2KA47_9EURO
A0A0D2KGN4_9EURO
A0A0D2KGV3_9AGAR
A0A0D2KLV4_9AGAR
A0A0D2KT99_9EURO
A0A0D2L3D2_9CHLO
A0A0D2L8B1_9AGAR
A0A0D2LAL1_9AGAR
A0A0D2LWP8_9AGAR
A0A0D2MEZ9_9CHLO
A0A0D2N0C1_9AGAR
A0A0D2N0T1_9AGAR
A0A0D2N6F3_GOSRA
A0A0D2N736_GOSRA
A0A0D2N739_GOSRA
A0A0D2N741_GOSRA
A0A0D2NQF4_9AGAR
A0A0D2P9Y9_9AGAR
A0A0D2PDX8_9AGAR
A0A0D2PLX3_GOSRA
A0A0D2PLX8_GOSRA
A0A0D2PMX9_9AGAR
A0A0D2QDC1_GOSRA
A0A0D2QJE7_GOSRA
A0A0D2QZ13_GOSRA
A0A0D2R866_GOSRA
A0A0D2RC13_GOSRA
A0A0D2RDG2_GOSRA
A0A0D2REJ2_GOSRA
A0A0D2RF22_GOSRA
A0A0D2RF30_GOSRA
A0A0D2RNQ0_GOSRA
A0A0D2RZA9_GOSRA
A0A0D2S458_GOSRA
A0A0D2SA24_GOSRA
A0A0D2SA28_GOSRA
A0A0D2SA30_GOSRA
A0A0D2T0A6_GOSRA
A0A0D2T7D7_GOSRA
A0A0D2TI60_GOSRA
A0A0D2UAZ7_GOSRA
A0A0D2UCJ6_GOSRA
A0A0D2UJ64_GOSRA
A0A0D2UJ69_GOSRA
A0A0D2UKC7_GOSRA
A0A0D2UKD1_GOSRA
A0A0D2UMB6_GOSRA
A0A0D2UMC4_GOSRA
A0A0D2US10_GOSRA
A0A0D2UUF5_GOSRA
A0A0D2V663_GOSRA
A0A0D2V840_GOSRA
A0A0D2VGJ7_GOSRA
A0A0D2WI04_CAPO3
A0A0D2WI09_CAPO3
A0A0D2XAF1_FUSO4
A0A0D2XHY6_FUSO4
A0A0D2XJ65_FUSO4
A0A0D2XJA8_FUSO4
A0A0D2XJD9_FUSO4
A0A0D2XKX1_FUSO4
A0A0D2XL73_FUSO4
A0A0D2XU07_FUSO4
A0A0D2Y0G1_FUSO4
A0A0D2Y0K0_FUSO4
A0A0D2Y2U8_FUSO4
A0A0D2Y3V9_FUSO4
A0A0D2Y5W6_FUSO4
A0A0D2Y5Z5_FUSO4
A0A0D2Y9P0_FUSO4
A0A0D2YAB4_FUSO4
A0A0D2YDH6_FUSO4
A0A0D2YDY0_FUSO4
A0A0D2YFN4_FUSO4
A0A0D2ZRA6_BRAOL
A0A0D2ZU31_BRAOL
A0A0D2ZU32_BRAOL
A0A0D2ZU33_BRAOL
A0A0D2ZW64_BRAOL
A0A0D3A4N1_BRAOL
A0A0D3A4N2_BRAOL
A0A0D3A4N5_BRAOL
A0A0D3A4R6_BRAOL
A0A0D3AU34_BRAOL
A0A0D3B4X7_BRAOL
A0A0D3B4X8_BRAOL
A0A0D3BKN2_BRAOL
A0A0D3BS08_BRAOL
A0A0D3BS09_BRAOL
A0A0D3C468_BRAOL
A0A0D3C9D5_BRAOL
A0A0D3CD33_BRAOL
A0A0D3CD34_BRAOL
A0A0D3CEZ5_BRAOL
A0A0D3CEZ7_BRAOL
A0A0D3CEZ8_BRAOL
A0A0D3CF01_BRAOL
A0A0D3CTG3_BRAOL
A0A0D3D5Q3_BRAOL
A0A0D3D5Q5_BRAOL
A0A0D3D8X6_BRAOL
A0A0D3D8Y1_BRAOL
A0A0D3DF69_BRAOL
A0A0D3DF70_BRAOL
A0A0D3DXX0_BRAOL
A0A0D3E6G7_BRAOL
A0A0D3E6H4_BRAOL
A0A0D3E6H5_BRAOL
A0A0D3F2W3_9ORYZ
A0A0D3GHM7_9ORYZ
A0A0D3GHM9_9ORYZ
A0A0D3GHP0_9ORYZ
A0A0D3LAE3_9BACT
A0A0D4DJE1_9ACTN
A0A0D4DNU7_9ACTN
A0A0D4DNV6_9ACTN
A0A0D4DZM4_9ACTN
A0A0D5LXR2_9GAMM
A0A0D5VHY5_9BURK
A0A0D5VKG5_9BURK
A0A0D6WX26_9ACTN
A0A0D7A2G2_9AGAR
A0A0D7A6V6_9AGAR
A0A0D7A6V9_9AGAR
A0A0D7A7U9_9AGAR
A0A0D7A836_9AGAR
A0A0D7ACG1_9AGAR
A0A0D7B0Q7_9HOMO
A0A0D7B362_9HOMO
A0A0D7B9M2_9HOMO
A0A0D7BFS3_9HOMO
A0A0D7BJM3_9HOMO
A0A0D7BNH0_9HOMO
A0A0D8ZLA6_9CYAN
A0A0D9MM81_ASPFA
A0A0D9MN26_ASPFA
A0A0D9MNV2_ASPFA
A0A0D9MQB7_ASPFA
A0A0D9MS54_ASPFA
A0A0D9MT60_ASPFA
A0A0D9MTU5_ASPFA
A0A0D9MUE3_ASPFA
A0A0D9MUN1_ASPFA
A0A0D9MUS9_ASPFA
A0A0D9MVC6_ASPFA
A0A0D9MZR9_ASPFA
A0A0D9N0I7_ASPFA
A0A0D9N1X0_ASPFA
A0A0D9N387_ASPFA
A0A0D9N4A4_ASPFA
A0A0D9N5G0_ASPFA
A0A0D9N5I3_ASPFA
A0A0D9N645_ASPFA
A0A0D9N6K6_ASPFA
A0A0D9N8R7_ASPFA
A0A0D9N9R3_ASPFA
A0A0D9NCR3_ASPFA
A0A0D9WR28_9ORYZ
A0A0D9WR29_9ORYZ
A0A0D9WR30_9ORYZ
A0A0D9WR31_9ORYZ
A0A0D9WR32_9ORYZ
A0A0D9WR35_9ORYZ
A0A0D9WR36_9ORYZ
A0A0D9XSA2_9ORYZ
A0A0D9YPR9_9ORYZ
A0A0E0AAQ1_9ORYZ
A0A0E0AAQ2_9ORYZ
A0A0E0AAQ3_9ORYZ
A0A0E0AAQ6_9ORYZ
A0A0E0AAQ8_9ORYZ
A0A0E0AR22_9ORYZ
A0A0E0AUB4_9ORYZ
A0A0E0BJA0_9ORYZ
A0A0E0JXU1_ORYPU
A0A0E0LCF9_ORYPU
A0A0E0LCG0_ORYPU
A0A0E0LCG1_ORYPU
A0A0E0LCG2_ORYPU
A0A0E0LCG4_ORYPU
A0A0E0LRG4_ORYPU
A0A0E0LRG6_ORYPU
A0A0E0MFM1_ORYPU
A0A0E0NC76_ORYRU
A0A0E0PYZ4_ORYRU
A0A0E0PYZ6_ORYRU
A0A0E0PYZ7_ORYRU
A0A0E0PYZ8_ORYRU
A0A0E0PZ01_ORYRU
A0A0E0QEK7_ORYRU
A0A0E0R8P5_ORYRU
A0A0E0RTV6_GIBZE
A0A0E1S0N0_COCIM
A0A0E3UZA2_9BACT
A0A0E8NSA7_MYCTX
A0A0E9MSN7_9SPHN
A0A0F0GR21_NOCAE
A0A0F0GZ56_9ACTN
A0A0F0H3G0_NOCAE
A0A0F0HBN9_9ACTN
A0A0F0HFL0_9ACTN
A0A0F0HLP6_9PSEU
A0A0F0HND5_9PSEU
A0A0F0HQ31_9PSEU
A0A0F0HWX2_9PSEU
A0A0F0HYR4_ASPPU
A0A0F0HZ50_ASPPU
A0A0F0I1M4_ASPPU
A0A0F0I1W6_ASPPU
A0A0F0I377_ASPPU
A0A0F0I3Y1_ASPPU
A0A0F0I4X8_ASPPU
A0A0F0I566_ASPPU
A0A0F0I8B3_ASPPU
A0A0F0I8N3_ASPPU
A0A0F0I958_ASPPU
A0A0F0I9M8_ASPPU
A0A0F0I9P5_ASPPU
A0A0F0IBX8_ASPPU
A0A0F0IE72_ASPPU
A0A0F0IG96_ASPPU
A0A0F0IHH6_ASPPU
A0A0F0IJ08_ASPPU
A0A0F0IJ33_ASPPU
A0A0F0IKU8_ASPPU
A0A0F0IQG3_ASPPU
A0A0F2C738_9MICO
A0A0F2G7C6_9ACTN
A0A0F2NQC5_9DELT
A0A0F2PW64_9FIRM
A0A0F2QY71_9DELT
A0A0F3L061_9GAMM
A0A0F4GAN2_9PEZI
A0A0F4GFD2_9PEZI
A0A0F4GK83_9PEZI
A0A0F4GR41_9PEZI
A0A0F4GZ72_9PEZI
A0A0F4ISN8_9ACTN
A0A0F4IVR0_9ACTN
A0A0F4JA06_9ACTN
A0A0F4JD92_9ACTN
A0A0F4JIP2_9ACTN
A0A0F4JUT1_9ACTN
A0A0F4K5P9_9ACTN
A0A0F4KC52_9ACTN
A0A0F4KES7_9ACTN
A0A0F4KGC1_9ACTN
A0A0F4KLH2_9ACTN
A0A0F4QXW3_9GAMM
A0A0F4YMI6_TALEM
A0A0F4YPQ4_TALEM
A0A0F4YW89_TALEM
A0A0F4Z0A0_TALEM
A0A0F4Z1G9_TALEM
A0A0F4ZAW8_9PEZI
A0A0F4ZL33_9PEZI
A0A0F5VET6_9GAMM
A0A0F5VMR7_9ACTN
A0A0F5VZG3_9ACTN
A0A0F5W3E9_9ACTN
A0A0F5W546_9ACTN
A0A0F6ACS4_9GAMM
A0A0F6VYT6_9DELT
A0A0F7N5J1_9ACTN
A0A0F7N849_9ACTN
A0A0F7N8G1_9ACTN
A0A0F7NE85_9ACTN
A0A0F7TET0_9EURO
A0A0F7TIN8_9EURO
A0A0F7TKH0_9EURO
A0A0F7TLC6_9EURO
A0A0F7TNY2_9EURO
A0A0F7TQR2_9EURO
A0A0F7U0F8_9EURO
A0A0F7U2S5_9EURO
A0A0F7U3Q4_9EURO
A0A0F7VD00_9EURO
A0A0F7VEW5_9EURO
A0A0F7VFN1_9EURO
A0A0F7VGJ6_9EURO
A0A0F7VHQ3_9EURO
A0A0F7VIY4_9EURO
A0A0F7ZHJ8_9HYPO
A0A0F7ZJV4_9HYPO
A0A0F7ZP70_9HYPO
A0A0F7ZQ12_9HYPO
A0A0F7ZSH3_9HYPO
A0A0F7ZVD6_9HYPO
A0A0F7ZWX2_9HYPO
A0A0F8B3J3_CERFI
A0A0F8D056_CERFI
A0A0F8U5L8_9EURO
A0A0F8UP19_9EURO
A0A0F8UVR3_9EURO
A0A0F8V4F1_9EURO
A0A0F8V4H6_9EURO
A0A0F8VDX6_9EURO
A0A0F8VVU9_9EURO
A0A0F8WRG3_9EURO
A0A0F8WTC6_9EURO
A0A0F9WXT0_TRIHA
A0A0F9X072_TRIHA
A0A0F9XC99_TRIHA
A0A0F9XEE3_TRIHA
A0A0F9XEN5_TRIHA
A0A0F9XLM2_TRIHA
A0A0F9XQ18_TRIHA
A0A0F9XQU2_TRIHA
A0A0F9XR01_TRIHA
A0A0F9ZHM6_TRIHA
A0A0F9ZXB3_TRIHA
A0A0G0ALX1_TRIHA
A0A0G0AR54_TRIHA
A0A0G2DS53_9PEZI
A0A0G2DU91_9PEZI
A0A0G2E1Y5_9PEZI
A0A0G2E4L8_9PEZI
A0A0G2EN20_9PEZI
A0A0G2EQC8_9EURO
A0A0G2F097_9PEZI
A0A0G2F0K8_9PEZI
A0A0G2F4Z2_9PEZI
A0A0G2F781_9PEZI
A0A0G2F9C0_9PEZI
A0A0G2FAL4_9PEZI
A0A0G2FC30_9PEZI
A0A0G2FC94_9PEZI
A0A0G2FD48_9PEZI
A0A0G2FF16_9PEZI
A0A0G2FJW8_9PEZI
A0A0G2FK52_9PEZI
A0A0G2FK90_9PEZI
A0A0G2FNI7_9PEZI
A0A0G2FUH8_9PEZI
A0A0G2FY88_9PEZI
A0A0G2FZP0_9PEZI
A0A0G2GL66_9PEZI
A0A0G2GTJ4_9PEZI
A0A0G2GUF9_9PEZI
A0A0G2H8G8_9PEZI
A0A0G2H8J3_9PEZI
A0A0G2HA93_9EURO
A0A0G2HAN4_9PEZI
A0A0G2HF38_9PEZI
A0A0G2HPD9_9PEZI
A0A0G2HVH5_9PEZI
A0A0G2HXK4_9EURO
A0A0G2HYL2_9PEZI
A0A0G2I2E0_9PEZI
A0A0G2IFS1_9PEZI
A0A0G2J2W8_9EURO
A0A0G2J2Z1_9EURO
A0A0G2J5X3_9EURO
A0A0G3AKJ5_9ACTN
A0A0G3AT47_9ACTN
A0A0G3AWP8_9ACTN
A0A0G3IL73_9MYCO
A0A0G3IQ24_9MYCO
A0A0G3US27_9ACTN
A0A0G3UTG8_9ACTN
A0A0G4ETW4_VITBC
A0A0G4FY04_VITBC
A0A0G4GL62_VITBC
A0A0G4GYV4_VITBC
A0A0G4IVU9_PLABS
A0A0G4IZE9_PLABS
A0A0G4KCL2_9PEZI
A0A0G4KD28_9PEZI
A0A0G4KV61_9PEZI
A0A0G4L368_9PEZI
A0A0G4LFH8_9PEZI
A0A0G4LV88_9PEZI
A0A0G4M435_9PEZI
A0A0G4M7W0_9PEZI
A0A0G4MYA7_9PEZI
A0A0G4N0Q9_9PEZI
A0A0G4N982_9PEZI
A0A0G4NC57_9PEZI
A0A0G4NSR0_PENCA
A0A0G4NTN7_PENCA
A0A0G4NTZ8_PENCA
A0A0G4NVQ1_PENCA
A0A0G4NW26_PENCA
A0A0G4NZ93_PENCA
A0A0G4P085_PENCA
A0A0G4P0B9_PENCA
A0A0G4P2W9_PENCA
A0A0G4P5A6_PENCA
A0A0G4P5X2_PENCA
A0A0G4P6L5_PENCA
A0A0G4PAG8_PENCA
A0A0G4PAJ3_PENCA
A0A0G4PDK3_PENCA
A0A0G4PII8_PENCA
A0A0G4PK59_PENCA
A0A0G4PR13_PENCA
A0A0G4PTS8_PENCA
A0A0G4PY33_PENCA
A0A0G9HFZ7_9GAMM
A0A0H1A2I6_9RHIZ
A0A0H1B695_9EURO
A0A0H1B6V2_9EURO
A0A0H1B8J2_9EURO
A0A0H1BEB2_9EURO
A0A0H1BFU8_9EURO
A0A0H1BJC2_9EURO
A0A0H1BKQ5_9EURO
A0A0H2R1E2_9HOMO
A0A0H2R6Q5_9HOMO
A0A0H2R7Y7_9HOMO
A0A0H2R8H9_9HOMO
A0A0H2RGX1_9HOMO
A0A0H2RPZ3_9HOMO
A0A0H2RRP4_9HOMO
A0A0H2RRP8_9HOMO
A0A0H2RTP5_9HOMO
A0A0H2RXX9_9HOMO
A0A0H2S1B4_9HOMO
A0A0H2S7K6_9HOMO
A0A0H2SGM8_9HOMO
A0A0H4VUU3_9BACT
A0A0H5CDD5_9PSEU
A0A0H5CLS8_9PSEU
A0A0H5CN64_9PSEU
A0A0H5CP37_9PSEU
A0A0H5CPC6_9PSEU
A0A0I9UDC3_9MYCO
A0A0I9UNN2_9MYCO
A0A0J1CII4_9BURK
A0A0J1CVN7_9BURK
A0A0J1D9P3_9BURK
A0A0J1J5Z5_9FIRM
A0A0J1K561_9GAMM
A0A0J5MAS4_PLUGE
A0A0J6NGF1_9NEIS
A0A0J6RGS6_9RHIZ
A0A0J6XYI6_COCIT
A0A0J6Y4V9_COCIT
A0A0J6Y8K1_COCIT
A0A0J6YFL2_COCIT
A0A0J7YZY7_STRVR
A0A0J7Z2C7_STRVR
A0A0J7ZCT0_STRVR
A0A0J7ZDR4_STRVR
A0A0J7ZH94_STRVR
A0A0J7ZJS6_STRVR
A0A0J8B640_BETVU
A0A0J8B6S0_BETVU
A0A0J8B714_BETVU
A0A0J8BSA8_BETVU
A0A0J8BTB1_BETVU
A0A0J8BUD9_BETVU
A0A0J8BUL3_BETVU
A0A0J8BXN7_BETVU
A0A0J8BXQ8_BETVU
A0A0J8BXT2_BETVU
A0A0J8BXU7_BETVU
A0A0J8C5K0_BETVU
A0A0J8CDA6_BETVU
A0A0J8CNQ0_BETVU
A0A0J8D126_BETVU
A0A0J8QNI3_COCIT
A0A0J8QQQ6_COCIT
A0A0J8RCG6_COCIT
A0A0J8RGU6_COCIT
A0A0J8RLY0_COCIT
A0A0J8UL32_COCIT
A0A0J9UIF0_FUSO4
A0A0J9ULW8_FUSO4
A0A0J9V2N0_FUSO4
A0A0J9VDH7_FUSO4
A0A0J9VDU5_FUSO4
A0A0J9VE26_FUSO4
A0A0J9VHM3_FUSO4
A0A0J9VJA1_FUSO4
A0A0J9VYH2_FUSO4
A0A0J9W486_FUSO4
A0A0J9WK32_FUSO4
A0A0J9WSX7_FUSO4
A0A0K1JDC6_9MICO
A0A0K1JFH4_9MICO
A0A0K1JHU1_9MICO
A0A0K1JK68_9MICO
A0A0K1JP01_9MICO
A0A0K1JPF5_9MICO
A0A0K1PL84_9DELT
A0A0K1PSC9_9DELT
A0A0K2YDM5_9NOCA
A0A0K6FLR2_9HOMO
A0A0K6FLU4_9HOMO
A0A0K6FM82_9HOMO
A0A0K6FMA7_9HOMO
A0A0K6FMI9_9HOMO
A0A0K6FNY0_9HOMO
A0A0K6FP86_9HOMO
A0A0K6FPH0_9HOMO
A0A0K6FPI8_9HOMO
A0A0K6FRE8_9HOMO
A0A0K6FRP5_9HOMO
A0A0K6FTL8_9HOMO
A0A0K6FYW4_9HOMO
A0A0K6FZJ3_9HOMO
A0A0K6G334_9HOMO
A0A0K6G972_9HOMO
A0A0K6GEP3_9HOMO
A0A0K6GER8_9HOMO
A0A0K6GEX9_9HOMO
A0A0K6GIS8_9HOMO
A0A0K6GJ18_9HOMO
A0A0K6GJ53_9HOMO
A0A0K8JG76_9FIRM
A0A0K8KZ06_9EURO
A0A0K8L0T7_9EURO
A0A0K8L526_9EURO
A0A0K8L7R2_9EURO
A0A0K8L989_9EURO
A0A0K8L9T9_9EURO
A0A0K8LCH7_9EURO
A0A0K8LCZ5_9EURO
A0A0K8LD89_9EURO
A0A0K8LD92_9EURO
A0A0K8LDA9_9EURO
A0A0K8LDB3_9EURO
A0A0K8LFD3_9EURO
A0A0K8LI97_9EURO
A0A0K8LLN9_9EURO
A0A0K8LR35_9EURO
A0A0K8LRV6_9EURO
A0A0K8LSC9_9EURO
A0A0K9GR23_9BACI
A0A0K9Q411_ZOSMR
A0A0K9Q7M7_SPIOL
A0A0K9QC05_SPIOL
A0A0K9QHA9_SPIOL
A0A0K9QLD3_SPIOL
A0A0K9QR43_SPIOL
A0A0K9R750_SPIOL
A0A0K9R853_SPIOL
A0A0K9RKV1_SPIOL
A0A0K9RT00_SPIOL
A0A0K9RT07_SPIOL
A0A0K9S2V4_SPIOL
A0A0K9XD97_9ACTN
A0A0K9XDV2_9ACTN
A0A0K9XHP5_9ACTN
A0A0K9XKT1_9ACTN
A0A0K9XMH8_9ACTN
A0A0K9XUK8_9FLAO
A0A0L0H572_SPIPN
A0A0L0JLR6_9ACTN
A0A0L0KFN1_9ACTN
A0A0L0MWN7_9HYPO
A0A0L0MZB4_9HYPO
A0A0L0N0I9_9HYPO
A0A0L0N184_9HYPO
A0A0L0N4E2_9HYPO
A0A0L0NC43_9HYPO
A0A0L0NDN9_9HYPO
A0A0L0NG69_9HYPO
A0A0L0UY85_9BASI
A0A0L0UYC1_9BASI
A0A0L0UZ48_9BASI
A0A0L0VAX4_9BASI
A0A0L0W0A1_9BASI
A0A0L1HC61_9PLEO
A0A0L1HEP6_9PLEO
A0A0L1HGS1_9PLEO
A0A0L1HHG4_9PLEO
A0A0L1HHK4_9PLEO
A0A0L1HIC0_9PLEO
A0A0L1HIM9_9PLEO
A0A0L1HM31_9PLEO
A0A0L1HQF4_9PLEO
A0A0L1HRX3_9PLEO
A0A0L1HTM5_9PLEO
A0A0L1HVH6_9PLEO
A0A0L1HWK3_9PLEO
A0A0L1HWL3_9PLEO
A0A0L1HX45_9PLEO
A0A0L1HY09_9PLEO
A0A0L1HYB6_9PLEO
A0A0L1I0M4_9PLEO
A0A0L1I2L3_9PLEO
A0A0L1I2L9_9PLEO
A0A0L1INT5_ASPNO
A0A0L1IPM8_ASPNO
A0A0L1IRA0_ASPNO
A0A0L1IRH6_ASPNO
A0A0L1ISL4_ASPNO
A0A0L1ISM6_ASPNO
A0A0L1J0P1_ASPNO
A0A0L1J1H8_ASPNO
A0A0L1J2U0_ASPNO
A0A0L1J3D1_ASPNO
A0A0L1J4J1_ASPNO
A0A0L1J4T5_ASPNO
A0A0L1J5I2_ASPNO
A0A0L1J7V3_ASPNO
A0A0L1J8Y6_ASPNO
A0A0L1J978_ASPNO
A0A0L1JC52_ASPNO
A0A0L1JFW8_ASPNO
A0A0L1JGT2_ASPNO
A0A0L1JHI0_ASPNO
A0A0L1JJ04_ASPNO
A0A0L6V3Y0_9BASI
A0A0L6VXY1_9BURK
A0A0L6WNK7_9AGAR
A0A0L6WPR2_9AGAR
A0A0L6WQX0_9AGAR
A0A0L6WVN9_9AGAR
A0A0L8QGL7_9ACTN
A0A0L9SZF8_9HYPO
A0A0L9T006_9HYPO
A0A0L9T0T9_9HYPO
A0A0L9T2H0_9HYPO
A0A0L9T4H7_PHAAN
A0A0L9T5K2_PHAAN
A0A0L9T5M4_PHAAN
A0A0L9T5N8_PHAAN
A0A0L9T6A7_PHAAN
A0A0L9T6B8_PHAAN
A0A0L9T6Z1_PHAAN
A0A0L9T700_PHAAN
A0A0L9T7L1_PHAAN
A0A0L9T7L5_PHAAN
A0A0L9T892_PHAAN
A0A0L9T8A2_PHAAN
A0A0L9TBK0_PHAAN
A0A0L9TC36_PHAAN
A0A0L9TKM8_PHAAN
A0A0L9TL07_PHAAN
A0A0L9TYY6_PHAAN
A0A0L9UJB8_PHAAN
A0A0L9UJN5_PHAAN
A0A0L9UJV7_PHAAN
A0A0L9UK75_PHAAN
A0A0L9UPD6_PHAAN
A0A0L9VDG4_PHAAN
A0A0L9VDJ4_PHAAN
A0A0L9VDJ8_PHAAN
A0A0L9VDJ9_PHAAN
A0A0L9VEJ0_PHAAN
A0A0L9VEL2_PHAAN
A0A0L9VIG4_PHAAN
A0A0M0G0A0_9BACI
A0A0M0L4H2_9BACI
A0A0M1UT57_CLOSO
A0A0M2CUP6_9MICC
A0A0M2CWF0_9MICC
A0A0M2CYB0_9MICC
A0A0M2H3L7_9MICO
A0A0M2H762_9MICO
A0A0M2HCM2_9MICO
A0A0M2J9I4_9ACTN
A0A0M2JHJ0_9ACTN
A0A0M2MMX0_9ACTN
A0A0M2MSX1_9ACTN
A0A0M2MUY3_9ACTN
A0A0M2MV97_9ACTN
A0A0M2YLR9_9ACTN
A0A0M2YQU3_9ACTN
A0A0M2YZA7_9ACTN
A0A0M7A3X1_9RHOB
A0A0M8MVZ6_9HYPO
A0A0M8N0P1_9HYPO
A0A0M8NA43_9HYPO
A0A0M8NWF7_9EURO
A0A0M8NX51_9EURO
A0A0M8P654_9EURO
A0A0M8P663_9EURO
A0A0M8P673_9EURO
A0A0M8P697_9EURO
A0A0M8P7A2_9EURO
A0A0M8PDA9_9EURO
A0A0M8QDF1_9ACTN
A0A0M8QLH7_9ACTN
A0A0M8QLU8_9ACTN
A0A0M8SEG1_9ACTN
A0A0M8SLM7_9ACTN
A0A0M8SVV5_9ACTN
A0A0M8SXU9_9ACTN
A0A0M8TCZ0_9ACTN
A0A0M8TNK4_9ACTN
A0A0M8TSF3_9ACTN
A0A0M8V4P1_9ACTN
A0A0M8VBD4_9ACTN
A0A0M8VP85_9ACTN
A0A0M8VSX6_9ACTN
A0A0M8VYL8_9ACTN
A0A0M8W5B8_9ACTN
A0A0M8W7M3_9NOCA
A0A0M8WDM0_9NOCA
A0A0M8WE79_9NOCA
A0A0M8WY09_9ACTN
A0A0M8Y841_9PSEU
A0A0M8YED7_9PSEU
A0A0M8YHG0_9PSEU
A0A0M8YKS8_9PSEU
A0A0M8YTC5_9ACTN
A0A0M9ELZ6_9HYPO
A0A0M9ENA7_9HYPO
A0A0M9EP63_9HYPO
A0A0M9EQT0_9HYPO
A0A0M9F1Z0_9HYPO
A0A0M9F494_9HYPO
A0A0M9F4J5_9HYPO
A0A0M9VUY1_9HYPO
A0A0M9VW60_9HYPO
A0A0M9VXD9_9HYPO
A0A0M9WEP0_9EURO
A0A0M9WEZ6_9EURO
A0A0M9WKU1_9EURO
A0A0M9YAZ7_9ACTN
A0A0M9YI58_9ACTN
A0A0M9YMG7_9ACTN
A0A0M9YP88_9ACTN
A0A0M9YTX6_9ACTN
A0A0M9YVD5_9ACTN
A0A0M9ZN09_9ACTN
A0A0M9ZRM2_9ACTN
A0A0M9ZY76_9ACTN
A0A0M9ZYS6_9NOCA
A0A0N0A5Y1_9ACTN
A0A0N0AL94_9ACTN
A0A0N0AMX2_9ACTN
A0A0N0ANL7_9ACTN
A0A0N0AQZ3_9PSEU
A0A0N0AX32_9PSEU
A0A0N0DBB9_9HYPO
A0A0N0DBI5_9HYPO
A0A0N0DCV9_9HYPO
A0A0N0DEL4_9HYPO
A0A0N0IC95_9BURK
A0A0N0K682_9PROT
A0A0N0MSG0_9ACTN
A0A0N0MWB1_9ACTN
A0A0N0N3E4_9ACTN
A0A0N0NLE9_9EURO
A0A0N0NP11_9EURO
A0A0N0RT46_9HYPO
A0A0N0RY68_9EURO
A0A0N0SKS3_9ACTN
A0A0N0SUN4_9ACTN
A0A0N0T2B2_9ACTN
A0A0N0TP55_9ACTN
A0A0N0TT97_9PSEU
A0A0N0UXK4_9BACT
A0A0N0ZCM9_9BURK
A0A0N1FIA7_9ACTN
A0A0N1FTL5_9ACTN
A0A0N1FV32_9ACTN
A0A0N1G868_9ACTN
A0A0N1GAE7_9ACTN
A0A0N1GDW1_9ACTN
A0A0N1GFI8_9ACTN
A0A0N1GFY0_9ACTN
A0A0N1GNK3_9ACTN
A0A0N1GVP8_9ACTN
A0A0N1GXX8_9ACTN
A0A0N1H852_9EURO
A0A0N1HHA6_9EURO
A0A0N1HUP0_9EURO
A0A0N1I0Y2_9EURO
A0A0N1J2E5_9HYPO
A0A0N1KAI3_9ACTN
A0A0N1N774_9ACTN
A0A0N1N8Y6_9ACTN
A0A0N1N983_9ACTN
A0A0N1NG21_9ACTN
A0A0N1NIL9_9ACTN
A0A0N1NVK8_9ACTN
A0A0N7F446_9PSEU
A0A0N7F488_9PSEU
A0A0N7LBD1_9BASI
A0A0N7Z0R1_ROSNE
A0A0N7Z171_ROSNE
A0A0N7Z194_ROSNE
A0A0N7Z1R6_ROSNE
A0A0N7Z1U5_ROSNE
A0A0N7Z2R8_ROSNE
A0A0N7Z3E6_ROSNE
A0A0N8H4S7_9HYPO
A0A0N8H4T4_9HYPO
A0A0N8H7N2_9HYPO
A0A0N8H8P6_9HYPO
A0A0N9HNU2_9PSEU
A0A0N9HZ61_9PSEU
A0A0N9I2P3_9PSEU
A0A0N9I6V6_9PSEU
A0A0N9I8L9_9PSEU
A0A0N9IB07_9PSEU
A0A0N9IEX7_9PSEU
A0A0N9IGF3_9PSEU
A0A0N9IJ24_9PSEU
A0A0P0SGY7_9PSEU
A0A0P0SMX7_9PSEU
A0A0P0VGV3_ORYSJ
A0A0P0WXN6_ORYSJ
A0A0P0XEY6_ORYSJ
A0A0P1AZF8_9STRA
A0A0P1BA07_9BASI
A0A0P1BBU3_9BASI
A0A0P1BJW3_9BASI
A0A0P1BPW8_9BASI
A0A0P1I0D1_9RHOB
A0A0P1IA80_9RHOB
A0A0P1IID7_9RHOB
A0A0P1IJL3_9RHOB
A0A0P4U1K0_ROSNE
A0A0P4U4L0_ROSNE
A0A0P4U5Q3_ROSNE
A0A0P4U5R9_ROSNE
A0A0P4U8I2_ROSNE
A0A0P4U923_ROSNE
A0A0P4UD00_ROSNE
A0A0P4UGH3_ROSNE
A0A0P4UGL7_ROSNE
A0A0P4UHM7_ROSNE
A0A0P4UHU2_ROSNE
A0A0P4UI56_ROSNE
A0A0P4UIF5_ROSNE
A0A0P4UIJ2_ROSNE
A0A0P4UJT8_ROSNE
A0A0P4UJU9_ROSNE
A0A0P4UK97_ROSNE
A0A0P4UPB6_ROSNE
A0A0P7AB90_9HYPO
A0A0P7ALA5_9HYPO
A0A0P7ALH0_9HYPO
A0A0P7AQ26_9HYPO
A0A0P7AT97_9HYPO
A0A0P7AXU3_9HYPO
A0A0P7B1Q4_9HYPO
A0A0P7B2X3_9HYPO
A0A0P7B374_9HYPO
A0A0P7B9W2_9HYPO
A0A0P7BAA3_9HYPO
A0A0P7BCK5_9HYPO
A0A0P7BEX5_9HYPO
A0A0P7BG55_9HYPO
A0A0P7BGW3_9HYPO
A0A0P7BJ62_9HYPO
A0A0P7H8N1_9MICC
A0A0P7X0M1_9RHOB
A0A0P8WWN9_9CLOT
A0A0P9CFR6_9GAMM
A0A0P9CND0_9BACL
A0A0P9FKQ4_9CHLR
A0A0P9GYG5_RHOGW
A0A0Q2M5A0_MYCGO
A0A0Q2MG23_MYCGO
A0A0Q2UJY8_MYCGO
A0A0Q3KQA7_9BRAD
A0A0Q3TCG2_9BACI
A0A0Q3U8C2_9BACI
A0A0Q4RA67_9BACL
A0A0Q4RD10_9BACL
A0A0Q4XQV1_9BURK
A0A0Q5HCS2_9BURK
A0A0Q5M7I1_9MICO
A0A0Q5Z1C0_9BURK
A0A0Q6M342_9RHIZ
A0A0Q6M9P8_9RHIZ
A0A0Q6MMH5_9BURK
A0A0Q6Q486_9MICO
A0A0Q6V6G6_9ACTN
A0A0Q6VEQ2_9ACTN
A0A0Q6WG96_9BURK
A0A0Q6WT32_9BURK
A0A0Q6XI25_9BURK
A0A0Q6XNQ0_9MICO
A0A0Q6Y3K2_9MICO
A0A0Q7B3S1_9ACTN
A0A0Q7C0I1_9ACTN
A0A0Q7DLV6_9RHIZ
A0A0Q7DVS7_9RHIZ
A0A0Q7E0W0_9RHIZ
A0A0Q7E2J7_9RHIZ
A0A0Q7EC30_9RHIZ
A0A0Q7I9C2_9RHIZ
A0A0Q7JV10_9ACTN
A0A0Q7JZH2_9ACTN
A0A0Q7NJG7_9RHIZ
A0A0Q7PSX2_9RHIZ
A0A0Q7UAQ5_9MICO
A0A0Q7UL40_9MICO
A0A0Q7UPQ5_9MICO
A0A0Q7UV95_9MICO
A0A0Q7Z4B4_9ACTN
A0A0Q7ZA24_9ACTN
A0A0Q8B1S0_9RHIZ
A0A0Q8CIV2_9MICO
A0A0Q8M342_9MICO
A0A0Q8NM64_9ACTN
A0A0Q8P306_9ACTN
A0A0Q8PFY1_9ACTN
A0A0Q8PPJ8_9ACTN
A0A0Q8Q0N3_9ACTN
A0A0Q8QH20_9BURK
A0A0Q8RN59_9BURK
A0A0Q9CRJ8_9CELL
A0A0Q9I2B4_9BRAD
A0A0Q9J075_9BRAD
A0A0Q9J1Z6_9MICO
A0A0Q9JI98_9MICO
A0A0Q9JQ46_9MICO
A0A0Q9L6W8_9BACL
A0A0Q9LLK7_9MICC
A0A0Q9MCD5_9MICC
A0A0Q9N742_9MICC
A0A0Q9NQP0_9MICC
A0A0Q9NXW7_9MICC
A0A0Q9SLJ3_9MICO
A0A0Q9TGW2_9BACL
A0A0Q9TKP0_9ACTN
A0A0R0G721_SOYBN
A0A0R0MKS9_9BURK
A0A0R4J3W6_SOYBN
A0A0S1SAF8_9FLAO
A0A0S2DBW5_LYSEN
A0A0S2K2Z9_9GAMM
A0A0S7B6H7_9CHLR
A0A0S7DEY8_9EURO
A0A0S7DH93_9EURO
A0A0S7DIK2_9EURO
A0A0S7DLP7_9EURO
A0A0S7DPE2_9EURO
A0A0S7DPT2_9EURO
A0A0S7DQ94_9EURO
A0A0S7DSR8_9EURO
A0A0S7DZK1_9EURO
A0A0S7E1R0_9EURO
A0A0S7E1X2_9EURO
A0A0S7E238_9EURO
A0A0S7E4Z6_9EURO
A0A0S7E5K4_9EURO
A0A0S7E5T0_9EURO
A0A0S7E5Y5_9EURO
A0A0S7E6L4_9EURO
A0A0S7YTN5_9DELT
A0A0S7Z7S1_9BACT
A0A0S7ZA54_9BACT
A0A0S8ANF5_9BACT
A0A0S8AR48_9BACT
A0A0S8BQ47_9CHLR
A0A0S8F3B9_9GAMM
A0A0S8FCR5_9GAMM
A0A0S8FIN4_9BACT
A0A0S9BXT9_9MICC
A0A0S9C0S7_9MICC
A0A0T1WEG8_9MYCO
A0A0T1WL33_9MYCO
A0A0T2KW17_9MICO
A0A0T2KY16_9MICO
A0A0T2KZ78_9MICO
A0A0T5ZNE9_9CHLR
A0A0T6A925_9DELT
A0A0T6ATA1_9BACT
A0A0T6LRA4_9ACTN
A0A0T6LYH0_9ACTN
A0A0U1AMH6_9MYCO
A0A0U1KV92_9FIRM
A0A0U1LII9_9EURO
A0A0U1LMI4_9EURO
A0A0U1LNQ2_9EURO
A0A0U1LNY1_9EURO
A0A0U1LPL0_9EURO
A0A0U1LQH3_9EURO
A0A0U1LTF3_9EURO
A0A0U1LU93_9EURO
A0A0U1LVW1_9EURO
A0A0U1LXU1_9EURO
A0A0U1M4Z9_9EURO
A0A0U1M698_9EURO
A0A0U1M726_9EURO
A0A0U1M8V8_9EURO
A0A0U1MAT8_9EURO
A0A0U3FQM5_9MICC
A0A0U3HD20_9MICC
A0A0U3HIM4_9MICC
A0A0U3NU26_9ACTN
A0A0U3NXR4_9LACT
A0A0U3QDD9_9ACTN
A0A0U4B165_9BACT
A0A0U5C6I6_9EURO
A0A0U5CF74_9EURO
A0A0U5CFT5_9EURO
A0A0U5CR35_9CHLA
A0A0U5CRD8_9EURO
A0A0U5FRS7_9EURO
A0A0U5FUM0_9EURO
A0A0U5FVS6_9EURO
A0A0U5FVS8_9EURO
A0A0U5FWB8_9EURO
A0A0U5FZJ1_9EURO
A0A0U5GBB3_9EURO
A0A0U5GDT1_9EURO
A0A0U5GFT6_9EURO
A0A0U5GFZ5_9EURO
A0A0U5GHI6_9EURO
A0A0U5GHK0_9EURO
A0A0U5GM47_9EURO
A0A0U5GMC2_9EURO
A0A0U5GP20_9EURO
A0A0U5GP38_9EURO
A0A0U5GTJ6_9EURO
A0A0U5H9S0_9EURO
A0A0U5HAH1_9EURO
A0A0U5HEP4_9EURO
A0A0U5HGI3_9EURO
A0A0V0QT97_PSEPJ
A0A0V0QUH7_PSEPJ
A0A0V1QZX2_9FLAO
A0A0V2F6I8_CAUVI
A0A0V8J1L5_9BACI
A0A0V8JC99_9BACI
A0A0W0ETW2_9AGAR
A0A0W0EW86_9AGAR
A0A0W0F2W3_9AGAR
A0A0W0F5A5_9AGAR
A0A0W0F5A9_9AGAR
A0A0W0F5C0_9AGAR
A0A0W0F5K5_9AGAR
A0A0W0F6H4_9AGAR
A0A0W0F7K4_9AGAR
A0A0W0F849_9AGAR
A0A0W0F8N0_9AGAR
A0A0W0F8P0_9AGAR
A0A0W0F9C3_9AGAR
A0A0W0FA85_9AGAR
A0A0W0FA95_9AGAR
A0A0W0FD24_9AGAR
A0A0W0FD43_9AGAR
A0A0W0FHS9_9AGAR
A0A0W0FHU9_9AGAR
A0A0W0FJA5_9AGAR
A0A0W0FNT9_9AGAR
A0A0W0FNU1_9AGAR
A0A0W0FP18_9AGAR
A0A0W0FPH6_9AGAR
A0A0W0FTG5_9AGAR
A0A0W0FXP9_9AGAR
A0A0W0G538_9AGAR
A0A0W0G729_9AGAR
A0A0W0G7K5_9AGAR
A0A0W0G7L4_9AGAR
A0A0W0GCP2_9AGAR
A0A0W0V3C5_9GAMM
A0A0W0YUK9_9GAMM
A0A0W0ZTT8_9GAMM
A0A0W1R5T8_9EURY
A0A0W1RA86_9EURY
A0A0W7V9I0_9HYPO
A0A0W7V9J2_9HYPO
A0A0W7VBK6_9HYPO
A0A0W7VC26_9HYPO
A0A0W7VE22_9HYPO
A0A0W7VFZ7_9HYPO
A0A0W7VHS5_9HYPO
A0A0W7VJP0_9HYPO
A0A0W7VR49_9HYPO
A0A0W7VRB2_9HYPO
A0A0W7VS26_9HYPO
A0A0W7VSS3_9HYPO
A0A0W7VWA8_9HYPO
A0A0W7VZB0_9HYPO
A0A0W7VZL8_9HYPO
A0A0W7W062_9HYPO
A0A0W7W415_9HYPO
A0A0W7WY37_9ACTN
A0A0W7X5P9_9ACTN
A0A0W7X8I3_9ACTN
A0A0W7XAU0_9ACTN
A0A0W8CGJ8_PHYNI
A0A0W8D2Z2_PHYNI
A0A0X1TLF3_9FIRM
A0A0X1U8I0_CLOPR
A0A0X3RPR2_9ACTN
A0A0X3RPR8_9ACTN
A0A0X3SFT7_9ACTN
A0A0X3SN92_9ACTN
A0A0X3SUA4_9ACTN
A0A0X3SWT0_9ACTN
A0A0X3SXI2_9ACTN
A0A0X3TEH8_9RHOB
A0A0X3TXF5_9RHOB
A0A0X3TZ94_9RHOB
A0A0X3UAU8_9RHOB
A0A0X3UR29_9ACTN
A0A0X3VHA2_9ACTN
A0A0X3WP36_9ACTN
A0A0X3X2P7_9ACTN
A0A0X3XHY7_9ACTN
A0A0X3XQJ6_9ACTN
A0A0X3XR61_9ACTN
A0A0X3XWC8_9ACTN
A0A0X3XZZ8_9ACTN
A0A0X8VCL5_CLOPR
A0A100I6D1_ASPNG
A0A100I7T4_ASPNG
A0A100IA22_ASPNG
A0A100IJ83_ASPNG
A0A100IKE3_ASPNG
A0A100IKG2_ASPNG
A0A100IN09_ASPNG
A0A100INQ7_ASPNG
A0A100IR87_ASPNG
A0A100IRY4_ASPNG
A0A100IS80_ASPNG
A0A100IT85_ASPNG
A0A100ITM3_ASPNG
A0A100IUR0_ASPNG
A0A100VXZ5_9MYCO
A0A100W0V3_9MYCO
A0A100Y8F4_9ACTN
A0A101CFG3_9ACTN
A0A101CMQ9_9ACTN
A0A101J6D2_9ACTN
A0A101J7V2_9ACTN
A0A101J861_9ACTN
A0A101JCX1_9ACTN
A0A101K3D2_9BRAD
A0A101M7N0_9EURO
A0A101M9N1_9EURO
A0A101MBE2_9EURO
A0A101MCN3_9EURO
A0A101MCR9_9EURO
A0A101MCW4_9EURO
A0A101MFE1_9EURO
A0A101MHI5_9EURO
A0A101MJ13_9EURO
A0A101MJV2_9EURO
A0A101MQX8_9EURO
A0A101MRW4_9EURO
A0A101NA04_9ACTN
A0A101NEK4_9ACTN
A0A101NG92_9ACTN
A0A101NQW8_9ACTN
A0A101NUS2_9ACTN
A0A101QX10_9ACTN
A0A101R3J2_9ACTN
A0A101SNB9_9ACTN
A0A101SS81_9ACTN
A0A101SUK9_9ACTN
A0A101SVW2_9ACTN
A0A101USY8_9ACTN
A0A101V5V4_9ACTN
A0A103E3M0_9BURK
A0A109JQG8_9BRAD
A0A109K238_9BRAD
A0A109QYQ3_9MICO
A0A117DVP7_ASPNG
A0A117DXB3_ASPNG
A0A117DZD8_ASPNG
A0A117E213_ASPNG
A0A117E3K8_ASPNG
A0A117IVQ6_9ACTN
A0A117KHA0_9RHOB
A0A117N3G6_RHILI
A0A117NL47_9EURO
A0A117NNE5_9EURO
A0A117NPG8_9EURO
A0A117NQX0_9EURO
A0A117NT84_9EURO
A0A117PZM7_9ACTN
A0A117Q4C8_9ACTN
A0A117RCJ8_9ACTN
A0A117RDT0_9ACTN
A0A117SG27_9FLAO
A0A124BXA8_ASPNG
A0A124BYX8_ASPNG
A0A124E089_9MYCO
A0A124ED85_9ACTN
A0A124F237_9ACTN
A0A124G844_9ACTN
A0A124GTL7_9EURO
A0A124HDF8_9ACTN
A0A124I3P7_9ACTN
A0A124I4X8_9ACTN
A0A124IF76_9ACTN
A0A124IQ96_9FIRM
A0A125PHV9_9BASI
A0A126V3I7_9RHOB
A0A126Z6Z6_9MICO
A0A126ZWD5_9MICC
A0A127B360_9BACT
A0A127JRG0_9BURK
A0A127JRR9_9BURK
A0A127JZA1_9BURK
A0A127JZC8_9BURK
A0A132B3P3_9HELO
A0A132B5M6_9HELO
A0A132B8A6_9HELO
A0A132B961_9HELO
A0A132BB20_9HELO
A0A132BBF1_9HELO
A0A132BC99_9HELO
A0A132MVR8_9ACTN
A0A135L929_PENPA
A0A135LC33_PENPA
A0A135LE40_PENPA
A0A135LFM5_PENPA
A0A135LHM0_PENPA
A0A135LHV6_PENPA
A0A135LI89_PENPA
A0A135LJG9_PENPA
A0A135LJK1_PENPA
A0A135LLU7_PENPA
A0A135LN70_PENPA
A0A135LNB4_PENPA
A0A135LPW9_PENPA
A0A135LXM2_PENPA
A0A135LYJ2_PENPA
A0A135LZ61_PENPA
A0A135LZ79_PENPA
A0A135LZG9_PENPA
A0A135LZS5_PENPA
A0A135RRJ7_9PEZI
A0A135RRT0_9PEZI
A0A135RTM9_9PEZI
A0A135RWJ3_9PEZI
A0A135S1R7_9PEZI
A0A135S3P9_9PEZI
A0A135S458_9PEZI
A0A135S6I2_9PEZI
A0A135S6J2_9PEZI
A0A135S985_9PEZI
A0A135SKW9_9PEZI
A0A135SS09_9PEZI
A0A135STC9_9PEZI
A0A135SX22_9PEZI
A0A135SXR2_9PEZI
A0A135T1Q7_9PEZI
A0A135T1V5_9PEZI
A0A135TD35_9PEZI
A0A135TDQ5_9PEZI
A0A135TE89_9PEZI
A0A135TEP2_9PEZI
A0A135THZ5_9PEZI
A0A135TI44_9PEZI
A0A135TI87_9PEZI
A0A135TI99_9PEZI
A0A135TKK0_9PEZI
A0A135TN38_9PEZI
A0A135TPP0_9PEZI
A0A135TUU4_9PEZI
A0A135TVZ8_9PEZI
A0A135TYH9_9PEZI
A0A135U0X0_9PEZI
A0A135U6N1_9PEZI
A0A135U8M3_9PEZI
A0A135UAQ6_9PEZI
A0A135UB84_9PEZI
A0A135UBA3_9PEZI
A0A135UJM9_9PEZI
A0A135UKC2_9PEZI
A0A135ULD5_9PEZI
A0A135UMQ1_9PEZI
A0A135UNT8_9PEZI
A0A135UP26_9PEZI
A0A135UPV8_9PEZI
A0A135UQ62_9PEZI
A0A135USM0_9PEZI
A0A135UUK0_9PEZI
A0A135UVD6_9PEZI
A0A135UY37_9PEZI
A0A135UYY3_9PEZI
A0A135UZ66_9PEZI
A0A135UZA2_9PEZI
A0A135V0Z3_9PEZI
A0A135V0Z5_9PEZI
A0A135V1F9_9PEZI
A0A135V323_9PEZI
A0A135V3D9_9PEZI
A0A135V3M2_9PEZI
A0A135V658_9PEZI
A0A135V747_9PEZI
A0A135V7S3_9PEZI
A0A135W1J8_9BACL
A0A136A2Z2_9ALTE
A0A136IJL4_9PEZI
A0A136IJN0_9PEZI
A0A136IK04_9PEZI
A0A136IM57_9PEZI
A0A136INU8_9PEZI
A0A136IQF6_9PEZI
A0A136IRC2_9PEZI
A0A136IVL5_9PEZI
A0A136IX23_9PEZI
A0A136IX54_9PEZI
A0A136IYH3_9PEZI
A0A136IZV4_9PEZI
A0A136JAH7_9PEZI
A0A136JCP3_9PEZI
A0A136L6Y3_9CHLR
A0A136PMN4_9ACTN
A0A136PVD4_9ACTN
A0A136PZK1_9ACTN
A0A137NQP3_CONC2
A0A137P5Y7_CONC2
A0A137P5Y8_CONC2
A0A137P892_CONC2
A0A137P8C5_CONC2
A0A137Q137_9AGAR
A0A137Q7Y1_9AGAR
A0A137Q878_9AGAR
A0A137QCZ2_9AGAR
A0A137QEF6_9AGAR
A0A137QEI2_9AGAR
A0A137QEJ1_9AGAR
A0A137QEL4_9AGAR
A0A137QKA4_9AGAR
A0A137QKQ1_9AGAR
A0A137QPU2_9AGAR
A0A137QR71_9AGAR
A0A137QWR5_9AGAR
A0A138ZXD0_GONPR
A0A139A5U0_GONPR
A0A139A6H4_GONPR
A0A139AC92_GONPR
A0A139GTF0_9PEZI
A0A139GUB0_9PEZI
A0A139GVK9_9PEZI
A0A139GX52_9PEZI
A0A139GXZ8_9PEZI
A0A139H5Q8_9PEZI
A0A139HBE8_9PEZI
A0A139HEP4_9PEZI
A0A139HF70_9PEZI
A0A139HLR3_9PEZI
A0A139HSB4_9PEZI
A0A139HW27_9PEZI
A0A139HYU7_9PEZI
A0A139I242_9PEZI
A0A139IAG8_9PEZI
A0A139IR61_9PEZI
A0A142I755_9ACTN
A0A142M0E2_AMIAI
A0A142M4R7_AMIAI
A0A143PF33_9BACT
A0A143PFI5_9BACT
A0A143PGI6_9BACT
A0A143PJN3_9BACT
A0A143PM00_9BACT
A0A143PMR1_9BACT
A0A150USS4_9PEZI
A0A150UV01_9PEZI
A0A150V120_9PEZI
A0A150V846_9PEZI
A0A150VBV7_9PEZI
A0A150VD48_9PEZI
A0A150X4V7_9BACT
A0A151GHK6_9HYPO
A0A151QMW8_CAJCA
A0A151QV29_CAJCA
A0A151QV62_CAJCA
A0A151QVF8_CAJCA
A0A151R540_CAJCA
A0A151RZF5_CAJCA
A0A151RZI8_CAJCA
A0A151S454_CAJCA
A0A151S4B8_CAJCA
A0A151S4C8_CAJCA
A0A151S4D7_CAJCA
A0A151S8V2_CAJCA
A0A151S8Z3_CAJCA
A0A151SB26_CAJCA
A0A151SB41_CAJCA
A0A151SB44_CAJCA
A0A151SB55_CAJCA
A0A151SB64_CAJCA
A0A151SB66_CAJCA
A0A151SB77_CAJCA
A0A151SB90_CAJCA
A0A151SBB8_CAJCA
A0A151U5L6_CAJCA
A0A151V716_HYPMA
A0A151VC12_HYPMA
A0A151VD44_HYPMA
A0A151VMY6_HYPMA
A0A151VP09_HYPMA
A0A151VPH6_HYPMA
A0A151W1P3_HYPMA
A0A151W2H6_HYPMA
A0A151ZBK7_9MYCE
A0A151ZDG0_9MYCE
A0A151ZJQ1_9MYCE
A0A160FUH8_9BURK
A0A160IJ33_9BACI
A0A160IK77_9BACI
A0A160IM69_9BACI
A0A161LUG5_9ACTN
A0A161V3Y1_9PEZI
A0A161VLP3_9PEZI
A0A161VX22_9PEZI
A0A161W019_9PEZI
A0A161W5N6_9PEZI
A0A161W6G2_9PEZI
A0A161W7N4_9PEZI
A0A161W9S9_9PEZI
A0A161WB74_9PEZI
A0A161WEY2_9PEZI
A0A161WGQ0_9PEZI
A0A161WIY7_9PEZI
A0A161WLL0_9PEZI
A0A161WMX6_9PEZI
A0A161X0Z9_9PEZI
A0A161XIL8_DAUCA
A0A161XJ82_DAUCA
A0A161XKZ1_9RHOB
A0A161XSI8_9PEZI
A0A161Y3K4_DAUCA
A0A161Y681_DAUCA
A0A161Y7P3_9PEZI
A0A161YF96_9PEZI
A0A161YGE3_DAUCA
A0A161ZRT8_DAUCA
A0A161ZY29_DAUCA
A0A161ZZ86_DAUCA
A0A162ANI7_DAUCA
A0A162ATR9_DAUCA
A0A162B034_DAUCA
A0A162B6M1_DAUCA
A0A162JF53_9PEZI
A0A162K6M8_CORDF
A0A162KJT0_CORDF
A0A162LFN0_CORDF
A0A162LSI5_9HYPO
A0A162MV67_CORDF
A0A162N4A1_9PEZI
A0A162NUU1_9PEZI
A0A162ZB71_DIDRA
A0A163AF41_DIDRA
A0A163ASH8_DIDRA
A0A163BTG6_DIDRA
A0A163D156_DIDRA
A0A163FA22_DIDRA
A0A163H0C8_DIDRA
A0A163HVR7_DIDRA
A0A163KIY4_DIDRA
A0A163LQV6_DIDRA
A0A163MEL9_DIDRA
A0A164IZ76_9NOCA
A0A164LFW2_9NOCA
A0A164MSV9_9NOCA
A0A164NLX5_9NOCA
A0A164Q113_9HOMO
A0A164SQU5_9HOMO
A0A164SWL5_DAUCA
A0A164T864_DAUCA
A0A164UQV4_DAUCA
A0A164WQK3_DAUCA
A0A164WSA9_9HOMO
A0A164X325_9HOMO
A0A164ZFQ4_9HOMO
A0A164ZFS1_9HOMO
A0A165A3E9_DAUCA
A0A165A3F6_DAUCA
A0A165A3G0_DAUCA
A0A165A3G4_DAUCA
A0A165A3I8_DAUCA
A0A165C3B9_9BASI
A0A165C3C5_9BASI
A0A165CJQ9_9BASI
A0A165CQP4_9BASI
A0A165DCX3_9BASI
A0A165DJ58_9APHY
A0A165DS33_9BASI
A0A165EYN6_9APHY
A0A165GBZ4_9BASI
A0A165GC07_9BASI
A0A165H369_9APHY
A0A165HQR1_9PEZI
A0A165ISD7_9PEZI
A0A165J8Y3_9PEZI
A0A165JXS9_9BASI
A0A165K4E4_EXIGL
A0A165L8L7_9APHY
A0A165LBW6_9APHY
A0A165LPW9_9APHY
A0A165LPX3_9APHY
A0A165LS43_9APHY
A0A165NGM1_9HOMO
A0A165NGN8_EXIGL
A0A165NH43_EXIGL
A0A165NLY3_EXIGL
A0A165NNA6_EXIGL
A0A165NQZ1_EXIGL
A0A165NR02_EXIGL
A0A165PKV3_9APHY
A0A165PMY6_9APHY
A0A165PY83_EXIGL
A0A165SNG7_9HOMO
A0A165T440_9HOMO
A0A165TDP9_9APHY
A0A165TJJ7_9HOMO
A0A165TXC6_9APHY
A0A165U3I6_9HOMO
A0A165W2V4_9HOMO
A0A165YDV7_DAUCA
A0A165YE94_DAUCA
A0A165YEB0_DAUCA
A0A165YEB7_DAUCA
A0A165YED6_DAUCA
A0A165YVC2_9HOMO
A0A165YW79_9HOMO
A0A165ZAU7_9HOMO
A0A166A8X2_9HOMO
A0A166ABC8_9HOMO
A0A166AJ88_EXIGL
A0A166B336_EXIGL
A0A166B4A7_9HOMO
A0A166B5A6_9HOMO
A0A166BGW8_EXIGL
A0A166CL56_9HOMO
A0A166DD77_9HOMO
A0A166DWD1_DAUCA
A0A166DWF9_DAUCA
A0A166DWG2_DAUCA
A0A166DWH4_DAUCA
A0A166E913_9HOMO
A0A166E9A5_9HOMO
A0A166E9E5_9HOMO
A0A166EU65_DAUCA
A0A166EU89_DAUCA
A0A166EUB8_DAUCA
A0A166EUF4_DAUCA
A0A166EVH8_9HOMO
A0A166FBF0_9HOMO
A0A166FRW9_9HOMO
A0A166FX79_DAUCA
A0A166FXC5_DAUCA
A0A166FXD6_DAUCA
A0A166FZH3_9HOMO
A0A166FZJ0_9HOMO
A0A166GR38_9HOMO
A0A166HA96_9HOMO
A0A166HH37_DAUCA
A0A166HH74_DAUCA
A0A166I237_DAUCA
A0A166I250_DAUCA
A0A166IBA3_9HOMO
A0A166IIQ6_DAUCA
A0A166K003_9HOMO
A0A166K163_9HOMO
A0A166K177_9HOMO
A0A166K356_9HOMO
A0A166K6G9_9HOMO
A0A166K7Y2_9HOMO
A0A166KUX4_9HOMO
A0A166L4Q9_9HOMO
A0A166LTK0_9HOMO
A0A166LZS8_9HOMO
A0A166M006_9HOMO
A0A166M0A2_9HOMO
A0A166M114_9HOMO
A0A166M423_9PEZI
A0A166M7S7_9PEZI
A0A166MSE8_9PEZI
A0A166NE90_9PEZI
A0A166NNQ3_9PEZI
A0A166P3D3_9HOMO
A0A166P4F7_9PEZI
A0A166PBK5_9PEZI
A0A166PCQ5_9PEZI
A0A166QA10_9PEZI
A0A166QE30_9PEZI
A0A166S196_9PEZI
A0A166SCS2_9PEZI
A0A166SH27_9PEZI
A0A166SLM8_9PEZI
A0A166SN96_9PEZI
A0A166SVS1_9ACTN
A0A166T371_9PEZI
A0A166U949_9PEZI
A0A166UCV4_9PEZI
A0A166UPF7_9PEZI
A0A166V475_9PEZI
A0A166W5I1_9PEZI
A0A166WF22_9PEZI
A0A166X3I2_9PEZI
A0A166XRQ9_9PEZI
A0A166Y3U3_9PEZI
A0A166Z3C4_9HYPO
A0A166ZPW0_9PEZI
A0A166ZQ82_9PEZI
A0A167A0C2_9PEZI
A0A167A6M4_9PEZI
A0A167BG49_9PEZI
A0A167BS04_9PEZI
A0A167CLM2_9PEZI
A0A167CSK5_9PEZI
A0A167E661_9HYPO
A0A167E6E6_9PEZI
A0A167G6B1_9BASI
A0A167G6B7_9BASI
A0A167GJJ9_9HYPO
A0A167H082_9BASI
A0A167I9M2_9HYPO
A0A167IM41_9BASI
A0A167P2N5_9PEZI
A0A167PDA4_9PEZI
A0A167PDV2_9BASI
A0A167RWH7_9PEZI
A0A167U384_9HOMO
A0A167UEX8_9HOMO
A0A167ULD0_9PEZI
A0A167WJ08_9HOMO
A0A167XRI6_9HOMO
A0A167Y0A3_9PEZI
A0A167Y565_9PEZI
A0A167Y9E4_9PEZI
A0A167ZN38_CORDF
A0A168AVH9_CORDF
A0A168CTZ1_CORDF
A0A168EG66_9HYPO
A0A168GKL4_CORDF
A0A168KTE1_CORDF
A0A169WL71_DAUCA
A0A170W1N8_9ACTN
A0A170W2K9_9ACTN
A0A171B6K0_9ACTN
A0A172TNG2_9BACL
A0A175YBH6_DAUCA
A0A175YBJ7_DAUCA
A0A175YEN6_DAUCA
A0A175YFQ4_DAUCA
A0A175YKT8_DAUCA
A0A175YL68_DAUCA
A0A175YLI0_DAUCA
A0A175YMP7_DAUCA
A0A175YMR1_DAUCA
A0A175YMX3_DAUCA
A0A175YNT3_DAUCA
A0A176J656_9BACI
A0A176KV72_9ACTN
A0A176KYG2_9ACTN
A0A176L217_9ACTN
A0A176VFR3_MARPO
A0A176VSI4_MARPO
A0A176WJ71_MARPO
A0A177C0E0_9PLEO
A0A177C1I4_9PLEO
A0A177C1P0_9PLEO
A0A177C3I5_9PLEO
A0A177C4X7_9PLEO
A0A177C739_9PLEO
A0A177C829_9PLEO
A0A177CB92_9PLEO
A0A177CBL1_9PLEO
A0A177CEA3_9PLEO
A0A177CIF3_9PLEO
A0A177CIP9_9PLEO
A0A177CKS4_9PLEO
A0A177CLL0_9PLEO
A0A177CMT1_9PLEO
A0A177CMW2_9PLEO
A0A177CNB4_9PLEO
A0A177CNS0_9PLEO
A0A177CSH9_9PLEO
A0A177CV43_9PLEO
A0A177CVQ0_9PLEO
A0A177CWQ0_9PLEO
A0A177D050_9PLEO
A0A177D1G3_9PLEO
A0A177D1H9_ALTAL
A0A177D1U2_ALTAL
A0A177D1Z3_ALTAL
A0A177D237_ALTAL
A0A177D2A1_ALTAL
A0A177D3F3_ALTAL
A0A177D4G5_ALTAL
A0A177D4K8_ALTAL
A0A177D630_ALTAL
A0A177D822_ALTAL
A0A177DB46_ALTAL
A0A177DBE1_ALTAL
A0A177DD17_ALTAL
A0A177DE98_ALTAL
A0A177DI12_ALTAL
A0A177DKW0_ALTAL
A0A177DN78_ALTAL
A0A177DPM2_ALTAL
A0A177DQS8_ALTAL
A0A177DSQ8_ALTAL
A0A177DUP7_ALTAL
A0A177DUU9_ALTAL
A0A177DV75_ALTAL
A0A177DVR1_ALTAL
A0A177DYM2_ALTAL
A0A177DYX3_ALTAL
A0A177E036_ALTAL
A0A177E0Y1_ALTAL
A0A177E2I6_ALTAL
A0A177E2L1_ALTAL
A0A177E2R6_ALTAL
A0A177HFB2_9ACTN
A0A177HR17_9ACTN
A0A177HSZ2_9ACTN
A0A177LBF5_9BACL
A0A177Q1T9_9BACT
A0A178A9C2_9PLEO
A0A178AAS2_9PLEO
A0A178ABE8_9PLEO
A0A178ACI0_9PLEO
A0A178ACV3_9PLEO
A0A178AD52_9PLEO
A0A178AFM9_9PLEO
A0A178AJ88_9PLEO
A0A178AL11_9PLEO
A0A178AMS6_9PLEO
A0A178ANM7_9PLEO
A0A178AP43_9PLEO
A0A178API0_9PLEO
A0A178AQD3_9PLEO
A0A178AR30_9PLEO
A0A178ASC5_9PLEO
A0A178AT01_9PLEO
A0A178B0Z4_9PLEO
A0A178B1W9_9PLEO
A0A178B400_9PLEO
A0A178B5I5_9PLEO
A0A178B6L4_9PLEO
A0A178B9P6_9PLEO
A0A178BB04_9PLEO
A0A178BCH5_9PLEO
A0A178DMJ0_9PLEO
A0A178DQ38_9PLEO
A0A178DQ63_9PLEO
A0A178DSN3_9PLEO
A0A178DV28_9PLEO
A0A178DVA5_9PLEO
A0A178DWC1_9PLEO
A0A178E127_9PLEO
A0A178E149_9PLEO
A0A178E1U6_9PLEO
A0A178E2K2_9PLEO
A0A178E2Z9_9PLEO
A0A178E5A6_9PLEO
A0A178E692_9PLEO
A0A178E981_9PLEO
A0A178E9X4_9PLEO
A0A178EAE5_9PLEO
A0A178EDQ8_9PLEO
A0A178EEI2_9PLEO
A0A178EH96_9PLEO
A0A178EHD0_9PLEO
A0A178EME6_9PLEO
A0A179U614_AJEDR
A0A180GS20_PUCT1
A0A180H1Y9_PUCT1
A0A180H344_PUCT1
A0A180H475_PUCT1
A0A180H5A4_PUCT1
A0A194SAI0_RHOGW
A0A194WTN6_9HELO
A0A194WU46_9HELO
A0A194WWC1_9HELO
A0A194X1E5_9HELO
A0A194X1G0_9HELO
A0A194X1R4_9HELO
A0A194XBK5_9HELO
A0A194XG48_9HELO
A0A194XN47_9HELO
A0A194XNJ1_9HELO
A0A194XTD6_9HELO
A0A194XWE4_9HELO
A0A194YJL9_SORBI
A0A194YKM3_SORBI
A0A194YLT4_SORBI
A0A194YNW9_SORBI
A0A1B6PFM5_SORBI
A0A1B6PFX6_SORBI
A0A1B6PKE9_SORBI
A0A1B6PRW9_SORBI
A0A1B6PRX0_SORBI
A0K1F5_ARTS2
A0LXR6_GRAFK
A0QT80_MYCS2
A1C4K8_ASPCL
A1C4M9_ASPCL
A1CFR6_ASPCL
A1CHD8_ASPCL
A1CJI2_ASPCL
A1CJM5_ASPCL
A1CM77_ASPCL
A1CN64_ASPCL
A1CSF1_ASPCL
A1CVC5_NEOFI
A1CYB4_NEOFI
A1D0N9_NEOFI
A1D105_NEOFI
A1D5D7_NEOFI
A1D7W0_NEOFI
A1D7Z6_NEOFI
A1D8X3_NEOFI
A1DAF5_NEOFI
A1DAL2_NEOFI
A1DBI0_NEOFI
A1DD02_NEOFI
A1DJC7_NEOFI
A1DKC6_NEOFI
A1DLJ9_NEOFI
A1DPE5_NEOFI
A1RAG8_ARTAT
A1SCF6_NOCSJ
A1TCC5_MYCVP
A1TNT9_ACIAC
A1VQZ1_POLNA
A2478_ARTBC
A2Q7F3_ASPNC
A2QAH0_ASPNC
A2QBA2_ASPNC
A2QBC5_ASPNC
A2QFR3_ASPNC
A2QH13_ASPNC
A2QH89_ASPNC
A2QHB3_ASPNC
A2QL34_ASPNC
A2QN48_ASPNC
A2QS48_ASPNC
A2QT98_ASPNC
A2QTE6_ASPNC
A2QTF5_ASPNC
A2QW39_ASPNC
A2R340_ASPNC
A2R352_ASPNC
A2R4X5_ASPNC
A2R9X1_ASPNC
A2X2S4_ORYSI
A2YDX4_ORYSI
A2YDX5_ORYSI
A2YDX8_ORYSI
A2YDX9_ORYSI
A2YDY1_ORYSI
A2YRE8_ORYSI
A2YRF0_ORYSI
A2ZEG5_ORYSI
A3QD07_SHELP
A3SQS5_ROSNI
A4D9R5_ASPFU
A4FAA1_SACEN
A4FGY6_SACEN
A4FQV5_SACEN
A4X8H5_SALTO
A4XC86_SALTO
A5ABF8_ASPNC
A5ABH0_ASPNC
A5HYC9_CLOBH
A6CME0_9BACI
A6LZ39_CLOB8
A6LZU6_CLOB8
A6M0E9_CLOB8
A6QVF2_AJECN
A6R140_AJECN
A6R5R0_AJECN
A6RGR5_AJECN
A7056_ARTBC
A7E9Y9_SCLS1
A7EA80_SCLS1
A7EQH7_SCLS1
A7EQI5_SCLS1
A7EQW8_SCLS1
A7F2Q2_SCLS1
A7F7H2_SCLS1
A7F8T7_SCLS1
A7HAR4_ANADF
A8L3C5_FRASN
A8L7P3_FRASN
A8N870_COPC7
A8N871_COPC7
A8NQB7_COPC7
A8NQC7_COPC7
A8NU53_COPC7
A8NYD1_COPC7
A8NYV1_COPC7
A8NZ67_COPC7
A8P5J4_COPC7
A8P5L0_COPC7
A8P627_COPC7
A8P628_COPC7
A8P8T1_COPC7
A8P8V7_COPC7
A8PFE6_COPC7
A8PFJ9_COPC7
A8PFY2_COPC7
A9DZL8_9FLAO
A9RG09_PHYPA
A9SWH5_PHYPA
A9T8D8_PHYPA
AFOF_EMENI
APF9_GIBF5
ASQF_EMENI
B0CQE9_LACBS
B0CYZ7_LACBS
B0DFK8_LACBS
B0DZ37_LACBS
B0E0W4_LACBS
B0T105_CAUSK
B1MBB6_MYCA9
B1VRN7_STRGG
B1VTI0_STRGG
B2AC79_PODAN
B2AD20_PODAN
B2AF40_PODAN
B2AF48_PODAN
B2AND7_PODAN
B2ANH9_PODAN
B2ANP2_PODAN
B2ANZ9_PODAN
B2AQ83_PODAN
B2AV12_PODAN
B2AXT3_PODAN
B2B571_PODAN
B2B5C9_PODAN
B2B6F3_PODAN
B2HDS1_MYCMM
B2HJB2_MYCMM
B2JNE1_PARP8
B2TRK6_CLOBB
B2U7W5_RALPJ
B2VSU6_PYRTR
B2VT52_PYRTR
B2VT97_PYRTR
B2VVR2_PYRTR
B2W065_PYRTR
B2W0G1_PYRTR
B2W0N0_PYRTR
B2W110_PYRTR
B2W1B0_PYRTR
B2W1B3_PYRTR
B2W1B9_PYRTR
B2W2N7_PYRTR
B2W7R7_PYRTR
B2WA68_PYRTR
B2WAW2_PYRTR
B2WDV9_PYRTR
B2WGD0_PYRTR
B2WGM9_PYRTR
B2WMF9_PYRTR
B2WPV1_PYRTR
B4CUF2_9BACT
B4F816_MAIZE
B4FR64_MAIZE
B4V6C6_9ACTN
B4V6E0_9ACTN
B4VCL6_9ACTN
B5G877_STRSH
B5H5L5_STRPR
B5HIV9_STRPR
B5HLZ9_9ACTN
B5HT29_9ACTN
B5JQ02_9BACT
B5WGT2_9BURK
B5WW51_9BURK
B6GZB6_PENRW
B6H0S7_PENRW
B6H4X7_PENRW
B6H8P4_PENRW
B6HC73_PENRW
B6HEB5_PENRW
B6HGY3_PENRW
B6HK00_PENRW
B6HLP5_PENRW
B6HM61_PENRW
B6HNK6_PENRW
B6HNN5_PENRW
B6HR03_PENRW
B6HRA2_PENRW
B6HRI4_PENRW
B6HUN8_PENRW
B6HV04_PENRW
B6Q7A6_TALMQ
B6Q7B0_TALMQ
B6Q9Y2_TALMQ
B6QAQ0_TALMQ
B6QDV6_TALMQ
B6QEX0_TALMQ
B6QKB2_TALMQ
B6QLP6_TALMQ
B6QML5_TALMQ
B6QML6_TALMQ
B6QUJ0_TALMQ
B7RRG6_9RHOB
B8A299_MAIZE
B8B3J4_ORYSI
B8B3J6_ORYSI
B8B9W6_ORYSI
B8H7G1_PSECP
B8HSC5_CYAP4
B8LTM1_TALSN
B8LV13_TALSN
B8LYY8_TALSN
B8M0H3_TALSN
B8M629_TALSN
B8M633_TALSN
B8MB58_TALSN
B8MB61_TALSN
B8MB84_TALSN
B8MEK4_TALSN
B8MGG7_TALSN
B8MHH1_TALSN
B8MHH2_TALSN
B8MML6_TALSN
B8MPQ5_TALSN
B8MWM4_ASPFN
B8MWW1_ASPFN
B8MWZ2_ASPFN
B8MZW8_ASPFN
B8N6V5_ASPFN
B8N9E3_ASPFN
B8NE44_ASPFN
B8NE86_ASPFN
B8NFH8_ASPFN
B8NGJ9_ASPFN
B8NGP0_ASPFN
B8NGV5_ASPFN
B8NIF5_ASPFN
B8NN61_ASPFN
B8NNM2_ASPFN
B8NR61_ASPFN
B8NRL4_ASPFN
B8NRN5_ASPFN
B8NT81_ASPFN
B8NTD8_ASPFN
B8NU25_ASPFN
B8NUT3_ASPFN
B8NUV4_ASPFN
B8NWN3_ASPFN
B8NXW1_ASPFN
B8P910_POSPM
B8PCJ2_POSPM
B8PLB8_POSPM
B9GGH9_POPTR
B9GGI0_POPTR
B9GGI1_POPTR
B9GGI2_POPTR
B9GGI5_POPTR
B9GGI6_POPTR
B9GGI8_POPTR
B9GGI9_POPTR
B9GGJ0_POPTR
B9GGJ1_POPTR
B9GGJ4_POPTR
B9GGJ6_POPTR
B9GGJ7_POPTR
B9GH03_POPTR
B9GH04_POPTR
B9GHI4_POPTR
B9GK07_POPTR
B9GK10_POPTR
B9GK12_POPTR
B9I0W0_POPTR
B9I0W1_POPTR
B9I0X8_POPTR
B9I0X9_POPTR
B9I0Y0_POPTR
B9I0Y2_POPTR
B9I0Y3_POPTR
B9I0Y4_POPTR
B9I0Y5_POPTR
B9I0Y6_POPTR
B9I0Y8_POPTR
B9I511_POPTR
B9JJS1_AGRRK
B9L406_THERP
B9N5Q8_POPTR
B9NA97_POPTR
B9NM43_9RHOB
B9NWM4_9RHOB
B9SAY9_RICCO
B9SAZ1_RICCO
B9SAZ2_RICCO
B9SAZ3_RICCO
B9SAZ4_RICCO
B9SAZ5_RICCO
B9SAZ6_RICCO
B9SAZ7_RICCO
B9SAZ8_RICCO
B9SB00_RICCO
B9SB02_RICCO
B9SB04_RICCO
B9SB07_RICCO
B9SV72_RICCO
B9T6Q5_RICCO
B9XP16_PEDPL
BBE10_ARATH
BBE11_ARATH
BBE12_ARATH
BBE13_ARATH
BBE14_ARATH
BBE15_ARATH
BBE16_ARATH
BBE17_ARATH
BBE18_ARATH
BBE1_ARATH
BBE21_ARATH
BBE22_ARATH
BBE23_ARATH
BBE24_ARATH
BBE25_ARATH
BBE26_ARATH
BBE27_ARATH
BBE28_ARATH
BBE2_ARATH
BBE8_ARATH
BBE9_ARATH
C0NJF7_AJECG
C0NKE0_AJECG
C0NRT4_AJECG
C0NY75_AJECG
C0NZE2_AJECG
C0PHW4_MAIZE
C0ZWC4_RHOE4
C1E133_MICCC
C1FZV8_PARBD
C1GSY1_PARBA
C1H509_PARBA
C2W3H8_BACCE
C3MGB8_SINFN
C4IBW2_CLOBU
C4JMQ0_UNCRE
C4JWI6_UNCRE
C5BUW3_BEUC1
C5C3J9_BEUC1
C5FDB7_ARTOC
C5FMX2_ARTOC
C5FN72_ARTOC
C5FQD7_ARTOC
C5FTN2_ARTOC
C5FVR2_ARTOC
C5G005_ARTOC
C5G0S1_ARTOC
C5G0Y4_ARTOC
C5G1A2_ARTOC
C5GNW2_AJEDR
C5KIY9_PERM5
C5KIZ0_PERM5
C5KJL8_PERM5
C5LQL0_PERM5
C5T975_ACIDE
C5XYM7_SORBI
C5YHB1_SORBI
C5YLE7_SORBI
C5Z481_SORBI
C5Z482_SORBI
C5Z483_SORBI
C6CZ31_PAESJ
C6D7M7_PAESJ
C6H5Q2_AJECH
C6HHZ6_AJECH
C6HPB9_AJECH
C6HQV2_AJECH
C6W672_DYAFD
C7MHD8_BRAFD
C7Q3B2_CATAD
C7Q5W0_CATAD
C7QJX0_CATAD
C7QKB1_CATAD
C7YI98_NECH7
C7YU77_NECH7
C7YUT8_NECH7
C7YXI3_NECH7
C7YXS5_NECH7
C7YZU5_NECH7
C7Z0B5_NECH7
C7Z2E4_NECH7
C7Z450_NECH7
C7Z4H6_NECH7
C7Z5P3_NECH7
C7Z7W0_NECH7
C7Z8A4_NECH7
C7ZB36_NECH7
C7ZBG6_NECH7
C7ZDY9_NECH7
C7ZE20_NECH7
C7ZE61_NECH7
C7ZE88_NECH7
C7ZGM6_NECH7
C7ZLX5_NECH7
C7ZQ47_NECH7
C7ZQ60_NECH7
C8V013_EMENI
C8V6A5_EMENI
C8VCT6_EMENI
C8VCU1_EMENI
C8VG00_EMENI
C8VI35_EMENI
C8XHY9_NAKMY
C9SA41_VERA1
C9SBI2_VERA1
C9SDH5_VERA1
C9SN70_VERA1
C9SPE6_VERA1
C9SRK9_VERA1
C9SXK3_VERA1
C9SY79_VERA1
C9Z1A5_STRSW
C9Z6G7_STRSW
C9ZFJ4_STRSW
CHG5_CHAGB
D0CPD3_RUELI
D0MXI7_PHYIT
D0MXI8_PHYIT
D0MXJ2_PHYIT
D0N569_PHYIT
D0N574_PHYIT
D0P2Y8_PHYIT
D1A5Y9_THECD
D1A7Y2_THECD
D1BUF4_XYLCX
D1C385_SPHTD
D1C391_SPHTD
D1C4B4_SPHTD
D1C850_SPHTD
D1CAZ3_SPHTD
D1CGB8_THET1
D2B5L4_STRRD
D2BES9_STRRD
D2PQY5_KRIFD
D2PT52_KRIFD
D2PVB9_KRIFD
D2PVC1_KRIFD
D2PVY7_KRIFD
D2PWC6_KRIFD
D2PWI2_KRIFD
D2Q3R0_KRIFD
D2RQE7_HALTV
D2RQE8_HALTV
D2RYL6_HALTV
D2RYM1_HALTV
D2S482_GEOOG
D2SCB4_GEOOG
D2SGU8_GEOOG
D2UEK9_XANAP
D2VDD1_NAEGR
D2VDJ2_NAEGR
D2VUP0_NAEGR
D3AYW3_POLPA
D3B5Q0_POLPA
D3D5C8_9ACTN
D3D6M6_9ACTN
D3DAU1_9ACTN
D3DC17_9ACTN
D3EK06_GEOS4
D3F372_CONWI
D3F7G5_CONWI
D3F7G9_CONWI
D3F8T2_CONWI
D3FD29_CONWI
D3PUJ2_STANL
D3PVN7_STANL
D3Q1A1_STANL
D3Q9Z5_STANL
D3T248_NATMM
D4AK47_ARTBC
D4ALS4_ARTBC
D4AMP9_ARTBC
D4AUR9_ARTBC
D4AWZ9_ARTBC
D4B187_ARTBC
D4W2N4_9FIRM
D4XFR4_9BURK
D5E3V9_BACMQ
D5G7J2_TUBMM
D5GA24_TUBMM
D5GIJ1_TUBMM
D5GJQ8_TUBMM
D5P4C3_9MYCO
D5P5Y0_9MYCO
D5PCQ8_9MYCO
D5UDP3_CELFN
D6A1I0_9ACTN
D6AAB6_9ACTN
D6AAD2_9ACTN
D6K450_9ACTN
D6K5Q8_9ACTN
D6K9C9_9ACTN
D6K9D2_9ACTN
D6K9D4_9ACTN
D6M5G1_STRSH
D6RR40_COPC7
D6TBY5_9CHLR
D6TU22_9CHLR
D6U837_9CHLR
D7AZ71_NOCDD
D7B0T2_NOCDD
D7BRT5_STRBB
D7BTB8_STRBB
D7C4Z8_STRBB
D7C564_STRBB
D7CB81_STRBB
D7KFN2_ARALL
D7KFN3_ARALL
D7KFN4_ARALL
D7KFN5_ARALL
D7KFN6_ARALL
D7KFP2_ARALL
D7KMI5_ARALL
D7KP54_ARALL
D7KQQ7_ARALL
D7KQQ8_ARALL
D7KQR0_ARALL
D7KQR2_ARALL
D7KQR3_ARALL
D7LH46_ARALL
D7LH47_ARALL
D7MFH6_ARALL
D7MFH8_ARALL
D7MFH9_ARALL
D7MFI0_ARALL
D7MFI2_ARALL
D7MMG9_ARALL
D7MMH3_ARALL
D7MMH4_ARALL
D7MMH5_ARALL
D7MMH6_ARALL
D7MMH7_ARALL
D7MMH8_ARALL
D7MMI1_ARALL
D7TKI1_VITVI
D8IZD2_HERSS
D8J3C6_HALJB
D8J3E1_HALJB
D8PK14_SCHCM
D8PLE1_SCHCM
D8PR87_SCHCM
D8Q294_SCHCM
D8Q299_SCHCM
D8Q352_SCHCM
D8Q4W8_SCHCM
D8QCQ1_SCHCM
D8QFR9_SCHCM
D8QQ24_SELML
D8QQ25_SELML
D8QR83_SELML
D8QU47_SELML
D8QV38_SELML
D8QVE6_SELML
D8QVJ4_SELML
D8R2R1_SELML
D8R7Q8_SELML
D8R8V4_SELML
D8R8V5_SELML
D8RFI9_SELML
D8RQ51_SELML
D8RZH5_SELML
D8S3B6_SELML
D8S7X2_SELML
D8SAE6_SELML
D8SCH6_SELML
D8SDP9_SELML
D8SF84_SELML
D8SFA1_SELML
D8SFA5_SELML
D8SGQ3_SELML
D8SQC1_SELML
D8STB3_SELML
D8SUL1_SELML
D8T1X5_SELML
D8TED0_SELML
D8TG80_SELML
D8TI34_VOLCA
D9R8K0_CLOSW
D9T293_MICAI
D9UVY1_9ACTN
D9V3S9_9ACTN
D9VGP1_9ACTN
D9VHB5_9ACTN
D9VPQ1_9ACTN
D9WKR0_9ACTN
D9WNW9_9ACTN
D9WUA0_9ACTN
D9WXW7_STRVT
D9WZH5_STRVT
D9XBU4_STRVT
D9XHS6_STRVT
D9XN55_9ACTN
D9XPL7_9ACTN
E1SRM2_FERBD
E1TDM1_BURSG
E1Z3H1_CHLVA
E1ZHF1_CHLVA
E1ZKF4_CHLVA
E1ZL82_CHLVA
E2PSY8_ASPNC
E2PWZ8_STRC2
E2Q897_STRC2
E3IWJ0_FRASU
E3IYN1_FRASU
E3J6E6_FRASU
E3KUE9_PUCGT
E3KX34_PUCGT
E3Q5F7_COLGM
E3Q5F9_COLGM
E3QAW1_COLGM
E3QIG2_COLGM
E3QJY0_COLGM
E3QK49_COLGM
E3QKE6_COLGM
E3QKM0_COLGM
E3QRW2_COLGM
E3QRX1_COLGM
E3QTA4_COLGM
E3QTZ6_COLGM
E3QUB1_COLGM
E3QUJ7_COLGM
E3QVW0_COLGM
E3QWD6_COLGM
E3QX13_COLGM
E3QY99_COLGM
E3REU0_PYRTT
E3RGA9_PYRTT
E3RHG5_PYRTT
E3RIM4_PYRTT
E3RL89_PYRTT
E3RMA2_PYRTT
E3RN34_PYRTT
E3RS35_PYRTT
E3RVR7_PYRTT
E3RWZ4_PYRTT
E3S026_PYRTT
E3S0P0_PYRTT
E3S344_PYRTT
E3S5U4_PYRTT
E3S6G2_PYRTT
E3S7P3_PYRTT
E3S9N6_PYRTT
E3SA67_PYRTT
E3SA95_PYRTT
E4MZ37_KITSK
E4N3G1_KITSK
E4N3X7_KITSK
E4N7Y0_KITSK
E4N8S1_KITSK
E4NUQ9_HALBP
E4NWQ6_HALBP
E4UMW1_ARTGP
E4UTZ0_ARTGP
E4UX93_ARTGP
E4UZN1_ARTGP
E4UZX0_ARTGP
E4V2I4_ARTGP
E4V4P2_ARTGP
E4V6Q2_ARTGP
E4ZHU5_LEPMJ
E4ZMP1_LEPMJ
E4ZMV9_LEPMJ
E4ZN98_LEPMJ
E4ZU98_LEPMJ
E4ZZC5_LEPMJ
E5A073_LEPMJ
E5A8I0_LEPMJ
E5AA51_LEPMJ
E5QZD4_ARTGP
E5R458_LEPMJ
E6S6L7_INTC7
E6S8K6_INTC7
E6ZPG3_SPORE
E6ZZL6_SPORE
E7A014_SPORE
E8TNY7_MESCW
E8TPU4_MESCW
E8UZE5_TERSS
E8V420_TERSS
E8X6Y2_GRATM
E9CT94_COCPS
E9CWE3_COCPS
E9D7G8_COCPS
E9DA68_COCPS
E9DX07_METAQ
E9E3P9_METAQ
E9E913_METAQ
E9EAT8_METAQ
E9EEB4_METAQ
E9EGW3_METAQ
E9EI15_METAQ
E9F2E6_METRA
E9F4I9_METRA
E9F5F1_METRA
E9F6B6_METRA
E9F899_METRA
E9FBF7_METRA
E9FD70_METRA
EASE_ASPFU
F0UBC7_AJEC8
F0UFK9_AJEC8
F0UM31_AJEC8
F0UVR7_AJEC8
F0XED9_GROCL
F0XNP7_GROCL
F0XPG4_GROCL
F0XQM4_GROCL
F0XWA0_AURAN
F0YKE3_AURAN
F0ZCQ6_DICPU
F0ZEW7_DICPU
F0ZIC4_DICPU
F0ZIC5_DICPU
F0ZZ38_DICPU
F1A2M5_DICPU
F2ACT8_RHIET
F2D9W6_HORVD
F2DJR2_HORVD
F2DSN8_HORVD
F2JSW0_CELLD
F2JYC8_MARM1
F2LRG8_BURGS
F2NKK1_MARHT
F2PKY9_TRIEC
F2PPG3_TRIEC
F2PPQ2_TRIEC
F2PTU7_TRIEC
F2PWD3_TRIEC
F2PY36_TRIEC
F2PYP6_TRIEC
F2Q0N8_TRIEC
F2R243_STRVP
F2RFB9_STRVP
F2SHW1_TRIRC
F2SKY7_TRIRC
F2SL79_TRIRC
F2SM72_TRIRC
F2SMA8_TRIRC
F2SPZ8_TRIRC
F2SUA1_TRIRC
F2T053_TRIRC
F2TVK9_SALR5
F2UPR3_SALR5
F3NG34_9ACTN
F3YYE7_DESAF
F3Z503_9ACTN
F3ZKJ5_9ACTN
F4CTM3_PSEUX
F4CUK1_PSEUX
F4FC30_VERMA
F4H4H1_CELFA
F4PH17_DICFS
F4Q3X3_DICFS
F4R3P6_MELLP
F4R8X9_MELLP
F4RKG2_MELLP
F4RR54_MELLP
F4RVD6_MELLP
F4RVD8_MELLP
F4RVE6_MELLP
F4RVE8_MELLP
F4RVF0_MELLP
F4RVF5_MELLP
F4SC13_MELLP
F4SDT4_MELLP
F4SDT5_MELLP
F5XMD8_MICPN
F5XT57_MICPN
F5XTR3_MICPN
F5Z1I6_MYCSD
F6DQM1_DESRL
F6EGI9_HOYSD
F6FVE2_ISOV2
F6H525_VITVI
F6H526_VITVI
F6H527_VITVI
F6HM00_VITVI
F6HM01_VITVI
F6HM03_VITVI
F6HM04_VITVI
F6HM09_VITVI
F6HM11_VITVI
F6HM12_VITVI
F6HM14_VITVI
F6HTK8_VITVI
F6HTL3_VITVI
F7NYL7_9GAMM
F7P1Q2_9GAMM
F7T8R1_9BURK
F7VLC5_SORMK
F7VLC6_SORMK
F7VLC7_SORMK
F7VMJ3_SORMK
F7VQ16_SORMK
F7VU12_SORMK
F7VY68_SORMK
F7VYT7_SORMK
F7W2T3_SORMK
F7W5R6_SORMK
F7W8F6_SORMK
F7W944_SORMK
F7W983_SORMK
F7WB48_SORMK
F7XN52_METZD
F8D9K9_HALXS
F8I380_SULAT
F8JMN9_STREN
F8JQL7_STREN
F8JV05_STREN
F8PK02_SERL3
F8PN92_SERL3
F8PQG1_SERL3
F8PR42_SERL3
F8PRG1_SERL3
F8Q1X9_SERL3
F8Q345_SERL3
F9F2W3_FUSOF
F9F6V6_FUSOF
F9FHB6_FUSOF
F9FIM3_FUSOF
F9FJ77_FUSOF
F9FKS6_FUSOF
F9FN66_FUSOF
F9FU40_FUSOF
F9FWJ3_FUSOF
F9FYN6_FUSOF
F9G235_FUSOF
F9G458_FUSOF
F9G7G8_FUSOF
F9G8F8_FUSOF
F9GCV5_FUSOF
F9GD56_FUSOF
F9X366_ZYMTI
F9X5T2_ZYMTI
F9X6F8_ZYMTI
F9XCZ7_ZYMTI
F9XFD2_ZYMTI
F9XFE3_ZYMTI
F9XFS3_ZYMTI
FOX1_ARATH
FOX2_ARATH
FOX3_ARATH
FOX4_ARATH
FOX5_ARATH
G0FTK6_AMYMS
G0FU77_AMYMS
G0FXE6_AMYMS
G0G7A3_AMYMS
G0G9G8_AMYMS
G0R6T3_HYPJQ
G0R9J4_HYPJQ
G0RE87_HYPJQ
G0RFA5_HYPJQ
G0RFI9_HYPJQ
G0RG31_HYPJQ
G0RII9_HYPJQ
G0RPG1_HYPJQ
G0RPG4_HYPJQ
G0RVA9_HYPJQ
G0S8C0_CHATD
G0S931_CHATD
G0S9Q6_CHATD
G0SEM1_CHATD
G0SFZ5_CHATD
G0SH39_CHATD
G0SH80_CHATD
G0SH96_CHATD
G0SYJ2_RHOT2
G1X8Z7_ARTOA
G1XA76_ARTOA
G1XEW1_ARTOA
G1XF26_ARTOA
G1XRB0_ARTOA
G1Y4E6_9PROT
G2G7F8_9ACTN
G2G8Z7_9ACTN
G2GAN0_9ACTN
G2GCI6_9ACTN
G2GFZ8_9ACTN
G2NWD6_STRVO
G2PAX9_STRVO
G2PBH3_STRVO
G2Q654_MYCTT
G2Q9X0_MYCTT
G2QAJ8_MYCTT
G2QDF5_MYCTT
G2QDQ9_MYCTT
G2QDR3_MYCTT
G2QG48_MYCTT
G2QMS8_MYCTT
G2QUR5_THITE
G2QW15_THITE
G2QW59_THITE
G2QX50_THITE
G2QXC9_THITE
G2QXD1_THITE
G2R165_THITE
G2R470_THITE
G2R8U1_THITE
G2R8U6_THITE
G2RGL3_THITE
G2WV02_VERDV
G2WX48_VERDV
G2WX53_VERDV
G2WZQ3_VERDV
G2X401_VERDV
G2X6Q5_VERDV
G2X805_VERDV
G2X8J7_VERDV
G2XDJ8_VERDV
G2XGH3_VERDV
G2XGR3_VERDV
G2XJS0_VERDV
G2XRT6_BOTF4
G2XXF9_BOTF4
G2Y3B2_BOTF4
G2Y3S0_BOTF4
G2Y5L8_BOTF4
G2Y6N9_BOTF4
G2Y6P8_BOTF4
G2Y9F9_BOTF4
G2YA62_BOTF4
G2YAW9_BOTF4
G2YC99_BOTF4
G2YEV2_BOTF4
G2YPF9_BOTF4
G2YSE8_BOTF4
G3J9U2_CORMM
G3J9V3_CORMM
G3JFL4_CORMM
G3JKC0_CORMM
G3JNJ6_CORMM
G3JP14_CORMM
G3JPF0_CORMM
G3JS80_CORMM
G3XM83_ASPNA
G3XP35_ASPNA
G3XPF4_ASPNA
G3XPG5_ASPNA
G3XQY2_ASPNA
G3XS96_ASPNA
G3XSG1_ASPNA
G3XTI7_ASPNA
G3XU01_ASPNA
G3XW20_ASPNA
G3XXT1_ASPNA
G3XYL7_ASPNA
G3Y173_ASPNA
G3Y7J1_ASPNA
G3Y7Q1_ASPNA
G3Y7R4_ASPNA
G3Y833_ASPNA
G3YBC2_ASPNA
G3YCM1_ASPNA
G3YDB6_ASPNA
G4MKH2_MAGO7
G4MQY8_MAGO7
G4MWA7_MAGO7
G4MXB3_MAGO7
G4MYF3_MAGO7
G4N285_MAGO7
G4N287_MAGO7
G4N8S6_MAGO7
G4N918_MAGO7
G4NAG8_MAGO7
G4NAH7_MAGO7
G4ND99_MAGO7
G4NER2_MAGO7
G4NGA2_MAGO7
G4NIW1_MAGO7
G4NJH7_MAGO7
G4T9U7_SERID
G4TCF1_SERID
G4TFV7_SERID
G4TGH8_SERID
G4TLG0_SERID
G4TQL5_SERID
G4TQL6_SERID
G4TQL7_SERID
G4U551_NEUT9
G4U552_NEUT9
G4UEB8_NEUT9
G4UHT9_NEUT9
G4UJX8_NEUT9
G4UKH1_NEUT9
G4ULP3_NEUT9
G4UQ27_NEUT9
G4URF2_NEUT9
G4UUJ8_NEUT9
G4YI39_PHYSP
G4YQ58_PHYSP
G4YQ65_PHYSP
G4YQ67_PHYSP
G4ZRJ9_PHYSP
G4ZRY1_PHYSP
G5EHL6_MAGO7
G5EHN2_MAGO7
G6Y7U8_9RHIZ
G7DSH6_MIXOS
G7DYG0_MIXOS
G7IML7_MEDTR
G7IMM0_MEDTR
G7IMM3_MEDTR
G7IMM5_MEDTR
G7IMM7_MEDTR
G7J0C2_MEDTR
G7J0C5_MEDTR
G7J0D0_MEDTR
G7JRU6_MEDTR
G7JRU8_MEDTR
G7M7X9_9CLOT
G7WD36_DESOD
G7X763_ASPKW
G7X7J0_ASPKW
G7X8R7_ASPKW
G7XAH3_ASPKW
G7XDJ4_ASPKW
G7XH40_ASPKW
G7XIG3_ASPKW
G7XJ61_ASPKW
G7XJR7_ASPKW
G7XJT0_ASPKW
G7XK26_ASPKW
G7XS24_ASPKW
G7XTE9_ASPKW
G7XUP1_ASPKW
G7XVD1_ASPKW
G7XWB2_ASPKW
G7XYN2_ASPKW
G7XYT6_ASPKW
G7Y0G5_ASPKW
G7Y1E4_ASPKW
G7ZF90_AZOL4
G8A1B3_MEDTR
G8A1B6_MEDTR
G8A1B7_MEDTR
G8MBI8_9BURK
G8NP97_GRAMM
G8NWH4_GRAMM
G8P138_GRAMM
G8RSY8_MYCRN
G8SKH2_ACTS5
G8TI23_NIAKG
G9MND9_HYPVG
G9MRZ8_HYPVG
G9MS95_HYPVG
G9MU03_HYPVG
G9MU19_HYPVG
G9MUT0_HYPVG
G9MX01_HYPVG
G9MXF5_HYPVG
G9MXS3_HYPVG
G9N0E5_HYPVG
G9N0N7_HYPVG
G9N2N6_HYPVG
G9N456_HYPVG
G9N4A4_HYPVG
G9N4A7_HYPVG
G9N551_HYPVG
G9N790_HYPVG
G9NES1_HYPAI
G9NP49_HYPAI
G9NQN5_HYPAI
G9NR76_HYPAI
G9NR78_HYPAI
G9NRI7_HYPAI
G9NRP5_HYPAI
G9NXE8_HYPAI
G9NYA9_HYPAI
G9NYC3_HYPAI
G9NYM8_HYPAI
G9NZB8_HYPAI
G9P230_HYPAI
G9P4Y2_HYPAI
G9P5G2_HYPAI
G9P7F0_HYPAI
G9P9A2_HYPAI
G9PBY3_HYPAI
H0E4V7_9ACTN
H0EC25_9ACTN
H0ED42_GLAL7
H0EHN6_GLAL7
H0EJK7_GLAL7
H0ESG5_GLAL7
H0HYG5_9RHIZ
H0QNA3_ARTGO
H0TN45_9BRAD
H1UZS3_COLHI
H1V2G8_COLHI
H1V2W3_COLHI
H1V775_COLHI
H1V8N4_COLHI
H1VC79_COLHI
H1VCA9_COLHI
H1VCZ7_COLHI
H1VFJ2_COLHI
H1VHD1_COLHI
H1VT96_COLHI
H1VWE1_COLHI
H2BVQ8_9FLAO
H2BYF8_9FLAO
H2JLA7_STRHJ
H2JQ09_STRHJ
H2JS91_STRHJ
H2JUA6_STRHJ
H2JYQ2_STRHJ
H2JYZ3_STRHJ
H3GTM0_PHYRM
H3GTM1_PHYRM
H3GV39_PHYRM
H3GZM6_PHYRM
H5X1F0_9PSEU
H5X8P5_9PSEU
H5XBZ4_9PSEU
H6BPW7_EXODN
H6BV33_EXODN
H6R019_NOCCG
H6R5B8_NOCCG
H6RKM2_BLASD
H6RM30_BLASD
H6RRA2_BLASD
H8KTK6_SOLCM
H8MT65_CORCM
I0H335_ACTM4
I0H465_ACTM4
I0H620_ACTM4
I0L6V4_9ACTN
I0L7Q2_9ACTN
I0L8K2_9ACTN
I0S0V4_MYCXE
I1GY43_BRADI
I1GY44_BRADI
I1GY45_BRADI
I1HZ80_BRADI
I1I1E8_BRADI
I1I6R9_BRADI
I1ILQ2_BRADI
I1IW32_BRADI
I1IW41_BRADI
I1J080_BRADI
I1JVN2_SOYBN
I1JVN4_SOYBN
I1K2T6_SOYBN
I1K2W7_SOYBN
I1K2W8_SOYBN
I1K2W9_SOYBN
I1K2X2_SOYBN
I1K2X4_SOYBN
I1K2X6_SOYBN
I1K2X7_SOYBN
I1KFV4_SOYBN
I1KFV5_SOYBN
I1KQQ2_SOYBN
I1KQQ3_SOYBN
I1KRA7_SOYBN
I1KRA9_SOYBN
I1KRB0_SOYBN
I1KRB1_SOYBN
I1KRB3_SOYBN
I1KRB4_SOYBN
I1KRB5_SOYBN
I1KRB6_SOYBN
I1L0D6_SOYBN
I1L0H6_SOYBN
I1L0H7_SOYBN
I1L0H9_SOYBN
I1L0I0_SOYBN
I1L0I8_SOYBN
I1L0J0_SOYBN
I1LC19_SOYBN
I1MG66_SOYBN
I1MG67_SOYBN
I1MG68_SOYBN
I1MG69_SOYBN
I1MG76_SOYBN
I1MG79_SOYBN
I1MG80_SOYBN
I1NID0_SOYBN
I1NYU2_ORYGL
I1Q2Y0_ORYGL
I1Q2Y1_ORYGL
I1Q2Y2_ORYGL
I1Q2Y4_ORYGL
I1Q2Y5_ORYGL
I1Q2Y6_ORYGL
I1Q2Z0_ORYGL
I1QFU0_ORYGL
I1QFU2_ORYGL
I1QHX6_ORYGL
I1R0B8_ORYGL
I1RBH2_GIBZE
I1RDT8_GIBZE
I1RF55_GIBZE
I1RHP6_GIBZE
I1RJ90_GIBZE
I1RJF6_GIBZE
I1RQT8_GIBZE
I1RUC0_GIBZE
I1RUE8_GIBZE
I1RWY4_GIBZE
I1S2K2_GIBZE
I1S3L1_GIBZE
I1S5Q1_GIBZE
I1S9C0_GIBZE
I1SAF9_GIBZE
I2FTE6_USTH4
I2FZ34_USTH4
I2N1B5_9ACTN
I2N2K9_9ACTN
I2N599_9ACTN
I3BP65_9GAMM
I3Y8U9_THIV6
I3YYQ9_AEQSU
I3ZIW1_TERRK
I4C9U2_DESTA
I4D5K9_DESAJ
I4VLX2_9GAMM
I4WDK9_9GAMM
I4Y7L1_WALMC
I4YK26_WALMC
I4YV92_9RHIZ
I4Z1I0_9RHIZ
I7CPY3_NATSJ
I7D089_NATSJ
I8UD85_9BACI
I9BSD5_9RALS
J0KPG2_9BURK
J1H5C3_9CLOT
J1RQR1_9ACTN
J2JTQ9_9ACTN
J2V269_9BURK
J2VFV2_9RHIZ
J3K7T3_COCIM
J3KFX7_COCIM
J3KJ48_COCIM
J3MEV8_ORYBR
J3MEW1_ORYBR
J3MEW9_ORYBR
J3MEX1_ORYBR
J3MQJ7_ORYBR
J3NLN9_GAGT3
J3NLU3_GAGT3
J3NM60_GAGT3
J3NQH0_GAGT3
J3NWR5_GAGT3
J3NWW3_GAGT3
J3NXN8_GAGT3
J3P2C6_GAGT3
J3P3E7_GAGT3
J3P3L7_GAGT3
J3P5B4_GAGT3
J3P8D3_GAGT3
J3PC94_GAGT3
J3PDY7_GAGT3
J3PEU6_GAGT3
J4GE10_9APHY
J4I1F8_9APHY
J4KQD2_BEAB2
J4VQX0_BEAB2
J4W4U2_BEAB2
J4WJ60_BEAB2
J5J2J9_BEAB2
J5J8K4_BEAB2
J5JE11_BEAB2
J5JEW6_BEAB2
J5JJE1_BEAB2
J5JQD3_BEAB2
J7L7L1_NOCAA
K0AWE1_CLOA9
K0EMK7_9NOCA
K0EPJ6_9NOCA
K0EU35_9NOCA
K0EUG3_9NOCA
K0I2K2_9BURK
K0JPJ6_SACES
K0JZW9_SACES
K0K1H7_SACES
K0PXN2_9RHIZ
K0Q0I6_9RHIZ
K0RBE7_THAOC
K1S2Z7_CRAGI
K1WS66_MARBU
K1WW48_MARBU
K1WWP2_MARBU
K1WXM6_MARBU
K1XAH4_MARBU
K1XFW7_MARBU
K1XJZ5_MARBU
K1XL27_MARBU
K2IZQ1_9RHOB
K2PSK0_9FLAO
K2R7C0_MACPH
K2RBF4_MACPH
K2RCK6_MACPH
K2RD31_MACPH
K2RHF6_MACPH
K2RPX7_MACPH
K2RTV3_MACPH
K2RUG5_MACPH
K2RYF6_MACPH
K2S4E1_MACPH
K2S4S4_MACPH
K2S7E2_MACPH
K2SBZ0_MACPH
K2SFI9_MACPH
K2SPC7_MACPH
K3UEB9_FUSPC
K3UJ33_FUSPC
K3V4R9_FUSPC
K3V7E9_FUSPC
K3V973_FUSPC
K3V9V6_FUSPC
K3VAU7_FUSPC
K3VE58_FUSPC
K3VJ06_FUSPC
K3VLU7_FUSPC
K3VPT4_FUSPC
K3VSG6_FUSPC
K3VX35_FUSPC
K3VX61_FUSPC
K3VZT7_FUSPC
K3W1J9_FUSPC
K3W233_FUSPC
K3W2D7_FUSPC
K3XWC2_SETIT
K3Y134_SETIT
K3Y251_SETIT
K3Y3N2_SETIT
K3YEL6_SETIT
K3YH10_SETIT
K3YH14_SETIT
K3YH41_SETIT
K3YND7_SETIT
K3YR96_SETIT
K3Z100_SETIT
K3ZI21_SETIT
K3ZMR2_SETIT
K4B533_SOLLC
K4B534_SOLLC
K4B7V1_SOLLC
K4B7Y8_SOLLC
K4B7Y9_SOLLC
K4B7Z1_SOLLC
K4B7Z3_SOLLC
K4B7Z5_SOLLC
K4B7Z9_SOLLC
K4B800_SOLLC
K4B802_SOLLC
K4B9G7_SOLLC
K4B9G8_SOLLC
K4B9G9_SOLLC
K4B9H0_SOLLC
K4B9H1_SOLLC
K4BVB9_SOLLC
K4C7D5_SOLLC
K4C7D6_SOLLC
K4CUU2_SOLLC
K4QY23_9ACTN
K4R5N4_9ACTN
K4R7C3_9ACTN
K4R8X4_9ACTN
K4RCL9_9ACTN
K5URD9_PHACS
K5UUJ9_PHACS
K5VK83_PHACS
K5VYX6_PHACS
K5W0P0_PHACS
K5W0V8_AGABU
K5W1I5_PHACS
K5W2I9_PHACS
K5W332_AGABU
K5W873_PHACS
K5WBW8_PHACS
K5WPA3_PHACS
K5WZP0_AGABU
K5X135_PHACS
K5X1F1_AGABU
K5X1X7_AGABU
K5X613_AGABU
K5XIK5_AGABU
K5XLA7_AGABU
K5XN91_AGABU
K5XWN9_AGABU
K5XYI5_AGABU
K6TSP1_9CLOT
K6U4Y0_9CLOT
K6U9G6_9CLOT
K6VYH3_9ACTN
K6W8F4_9ACTN
K6Y2V3_9ALTE
K7KPV3_SOYBN
K7L5I0_SOYBN
K7MB53_SOYBN
K7U150_MAIZE
K7UA91_MAIZE
K7UFJ8_MAIZE
K7VA07_MAIZE
K7VE94_MAIZE
K7VHU9_MAIZE
K9E535_9BURK
K9FSQ2_PEND2
K9FXQ3_PEND2
K9FY45_PEND2
K9G0S3_PEND2
K9G1B4_PEND2
K9G529_PEND2
K9GB66_PEND2
K9GD17_PEND2
K9GG35_PEND2
K9GR67_PEND2
K9GXI2_9PROT
K9HMX7_9PROT
K9SXS7_9SYNE
K9Y7E0_HALP7
L0INT0_9MYCO
L0IRP9_9MYCO
L0JN86_NATP1
L1KJL1_9ACTN
L1KS92_9ACTN
L1KSH5_9ACTN
L1KUA4_9ACTN
L1L7N2_9ACTN
L1Q5K3_9CLOT
L2FB65_COLGN
L2FDX5_COLGN
L2FF15_COLGN
L2FGL7_COLGN
L2FHP1_COLGN
L2FI00_COLGN
L2FJL1_COLGN
L2FKF1_COLGN
L2FLN6_COLGN
L2FM17_COLGN
L2FN79_COLGN
L2FPJ1_COLGN
L2FR28_COLGN
L2FR76_COLGN
L2FRM1_COLGN
L2FT18_COLGN
L2FVJ4_COLGN
L2FW30_COLGN
L2FWI2_COLGN
L2G0I9_COLGN
L2G1X0_COLGN
L2G3J4_COLGN
L2G4T4_COLGN
L2G4W6_COLGN
L2G532_COLGN
L2G6A5_COLGN
L2G7T4_COLGN
L2G7V2_COLGN
L2G804_COLGN
L2G8S0_COLGN
L2G943_COLGN
L2GAQ6_COLGN
L2GAS8_COLGN
L2GB04_COLGN
L2GGY4_COLGN
L2GIA3_COLGN
L2GIA6_COLGN
L2GIX5_COLGN
L5NBF0_9BACI
L7F6R6_9ACTN
L7F6V4_9ACTN
L7FGM2_9ACTN
L8EGB6_STRRM
L8FS39_PSED2
L8FX57_PSED2
L8G4Z9_PSED2
L8GSI3_ACACA
L8JEF1_9GAMM
L8TLR2_9MICC
L8TNZ4_9MICC
L8WI30_THACA
L8WP78_THACA
L8WZL8_THACA
L8X2G9_THACA
L8X2I0_THACA
L9PSJ6_9BURK
M0RQB1_MUSAM
M0S2L2_MUSAM
M0SH60_MUSAM
M0SH61_MUSAM
M0STL6_MUSAM
M0WDX0_HORVD
M0X3C3_HORVD
M0XPC5_HORVD
M0XPC6_HORVD
M0XVP3_HORVD
M0XVY3_HORVD
M0YAM0_HORVD
M0YFX6_HORVD
M0Z4V8_HORVD
M0Z4W3_HORVD
M0ZWI7_SOLTU
M1A244_SOLTU
M1B364_SOLTU
M1BE26_SOLTU
M1BIX7_SOLTU
M1BIX8_SOLTU
M1BW85_SOLTU
M1BW86_SOLTU
M1BW87_SOLTU
M1BW89_SOLTU
M1BW90_SOLTU
M1BWK0_SOLTU
M1BWK2_SOLTU
M1BWK3_SOLTU
M1C185_SOLTU
M1C186_SOLTU
M1C187_SOLTU
M1C1G9_SOLTU
M1C916_SOLTU
M1D3J3_SOLTU
M1D3J5_SOLTU
M1D3J6_SOLTU
M1DBB5_SOLTU
M1DIW5_SOLTU
M1MJR1_9CLOT
M1MKZ8_9CLOT
M1MTR5_9CLOT
M1W0X9_CLAP2
M1W2P2_CLAP2
M1Z7Q4_LEPMJ
M2MRX9_BAUCO
M2N4R6_BAUCO
M2N8K5_BAUCO
M2PX03_CERS8
M2QCG7_CERS8
M2QII3_CERS8
M2QTS9_CERS8
M2R842_COCSN
M2RE71_COCSN
M2RNS5_COCSN
M2RSZ8_COCSN
M2SDC4_COCSN
M2SRH8_COCH5
M2SSU1_COCSN
M2SU57_COCSN
M2SUV2_COCH5
M2SVP9_COCSN
M2SX63_COCSN
M2SY10_COCSN
M2SYZ6_COCSN
M2T0A0_COCSN
M2T7A8_COCH5
M2T7Y6_COCSN
M2T7Z1_COCH5
M2T8A5_COCSN
M2TD22_COCH5
M2TDH7_COCSN
M2TGM6_COCSN
M2TSN8_COCH5
M2TYS6_COCH5
M2TZJ1_COCH5
M2TZK6_COCH5
M2U878_COCH5
M2U8Q3_COCH5
M2UH64_COCH5
M2UKC7_COCH5
M2ULQ2_COCH5
M2UXR6_COCH5
M2V5A6_COCH5
M2V757_COCH5
M2WLL5_DOTSN
M2YJ96_DOTSN
M2YJB8_PSEFD
M2YU48_PSEFD
M2ZEN5_PSEFD
M3A3Y2_PSEFD
M3AN98_PSEFD
M3AS90_PSEFD
M3BNR4_STRMB
M3BZ21_STRMB
M3CDL5_STRMB
M3DD78_SPHMS
M4BTQ1_HYAAE
M4BVL1_HYAAE
M4BWP4_HYAAE
M4CMF2_BRARP
M4CMF4_BRARP
M4CRX2_BRARP
M4DAG2_BRARP
M4DAG3_BRARP
M4DAG5_BRARP
M4DAG6_BRARP
M4DAG8_BRARP
M4DAJ1_BRARP
M4DEG4_BRARP
M4DEG5_BRARP
M4DEG9_BRARP
M4DTI8_BRARP
M4DWM1_BRARP
M4E2J1_BRARP
M4E2X1_BRARP
M4E2X2_BRARP
M4E2X5_BRARP
M4E2X6_BRARP
M4E2Y0_BRARP
M4E7G2_BRARP
M4E7G4_BRARP
M4EFI5_BRARP
M4EFI7_BRARP
M4EFJ3_BRARP
M4EIB5_BRARP
M4ESK1_BRARP
M4EY48_BRARP
M4EY49_BRARP
M4EY52_BRARP
M4FCH9_BRARP
M4FCI0_BRARP
M4NH28_9GAMM
M5BPR5_THACB
M5BQV0_THACB
M5BWY1_THACB
M5BXA7_THACB
M5C904_THACB
M5CB00_THACB
M5CB53_THACB
M5CC71_THACB
M5EW79_9RHIZ
M5FT40_DACPD
M5FUU5_DACPD
M5FUV0_DACPD
M5VTU3_PRUPE
M5WG18_PRUPE
M5WG75_PRUPE
M5WGA1_PRUPE
M5WGQ8_PRUPE
M5WHH5_PRUPE
M5WIL0_PRUPE
M5WJJ4_PRUPE
M5WK74_PRUPE
M5WLH5_PRUPE
M5WLK5_PRUPE
M5WLQ7_PRUPE
M5WLU3_PRUPE
M5WN80_PRUPE
M5WPC0_PRUPE
M5WQ23_PRUPE
M5WR26_PRUPE
M5WTV7_PRUPE
M5WTW2_PRUPE
M5WW78_PRUPE
M5WWV9_PRUPE
M5WXM6_PRUPE
M5WZN7_PRUPE
M5X1T9_PRUPE
M5X224_PRUPE
M5X243_PRUPE
M5X3B9_PRUPE
M5X476_PRUPE
M5X656_PRUPE
M5X864_PRUPE
M5XQ71_PRUPE
M5Y728_PRUPE
M7A7B2_9ACTN
M7NU05_9BACT
M7SD75_EUTLA
M7SIV8_EUTLA
M7SKJ9_EUTLA
M7SM12_EUTLA
M7SML8_EUTLA
M7SPA4_EUTLA
M7SPC7_EUTLA
M7SPI7_EUTLA
M7SS34_EUTLA
M7SSB0_EUTLA
M7SVE6_EUTLA
M7SW79_EUTLA
M7SWH1_EUTLA
M7SZQ5_EUTLA
M7T3E8_EUTLA
M7T3H3_EUTLA
M7T3K1_EUTLA
M7T4E5_EUTLA
M7TE79_EUTLA
M7TII2_EUTLA
M7TJ88_BOTF1
M7TN12_BOTF1
M7TPL2_BOTF1
M7TQV6_EUTLA
M7TS93_EUTLA
M7TUM6_BOTF1
M7TUS7_EUTLA
M7U3I9_BOTF1
M7U5K5_BOTF1
M7U635_BOTF1
M7U7H0_BOTF1
M7U7U6_BOTF1
M7UDW2_BOTF1
M7UGC2_BOTF1
M7UGG7_BOTF1
M7UIY2_BOTF1
M7UNT0_BOTF1
M7UUL8_BOTF1
M7WUJ3_RHOT1
M7WYD3_RHOT1
M7YTT0_TRIUA
M7YX30_TRIUA
M7ZAY3_TRIUA
M7ZDJ0_TRIUA
M7ZG90_TRIUA
M7ZR31_TRIUA
M8A0A4_TRIUA
M8A9I6_TRIUA
M8ALL8_TRIUA
M9M1Z9_PSEA3
M9M4F3_PSEA3
M9MCT4_PSEA3
N1PD64_DOTSN
N1PFG0_DOTSN
N1PI12_DOTSN
N1PTY7_DOTSN
N1Q8R2_PSEFD
N1QDY0_SPHMS
N1QF84_SPHMS
N1QFQ9_SPHMS
N1R8X2_FUSC4
N1RDS3_FUSC4
N1RE05_FUSC4
N1RJQ2_FUSC4
N1RJS3_FUSC4
N1RKD4_FUSC4
N1RLX1_FUSC4
N1RLZ3_FUSC4
N1RQS8_FUSC4
N1RR60_FUSC4
N1RSK7_FUSC4
N1RU07_FUSC4
N1RYY4_FUSC4
N1RZT8_FUSC4
N1S2S4_FUSC4
N1S5D2_FUSC4
N1S8Q6_FUSC4
N1S946_FUSC4
N1S974_FUSC4
N1UZ51_9MICC
N1V3I0_9MICC
N4TJ91_FUSC1
N4TTS4_FUSC1
N4TUQ3_FUSC1
N4TVT2_FUSC1
N4U116_FUSC1
N4U2Z8_FUSC1
N4U327_FUSC1
N4U403_FUSC1
N4U5S2_FUSC1
N4U6D5_FUSC1
N4U9C9_FUSC1
N4UB75_FUSC1
N4UET1_FUSC1
N4UGJ4_FUSC1
N4UHX9_FUSC1
N4UL56_FUSC1
N4UN34_FUSC1
N4UN77_COLOR
N4UQB6_FUSC1
N4UVE7_FUSC1
N4UWN5_FUSC1
N4UZV7_FUSC1
N4V1X0_COLOR
N4V289_COLOR
N4V2P8_COLOR
N4V483_COLOR
N4V4R6_COLOR
N4V5B1_COLOR
N4V662_COLOR
N4VA79_COLOR
N4VB44_COLOR
N4VBD1_COLOR
N4VC07_COLOR
N4VFF7_COLOR
N4VFT9_COLOR
N4VGK6_COLOR
N4VJ16_COLOR
N4VKJ0_COLOR
N4VLE2_COLOR
N4VMZ9_COLOR
N4VN30_COLOR
N4VS15_COLOR
N4VUZ2_COLOR
N4VY10_COLOR
N4W0L5_COLOR
N4W3T5_COLOR
N4W5J2_COLOR
N9WFJ1_9CLOT
N9XKP8_9CLOT
O53608_MYCTU
P71984_MYCTU
PATO_ASPCL
Q01VV3_SOLUE
Q022C1_SOLUE
Q0C931_ASPTN
Q0CBC0_ASPTN
Q0CDM0_ASPTN
Q0CE56_ASPTN
Q0CF36_ASPTN
Q0CF74_ASPTN
Q0CGT2_ASPTN
Q0CIU6_ASPTN
Q0CMW0_ASPTN
Q0CPP6_ASPTN
Q0CS92_ASPTN
Q0CSA1_ASPTN
Q0CX24_ASPTN
Q0CX57_ASPTN
Q0CYA1_ASPTN
Q0CYD9_ASPTN
Q0CYG3_ASPTN
Q0DBM6_ORYSJ
Q0K0T3_CUPNH
Q0KCY2_CUPNH
Q0RGV8_FRAAA
Q0RUK8_FRAAA
Q0SGG7_RHOJR
Q0SK46_RHOJR
Q0TVG2_PHANO
Q0TWP1_PHANO
Q0U2D7_PHANO
Q0U695_PHANO
Q0U6S8_PHANO
Q0UAN6_PHANO
Q0UE36_PHANO
Q0UF55_PHANO
Q0UI78_PHANO
Q0UJA2_PHANO
Q0UJM0_PHANO
Q0UN85_PHANO
Q0UQ65_PHANO
Q0UR21_PHANO
Q0V0E9_PHANO
Q0V3F0_PHANO
Q0V6P0_PHANO
Q11FI2_CHESB
Q127K5_POLSJ
Q12DD8_POLSJ
Q12DN6_POLSJ
Q13L58_BURXL
Q18HT9_HALWD
Q1AYX8_RUBXD
Q1DA56_MYXXD
Q1K7N8_NEUCR
Q1K881_NEUCR
Q1LHN5_CUPMC
Q1LMH2_CUPMC
Q1Z6E5_9GAMM
Q21NE7_SACD2
Q21W00_RHOFT
Q2GML4_CHAGB
Q2GMV7_CHAGB
Q2GPT4_CHAGB
Q2GPV1_CHAGB
Q2GQ68_CHAGB
Q2GS05_CHAGB
Q2GWK5_CHAGB
Q2GWW7_CHAGB
Q2GX44_CHAGB
Q2GXB5_CHAGB
Q2GZ28_CHAGB
Q2GZV7_CHAGB
Q2H2Q8_CHAGB
Q2H3C1_CHAGB
Q2H4N3_CHAGB
Q2H5D1_CHAGB
Q2H7T5_CHAGB
Q2H7Y4_CHAGB
Q2HBS4_CHAGB
Q2HTY4_MEDTR
Q2HTZ1_MEDTR
Q2JE25_FRASC
Q2JH05_FRASC
Q2K7Q2_RHIEC
Q2PMD5_SOYBN
Q2R3Y8_ORYSJ
Q2TWF2_ASPOR
Q2U3D6_ASPOR
Q2U3I1_ASPOR
Q2U3R5_ASPOR
Q2U4T4_ASPOR
Q2U4V9_ASPOR
Q2U4X6_ASPOR
Q2U7G6_ASPOR
Q2U891_ASPOR
Q2U8Q4_ASPOR
Q2UAB9_ASPOR
Q2UCU5_ASPOR
Q2UE45_ASPOR
Q2UF91_ASPOR
Q2UFC7_ASPOR
Q2UFQ6_ASPOR
Q2UGW9_ASPOR
Q2UMU8_ASPOR
Q2UNT1_ASPOR
Q2UQ67_ASPOR
Q2USP5_ASPOR
Q2USS5_ASPOR
Q2UTV2_ASPOR
Q2UTX3_ASPOR
Q2UV14_ASPOR
Q3A4U9_PELCD
Q47TW6_THEFY
Q4KJV0_PSEF5
Q4W966_ASPFU
Q4WAD8_ASPFU
Q4WB63_ASPFU
Q4WD61_ASPFU
Q4WFW0_ASPFU
Q4WGX6_ASPFU
Q4WKX2_ASPFU
Q4WL94_ASPFU
Q4WLW6_ASPFU
Q4WM06_ASPFU
Q4WR41_ASPFU
Q4WWX3_ASPFU
Q54N34_DICDI
Q54R94_DICDI
Q54U09_DICDI
Q55CU9_DICDI
Q55DP7_DICDI
Q55GL1_DICDI
Q5AQX2_EMENI
Q5AU78_EMENI
Q5AX27_EMENI
Q5AX99_EMENI
Q5AZ21_EMENI
Q5B213_EMENI
Q5B517_EMENI
Q5B9Y2_EMENI
Q5BDS0_EMENI
Q5BE88_EMENI
Q5LL21_RUEPO
Q5NFJ1_FRATT
Q5NY86_AROAE
Q5YR72_NOCFA
Q5YYK2_NOCFA
Q5Z7I1_ORYSJ
Q5Z7I5_ORYSJ
Q5Z7I6_ORYSJ
Q5Z956_ORYSJ
Q5Z957_ORYSJ
Q5ZVK8_LEGPH
Q63PN4_BURPS
Q6LJC7_PHOPR
Q744Y6_MYCPA
Q7CKP6_YERPE
Q7RV07_NEUCR
Q7S0U1_NEUCR
Q7S1P7_NEUCR
Q7S915_NEUCR
Q7SB35_NEUCR
Q7SCE5_NEUCR
Q7SHH7_NEUCR
Q7SHH8_NEUCR
Q7V3Z6_PROMM
Q81IH6_BACCR
Q82G17_STRAW
Q82GZ2_STRAW
Q84PV5_ORYSJ
Q84PV6_ORYSJ
Q84PV7_ORYSJ
Q869M2_DICDI
Q87IH1_VIBPA
Q8CJU6_STRCO
Q8XND2_CLOPE
Q8Y3D0_RALSO
Q92U94_RHIME
Q93S08_STRCO
Q987W9_RHILO
Q9EX55_STRCO
R0EVJ3_9BRAS
R0EZF1_9BRAS
R0FVB5_9BRAS
R0FW69_9BRAS
R0G7P2_9BRAS
R0G9D5_9BRAS
R0GHM4_9BRAS
R0GLN5_9BRAS
R0GM50_9BRAS
R0GM54_9BRAS
R0GMF3_9BRAS
R0GMX6_9BRAS
R0GPH5_9BRAS
R0GPS4_9BRAS
R0GSC6_9BRAS
R0GSF5_9BRAS
R0GVU4_9BRAS
R0GVV8_9BRAS
R0GZ30_9BRAS
R0H2B4_9BRAS
R0H355_9BRAS
R0H5C4_9BRAS
R0H6F9_9BRAS
R0IFE8_SETT2
R0IIK9_SETT2
R0IJ23_9BRAS
R0IKM6_SETT2
R0IKT2_SETT2
R0INA7_9BRAS
R0IP43_9BRAS
R0IQ02_9BRAS
R0IRJ4_SETT2
R0IS13_9BRAS
R0IS16_9BRAS
R0IUH2_SETT2
R0IUY8_SETT2
R0IZV0_SETT2
R0J2L6_SETT2
R0J4N5_SETT2
R0JJC2_SETT2
R0JND8_SETT2
R0JUG6_SETT2
R0JY54_SETT2
R0K0F6_SETT2
R0K1C0_SETT2
R0K7P7_SETT2
R0K7Q3_SETT2
R0KD55_SETT2
R0KMS1_SETT2
R1BJC3_EMIHU
R1EBY6_BOTPV
R1EDQ0_BOTPV
R1EFY9_BOTPV
R1EGI6_EMIHU
R1ESN5_BOTPV
R1EUC7_EMIHU
R1EUS1_BOTPV
R1FLT4_EMIHU
R1G148_BOTPV
R1G7X5_BOTPV
R1GAE2_BOTPV
R1GC15_BOTPV
R1GD68_BOTPV
R1GEJ0_BOTPV
R1GIS2_BOTPV
R1GPK0_BOTPV
R1GQT6_BOTPV
R1GT20_BOTPV
R1H000_BOTPV
R4K4P8_CLOPA
R4LDE7_9ACTN
R4SIA3_AMYOR
R4SWX3_AMYOR
R4T0H7_AMYOR
R4THH1_AMYOR
R4XHK2_TAPDE
R6G3H3_9CLOT
R7RXH4_STEHR
R7S252_PUNST
R7S270_PUNST
R7S3A0_PUNST
R7S4K7_PUNST
R7S6M5_TRAVS
R7S6Q1_TRAVS
R7SCA5_CONPW
R7SCS6_CONPW
R7SEZ3_CONPW
R7SFV3_CONPW
R7SQ64_DICSQ
R7SQG8_DICSQ
R7SXB6_DICSQ
R7XU90_9ACTN
R7YI02_CONA1
R7YU80_CONA1
R7YVV2_CONA1
R7YW12_CONA1
R7YYB1_CONA1
R7Z312_CONA1
R8B8I8_TOGMI
R8B8J6_TOGMI
R8B9P6_TOGMI
R8BB52_TOGMI
R8BEF9_TOGMI
R8BG25_TOGMI
R8BHG3_TOGMI
R8BKA5_TOGMI
R8BKU9_TOGMI
R8BKW2_TOGMI
R8BNP9_TOGMI
R8BPB1_TOGMI
R8BPI7_TOGMI
R8BYM0_TOGMI
R9APY1_WALI9
R9P018_PSEHS
R9P4Z0_PSEHS
RETOL_ARATH
S0DHH3_GIBF5
S0DJS5_GIBF5
S0DK29_GIBF5
S0DVC3_GIBF5
S0DYQ8_GIBF5
S0E2X5_GIBF5
S0E515_GIBF5
S0EC71_GIBF5
S0ED40_GIBF5
S0EF94_GIBF5
S0EGM7_GIBF5
S0EHV8_GIBF5
S0EIX2_GIBF5
S0EM35_GIBF5
S0EMZ7_GIBF5
S0EP59_GIBF5
S2KJP3_9GAMM
S2KP66_9GAMM
S2KPF4_9GAMM
S2LF00_9GAMM
S2XYW3_9ACTN
S2Y1Y0_9ACTN
S2YAH7_9ACTN
S2YR02_9ACTN
S2ZFZ0_9ACTN
S2ZHZ3_9ACTN
S3BY51_OPHP1
S3CF19_OPHP1
S3CHC8_GLAL2
S3CHX2_GLAL2
S3CK56_GLAL2
S3CN04_GLAL2
S3CNP4_GLAL2
S3CSV3_GLAL2
S3CUK2_GLAL2
S3CYI2_GLAL2
S3D083_GLAL2
S3D0G6_GLAL2
S3D308_GLAL2
S3D346_GLAL2
S3D9J2_GLAL2
S3D9M2_GLAL2
S3DA82_OPHP1
S3DEV0_GLAL2
S3DF95_GLAL2
S3DHQ3_GLAL2
S3DK22_GLAL2
S3DM56_GLAL2
S3DSV2_GLAL2
S3E9E4_GLAL2
S3ZF37_9ACTN
S4YAL0_SORCE
S5UY84_STRC3
S5V0C0_STRC3
S5VIU2_STRC3
S6FKK0_9CLOT
S7PSK8_GLOTA
S7Q6T4_GLOTA
S7QLD5_GLOTA
S7R9M5_GLOTA
S7RIK7_GLOTA
S7RJ84_GLOTA
S7S441_GLOTA
S7TXS0_DESML
S7V2T1_DESML
S7Z9H4_PENO1
S7ZFX9_PENO1
S7ZNB2_PENO1
S7ZR06_PENO1
S7ZXC2_DACHA
S8A1J9_PENO1
S8AFL3_DACHA
S8AJE2_PENO1
S8AL35_DACHA
S8AWH2_PENO1
S8B303_PENO1
S8B5W3_PENO1
S8BAI0_PENO1
S8BFD2_PENO1
S8BIX0_DACHA
S8C1X8_DACHA
S8C457_CLOBO
S8CYF1_9LAMI
S8D1Q6_9LAMI
S8DY01_FOMPI
S8DY05_FOMPI
S8DZE9_FOMPI
S8E0Q3_FOMPI
S8EBV3_9LAMI
S8EE14_FOMPI
S8FJ82_FOMPI
S8FX77_FOMPI
S9RXQ1_9RHOB
T0JRV5_COLGC
T0JS91_COLGC
T0JW58_COLGC
T0JWC8_COLGC
T0K0M0_COLGC
T0K1S7_COLGC
T0K482_COLGC
T0KAT3_COLGC
T0KCF4_COLGC
T0KCL1_COLGC
T0KEW5_COLGC
T0KFG2_COLGC
T0KGY1_COLGC
T0KUU4_COLGC
T0KVS5_COLGC
T0KY84_COLGC
T0KZD1_COLGC
T0KZY8_COLGC
T0L0E9_COLGC
T0L510_COLGC
T0L7L0_COLGC
T0LAE8_COLGC
T0LEM5_COLGC
T0LEW1_COLGC
T0LQ90_COLGC
T0LQD0_COLGC
T0LT77_COLGC
T0M4X4_COLGC
T0M573_COLGC
T0M7A8_COLGC
T0MAS1_COLGC
T0MDS6_COLGC
T0PZ01_9STRA
T0RES6_9STRA
T1LDR0_TRIUA
T1LZN0_TRIUA
T1MKX4_TRIUA
T1MPW6_TRIUA
T1MQ01_TRIUA
T5A763_OPHSC
T5A7D9_OPHSC
T5AG06_OPHSC
T5AHT6_OPHSC
T5AIA4_OPHSC
T5AQG5_OPHSC
U1G2K1_ENDPU
U1GF15_ENDPU
U1GM61_ENDPU
U1GU62_ENDPU
U1HPG3_ENDPU
U1HS53_ENDPU
U1HV93_ENDPU
U1HXM9_ENDPU
U1HZ96_ENDPU
U1I3G5_ENDPU
U1JLC7_9GAMM
U2N0B0_9CLOT
U2N8W4_9CLOT
U2Q3E3_9CLOT
U4L8S7_PYROM
U4LCB4_PYROM
U4LG49_PYROM
U4LJI7_PYROM
U4LSM0_PYROM
U4LVP2_PYROM
U5CXD8_AMBTC
U5D0T0_AMBTC
U5D2N8_AMBTC
U5D3R0_AMBTC
U5E7N1_NOCAS
U5EJ23_NOCAS
U5ELP0_NOCAS
U5FGW7_POPTR
U5FS10_POPTR
U5FWT6_POPTR
U5FWU2_POPTR
U5FWU9_POPTR
U5FWV3_POPTR
U5FWV9_POPTR
U5FWX5_POPTR
U5FX65_POPTR
U5FX70_POPTR
U5FX78_POPTR
U5FX82_POPTR
U5FX87_POPTR
U5FX93_POPTR
U5FZZ7_POPTR
U5G002_POPTR
U5G0H1_POPTR
U5G0I2_POPTR
U5G0J3_POPTR
U5G2P3_POPTR
U5G2R0_POPTR
U5G2U9_POPTR
U5GAC2_POPTR
U5GWP7_POPTR
U5GXQ7_POPTR
U5H7L7_USTV1
U5H7L8_USTV1
U5H916_USTV1
U5QL95_9CYAN
U5W563_9ACTN
U5WKA4_MYCKA
U5WWX2_MYCKA
U5X0K6_MYCKA
U7PME0_SPOS1
U7PMM1_SPOS1
U7PV45_SPOS1
U7PWM4_SPOS1
U7PWR5_SPOS1
U7PXX4_SPOS1
U7PYC6_SPOS1
U7Q090_SPOS1
U9TZ43_RHIID
U9U5I8_RHIID
U9U9W8_RHIID
U9UCN1_RHIID
U9URA7_RHIID
U9VZ08_9CYAN
V2I819_9BURK
V2W607_MONRO
V2W7T7_MONRO
V2WAZ5_MONRO
V2WCE4_MONRO
V2WMB4_MONRO
V2WNX9_MONRO
V2WPU7_MONRO
V2WT96_MONRO
V2WVA9_MONRO
V2WWR3_MONRO
V2WYZ7_MONRO
V2WZY7_MONRO
V2X562_MONRO
V2X5G3_MONRO
V2X7M6_MONRO
V2X7P0_MONRO
V2X885_MONRO
V2X8L3_MONRO
V2X9B7_MONRO
V2XAC7_MONRO
V2XAI5_MONRO
V2XAJ8_MONRO
V2XBA2_MONRO
V2XF29_MONRO
V2XHU3_MONRO
V2XQF4_MONRO
V2XS28_MONRO
V2XST8_MONRO
V2XSY0_MONRO
V2XY82_MONRO
V2XYL2_MONRO
V2Y1N8_MONRO
V2YCD8_MONRO
V2YHY1_MONRO
V4AQF2_LOTGI
V4C5Z8_LOTGI
V4K829_EUTSA
V4K8Y9_9ACTN
V4KGQ0_9ACTN
V4KNR2_EUTSA
V4KNR6_EUTSA
V4KR56_EUTSA
V4KR61_EUTSA
V4KSJ1_EUTSA
V4KUR7_EUTSA
V4KZM6_EUTSA
V4L208_EUTSA
V4L3F0_EUTSA
V4L797_EUTSA
V4L7C1_EUTSA
V4LAX2_EUTSA
V4LAX6_EUTSA
V4LAY2_EUTSA
V4LIC2_EUTSA
V4LX93_EUTSA
V4LX97_EUTSA
V4LXA1_EUTSA
V4LXE4_EUTSA
V4M735_EUTSA
V4MFM8_EUTSA
V4MFN4_EUTSA
V4MIU5_EUTSA
V4MQ36_EUTSA
V4N2T7_EUTSA
V4NYR7_EUTSA
V4P001_EUTSA
V4P6V8_EUTSA
V4RLZ2_9ROSI
V4RZ24_9ROSI
V4S3B0_9ROSI
V4S7I1_9ROSI
V4S7J4_9ROSI
V4S8Z2_9ROSI
V4SCU3_9ROSI
V4SE31_9ROSI
V4SEW8_9ROSI
V4SVQ1_9ROSI
V4SVS9_9ROSI
V4T0A0_9ROSI
V4T0I3_9ROSI
V4T5G0_9ROSI
V4T5Q5_9ROSI
V4T658_9ROSI
V4TNJ4_9ROSI
V4TNJ9_9ROSI
V4TNM0_9ROSI
V4U6B1_9ROSI
V4U7X4_9ROSI
V4U7Y1_9ROSI
V4U7Y6_9ROSI
V4U7Z1_9ROSI
V4U7Z7_9ROSI
V4U804_9ROSI
V4UD21_9ROSI
V4UD27_9ROSI
V4UD34_9ROSI
V4UD37_9ROSI
V4UD43_9ROSI
V4UIF2_9ROSI
V4UIF7_9ROSI
V4UIG6_9ROSI
V4ULN5_9ROSI
V4UZJ0_9ROSI
V4UZY9_9ROSI
V4VQ36_9ROSI
V4W7E3_9ROSI
V4W7E6_9ROSI
V4W7F0_9ROSI
V4W7F3_9ROSI
V5EEJ0_KALBG
V5ESG9_KALBG
V5F8K6_BYSSN
V5FBH7_BYSSN
V5FLQ2_BYSSN
V5FZ41_BYSSN
V5FZR8_BYSSN
V5G2X0_BYSSN
V5I4L3_BYSSN
V6JHZ9_STRRC
V6JN46_9ACTN
V6JQ15_STRRC
V6JSX0_STRRC
V6JZZ0_STRNV
V6K7L7_STRRC
V6KLW7_STRNV
V7BDL3_PHAVU
V7BN74_PHAVU
V7BNA3_PHAVU
V7BNB3_PHAVU
V7BQV8_PHAVU
V7BQW9_PHAVU
V7BQZ9_PHAVU
V7BS87_PHAVU
V7BS92_PHAVU
V7BUE5_PHAVU
V7BUG2_PHAVU
V7BVT1_PHAVU
V7CLA8_PHAVU
V7CLB2_PHAVU
V7CLC0_PHAVU
V7CLF3_PHAVU
V7CLF6_PHAVU
V7CLG0_PHAVU
V7CLG4_PHAVU
V7CLG8_PHAVU
V7CM27_PHAVU
V7CM90_PHAVU
V7CNP5_PHAVU
V7CNQ1_PHAVU
V7CP30_PHAVU
V7CPH6_PHAVU
V7CPW7_PHAVU
V7CPX3_PHAVU
V7CPX8_PHAVU
V7CPY9_PHAVU
V7CQ62_PHAVU
V7FBQ0_9RHIZ
V7FN18_9RHIZ
V8CZE1_9ACTN
V8D2P4_9ACTN
V9EEP8_PHYPR
V9EIT6_PHYPR
V9EJM7_PHYPR
V9EU10_PHYPR
V9G9P0_9BACL
V9G9T6_9BACL
V9HGZ2_9CLOT
W0F783_9BACT
W0JUR9_9EURY
W0LKM6_9GAMM
W0RGF7_9BACT
W0RVQ5_9BACT
W1PDZ1_AMBTC
W2EI92_9ACTN
W2EPN7_9ACTN
W2EZP5_9ACTN
W2F197_9ACTN
W2F214_9ACTN
W2F3A7_9ACTN
W2PDZ4_PHYPN
W2PPD8_PHYPN
W2PS30_PHYPN
W2PSX2_PHYPN
W2PUM7_PHYPN
W2RKQ8_9EURO
W2RLD9_9EURO
W2RME4_9EURO
W2RNQ4_9EURO
W2RV39_9EURO
W2RX53_9EURO
W2SCA3_9EURO
W2ULS6_9FLAO
W2Y2I8_PHYPR
W2YKC3_PHYPR
W2YQY7_PHYPR
W2Z027_PHYPR
W3WGX7_9PEZI
W3WI41_9PEZI
W3WM25_9PEZI
W3WPC8_9PEZI
W3WPK7_9PEZI
W3WQC1_9PEZI
W3WQP1_9PEZI
W3WQY2_9PEZI
W3WRC6_9PEZI
W3WRR8_9PEZI
W3WSM3_9PEZI
W3WUL1_9PEZI
W3WVY9_9PEZI
W3WX00_9PEZI
W3WXJ1_9PEZI
W3WXP3_9PEZI
W3WXP6_9PEZI
W3WXS0_9PEZI
W3X0U8_9PEZI
W3X1K6_9PEZI
W3X2P9_9PEZI
W3X2Q4_9PEZI
W3X3M9_9PEZI
W3X4X3_9PEZI
W3X658_9PEZI
W3X664_9PEZI
W3X830_9PEZI
W3X9G5_9PEZI
W3XDJ7_9PEZI
W3XEH3_9PEZI
W3XGU8_9PEZI
W3XIF7_9PEZI
W3XIW2_9PEZI
W3XL19_9PEZI
W3XM71_9PEZI
W3XN08_9PEZI
W4D4M2_9BACL
W4EBD5_9BACL
W4EXJ9_9BACL
W4JS55_9HOMO
W4JU45_9HOMO
W4JUT5_9HOMO
W4JV68_9HOMO
W4JVG2_9HOMO
W4JWK2_9HOMO
W4JX03_9HOMO
W4JX04_9HOMO
W4JXM4_9HOMO
W4JYH1_9HOMO
W4JZ54_9HOMO
W4K1E6_9HOMO
W4K6N0_9HOMO
W4K6R1_9HOMO
W4K7Y1_9HOMO
W4ZSC9_WHEAT
W5B3X3_WHEAT
W5B8V8_WHEAT
W5BJ59_WHEAT
W5BJN1_WHEAT
W5BKH1_WHEAT
W5BP93_WHEAT
W5BPE8_WHEAT
W5BPF3_WHEAT
W5C2T7_WHEAT
W5DMV0_WHEAT
W5DY58_WHEAT
W5E5E5_WHEAT
W5ECL7_WHEAT
W5EKG1_WHEAT
W5ESF6_WHEAT
W5FFD8_WHEAT
W5FV23_WHEAT
W5G093_WHEAT
W5TDN6_9NOCA
W5TGM4_9NOCA
W5THF5_9NOCA
W5VZ39_9PSEU
W5WLQ4_9PSEU
W5XVC6_9CORY
W6JZH9_9MICO
W6JZT5_9MICO
W6PTI9_PENRF
W6PZ55_PENRF
W6PZM8_PENRF
W6Q2F5_PENRF
W6Q549_PENRF
W6Q5C7_PENRF
W6Q6A9_PENRF
W6QEK0_PENRF
W6QJG5_PENRF
W6QL35_PENRF
W6QLP8_PENRF
W6R4D7_PENRF
W6XL16_COCCA
W6XRL9_COCCA
W6XSC4_COCCA
W6XW86_COCCA
W6XWS6_COCCA
W6XXG4_COCCA
W6Y1E9_COCCA
W6Y647_COCCA
W6Y8I9_COCCA
W6Y911_COCCA
W6YDY0_COCCA
W6YHG7_COCCA
W6YHR4_COCCA
W6YIN4_COCCA
W6YIV7_COCCA
W6YMP4_COCCA
W6YXV4_COCCA
W6Z0C2_COCCA
W7HV70_9PEZI
W7I6A5_9PEZI
W7ITU2_9PSEU
W7IW47_9PSEU
W7LDX2_GIBM7
W7LM91_GIBM7
W7LS96_GIBM7
W7M561_GIBM7
W7M9I4_GIBM7
W7MAG6_GIBM7
W7MAS3_GIBM7
W7MC52_GIBM7
W7MCK8_GIBM7
W7MG85_GIBM7
W7MJI4_GIBM7
W7MLU5_GIBM7
W7MQJ4_GIBM7
W7MSP9_GIBM7
W7MTK6_GIBM7
W7MWA9_GIBM7
W7MXM3_GIBM7
W7N066_GIBM7
W7N4K5_GIBM7
W7N6V9_GIBM7
W7N9T6_GIBM7
W7NBZ9_GIBM7
W7S966_9PSEU
W7SMX5_9PSEU
W7SW23_9PSEU
W7SWN5_9PSEU
W7T0E6_9STRA
W7TEF7_9PSEU
W7Y8R3_9BACL
W8RB22_PSEST
W9BYK6_9HELO
W9C198_9HELO
W9C3K4_9HELO
W9C5B3_9HELO
W9C5D0_9HELO
W9C6W2_9HELO
W9C9J3_9HELO
W9CA91_9HELO
W9CCK2_9HELO
W9CD58_9HELO
W9CMG6_9HELO
W9CN67_9HELO
W9E5F9_RHILI
W9GDQ1_9MICO
W9GES8_9MICO
W9R7I0_9ROSA
W9R7Q6_9ROSA
W9RFQ1_9ROSA
W9RI73_9ROSA
W9RW96_9ROSA
W9SHP3_9ROSA
W9VV95_9EURO
W9W422_9EURO
W9W7H8_9EURO
W9WFG8_9EURO
W9WFQ2_9EURO
W9WJ39_9EURO
W9WM23_9EURO
W9X2T3_9EURO
W9X3I5_9EURO
W9X604_9EURO
W9XWN2_9EURO
W9XZL1_9EURO
W9Y3V8_9EURO
X0B9S6_FUSOX
X0BEB9_FUSOX
X0BEC8_FUSOX
X0BES3_FUSOX
X0BL59_FUSOX
X0BMV8_FUSOX
X0BNN5_FUSOX
X0BSJ7_FUSOX
X0BTR0_FUSOX
X0BUG3_FUSOX
X0C2W9_FUSOX
X0CF49_FUSOX
X0CFA6_FUSOX
X0CFE2_FUSOX
X0CGH5_FUSOX
X0CMM2_FUSOX
X0CMM7_FUSOX
X0CQL5_FUSOX
X0CQQ4_FUSOX
X0CYK6_FUSOX
X0D0G3_FUSOX
X0DBQ3_FUSOX
X0DVQ9_FUSOX
X0IP25_FUSOX
X0ITV9_FUSOX
X0IUX6_FUSOX
X0IXQ3_FUSOX
X0J1G2_FUSOX
X0J8N7_FUSOX
X0JD23_FUSOX
X0JLR6_FUSOX
X0JPT1_FUSOX
X0JTJ3_FUSOX
X0JVM4_FUSOX
X0JVZ8_FUSOX
X0JY81_FUSOX
X0K220_FUSOX
X0K6V4_FUSOX
X0K7U5_FUSOX
X0K9N9_FUSOX
X0KLM8_FUSOX
X0KQF3_FUSOX
X0KTF3_FUSOX
X2GRQ9_9BACI
X2GVS2_9BACI
X5L7B9_9MYCO
X6CP07_9RHIZ
X6CST2_9RHIZ
X6GE52_9RHIZ
X6GIN1_9RHIZ
X6GQH4_9RHIZ
X7XUB5_MYCKA
X7Y1F9_MYCKA
X7Y9D5_MYCKA
X8DP37_9MYCO
X8FFI1_MYCUL
Y8969_DICDI
YGAK_BACSU
YVDP_BACSU
