# Supplementary material for: Widespread evolutionary crosstalk among protein domains in the context of multi-domain proteins
Source: PLoS One. 2018 Aug 31;13(8):e0203085. doi: 10.1371/journal.pone.0203085 (PMC6118372; doi:10.1371/journal.pone.0203085)
Supplement: S1 File — This archive contains a file presenting the list of UniProt identifiers of the URPs sequences included in the multi-domain MSAs for each of the 2,063 studied multi-domain architectures, and files containing the values of MI¯ and nMI¯ for individual domain pairs before and after domain sequence shuffling. (GZ) [file pone.0203085.s001.tar.gz › ./Pfam_family_vectors/PF09371_PF16921_PF12836_PF00575_normalized_average_shuffled_interdomain_MI]

0.0271153356405	0.0153297115394
0.0216913053257	0.0134106620595
0.0229671837571	0.0139499124823
0.0171170722817	0.0118104783857
0.0184397042602	0.0124740207905
0.0149050809661	0.0112329546871
