# Supplementary material for: Widespread evolutionary crosstalk among protein domains in the context of multi-domain proteins
Source: PLoS One. 2018 Aug 31;13(8):e0203085. doi: 10.1371/journal.pone.0203085 (PMC6118372; doi:10.1371/journal.pone.0203085)
Supplement: S1 File — This archive contains a file presenting the list of UniProt identifiers of the URPs sequences included in the multi-domain MSAs for each of the 2,063 studied multi-domain architectures, and files containing the values of MI¯ and nMI¯ for individual domain pairs before and after domain sequence shuffling. (GZ) [file pone.0203085.s001.tar.gz › ./Pfam_family_vectors/PF08393_PF12774_PF07728_PF12775_PF12780_PF12777_PF12781_PF03028_normalized_average_shuffled_interdomain_MI]

0.0892956851231	0.04864729471
0.0918658251991	0.0475488879204
0.155848991606	0.0669340896496
0.144775902225	0.064626294476
0.164652432195	0.0686772657067
0.128496151982	0.0597415951573
0.166499349023	0.0696549900757
0.0488404728434	0.0369009955486
0.0818373645808	0.0475820671345
0.0765916705581	0.0469390327825
0.0865103225406	0.0483566327022
0.0673048630862	0.0436367001327
0.0856929759648	0.0480916279263
0.0852000083726	0.0469065995076
0.0798250613834	0.0461901927834
0.0880904115201	0.0467208695456
0.0712907992983	0.0435005930277
0.0938443548704	0.049961742827
0.132301545526	0.0622727959238
0.148374715307	0.0650245038684
0.122485003102	0.0601829034254
0.150837775633	0.0663113468212
0.138206027478	0.0630032289936
0.109643384872	0.0563134667784
0.139822290307	0.0639480943652
0.12553054759	0.0596543414243
0.161187809237	0.0687726939889
0.126415402327	0.060279297839
