# Supplementary material for: Widespread evolutionary crosstalk among protein domains in the context of multi-domain proteins
Source: PLoS One. 2018 Aug 31;13(8):e0203085. doi: 10.1371/journal.pone.0203085 (PMC6118372; doi:10.1371/journal.pone.0203085)
Supplement: S1 File — This archive contains a file presenting the list of UniProt identifiers of the URPs sequences included in the multi-domain MSAs for each of the 2,063 studied multi-domain architectures, and files containing the values of MI¯ and nMI¯ for individual domain pairs before and after domain sequence shuffling. (GZ) [file pone.0203085.s001.tar.gz › ./Pfam_family_vectors/PF02195_PF07506_all_alignment_sequences_UniProt_IDs]

A0A011SSP8_9RHIZ
A0A011T007_9RHIZ
A0A011TXK3_9RHIZ
A0A011UAU4_9RHIZ
A0A011ULC8_9RHIZ
A0A011USS6_9RHIZ
A0A011V0R3_9RHIZ
A0A021WWT1_9RHIZ
A0A021WX72_9RHIZ
A0A021WXP1_9RHIZ
A0A021X1F7_9RHIZ
A0A021X2Y8_9RHIZ
A0A021X4F6_9RHIZ
A0A021X8S5_9RHIZ
A0A021X9H3_9RHIZ
A0A023D6L1_ACIMT
A0A023D6M9_ACIMT
A0A023NNP0_9GAMM
A0A023NNP2_9GAMM
A0A058ZIQ6_9RHOB
A0A059IRG0_9RHOB
A0A059ISE2_9RHOB
A0A059ISM3_9RHOB
A0A063BIE9_9BURK
A0A063BKH0_9BURK
A0A068QWU8_9GAMM
A0A071LWC3_9ENTR
A0A071LWP1_9ENTR
A0A073ITK5_9RHOB
A0A073IV66_9RHOB
A0A073J8I9_9RHOB
A0A074J6B5_9RHOB
A0A074JWL7_9RHOB
A0A074TZV7_9RHOB
A0A074TZY1_9RHOB
A0A077F1D1_9PSED
A0A077F7N2_9PSED
A0A081CZQ7_9RHIZ
A0A081D143_9RHIZ
A0A081D1U3_9RHIZ
A0A081M9T5_9RHIZ
A0A081M9U0_9RHIZ
A0A084U5G8_9RHIZ
A0A085BQR3_9RHOB
A0A085FFM4_9RHIZ
A0A085TU98_9RHOB
A0A086MNZ6_9RHIZ
A0A086MQ90_9RHIZ
A0A086PDV0_SPHHM
A0A086PDV1_SPHHM
A0A086XR03_9RHOB
A0A086XUR3_9RHOB
A0A086XVN1_9RHOB
A0A086XWE9_9RHOB
A0A086Y569_9RHOB
A0A095VLS8_9RHIZ
A0A095VM21_9RHIZ
A0A098T7I6_9RHIZ
A0A098TF89_9RHIZ
A0A099ETN2_9RHOB
A0A099T757_9RHOB
A0A099T9Z3_9RHOB
A0A0A0DS33_9BURK
A0A0A0DT21_9BURK
A0A0A0E7C7_9RHOB
A0A0A0E925_9RHOB
A0A0A0EA77_9RHOB
A0A0A0EB87_9RHOB
A0A0A1VG27_9BURK
A0A0A1VGU3_9BURK
A0A0B1YR39_9BURK
A0A0B1YVK9_9BURK
A0A0B3RU07_9RHOB
A0A0B4BH19_9RHOB
A0A0B4BZC4_9RHOB
A0A0B4C5I7_9RHOB
A0A0B4C7K1_9RHOB
A0A0B4XAA7_9RHIZ
A0A0B4XAB5_9RHIZ
A0A0B4XIP2_9RHIZ
A0A0B5CPU7_NEIEG
A0A0B5E7S8_9RHOB
A0A0B5E897_9RHOB
A0A0D1ECH4_9RHOB
A0A0D1P6G1_BRAEL
A0A0D1PQA2_BRAEL
A0A0D5V5D2_9BURK
A0A0D5V6U3_9BURK
A0A0D5V8N8_9BURK
A0A0D5VA20_9BURK
A0A0D5VC90_9BURK
A0A0D5VDB8_9BURK
A0A0D6BA14_RHOSU
A0A0F2PJH9_9RHIZ
A0A0F2RX27_9RHOB
A0A0F2RZL8_9RHOB
A0A0F3L9P3_9CAUL
A0A0F3LA57_9CAUL
A0A0F5FG38_9RHIZ
A0A0F5LQK2_9RHIZ
A0A0F5LV16_9RHIZ
A0A0F5P9T3_9SPHN
A0A0F5PAB4_9SPHN
A0A0F5PB42_9SPHN
A0A0F5PUJ3_9RHIZ
A0A0F7PRD3_9RHIZ
A0A0F7PRQ0_9RHIZ
A0A0G3XE28_9SPHN
A0A0G3XGM5_9SPHN
A0A0G3XIK5_9SPHN
A0A0H1A7V7_9RHIZ
A0A0H1R9G1_9RHIZ
A0A0H1RCN5_9RHIZ
A0A0H4KXJ0_9RHOB
A0A0H4KY58_9RHOB
A0A0H4KZH2_9RHOB
A0A0H4L2C6_9RHOB
A0A0J5Q5Y8_9RHOB
A0A0J5T1J0_9RHOB
A0A0J5T2B9_9RHOB
A0A0J6QR97_9RHIZ
A0A0J6RPM4_9RHIZ
A0A0J6RT18_9RHIZ
A0A0J6UA83_9RHIZ
A0A0K0YA65_9RHOB
A0A0K2DJ86_9RHIZ
A0A0L0MC59_9BURK
A0A0L6CQC8_9RHOB
A0A0L6CQP5_9RHOB
A0A0M3AXT0_9RHIZ
A0A0M3B4A2_9RHIZ
A0A0M4D082_SPHS1
A0A0M5IWR6_SPHS1
A0A0M6XWI1_9RHOB
A0A0M9GM47_9RHOB
A0A0N0ICK9_9BURK
A0A0N0ICL1_9BURK
A0A0N1A4W0_9PROT
A0A0N1A5Q1_9PROT
A0A0N7HI17_9RHOB
A0A0P0A6Q2_9RHOB
A0A0P1FBQ0_9RHOB
A0A0P1GT22_9RHOB
A0A0P1GZ97_9RHOB
A0A0P1HR20_9RHOB
A0A0P1I945_9RHOB
A0A0P1INQ1_9RHOB
A0A0P1IV99_9RHOB
A0A0P6VN06_9RHIZ
A0A0P6WF37_9RHIZ
A0A0P6WKU3_9SPHN
A0A0P6WQQ6_9SPHN
A0A0P7IJ04_9RHOB
A0A0P7J639_9RHOB
A0A0P7JQI6_9RHOB
A0A0Q0ZK94_9RHOB
A0A0Q4KBI1_9SPHN
A0A0Q4XXS6_9BURK
A0A0Q4Y4E4_9BURK
A0A0Q5CRK5_9RHIZ
A0A0Q5PCU2_9SPHN
A0A0Q5PKV4_9SPHN
A0A0Q5VE40_9RHIZ
A0A0Q5VQC2_9RHIZ
A0A0Q5W8I3_9RHIZ
A0A0Q5YNT1_9BRAD
A0A0Q5ZFW4_9BRAD
A0A0Q5ZK13_9BRAD
A0A0Q6AB47_9BRAD
A0A0Q6CI73_9RHIZ
A0A0Q6DNM4_9RHIZ
A0A0Q6DSB8_9RHIZ
A0A0Q6F602_9RHIZ
A0A0Q6FDV9_9RHIZ
A0A0Q6FS72_9RHIZ
A0A0Q6G6I9_9RHIZ
A0A0Q6GNI6_9RHIZ
A0A0Q6M550_9RHIZ
A0A0Q6MF62_9RHIZ
A0A0Q6RV57_9RHIZ
A0A0Q6RZY7_9RHIZ
A0A0Q6S5A9_9RHIZ
A0A0Q6SFA9_9RHIZ
A0A0Q6SFJ8_9RHIZ
A0A0Q6SLP6_9RHIZ
A0A0Q6YR35_9BRAD
A0A0Q7MJ07_9RHIZ
A0A0Q7P867_9RHIZ
A0A0Q7P9L9_9RHIZ
A0A0Q7PI99_9RHIZ
A0A0Q7RSM4_9CAUL
A0A0Q7RWQ9_9CAUL
A0A0Q7XCJ8_9RHIZ
A0A0Q7XG67_9RHIZ
A0A0Q7YCF4_9RHIZ
A0A0Q7YD46_9RHIZ
A0A0Q7YDQ2_9RHIZ
A0A0Q7YL58_9RHIZ
A0A0Q7YL90_9RHIZ
A0A0Q7Z135_9RHIZ
A0A0Q8AP72_9RHIZ
A0A0Q8AW89_9RHIZ
A0A0Q8C4N8_9RHIZ
A0A0Q8MJF3_9RHIZ
A0A0Q8NGB4_9RHIZ
A0A0Q9E9C1_9RHIZ
A0A0Q9E9M0_9RHIZ
A0A0Q9EG86_9RHIZ
A0A0Q9I1V9_9BRAD
A0A0Q9I7T9_9BRAD
A0A0R0D329_9GAMM
A0A0R0DCT4_9GAMM
A0A0R0LJ87_9PROT
A0A0R0LJV7_9PROT
A0A0S2DE31_LYSEN
A0A0S2DE86_LYSEN
A0A0S2EMG7_9RHIZ
A0A0S2EML3_9RHIZ
A0A0S2ET82_9RHIZ
A0A0S2EUI8_9RHIZ
A0A0S2EVT2_9RHIZ
A0A0S3EWI8_9SPHN
A0A0S3EWN5_9SPHN
A0A0T1WS25_9RHIZ
A0A0T1WT03_9RHIZ
A0A0T1WU20_9RHIZ
A0A0T1WUE2_9RHIZ
A0A0T1XHZ7_9RHIZ
A0A0T2QCP8_9SPHN
A0A0T2QCP9_9SPHN
A0A0T2YY09_9BURK
A0A0T2YY11_9BURK
A0A0T5NVK2_9RHOB
A0A0U1NNM4_9RHOB
A0A0U1NNN8_9RHOB
A0A0U3D9M7_9BURK
A0A0U3F896_9BURK
A0A0U3PCN5_9RHOB
A0A0W1DL41_9SPHN
A0A0W1DL86_9SPHN
A0A0W7WJQ7_9RHOB
A0A0X3UB30_9RHOB
A0A101KP14_RHILI
A0A101KT64_RHILI
A0A109BSC1_9BURK
A0A127CR80_9RHIZ
A0A127CRA0_9RHIZ
A0A127EP51_9RHIZ
A0A127EP60_9RHIZ
A0A132BRF6_9RHOB
A0A132C0I1_9RHOB
A0A132C1W8_9RHOB
A0A132C295_9RHOB
A0A135HXS7_9RHIZ
A0A142M1D4_AMIAI
A0A142MDJ2_AMIAI
A0A142MEX1_AMIAI
A0A142MG41_AMIAI
A0A144HWJ1_AMIAI
A0A159ZBF4_9RHOB
A0A163V660_9RHOB
A0A163V666_9RHOB
A0A165QBW9_9SPHN
A0A165QBX6_9SPHN
A0A166RER9_9RHOB
A0A166SDB7_9RHOB
A0A166T6Y1_9RHOB
A0A166TA79_9RHOB
A0A167VLZ2_9BURK
A0A167VM00_9BURK
A0A177H8B8_9RHOB
A0A177H8D1_9RHOB
A0A177P7D6_9RHIZ
A0A177PLP1_9RHIZ
A0A177PMM3_9RHIZ
A0A1B1KKL7_SERPL
A0A1B1KKL9_SERPL
A2SF14_METPP
A2SF15_METPP
A2SK47_METPP
A2SK48_METPP
A3JU63_9RHOB
A3K4C1_9RHOB
A3KB16_9RHOB
A3U123_PSEBH
A3VJC9_9RHOB
A4EFJ0_9RHOB
A4EFJ1_9RHOB
A4WCX4_ENT38
A4WCX5_ENT38
A5FTF8_ACICJ
A6X7F1_OCHA4
A6X7L6_OCHA4
A6X854_OCHA4
A6X888_OCHA4
A6X8C5_OCHA4
A7IPR1_XANP2
A7IPS8_XANP2
A7IPS9_XANP2
A8LUA3_DINSH
A8TY04_9PROT
A8TY05_9PROT
A9CFU3_AGRFC
A9CL02_AGRFC
A9CLS0_AGRFC
A9CLS1_AGRFC
A9EE05_9RHOB
A9EER6_9RHOB
B0UAM8_METS4
B0UR20_METS4
B1M8M7_METRJ
B3E4Z1_GEOLS
B3E4Z2_GEOLS
B3E887_GEOLS
B3E888_GEOLS
B4CXH8_9BACT
B4CXH9_9BACT
B5WD56_9BURK
B5WD57_9BURK
B5WNH9_9BURK
B6B4F3_9RHOB
B8IRA2_METNO
B8ISQ1_METNO
B8IWH4_METNO
B8IXJ3_METNO
B9JL93_AGRRK
B9JPH2_AGRRK
B9JPN7_AGRRK
B9K006_AGRVS
B9K310_AGRVS
B9K3B7_AGRVS
B9K493_AGRVS
B9K4F0_AGRVS
B9K5X9_AGRVS
B9NLC4_9RHOB
B9NXF5_9RHOB
B9NY18_9RHOB
B9NY60_9RHOB
B9QRD9_LABAD
B9QRP2_LABAD
C0DSU2_EIKCO
C0DSU3_EIKCO
C3K2A7_PSEFS
C3KMB9_SINFN
C3KMJ6_SINFN
C4SFB9_YERMO
C4SFC0_YERMO
C5B4J1_METEA
C8S1S5_9RHOB
D0D9K6_9RHOB
D0D9K7_9RHOB
D0DC05_9RHOB
D0DDW5_9RHOB
D4DTY5_NEIEG
D4X8Q2_9BURK
D5AVN5_RHOCB
D5QF04_KOMHA
D5RK32_9PROT
E0MTZ7_9RHOB
E1SBZ1_PANVC
E1SBZ2_PANVC
E1T3Z2_BURSG
E1T3Z3_BURSG
E2CC83_9RHOB
E2CSA3_9RHOB
E3F579_KETVY
E8TNV5_MESCW
E8X2E4_GRATM
E8X2E5_GRATM
F2A772_RHIET
F2A9J0_RHIET
F2ACG8_RHIET
F2AH57_RHIET
F2J6Y4_POLGS
F2LGJ9_BURGS
F2LGK0_BURGS
F3SAA5_9PROT
F7VIM9_9PROT
F7VIN0_9PROT
F7XZ40_RHIFR
F8C186_OLICO
G4CFZ8_9NEIS
G4CFZ9_9NEIS
G6YG97_9RHIZ
G6YJ04_9RHIZ
G8AGV0_AZOBR
G8AGV1_AZOBR
G8PHT6_PSEUV
G8PVS8_PSEUV
G9ZZA7_9PROT
H0I138_9RHIZ
H0I392_9RHIZ
H4EZK4_9RHIZ
H4F5C6_9RHIZ
H4F627_9RHIZ
H4F7S0_9RHIZ
H5WU08_9BURK
H5WU09_9BURK
I1AWS5_9RHOB
I1AXU4_9RHOB
I1AZ52_9RHOB
I1B2L2_9RHOB
I4EAC3_METSZ
I4EB75_METSZ
I4MIF0_9BURK
I4MIF1_9BURK
I4YQG8_9RHIZ
I4YQH4_9RHIZ
I4YRS5_9RHIZ
I4Z4V7_9RHIZ
I5BT52_9RHIZ
I5C6S2_9RHIZ
J1T212_9RHIZ
J1TI00_9RHIZ
J2KQQ2_9BURK
J2V4A3_9RHIZ
J2VQD5_9RHIZ
J3D181_9BURK
J3HUT0_9RHIZ
J3HV34_9RHIZ
J7Q4D9_METSZ
J7QT59_METSZ
K0PQ14_9RHIZ
K0PSI6_9RHIZ
K0PTM2_9RHIZ
K0Q5I7_9RHIZ
K0Q6F0_9RHIZ
K2IBL2_9RHOB
K2IGX8_9RHOB
K2NLC2_9RHIZ
K2P7Q0_9RHIZ
K2QCA4_9RHIZ
L0NMJ5_9RHIZ
L0NMR6_9RHIZ
L0NN73_9RHIZ
L9PIW3_9BURK
M4S4L0_9SPHN
M5F056_9RHIZ
M5RAN6_9PLAN
M5RRG2_9PLAN
M9RIK2_9RHOB
M9WY34_MANHA
M9WZK9_MANHA
N6TTA0_9RHIZ
N6U1H3_9RHIZ
N6UH47_9RHIZ
N6UPU9_9RHIZ
N6V6H7_9RHIZ
N6VEM9_9RHIZ
N9UW75_9SPHN
N9WGV6_9SPHN
O33978_RHIEC
Q0BZ68_HYPNA
Q0BZ69_HYPNA
Q0FMK8_PELBH
Q0FSC7_PELBH
Q0FUB3_PELBH
Q0FXN7_9RHIZ
Q11AH2_CHESB
Q11AK7_CHESB
Q11MP4_CHESB
Q11N33_CHESB
Q1NEB2_SPHSS
Q1NEB3_SPHSS
Q1QF50_NITHX
Q1QF99_NITHX
Q1QFW2_NITHX
Q2CHF7_OCEGH
Q2GAZ8_NOVAD
Q2GAZ9_NOVAD
Q2JY76_RHIEC
Q2JZ82_RHIEC
Q2JZZ1_RHIEC
Q2K1S8_RHIEC
Q2K287_RHIEC
Q2K2R3_RHIEC
Q2W825_MAGSA
Q2W826_MAGSA
Q2YJA2_BRUA2
Q3IUZ7_RHOS4
Q3IVJ1_RHOS4
Q3IXY5_RHOS4
Q3IXY6_RHOS4
Q5HXZ0_GLUOX
Q6LBE0_OLICO
Q6N7P8_RHOPA
Q6N7P9_RHOPA
Q7D452_AGRFC
Q88BH5_PSESM
Q88BH6_PSESM
Q89W19_BRADU
Q89W20_BRADU
Q92TK1_RHIME
Q92XB4_RHIME
Q92XG1_RHIME
Q92XS2_RHIME
Q981J1_RHILO
Q98P12_RHILO
S5YGU8_PARAH
S5YJ64_PARAH
S9QFA6_9RHOB
T0G613_9SPHN
T0HIE1_9SPHN
U3U1Y1_9ENTR
U7FXW3_9RHOB
U7G7N6_9RHOB
U7GJK8_9RHOB
V5UIZ5_9BURK
V5UJW6_9BURK
V6EX84_9PROT
V6EXF0_9PROT
V7EGR8_9RHOB
V7F7I0_9RHIZ
V7F7N8_9RHIZ
V9W190_9RHOB
W1HV38_KLEPN
W3RQQ9_9BRAD
W4HF90_9RHOB
W6W2J6_9RHIZ
W6W5U4_9RHIZ
X6CEJ6_9RHIZ
X6FHK8_9RHIZ
X6FIN3_9RHIZ
X6FIZ3_9RHIZ
X6L0W2_9RHOB
X6L289_9RHOB
X7ECB4_9RHOB
Y4CJ_SINFN
