# Supplementary material for: Widespread evolutionary crosstalk among protein domains in the context of multi-domain proteins
Source: PLoS One. 2018 Aug 31;13(8):e0203085. doi: 10.1371/journal.pone.0203085 (PMC6118372; doi:10.1371/journal.pone.0203085)
Supplement: S1 File — This archive contains a file presenting the list of UniProt identifiers of the URPs sequences included in the multi-domain MSAs for each of the 2,063 studied multi-domain architectures, and files containing the values of MI¯ and nMI¯ for individual domain pairs before and after domain sequence shuffling. (GZ) [file pone.0203085.s001.tar.gz › ./Pfam_family_vectors/PF03453_PF00994_PF03454_all_alignment_sequences_UniProt_IDs]

A0A010PFV6_9MICC
A0A010PGS3_9MICC
A0A010RJU2_PSEFL
A0A010T565_PSEFL
A0A010YHY2_9ACTN
A0A011MCD7_9PROT
A0A011MZK6_9PROT
A0A011NUN2_9PROT
A0A011PUE7_9PROT
A0A011R7L2_9PROT
A0A011RNC2_9PROT
A0A011TFL2_9RHIZ
A0A011UD65_9RHIZ
A0A011V424_9RHIZ
A0A014M6T8_9GAMM
A0A014QDL6_9BURK
A0A015M2T7_9GLOM
A0A016RRT2_9BILA
A0A016RS02_9BILA
A0A016RS30_9BILA
A0A016RSM4_9BILA
A0A016RSZ4_9BILA
A0A017HDL1_9RHOB
A0A017HEY3_9RHOB
A0A017RUP3_9CLOT
A0A017SYQ9_9DELT
A0A017T9M6_9DELT
A0A021VW38_9CELL
A0A021X409_9RHIZ
A0A021XBJ3_9RHIZ
A0A022L0F5_9MICO
A0A022M9K8_9ACTN
A0A022MBY4_9ACTN
A0A023BYI1_9FLAO
A0A023D140_ACIMT
A0A023DJQ0_9BACI
A0A023NSK6_9GAMM
A0A023NSL0_9GAMM
A0A023X0K6_9ACTN
A0A024HBT8_PSEKB
A0A024HJW8_PSEKB
A0A024K3V5_9MYCO
A0A024P4B2_9BACI
A0A024URY6_9STRA
A0A024US97_9STRA
A0A024USA1_9STRA
A0A024UTD1_9STRA
A0A024UTD5_9STRA
A0A024UTF6_9STRA
A0A024UTG1_9STRA
A0A031FM27_9MICO
A0A033UV65_STAAU
A0A037ZI86_9RHOB
A0A037ZNE3_9RHOB
A0A045IMK0_MYCTX
A0A058ZJN6_9RHOB
A0A058ZQ86_9RHOB
A0A059ABI0_EUCGR
A0A059IIG0_9RHOB
A0A059IKV0_9RHOB
A0A059KN10_9BURK
A0A059KPP2_9BURK
A0A059MMU5_9NOCA
A0A059MWI7_9NOCA
A0A059W4B7_STRA9
A0A059WA83_STRA9
A0A060B0H3_9GAMM
A0A060B7D3_9GAMM
A0A060B9I2_9GAMM
A0A060M6H9_9BACI
A0A060NG44_9BURK
A0A060QIG6_9PROT
A0A060UUB0_9PROT
A0A061HBX8_BLUGR
A0A061P5Q6_9BACL
A0A061P7P9_9BACL
A0A061QDJ4_9PROT
A0A061QES1_9PROT
A0A061SRF8_9RHOB
A0A061SUY2_9RHOB
A0A062VTJ0_9MICO
A0A062VW42_9MICO
A0A063B4C7_9BURK
A0A063BAD6_9BURK
A0A063Y2T5_9GAMM
A0A063Y2U3_9GAMM
A0A066RVA8_9GAMM
A0A066UMB0_9GAMM
A0A066WK85_9FLAO
A0A066Z174_9ACTN
A0A066Z1C3_9ACTN
A0A067A012_HYDMR
A0A068NGF1_9ACTO
A0A068NVU5_9BACT
A0A068QTF7_9GAMM
A0A068R718_9GAMM
A0A068YIE9_9BURK
A0A068YUH5_9BURK
A0A069DGA7_9BACL
A0A069JRY8_9ACTN
A0A069JWF6_9ACTN
A0A069PR32_9BURK
A0A069PST3_9BURK
A0A069RF86_CLOLI
A0A071LP43_9PROT
A0A071LUN9_9ENTR
A0A072N7L6_9DEIO
A0A072SE10_9ACTN
A0A072SGC1_9ACTN
A0A072UF91_MEDTR
A0A073AV30_9PSEU
A0A073B1Y2_9PSEU
A0A073CL85_PLAAG
A0A073IGP1_9RHOB
A0A073IGT0_9RHOB
A0A073IND9_9BACT
A0A073IUS9_9RHOB
A0A073J260_9RHOB
A0A073J7W8_9RHOB
A0A073JTT8_9BACI
A0A074K0G6_9RHOB
A0A074L0S6_9BACT
A0A074LV06_9BACL
A0A074M8E8_ERYLO
A0A074MFD2_ERYLO
A0A074N4D2_9SPHN
A0A074TGN7_9RHOB
A0A075JMQ6_9MICO
A0A075JPI4_9BACI
A0A075KBQ9_9FIRM
A0A075KCC1_9FIRM
A0A075LSJ5_9EURY
A0A075LZD8_9EURY
A0A075RC46_BRELA
A0A075U176_9CORY
A0A075U2I3_9CORY
A0A076K0D3_9RHOB
A0A076K0Y5_9RHOB
A0A076K1G5_9RHOB
A0A076MYB8_AMYME
A0A076N0Z4_AMYME
A0A076NI93_9CORY
A0A076NMB0_9CORY
A0A077DDA4_9BURK
A0A077EH70_9FLAO
A0A077F5V3_9PSED
A0A077F739_9PSED
A0A077HPH4_9CORY
A0A077J9J3_9BACI
A0A077LIZ6_9PSED
A0A077MFP6_9MICO
A0A077YVR6_TRITR
A0A077ZL41_TRITR
A0A078LQ35_9PSED
A0A078LY82_9STAP
A0A080JUF1_9NEIS
A0A080K3Y7_9NEIS
A0A080KBK5_9GAMM
A0A080LYU6_9PROT
A0A080M202_9PROT
A0A080M468_9PROT
A0A080MKT4_9PROT
A0A080WHC3_TRIRC
A0A081B904_9RHIZ
A0A081BWG1_9BACT
A0A081C2V0_9BACT
A0A081CWG5_9RHIZ
A0A081EGB8_STRFR
A0A081G151_9GAMM
A0A081KG30_9GAMM
A0A081MPR7_9RHIZ
A0A081N750_9GAMM
A0A081NEV3_9GAMM
A0A081NXG1_9BACL
A0A081PA90_9BACL
A0A081SFM5_9CHLB
A0A083ZXT4_9GAMM
A0A084H4A7_9BACI
A0A084IHN7_9GAMM
A0A084UAI0_9RHIZ
A0A085BAT9_9FLAO
A0A085BVI2_9RHOB
A0A085BX33_9RHOB
A0A085EMN5_9FLAO
A0A085FBV5_9BRAD
A0A085FLK0_9RHIZ
A0A085FU07_9BURK
A0A085FV46_9BRAD
A0A085FXN7_9BURK
A0A085HKE0_9GAMM
A0A085I4E6_9ENTR
A0A085JC47_9GAMM
A0A085TS52_9RHOB
A0A085V7C7_PSESX
A0A085WLP2_9DELT
A0A085WPI8_9DELT
A0A086D407_9GAMM
A0A086MQ25_9RHIZ
A0A086P876_SPHHM
A0A086XRQ0_9RHOB
A0A086YBS8_9RHOB
A0A086YSB1_9FIRM
A0A087MM25_9GAMM
A0A087N0I8_9BACI
A0A087NHA1_9SPHN
A0A087VN11_BALRE
A0A088ASG4_APIME
A0A088QE96_9CORY
A0A089JTP8_9BACL
A0A089L0S8_9BACL
A0A089L1H9_9BACL
A0A089LRS7_9BACL
A0A089UPS0_9ENTR
A0A089WXU1_9PSED
A0A089X6E7_STRGA
A0A089X6W8_STRGA
A0A089YNQ0_9PSED
A0A090AFU0_9GAMM
A0A090E4I2_9RHIZ
A0A090IBT7_9GAMM
A0A090KNE9_9BACI
A0A090LMX3_STRRB
A0A090P553_9VIBR
A0A090SWP2_9VIBR
A0A090TBF2_9VIBR
A0A090V5R7_ESCVU
A0A090VPH1_9FLAO
A0A090ZEA9_PAEMA
A0A091AN81_9HELI
A0A091ANS5_9HELI
A0A091AZF1_9GAMM
A0A091BJF6_9GAMM
A0A091FDV3_9DELT
A0A091K4D8_COLST
A0A091N148_APAVI
A0A091NU55_HALAL
A0A091PJ53_LEPDC
A0A094IQG6_9GAMM
A0A094IUC2_9GAMM
A0A094J3H8_9MOLU
A0A094JCJ8_9GAMM
A0A094K0E7_9DELT
A0A094QAG1_9ACTN
A0A094XFM9_BACAO
A0A095AXK6_9SPHN
A0A095WPN0_9RHIZ
A0A095WUW7_9ACTO
A0A095WWD4_9GAMM
A0A095Y7R6_9ACTO
A0A095YUE6_9ACTO
A0A095ZBL9_9ACTO
A0A096ALB3_9FIRM
A0A096AMC1_9BURK
A0A096AQ94_9CORY
A0A096NVM9_PAPAN
A0A097AXD6_9VIBR
A0A097EE74_9SPHN
A0A097ID65_9CORY
A0A097IEK8_9CORY
A0A097IFC9_9CORY
A0A097R0I4_HAFAL
A0A098EUL0_9BACI
A0A098F523_9BACI
A0A098L9T8_9BACT
A0A098M6S9_9BACL
A0A098QSZ5_9SPIO
A0A098RGG2_9GAMM
A0A098RGN6_9GAMM
A0A098S8N8_9BACT
A0A098T0J1_9PSED
A0A098T3X9_9RHIZ
A0A098U747_9BURK
A0A098Y708_9ACTN
A0A098Y9Z1_9ACTN
A0A099CZV8_9GAMM
A0A099D1U2_9ACTN
A0A099D386_9ACTN
A0A099F6S0_9RHOB
A0A099GC90_9RHOB
A0A099LEX3_9GAMM
A0A099T9J9_9RHOB
A0A099TC22_9RHOB
A0A099TTG1_9HELI
A0A099W0X5_9LIST
A0A099Y0D6_9FLAO
A0A0A0B3Y3_9CELL
A0A0A0BAC5_9CELL
A0A0A0BSW3_9CELL
A0A0A0BSY8_9CELL
A0A0A0C3U9_9CELL
A0A0A0DMR7_9SPIO
A0A0A0E6Y9_9BACI
A0A0A0EBY7_9RHOB
A0A0A0EPF4_9GAMM
A0A0A0EU67_9GAMM
A0A0A0J1L9_9MICO
A0A0A0JIH4_9MICO
A0A0A1B6B1_9GAMM
A0A0A1D3T4_9MICC
A0A0A1D6A0_9MICC
A0A0A1DLG0_NOCSI
A0A0A1DLM3_NOCSI
A0A0A1FAE6_9BURK
A0A0A1FDB8_9BURK
A0A0A1FUF6_9MYCO
A0A0A1G1X6_9MYCO
A0A0A1H423_9BURK
A0A0A1HS64_9PSED
A0A0A1MMS4_9BACI
A0A0A1VL02_9BURK
A0A0A1VLI1_9BURK
A0A0A1YE16_9PSED
A0A0A2HX18_9DELT
A0A0A2MS80_9FLAO
A0A0A2TDQ2_9BACI
A0A0A2TJ32_9FIRM
A0A0A2TQP9_9BACL
A0A0A2X1C2_9GAMM
A0A0A3API9_9PAST
A0A0A3IUU8_9BACI
A0A0A3IV24_9BACI
A0A0A3W133_9GAMM
A0A0A5G0F2_9BACI
A0A0A5GK61_9BACI
A0A0A5HTG1_9BACI
A0A0A5JRA2_9VIBR
A0A0A6PLT6_9GAMM
A0A0A6QD24_9BURK
A0A0A6T4K5_9BURK
A0A0A6UCU5_ACTUT
A0A0A6VFB8_9BACI
A0A0A7FX62_9CLOT
A0A0A7KPI9_9DEIO
A0A0A7LR08_9BACT
A0A0A7S0V9_9GAMM
A0A0A8B524_9ACTN
A0A0A8HMR3_STAHY
A0A0A8JGK8_BACSX
A0A0A8K3R3_9RHIZ
A0A0A8K6S2_9RHIZ
A0A0A8WNA7_9DELT
A0A0A8WNG0_9DELT
A0A0A8WZU7_9DELT
A0A0A8X3N6_9BACI
A0A0A8X6U3_9BACI
A0A0B0D1A0_9BACI
A0A0B0EHK1_9BACT
A0A0B0HAM1_SOVGS
A0A0B0HFK0_SOVGS
A0A0B0I079_9BACL
A0A0B0II62_9BACI
A0A0B1Q686_9RHIZ
A0A0B1SY79_OESDE
A0A0B1ZCK9_9ACTN
A0A0B1ZHR8_9ACTN
A0A0B1ZQU8_9SPHN
A0A0B2A3M6_9MICO
A0A0B2AGG5_9MICC
A0A0B2AKG7_9MICC
A0A0B2B4A8_9ACTN
A0A0B2BM77_9ACTN
A0A0B2BMA7_9ACTN
A0A0B2BSQ8_9ACTN
A0A0B2C0L0_9SPHN
A0A0B2W4M2_TOXCA
A0A0B3BUR0_9PSED
A0A0B3BXX2_9PSED
A0A0B3RW03_9RHOB
A0A0B3S8G2_9RHOB
A0A0B3STJ1_9RHOB
A0A0B3VUZ9_9FIRM
A0A0B3W285_9FIRM
A0A0B4BNP3_9RHOB
A0A0B4D172_9RHOB
A0A0B4HEZ2_9HYPO
A0A0B4RBK7_9BACL
A0A0B4S0D0_9FIRM
A0A0B4X466_9RHIZ
A0A0B4XU21_9GAMM
A0A0B4XXJ1_9PROT
A0A0B5AMU3_9BACL
A0A0B5DEF8_9ACTN
A0A0B5DL12_9ACTN
A0A0B5DTB3_9RHOB
A0A0B5EQQ6_STRA4
A0A0B5EZI2_STRA4
A0A0B5FLN2_9DELT
A0A0B5FPW0_9DELT
A0A0B6TCZ9_9CORY
A0A0B6TQ14_9CORY
A0A0B6TSP4_9CORY
A0A0B6WZ51_9BACT
A0A0B7IWB6_9PROT
A0A0B8N9X5_9NOCA
A0A0B8NMJ5_9VIBR
A0A0B8NRR7_9NOCA
A0A0B8XV60_9SPHI
A0A0C1CQX3_9FLAO
A0A0C1FKQ1_9SPHI
A0A0C1IC65_9BACT
A0A0C1JDH4_9RHOB
A0A0C1JLK5_9RHOB
A0A0C1LE53_9BACT
A0A0C1N9B1_9CYAN
A0A0C1NUS5_9PSEU
A0A0C1QBG1_9ACTN
A0A0C1R542_9ACTN
A0A0C1RCV0_9ACTN
A0A0C1UHK1_9CYAN
A0A0C1UKX5_9ACTN
A0A0C1VTH1_9ACTN
A0A0C1X402_9ACTN
A0A0C1XZG2_9BURK
A0A0C1Y854_9CYAN
A0A0C2B4S7_9ACTN
A0A0C2BBZ0_9ACTN
A0A0C2BL61_9BURK
A0A0C2C9C4_9BURK
A0A0C2CP70_9BURK
A0A0C2DAL3_9DELT
A0A0C2EG75_9DELT
A0A0C2FZJ9_9ACTN
A0A0C2HTP6_9DELT
A0A0C2LKU3_9CYAN
A0A0C2QSP9_9CYAN
A0A0C2S527_9BACL
A0A0C2UJV3_9BACL
A0A0C2UQE8_9BACL
A0A0C2V4B5_9PROT
A0A0C2W787_9BACL
A0A0C2XZ93_BACBA
A0A0C2ZER3_9HELI
A0A0C2ZX17_9HELI
A0A0C3ICH1_9VIBR
A0A0C4DL69_MAGP6
A0A0C4Y4I1_9BURK
A0A0C4YAG9_9BURK
A0A0C5FXN0_9ACTN
A0A0C5FYQ4_9ACTN
A0A0C5J9N2_9RHOO
A0A0C5KUH8_9SPHN
A0A0C5VUL9_9GAMM
A0A0C5VYE1_9FLAO
A0A0C5WTX5_9GAMM
A0A0C7NAH1_9THEO
A0A0C7NFF1_9THEO
A0A0C7NFM2_9THEO
A0A0C9M4L7_SPHPI
A0A0C9NLN6_9BACT
A0A0D0GVW0_9SPHI
A0A0D0L709_9NOCA
A0A0D0LHY2_9NOCA
A0A0D0PZK2_KITGR
A0A0D0PZU1_KITGR
A0A0D0QD39_9RHOB
A0A0D0QLX7_9FIRM
A0A0D0SG25_9FIRM
A0A0D0VWE5_9ACTN
A0A0D0WZD2_9ACTN
A0A0D1CCA4_9SPHN
A0A0D1EF37_9RHOB
A0A0D1EH24_9RHOB
A0A0D1IXM0_9MYCO
A0A0D1K1L3_9MYCO
A0A0D1LH88_BRAEL
A0A0D1M1Z4_BRAEL
A0A0D1NDK6_PSEPU
A0A0D1XC08_ANEMI
A0A0D2DKR1_9EURO
A0A0D2F2G3_9EURO
A0A0D2J726_9DELT
A0A0D2T4G2_9PROT
A0A0D2VU20_9PROT
A0A0D2VWY3_9PROT
A0A0D3LAP3_9BACT
A0A0D3V8K0_9BACL
A0A0D4BWT7_9MICC
A0A0D4DPH0_9ACTN
A0A0D4DRG7_9ACTN
A0A0D5A8V8_9NOCA
A0A0D5AB90_9NOCA
A0A0D5LRZ2_9RHIZ
A0A0D5LYL5_9GAMM
A0A0D5LZ97_9GAMM
A0A0D5M3J6_9GAMM
A0A0D5NL00_9BACL
A0A0D5V5P8_9BURK
A0A0D5VF45_9BURK
A0A0D5YWY1_9FLAO
A0A0D6AIA5_9CHRO
A0A0D6B3X9_RHOSU
A0A0D6EXU4_9PROT
A0A0D6JDZ9_9RHIZ
A0A0D6JIJ9_9RHIZ
A0A0D6KQM4_9CYAN
A0A0D6MKA2_9PROT
A0A0D6MVA9_ACEAC
A0A0D6NM15_9PROT
A0A0D6NRT5_9PROT
A0A0D6P003_9PROT
A0A0D6PG95_9PROT
A0A0D6STZ9_9PSED
A0A0D6TG77_9RHOB
A0A0D6TKN8_9FLAO
A0A0D6WS01_9ACTN
A0A0D6XR94_9STAP
A0A0D6YJG4_MASLA
A0A0D6Z7M2_9BACI
A0A0D6Z9K2_9BACI
A0A0D7EJ92_RHOPL
A0A0D7K9I4_9BURK
A0A0D7KCG2_9BURK
A0A0D7QMX9_9MICO
A0A0D7W4F7_9FLAO
A0A0D8D003_9GAMM
A0A0D8FYS6_9ACTN
A0A0D8HGD5_9ACTN
A0A0D8ICU7_9CLOT
A0A0D8IEL2_9CLOT
A0A0D8IHJ8_9CLOT
A0A0D8PQ65_9GAMM
A0A0D8Y659_DICVI
A0A0D9N158_ASPFA
A0A0E0KWA5_ORYPU
A0A0E3NWU7_9EURY
A0A0E3ZGL5_9BACT
A0A0E4C9P3_9FIRM
A0A0E4CXB2_9BACL
A0A0E4GBU0_9FIRM
A0A0E8BAD8_MYCTX
A0A0E9LZM5_9BACT
A0A0E9M6Q2_9PROT
A0A0E9MQ40_9SPHN
A0A0E9N503_9BACT
A0A0E9NPR0_9ASCO
A0A0F0CJD3_9CLOT
A0A0F0H3A4_NOCAE
A0A0F0H3K7_NOCAE
A0A0F0H827_9ACTN
A0A0F0HK18_9ACTN
A0A0F0HLZ3_9PSEU
A0A0F0HMV4_9PSEU
A0A0F0ID98_ASPPU
A0A0F0KH86_9MICO
A0A0F0L689_9MICO
A0A0F0LDB1_9MICO
A0A0F0LWY9_9MICO
A0A0F2CAA6_9MICO
A0A0F2CEH0_9MICO
A0A0F2GJW5_9ACTN
A0A0F2J910_9FIRM
A0A0F2J9B7_9FIRM
A0A0F2LCW8_9CREN
A0A0F2N359_9DELT
A0A0F2NFM4_9FIRM
A0A0F2NTB0_9GAMM
A0A0F2NV66_9FLAO
A0A0F2PAY9_9FIRM
A0A0F2PRB9_9FIRM
A0A0F2PVC4_9FIRM
A0A0F2Q271_9RHIZ
A0A0F2Q4P7_9CLOT
A0A0F2Q4Q4_9CLOT
A0A0F2QDW5_9RHOB
A0A0F2R5F9_9DELT
A0A0F2RFQ8_9RHOB
A0A0F2RT11_9PROT
A0A0F2RT66_9PROT
A0A0F2RY29_9RHOB
A0A0F2S3F9_9RHOB
A0A0F2S8B5_9FIRM
A0A0F2SCX3_9FIRM
A0A0F2TEI9_9ACTN
A0A0F2TND7_9ACTN
A0A0F3IMQ6_9GAMM
A0A0F3KS33_9NEIS
A0A0F3KY51_9GAMM
A0A0F4JAE9_9ACTN
A0A0F4JSC4_9ACTN
A0A0F4K002_9ACTN
A0A0F4K5Z0_9ACTN
A0A0F4KMA5_9ACTN
A0A0F4QH49_9GAMM
A0A0F4QJ29_9GAMM
A0A0F4R9W7_9GAMM
A0A0F4RDH2_9RHOB
A0A0F4RK89_9RHOB
A0A0F5F1S3_AVIPA
A0A0F5FL17_9RHIZ
A0A0F5FR84_9RHIZ
A0A0F5I1S9_9BACI
A0A0F5I1T7_9BACI
A0A0F5K203_9BURK
A0A0F5L6H6_9RHIZ
A0A0F5LKB3_9RHIZ
A0A0F5PGN8_9SPHN
A0A0F5Q2E2_9RHIZ
A0A0F5QET8_9RHIZ
A0A0F5VCK5_9GAMM
A0A0F5VTV5_9ACTN
A0A0F5W6K4_9ACTN
A0A0F5ZXQ8_9GAMM
A0A0F6QUA2_9CORY
A0A0F6QVB0_9CORY
A0A0F6QVQ2_9CORY
A0A0F6R234_9CORY
A0A0F6TDQ4_9CORY
A0A0F6YHY1_9DELT
A0A0F7D2G0_SERFO
A0A0F7FT50_9ACTN
A0A0F7HJE9_9STAP
A0A0F7IFC5_9EURY
A0A0F7IIG7_9EURY
A0A0F7JM89_9DEIO
A0A0F7JZQ5_9GAMM
A0A0F7K265_9GAMM
A0A0F7KR49_9SPHN
A0A0F7M2U2_9GAMM
A0A0F7N7Y2_9ACTN
A0A0F7NE01_9ACTN
A0A0F7PHY2_9RHIZ
A0A0F7PQT8_9RHIZ
A0A0F8AUK3_9EURY
A0A0F8XK16_9ARCH
A0A0F8Y2B2_9ARCH
A0A0G0VQ25_9BACT
A0A0G2EXS0_9PEZI
A0A0G2HL06_9SYNE
A0A0G2ZAK1_9DELT
A0A0G2ZC29_9BACT
A0A0G2ZWZ0_9DELT
A0A0G3AF18_9ACTN
A0A0G3AJV8_9ACTN
A0A0G3BHY9_9BURK
A0A0G3BNM3_9BURK
A0A0G3CMN9_9GAMM
A0A0G3EMF4_9BURK
A0A0G3EPH7_9BURK
A0A0G3GT33_9CORY
A0A0G3GW08_9CORY
A0A0G3H2N5_9CORY
A0A0G3H4A2_9CORY
A0A0G3H513_9CORY
A0A0G3HBQ3_9CORY
A0A0G3HDY4_9CORY
A0A0G3IIH6_9MYCO
A0A0G3IQV4_9MYCO
A0A0G3MD51_9FLAO
A0A0G3QDZ1_KLUIN
A0A0G3UNJ6_9ACTN
A0A0G3V0K2_9ACTN
A0A0G3X824_9SPHN
A0A0G3XM14_9SPHN
A0A0G8B078_9SYNE
A0A0G9MQH1_9SPHN
A0A0G9N1P4_9SPHN
A0A0H0CQU2_9ENTR
A0A0H0XPU2_9SPHN
A0A0H0ZUC3_9MICC
A0A0H0ZZQ2_9MICC
A0A0H1A9G2_9RHIZ
A0A0H1ASR3_9GAMM
A0A0H1RJA3_9RHIZ
A0A0H2KK35_9MICO
A0A0H2L3Q7_9MICO
A0A0H2LQG7_PRORE
A0A0H2LTW4_PRORE
A0A0H2M6A9_VARPD
A0A0H2MBI5_VARPD
A0A0H2RWT4_9HOMO
A0A0H3J2W2_CLOPA
A0A0H3JBC1_CLOPA
A0A0H4KCG0_9BACI
A0A0H4KT09_9RHOB
A0A0H4NZD8_9BACI
A0A0H4VGL8_9SPHN
A0A0H4VJU8_9BACT
A0A0H4VVX1_9BORD
A0A0H5CT09_9PSEU
A0A0H5D9A5_9PSEU
A0A0I9V252_9MYCO
A0A0I9VHZ1_9MYCO
A0A0I9VXD6_9MICO
A0A0J0USV5_9ACTN
A0A0J0YU71_9NEIS
A0A0J1BGP8_9SPHI
A0A0J1CK16_9BURK
A0A0J1D5Q8_9BURK
A0A0J1DBM5_9BURK
A0A0J1F9G2_9FIRM
A0A0J1FAN7_9FIRM
A0A0J1GMD2_9GAMM
A0A0J1HA71_9GAMM
A0A0J1IJQ0_BACCI
A0A0J1INX6_BACCI
A0A0J5GHQ3_9NEIS
A0A0J5LRH5_PLUGE
A0A0J5P7C8_9PAST
A0A0J5Q7L4_9RHOB
A0A0J5QFH1_9RHOB
A0A0J5QW99_9BACI
A0A0J5TAY2_9RHOB
A0A0J6D3R3_9BACI
A0A0J6GE61_9CELL
A0A0J6NR09_9NEIS
A0A0J6QLE9_9RHIZ
A0A0J6U593_9RHIZ
A0A0J6W1W0_9MYCO
A0A0J6WUW2_9FIRM
A0A0J7BM72_9BACT
A0A0J7NCB5_LASNI
A0A0J7Z4Z8_STRVR
A0A0J7ZGQ3_STRVR
A0A0J8AV66_9SPHN
A0A0J8GWJ1_9GAMM
A0A0J8R9Q2_COCIT
A0A0J8VFV3_9GAMM
A0A0J9B9B8_9BACT
A0A0J9BKW9_9BACT
A0A0J9E4P3_9RHOB
A0A0J9GT57_9RHOB
A0A0J9YB31_BRUMA
A0A0K0DY23_STRER
A0A0K0FVC6_9BILA
A0A0K0G7Y8_9FIRM
A0A0K0JJM6_BRUMA
A0A0K0TUF0_9RHIZ
A0A0K0Y5V1_9RHOB
A0A0K1FCQ3_9MICO
A0A0K1J2J6_9RHOO
A0A0K1J4R6_9RHOO
A0A0K1JGN7_9MICO
A0A0K1JW03_9BURK
A0A0K1QCT9_9DELT
A0A0K1RBK7_9CORY
A0A0K1REP2_9CORY
A0A0K2DEM4_9RHIZ
A0A0K2DGI0_9RHIZ
A0A0K2GGH8_9BACT
A0A0K2M0A2_9NOST
A0A0K2SG60_9FIRM
A0A0K2SNI2_9FIRM
A0A0K2YD38_9NOCA
A0A0K2YJA0_9NOCA
A0A0K8P035_IDESA
A0A0K9EUV6_9ACTO
A0A0K9GFB9_9BACI
A0A0K9H1E0_9BACI
A0A0K9JXY6_9BURK
A0A0K9XA45_9ACTN
A0A0K9XVZ4_9FLAO
A0A0L0BJP4_9MICC
A0A0L0H2V6_9ENTR
A0A0L0KP09_9ACTN
A0A0L0MG15_9BURK
A0A0L0MHK1_9BURK
A0A0L0QQ39_VIRPA
A0A0L0W7I4_CLOPU
A0A0L0WB78_CLOPU
A0A0L6CV51_9RHOB
A0A0L6D003_9RHOB
A0A0L6T7V0_9BURK
A0A0L6T9I6_9BURK
A0A0L6U3C2_9FIRM
A0A0L6U4D6_9FIRM
A0A0L7TJ10_9GAMM
A0A0L8QVZ3_9ACTN
A0A0M0BMC7_9ARCH
A0A0M0BMG1_9ARCH
A0A0M0BR64_9ARCH
A0A0M0BXW8_9ARCH
A0A0M0BY06_9ARCH
A0A0M0INU4_9VIBR
A0A0M0JFA8_9EUKA
A0A0M0LIT2_9BACI
A0A0M0WCU1_9BACI
A0A0M0X6P7_9BACI
A0A0M1NR17_9BACI
A0A0M2CQQ3_9MICC
A0A0M2H2J5_9MICO
A0A0M2HA35_9MICO
A0A0M2HNQ8_9MICO
A0A0M2HSI5_9MICO
A0A0M2JGV5_9ACTN
A0A0M2JTT2_9ACTN
A0A0M2JUF5_9MYCO
A0A0M2KCL8_9GAMM
A0A0M2LR49_9SPHN
A0A0M2LWD1_9MICO
A0A0M2LWP6_9MICO
A0A0M2LXC4_9MICO
A0A0M2MQU1_9ACTN
A0A0M2MVL0_9ACTN
A0A0M2PSL6_9BACI
A0A0M2PXQ7_PROHO
A0A0M2R0U0_9PROT
A0A0M2RCH8_9PROT
A0A0M2RH38_9ACTN
A0A0M2RZ12_9ACTN
A0A0M2SQU2_9BACI
A0A0M2SZI4_9BACI
A0A0M2U8A1_9FIRM
A0A0M2U8V3_9FIRM
A0A0M2UUF2_9BACT
A0A0M2VG20_9GAMM
A0A0M2WGW1_9BURK
A0A0M2XPU0_9CORY
A0A0M2YQL3_9ACTN
A0A0M2Z5M9_9ACTN
A0A0M2ZCV5_9MYCO
A0A0M2ZHY1_9MYCO
A0A0M3ALE2_9SPHN
A0A0M3BCH5_9RHIZ
A0A0M3BSF9_9RHIZ
A0A0M3CHS1_9SPHI
A0A0M3RDK3_9BACI
A0A0M3TBI3_9ACTN
A0A0M4CVC9_SPHS1
A0A0M4CVQ0_9DELT
A0A0M4DFR9_9DELT
A0A0M4FPD5_9BACI
A0A0M4GMJ1_9ACTO
A0A0M4GRX7_9BACI
A0A0M4LSE3_9SPHN
A0A0M4MVH7_9SPHN
A0A0M4Q6B8_9PSEU
A0A0M4QA20_9PSEU
A0A0M4RRP8_9MICC
A0A0M5JMC8_9ACTO
A0A0M5KRX2_9GAMM
A0A0M5KTF7_9MICC
A0A0M5LEZ7_9GAMM
A0A0M6XKI3_9RHOB
A0A0M6XQ00_9RHOB
A0A0M6XWT4_9RHOB
A0A0M6YEM1_9RHOB
A0A0M6YJQ0_9RHOB
A0A0M7A4D1_9RHOB
A0A0M7ALH1_9RHOB
A0A0M7ATG8_9RHOB
A0A0M7B5Y9_9RHOB
A0A0M7B6I6_9RHOB
A0A0M8K9V6_9CHLR
A0A0M8MGJ1_9FLAO
A0A0M8MMV1_9MICO
A0A0M8QGZ9_9ACTN
A0A0M8SKT7_9ACTN
A0A0M8T970_9ACTN
A0A0M8V0Z0_9ACTN
A0A0M8V6D1_9ACTN
A0A0M8V8M7_9ACTN
A0A0M8VCR4_9ACTN
A0A0M8WHW5_9NOCA
A0A0M8WNU5_9NOCA
A0A0M8WSJ3_9ACTN
A0A0M8X017_9ACTN
A0A0M8Y0J6_9ACTN
A0A0M8Y2D8_9ACTN
A0A0M8YBJ5_9PSEU
A0A0M8YCL7_9ACTN
A0A0M8YIP3_9ACTN
A0A0M8YLZ9_9PSEU
A0A0M8YQJ3_9ACTN
A0A0M9EHR1_9RHOB
A0A0M9GGN4_9PSED
A0A0M9GMR7_9RHOB
A0A0M9X6N6_9ACTN
A0A0M9Y9V1_9ACTN
A0A0M9YQV5_9ACTN
A0A0M9YRM2_9ACTN
A0A0M9YW46_9ACTN
A0A0M9ZL94_9ACTN
A0A0M9ZLY2_9ACTN
A0A0M9ZQI2_9ACTN
A0A0N0D5K5_9DELT
A0A0N0D9G1_9RHOB
A0A0N0E7A3_9RHOB
A0A0N0GKZ1_9NEIS
A0A0N0H590_9ACTN
A0A0N0I9S0_9GAMM
A0A0N0JIT2_9SPHN
A0A0N0JUN6_9BRAD
A0A0N0K8L6_9PROT
A0A0N0RFJ8_9CHLR
A0A0N0Z0X9_9ACTN
A0A0N1AF35_9PROT
A0A0N1AGN5_9PROT
A0A0N1B4F7_9SPHN
A0A0N1B6Z8_9PROT
A0A0N1BDS5_9BRAD
A0A0N1BXK6_9SPHN
A0A0N1C4S7_9SPHN
A0A0N1D1J1_9MICO
A0A0N1EKZ7_9SPHN
A0A0N1FM54_9ACTN
A0A0N1FN05_9ACTN
A0A0N1FUT2_9ACTN
A0A0N1GCM9_9ACTN
A0A0N1GL90_9ACTN
A0A0N1GR46_9ACTN
A0A0N1LH48_9SPHN
A0A0N1LHS3_9PROT
A0A0N1LP30_9PROT
A0A0N1NCE6_9ACTN
A0A0N1NP64_9ACTN
A0A0N4T0X2_BRUPA
A0A0N4YXE7_NIPBR
A0A0N5BYC4_STREA
A0A0N5E0P9_TRIMR
A0A0N6ZZ60_9MICO
A0A0N7A1W5_9MICO
A0A0N7HB62_9ARCH
A0A0N7I4I7_9MICO
A0A0N7M987_9RHOB
A0A0N7M9K4_9RHOB
A0A0N7M9Z7_9RHOB
A0A0N8GFT7_9RHIZ
A0A0N8GQW2_9CHLR
A0A0N8HIY9_9GAMM
A0A0N8KQA3_9EURY
A0A0N8W431_9RHOB
A0A0N8WAY8_9EURY
A0A0N9HT04_9PSEU
A0A0N9HWE0_9PSEU
A0A0N9N4A7_9ACTN
A0A0N9NA64_9ACTN
A0A0N9UVY3_SPHMC
A0A0N9VET1_9GAMM
A0A0P0A862_9RHOB
A0A0P0CIX3_9FLAO
A0A0P0CV31_9BACT
A0A0P0M931_9BURK
A0A0P0MA78_9BURK
A0A0P0MFS6_9BURK
A0A0P0MH71_9BURK
A0A0P0N3L2_9CREN
A0A0P0NHW2_9SPHI
A0A0P0P215_9CAUL
A0A0P0SBI1_9PSEU
A0A0P0SDR6_9PSEU
A0A0P0USG6_9GAMM
A0A0P1BXZ9_9CYAN
A0A0P1ESX4_9RHOB
A0A0P1FFI7_9RHOB
A0A0P1FTJ9_THAGE
A0A0P1G0I8_9RHOB
A0A0P1G338_9RHOB
A0A0P1GLK0_9RHOB
A0A0P1GMG8_9RHOB
A0A0P1GYP0_9RHOB
A0A0P1GZJ0_9RHOB
A0A0P1H1L9_9RHOB
A0A0P1H364_9RHOB
A0A0P1H3F8_9RHOB
A0A0P1I737_9RHOB
A0A0P1IIN2_9RHOB
A0A0P1IR89_9RHOB
A0A0P1ITS0_9RHOB
A0A0P4UYP6_9CYAN
A0A0P6VUA1_9RHIZ
A0A0P6WNY2_9BACI
A0A0P6WYB4_9SPHN
A0A0P6XBQ4_9CHLR
A0A0P6XF52_9CHLR
A0A0P6XTZ1_9CHLR
A0A0P6Y676_9CHLR
A0A0P6YAE6_9CHLR
A0A0P6YEV3_9CHLR
A0A0P6YF83_9CHLR
A0A0P7ACD8_9SPHN
A0A0P7AYY5_9FLAO
A0A0P7C7H2_9BACT
A0A0P7DKG5_9GAMM
A0A0P7GWH7_9MICC
A0A0P7HHR7_9MICC
A0A0P7IGW6_9RHOB
A0A0P7J7T8_9RHOB
A0A0P7V964_9TELE
A0A0P7WK32_9ALTE
A0A0P7WKS4_9RHOB
A0A0P7X0U2_9RHOB
A0A0P7XCE4_9RHOB
A0A0P7Y3G4_9RHIZ
A0A0P7Y5Z8_9RHOB
A0A0P7YAJ0_9RHOB
A0A0P7YBJ3_9RHIZ
A0A0P7YNX1_9TELE
A0A0P7YQQ4_9RHOB
A0A0P7ZYN2_9RHOB
A0A0P8ADV7_9RHOB
A0A0P8AEM4_9RHOB
A0A0P8AF04_9RHOB
A0A0P8ASX5_9GAMM
A0A0P8AVV2_9ALTE
A0A0P8B4G6_9GAMM
A0A0P8BGX6_9CYAN
A0A0P8DT11_9CYAN
A0A0P8W6J8_9CLOT
A0A0P8Y8Y6_9RHOB
A0A0P8YA13_9RHOB
A0A0P9ACB4_9CLOT
A0A0P9CWW4_9BACL
A0A0P9ED24_9ARCH
A0A0P9EFG1_9GAMM
A0A0P9EG64_9ARCH
A0A0P9FZ18_9ARCH
A0A0P9HZQ2_9ARCH
A0A0Q0HD60_9GAMM
A0A0Q0RL32_9EURY
A0A0Q0UUG5_9RHOB
A0A0Q0VM61_9EURY
A0A0Q0VYU5_9EURY
A0A0Q0XLI4_9EURY
A0A0Q1AH67_9CORY
A0A0Q1AP79_9DELT
A0A0Q2LQE8_MYCGO
A0A0Q2LX39_MYCGO
A0A0Q2XPZ9_9RHOB
A0A0Q2YZP9_9RHOB
A0A0Q3KTN1_9BRAD
A0A0Q3L4T5_9BRAD
A0A0Q3UAS3_9BACI
A0A0Q3WXS0_9BACI
A0A0Q4BJC7_9SPHN
A0A0Q4CTN4_9SPHN
A0A0Q4FHP5_9SPHN
A0A0Q4G564_9BURK
A0A0Q4H4Y9_9MICO
A0A0Q4H787_9MICO
A0A0Q4IEF6_9SPHN
A0A0Q4L162_9SPHN
A0A0Q4L220_9SPHN
A0A0Q4MK10_9GAMM
A0A0Q4QUX3_9BACL
A0A0Q4RSR1_9BACL
A0A0Q4V4Q5_9MICO
A0A0Q4XHZ2_9RHIZ
A0A0Q4XIX9_9RHIZ
A0A0Q4XN15_9RHIZ
A0A0Q4XPA5_9RHIZ
A0A0Q4Y2U0_9BURK
A0A0Q5BCQ7_9MICO
A0A0Q5CEX3_9MICO
A0A0Q5CTX5_9BURK
A0A0Q5D558_9RHIZ
A0A0Q5E813_9MICO
A0A0Q5HM45_9RHIZ
A0A0Q5HTK4_9BURK
A0A0Q5L0U9_9MICO
A0A0Q5LKC3_9BURK
A0A0Q5M8E7_9MICO
A0A0Q5MEB2_9BURK
A0A0Q5MVM5_9MICO
A0A0Q5MWK0_9MICO
A0A0Q5NZ82_9BURK
A0A0Q5PBD3_9SPHN
A0A0Q5PX55_9BURK
A0A0Q5QAK0_9FLAO
A0A0Q5QKS0_9ACTN
A0A0Q5QP04_9ACTN
A0A0Q5R386_9SPHN
A0A0Q5SNF5_9BACT
A0A0Q5U4B6_9SPHI
A0A0Q5VIA9_9ACTN
A0A0Q5VLY4_9ACTN
A0A0Q5WVT5_9RHIZ
A0A0Q5YG82_9BRAD
A0A0Q5YPH6_9BURK
A0A0Q5YXW0_9BURK
A0A0Q5Z6G8_9BRAD
A0A0Q5ZIE9_9RHIZ
A0A0Q5ZNG0_9RHIZ
A0A0Q6A9H0_9BRAD
A0A0Q6BA75_9PROT
A0A0Q6BUG5_9RHIZ
A0A0Q6CH53_9RHIZ
A0A0Q6CIN2_9RHIZ
A0A0Q6EBD1_9RHIZ
A0A0Q6EM57_9RHIZ
A0A0Q6FMF7_9RHIZ
A0A0Q6FW95_9ACTN
A0A0Q6K627_9BRAD
A0A0Q6KMP9_9BRAD
A0A0Q6LH64_9SPHN
A0A0Q6LQ90_9RHIZ
A0A0Q6LQE3_9RHIZ
A0A0Q6ML53_9BURK
A0A0Q6MX73_9BURK
A0A0Q6PMU1_9MICO
A0A0Q6SAS2_9RHIZ
A0A0Q6VUD5_9BURK
A0A0Q6VVS4_9ACTN
A0A0Q6XPY0_9BURK
A0A0Q6ZEI3_9BRAD
A0A0Q6ZL35_9BRAD
A0A0Q7A8P1_9BURK
A0A0Q7ALX3_9BURK
A0A0Q7AR66_9ACTN
A0A0Q7DFC8_9CAUL
A0A0Q7DW27_9RHIZ
A0A0Q7IXM9_9RHIZ
A0A0Q7JGZ6_9ACTN
A0A0Q7JYT1_9ACTN
A0A0Q7MGQ3_9RHIZ
A0A0Q7PXH8_9GAMM
A0A0Q7QJ56_9ACTN
A0A0Q7QJA7_9ACTN
A0A0Q7QT06_9ACTN
A0A0Q7SKS7_9BURK
A0A0Q7SMN7_9CAUL
A0A0Q7TP44_9RHIZ
A0A0Q7TPQ2_9RHIZ
A0A0Q7TSP2_9MICO
A0A0Q7UIL9_9MICO
A0A0Q7WV99_9RHIZ
A0A0Q7Y844_9RHIZ
A0A0Q7YM15_9SPHN
A0A0Q7YYX0_9ACTN
A0A0Q8B3H3_9RHIZ
A0A0Q8BB68_9RHIZ
A0A0Q8BIT0_9RHIZ
A0A0Q8CD30_9MICO
A0A0Q8DFY1_9ACTN
A0A0Q8DTM3_9ACTN
A0A0Q8EVA7_9GAMM
A0A0Q8F472_9GAMM
A0A0Q8LR22_9MICO
A0A0Q8N5V3_9RHIZ
A0A0Q8P0F3_9ACTN
A0A0Q8PUE7_9ACTN
A0A0Q8QC77_9ACTN
A0A0Q8QDI7_9SPHN
A0A0Q8QTG1_9BURK
A0A0Q8R849_9SPHN
A0A0Q8RAN6_9BURK
A0A0Q8RKZ9_9BURK
A0A0Q8UZ13_9ACTN
A0A0Q8V533_9MICO
A0A0Q8VHB8_9ACTN
A0A0Q8XLY9_9SPHN
A0A0Q9CKW8_9CELL
A0A0Q9CQ59_9CELL
A0A0Q9CV08_9CELL
A0A0Q9CXH2_9CELL
A0A0Q9DB95_9RHIZ
A0A0Q9EN72_9GAMM
A0A0Q9I865_9BRAD
A0A0Q9IIN4_9BRAD
A0A0Q9IML4_9BRAD
A0A0Q9J2M1_9MICO
A0A0Q9J439_9BRAD
A0A0Q9J9N5_9MICO
A0A0Q9KIN5_9MICO
A0A0Q9KR77_9MICO
A0A0Q9LIQ1_9BACL
A0A0Q9LYD1_9MICO
A0A0Q9MBE6_9MICC
A0A0Q9MDC5_9MICO
A0A0Q9MIJ0_9MICC
A0A0Q9MLJ8_9BACL
A0A0Q9NB44_9BACL
A0A0Q9NDF9_9MICC
A0A0Q9PE46_9GAMM
A0A0Q9Q398_9ACTN
A0A0Q9QMG8_9MICC
A0A0Q9RNE1_9ACTN
A0A0Q9S5T2_9BACL
A0A0Q9SYU7_9MICO
A0A0Q9TBB3_9ACTN
A0A0Q9Y0R4_9BACI
A0A0R0ADQ2_9GAMM
A0A0R0C907_9GAMM
A0A0R0CYJ1_9GAMM
A0A0R0CZG6_9GAMM
A0A0R0DIR5_9GAMM
A0A0R0DPF5_9GAMM
A0A0R0EC64_9GAMM
A0A0R0LSB1_9PROT
A0A0R0MHN3_9BURK
A0A0R0MN98_9BURK
A0A0R1GPU6_9LACO
A0A0R1HQQ2_9LACO
A0A0R1JF27_9LACO
A0A0R1LQF4_9LACO
A0A0R1XI67_9LACO
A0A0R1Y1D1_9LACO
A0A0R2Q0J4_9ACTN
A0A0R2QQE4_9ACTN
A0A0R2SY74_9GAMM
A0A0R2W2M2_9GAMM
A0A0R3JSD3_9CLOT
A0A0R3MTX2_9BRAD
A0A0R3NA95_9BRAD
A0A0R3QRT4_9BILA
A0A0R4IL13_DANRE
A0A0R4IST7_DANRE
A0A0S1S6E3_9FLAO
A0A0S1SB30_9FLAO
A0A0S1Y455_9BORD
A0A0S2DHY0_LYSEN
A0A0S2EPQ6_9RHIZ
A0A0S2FAB5_9GAMM
A0A0S2JJR8_9GAMM
A0A0S2KFQ9_9GAMM
A0A0S3F207_9SPHN
A0A0S3P615_9NOSO
A0A0S3QRJ9_9AQUI
A0A0S4KUD7_9BACT
A0A0S4NRY4_9BURK
A0A0S4NXU4_9BURK
A0A0S4Q3J0_BLAVI
A0A0S6VWC7_9BACT
A0A0S6X4T4_9SPHN
A0A0S7BI64_9CHLR
A0A0S7BN76_9CHLR
A0A0S7C2C2_9BACT
A0A0S7CV97_9MICC
A0A0S7WMW8_9BACT
A0A0S7WN94_9BACT
A0A0S7WP53_9CHLR
A0A0S7XGI4_9BACT
A0A0S7XIF0_9DELT
A0A0S7XKQ9_9BACT
A0A0S7XLV5_9BACT
A0A0S7XNF2_9DELT
A0A0S7XZ12_9COXI
A0A0S7YV47_9DELT
A0A0S7Z1P1_9GAMM
A0A0S7Z1U5_9BACT
A0A0S7ZK03_9SPIR
A0A0S8ADP5_9DELT
A0A0S8AZK6_9CHLR
A0A0S8AZK8_9BACT
A0A0S8AZT6_9PROT
A0A0S8B6W5_9PROT
A0A0S8BM53_9PROT
A0A0S8BQX9_9CHLR
A0A0S8BVD0_9DELT
A0A0S8C9M4_9PROT
A0A0S8CHH8_9CHLR
A0A0S8CNQ1_9BACT
A0A0S8CXI4_9BACT
A0A0S8CXZ0_9DELT
A0A0S8D6J2_9BACT
A0A0S8D8X7_9PROT
A0A0S8E3I8_9BACT
A0A0S8ECY1_9CHLR
A0A0S8EUA8_9DELT
A0A0S8EVG7_9GAMM
A0A0S8FDX3_9GAMM
A0A0S8FK72_9GAMM
A0A0S8FLF0_9GAMM
A0A0S8H486_9BACT
A0A0S8IAR5_9CHLR
A0A0S8JY55_9BACT
A0A0S8KQ48_9BACT
A0A0S8L1R5_9PROT
A0A0S8L2A4_9PROT
A0A0S9BY22_9MICC
A0A0S9CKL8_9SPHN
A0A0S9CM65_9MICC
A0A0S9D6L7_9MICC
A0A0S9NCR3_9BURK
A0A0S9NIN4_9BURK
A0A0S9PYX7_9ACTN
A0A0S9R5M4_9ACTN
A0A0T0PTQ2_9SPHN
A0A0T1W2R7_9MYCO
A0A0T1WGC0_9MYCO
A0A0T1XPL0_9RHIZ
A0A0T2KX48_9MICO
A0A0T2QFC5_9SPHN
A0A0T2YCX5_9BURK
A0A0T2YIU8_9BURK
A0A0T5NTM7_9RHOB
A0A0T5NYI6_9RHOB
A0A0T5P813_9RHOB
A0A0T5PE51_9RHOB
A0A0T5ZMK5_9CHLR
A0A0T5ZVE0_9BACT
A0A0T6A0J8_9BACT
A0A0T6A374_9BACT
A0A0T6A4H6_9BACT
A0A0T6AC60_9BACT
A0A0T6AIP9_9DELT
A0A0T6APB5_9BACT
A0A0T6LN90_9ACTN
A0A0T6LVA8_9ACTN
A0A0T6UW70_9PSED
A0A0T7BRP8_9CYAN
A0A0T9KEX6_9GAMM
A0A0U1ARM7_9MYCO
A0A0U1BZ69_9MYCO
A0A0U1KTX4_9FIRM
A0A0U1KXB6_9FIRM
A0A0U1KXX2_9FIRM
A0A0U1KYI4_9FIRM
A0A0U1L2X3_9FIRM
A0A0U1NH47_9RHOB
A0A0U1NLN9_9RHOB
A0A0U1PRI7_9MICO
A0A0U1PXV3_9BURK
A0A0U2M5C3_9BACL
A0A0U2M9T8_9CREN
A0A0U2MZF8_9BACL
A0A0U2TD01_9BURK
A0A0U2VKT2_9BACL
A0A0U2WS46_9MICC
A0A0U3AH28_9ALTE
A0A0U3DC60_9BURK
A0A0U3EAD8_9CREN
A0A0U3HVB9_9MICC
A0A0U3J599_9FLAO
A0A0U3LM38_9BURK
A0A0U3N1C2_9RHOB
A0A0U3NFA4_9ACTN
A0A0U3NGA4_9RHOB
A0A0U3Q0K4_9ACTN
A0A0U3QWH0_9MICC
A0A0U4BX66_9BACT
A0A0U4F9Z7_9BACI
A0A0U5H4F9_9EURY
A0A0U5L3W4_9GAMM
A0A0V1R0S6_9FLAO
A0A0V2FG81_CAUVI
A0A0V7ZIC0_9CYAN
A0A0V8HQE9_9BACI
A0A0V8JCB8_9BACI
A0A0V8QBS2_9FIRM
A0A0V8RUZ4_PYROC
A0A0V8SMG6_9CELL
A0A0V8TAH5_9CELL
A0A0W0AA65_9PROT
A0A0W0GIY7_9CHLR
A0A0W1DVS3_9SPHN
A0A0W1KIH4_9ACTO
A0A0W1KKV6_9ACTO
A0A0W1NGI5_9ACTN
A0A0W1NIU3_9ACTN
A0A0W1QKX9_9SPHN
A0A0W1R820_9EURY
A0A0W1RUC9_9GAMM
A0A0W1SGT0_9GAMM
A0A0W1SI62_9GAMM
A0A0W7WKA8_9RHOB
A0A0W7WPE4_9RHOB
A0A0W7WZJ7_9ACTN
A0A0W7XB62_9ACTN
A0A0W7YXB4_9BURK
A0A0W8EIX1_9BACT
A0A0W8JD38_9VIBR
A0A0X1T0V7_PSEAA
A0A0X1U8R0_CLOPR
A0A0X3S104_9ACTN
A0A0X3S2H4_9ACTN
A0A0X3T4K3_9ACTN
A0A0X3T648_9GAMM
A0A0X3TKZ3_9RHOB
A0A0X3TQH7_9RHOB
A0A0X3TYJ7_9RHOB
A0A0X3U8R1_9RHOB
A0A0X3UTP9_9ACTN
A0A0X3VZI1_9ACTN
A0A0X3W9Z7_9ACTN
A0A0X3WDL0_9ACTN
A0A0X3XJL9_9ACTN
A0A0X3XUS0_9ACTN
A0A0X8BVF6_9PSED
A0A0X8CRN0_9BACL
A0A0X8D4B8_9BACL
A0A0X8G806_9FLAO
A0A0X8GQ80_9BURK
A0A0X8HDV1_9GAMM
A0A0X8HEH3_9GAMM
A0A0X8J9G3_9FLAO
A0A0X8JDU3_9ACTO
A0A0X8WSC6_9CYAN
A0A100VXE7_9MYCO
A0A100VZE2_9MYCO
A0A100Y247_9ACTN
A0A100Y777_9ACTN
A0A101CYV2_9RHOB
A0A101D449_9GAMM
A0A101D4A0_9GAMM
A0A101DGL4_9DELT
A0A101DP49_9EURY
A0A101ECA1_9THEO
A0A101EUS7_9THEM
A0A101F893_9FIRM
A0A101FMY8_9BACT
A0A101G7A9_9FIRM
A0A101I539_9BACT
A0A101IWJ0_9EURY
A0A101J9U2_9ACTN
A0A101JLX8_9ACTN
A0A101K2L7_9BRAD
A0A101KPT0_RHILI
A0A101P8T3_9ACTN
A0A101PF76_9ACTN
A0A101QN96_9ACTN
A0A101QXR2_9ACTN
A0A101SR26_9ACTN
A0A101SWM1_9ACTN
A0A101T1N1_9ACTN
A0A101UXM5_9ACTN
A0A101V2B5_9ACTN
A0A101V7D3_9FIRM
A0A101VB83_9FIRM
A0A101VTE6_9FIRM
A0A101VYB8_9FIRM
A0A101VZT5_9FLAO
A0A101WE24_9FIRM
A0A101WG83_9FIRM
A0A101WNR5_9FIRM
A0A101WRE1_9FIRM
A0A101X9L1_9CREN
A0A101XIV3_9CREN
A0A101XKG3_9CREN
A0A101XLH2_9CREN
A0A101XMK1_9CREN
A0A102D8M0_9SPHN
A0A103E188_9BURK
A0A108U636_9GAMM
A0A109BA82_9BURK
A0A109BPX7_9BURK
A0A109CRQ4_9BACT
A0A109IG02_9ACTN
A0A109JYC6_9BRAD
A0A109K2G8_9BRAD
A0A109LXV0_9SPHN
A0A109YN36_9SPHN
A0A117KRD4_9EURY
A0A117L4Y5_9BACT
A0A117MGT3_9EURY
A0A117MN65_9ACTN
A0A117MVG0_9BRAD
A0A117PVX6_9ACTN
A0A117RFF3_9ACTN
A0A117S3E7_9FIRM
A0A117S3Y3_9FIRM
A0A117SMA5_9CREN
A0A117SQJ1_9CREN
A0A117V4B4_9SPHN
A0A118DMQ9_9BURK
A0A119CV61_THIDE
A0A120CW92_HYPSL
A0A120FA61_9ACTN
A0A120K0E0_9EURY
A0A124FNL1_9ACTN
A0A124FRF5_9BACT
A0A124G5U7_9EURY
A0A124GAK2_9ACTN
A0A124HCL8_9ACTN
A0A124HHA8_9ACTN
A0A124IGB8_9SPHN
A0A124ILU0_9PROT
A0A124ITM0_9CREN
A0A124JSP2_9BACT
A0A125QK70_9SPHN
A0A125R057_9GAMM
A0A125RA94_9EURY
A0A126NTR1_9BRAD
A0A126NTT4_9BRAD
A0A126P4J1_9BACT
A0A126R1D2_9EURY
A0A126R202_9EURY
A0A126RKG4_9SPHN
A0A126T381_9GAMM
A0A126V3L7_9RHOB
A0A126V7A0_9RHOB
A0A126YY79_9MICO
A0A126Z7M9_9BURK
A0A126ZFG3_9BURK
A0A126ZZE1_9MICC
A0A126ZZP6_9MICC
A0A127AT24_9DELT
A0A127B3F2_9BACT
A0A127CIB9_9RHIZ
A0A127EQM4_9RHIZ
A0A127EVT7_9RHIZ
A0A127F8U3_9GAMM
A0A127JNU5_9BURK
A0A127JXY7_9BURK
A0A127ME99_9SPHN
A0A127W3A8_SPOPS
A0A132BSA0_9RHOB
A0A132BXC5_9RHOB
A0A132MG75_BACSC
A0A132MGA6_BACSC
A0A132MMC2_9ACTN
A0A132PN88_9MYCO
A0A132PSU1_9MYCO
A0A133Q4T2_STALU
A0A133SIK1_9FIRM
A0A133XF26_9RHOO
A0A133XGW2_9RHOO
A0A133YY81_9ACTN
A0A133YYP4_9FIRM
A0A133ZJ41_9CORY
A0A133ZLD8_9CORY
A0A135HW25_9RHIZ
A0A135I8H7_9GAMM
A0A135L7S9_9BACI
A0A135WG37_9BACL
A0A136A623_9ALTE
A0A136GUL4_9GAMM
A0A136H0D3_9GAMM
A0A136H380_9GAMM
A0A136HAN6_9GAMM
A0A136HD71_9GAMM
A0A136HYE3_9ALTE
A0A136I390_9ALTE
A0A136K8T9_9BACT
A0A136KBF9_9BACT
A0A136KYX6_9CHLR
A0A136L8F3_9CHLR
A0A136LC70_9BACT
A0A136M2E9_9BACT
A0A136M2Z6_9BACT
A0A136MLQ4_9BACT
A0A136NZ78_9CHLR
A0A136P1A5_9BACT
A0A136PQ09_9ACTN
A0A136PY84_9ACTN
A0A137ZZY5_9ACTN
A0A138AI92_9ACTN
A0A139BVG3_9PROT
A0A139C9L3_9GAMM
A0A139C9M3_9GAMM
A0A139CS56_9FIRM
A0A139CU05_9EURY
A0A139D7M8_9FIRM
A0A139V4K7_MYCPH
A0A139VRL1_MYCPH
A0A139XBT4_9CYAN
A0A140E725_9GAMM
A0A140GW79_9RHIZ
A0A140LAK6_9CLOT
A0A140LB02_9THEO
A0A142EN32_9BACT
A0A142HE49_9BACT
A0A142HW02_9SPHI
A0A142LJT1_9PROT
A0A142M8Q5_AMIAI
A0A142X2N1_9PLAN
A0A142XRP9_9PLAN
A0A142XT15_9PLAN
A0A142YL51_9PLAN
A0A143B4S7_9DELT
A0A143BLB5_9BACT
A0A143G3J7_9GAMM
A0A143HJE9_9GAMM
A0A143PGF9_9BACT
A0A143Q7A9_9NOCA
A0A143QBY9_9NOCA
A0A147EKD0_9SPHN
A0A147EQZ2_9MICO
A0A147GTP6_9BURK
A0A147H9Y9_9BURK
A0A147JRN9_9EURY
A0A147JX46_9EURY
A0A147JY22_9EURY
A0A147JYB6_9EURY
A0A147JZ57_9EURY
A0A147JZ92_9EURY
A0A147K112_9EURY
A0A147K1G4_9EURY
A0A148N607_9GAMM
A0A148N9L9_9GAMM
A0A150AIM7_9BACT
A0A150IM28_9EURY
A0A150J656_9EURY
A0A150L9W1_9BACI
A0A150MG70_9BACI
A0A150X4N5_9BACT
A0A150X6Z3_9BACT
A0A150Y821_9FIRM
A0A151BBR6_9ARCH
A0A151BFF1_9ARCH
A0A151BLG4_9ARCH
A0A151BNQ4_9ARCH
A0A151C0S8_9MICO
A0A154BN12_9FIRM
A0A154W2G9_9PROT
A0A154W899_9PROT
A0A157RNJ8_9BORD
A0A157SG68_9BORD
A0A158M5P0_9BORD
A0A160F119_9BACI
A0A160FKK6_9BURK
A0A160FLN9_9BURK
A0A160IKD7_9BACI
A0A160J5H0_9SPHN
A0A160JEW3_9PROT
A0A160KSF4_9MICO
A0A160MYS5_9GAMM
A0A160MZT0_9GAMM
A0A161GWC3_9RHOB
A0A161I3Z1_9MICO
A0A161II18_9MICO
A0A161JGZ7_9PROT
A0A161LLC3_9ACTN
A0A161MJU0_9MICO
A0A161PNM5_9DELT
A0A161RBL5_9MICO
A0A161VM08_9RHOB
A0A161X939_9CLOT
A0A161XKG8_9EURY
A0A162BL11_9SYNE
A0A162CAP1_9BACI
A0A162F9T2_9FLAO
A0A162FHT8_9EURY
A0A162MWB6_9FIRM
A0A162PR32_9BACT
A0A162S351_9CLOT
A0A163VNR8_9RHOB
A0A163XQF7_9BRAD
A0A164AB81_9BRAD
A0A164IF89_9NOCA
A0A164JNQ2_9NOCA
A0A164SXC2_9NOCA
A0A165G252_9NEIS
A0A165I765_9MICO
A0A165QB27_9SPHN
A0A165QCG9_9SPHN
A0A165R6W7_9SPHN
A0A165T445_9GAMM
A0A165U2B0_9GAMM
A0A165Y3D4_9BACI
A0A166AG69_9EURY
A0A166B1Z6_9EURY
A0A166BDJ2_9EURY
A0A166BRU8_9EURY
A0A166D2Y6_9EURY
A0A166D6Y2_9EURY
A0A166F5C8_9EURY
A0A166ME88_9GAMM
A0A166SV35_9RHOB
A0A166T488_9RHOB
A0A166VT79_9GAMM
A0A167DKF2_9BACL
A0A167GSM1_9GAMM
A0A167U3B7_9BACI
A0A168JUP2_9BACL
A0A168SGA8_9CYAN
A0A168Y558_9PROT
A0A170YQV1_9ACTN
A0A171B479_9ACTN
A0A172S005_9ACTN
A0A172TAT4_9DEIO
A0A172TNT4_9BACL
A0A172TPZ5_9BACL
A0A172U8U9_9GAMM
A0A172UT73_9MYCO
A0A172UUC9_9MYCO
A0A172X984_9MICO
A0A172YEF4_9GAMM
A0A172YFT3_9GAMM
A0A172ZI11_9BACL
A0A176F1C5_9RHOB
A0A176H490_9GAMM
A0A176HNL4_9GAMM
A0A176J194_9BACI
A0A176KU66_9ACTN
A0A176L077_9ACTN
A0A176L1M6_9ACTN
A0A176QDY0_9MICO
A0A176TG67_9FLAO
A0A176V183_9PSED
A0A177HA75_9RHOB
A0A177HFG4_9RHOB
A0A177HT50_9ACTN
A0A177HXT3_9ACTN
A0A177L637_9BACL
A0A177P2W7_9GAMM
A0A177PC87_9RHIZ
A0A177PX08_9BACT
A0A177QXQ1_9PROT
A0A177YJL9_9NOCA
A0A177YN57_9NOCA
A0A180EN22_9BACT
A0A1A6C2D5_9GAMM
A0A1A6C781_9GAMM
A0A1B1KNH5_SERPL
A0B655_METTP
A0JT29_ARTS2
A0JUW8_ARTS2
A0KIN5_AERHH
A0L7R2_MAGMM
A0LIY5_SYNFM
A0LR82_ACIC1
A0LYJ3_GRAFK
A0P5I1_9PROT
A0QQS7_MYCS2
A0R3H0_MYCS2
A0YGK5_9GAMM
A0YXN9_LYNSP
A0Z172_9GAMM
A0ZC89_NODSP
A1AL66_PELPD
A1AP00_PELPD
A1AWX4_RUTMC
A1B3Y9_PARDP
A1BJ79_CHLPD
A1HS20_9FIRM
A1HUC7_9FIRM
A1K5S4_AZOSB
A1K9D6_AZOSB
A1R225_ARTAT
A1R3J9_ARTAT
A1R533_ARTAT
A1RZ23_THEPD
A1S1U4_SHEAM
A1SET1_NOCSJ
A1SUX9_PSYIN
A1T340_MYCVP
A1TEK5_MYCVP
A1TLJ4_ACIAC
A1TQJ0_ACIAC
A1TXW1_MARHV
A1UAG6_MYCSK
A1UL58_MYCSK
A1VMX2_POLNA
A1VPF8_POLNA
A1W6R0_ACISJ
A1WAQ1_ACISJ
A1WFZ9_VEREI
A1WLA1_VEREI
A1WTM4_HALHL
A1ZTY2_9BACT
A2BJ44_HYPBU
A2SG17_METPP
A2SIT9_METPP
A2STL3_METLZ
A2STL4_METLZ
A2TXV5_9FLAO
A3CSF2_METMJ
A3CSI9_METMJ
A3DPU6_STAMF
A3HUR5_9BACT
A3JRF3_9RHOB
A3JSC5_9RHOB
A3JXU5_9RHOB
A3K6I7_9RHOB
A3MZ28_ACTP2
A3Q8X1_SHELP
A3SMY4_ROSNI
A3SNU8_ROSNI
A3U2X4_PSEBH
A3V4C3_9RHOB
A3V4Y3_9RHOB
A3VKH9_9RHOB
A3WC11_9SPHN
A3XBW2_9RHOB
A3XCI7_9RHOB
A3XP94_LEEBM
A3YWC3_9SYNE
A3ZLK9_9PLAN
A4A653_9GAMM
A4ASN9_MARSH
A4BGQ3_9GAMM
A4BQX8_9GAMM
A4BXK5_9FLAO
A4CL82_ROBBH
A4CWZ2_SYNPV
A4EHI5_9RHOB
A4EKF9_9RHOB
A4ERS9_9RHOB
A4EXV1_9RHOB
A4EZA7_9RHOB
A4F745_SACEN
A4F7U2_SACEN
A4G4Y8_HERAR
A4G6Z8_HERAR
A4J8I0_DESRM
A4SVU2_POLSQ
A4SVZ6_POLSQ
A4VHZ9_PSEU5
A4W8H2_ENT38
A4X2X3_SALTO
A4XDF9_SALTO
A4XI54_CALS8
A4XI55_CALS8
A4XT43_PSEMY
A4YEJ4_METS5
A4YVE5_BRASO
A5CYY4_PELTS
A5FAX6_FLAJ1
A5FXV9_ACICJ
A5G6Y1_GEOUR
A5G7C8_GEOUR
A5GCM4_GEOUR
A5GPP6_SYNPW
A5GWZ3_SYNR3
A5I367_CLOBH
A5ULS7_METS3
A5UMX0_METS3
A5UPI4_ROSS1
A5VB98_SPHWW
A5WBY4_PSYWF
A6C457_9PLAN
A6CYY3_9VIBR
A6DTB0_9BACT
A6E7T4_9SPHI
A6FM39_9RHOB
A6FNM8_9RHOB
A6GP17_9BURK
A6GQ81_9BURK
A6LZY7_CLOB8
A6Q5C6_NITSB
A6Q6R7_SULNB
A6T6S5_KLEP7
A6TLZ5_ALKMQ
A6TSZ0_ALKMQ
A6UT56_META3
A6UX14_META3
A6VP41_ACTSZ
A6VUW3_MARMS
A6WEB2_KINRD
A6X0K8_OCHA4
A7BY30_9GAMM
A7GTZ8_BACCN
A7H0C0_CAMC5
A7HAA6_ANADF
A7HD38_ANADF
A7HY00_PARL1
A7HZE2_CAMHC
A7I7S6_METB6
A7INJ9_XANP2
A7MF06_CROS8
A7ZBX4_CAMC1
A8A8U4_IGNH4
A8ACB4_IGNH4
A8AIU1_CITK8
A8EUX4_ARCB4
A8F7B6_PSELT
A8FCP1_BACP2
A8GC11_SERP5
A8GYS0_SHEPA
A8HZX4_CHLRE
A8I828_AZOC5
A8KZR4_FRASN
A8LMJ9_DINSH
A8LR90_DINSH
A8MCQ7_CALMQ
A8MDY5_CALMQ
A8MF51_ALKOO
A8MGV5_ALKOO
A8MKV7_ALKOO
A8MKW6_ALKOO
A8T4B7_9VIBR
A8TQU8_9PROT
A8TUH6_9PROT
A8UWT1_9AQUI
A8WRR7_CAEBR
A8ZRV6_DESOH
A8ZSU9_DESOH
A8ZUT0_DESOH
A9AUB9_HERA2
A9BMH1_DELAS
A9BNF0_DELAS
A9CIR9_AGRFC
A9D8N2_HOEPD
A9E641_9RHOB
A9G1Z3_SORC5
A9GHD8_SORC5
A9HJ67_GLUDA
A9I054_BORPD
A9IFE1_BORPD
A9MIQ1_SALAR
A9WF01_CHLAA
A9WPZ5_RENSM
B0C6J1_ACAM1
B0JK08_MICAN
B0K8Q2_THEP3
B0PA98_9FIRM
B0RHL0_CLAMS
B0SV92_CAUSK
B0T085_CAUSK
B0TBJ1_HELMI
B0U7Z2_METS4
B0U8R0_METS4
B0UQJ3_METS4
B0UUB0_HISS2
B0VM96_ACIBS
B1I5U0_DESAP
B1KNY7_SHEWM
B1L7E0_KORCO
B1LYB5_METRJ
B1M121_METRJ
B1M5P9_METRJ
B1M9B7_METRJ
B1M9C4_METRJ
B1MH54_MYCA9
B1MK85_MYCA9
B1VFH3_CORU7
B1VIJ5_CORU7
B1VQT0_STRGG
B1VTN6_STRGG
B1WRV5_CYAA5
B1XI25_SYNP2
B1XZV2_LEPCP
B1Y1J0_LEPCP
B1ZXL6_OPITP
B2A5U9_NATTJ
B2A6W0_NATTJ
B2FUL8_STRMK
B2GGY7_KOCRD
B2GII9_KOCRD
B2HEA1_MYCMM
B2HQP6_MYCMM
B2IKL9_BEII9
B2J158_NOSP7
B2JFH6_PARP8
B2JG40_PARP8
B2U955_RALPJ
B2UAT3_RALPJ
B2V8E7_SULSY
B3DUM5_METI4
B3E326_GEOLS
B3E551_GEOLS
B3EAB3_GEOLS
B3EHG9_CHLL2
B3EPM2_CHLPB
B3PKA0_CELJU
B3QWW8_CHLT3
B4CUD9_9BACT
B4EAJ9_BURCJ
B4EB10_BURCJ
B4ESX7_PROMH
B4RD85_PHEZH
B4S5T1_PROA2
B4SHC8_PELPB
B4U9L6_HYDS0
B4W0T4_9CYAN
B4WKM8_SYNS7
B5EDG6_GEOBB
B5EEE0_GEOBB
B5EIK3_GEOBB
B5HC47_STRPR
B5HKV5_9ACTN
B5IDM8_ACIB4
B5IIS6_9CYAN
B5JMX7_9BACT
B5JRW4_9GAMM
B5WNG0_9BURK
B5WSU3_9BURK
B5Y833_COPPD
B5YIP9_THEYD
B6B0Z6_9RHOB
B6B1D1_9RHOB
B6BHS7_SULGG
B6BLJ7_SULGG
B6BWC4_9PROT
B6IQ14_RHOCS
B6IRY1_RHOCS
B6JG31_OLICO
B6JGE2_OLICO
B6WUI7_9DELT
B6YVA1_THEON
B6YWW6_THEON
B7FV20_PHATC
B7J4T8_ACIF2
B7K1K5_CYAP8
B7KHG0_CYAP7
B7RM90_9RHOB
B7RPR0_9RHOB
B7S2W1_9GAMM
B7VRA4_VIBTL
B8C340_THAPS
B8D3Z7_DESK1
B8DRM0_DESVM
B8EJR9_METSB
B8EJZ8_METSB
B8F4B5_HAEPS
B8FCU3_DESAA
B8GIX5_METPE
B8GTW8_THISH
B8HDA8_PSECP
B8HG73_PSECP
B8HHD1_PSECP
B8HWY9_CYAP4
B8I2G5_CLOCE
B8IL81_METNO
B8IPA2_METNO
B8IUN6_METNO
B8J1R0_DESDA
B8KWJ5_9GAMM
B8N6N3_ASPFN
B9CZM8_CAMRE
B9D567_CAMRE
B9DLY7_STACT
B9E9E4_MACCJ
B9JFE0_AGRRK
B9JX66_AGRVS
B9KZS8_THERP
B9L0Z8_THERP
B9L5Q0_NAUPA
B9L7D3_NAUPA
B9LR45_HALLT
B9M604_GEODF
B9NRB6_9RHOB
B9NUT8_9RHOB
B9QS43_LABAD
B9QVH0_LABAD
B9XRT2_PEDPL
C0B1W0_9GAMM
C0BFT1_FLABM
C0C6I1_9FIRM
C0D1L0_9FIRM
C0DXC3_EIKCO
C0GH92_9FIRM
C0N3T1_9GAMM
C0QFJ5_DESAH
C0QQG0_PERMH
C0QYT3_BRAHW
C0W419_9ACTO
C0XQ56_9CORY
C0Z6F8_BREBN
C0ZXG3_RHOE4
C1A3B1_RHOE4
C1AB98_GEMAT
C1D0P9_DEIDV
C1DAG6_LARHH
C1DQV6_AZOVD
C1DXM4_SULAA
C1E0P1_MICCC
C1F842_ACIC5
C1MTQ7_MICPC
C2CM24_CORST
C2CSE2_CORST
C2GIL1_9CORY
C2GJ26_9CORY
C2X1B8_BACCE
C2X3G8_BACCE
C3K7L6_PSEFS
C3MCF0_SINFN
C3PF27_CORA7
C3PJ68_CORA7
C3WDN8_FUSMR
C3X9J2_OXAFO
C3XA72_OXAFO
C3XZE4_BRAFL
C4F813_9ACTN
C4GI11_9NEIS
C4IKW2_CLOBU
C4K9Q1_THASP
C4L0H5_EXISA
C4LFK5_TOLAT
C4LHG2_CORK4
C4SFZ2_YERMO
C4ZP89_THASP
C5A227_THEGJ
C5A6S9_THEGJ
C5AD73_BURGB
C5AFF9_BURGB
C5AU28_METEA
C5AVV9_METEA
C5AVW2_METEA
C5B450_METEA
C5BCL8_EDWI9
C5BJ08_TERTT
C5BZJ4_BEUC1
C5C1M1_BEUC1
C5CFJ7_KOSOT
C5D759_GEOSW
C5EWW2_9FIRM
C5T5L5_ACIDE
C5T751_ACIDE
C5WCX8_9ENTR
C5ZYQ1_9HELI
C6A326_THESM
C6A4A2_THESM
C6BZ79_DESAD
C6CYD4_PAESJ
C6HMQ8_AJECH
C6J4V6_9BACL
C6PXE9_9CLOT
C6PYR1_9CLOT
C6Q2K3_9CLOT
C6RF21_9PROT
C6RHE4_9PROT
C6RL79_ACIRA
C6W6E4_DYAFD
C6WHV4_ACTMD
C6WJG0_ACTMD
C6WYZ2_METML
C6XA33_METGS
C6XI71_HIRBI
C7D754_9RHOB
C7DCK0_9RHOB
C7H4Q1_9FIRM
C7HSD9_9FIRM
C7JGN5_ACEP3
C7LQ73_DESBD
C7M359_ACIFD
C7MAF3_BRAFD
C7MLS5_CRYCD
C7MPY9_SACVD
C7MZK7_SACVD
C7N1E7_SLAHD
C7N227_SLAHD
C7NK96_KYTSD
C7NKF6_KYTSD
C7NYS0_HALMD
C7PD79_CHIPD
C7QH72_CATAD
C7QHC9_CATAD
C7R0E3_JONDD
C7R438_JONDD
C7RIG3_ACCPU
C7RTG1_ACCPU
C8NAQ8_9GAMM
C8Q198_9PROT
C8S2L9_9RHOB
C8W6J7_DESAS
C8W6W1_DESAS
C8WN16_EGGLE
C8WZ38_DESRD
C8X7R7_NAKMY
C8X907_NAKMY
C9KLE9_9FIRM
C9LWF7_SELS3
C9P755_VIBME
C9R3L9_AGGAD
C9RCS8_AMMDK
C9YWG3_STRSW
C9Z8W5_STRSW
D0CQ19_RUELI
D0CQC8_RUELI
D0D296_9RHOB
D0J1M7_COMT2
D0J5B1_COMT2
D0KYB9_HALNC
D0L2B5_GORB4
D0L6D9_GORB4
D0LYX1_HALO1
D0MK30_RHOM4
D0RN75_9PROT
D0WP37_9ACTO
D0Z1Y5_PHODD
D1A6M4_THECD
D1AIE9_SEBTE
D1BA10_THEAS
D1BCG8_SANKS
D1BSZ7_XYLCX
D1C1R0_SPHTD
D1C2T2_SPHTD
D1CC43_THET1
D1KBN4_9GAMM
D1KDR7_9GAMM
D1Z2F0_METPS
D2B456_STRRD
D2NRJ5_ROTMD
D2NRK1_ROTMD
D2PQ69_KRIFD
D2PS77_KRIFD
D2QJB4_SPILD
D2R6S4_PIRSD
D2RHD7_ARCPA
D2RYZ6_HALTV
D2S904_GEOOG
D2SH66_GEOOG
D2TQE3_CITRI
D2UAL7_XANAP
D3DAZ1_9ACTN
D3DGW7_HYDTT
D3DYR0_METRM
D3DZP2_METRM
D3E9Q1_GEOS4
D3FA04_CONWI
D3FW91_BACPE
D3P8L2_DEFDS
D3PCI0_DEFDS
D3PP21_MEIRD
D3Q453_STANL
D3Q466_STANL
D3RUJ2_ALLVD
D3RWQ9_FERPA
D3SCM6_THISK
D3SL45_THEAH
D3SS69_NATMM
D3UX43_XENBS
D3VBB0_XENNA
D4APY8_ARTBC
D4CJT6_9FIRM
D4E8V5_SEROD
D4GNB0_PANAM
D4GWG7_HALVD
D4H0U6_DENA2
D4I030_ERWAC
D4K0W1_9FIRM
D4K7W9_9FIRM
D4S7I2_9FIRM
D4TU43_9CYAN
D4W8L9_9FIRM
D4XI00_9BURK
D4YZ94_SPHJU
D4ZF28_SHEVD
D4ZN44_ARTPN
D5ANN3_RHOCB
D5BGX4_ZUNPS
D5BQN5_PUNMI
D5BR29_PUNMI
D5BVX7_NITHN
D5CNW7_SIDLE
D5DVD9_BACMQ
D5E2Z4_BACMQ
D5E846_METMS
D5EEH7_AMICL
D5MFZ0_9BACT
D5PBJ7_9MYCO
D5PFH4_9MYCO
D5QFX8_KOMHA
D5RKZ3_9PROT
D5RPE4_9PROT
D5SUC2_PLAL2
D5U0U4_THEAM
D5UEJ3_CELFN
D5UK05_CELFN
D5UQI3_TSUPD
D5UVS0_TSUPD
D5UYI2_TSUPD
D5UZC9_ARCNC
D5VBG5_MORCB
D5VQG5_METIM
D5WWY8_KYRT2
D5WYY1_THIK1
D5X3A2_THIK1
D5X9G8_THEPJ
D5XCJ8_THEPJ
D5ZPR0_9ACTN
D6E8U9_9ACTN
D6E944_9ACTN
D6K3N6_9ACTN
D6K7W8_9ACTN
D6M372_STRSH
D6STF5_9DELT
D6TLA1_9CHLR
D6XAH9_9ACTN
D6XSF0_BACIE
D6XTA3_BACIE
D6Y8E4_THEBD
D6Z3F9_DESAT
D6ZBR2_SEGRD
D6ZC14_SEGRD
D6ZGM7_MOBCV
D6ZJA1_MOBCV
D6ZYL1_STAND
D7B1G2_NOCDD
D7B7T7_NOCDD
D7BG96_MEISD
D7BKW6_ARCHD
D7BU38_STRBB
D7C903_STRBB
D7CKW5_SYNLT
D7CT37_TRURR
D7DMN7_METV0
D7DTE9_METV3
D7DV53_METV3
D7E052_NOSA0
D7E870_METEZ
D7GFJ7_PROFC
D7GGM0_PROFC
D7N128_9NEIS
D7WE91_9CORY
D8EYV0_9DELT
D8FEF1_9DELT
D8FXI4_9CYAN
D8IRR7_HERSS
D8IT38_HERSS
D8JA85_HALJB
D8K022_DEHLB
D8L148_TREPZ
D8MQ68_ERWBE
D8PIE1_9BACT
D8TUL4_VOLCA
D9Q2T3_ACIS3
D9Q9C5_CORP2
D9QIB8_BRESC
D9QT64_ACEAZ
D9S0C7_THEOJ
D9T3Z8_MICAI
D9T9R0_MICAI
D9V075_9ACTN
D9V3B4_9ACTN
D9VZP8_9ACTN
D9W6W0_9ACTN
D9WM12_9ACTN
D9X132_STRVT
D9XFP8_STRVT
D9XMC6_9ACTN
E0DIU3_9CORY
E0I6Y1_9BACL
E0MKC1_9RHOB
E0MKW9_9RHOB
E0QME9_9ACTO
E0SK83_DICD3
E0ST58_IGNAA
E0THG7_PARBH
E0U7V7_CYAP2
E0UR07_SULAO
E0UTM6_SULAO
E1FGN6_LOALO
E1IC25_9CHLR
E1QNS1_VULDI
E1QPR9_VULDI
E1R5Y9_SPISS
E1RD36_METP4
E1RED5_METP4
E1SHS7_PANVC
E1SQZ7_FERBD
E1T5N3_BURSG
E1T6R7_BURSG
E1VI90_9GAMM
E1VST7_GLUAR
E2CCR4_9RHOB
E2CLN4_9RHOB
E2PWQ4_STRC2
E2Q7I5_STRC2
E2SDJ4_9ACTN
E2ZAC0_9FIRM
E3BKK1_9VIBR
E3C5D4_9LACO
E3D0Z3_9BACT
E3E7L3_PAEPS
E3EYF3_KETVY
E3GLU0_EUBLK
E3GXR7_METFV
E3GY27_METFV
E3GZQ2_ROTDC
E3H9H5_ILYPC
E3I6B2_RHOVT
E3JB94_FRASU
E3MMN1_CAERE
E3PWZ6_CLOSD
E4MZ98_KITSK
E4NFT7_KITSK
E4NNG3_HALBP
E4PK65_MARAH
E4PMI4_MARAH
E4RMJ9_HALHG
E4TGD4_CALNY
E4U571_OCEP5
E5ANV8_PARRH
E5AQP8_PARRH
E5WE84_9BACI
E5Y5N9_BILWA
E6J655_9ACTN
E6JBT6_9ACTN
E6KSG8_9ACTO
E6KU21_9ACTO
E6N3F6_9ARCH
E6PAT2_9ARCH
E6SFE6_INTC7
E6SME0_THEM7
E6TXY1_BACCJ
E6VY66_DESAO
E6W5C6_DESIS
E6WB19_PANSA
E6WSN5_PSEUU
E6X265_NITSE
E6X8F5_CELAD
E6XC24_CELAD
E7NA10_9ACTO
E7RU24_9BURK
E7RV99_9BURK
E8JHI6_9ACTO
E8N0R2_ANATU
E8N5I1_ANATU
E8N6V1_MICTS
E8N8B9_MICTS
E8QZK7_ISOPI
E8R6T7_ISOPI
E8RFS9_DESPD
E8RQ26_ASTEC
E8SEV0_STAPH
E8T4T6_THEA1
E8T6G8_THEA1
E8T9Y1_MESCW
E8U4N3_DEIML
E8UYU9_TERSS
E8X135_GRATM
E9EA45_METAQ
E9T3N9_RHOHA
E9T5E5_RHOHA
F0F2D5_9NEIS
F0JE77_DESDE
F0LKW8_THEBM
F0LMW1_THEBM
F0M0L6_VIBFN
F0RB45_CELLC
F0RP28_DEIPM
F0S3P4_DESTD
F0SHJ1_RUBBR
F0T0H6_SYNGF
F0T6E9_METLA
F0T7H0_METLA
F0XYA2_AURAN
F0YY92_9CLOT
F1MA86_RAT
F1MQ57_BOVIN
F1VZS2_9BURK
F1W200_9BURK
F2A6U8_RHIET
F2BDU4_9NEIS
F2IYZ1_POLGS
F2J5Y6_POLGS
F2JUP7_MARM1
F2KNQ2_ARCVS
F2L814_BURGS
F2LCR7_BURGS
F2LVH6_HIPMA
F2LY95_HIPMA
F2NIU4_DESAR
F2NLR1_MARHT
F2R7M7_STRVP
F2RCZ1_STRVP
F2SHZ1_TRIRC
F3KBP7_9GAMM
F3KCN5_9GAMM
F3KQT6_9BURK
F3KYD5_9GAMM
F3LIL7_9GAMM
F3ND02_9ACTN
F3NSA2_9ACTN
F3SF33_9PROT
F3YWG6_DESAF
F3Z642_9ACTN
F3ZGG4_9ACTN
F4B914_ACIHW
F4C0R5_METCG
F4C4B1_SPHS2
F4CP20_PSEUX
F4D0P2_PSEUX
F4F285_VERMA
F4F4B9_VERMA
F4G7G3_ALIDK
F4GC10_ALIDK
F4GQC5_PUSST
F4GZ90_CELFA
F4H5C2_CELFA
F4HEJ3_GALAU
F4L7K3_HALH1
F4QLW8_9CAUL
F4XQ57_9CYAN
F5LAH7_9BACI
F5LAI4_9BACI
F5RES9_METUF
F5RI99_METUF
F5SUP1_9GAMM
F5XE37_MICPN
F5Y0K6_RAMTT
F5Y196_RAMTT
F5YTB4_MYCSD
F5Z0N3_MYCSD
F5Z8C7_ALTNA
F6AJM2_PSEF1
F6B7B8_DESCC
F6CJV4_DESK7
F6D2H3_METPW
F6D5X7_METPW
F6D822_METPW
F6DQY6_DESRL
F6DUG8_DESRL
F6EJH2_HOYSD
F6ERB6_HOYSD
F6F0J1_SPHCR
F6FR02_ISOV2
F6IPY8_9SPHN
F6Q1H9_ORNAN
F6Q1I9_ORNAN
F7KM39_9FIRM
F7NI67_9FIRM
F7QK44_9BRAD
F7QMI7_9BRAD
F7SW21_9BURK
F7VGB0_9PROT
F7XMD3_METZD
F7YRZ2_VIBA7
F7YW45_9THEM
F8A6M7_CELGA
F8AC09_THEID
F8AIQ3_PYRYC
F8AIY5_PYRYC
F8AW75_FRADG
F8C497_THEGP
F8D8K7_HALXS
F8E0M1_CORRG
F8E694_FLESM
F8E814_FLESM
F8EAB6_RUNSL
F8I501_SULAT
F8I699_SULAT
F8J801_HYPSM
F8JX81_STREN
F9DRM7_9BACL
F9EC30_9ACTO
F9MUK5_9FIRM
F9N4Z1_9FIRM
F9PN49_9ACTO
F9PNK6_9ACTO
F9Q5Q5_9PAST
F9R938_VIBSN
F9TA09_9VIBR
F9UFI6_9GAMM
F9UNN3_LACPL
F9ZS20_ACICS
F9ZVY5_METMM
G0A932_COLFT
G0A9V0_COLFT
G0EHI8_PYRF1
G0EHI9_PYRF1
G0FZ36_AMYMS
G0G493_AMYMS
G0HGU0_CORVD
G0HGU3_CORVD
G0HHD8_CORVD
G0J845_CYCMS
G0L7E2_ZOBGA
G0L808_ZOBGA
G0MHV4_CAEBE
G0V4L5_9CLOT
G0VN04_MEGEL
G1SEA8_RABIT
G1UT06_9DELT
G1WGU8_9ACTN
G2DYH7_9GAMM
G2FFZ1_9GAMM
G2FVN5_9FIRM
G2FVS0_9FIRM
G2GKS4_9ACTN
G2GNP0_9ACTN
G2IJ98_9SPHN
G2J5M0_PSEUL
G2LD89_CHLTF
G2MGQ6_9ARCH
G2NET4_STREK
G2NHU2_STREK
G2P0A4_STRVO
G2PB38_STRVO
G2PN43_MURRD
G2TPC0_BACCO
G3IY91_9GAMM
G3PIJ7_GASAC
G3TYH9_LOXAF
G3U3K9_LOXAF
G4CQT8_9NEIS
G4E1C2_9GAMM
G4QN22_GLANF
G4R8X4_PELHB
G4RNM6_THETK
G4SW91_META2
G4SZD5_META2
G5C7Y6_HETGA
G5EGH2_CAEEL
G5ZYJ7_9PROT
G5ZZJ2_9PROT
G6CHV2_DANPL
G6EIP7_9SPHN
G6F230_9PROT
G6FWG5_9CYAN
G6XLT7_9PROT
G6YHG6_9RHIZ
G6YK34_9RHIZ
G7CCI4_MYCT3
G7CHP1_MYCT3
G7GPA9_9ACTN
G7GWD3_9ACTN
G7H111_9ACTN
G7H3N1_9ACTN
G7LUL7_9GAMM
G7M906_9CLOT
G7Q6W8_9DELT
G7UNS7_PSEUP
G7VA19_THELD
G7WEQ9_DESOD
G7WHG4_DESOD
G7WKU6_METH6
G7Z4N3_AZOL4
G7Z4W9_AZOL4
G7Z7C4_AZOL4
G8AL02_AZOBR
G8ALZ9_AZOBR
G8AQX0_AZOBR
G8M463_9BURK
G8M615_9BURK
G8NPF3_GRAMM
G8PIZ5_PSEUV
G8PP47_PSEUV
G8QJP4_DECSP
G8RPZ1_MYCRN
G8RW99_MYCRN
G8S607_ACTS5
G8SFN4_ACTS5
G8T809_NIAKG
G8WUC1_STREN
G8XAY3_FLACA
G9PGS5_9ACTO
G9PWY8_9BACT
G9YG67_9FIRM
G9ZTN6_9LACO
H0A5V4_9PROT
H0A8Z4_9PROT
H0DFK4_9STAP
H0E2W5_9ACTN
H0HRU8_9RHIZ
H0HV71_9RHIZ
H0I311_9RHIZ
H0JJI6_9PSED
H0PTI0_9RHOO
H0PXY2_9RHOO
H0QIA7_ARTGO
H0QR37_ARTGO
H0QWB9_9ACTN
H0QYW9_9ACTN
H0TFW9_9BRAD
H0TYN4_9BRAD
H0WRH0_OTOGA
H1G6Z1_9GAMM
H1S597_9BURK
H1SCJ2_9BURK
H1XTX1_9BACT
H1YY18_9EURY
H2BW36_9FLAO
H2FWH7_OCESG
H2IQN7_RAHAC
H2J481_MARPK
H2JT12_STRHJ
H2K5I0_STRHJ
H2VVN6_CAEJA
H3EWF0_PRIPA
H3KBU9_9BURK
H3KD38_9BURK
H3NRH1_9GAMM
H3ZMD9_THELN
H3ZN42_THELN
H4F0E8_9RHIZ
H5TCE8_9ALTE
H5U246_9ACTN
H5U643_9ACTN
H5USJ5_9MICO
H5UXA2_ESCHE
H5WIA2_9BURK
H5WIB5_9BURK
H5WWW8_9PSEU
H5WZ45_9PSEU
H5XYM0_9FIRM
H5Y2F5_9FIRM
H6LB54_ACEWD
H6MYP4_GORPV
H6N3F0_GORPV
H6R0L3_NOCCG
H6R892_NOCCG
H6RMP7_BLASD
H6RRQ0_BLASD
H7F7M2_9LIST
H8E6C7_9MICO
H8GNR5_METAL
H8GQG2_METAL
H8GVF3_DEIGI
H8KW27_SOLCM
H8L0Z1_FRAAD
H8MPR9_CORCM
H8MZJ3_CORCM
H8Z766_9GAMM
H9ZZM7_FERFK
I0ANF2_IGNAJ
I0GJP0_CALEA
I0GN57_SELRL
I0HIB3_ACTM4
I0HJW1_ACTM4
I0HUA9_RUBGI
I0HUC2_RUBGI
I0I365_CALAS
I0I690_CALAS
I0JLT1_HALH3
I0K7F7_9BACT
I0KWE6_9ACTN
I0LDJ5_9ACTN
I0QPH6_9GAMM
I0RD26_MYCXE
I0RG81_MYCXE
I0YTQ1_COCSC
I1AV19_9RHOB
I1AWD1_9RHOB
I1B0K9_9RHOB
I1DV62_9GAMM
I1EQD4_AMPQE
I1XHY6_METNJ
I1YG11_METFJ
I2BAW1_SHIBC
I2EU02_EMTOG
I2GEI7_9BACT
I2JM41_9GAMM
I2K4D4_9PROT
I2MZW6_9ACTN
I2N281_9ACTN
I3BR84_9GAMM
I3BTZ0_9GAMM
I3C1Z9_9FLAO
I3C8V7_9FLAO
I3CDP2_9GAMM
I3CET6_9GAMM
I3DD36_HAEPH
I3DI68_9PAST
I3E7M6_BACMT
I3E8G6_BACMT
I3I5C5_9GAMM
I3IB85_9GAMM
I3IJ74_9BACT
I3LYR7_ICTTR
I3TFZ1_THEC1
I3TLG3_TISMK
I3TUM7_TISMK
I3YC03_THIV6
I3Z5P9_BELBD
I3ZBU2_TERRK
I4BW53_ANAMD
I4C2X3_DESTA
I4C494_DESTA
I4CD84_DESTA
I4DA44_DESAJ
I4ECR2_9CHLR
I4EE08_9CHLR
I4ESM0_9ACTN
I4F3P7_9ACTN
I4MG66_9BURK
I4MIW9_9BURK
I4N5J1_9PSED
I4VT47_9GAMM
I4VT53_9GAMM
I4Z0F0_9RHIZ
I5C8J2_9RHIZ
I6Y1W8_PROPF
I6Y570_PROPF
I7A311_MELRP
I7CUJ9_NATSJ
I7E113_PHAIB
I7EW72_PHAIB
I7J766_METBM
I7J956_METBM
I7KJ01_9CORY
I7L8N9_9CORY
I7LJY7_METBM
I8AG17_9BACI
I9BXJ9_9RALS
I9L824_9FIRM
I9P049_9ALTE
I9W1W2_9RALS
I9WJ55_9SPHN
J0KMT4_9BURK
J0UEK8_9BURK
J0ZQ18_9RHIZ
J1GY92_9ACTO
J1HJP5_9ACTO
J1L4N9_9EURY
J1RPH8_9ACTN
J1S455_9ACTN
J2D2Q3_9SPHN
J2KZD1_9BURK
J2L934_9RHIZ
J2L9N3_9BURK
J2PPU5_9SPHN
J2TS72_9BURK
J2W6Q8_9BURK
J2XAT0_KLEPN
J3C0F3_9BURK
J3D5Z1_9BURK
J3HK54_9RHIZ
J4KE42_9PAST
J6IT43_9ACTN
J6UEU8_9RHOB
J6UGY7_9RHOB
J7IN27_DESMD
J7J003_DESMD
J7L8F5_NOCAA
J7Q5E1_METSZ
J7U9I2_MORMO
J8VQ19_9SPHN
J9HVE4_9BACL
J9RXD6_9ACTN
J9SED7_9ACTN
K0AXZ7_CLOA9
K0B4U4_CLOA9
K0C4N7_CYCSP
K0C7R5_CYCSP
K0CB27_ALCDB
K0D179_ALTMS
K0EZP4_9NOCA
K0F4C8_9NOCA
K0I085_9BURK
K0I888_9BURK
K0JQB6_SACES
K0JQP8_SACES
K0NHM1_DESTT
K0PPB7_9RHIZ
K0TLT1_THAOC
K0UKP2_MYCVA
K0VLK4_MYCVA
K0YKY5_9ACTN
K0YRX7_9ACTO
K0YT31_9ACTO
K0YU30_9ACTO
K1E855_9MICO
K1JIS9_9BURK
K1KK51_9BURK
K1M0V6_9BACT
K1RIA0_CRAGI
K2H7T4_9RHOB
K2JDW3_9RHOB
K2JLI3_9PROT
K2KLE3_9PROT
K2M871_9RHIZ
K2MYH3_9RHIZ
K2Q821_9RHIZ
K2QHI8_9FLAO
K2QLQ5_9FLAO
K2R0Z4_9RHIZ
K4KPV2_SIMAS
K4L334_9FIRM
K4LDI1_THEPS
K4LIS7_THEPS
K4LQM6_THEPS
K4MED6_9EURY
K4QZJ5_9ACTN
K4R610_9ACTN
K5B7X9_MYCHD
K5BHY7_MYCHD
K5ZI65_9PROT
K6CYS8_9BACI
K6D5L3_BACAZ
K6D752_BACAZ
K6DLL8_9BACI
K6UXX5_9ACTN
K6VMQ0_9MICO
K6WI73_9ACTN
K6X1I1_9MICO
K6XMY3_9ALTE
K6Y8N0_9ALTE
K7AAM2_9ALTE
K7S0L5_PROA4
K7SWV0_GLUOY
K7VW26_9NOST
K8DYQ3_9FIRM
K8GN59_9CYAN
K8WCI0_9GAMM
K8WJT9_PRORE
K8WMB0_9GAMM
K9ANL1_9STAP
K9DLZ3_9BURK
K9EHJ4_9ACTO
K9H2H2_9PROT
K9HGC1_9PROT
K9HLS6_9PROT
K9P8W9_CYAGP
K9PK75_9CYAN
K9PYS3_9CYAN
K9Q6F8_9NOSO
K9QTT3_NOSS7
K9RPD7_9CYAN
K9RSN4_SYNP3
K9SDH4_9CYAN
K9SP14_9CYAN
K9SWA9_9SYNE
K9T5R1_9CYAN
K9TQ82_9CYAN
K9TXN4_9CYAN
K9ULQ6_9CYAN
K9UVW8_9CYAN
K9VP68_9CYAN
K9W2M7_9CYAN
K9WEL2_9CYAN
K9X8Y8_9NOST
K9XFJ9_9CHRO
K9XW20_STAC7
K9YCD5_HALP7
K9YIQ2_CYASC
K9ZMX0_ANACC
L0A3Q1_DEIPD
L0AAG6_CALLD
L0AMC0_NATGS
L0DL23_SINAD
L0DP56_SINAD
L0DQ49_SINAD
L0DZQ6_THIND
L0EB62_THECK
L0FAJ9_DESDL
L0FZU3_ECHVK
L0GWX5_9GAMM
L0HCE4_METFS
L0IRU3_9MYCO
L0J3L8_9MYCO
L0JGH1_NATP1
L0JZV1_9EURY
L0K9Y4_HALHC
L0L1W1_METHD
L0MCU2_SERMA
L0NGR3_9RHIZ
L0NNJ4_9RHIZ
L0WES3_9GAMM
L1KJM8_9ACTN
L1L837_9ACTN
L1LVQ5_PSEPU
L1MIU8_9CORY
L1MLD1_9CORY
L1MLD5_9CORY
L1P314_9NEIS
L1QFA3_9CLOT
L2F9X6_9GAMM
L5N3G5_9BACI
L7EXR3_9ACTN
L7EYQ0_9ACTN
L7L950_9ACTN
L7LA23_9ACTN
L7LFJ2_9ACTN
L7LHP1_9ACTN
L8EYP1_STRRM
L8F0C8_STRRM
L8H6G1_ACACA
L8JKB3_9GAMM
L8JM62_9BACT
L8LNP2_9CHRO
L8M6B5_9CYAN
L8MXV5_9CYAN
L8TLP8_9MICC
L8TSD2_9MICC
L8TSZ0_9MICC
L8XTP3_9GAMM
L9PAB1_9BURK
M0QK81_9ACTN
M0QN29_9ACTN
M0R423_RAT
M1F6P1_9ALTE
M1FM67_9ALTE
M1MFV3_9CLOT
M1MVX2_9CORY
M1MWU7_9CORY
M1NE04_DESSD
M1NIN2_9CORY
M1V3U4_CYAM1
M1WLW2_DESPC
M1Y333_NATM8
M1ZKX3_9FIRM
M1ZM68_9FIRM
M2LDC4_BAUCO
M2TS15_9PROT
M2XEM5_9MICC
M2XPM1_GALSU
M3A255_STRMB
M3B754_STRMB
M3UT95_9ACTN
M3VFJ3_9ACTN
M4NGH5_9GAMM
M4R8R9_BIBTR
M4RXK3_9SPHN
M4U7H8_9GAMM
M4XIJ8_PSEDE
M4XKD2_PSEDE
M4ZY22_9ACTN
M5DVU6_9GAMM
M5ERS1_9RHIZ
M5QUU5_9PSED
M7A9Q5_9ACTN
M7AV41_9ACTN
M7N6I7_9MICC
M7NUH9_9BACL
M7YDL1_9BACT
M8E116_9BACL
M8ECQ4_9BACL
M9RBQ4_9RHOB
M9X488_MANHA
MOEA1_MYCTU
MOEA2_MYCTU
MOEA_BACSU
MOEA_ECOLI
MOEA_HAEIN
MOEA_NOSS1
MOEA_SALTY
MOEA_STAEQ
MOEA_SYNE7
MOEA_SYNY3
N0APP2_9BACI
N0AY44_9BACI
N0AYA1_9BACI
N0B378_9RHIZ
N0BCS4_9EURY
N0E133_9MICO
N1MUA9_9SPHN
N2JKK8_9PSED
N4W6T1_9BACI
N6TNW3_DENPD
N6UVK1_9RHIZ
N6VWT8_9ALTE
N6W819_9ACTO
N6WZ11_9ALTE
N6XM64_9RHOO
N6Y1N8_9RHOO
N6YFU2_9RHOO
N6YG04_9RHOO
N6YLL3_9RHOO
N6YSD7_9RHOO
N8TI55_ACIGI
N9F6S0_ACIHA
N9TXE9_9GAMM
N9WD20_9SPHN
N9XQQ2_9CLOT
N9XUK7_9CLOT
O27084_METTH
O27422_METTH
O29332_ARCFU
O66448_AQUAE
Q028Z3_SOLUE
Q089V5_SHEFN
Q095W3_STIAD
Q098I2_STIAD
Q0A960_ALKEH
Q0AL41_MARMM
Q0AY64_SYNWW
Q0AYT1_SYNWW
Q0BTY7_GRABC
Q0C1V9_HYPNA
Q0C1X9_HYPNA
Q0FA51_9RHOB
Q0FAN7_9RHOB
Q0FPZ1_PELBH
Q0FS76_PELBH
Q0FZ48_9RHIZ
Q0G3Z8_9RHIZ
Q0K8K5_CUPNH
Q0K9G0_CUPNH
Q0RC11_FRAAA
Q0S2N3_RHOJR
Q0S4X3_RHOJR
Q0VLW8_ALCBS
Q0W6D2_METAR
Q117Y0_TRIEI
Q11FL1_CHESB
Q11HT9_CHESB
Q12B83_POLSJ
Q12BH2_POLSJ
Q12T15_SHEDO
Q12VS8_METBU
Q13VK1_BURXL
Q13Z98_BURXL
Q15ST5_PSEA6
Q163E4_ROSDO
Q163X6_ROSDO
Q166S9_ROSDO
Q18F22_HALWD
Q1ART2_RUBXD
Q1D4N6_MYXXD
Q1GHJ7_RUEST
Q1GKU8_RUEST
Q1GUX1_SPHAL
Q1GYX3_METFK
Q1IHK4_KORVE
Q1IWZ6_DEIGD
Q1JZK9_DESAC
Q1K2L7_DESAC
Q1LKK6_CUPMC
Q1LLY3_CUPMC
Q1MYT2_9GAMM
Q1NDP5_SPHSS
Q1QIT1_NITHX
Q1QMK2_NITHX
Q1QVS8_CHRSD
Q1QW86_CHRSD
Q1YI30_AURMS
Q1YLE1_AURMS
Q1YRB9_9GAMM
Q1Z947_9GAMM
Q1ZPZ8_PHOAS
Q215D0_RHOPB
Q21I60_SACD2
Q21X62_RHOFT
Q21YF4_RHOFT
Q24QR8_DESHY
Q24TB3_DESHY
Q28R70_JANSC
Q2BLQ1_NEPCE
Q2BNW0_NEPCE
Q2CCD9_OCEGH
Q2CE83_OCEGH
Q2FPX7_METHJ
Q2FRD4_METHJ
Q2FRD5_METHJ
Q2FVY0_STAA8
Q2G6Q6_NOVAD
Q2IKM4_ANADE
Q2IQM6_ANADE
Q2J5Q3_FRASC
Q2JPS1_SYNJB
Q2K877_RHIEC
Q2KWH1_BORA1
Q2LT80_SYNAS
Q2LT84_SYNAS
Q2NA94_ERYLH
Q2NUI0_SODGM
Q2RGL0_MOOTA
Q2RGL1_MOOTA
Q2RS73_RHORT
Q2SCN4_HAHCH
Q2UIT5_ASPOR
Q2W0M4_MAGSA
Q2W3A6_MAGSA
Q2YRR2_BRUA2
Q316W5_DESAG
Q31GG6_THICR
Q31JB6_THICR
Q32IB3_SHIDS
Q39UP1_GEOMG
Q39WU6_GEOMG
Q39YU5_GEOMG
Q3A7X5_PELCD
Q3ADR6_CARHZ
Q3ADY2_CARHZ
Q3ARP9_CHLCH
Q3B6J2_CHLL7
Q3ISS4_NATPD
Q3IXR9_RHOS4
Q3J4Y6_RHOS4
Q3SK18_THIDA
Q3SRJ1_NITWN
Q468W3_METBF
Q46F65_METBF
Q47F51_DECAR
Q47T05_THEFY
Q47V93_COLP3
Q49ZJ1_STAS1
Q4BZH6_CROWT
Q4FMT5_PELUB
Q4FU38_PSYA2
Q4JA45_SULAC
Q4JTT9_CORJK
Q4JU10_CORJK
Q4K8X0_PSEF5
Q4KAB1_PSEF5
Q5E4E3_VIBF1
Q5FTR6_GLUOX
Q5GY61_XANOR
Q5GZT9_XANOR
Q5JF26_THEKO
Q5JGM9_THEKO
Q5L1X3_GEOKA
Q5LRH5_RUEPO
Q5LX88_RUEPO
Q5NYC6_AROAE
Q5P7M0_AROAE
Q5SM33_THET8
Q5V2L8_HALMA
Q5WJM1_BACSK
Q5YPT7_NOCFA
Q5YRM5_NOCFA
Q608C8_METCA
Q63S70_BURPS
Q63UW7_BURPS
Q65K76_BACLD
Q65TU8_MANSM
Q67JG7_SYMTH
Q67KA9_SYMTH
Q6AIW1_DESPS
Q6AKC2_DESPS
Q6D3A8_PECAS
Q6FB33_ACIAD
Q6KZH5_PICTO
Q6LQL3_PHOPR
Q6LWT7_METMP
Q6LZW0_METMP
Q6M0R8_METMP
Q6N5R8_RHOPA
Q6NIB4_CORDI
Q72DH8_DESVH
Q73SZ0_MYCPA
Q742B2_MYCPA
Q749N9_GEOSL
Q79HR5_WOLSU
Q7AQM7_MYCLE
Q7CHP6_YERPE
Q7M954_WOLSU
Q7MDE4_VIBVY
Q7N6L0_PHOLL
Q7NEY8_GLOVI
Q7NVJ1_CHRVO
Q7U3G3_SYNPX
Q7VKU7_HAEDU
Q7VVG2_BORPE
Q7VY89_BORPE
Q816U5_BACCR
Q81AJ8_BACCR
Q81E66_BACCR
Q81KM2_BACAN
Q81RB5_BACAN
Q81YC9_BACAN
Q82F94_STRAW
Q82H74_STRAW
Q87GZ5_VIBPA
Q883K4_PSESM
Q88L14_PSEPK
Q89KS8_BRADU
Q89ST8_BRADU
Q8DJ64_THEEB
Q8EKF5_SHEON
Q8FQ35_COREF
Q8FR10_COREF
Q8FU34_COREF
Q8KCT1_CHLTE
Q8NS03_CORGL
Q8NTU0_CORGL
Q8P966_XANCP
Q8P978_XANCP
Q8PYN1_METMA
Q8TIQ5_METAC
Q8U034_PYRFU
Q8U3C8_PYRFU
Q8XJG5_CLOPE
Q8XZR5_RALSO
Q8Y0K6_RALSO
Q8Y875_LISMO
Q8ZT27_PYRAE
Q92PR7_RHIME
Q975A8_SULTO
Q97HJ0_CLOAB
Q97W71_SULSO
Q98ME1_RHILO
Q9A3J5_CAUCR
Q9CMW0_PASMU
Q9HJE6_THEAC
Q9HST2_HALSA
Q9HX99_PSEAE
Q9HZH8_PSEAE
Q9K8I5_BACHD
Q9KLX4_VIBCH
Q9RKA7_STRCO
Q9RY74_DEIRA
Q9UYT6_PYRAB
Q9V1A7_PYRAB
Q9XA51_STRCO
Q9YEY4_AERPE
R0KR38_NOSB1
R4K679_CLOPA
R4K8T2_CLOPA
R4KJL6_9FIRM
R4KKH1_9FIRM
R4LT61_9ACTN
R4M0R2_9ACTN
R4T220_AMYOR
R4TGV2_AMYOR
R4VYJ9_9EURY
R4YJT0_OLEAN
R4Z4Z0_9ACTN
R5BKL1_9FIRM
R5C236_9FIRM
R5E174_9BURK
R5E915_9BURK
R5FPQ3_9ACTN
R5J2H8_9CLOT
R5PQJ3_9BURK
R5XCM9_9FIRM
R5Z9H9_9ACTN
R6ESE7_9FIRM
R6FF08_9FIRM
R6FNY7_9CLOT
R6HAC5_9ACTN
R6J2W6_9FIRM
R6KR60_9FIRM
R6QHR9_9FIRM
R6S4F3_9FIRM
R6VIL0_9FIRM
R6WUR4_9CLOT
R7B1V1_9ACTN
R7B2S7_9CLOT
R7BX84_9BURK
R7BXG6_9BURK
R7IDW2_9BURK
R7K9W7_9FIRM
R7R8S2_9FIRM
R7RTH8_9CLOT
R7WLS9_9NOCA
R7WQM0_9NOCA
R7XSQ0_9ACTN
R7ZVP6_9BACT
R8AVU8_PLESH
R9AT74_9GAMM
R9GW24_9SPHI
R9KZQ2_9FIRM
R9MJ98_9FIRM
R9PT96_AGAAL
R9SM63_9EURY
R9SMT3_9EURY
S0FSN0_9DELT
S2E3R5_9BACT
S2LIK5_9GAMM
S2LIY5_9GAMM
S2VYQ4_9ACTN
S2Y3L9_9ACTN
S2YFD9_9ACTN
S3X0V5_9ACTN
S3XLC7_9PROT
S3Y0Q6_9MICO
S3ZP08_9ACTN
S4AUI2_9ACTN
S4XTE8_SORCE
S4YDD8_SORCE
S5STB8_9CORY
S5STY0_9CORY
S5SZN1_9CORY
S5V6A1_STRC3
S5VP32_STRC3
S5Y931_PARAH
S5Z7W5_9CLOT
S6AHQ9_PSERE
S6B371_9PROT
S6BA83_9GAMM
S6BXL2_9GAMM
S6C117_9ACTN
S6EZN2_9CLOT
S6F3X5_AVIPA
S6GLY9_9GAMM
S6HBJ3_9GAMM
S6IMA4_9PSED
S7TCL5_9DELT
S7TXN2_DESML
S7TYX7_9DELT
S7U672_DESML
S8CHE5_9LAMI
S9QCA7_9RHOB
S9QEZ6_9RHOB
S9QWW6_9RHOB
S9QZA4_9DELT
S9RLK5_9RHOB
S9Y6W8_CAMFR
S9Z8Y4_9RHOO
T0AZC3_9RHOO
T0GTG2_9SPHN
T0HG39_9SPHN
T0HP37_9SPHN
T0IZB4_9SPHN
T0LQ32_9EURY
T0M134_9EURY
T0MQF7_9BACT
T0MSS0_9BACT
T0N8D8_9EURY
T0P8D0_PHOTE
T2GCL8_DESGI
T2KIW1_9FLAO
U1NKB8_ASCSU
U1Q668_9ACTO
U1QGC6_9EURY
U1ZRP4_9PSED
U2E5S4_9GAMM
U2RLV8_9ACTN
U2TEJ6_9FIRM
U2TXA2_9ACTN
U2XKG5_9MICO
U2Y4F0_9SPHN
U2ZIA1_VIBPR
U2ZLT7_PSEAC
U2ZNA8_PSEAC
U3AJ35_9VIBR
U3CGS5_9VIBR
U3GTE1_9CORY
U3TPQ9_9ENTR
U3U8K9_9GAMM
U4KCU5_9VIBR
U4UY70_9RHOB
U4UYG8_9RHOB
U5BJ72_9BACT
U5DFE1_9CHRO
U5E5X2_NOCAS
U5E983_NOCAS
U5L6G4_9BACI
U5MSW7_CLOSA
U5QN99_9CYAN
U5RSN1_9CLOT
U5S2K4_9CLOT
U5WAK9_9ACTN
U5WCB5_9ACTN
U5WMA8_MYCKA
U5WSQ4_MYCKA
U6EB71_9EURY
U6EFB0_9EURY
U7GGK5_9RHOB
U7GMR9_9RHOB
U7L2R5_9CORY
U7L810_9CORY
U7LD56_9CORY
U7MKT5_9CORY
U7ML70_9CORY
U7NKJ5_9GAMM
U7NV81_9GAMM
U7P5W1_9GAMM
U7U7W3_9BURK
U7VCA4_9FUSO
U7VGG8_9FUSO
U9W9Z2_9CYAN
V2GHM6_9BURK
V2JN16_9BURK
V2PWR9_9BACT
V2UEI7_9GAMM
V2V1A6_9GAMM
V3TKI3_SERS3
V4C7T1_LOTGI
V4I9A3_9ACTN
V4ITP4_9GAMM
V4KC00_9ACTN
V4NVQ3_9CAUL
V4P5H9_9CAUL
V4R458_9RHIZ
V4RBH0_9RHIZ
V4X4K4_9ARCH
V4XYU5_9ARCH
V4YE78_9ARCH
V4YIG1_9PROT
V4ZZB2_9ARCH
V5A701_ENTCL
V5ADV4_9PROT
V5BGZ4_9GAMM
V5SE98_9RHIZ
V5UC11_9BURK
V5UIW9_9BURK
V5X8H8_MYCNE
V5XH38_MYCNE
V6F3A5_9PROT
V6JY88_STRNV
V6K286_STRNV
V6K3K0_STRRC
V6KCN1_STRRC
V6KVM1_STRRC
V6KW56_9ACTN
V6M9H5_9BACL
V6MIC7_9BACL
V7EL49_9RHOB
V7FSY8_9RHIZ
V7I293_9CLOT
V8CUD0_9ACTN
V8D0T4_9ACTN
V9FKI6_PHYPR
V9G945_9BACL
V9H5M9_9NEIS
V9H759_9CLOT
V9VPZ8_9RHOB
V9VQ79_9RHOB
V9W9K6_9BACL
V9XAH8_9NOCA
V9XNR4_9NOCA
W0AIS3_9SPHN
W0DH97_9AQUI
W0DSV0_9GAMM
W0DZZ8_MARPU
W0E4M3_9FIRM
W0E513_9FIRM
W0EA75_9FIRM
W0F4D2_9BACT
W0H6H0_PSECI
W0HV24_9GAMM
W0JH53_DESAE
W0JHH7_DESAE
W0LDI3_9GAMM
W0PDG5_9BURK
W0RK37_9BACT
W0SG63_9RHOO
W0SGR7_9RHOO
W0TJS7_9GAMM
W0V3C5_9BURK
W0V6X7_9BURK
W0Z9Q6_9MICO
W1FW44_ECOLX
W1IX52_9GAMM
W1J8N4_9GAMM
W1N1D4_9GAMM
W1N203_9GAMM
W1NCP1_9GAMM
W1SES3_9BACI
W1SGX3_9BACI
W2EH10_9ACTN
W2QG45_PHYPN
W2URQ0_9FLAO
W2ZRI0_PHYPR
W3REW1_9BRAD
W4DRB7_9BACL
W4H970_9STRA
W4HBD8_9STRA
W4HNE4_9RHOB
W4HQD0_9RHOB
W4LRU5_9BACT
W4LUC3_9BACT
W4LUN3_9BACT
W4Q0V3_9BACI
W4QKQ2_9BACI
W4QVT5_BACA3
W4VKT2_9BACI
W4YPZ9_STRPU
W5QJ46_SHEEP
W5TC45_9NOCA
W5TQ76_9NOCA
W5VYZ4_9PSEU
W5VZI5_9PSEU
W5WT00_9CORY
W5WTI7_9CORY
W5XPP3_9CORY
W5XUF2_9CORY
W5XYW1_9CORY
W5Y043_9CORY
W5Y9S9_KOMXY
W5YIF5_9ALTE
W5YJG1_9ALTE
W5YK63_9ALTE
W6J0J6_9ENTR
W6K8P8_9PROT
W6KAH6_9PROT
W6LXJ2_9GAMM
W6M9S2_9GAMM
W6N7L4_CLOTY
W6U5P4_9SPHI
W6WFG0_9RHIZ
W7B267_9LIST
W7C482_9LIST
W7D9S6_9LIST
W7IHC3_9PSEU
W7ITD9_9PSEU
W7L810_9CREN
W7PZ52_9GAMM
W7QER7_9GAMM
W7QQ02_9ALTE
W7SH01_9PSEU
W7SIS5_9PSEU
W7Y927_9BACL
W7ZDX6_9BACI
W8F2M2_9BACT
W8KUX2_HALHR
W8R8L5_PSEST
W8SSE7_9RHOB
W8T1Y5_EUBAC
W8U2J6_YEREN
W8X5Y1_CASDE
W9BJF5_9MYCO
W9BLD0_9MYCO
W9GCH4_9MICO
W9GGR2_9MICO
W9GQ34_9MICO
W9GZB6_9PROT
W9H2L8_9PROT
W9H3G7_9PROT
W9TJC5_9PSED
W9UXV9_9GAMM
W9VGW5_9GAMM
X0PGJ6_9LACO
X0R4S8_9BACI
X2GQQ1_9BACI
X2H6E5_9NEIS
X2H9S7_9GAMM
X4RA29_9ACTO
X4RAY1_9ACTO
X5A1D6_9BACL
X5DK01_9CORY
X5E2D9_9BACT
X5E6Z5_9CORY
X5E957_9CORY
X5JQC9_9NOST
X5L9E9_9MYCO
X5LLZ5_9MYCO
X5MAB7_9RHIZ
X6D777_9RHIZ
X6G5X7_9RHIZ
X6GPX0_9RHIZ
X6L6L1_9RHOB
X7E3V2_9GAMM
X7EHH0_9RHOB
X7EJ97_9RHOB
X7F3L4_9RHOB
X7FBN2_9RHOB
X7Y3M7_MYCKA
X7YG18_MYCKA
X8E0A7_9MYCO
X8EYH5_MYCUL
Y0KJV8_9PROT
Y666_METJA
Z5XKZ3_9GAMM
Z9JV27_9MICO
