# Supplementary material for: Widespread evolutionary crosstalk among protein domains in the context of multi-domain proteins
Source: PLoS One. 2018 Aug 31;13(8):e0203085. doi: 10.1371/journal.pone.0203085 (PMC6118372; doi:10.1371/journal.pone.0203085)
Supplement: S1 File — This archive contains a file presenting the list of UniProt identifiers of the URPs sequences included in the multi-domain MSAs for each of the 2,063 studied multi-domain architectures, and files containing the values of MI¯ and nMI¯ for individual domain pairs before and after domain sequence shuffling. (GZ) [file pone.0203085.s001.tar.gz › ./Pfam_family_vectors/PF03772_PF00753_all_alignment_sequences_UniProt_IDs]

A0A010NNZ2_9MICC
A0A017RUZ6_9CLOT
A0A017T497_9DELT
A0A022KWV9_9MICO
A0A022MEP9_9ACTN
A0A031FYF7_9MICO
A0A033V2C6_STAAU
A0A037UPB0_SPIME
A0A059W775_STRA9
A0A060JF88_9MICO
A0A061LUB3_9MICO
A0A062WYV7_9LACO
A0A062XZ65_9BACT
A0A066Z582_9ACTN
A0A068NFX0_9ACTO
A0A069K042_9ACTN
A0A071LVM1_9ENTR
A0A072SIC9_9ACTN
A0A077LU64_9MICO
A0A077MCP6_9MICO
A0A078M5F3_9STAP
A0A080M0B8_9PROT
A0A081BGS8_9LACO
A0A083ZWC7_9GAMM
A0A085HKW8_9GAMM
A0A085IG69_9ENTR
A0A087N2S7_9BACI
A0A088GK84_9LACT
A0A089UDE3_9ENTR
A0A089Y4C8_9LACO
A0A089YXK6_STRGA
A0A090PBW8_9VIBR
A0A090R4N3_9VIBR
A0A090SC79_9VIBR
A0A090V2I4_ESCVU
A0A091BZC4_9ENTE
A0A094JVK1_9DELT
A0A094PFD6_9ACTN
A0A094PU12_9ACTN
A0A094RMW7_9ACTN
A0A095YFG8_9MICC
A0A095YVX4_9FIRM
A0A095ZFG8_9FIRM
A0A095ZLK9_9FIRM
A0A098EMJ6_9BACL
A0A0A0C8Z5_9CELL
A0A0A0JHF6_9MICO
A0A0A0M8Q5_9GAMM
A0A0A1DL47_NOCSI
A0A0A3I146_9BACI
A0A0A3II22_9BACI
A0A0A3IL00_9BACI
A0A0A3J196_9BACI
A0A0A5HYI3_9VIBR
A0A0A6RC71_9LACO
A0A0A6UKX4_ACTUT
A0A0A8HPK2_STAHY
A0A0A8JMA4_BACSX
A0A0B0HVY9_9BACL
A0A0B2BBS7_9ACTN
A0A0B4RAN3_9BACL
A0A0B5DKU3_9ACTN
A0A0B5F443_STRA4
A0A0B8PR92_9VIBR
A0A0C1M4Z4_9LACO
A0A0C1TX79_9ACTN
A0A0C5FZV8_9ACTN
A0A0C9PE69_9BACT
A0A0D0Y392_9LACO
A0A0D4CNG7_9LACO
A0A0D4DTH8_9ACTN
A0A0D6A3V1_9LACO
A0A0D6XND2_9STAP
A0A0F0CNB4_9BACT
A0A0F0ER75_9MICO
A0A0F0GIQ1_NOCAE
A0A0F0KGR6_9MICO
A0A0F0L3E5_9MICO
A0A0F0LWC5_9MICO
A0A0F2C9Y3_9MICO
A0A0F2G7E2_9ACTN
A0A0F2IUK8_9BACT
A0A0F3GSM8_9BACT
A0A0F3GYM0_9BACT
A0A0F4J037_9ACTN
A0A0F4LWF0_9LACO
A0A0F6SFU7_9DELT
A0A0F7D4B5_9STAP
A0A0F7NDQ7_9ACTN
A0A0G3AN97_9ACTN
A0A0G3QAD7_KLUIN
A0A0H0ZN31_9MICC
A0A0H2KM33_9MICO
A0A0H4QIH1_9LACO
A0A0H5CCU8_9PSEU
A0A0J0AAX8_9MICO
A0A0J1DMH7_9FIRM
A0A0J5L5Q4_PLUGE
A0A0J5PA14_9LACT
A0A0J8Y3U1_9GAMM
A0A0K1FDI4_9MICO
A0A0K1JKM0_9MICO
A0A0K1PCA4_9DELT
A0A0K1W1Z1_9MOLU
A0A0K9EU36_9ACTO
A0A0L0BCZ1_9MICC
A0A0L0GZL6_9ENTR
A0A0L0JVH1_9ACTN
A0A0L0MF79_9BURK
A0A0M2H5L4_9MICO
A0A0M2HGQ3_9MICO
A0A0M2HMH4_9MICO
A0A0M2JN27_9ACTN
A0A0M2K7R8_9GAMM
A0A0M2MX16_9ACTN
A0A0M2YT28_9ACTN
A0A0M8Q8E1_9BACI
A0A0M8VHZ3_9ACTN
A0A0M8W3S9_9ACTN
A0A0M8YDE5_9ACTN
A0A0M9X7A6_9ACTN
A0A0M9YFV7_9ACTN
A0A0M9YUJ2_9ACTN
A0A0N0A8A5_9ACTN
A0A0N0CSV2_9LACO
A0A0N0SW28_9ACTN
A0A0N1GFW2_9ACTN
A0A0N1GL41_9ACTN
A0A0N1GW73_9ACTN
A0A0N7I3X3_9MICO
A0A0N8FXB6_9STRE
A0A0N9HZ94_9PSEU
A0A0P7FFJ8_9MICC
A0A0P8W610_9CLOT
A0A0Q3TPN3_9BACI
A0A0Q4H7R7_9MICO
A0A0Q4UXY1_9MICO
A0A0Q5BCT3_9MICO
A0A0Q5C8F1_9MICO
A0A0Q5L816_9MICO
A0A0Q5MVB4_9MICO
A0A0Q6FKU7_9ACTN
A0A0Q6PU61_9MICO
A0A0Q6RF14_9MICO
A0A0Q6VTH4_9ACTN
A0A0Q7BQD8_9ACTN
A0A0Q7JZ64_9ACTN
A0A0Q7K6A0_9ACTN
A0A0Q7U4Q4_9MICO
A0A0Q7ULV1_9MICO
A0A0Q7Z8R8_9ACTN
A0A0Q8CPJ4_9MICO
A0A0Q8NXG8_9ACTN
A0A0Q8UM68_9ACTN
A0A0Q9C0G4_9CELL
A0A0Q9JNN2_9MICO
A0A0Q9KBA1_9MICO
A0A0Q9KIM9_9MICO
A0A0Q9LPW4_9MICO
A0A0Q9MDA0_9MICO
A0A0Q9PXH4_9ACTN
A0A0Q9QP65_9MICC
A0A0Q9SKK1_9MICO
A0A0Q9ST15_9ACTN
A0A0R1GJD0_9LACO
A0A0R1HSB2_9LACO
A0A0R1J2H5_9LACO
A0A0R1K0Q9_9LACO
A0A0R1KBB0_9LACO
A0A0R1N1L5_9LACO
A0A0R1P2Z4_9LACO
A0A0R1QW19_9LACO
A0A0R1RGC8_9LACO
A0A0R1RYT0_9LACO
A0A0R1SBA2_9LACO
A0A0R1V8K8_9LACO
A0A0R1VXZ2_9LACO
A0A0R1WTJ2_9LACO
A0A0R1X9E7_9LACO
A0A0R1XKY2_9LACO
A0A0R1YJQ8_9LACO
A0A0R1ZLH0_9LACO
A0A0R1ZN26_9LACO
A0A0R1ZYW3_9LACO
A0A0R2ALY7_9LACO
A0A0R2ANI8_9LACO
A0A0R2BS49_9LACO
A0A0R2BXA2_9LACO
A0A0R2C9F7_9LACO
A0A0R2D0R7_9LACO
A0A0R2DHW4_9LACO
A0A0R2DP97_9LACO
A0A0R2F938_9LACO
A0A0R2FN96_9LACO
A0A0R2GSI2_9LACO
A0A0R2H003_WEIVI
A0A0R2HDS0_9FIRM
A0A0R2HS35_9LACT
A0A0R2JIB2_9LACT
A0A0R2JUE9_9LACO
A0A0R2KZ87_9LACO
A0A0R2N5I8_9LACO
A0A0R2NIH9_9LACO
A0A0R2PDK3_9ACTN
A0A0R2PQ94_9MICO
A0A0R2TXY9_9ACTN
A0A0R3JTI6_9CLOT
A0A0S2K2U8_9GAMM
A0A0S2W2I7_9FIRM
A0A0S7YZY7_9BACT
A0A0S8BY87_9DELT
A0A0S8ENP5_9DELT
A0A0S8GRN2_9BACT
A0A0S8H3Q1_9BACT
A0A0S9D4T0_9MICC
A0A0S9R026_9ACTN
A0A0T6LKX4_9ACTN
A0A0U2XDZ4_9BACL
A0A0U3G5U9_9MICC
A0A0U5L388_9GAMM
A0A0V8QCP2_9FIRM
A0A0W1NLX7_9ACTN
A0A0W7W957_9MICO
A0A0W7XC05_9ACTN
A0A0W8I5V3_9MICO
A0A0W8JHR5_9VIBR
A0A0X1RVI6_9BACL
A0A0X3S482_9ACTN
A0A0X3VDT2_9ACTN
A0A0X3WHY1_9ACTN
A0A0X3XH26_9ACTN
A0A0X8HCY8_9GAMM
A0A0X8RNQ2_9MICO
A0A100Y4N8_9ACTN
A0A100YV77_9ACTN
A0A101P5F4_9ACTN
A0A101SPF9_9ACTN
A0A101T0N8_9ACTN
A0A101V4F8_9ACTN
A0A108U6D3_9GAMM
A0A109CA58_9BACT
A0A109IIH0_9ACTN
A0A117LHG5_9ACTN
A0A117QKQ9_9ACTN
A0A127VXQ0_SPOPS
A0A133Q2A1_STALU
A0A133YSB3_9FIRM
A0A134AH11_9FIRM
A0A135WRQ5_9BACL
A0A136HVD0_9ALTE
A0A137SXD0_9FIRM
A0A139D4N1_9ALTE
A0A139DB22_9ALTE
A0A139NQU8_9STRE
A0A139QJZ8_9LACT
A0A139T0B4_9FIRM
A0A143BJS7_9BACT
A0A143G7Z2_9GAMM
A0A143HB42_9BACL
A0A150LHB2_9BACI
A0A150YD39_9BACI
A0A160KTB6_9MICO
A0A161LTH1_9MICO
A0A161SSC3_9MICO
A0A162GE62_9GAMM
A0A166SEI8_9ACTN
A0A170VI50_9ACTN
A0A171CJA4_9ACTN
A0A172T723_9DEIO
A0A176L197_9ACTN
A0A176QAS8_9MICO
A0A177HF36_9ACTN
A0A181CYP3_9ENTR
A0Z971_9GAMM
A1STC6_PSYIN
A4AGG2_9ACTN
A4F9N3_SACEN
A4G739_HERAR
A4XAF0_SALTO
A5VJ86_LACRD
A6D8L9_9VIBR
A6GT31_9BURK
A6NRM5_9FIRM
A6T705_KLEP7
A6WDK8_KINRD
A8AIG8_CITK8
A8KYV3_FRASN
A8T5Z6_9VIBR
A8YUR7_LACH4
A9FT30_SORC5
A9NGM8_ACHLI
B0VG70_CLOAI
B1C0Z0_9FIRM
B1VY21_STRGG
B1YKS0_EXIS2
B2GHV5_KOCRD
B5H759_STRPR
B5YHA1_THEYD
B6GCK5_9ACTN
B6WU18_9DELT
B7VH39_VIBTL
B8DMV1_DESVM
B8F483_HAEPS
B8J1T7_DESDA
B8KYJ2_9GAMM
B9CKK3_9ACTN
B9DNK8_STACT
B9DUQ7_STRU0
B9E6X7_MACCJ
C0B1H2_9GAMM
C0CYS6_9FIRM
C0MCU7_STRS7
C1A8D7_GEMAT
C2BIE6_9FIRM
C2D229_LACBR
C2ERZ6_9LACO
C4F867_9ACTN
C5C481_BEUC1
C5CCD8_MICLC
C5RD11_WEIPA
C6WRA3_ACTMD
C7LWL4_DESBD
C7MDA5_BRAFD
C7N575_SLAHD
C7NJ58_KYTSD
C7R5D6_JONDD
C8NGS5_9LACT
C8PAT2_9LACO
C8W6Z3_ATOPD
C8WHN3_EGGLE
C8XF31_NAKMY
C9RKR9_FIBSS
C9Z8X0_STRSW
D0WN86_9ACTO
D0Z217_PHODD
D1BEJ0_SANKS
D1BUY9_XYLCX
D1VVK4_9FIRM
D2AZL1_STRRD
D2PUY6_KRIFD
D3CU31_9ACTN
D3PQF9_MEIRD
D3PVY0_STANL
D3R202_MAGIU
D4GNH2_PANAM
D4KE56_9FIRM
D4YJ04_9LACT
D4YS17_9LACO
D5H2S1_LACCS
D6K089_9ACTN
D6S4K3_9LACO
D6XBK9_9ACTN
D6Y8G8_THEBD
D7AYE7_NOCDD
D7BER9_MEISD
D7C580_STRBB
D8MQC9_ERWBE
D9T9K6_MICAI
D9X858_STRVT
E0NE89_PEDAC
E0NL75_9FIRM
E1QVE0_OLSUV
E1VWA7_GLUAR
E2SB52_9ACTN
E3BKU4_9VIBR
E3C6E6_9LACO
E4NB18_KITSK
E5UJA4_NEIMU
E6LGG0_9ENTE
E6S7N5_INTC7
E6SKB7_THEM7
E8NE80_MICTS
E8SIE1_STAPH
E8U5T6_DEIML
F0H0V3_9FIRM
F0LPE6_VIBFN
F0RJ26_DEIPM
F2N7P4_CORGP
F2R286_STRVP
F3B8K3_9FIRM
F3NAI7_9ACTN
F3YB22_MELPT
F3Z9M9_9ACTN
F5XN23_MICPN
F7V1F5_EEGSY
F7YPS9_VIBA7
F8A902_THEID
F8C3I2_THEGP
F8I0E1_WEIKK
F8JYS9_STREN
F9DNG7_9BACL
F9MS22_9FIRM
F9RFD4_VIBSN
F9TAA8_9VIBR
G1WFZ6_9ACTN
G2FX28_9FIRM
G2G7K6_9ACTN
G2KWH8_LACSM
G2NE25_STREK
G2P7F9_STRVO
G4D4G6_9FIRM
G4KQ12_OSCVS
G4L8A0_TETHN
G4Q3P7_ACIIR
G8PCY3_PEDCP
G9WH75_9LACT
G9ZLK0_9LACO
H0DES9_9STAP
H0E9X6_9ACTN
H1LCN6_9LACO
H1X9L3_WEICO
H2K730_STRHJ
H3NLN7_9FIRM
H5UX28_ESCHE
H6R7Q4_NOCCG
H6RLH1_BLASD
H8E322_9MICO
I0H042_ACTM4
I0R0T5_9MICO
I2BAN8_SHIBC
I3D664_HAEPH
I6T0P2_ENTHA
I6XVL5_PROPF
I7KJF1_9LACT
I7L8U0_9LACO
I7LHZ1_9CLOT
J1ZTK4_9ACTN
J2LVI3_KLEPN
J5XYP2_9ACTN
J7LC18_NOCAA
J7TRT6_MORMO
K0D3L3_ALTMS
K0JT95_SACES
K0Z7T7_9ACTN
K1E037_9MICO
K1LUY9_9LACT
K4L806_9FIRM
K4RAD3_9ACTN
K6V547_9MICO
K6X6A1_9MICO
K8Z771_9ENTE
K9B552_9STAP
K9EB97_9ACTO
K9EE60_9LACT
L1KW62_9ACTN
L7FBZ2_9ACTN
L8EJ66_STRRM
L9PC49_9BURK
M1ZJI5_9FIRM
M2Q1H9_9FIRM
M2WH67_9MICC
M3BKE3_STRMB
M4R5U9_BIBTR
M7MRL6_9MICC
M7NBD6_9BACL
N0E3G0_9MICO
N1V621_9MICC
N2BNP2_9ACTN
N6W0Y1_9ALTE
Q03F19_PEDPA
Q03VU2_LEUMM
Q0RP86_FRAAA
Q2FXY4_STAA8
Q2JDK6_FRASC
Q2SIN8_HAHCH
Q32E33_SHIDS
Q38WR1_LACSS
Q3IGX4_PSEHT
Q3XYU0_ENTFC
Q47RQ4_THEFY
Q49Y29_STAS1
Q5FKS4_LACAC
Q5HNV9_STAEQ
Q6A9B6_PROAC
Q726D4_DESVH
Q74JV2_LACJO
Q7VLY2_HAEDU
Q82C62_STRAW
Q87R17_VIBPA
Q99Z44_STRP1
Q9K0B2_NEIMB
Q9RTB1_DEIRA
R2Q4B5_9ENTE
R2S2V5_9ENTE
R3TQN7_9ENTE
R4L938_9ACTN
R5APY1_9FIRM
R5D5N5_9FIRM
R5DDS7_9FIRM
R5ECX9_9FIRM
R5EJB9_9CLOT
R5FP50_9ACTN
R5HA21_9FIRM
R5IQ78_9FIRM
R5LFT1_9FIRM
R5QGY6_9FIRM
R5QSJ9_9FIRM
R5RHH6_9FIRM
R5SHL4_9FIRM
R5VYL5_9FIRM
R5Y6A3_9MOLU
R5Z7W5_9ACTN
R6A6X3_9CLOT
R6B8K8_9CLOT
R6BJ97_9FIRM
R6CWE4_9CLOT
R6DB71_9FIRM
R6DQB5_9CLOT
R6DVD0_9CLOT
R6GK72_9FIRM
R6H0J6_9FIRM
R6H1R2_9FIRM
R6HJZ6_9ACTN
R6I0C2_9FIRM
R6JMN8_9CLOT
R6K3K3_9FIRM
R6MLS7_9FIRM
R6QAN5_9FIRM
R6RRY3_9FIRM
R6TA55_9STAP
R6TH28_9FIRM
R6U736_9CLOT
R6YHK3_9CLOT
R6Z4L8_9ACTN
R6ZKI8_9FIRM
R7A9A4_9CLOT
R7B6M4_9ACTN
R7BNS5_9ACTN
R7D832_9ACTN
R7GF43_9CLOT
R7GIC1_9CLOT
R7HKH4_9FIRM
R7KDG4_9CLOT
R7NC45_9FIRM
R7RPI7_9CLOT
R7XZC7_9ACTN
R9LZ83_9FIRM
R9PN67_AGAAL
S0JLV9_9ENTE
S0KNE9_9ENTE
S0KWW6_9ENTE
S0L602_9ENTE
S0RUE3_ENTAV
S2WW42_9ACTN
S2YRM8_9BACL
S2Z6W8_9ACTN
S3NXY1_9GAMM
S3XNL4_9ACTN
S3XU27_9MICO
S3ZJG2_9ACTN
S5MEJ6_9MOLU
S5UUM8_STRC3
S6CKY3_9ACTN
T0P5H8_PHOTE
U1GCG1_9ACTN
U1L8U7_9MICO
U1R5F0_9ACTO
U2RD68_9FIRM
U2TAU9_LEIAQ
U2UVQ6_9ACTN
U2VJD4_9ACTN
U2X648_9MICO
U2ZYH8_VIBPR
U3A4F8_9VIBR
U4TQM7_9LACO
U5VW09_9ACTN
U7UGW8_9FIRM
V2HJ86_9BURK
V2XPP6_9FIRM
V2ZFZ8_9FIRM
V3T930_SERS3
V4I087_9ACTN
V4QTL7_STRIN
V4YL91_9PROT
V5AT46_ENTCL
V5XNR6_ENTMU
V6KWX2_9ACTN
V6Q2Z5_9ENTE
V9XDB2_9NOCA
W0Z9B7_9MICO
W1DQ02_KLEPN
W1EA77_KLEPN
W1FVV8_ECOLX
W1JBL0_9GAMM
W1Q298_ABIDE
W2EYG2_9ACTN
W4ERE0_9BACL
W4TMF8_PROAA
W4UAR4_PROAA
W5W1E3_9PSEU
W6A712_9MOLU
W6JYU8_9MICO
W6M8Z8_9GAMM
W7C7P9_9LIST
W7J222_9PSEU
W7SDG4_9PSEU
W8U6V9_YEREN
W9GPV4_9MICO
X0P9H5_9LACO
X2GV25_9BACI
X2GZ61_9GAMM
X4RCB2_9ACTO
YCAI_ECOLI
Z9JXV0_9MICO
