# Supplementary material for: Widespread evolutionary crosstalk among protein domains in the context of multi-domain proteins
Source: PLoS One. 2018 Aug 31;13(8):e0203085. doi: 10.1371/journal.pone.0203085 (PMC6118372; doi:10.1371/journal.pone.0203085)
Supplement: S1 File — This archive contains a file presenting the list of UniProt identifiers of the URPs sequences included in the multi-domain MSAs for each of the 2,063 studied multi-domain architectures, and files containing the values of MI¯ and nMI¯ for individual domain pairs before and after domain sequence shuffling. (GZ) [file pone.0203085.s001.tar.gz › ./Pfam_family_vectors/PF01392_PF01534_all_alignment_sequences_UniProt_IDs]

A0A015JSV3_9GLOM
A0A016T7F5_9BILA
A0A016T7M7_9BILA
A0A016T890_9BILA
A0A016T8A3_9BILA
A0A016T8G3_9BILA
A0A016UB05_9BILA
A0A016VNW1_9BILA
A0A016VR74_9BILA
A0A026VTV1_CERBI
A0A026W7Q1_CERBI
A0A026WDQ6_CERBI
A0A026WLQ5_CERBI
A0A026WRU5_CERBI
A0A026X2Z9_CERBI
A0A044QZ85_ONCVO
A0A044UHY2_ONCVO
A0A067QHH7_ZOONE
A0A067QI70_ZOONE
A0A067QSB2_ZOONE
A0A068X077_HYMMI
A0A068XFJ0_HYMMI
A0A068XH16_HYMMI
A0A068XLR0_HYMMI
A0A068XTG8_HYMMI
A0A068Y2G6_ECHMU
A0A068Y4M8_ECHMU
A0A068YAI4_ECHMU
A0A068YBT4_ECHMU
A0A074YZ53_9TREM
A0A075A382_9TREM
A0A075AG59_9TREM
A0A077YZS6_TRITR
A0A077Z8U6_TRITR
A0A077Z9D7_TRITR
A0A078BS14_CAEEL
A0A084VQE6_ANOSI
A0A084VYM0_ANOSI
A0A084W1T5_ANOSI
A0A084WFW9_ANOSI
A0A084WNW4_ANOSI
A0A085NRD8_9BILA
A0A087QSK5_APTFO
A0A087QV50_APTFO
A0A087QWH4_APTFO
A0A087QXU7_APTFO
A0A087R0T5_APTFO
A0A087RA20_APTFO
A0A087RCG4_APTFO
A0A087RCH2_APTFO
A0A087RFL5_APTFO
A0A087RIL9_APTFO
A0A087T1M3_9ARAC
A0A087T8F5_9ARAC
A0A087TFP4_9ARAC
A0A087TSA1_9ARAC
A0A087TU06_9ARAC
A0A087V7K3_BALRE
A0A087VHW3_BALRE
A0A087XDQ4_POEFO
A0A087XE64_POEFO
A0A087XK12_POEFO
A0A087XLC6_POEFO
A0A087YEV9_POEFO
A0A087YG55_POEFO
A0A087YNF2_POEFO
A0A087YPY1_POEFO
A0A087YPZ1_POEFO
A0A087YPZ6_POEFO
A0A087YQ58_POEFO
A0A087YQL5_POEFO
A0A087YS63_POEFO
A0A088A6V2_APIME
A0A088APN5_APIME
A0A088APW7_APIME
A0A090L1H5_STRRB
A0A090LHL4_STRRB
A0A090LJR2_STRRB
A0A090MVS3_STRRB
A0A091CLR2_FUKDA
A0A091CZ01_FUKDA
A0A091DAW3_FUKDA
A0A091DB27_FUKDA
A0A091DB47_FUKDA
A0A091E643_FUKDA
A0A091E8K6_CORBR
A0A091EKA2_CORBR
A0A091EQG2_CORBR
A0A091ESU4_CORBR
A0A091F5H9_CORBR
A0A091F9E3_CORBR
A0A091FJC3_CORBR
A0A091FTN4_9AVES
A0A091G248_9AVES
A0A091G8S6_9AVES
A0A091GV13_BUCRH
A0A091H1R9_9AVES
A0A091H3L7_9AVES
A0A091H828_BUCRH
A0A091HFZ9_BUCRH
A0A091HQ41_CALAN
A0A091HWJ7_BUCRH
A0A091IFB1_CALAN
A0A091IGF8_CALAN
A0A091IKC0_CALAN
A0A091IR30_9AVES
A0A091JIT1_9AVES
A0A091JVG6_9AVES
A0A091JZ35_9AVES
A0A091JZT2_COLST
A0A091K5V1_COLST
A0A091K612_COLST
A0A091KA58_COLST
A0A091KDN6_9GRUI
A0A091KGI0_9GRUI
A0A091KSM9_9GRUI
A0A091KWN8_COLST
A0A091KWU8_9GRUI
A0A091L9N0_CATAU
A0A091LC07_CATAU
A0A091LK31_CATAU
A0A091LNR9_CATAU
A0A091M3J4_CARIC
A0A091M997_CARIC
A0A091MMW7_CARIC
A0A091MYY0_9PASS
A0A091N784_9PASS
A0A091NCD6_APAVI
A0A091NTX9_9PASS
A0A091P962_HALAL
A0A091PE62_LEPDC
A0A091PRM4_HALAL
A0A091Q301_HALAL
A0A091QA34_LEPDC
A0A091QX28_LEPDC
A0A091R9R2_MERNU
A0A091RCH5_9GRUI
A0A091RRQ7_NESNO
A0A091RST8_NESNO
A0A091SS67_9AVES
A0A091STW8_9AVES
A0A091SXI9_NESNO
A0A091T1Y2_9AVES
A0A091TBA1_NESNO
A0A091TFS0_PHALP
A0A091TGK3_PHALP
A0A091TGL8_PHALP
A0A091TSM9_PHALP
A0A091TU04_PHORB
A0A091TWX5_PHORB
A0A091U104_PHORB
A0A091U1P9_9AVES
A0A091UBJ2_PHALP
A0A091UV52_NIPNI
A0A091UXV7_NIPNI
A0A091V370_NIPNI
A0A091V4P7_OPIHO
A0A091V814_NIPNI
A0A091VF28_NIPNI
A0A091VHJ1_PHORB
A0A091VJM6_NIPNI
A0A091VQD9_NIPNI
A0A091VQQ0_NIPNI
A0A091VY16_OPIHO
A0A091VYY6_OPIHO
A0A091WE38_OPIHO
A0A091WJ48_OPIHO
A0A091XC45_OPIHO
A0A093C0A1_TAUER
A0A093CH85_9AVES
A0A093CWM4_TAUER
A0A093DHP8_CHAPE
A0A093DZ70_TAUER
A0A093EJ72_TYTAL
A0A093EPB1_9AVES
A0A093EUW7_TYTAL
A0A093EW86_TYTAL
A0A093F8L1_GAVST
A0A093F9R5_GAVST
A0A093FDZ5_GAVST
A0A093FZP4_PICPB
A0A093G285_PICPB
A0A093GJY3_PICPB
A0A093GR82_PICPB
A0A093H3I6_PICPB
A0A093HV50_STRCA
A0A093HVZ1_GAVST
A0A093HWK3_TYTAL
A0A093HYG3_STRCA
A0A093I1Q8_FULGA
A0A093IDK6_EURHL
A0A093IFL0_PICPB
A0A093IN45_PICPB
A0A093IZ56_EURHL
A0A093J5E1_EURHL
A0A093JD83_STRCA
A0A093K3L5_STRCA
A0A093PNA1_9PASS
A0A093QDC7_9PASS
A0A093QDY8_9PASS
A0A093QEJ6_9PASS
A0A093R2S3_PHACA
A0A094L7S9_9AVES
A0A094MM64_ANTCR
A0A094MMD7_ANTCR
A0A094ZTL6_SCHHA
A0A095A2U4_SCHHA
A0A095AR74_SCHHA
A0A096MA59_POEFO
A0A096MVT8_PAPAN
A0A096N2J0_PAPAN
A0A096N2M5_PAPAN
A0A096N7F2_PAPAN
A0A096N985_PAPAN
A0A096N9L3_PAPAN
A0A096NAS2_PAPAN
A0A096NAU3_PAPAN
A0A096NUB7_PAPAN
A0A096P0Y8_PAPAN
A0A096P0Y9_PAPAN
A0A096P631_PAPAN
A0A099YTL2_TINGU
A0A099YZY5_TINGU
A0A099Z099_TINGU
A0A099Z614_TINGU
A0A099ZSQ3_TINGU
A0A099ZSV6_TINGU
A0A0A0A5N2_CHAVO
A0A0A0A6F2_CHAVO
A0A0A0APG0_CHAVO
A0A0A0AQX7_CHAVO
A0A0A0AS69_CHAVO
A0A0A0ATV2_CHAVO
A0A0A0AXN3_CHAVO
A0A0A0B0A9_CHAVO
A0A0B1SJF5_OESDE
A0A0B1T0T4_OESDE
A0A0B2V5T7_TOXCA
A0A0B2V670_TOXCA
A0A0C2BYQ8_9BILA
A0A0C2CLW6_9BILA
A0A0D8XWC7_DICVI
A0A0D8Y519_DICVI
A0A0D9RC39_CHLSB
A0A0D9RHL0_CHLSB
A0A0D9RTP7_CHLSB
A0A0D9S0N2_CHLSB
A0A0D9SBP9_CHLSB
A0A0D9SBQ2_CHLSB
A0A0D9SC80_CHLSB
A0A0D9SCE5_CHLSB
A0A0D9SCP4_CHLSB
A0A0D9SDP9_CHLSB
A0A0F8ABN7_LARCR
A0A0F8AI70_LARCR
A0A0F8AKS6_LARCR
A0A0F8B8K0_LARCR
A0A0F8B907_LARCR
A0A0F8C703_LARCR
A0A0F8C7W7_LARCR
A0A0G2JXX8_RAT
A0A0G2KQU3_DANRE
A0A0G2L696_DANRE
A0A0J7KX39_LASNI
A0A0J7LBZ0_LASNI
A0A0J7NB74_LASNI
A0A0J9YAU9_BRUMA
A0A0J9YC86_BRUMA
A0A0K0DBS4_ANGCA
A0A0K0DGR6_ANGCA
A0A0K0DW05_STRER
A0A0K0DXJ0_STRER
A0A0K0E8N2_STRER
A0A0K0E9P8_STRER
A0A0K0EZK3_9BILA
A0A0K0F6J8_9BILA
A0A0K0FKJ3_9BILA
A0A0K0G2G0_9BILA
A0A0K0JB93_BRUMA
A0A0K0JL17_BRUMA
A0A0K0JQP1_BRUMA
A0A0K3AWM6_CAEEL
A0A0L0BY44_LUCCU
A0A0L0CK62_LUCCU
A0A0L0CLA4_LUCCU
A0A0L0HC06_SPIPN
A0A0L0SPS2_ALLMA
A0A0L0SZS7_ALLMA
A0A0L7L2K0_9NEOP
A0A0L7LKY7_9NEOP
A0A0L7LT04_9NEOP
A0A0L7QLS8_9HYME
A0A0L7QT69_9HYME
A0A0L7R8D6_9HYME
A0A0L8FLJ7_OCTBM
A0A0L8FPZ8_OCTBM
A0A0L8GT36_OCTBM
A0A0L8HAJ2_OCTBM
A0A0L8I188_OCTBM
A0A0L8IGT0_OCTBM
A0A0M3HPC8_ASCLU
A0A0M3IY01_ANISI
A0A0M3JXC1_ANISI
A0A0M3K0L6_ANISI
A0A0M9A677_9HYME
A0A0M9ABT3_9HYME
A0A0N0U309_9HYME
A0A0N1IPQ0_PAPMA
A0A0N4T1Y5_BRUPA
A0A0N4TC65_BRUPA
A0A0N4TZS0_BRUPA
A0A0N4U0P0_DRAME
A0A0N4U5J8_DRAME
A0A0N4U763_DRAME
A0A0N4VBD3_ENTVE
A0A0N4VM29_ENTVE
A0A0N4WGB6_HAEPC
A0A0N4WPT4_HAEPC
A0A0N4Y4Y5_NIPBR
A0A0N4YC39_NIPBR
A0A0N4ZSK7_PARTI
A0A0N4ZSZ3_PARTI
A0A0N5A1U9_PARTI
A0A0N5A222_PARTI
A0A0N5AF24_9BILA
A0A0N5AKD9_9BILA
A0A0N5ASI9_9BILA
A0A0N5AY90_9BILA
A0A0N5B9P1_STREA
A0A0N5BPC9_STREA
A0A0N5CED5_STREA
A0A0N5CP07_THECL
A0A0N5D405_THECL
A0A0N5DH69_TRIMR
A0A0N5DLF2_TRIMR
A0A0N5E6V9_TRIMR
A0A0N8BXH8_9CRUS
A0A0N8JXU6_9TELE
A0A0N8JZ19_9TELE
A0A0N8JZU2_9TELE
A0A0N8K2Y2_9TELE
A0A0P7TRS3_9TELE
A0A0P7TZS4_9TELE
A0A0P7UAL0_9TELE
A0A0P7URH7_9TELE
A0A0P7WB68_9TELE
A0A0P7XUK6_9TELE
A0A0P7XVP1_9TELE
A0A0Q3LS64_AMAAE
A0A0Q3M207_AMAAE
A0A0Q3M2V1_AMAAE
A0A0Q3PZI1_AMAAE
A0A0R3PKV8_ANGCS
A0A0R3PYG2_ANGCS
A0A0R3RLJ0_9BILA
A0A0R3RXM4_9BILA
A0A0R3S1X0_9BILA
A0A0R3S9A2_HYMDI
A0A0R3S9X2_HYMDI
A0A0R3SBC6_HYMDI
A0A0R3SF67_HYMDI
A0A0R3SRD9_HYMDI
A0A0R3T0W0_HYMNN
A0A0R3T141_HYMNN
A0A0R3T3S4_HYMNN
A0A0R3T4J6_HYMNN
A0A0R3U7D6_9CEST
A0A0R3UAF3_9CEST
A0A0R3UC25_9CEST
A0A0R3UK25_9CEST
A0A0R3W5N6_TAEAS
A0A0R3W8E4_TAEAS
A0A0R3W9Y0_TAEAS
A0A0R3WF01_TAEAS
A0A0R3WGK6_TAEAS
A0A0R3WKD8_HYDTA
A0A0R3X1U4_HYDTA
A0A0R3X5N8_HYDTA
A0A0R3X7C1_HYDTA
A0A0R4II22_DANRE
A0A0R4IQB3_DANRE
A0A0R4IVK2_DANRE
A0A0V0RKK0_9BILA
A0A0V0RQ27_9BILA
A0A0V0TCZ9_9BILA
A0A0V0THD6_9BILA
A0A0V0TUC6_9BILA
A0A0V0UZY8_9BILA
A0A0V0VUK8_9BILA
A0A0V0VX50_9BILA
A0A0V0WFQ3_9BILA
A0A0V0WWI9_9BILA
A0A0V0X0E5_9BILA
A0A0V0XZ13_TRIPS
A0A0V0ZKR3_9BILA
A0A0V0ZKW3_9BILA
A0A0V1A008_9BILA
A0A0V1CJT4_TRIBR
A0A0V1CZT3_TRIBR
A0A0V1D8S7_TRIBR
A0A0V1HEK1_9BILA
A0A0V1HFN0_9BILA
A0A0V1I4U3_9BILA
A0A0V1KTV9_9BILA
A0A0V1L6T7_9BILA
A0A0V1LEX5_9BILA
A0A0V1M8B1_9BILA
A0A0V1MHL1_9BILA
A0A0V1MHU0_9BILA
A0A0V1MMB7_9BILA
A0A0V1NJR8_9BILA
A0A0V1NMF2_9BILA
A0A0V1P3S7_9BILA
A0A132A2H6_SARSC
A0A132A7K3_SARSC
A0A151MXS3_ALLMI
A0A151N8W9_ALLMI
A0A151N9D9_ALLMI
A0A151NLW9_ALLMI
A0A151NM52_ALLMI
A0A151NPV6_ALLMI
A0A151NS18_ALLMI
A0A151P1W7_ALLMI
A0A151PBW9_ALLMI
A0A151WIE2_9HYME
A0A151X1Y6_9HYME
A0A151XB26_9HYME
A0A151Z8P2_9MYCE
A0A154NZZ6_9HYME
A0A154PC89_9HYME
A0A154PH96_9HYME
A0A158N7Q7_ONCVO
A0A158N7Q8_ONCVO
A0A158NEF6_ATTCE
A0A158NEV9_ATTCE
A0A158NQM4_ATTCE
A0A158NUX4_ATTCE
A0A158NXX4_ATTCE
A0A158PAN4_ANGCA
A0A158PBM9_ANGCA
A0A158PFE6_ANGCS
A0A158PNB6_ANISI
A0A158Q0Y7_BRUMA
A0A158Q3P2_DRAME
A0A158QB67_ENTVE
A0A158QQW8_HAEPC
A0A158R1J2_NIPBR
A0A164K3P3_9CRUS
A0A164X7T0_9CRUS
A0A183ABX2_9TREM
A0A183AGN3_9TREM
A0A183B1H2_9TREM
A0A183C1X6_GLOPA
A0A183CUE6_9BILA
A0A183IBB8_9BILA
A0A183ITQ4_9BILA
A0A183JXX3_9TREM
A0A183K8F4_9TREM
A0A183KQ88_9TREM
A0A183KS68_9TREM
A0A183KSG3_9TREM
A0A183LH05_9TREM
A0A183MEQ1_9TREM
A0A183MNT9_9TREM
A0A183MY62_9TREM
A0A183NED5_9TREM
A0A183NLN6_9TREM
A0A183P876_9TREM
A0A183R800_9TREM
A0A183RI77_9TREM
A0A183RT14_9TREM
A0A183SGE0_SCHSO
A0A183SMR4_SCHSO
A0A183SRI3_SCHSO
A0A183SYX6_SCHSO
A0A183TF57_SCHSO
A0A183TI09_SCHSO
A0A183W025_TRIRE
A0A194PVF9_PAPXU
A0A194Q9T8_PAPXU
A0A194QAF3_PAPXU
A0A194QH20_PAPXU
A0A194QV49_PAPMA
A0A194R4X6_PAPMA
A0A194RGX7_PAPMA
A0A1B8Y7X3_XENTR
A0JBX4_DANRE
A3KMX5_BOVIN
A3QK10_DANRE
A7MB15_BOVIN
A7RSX2_NEMVE
A7S003_NEMVE
A7S829_NEMVE
A7SCF4_NEMVE
A7SKM6_NEMVE
A7SZJ6_NEMVE
A8WW85_CAEBR
A8WWU4_CAEBR
A8WZ70_CAEBR
A8Y287_CAEBR
B0S5E7_DANRE
B0S6S2_DANRE
B0W046_CULQU
B0XF00_CULQU
B0XFZ5_CULQU
B0XJ68_CULQU
B3DIG4_DANRE
B3M3H0_DROAN
B3M7N4_DROAN
B3MR18_DROAN
B3MUK2_DROAN
B3RS76_TRIAD
B4GJP7_DROPE
B4H2N7_DROPE
B4H945_DROPE
B4HHP7_DROSE
B4I959_DROSE
B4ICU6_DROSE
B4IG02_DROSE
B4IHK2_DROSE
B4J063_DROGR
B4J3D8_DROGR
B4JBG2_DROGR
B4JX00_DROGR
B4KHG7_DROMO
B4L0E7_DROMO
B4L835_DROMO
B4LDK8_DROVI
B4LU52_DROVI
B4M2Y5_DROVI
B4MT43_DROWI
B4MWJ5_DROWI
B4N3F9_DROWI
B4N4Q2_DROWI
B4Q616_DROSI
B4QJZ3_DROSI
B4QQD4_DROSI
B7P2S7_IXOSC
B7PAJ1_IXOSC
B7PFK7_IXOSC
B7Q4R2_IXOSC
B7Z072_DROME
C3XUQ1_BRAFL
C3YEA5_BRAFL
C3YES3_BRAFL
C3YX49_BRAFL
D2GWS8_AILME
D2HAJ0_AILME
D2HB98_AILME
D2HRQ0_AILME
D2HY60_AILME
D4ACM8_RAT
D6WG76_TRICA
D6WJY3_TRICA
D6WXE3_TRICA
D6WXL7_TRICA
E0V9Z7_PEDHC
E0VBW4_PEDHC
E0VGL1_PEDHC
E0VGP6_PEDHC
E0VTY7_PEDHC
E1BCW7_BOVIN
E1BE57_BOVIN
E1FPE3_LOALO
E1G449_LOALO
E2ABY3_CAMFO
E2AHT4_CAMFO
E2AN13_CAMFO
E2ASZ9_CAMFO
E2B9L1_HARSA
E2B9T9_HARSA
E2BJ61_HARSA
E2QVP7_CANLF
E2R9M9_CANLF
E2RAF3_CANLF
E2RIL8_CANLF
E2RIM4_CANLF
E3LJT9_CAERE
E3LM68_CAERE
E3M394_CAERE
E3MFM0_CAERE
E4WSD5_OIKDI
E4WSI5_OIKDI
E4WT96_OIKDI
E4XC75_OIKDI
E4XES4_OIKDI
E5S837_TRISP
E5SHI7_TRISP
E5SZ31_TRISP
E9FZ26_DAPPU
E9FZ27_DAPPU
E9G2J8_DAPPU
E9G2J9_DAPPU
E9GI97_DAPPU
E9ITQ9_SOLIN
E9IV59_SOLIN
F1MBL4_BOVIN
F1MGM1_BOVIN
F1MLG5_BOVIN
F1MLJ8_BOVIN
F1MMN8_BOVIN
F1MP23_BOVIN
F1MXL9_BOVIN
F1N4K7_BOVIN
F1N965_CHICK
F1NFC8_CHICK
F1NGC2_CHICK
F1NGQ9_CHICK
F1P0A3_CHICK
F1P9V1_CANLF
F1PCN5_CANLF
F1PHW9_CANLF
F1PWM8_CANLF
F1QBI2_DANRE
F1R9H2_DANRE
F1RFQ3_PIG
F1RJQ7_PIG
F1S0R5_PIG
F1SI18_PIG
F1SMQ3_PIG
F1SSU5_PIG
F1STR5_PIG
F4W449_ACREC
F4WKG2_ACREC
F4WR01_ACREC
F4WVJ7_ACREC
F6PWM3_MONDO
F6QAW3_XENTR
F6QEW9_ORNAN
F6QFJ6_MACMU
F6QL95_MACMU
F6QVV1_HORSE
F6RKF7_MONDO
F6RPG1_XENTR
F6S8I5_CIOIN
F6SH04_XENTR
F6SSF6_XENTR
F6TMZ2_XENTR
F6TUM4_ORNAN
F6UJW9_MONDO
F6V1D3_CALJA
F6V5F4_XENTR
F6VFD0_MONDO
F6VL64_HORSE
F6VM33_XENTR
F6VWI5_CALJA
F6W3M0_CALJA
F6WS18_MONDO
F6X7C5_ORNAN
F6X7X4_MACMU
F6XX91_CANLF
F6ZAA8_HORSE
F6ZLC4_ORNAN
F6ZR92_MACMU
F6ZTT3_CIOIN
F7A3X8_ORNAN
F7A659_MONDO
F7AFK4_CIOIN
F7AHD7_ORNAN
F7B4M1_CIOIN
F7C0H4_HORSE
F7CDC6_MONDO
F7CTH7_HORSE
F7CZ56_MONDO
F7D747_HORSE
F7DHV7_HORSE
F7DIA9_ORNAN
F7DXM6_CALJA
F7E9U1_MONDO
F7EAW1_CALJA
F7EBW1_XENTR
F7EZ48_MACMU
F7F2K2_ORNAN
F7G1W9_MONDO
F7G2Z5_MACMU
F7GI70_MACMU
F7GIH7_CALJA
F7GPB5_MACMU
F7GPZ6_CALJA
F7H2P3_CALJA
F7H7V5_MACMU
F7H8W1_MACMU
F7I3D1_CALJA
F7I7H6_CALJA
FRIZ2_CAEEL
FRIZ2_DROME
FRIZ3_DROME
FRIZ_DROME
FRIZ_DROVI
FZD10_CHICK
FZD10_HUMAN
FZD10_MOUSE
FZD1_CHICK
FZD1_HUMAN
FZD1_MOUSE
FZD1_RAT
FZD2_CHICK
FZD2_HUMAN
FZD2_MOUSE
FZD2_RAT
FZD3_HUMAN
FZD3_MOUSE
FZD4_CHICK
FZD4_HUMAN
FZD4_MOUSE
FZD4_RAT
FZD5_HUMAN
FZD5_MOUSE
FZD5_RAT
FZD6_CANLF
FZD6_HUMAN
FZD6_MOUSE
FZD6_PONAB
FZD7_CHICK
FZD7_HUMAN
FZD7_MOUSE
FZD7_XENTR
FZD8_HUMAN
FZD8_MOUSE
FZD8_RAT
FZD9_HUMAN
FZD9_MOUSE
G0MFK4_CAEBE
G0MM47_CAEBE
G0MT97_CAEBE
G0NV93_CAEBE
G0NVS5_CAEBE
G0P1S7_CAEBE
G1K3F4_XENTR
G1K937_ANOCA
G1KB27_ANOCA
G1KIU5_ANOCA
G1KME9_ANOCA
G1KRK4_ANOCA
G1MD51_AILME
G1MJ82_AILME
G1MTZ7_MELGA
G1MV30_MELGA
G1N7U9_MELGA
G1NIC5_MELGA
G1NN05_MELGA
G1NQQ0_MELGA
G1NSW2_MYOLU
G1NUH9_MYOLU
G1NXB9_MYOLU
G1PDP7_MYOLU
G1PZF9_MYOLU
G1QE18_MYOLU
G1QUC0_NOMLE
G1R669_NOMLE
G1RPV5_NOMLE
G1S251_NOMLE
G1S3V5_NOMLE
G1SAN4_NOMLE
G1SAN5_NOMLE
G1SAS9_NOMLE
G1SC52_NOMLE
G1SJB2_RABIT
G1SR06_RABIT
G1SWP7_RABIT
G1T4W7_RABIT
G1T7Z4_RABIT
G1TGY1_RABIT
G1TKZ4_RABIT
G1TRX6_RABIT
G1TUT1_RABIT
G1U671_RABIT
G3H0J5_CRIGR
G3HL91_CRIGR
G3HLK8_CRIGR
G3I1I6_CRIGR
G3IEM3_CRIGR
G3N2W8_BOVIN
G3NBP6_GASAC
G3NLK4_GASAC
G3NMF6_GASAC
G3NMG5_GASAC
G3NV22_GASAC
G3NXM0_GASAC
G3NZ94_GASAC
G3PEZ2_GASAC
G3PMA2_GASAC
G3PRW0_GASAC
G3PV04_GASAC
G3Q821_GASAC
G3QDV3_GORGO
G3QL33_GORGO
G3QT00_GORGO
G3QV99_GORGO
G3R5G7_GORGO
G3RFM1_GORGO
G3RI86_GORGO
G3RNY6_GORGO
G3SS79_LOXAF
G3T897_LOXAF
G3TB43_LOXAF
G3TTY0_LOXAF
G3TV59_LOXAF
G3U335_LOXAF
G3U6Y2_LOXAF
G3U8W9_LOXAF
G3UC95_LOXAF
G3UE67_LOXAF
G3UIW7_LOXAF
G3V6L1_RAT
G3V736_RAT
G3V833_RAT
G3V954_RAT
G3VPF7_SARHA
G3W484_SARHA
G3W6F2_SARHA
G3W6F3_SARHA
G3W6F4_SARHA
G3WII5_SARHA
G3WJ19_SARHA
G3WWL4_SARHA
G3WYJ5_SARHA
G4LUN2_SCHMA
G4VMU3_SCHMA
G4VRM3_SCHMA
G5B501_HETGA
G5B526_HETGA
G5BH88_HETGA
G5C0G7_HETGA
G5C178_HETGA
G5EA13_HUMAN
G5EDV1_CAEEL
G5EEF7_CAEEL
G5EF44_CAEEL
G6CIS7_DANPL
G6CSI9_DANPL
G6DQI0_DANPL
G7P0M7_MACFA
G7P1U4_MACFA
G7PCG6_MACFA
G7PCZ7_MACFA
G7PJG3_MACFA
G7YEG0_CLOSI
G7YU88_CLOSI
H0V2F4_CAVPO
H0VFV3_CAVPO
H0VL28_CAVPO
H0VN11_CAVPO
H0VQV3_CAVPO
H0VXY9_CAVPO
H0W210_CAVPO
H0W688_CAVPO
H0W698_CAVPO
H0WJH9_OTOGA
H0WKD8_OTOGA
H0X4W4_OTOGA
H0X9M1_OTOGA
H0XKJ3_OTOGA
H0XLY2_OTOGA
H0XM62_OTOGA
H0XTN9_OTOGA
H0XWH9_OTOGA
H0Y136_OTOGA
H0YT73_TAEGU
H0YVB0_TAEGU
H0YY16_TAEGU
H0Z302_TAEGU
H0ZIG3_TAEGU
H0ZIP9_TAEGU
H0ZPH7_TAEGU
H0ZRQ7_TAEGU
H2L9W7_ORYLA
H2LAG8_ORYLA
H2LH10_ORYLA
H2LJ49_ORYLA
H2M3J6_ORYLA
H2M3J7_ORYLA
H2M3K0_ORYLA
H2M4Z4_ORYLA
H2M6X3_ORYLA
H2M7Q8_ORYLA
H2MEU7_ORYLA
H2MEU9_ORYLA
H2MHA0_ORYLA
H2MKU6_ORYLA
H2MMR4_ORYLA
H2NEW4_PONAB
H2NJ49_PONAB
H2NTT7_PONAB
H2P8B3_PONAB
H2P8F5_PONAB
H2PLY5_PONAB
H2PMY3_PONAB
H2PNH3_PONAB
H2PPY0_PONAB
H2PQZ4_PONAB
H2Q4I6_PANTR
H2Q772_PANTR
H2QD74_PANTR
H2QJ90_PANTR
H2QJA9_PANTR
H2QVC7_PANTR
H2QVZ0_PANTR
H2R2C6_PANTR
H2R570_PANTR
H2R591_PANTR
H2SHS3_TAKRU
H2SHS4_TAKRU
H2SHS5_TAKRU
H2SSV4_TAKRU
H2SSV5_TAKRU
H2SXD9_TAKRU
H2UKF0_TAKRU
H2UKF1_TAKRU
H2UNU3_TAKRU
H2UNU4_TAKRU
H2UWC8_TAKRU
H2UWC9_TAKRU
H2V2K0_TAKRU
H2VMA2_CAEJA
H2WNZ5_CAEJA
H2X397_CAEJA
H2Y2T1_CIOIN
H2Y558_CIOSA
H2Y559_CIOSA
H2Y560_CIOSA
H2Y561_CIOSA
H2Y562_CIOSA
H2Y563_CIOSA
H2Y564_CIOSA
H2Y565_CIOSA
H2Y566_CIOSA
H2Y9A2_CIOSA
H2Y9A3_CIOSA
H2Y9A4_CIOSA
H2Y9A5_CIOSA
H2YB70_CIOSA
H2YB71_CIOSA
H2YB72_CIOSA
H2YBE7_CIOSA
H2YBE8_CIOSA
H2YBE9_CIOSA
H2YUA5_CIOSA
H2YUA6_CIOSA
H2YUA7_CIOSA
H2YUA8_CIOSA
H2YUA9_CIOSA
H2YUB0_CIOSA
H2YUB1_CIOSA
H2YUB2_CIOSA
H2YUB3_CIOSA
H2YUB4_CIOSA
H2ZVN3_LATCH
H2ZX74_LATCH
H2ZZD7_LATCH
H3ATE6_LATCH
H3AZ03_LATCH
H3B255_LATCH
H3B2R1_LATCH
H3B2R2_LATCH
H3B9V4_LATCH
H3BEE0_LATCH
H3BHV4_LATCH
H3BHZ5_LATCH
H3C1Y2_TETNG
H3C5L4_TETNG
H3CDQ8_TETNG
H3CNY4_TETNG
H3CQ61_TETNG
H3CS14_TETNG
H3CZ50_TETNG
H3D2B1_TETNG
H3DK12_TETNG
H3E554_PRIPA
H3ERM3_PRIPA
H9G3H5_ANOCA
H9G9X6_ANOCA
H9GFL4_ANOCA
H9GGS9_ANOCA
H9GKW6_ANOCA
H9J549_BOMMO
H9J8U3_BOMMO
H9JCY7_BOMMO
H9L205_CHICK
I1G9T3_AMPQE
I1GEP0_AMPQE
I3IU79_ORENI
I3IY67_ORENI
I3JC44_ORENI
I3JSE2_ORENI
I3K0M9_ORENI
I3KKG7_ORENI
I3KXG0_ORENI
I3KXV0_ORENI
I3KYA1_ORENI
I3KYN8_ORENI
I3KZU0_ORENI
I3KZY1_ORENI
I3LRD8_PIG
I3MAR1_ICTTR
I3MGL6_ICTTR
I3MHC2_ICTTR
I3ML35_ICTTR
I3MTD3_ICTTR
I3MUX1_ICTTR
I3MZN8_ICTTR
I3N0L1_ICTTR
I3NBQ1_ICTTR
I3NEG7_ICTTR
J9EQD1_WUCBA
J9FGM1_WUCBA
J9JQY5_ACYPI
J9JUF4_ACYPI
K1PBI6_CRAGI
K1PCJ3_CRAGI
K1PPN7_CRAGI
K1QB03_CRAGI
K7EX69_PELSI
K7F134_PELSI
K7FD12_PELSI
K7FHS6_PELSI
K7FM15_PELSI
K7G573_PELSI
K7GK35_PELSI
K7GPF3_PIG
K7HM15_CAEJA
K7HM16_CAEJA
K7HM17_CAEJA
K7IPU4_NASVI
K7IXM9_NASVI
K7J481_NASVI
K7JBY1_NASVI
L5JZT2_PTEAL
L5K680_PTEAL
L5KDP5_PTEAL
L5KQ09_PTEAL
L5KS57_PTEAL
L5KTP0_PTEAL
L5L2J7_PTEAL
L5LFN3_MYODS
L5M393_MYODS
L5MBZ4_MYODS
L5MDN3_MYODS
L7N0T6_CIOIN
L8GEN4_ACACA
L8GI96_ACACA
L8GTI2_ACACA
L8GUZ1_ACACA
L8H7H3_ACACA
L8H7W4_ACACA
L8HDQ8_ACACA
L8HDT2_ACACA
L8HH45_ACACA
L8HI64_ACACA
L8Y655_TUPCH
L9KIE4_TUPCH
L9L0V5_TUPCH
L9LAM1_TUPCH
M0RCN5_RAT
M3W3B8_FELCA
M3WFU1_FELCA
M3WHD1_FELCA
M3WQI7_FELCA
M3X1P3_FELCA
M3X451_FELCA
M3X4M3_FELCA
M3X5H1_FELCA
M3XAQ4_FELCA
M3XC54_FELCA
M3XPH4_MUSPF
M3XZ91_MUSPF
M3Y3D4_MUSPF
M3YG22_MUSPF
M3YUK0_MUSPF
M3Z5C2_MUSPF
M3Z5D6_MUSPF
M3Z5R4_MUSPF
M3Z5S6_MUSPF
M3Z7S7_MUSPF
M3ZGK7_XIPMA
M3ZPA7_XIPMA
M4A8M0_XIPMA
M4A996_XIPMA
M4A9Z2_XIPMA
M4ARN6_XIPMA
M4ATD6_XIPMA
M4AYU1_XIPMA
M4AZW4_XIPMA
M4B090_XIPMA
M4B0Z5_XIPMA
M4B140_XIPMA
M7AX47_CHEMY
M7BEH3_CHEMY
M7BLJ9_CHEMY
M7BT01_CHEMY
M7CEL8_CHEMY
M9PFL6_DROME
M9PFW3_DROME
Q16JZ7_AEDAE
Q16U84_AEDAE
Q16Z40_AEDAE
Q174Q4_AEDAE
Q174W8_AEDAE
Q175G5_AEDAE
Q29DI2_DROPS
Q29IL3_DROPS
Q29NW6_DROPS
Q2LZT5_DROPS
Q4SNL8_TETNG
Q4SXY4_TETNG
Q5RH73_DANRE
Q5TZ38_DANRE
Q6GL20_XENTR
Q6NV44_DANRE
Q7PRU9_ANOGA
Q7PWS3_ANOGA
Q7QDV6_ANOGA
Q8K4C8_RAT
Q8QFM3_DANRE
Q95Y45_CAEEL
Q9N532_CAEEL
Q9W6E3_DANRE
Q9YI00_DANRE
R0L9C8_ANAPL
R4GD86_ANOCA
S7MPK8_MYOBR
S7N762_MYOBR
S7N971_MYOBR
S7Q4P2_MYOBR
S9WNB8_CAMFR
S9WY23_CAMFR
S9XCT6_CAMFR
S9Y6W6_CAMFR
SMO_CHICK
SMO_DROME
SMO_HUMAN
SMO_MOUSE
SMO_RAT
T1EGR1_HELRO
T1FSL1_HELRO
T1FXD5_HELRO
T1G0F9_HELRO
T1G984_HELRO
T1H9Y8_RHOPR
T1HKP7_RHOPR
T1HLP2_RHOPR
T1I187_RHOPR
T1ISZ0_STRMM
T1J176_STRMM
T1J7J7_STRMM
T1JEY5_STRMM
T1JLV3_STRMM
T1JZ26_TETUR
T1KGR8_TETUR
T1KSM5_TETUR
U1MC14_ASCSU
U1MUL7_ASCSU
U3I0C2_ANAPL
U3I631_ANAPL
U3IF46_ANAPL
U3IJA6_ANAPL
U3JFZ5_FICAL
U3JTU0_FICAL
U3JX20_FICAL
U3JZH6_FICAL
U3KIN2_FICAL
U3KJ99_FICAL
U3KJS7_FICAL
U3KL27_FICAL
U3KLK9_FICAL
U3KLL5_FICAL
U4U4I1_DENPD
U4URZ2_DENPD
U6NMT0_HAECO
U6NMV0_HAECO
U6P982_HAECO
U6PBM8_HAECO
V3ZM42_LOTGI
V4AZ33_LOTGI
V4AZI8_LOTGI
V4BK78_LOTGI
V4CHR5_LOTGI
V8N6J5_OPHHA
V8NB19_OPHHA
V8NFZ8_OPHHA
V8NUG2_OPHHA
V8P2S2_OPHHA
V8P4U1_OPHHA
V8PB20_OPHHA
V8PIL2_OPHHA
V8PJ51_OPHHA
W2SKD3_NECAM
W2SSX0_NECAM
W2TCB2_NECAM
W4XJS8_STRPU
W4XX60_STRPU
W4Z465_STRPU
W4Z4G1_STRPU
W5J2Z5_ANODA
W5JKJ4_ANODA
W5JQ90_ANODA
W5JW01_ANODA
W5JYQ2_ASTMX
W5K860_ASTMX
W5KQ98_ASTMX
W5KRL8_ASTMX
W5L4U8_ASTMX
W5L7T2_ASTMX
W5LQU3_ASTMX
W5LSI7_ASTMX
W5LTU3_ASTMX
W5LTW7_ASTMX
W5LU60_ASTMX
W5LUM3_ASTMX
W5LUP7_ASTMX
W5LWJ3_LEPOC
W5MJP1_LEPOC
W5MTD3_LEPOC
W5MX40_LEPOC
W5N1Z0_LEPOC
W5NGA6_LEPOC
W5NGI3_LEPOC
W5NMT4_LEPOC
W5NMW3_LEPOC
W5NNP7_LEPOC
W5P216_SHEEP
W5P289_SHEEP
W5P294_SHEEP
W5PFR4_SHEEP
W5PTC4_SHEEP
W5Q028_SHEEP
W5Q564_SHEEP
W5Q571_SHEEP
W6UUQ9_ECHGR
W6UWC7_ECHGR
W6UX10_ECHGR
W6V975_ECHGR
X1WCT3_DANRE
X1WJC0_ACYPI
X2JC46_DROME
