# Supplementary material for: Widespread evolutionary crosstalk among protein domains in the context of multi-domain proteins
Source: PLoS One. 2018 Aug 31;13(8):e0203085. doi: 10.1371/journal.pone.0203085 (PMC6118372; doi:10.1371/journal.pone.0203085)
Supplement: S1 File — This archive contains a file presenting the list of UniProt identifiers of the URPs sequences included in the multi-domain MSAs for each of the 2,063 studied multi-domain architectures, and files containing the values of MI¯ and nMI¯ for individual domain pairs before and after domain sequence shuffling. (GZ) [file pone.0203085.s001.tar.gz › ./Pfam_family_vectors/PF03472_PF00196_all_alignment_sequences_UniProt_IDs]

A0A010S3F7_PSEFL
A0A010SPR0_PSEFL
A0A011V0X3_9RHIZ
A0A013WPR8_9SPHN
A0A014N4K9_9GAMM
A0A014PUL5_9GAMM
A0A017H9P9_9RHOB
A0A017HBG5_9RHOB
A0A017HBY8_9RHOB
A0A017HHW8_9RHOB
A0A017HIE3_9RHOB
A0A017HKX8_9RHOB
A0A017HPV7_9RHOB
A0A017HRH5_9RHOB
A0A021WX91_9RHIZ
A0A021WZH6_9RHIZ
A0A021X5D8_9RHIZ
A0A021X6L4_9RHIZ
A0A021XE20_9RHIZ
A0A021XE49_9RHIZ
A0A023D893_ACIMT
A0A037ZGR6_9RHOB
A0A037ZH32_9RHOB
A0A037ZMN7_9RHOB
A0A058ZMJ2_9RHOB
A0A058ZQ61_9RHOB
A0A059IS55_9RHOB
A0A059IUA1_9RHOB
A0A060USF2_9PROT
A0A061QB43_9PROT
A0A061QH71_9PROT
A0A061QKB8_9PROT
A0A061SMP1_9RHOB
A0A061SPF5_9RHOB
A0A061SS90_9RHOB
A0A061STR4_9RHOB
A0A062TUG5_9RHOB
A0A062TZ31_9RHOB
A0A062U0D3_9RHOB
A0A063B6Q0_9BURK
A0A063B904_9BURK
A0A071LSQ1_9ENTR
A0A071LXB7_9ENTR
A0A073IE01_9RHOB
A0A073J0S8_9RHOB
A0A073J2A9_9RHOB
A0A073J725_9RHOB
A0A074JW78_9RHOB
A0A074KCR1_9RHOB
A0A074MAQ6_ERYLO
A0A074MLG8_9SPHN
A0A074MZT8_9SPHN
A0A074TD63_9RHOB
A0A074TIH2_9RHOB
A0A074U3X5_9RHOB
A0A076K6R1_9RHOB
A0A077FH01_9PSED
A0A078KU33_9GAMM
A0A078L4R8_9GAMM
A0A081BDN2_9RHIZ
A0A081BEZ8_9RHIZ
A0A081BFF9_9RHIZ
A0A081CQV6_9RHIZ
A0A081CTW3_9RHIZ
A0A081CXI2_9RHIZ
A0A081CZZ9_9RHIZ
A0A081D1E1_9RHIZ
A0A081MF48_9RHIZ
A0A081MMD4_9RHIZ
A0A081MMQ0_9RHIZ
A0A081MRM0_9RHIZ
A0A081MSU4_9RHIZ
A0A083ZTR5_9GAMM
A0A083ZUN2_9GAMM
A0A084A2R2_9GAMM
A0A084UB18_9RHIZ
A0A084UDE1_9RHIZ
A0A085BWT7_9RHOB
A0A085C040_9RHOB
A0A085FW91_9BURK
A0A085HFY9_9GAMM
A0A085HK83_9GAMM
A0A085I7E5_9ENTR
A0A085TS15_9RHOB
A0A085TY62_9RHOB
A0A085TY63_9RHOB
A0A085TYS2_9RHOB
A0A085V404_PSESX
A0A086MF01_9RHIZ
A0A086P7S6_SPHHM
A0A086PDQ2_SPHHM
A0A086PDQ3_SPHHM
A0A086XTQ1_9RHOB
A0A086XW49_9RHOB
A0A086YD68_9RHOB
A0A087M5C6_9RHIZ
A0A087NAB3_9SPHN
A0A089UPE9_9ENTR
A0A089W5S1_9ENTR
A0A089WGP9_9PSED
A0A089WJ91_9PSED
A0A090DLJ7_9RHIZ
A0A090F4R4_9RHIZ
A0A090F557_9RHIZ
A0A090GKV6_9RHIZ
A0A090IB87_9GAMM
A0A090P3T8_9VIBR
A0A090V2P1_ESCVU
A0A095AZF2_9SPHN
A0A095B948_9SPHN
A0A095CQH2_9RHOB
A0A095CUG3_9RHOB
A0A095UF59_9RHIZ
A0A095WGM9_9RHIZ
A0A095WR96_9RHIZ
A0A095XJB5_9RHIZ
A0A097AY42_9VIBR
A0A097R323_HAFAL
A0A098GKJ4_TATMI
A0A098SY48_9PSED
A0A098T8T6_9RHIZ
A0A098TC86_9RHIZ
A0A098TF07_9RHIZ
A0A099EZE9_9RHOB
A0A099T5K3_9RHOB
A0A0A0DUA0_9BURK
A0A0A0EBD9_9RHOB
A0A0A1AZD9_9GAMM
A0A0A1B0B8_9GAMM
A0A0A1F6K4_9BURK
A0A0A1FBD8_9BURK
A0A0A1I1I3_9PSED
A0A0A1YQ53_9PSED
A0A0A6QAJ1_9BURK
A0A0A7S2N7_9GAMM
A0A0A8JZR7_9RHIZ
A0A0A8UNI6_LEGHA
A0A0A8UX89_LEGHA
A0A0B1PYS0_9RHIZ
A0A0B1PZL9_9RHIZ
A0A0B1YKY5_9BURK
A0A0B1ZDS7_9SPHN
A0A0B1ZIJ2_9SPHN
A0A0B1ZIZ5_9SPHN
A0A0B2B580_9ACTN
A0A0B2B5N7_9ACTN
A0A0B2B6K0_9ACTN
A0A0B2BK36_9ACTN
A0A0B2BQK8_9ACTN
A0A0B3S1B5_9RHOB
A0A0B3S4R2_9RHOB
A0A0B3S5L3_9RHOB
A0A0B4BJU9_9RHOB
A0A0B4C9V2_9RHOB
A0A0B4D9N0_9RHOB
A0A0B4WZ98_9RHIZ
A0A0B4X6C3_9RHIZ
A0A0B4X6P8_9RHIZ
A0A0B4X9P6_9RHIZ
A0A0B4XAA0_9RHIZ
A0A0B4XAQ8_9RHIZ
A0A0B4XB25_9RHIZ
A0A0B4XDL7_9RHIZ
A0A0B4XT01_9GAMM
A0A0B5DV39_9RHOB
A0A0B5E6C4_9RHOB
A0A0C1GYZ9_9RHOB
A0A0C1J7H8_9RHOB
A0A0C1JG36_9RHOB
A0A0C1TH36_9ACTN
A0A0C1YIC3_9CYAN
A0A0C3RLV1_9PROT
A0A0C5L8D3_9SPHN
A0A0C5LBC7_9SPHN
A0A0C5VQE8_9GAMM
A0A0C5VR22_9GAMM
A0A0C5WKR1_9GAMM
A0A0C9MYV5_SPHPI
A0A0D0Q9K1_9RHOB
A0A0D0QHG8_9RHOB
A0A0D1CCF0_9SPHN
A0A0D1CFM7_9SPHN
A0A0D1D740_9RHOB
A0A0D1EH26_9RHOB
A0A0D1EI54_9RHOB
A0A0D1EKY7_9RHOB
A0A0D1LER4_BRAEL
A0A0D1LHF2_BRAEL
A0A0D1LZL7_PSEPU
A0A0D1M2G3_PSEPU
A0A0D1PCA8_BRAEL
A0A0D5LQR4_9RHIZ
A0A0D5M1P9_9GAMM
A0A0D5VA14_9BURK
A0A0D5VKM1_9BURK
A0A0D5VL27_9BURK
A0A0D6AZN0_RHOSU
A0A0D6B2H5_RHOSU
A0A0D6B2L0_RHOSU
A0A0D6B4D1_RHOSU
A0A0D6NGA1_9PROT
A0A0D6NGS4_9PROT
A0A0D6NUS3_9PROT
A0A0D6P2F5_9PROT
A0A0D6PHD6_9PROT
A0A0D6PKV8_9PROT
A0A0D6PLC8_9PROT
A0A0D6T7L3_9RHOB
A0A0D7EWJ7_RHOPL
A0A0D8CQ43_9GAMM
A0A0D8CTG6_9GAMM
A0A0F0XMU4_9ENTR
A0A0F2P2K3_9RHIZ
A0A0F2P9Q7_9RHIZ
A0A0F2PG34_9RHIZ
A0A0F2QHQ4_9RHOB
A0A0F2RMU3_9RHOB
A0A0F2RTW6_9RHOB
A0A0F2RWV5_9RHOB
A0A0F3KHL7_9NEIS
A0A0F4QY78_9GAMM
A0A0F4RK53_9RHOB
A0A0F4RKL0_9RHOB
A0A0F5FF57_9RHIZ
A0A0F5FLH7_9RHIZ
A0A0F5FV14_9RHIZ
A0A0F5JTX3_9BURK
A0A0F5L408_9RHIZ
A0A0F5LDC8_9RHIZ
A0A0F5LQQ3_9RHIZ
A0A0F5LUZ6_9RHIZ
A0A0F5LVU3_9RHIZ
A0A0F5VII5_9GAMM
A0A0F6ACT3_9GAMM
A0A0F7HAJ1_SERFO
A0A0F7HBW0_SERFO
A0A0F7PJ75_9RHIZ
A0A0F7PJE0_9RHIZ
A0A0F7PN19_9RHIZ
A0A0F7PQQ8_9RHIZ
A0A0F7PSV3_9RHIZ
A0A0G3BG13_9BURK
A0A0G3BHH9_9BURK
A0A0G3BK46_9BURK
A0A0G3BWJ7_9BURK
A0A0G3BXG8_9BURK
A0A0G3BZV0_9BURK
A0A0G3CH72_9GAMM
A0A0G3CNP0_9GAMM
A0A0G3CT30_9GAMM
A0A0G3ES50_9BURK
A0A0G3ES54_9BURK
A0A0G3Q886_KLUIN
A0A0G3XC52_9SPHN
A0A0H0XNE4_9SPHN
A0A0H1R451_9RHIZ
A0A0H1RFB2_9RHIZ
A0A0H2LSS0_VARPD
A0A0H2LTC4_VARPD
A0A0H4KUR7_9RHOB
A0A0H4L3L0_9RHOB
A0A0H4L8I2_9RHOB
A0A0H4VCW8_9SPHN
A0A0H5BDV3_BLAVI
A0A0H5BIC0_BLAVI
A0A0H5BQE4_BLAVI
A0A0J1CJH9_9BURK
A0A0J1D9R4_9BURK
A0A0J5Q3M8_PLUGE
A0A0J5T7W8_9RHOB
A0A0J5TB28_9RHOB
A0A0J6NNL2_9NEIS
A0A0J6R4Y5_9RHIZ
A0A0J6RC76_9RHIZ
A0A0J6RYD2_9RHIZ
A0A0J7MH55_9BURK
A0A0J7Y4D5_9SPHN
A0A0J8AB06_9SPHN
A0A0J9B9Q5_9BACT
A0A0J9E5Z9_9RHOB
A0A0J9H132_9RHOB
A0A0K0U3K3_9RHIZ
A0A0K0Y5B9_9RHOB
A0A0K0Y6C8_9RHOB
A0A0K2DIX6_9RHIZ
A0A0K2G7M7_9BACT
A0A0K2YH36_9NOCA
A0A0K9JP58_9BURK
A0A0K9JUX0_9BURK
A0A0L0GPB1_9ENTR
A0A0L0GV79_9ENTR
A0A0L0H0U0_9ENTR
A0A0L0TK77_9BURK
A0A0L1KLY1_9BURK
A0A0L6CX08_9RHOB
A0A0L6CY65_9RHOB
A0A0L6T3Y9_9BURK
A0A0L6TFR2_9BURK
A0A0L7SZC2_9GAMM
A0A0L7T0R0_9GAMM
A0A0L7T1P3_9GAMM
A0A0M2KFB8_9GAMM
A0A0M3AJ59_9SPHN
A0A0M3ALQ7_9SPHN
A0A0M3AXX0_9RHIZ
A0A0M3B855_9RHIZ
A0A0M3BA66_9RHIZ
A0A0M3BIP4_9RHIZ
A0A0M3BTA2_9RHIZ
A0A0M3TAZ4_9SPHN
A0A0M4CMT2_SPHS1
A0A0M4CZV2_9DELT
A0A0M4M6F2_9SPHN
A0A0M5IK14_SPHS1
A0A0M6XQF8_9RHOB
A0A0M6XUZ7_9RHOB
A0A0M6YHJ5_9RHOB
A0A0M6ZL72_9RHOB
A0A0M6ZSP1_9RHOB
A0A0M9EGI5_9RHOB
A0A0M9EJE8_9RHOB
A0A0M9GCJ6_9PSED
A0A0M9GES1_9PSED
A0A0M9GI79_9PSED
A0A0M9YNQ3_9ACTN
A0A0N0E1E4_9PSED
A0A0N0E5S8_9PSED
A0A0N0IHD3_9BURK
A0A0N0J9F4_9PROT
A0A0N0VMG4_9RHOB
A0A0N0ZE33_9BURK
A0A0N1AE68_9PROT
A0A0N1AHS4_9SPHN
A0A0N1AJW9_9SPHN
A0A0N1B0H7_9SPHN
A0A0N1BQE1_9PROT
A0A0N1BX23_9PROT
A0A0N7LYV5_9RHOB
A0A0N7M8N7_9RHOB
A0A0N8IBN2_9RHOB
A0A0N8K5V6_9RHOB
A0A0N8K6B3_9RHOB
A0A0N8KD96_9RHOB
A0A0N9UX78_SPHMC
A0A0N9V5F9_SPHMC
A0A0P0ADE2_9RHOB
A0A0P0AF51_9RHOB
A0A0P0NYA0_9CAUL
A0A0P1EPJ8_9RHOB
A0A0P1EQ91_9RHOB
A0A0P1F4U1_THAGE
A0A0P1F5C5_THAGE
A0A0P1FE03_9RHOB
A0A0P1FJL2_THAGE
A0A0P1GCS5_9RHOB
A0A0P1GF96_9RHOB
A0A0P1GJS5_9RHOB
A0A0P1GLN0_9RHOB
A0A0P1GMR6_9RHOB
A0A0P1GNE7_9RHOB
A0A0P1GPY5_9RHOB
A0A0P1GQC9_9RHOB
A0A0P1GT62_9RHOB
A0A0P1GYE1_9RHOB
A0A0P1GYW4_9RHOB
A0A0P1HP68_9RHOB
A0A0P1I276_9RHOB
A0A0P1I7I7_9RHOB
A0A0P1I7M0_9RHOB
A0A0P1IAA1_9RHOB
A0A0P1ID44_9RHOB
A0A0P1INL2_9RHOB
A0A0P1IP70_9RHOB
A0A0P1J1L9_9RHOB
A0A0P6VMB7_9RHIZ
A0A0P7AAQ0_9SPHN
A0A0P7J4A3_9RHOB
A0A0P7KIP1_9RHOB
A0A0P7W3C9_9RHOB
A0A0P7ZJU5_9RHOB
A0A0P7ZT86_9RHOB
A0A0P8A0C7_9RHOB
A0A0P8A0Z5_9RHOB
A0A0P8BRH8_9RHIZ
A0A0P8BU24_9RHOB
A0A0P8C5R2_9RHOB
A0A0P8YA53_9RHOB
A0A0P9B102_9RHOB
A0A0Q0V781_9RHOB
A0A0Q1A2M2_9RHOB
A0A0Q4C6W4_9SPHN
A0A0Q4C7N1_9SPHN
A0A0Q4INA1_9SPHN
A0A0Q4INQ0_9SPHN
A0A0Q4MZ00_9GAMM
A0A0Q4NM30_9GAMM
A0A0Q4XDC9_9RHIZ
A0A0Q4XT78_9RHIZ
A0A0Q4Y6V4_9BURK
A0A0Q4YHB4_9BURK
A0A0Q5CLA1_9BURK
A0A0Q5CX31_9RHIZ
A0A0Q5D329_9RHIZ
A0A0Q5D896_9RHIZ
A0A0Q5GWH2_9RHIZ
A0A0Q5H0Y0_9RHIZ
A0A0Q5HJI1_9RHIZ
A0A0Q5HY95_9BURK
A0A0Q5NWU9_9BURK
A0A0Q5VUD3_9RHIZ
A0A0Q5W2G4_9RHIZ
A0A0Q5W349_9RHIZ
A0A0Q5W3A9_9RHIZ
A0A0Q5WF07_9RHIZ
A0A0Q5WP00_9RHIZ
A0A0Q5WR25_9RHIZ
A0A0Q5Z1B7_9RHIZ
A0A0Q5ZHZ6_9BRAD
A0A0Q6A5N4_9BRAD
A0A0Q6A5T1_9BRAD
A0A0Q6BNT2_9RHIZ
A0A0Q6CL01_9RHIZ
A0A0Q6E171_9RHIZ
A0A0Q6E2X7_9RHIZ
A0A0Q6EHH5_9RHIZ
A0A0Q6ETJ8_9RHIZ
A0A0Q6FN72_9RHIZ
A0A0Q6FTU7_9RHIZ
A0A0Q6GHF0_9RHIZ
A0A0Q6GL87_9RHIZ
A0A0Q6GT25_9RHIZ
A0A0Q6GTQ0_9RHIZ
A0A0Q6GWQ3_9RHIZ
A0A0Q6H061_9RHIZ
A0A0Q6LHR0_9RHIZ
A0A0Q6LR02_9RHIZ
A0A0Q6M3S7_9RHIZ
A0A0Q6M5L3_9RHIZ
A0A0Q6MCK0_9BURK
A0A0Q6MYY2_9BURK
A0A0Q6RZU9_9RHIZ
A0A0Q6S8M1_9RHIZ
A0A0Q6SE90_9RHIZ
A0A0Q6SES7_9RHIZ
A0A0Q6SF56_9RHIZ
A0A0Q6SPP5_9RHIZ
A0A0Q6SXY5_9RHIZ
A0A0Q6SYV8_9RHIZ
A0A0Q6T4T5_9RHIZ
A0A0Q6VXK0_9BURK
A0A0Q6X2M2_9BURK
A0A0Q6XH43_9BURK
A0A0Q6XJ18_9BURK
A0A0Q6XY66_9BURK
A0A0Q6Z2N8_9BRAD
A0A0Q6Z312_9BRAD
A0A0Q7AF95_9BURK
A0A0Q7AND2_9BURK
A0A0Q7EFF7_9CAUL
A0A0Q7I3H1_9RHIZ
A0A0Q7MCP3_9RHIZ
A0A0Q7N4Y9_9RHIZ
A0A0Q7NBS7_9RHIZ
A0A0Q7P5N8_9RHIZ
A0A0Q7PA77_9RHIZ
A0A0Q7PQH7_9RHIZ
A0A0Q7RZE1_9BURK
A0A0Q7S396_9BURK
A0A0Q7TPU9_9RHIZ
A0A0Q7XHK8_9RHIZ
A0A0Q7XK13_9RHIZ
A0A0Q7XMQ2_9RHIZ
A0A0Q7YEA1_9RHIZ
A0A0Q7YH26_9SPHN
A0A0Q7YNH2_9RHIZ
A0A0Q7YWA1_9RHIZ
A0A0Q8AZT2_9RHIZ
A0A0Q8B032_9RHIZ
A0A0Q8B566_9RHIZ
A0A0Q8BEI7_9RHIZ
A0A0Q8BLX9_9RHIZ
A0A0Q8BW95_9RHIZ
A0A0Q8C4E9_9RHIZ
A0A0Q8MJQ0_9RHIZ
A0A0Q8MLH4_9RHIZ
A0A0Q8MTV6_9RHIZ
A0A0Q8MVY1_9RHIZ
A0A0Q8NJJ0_9RHIZ
A0A0Q8NLE6_9RHIZ
A0A0Q8NSK3_9RHIZ
A0A0Q8Q058_9SPHN
A0A0Q8R1P4_9SPHN
A0A0Q8R463_9BURK
A0A0Q8RDF2_9SPHN
A0A0Q8RK30_9BURK
A0A0Q9D9N9_9RHIZ
A0A0Q9DEP3_9RHIZ
A0A0Q9E711_9RHIZ
A0A0Q9E7T5_9RHIZ
A0A0Q9E9J8_9RHIZ
A0A0Q9F5T1_9RHIZ
A0A0Q9I397_9BRAD
A0A0Q9I3R5_9BRAD
A0A0Q9J0M2_9BRAD
A0A0R0DST0_9GAMM
A0A0R3MD28_9BRAD
A0A0R3MYR3_9BRAD
A0A0R3N1V3_9BRAD
A0A0S2DE79_LYSEN
A0A0S2DTI4_9GAMM
A0A0S2EJK9_9RHIZ
A0A0S2EW18_9RHIZ
A0A0S3F0Z6_9SPHN
A0A0S3F5H5_9SPHN
A0A0S3F5M8_9SPHN
A0A0S4KT71_9BACT
A0A0S4NUL7_9BURK
A0A0S4Q6V7_BLAVI
A0A0T1WPR0_9RHIZ
A0A0T1WWX6_9RHIZ
A0A0T1X5V4_9RHIZ
A0A0T1X630_9RHIZ
A0A0T1X6X7_9RHIZ
A0A0T2QH73_9SPHN
A0A0T2QHB6_9SPHN
A0A0T5NUR2_9RHOB
A0A0T5NZJ2_9RHOB
A0A0T5P686_9RHOB
A0A0T5PAU1_9RHOB
A0A0T7RYL8_SALET
A0A0T9KXU9_9GAMM
A0A0U1NM77_9RHOB
A0A0U3FEA5_9BURK
A0A0U3KZW5_9BURK
A0A0U3MQ07_9RHOB
A0A0U3NL78_9RHOB
A0A0U3Q484_9RHOB
A0A0U4EF15_9BURK
A0A0U4EF63_9BURK
A0A0U5J9J1_9CHLA
A0A0U5L491_9GAMM
A0A0U5LTP1_9GAMM
A0A0V2F6E5_CAUVI
A0A0V2FBV3_CAUVI
A0A0V2FE12_CAUVI
A0A0W0SDX9_9GAMM
A0A0W0SP91_9GAMM
A0A0W0THH8_9GAMM
A0A0W0VFI0_9GAMM
A0A0W0WE86_9GAMM
A0A0W0WLL1_9GAMM
A0A0W0WQJ9_9GAMM
A0A0W0XXK7_9GAMM
A0A0W0Y584_9GAMM
A0A0W0Z506_LEGSP
A0A0W0ZYG4_9GAMM
A0A0W1A2W8_9GAMM
A0A0W1DKK3_9SPHN
A0A0W1DS22_9SPHN
A0A0W1DXK3_9SPHN
A0A0W7WFK5_9RHOB
A0A0W7WMC8_9RHOB
A0A0X1SYQ7_PSEAA
A0A0X1T6N0_PSEAA
A0A0X1T6Q8_PSEAA
A0A0X1T8B7_PSEAA
A0A0X3TDC1_9RHOB
A0A0X3TRH3_9RHOB
A0A0X3TYA2_9RHOB
A0A0X3U184_9RHOB
A0A0X3U2U9_9RHOB
A0A0X8BVU2_9PSED
A0A0X8QZC0_9SPHN
A0A0X8R3P1_9SPHN
A0A0X8R4C8_9SPHN
A0A0X8R5I4_9SPHN
A0A101CZD8_9RHOB
A0A101KLQ8_RHILI
A0A101KP92_RHILI
A0A101KWH1_RHILI
A0A101KXD9_RHILI
A0A101VLC2_9SPHN
A0A108UDP7_9GAMM
A0A109BJZ2_9BURK
A0A109CVK3_9BURK
A0A109CWQ4_9BURK
A0A109D2D8_9BURK
A0A109J7W5_9BRAD
A0A109JM00_9BRAD
A0A109K4W6_9BRAD
A0A109LSY0_9SPHN
A0A109LTJ9_9SPHN
A0A109LYC3_9SPHN
A0A109LYX6_9SPHN
A0A109YL25_9SPHN
A0A117N1U8_RHILI
A0A117S6R8_9SPHN
A0A118DLU5_9BURK
A0A118DLU8_9BURK
A0A118DPP0_9BURK
A0A120FRU1_9BRAD
A0A120GBB5_9SPHN
A0A120GBY4_9SPHN
A0A120HJS7_9PSED
A0A124GGJ5_RHILI
A0A124JXW3_9SPHN
A0A124P955_9BURK
A0A125Q8M4_9BRAD
A0A126RRS8_9SPHN
A0A126RT38_9SPHN
A0A126RW12_9SPHN
A0A126UY39_9RHOB
A0A126V0T3_9RHOB
A0A126V2Y7_9RHOB
A0A126ZHG1_9BURK
A0A127CF40_9RHIZ
A0A127CFK1_9RHIZ
A0A127FD70_9GAMM
A0A127FDT3_9GAMM
A0A127JUQ1_9BURK
A0A127MG24_9SPHN
A0A132BW85_9RHOB
A0A132C1A3_9RHOB
A0A135HR51_9RHIZ
A0A135HRL9_9RHIZ
A0A135HS78_9RHIZ
A0A135IBQ2_9GAMM
A0A136FYG3_9PSED
A0A136JT62_9BACT
A0A140E5U4_9GAMM
A0A142L8Y3_9RHOB
A0A142M3X5_AMIAI
A0A142MCB8_AMIAI
A0A142MG00_AMIAI
A0A142MGD7_AMIAI
A0A143DBZ6_9PROT
A0A143HI89_9GAMM
A0A143HIV7_9GAMM
A0A144HV14_AMIAI
A0A147EHC1_9SPHN
A0A147EHX6_9SPHN
A0A149VV44_9PROT
A0A154W1B3_9PROT
A0A154W460_9PROT
A0A154WFZ5_9PROT
A0A159Z0Z9_9RHOB
A0A160DZ29_9GAMM
A0A160FRC9_9BURK
A0A160FW62_9BURK
A0A160MXN8_9GAMM
A0A162H6Y1_9DELT
A0A164ACD5_9BRAD
A0A165Q611_9SPHN
A0A166GSJ5_9SPHN
A0A167WAL9_9BURK
A0A172YFJ9_9GAMM
A0A176F633_9RHOB
A0A176FCD4_9RHOB
A0A176HNB8_9GAMM
A0A176I5S5_9GAMM
A0A176V3J9_9PSED
A0A176VBR2_9PSED
A0A177H5D9_9RHOB
A0A177HAM7_9RHOB
A0A177PE20_9RHIZ
A0A1B1KJH6_SERPL
A0A1B1KKL0_SERPL
A0A1B1KPA8_SERPL
A0A1B1KPZ5_SERPL
A0KFR4_AERHH
A0KHA7_AERHH
A0KQW9_AERHH
A1B8E7_PARDP
A1TTR7_ACIAC
A2SMG0_METPP
A3JLR6_9RHOB
A3JLR7_9RHOB
A3JNJ5_9RHOB
A3JSN6_9RHOB
A3JZJ0_9RHOB
A3JZP1_9RHOB
A3K3I6_9RHOB
A3K9Q7_9RHOB
A3SPC4_ROSNI
A3SQM2_ROSNI
A3TXQ4_PSEBH
A3UFL6_9RHOB
A3V9A2_9RHOB
A3VE32_9RHOB
A3VE61_9RHOB
A3WCG7_9SPHN
A3XBR5_9RHOB
A3XCQ7_9RHOB
A4BB65_9GAMM
A4BSD3_9GAMM
A4ELE0_9RHOB
A4EMU4_9RHOB
A4ERC9_9RHOB
A4EXB6_9RHOB
A4EXT1_9RHOB
A4EZ40_9RHOB
A4WBU2_ENT38
A4YLT2_BRASO
A5G659_GEOUR
A5P6H4_9SPHN
A5P6U9_9SPHN
A5PE73_9SPHN
A5V2N0_SPHWW
A5V7U1_SPHWW
A5VEI3_SPHWW
A5VH61_SPHWW
A6CUQ5_9VIBR
A6FLZ0_9RHOB
A6FRS2_9RHOB
A6TB66_KLEP7
A6WVC5_OCHA4
A6X6S0_OCHA4
A7HTQ8_PARL1
A7IQ01_XANP2
A7MP16_CROS8
A8AFB2_CITK8
A8G7T6_SERP5
A8GCU6_SERP5
A8LJI2_DINSH
A8LK93_DINSH
A8LM83_DINSH
A8LML2_DINSH
A8LML6_DINSH
A9CI30_AGRFC
A9D0L4_HOEPD
A9D281_HOEPD
A9D313_HOEPD
A9D8A1_HOEPD
A9DE85_HOEPD
A9DQR3_9RHOB
A9DRS2_9RHOB
A9DWT3_9RHOB
A9E0R1_9RHOB
A9E4T7_9RHOB
A9HQR0_GLUDA
A9MMM9_SALAR
B0SZK2_CAUSK
B0T7Q6_CAUSK
B0U8W7_METS4
B1KKQ1_SHEWM
B1M2Q8_METRJ
B1M9X4_METRJ
B1Y1W7_LEPCP
B2FLZ2_STRMK
B2IHP8_BEII9
B2IIG1_BEII9
B2IKZ9_BEII9
B2IL02_BEII9
B2JQL2_PARP8
B2UGC8_RALPJ
B3DZX3_METI4
B3PCB5_CELJU
B4EFC7_BURCJ
B4EFC8_BURCJ
B4EHM0_BURCJ
B4EI53_BURCJ
B4EMD0_BURCJ
B4RE00_PHEZH
B4RHX3_PHEZH
B5WLH6_9BURK
B5WLP2_9BURK
B6AW66_9RHOB
B6AWY4_9RHOB
B6B019_9RHOB
B7JC91_ACIF2
B7RJD3_9RHOB
B7RN40_9RHOB
B8EL84_METSB
B8EP77_METSB
B8ES39_METSB
B8I9S3_METNO
B8IHS1_METNO
B8IHX3_METNO
B8IR54_METNO
B9J7F2_AGRRK
B9JA22_AGRRK
B9JE21_AGRRK
B9JIH6_AGRRK
B9JII6_AGRRK
B9JSF3_AGRVS
B9JV40_AGRVS
B9JYA3_AGRVS
B9JZN6_AGRVS
B9K1Q2_AGRVS
B9K3B4_AGRVS
B9K3P2_AGRVS
B9K3W2_AGRVS
B9K461_AGRVS
B9LZZ1_GEODF
B9NPV3_9RHOB
B9NRT0_9RHOB
B9NS27_9RHOB
B9TKR4_RICCO
BJAR1_BRADU
C3K2E5_PSEFS
C3K631_PSEFS
C3KBP0_PSEFS
C3MAM4_SINFN
C3MDD5_SINFN
C3MGX0_SINFN
C3MGX1_SINFN
C4K4V0_HAMD5
C4K6Q5_HAMD5
C4L8Q9_TOLAT
C4S8V1_YERMO
C4S9A2_YERMO
C5A8L8_BURGB
C5ADX8_BURGB
C5AG44_BURGB
C5AG85_BURGB
C5AIS6_BURGB
C5AK35_BURGB
C5ANM9_BURGB
C5ASV6_METEA
C5B507_METEA
C5B5L7_METEA
C5B5L8_METEA
C5BG77_EDWI9
C6XN41_HIRBI
C6XPJ3_HIRBI
C7D5F8_9RHOB
C7D7H9_9RHOB
C8RZ53_9RHOB
C9P7D2_VIBME
D0CQ59_RUELI
D0CQN4_RUELI
D0CY18_RUELI
D0CZQ8_9RHOB
D0D248_9RHOB
D0DE55_9RHOB
D0IYV3_COMT2
D0KZC8_HALNC
D0LSA4_HALO1
D2TJP9_CITRI
D2TNM8_CITRI
D3HKY2_LEGLN
D4DYW0_SEROD
D4DYX5_SEROD
D4GBY0_PANAM
D4GF01_PANAM
D4I0F4_ERWAC
D4YY74_SPHJU
D4YY75_SPHJU
D4Z5F0_SPHJU
D4ZBN5_SHEVD
D5ARH7_RHOCB
D5AUC9_RHOCB
D5QA95_KOMHA
D6YQC7_PANVC
D8MP94_ERWBE
D8MQJ5_ERWBE
D8PAV3_9BACT
D9SG21_GALCS
D9VGZ0_9ACTN
E0MS06_9RHOB
E0SGK3_DICD3
E0WRX8_9ENTR
E1SJ08_PANVC
E1TF11_BURSG
E1TJY0_BURSG
E2CKB3_9RHOB
E3I7H6_RHOVT
E6W1G5_DESIS
E6WA98_PANSA
E6WDA0_PANSA
E6WJ55_PANSA
E6WJ56_PANSA
E6WJ98_PANSA
E7RTN6_9BURK
E7RTN7_9BURK
E8RU94_ASTEC
E8RUJ0_ASTEC
E8T7H0_MESCW
E8TFK4_MESCW
E8TGP0_MESCW
E8TIM2_MESCW
E8TKT8_MESCW
EXPR_DICD3
F0LZV4_VIBFN
F1VZU1_9BURK
F2A5Y8_RHIET
F2ACM0_RHIET
F2AEV7_RHIET
F2AFE4_RHIET
F2AFU8_RHIET
F2AJM6_RHIET
F2IUS9_POLGS
F2J277_POLGS
F2J3W5_POLGS
F2LE97_BURGS
F2LL78_BURGS
F2LRS3_BURGS
F2LSI4_BURGS
F3LDD0_9GAMM
F3S7X6_9PROT
F4QK87_9CAUL
F4QSE4_9CAUL
F6ESW3_SPHCR
F6F487_SPHCR
F6F488_SPHCR
F6IC10_9SPHN
F6IEK4_9SPHN
F6IM72_9SPHN
F7VFH0_9PROT
F7VIC4_9PROT
F7XZ26_RHIFR
F7YSJ6_VIBA7
F8C197_OLICO
F9RC76_VIBSN
G0A8S5_COLFT
G0AG99_COLFT
G1Y1W2_9PROT
G2IJU1_9SPHN
G2INL9_9SPHN
G2IU10_9SPHN
G2IU11_9SPHN
G2KQ92_MICAA
G2KQ93_MICAA
G3IU59_9GAMM
G3XD77_PSEAE
G4ME28_9BURK
G4RDS5_PELHB
G6EDM7_9SPHN
G6Y3N1_9RHIZ
G6YJ85_9RHIZ
G6YK12_9RHIZ
G6YLH7_9RHIZ
G7LUZ7_9GAMM
G7LVD5_9GAMM
G8PLU9_PSEUV
G8PRP1_PSEUV
H0HNY2_9RHIZ
H0HWN7_9RHIZ
H0HXG7_9RHIZ
H0I156_9RHIZ
H0JJ25_9PSED
H0PZN9_9RHOO
H0TYH8_9BRAD
H2IQY5_RAHAC
H2J189_RAHAC
H4F123_9RHIZ
H4F1H3_9RHIZ
H4F610_9RHIZ
H4F8Z8_9RHIZ
H4F9R6_9RHIZ
H4FBB5_9RHIZ
H5V0Z7_ESCHE
H5WLN9_9BURK
H5WT03_9BURK
H6SLK9_RHOPH
H6SQ31_RHOPH
H7C753_BURPS
H8L4L0_FRAAD
H9L4B0_SALTY
I0HS16_RUBGI
I0IPT9_LEPFC
I0QN11_9GAMM
I0QYP0_9GAMM
I1AXG1_9RHOB
I1B1D5_9RHOB
I2B7Z3_SHIBC
I3I815_9GAMM
I3TX19_TISMK
I4EB51_METSZ
I4MWS1_9PSED
I4N2L6_9PSED
I4N2Z8_9PSED
I4W934_9GAMM
I4YUR4_9RHIZ
I5BSR1_9RHIZ
I5BSR4_9RHIZ
I5BVK7_9RHIZ
I7EM27_PHAIB
I7ETT3_PHAIB
I7F512_PHAIB
I8HXM2_9GAMM
I9C3T0_9SPHN
J0KG19_9BURK
J0QYB4_9RHIZ
J0TZK0_9BURK
J1SLU0_9RHIZ
J1SYS2_9RHIZ
J1T0X2_9RHIZ
J1TEE4_9RHIZ
J2B3S9_9RHIZ
J2HDW5_9SPHN
J2KXA1_9RHIZ
J2KYY7_9RHIZ
J2L3K7_9RHIZ
J2W782_9SPHN
J3CHF8_9RHIZ
J3HUF8_9RHIZ
J3HUI7_9RHIZ
J7Q7Q7_METSZ
J8UXK3_PSEPU
J8VFE3_9SPHN
J8VIT5_9SPHN
J8VVC2_9SPHN
K0C9H4_ALCDB
K0C9M3_ALCDB
K0PRV3_9RHIZ
K0PTZ7_9RHIZ
K0PXU2_9RHIZ
K0Q0Q1_9RHIZ
K0Q283_9RHIZ
K0Q4M8_9RHIZ
K0Q4V8_9RHIZ
K0Q6M1_9RHIZ
K2HH60_9RHOB
K2ITD1_9RHOB
K2J916_9RHOB
K2JCJ5_9RHOB
K2JEK7_9RHOB
K2JI08_9PROT
K2MIJ0_9RHIZ
K2N914_9RHIZ
K2NWX0_9RHIZ
K2PGU5_9RHIZ
K2PX00_9RHIZ
K2Q575_9RHIZ
K2QBP3_9RHIZ
K2QDW6_9RHIZ
K2R170_9RHIZ
K2R192_9RHIZ
K9DSZ1_9BURK
K9H543_9PROT
K9HN46_9PROT
K9HPM0_9PROT
L0MGK1_SERMA
L0NBK7_9RHIZ
L0NG97_9RHIZ
L0NM01_9RHIZ
L1LSL4_PSEPU
L1M1R7_PSEPU
L1M2W3_PSEPU
L1M768_PSEPU
LASR_PSEAE
LUXS_VIBF1
M1PD01_DESSD
M4S6S0_9SPHN
M4SB41_9SPHN
M5EFV2_9RHIZ
M5EQJ9_9RHIZ
M5EXU7_9RHIZ
M5F1W2_9RHIZ
M9RBL9_9RHOB
M9RGL1_9RHOB
N0B4K5_9RHIZ
N0BH31_9RHIZ
N2J1B3_9PSED
N6TWM4_9RHIZ
N6U1P2_9RHIZ
N6U1U9_9RHIZ
N6U8S6_9RHIZ
N6UCU3_9RHIZ
N6UTR4_9RHIZ
N6UXV5_9RHIZ
N6YRX1_9RHOO
N6YYR4_9RHOO
N8SBS5_ACIGI
N9TWA6_9GAMM
N9VBG5_9GAMM
N9W5K5_9SPHN
Q0FM92_PELBH
Q0FNI4_PELBH
Q0G6R8_9RHIZ
Q11FX6_CHESB
Q11IH2_CHESB
Q13HW9_BURXL
Q13KP8_BURXL
Q13QC8_BURXL
Q15YZ8_PSEA6
Q161C2_ROSDO
Q169S8_ROSDO
Q1GHC1_RUEST
Q1GMP0_RUEST
Q1GN26_RUEST
Q1GPX8_SPHAL
Q1GQ40_SPHAL
Q1NAA7_SPHSS
Q1NBY9_SPHSS
Q1NBZ0_SPHSS
Q1NCQ8_SPHSS
Q1QF64_NITHX
Q1QFH8_NITHX
Q1QFL5_NITHX
Q1YE62_AURMS
Q216C2_RHOPB
Q216V3_RHOPB
Q21BG2_RHOPB
Q21EX4_SACD2
Q28MF2_JANSC
Q28PZ4_JANSC
Q28T92_JANSC
Q28US6_JANSC
Q2CHR6_OCEGH
Q2CI49_OCEGH
Q2JYK7_RHIEC
Q2K212_RHIEC
Q2K2Q0_RHIEC
Q2K2Q3_RHIEC
Q2K341_RHIEC
Q2K5P0_RHIEC
Q2K653_RHIEC
Q2KB21_RHIEC
Q2KBW8_RHIEC
Q2NS60_SODGM
Q2NWB5_SODGM
Q2RNV6_RHORT
Q2RSB6_RHORT
Q2RT10_RHORT
Q2Y6B5_NITMU
Q2YP49_BRUA2
Q39VH7_GEOMG
Q3IV28_RHOS4
Q3IVZ1_RHOS4
Q3IW09_RHOS4
Q3J1N8_RHOS4
Q3J1N9_RHOS4
Q3J5P6_RHOS4
Q3SUZ7_NITWN
Q4K5W3_PSEF5
Q4KAK4_PSEF5
Q5H3E9_XANOR
Q5LR45_RUEPO
Q5LRZ6_RUEPO
Q5LSK3_RUEPO
Q5LUD4_RUEPO
Q5LXF5_RUEPO
Q5NX86_AROAE
Q63JZ7_BURPS
Q63L32_BURPS
Q63MI1_BURPS
Q63MI2_BURPS
Q63NI7_BURPS
Q63SH3_BURPS
Q6D6W8_PECAS
Q6DAZ6_PECAS
Q6FD15_ACIAD
Q6LB43_OLICO
Q7CGP2_YERPE
Q7CWE0_AGRFC
Q7D0V8_AGRFC
Q7N9K5_PHOLL
Q7NQP7_CHRVO
Q87WK7_PSESM
Q87YD7_PSESM
Q884P0_PSESM
Q88E21_PSEPK
Q89TM5_BRADU
Q89V15_BRADU
Q8P6Z7_XANCP
Q8XRQ3_RALSO
Q92L12_RHIME
Q92M41_RHIME
Q92MB4_RHIME
Q92PD1_RHIME
Q92RN3_RHIME
Q92RN4_RHIME
Q98A91_RHILO
Q98AL3_RHILO
Q98BC5_RHILO
Q98PA5_RHILO
Q9I4J9_PSEAE
Q9KL60_VIBCH
Q9R486_AGRRK
Q9RH45_YERPE
Q9WWA5_AGRRK
R9PTR6_AGAAL
RHLR_PSEAE
RPAR_RHOPA
S2LCR4_9GAMM
S4YCD3_SORCE
S5XVD4_PARAH
S5Y7U7_PARAH
S5YT28_PARAH
S6IQW4_9PSED
S6K2G4_9PSED
S9QES5_9RHOB
S9QKM3_9RHOB
S9R0X5_9RHOB
S9RF81_9RHOB
S9RW60_9RHOB
S9S093_9RHOB
S9S5U2_9RHOB
S9SAQ3_9RHOB
SDIA_ECOLI
SOLR_RALSO
T0GJ51_9SPHN
T0GL49_9SPHN
T0GVY7_9SPHN
T0GZX9_9SPHN
T0H2X6_9SPHN
T0H602_9SPHN
T0HFW7_9SPHN
T0I741_9SPHN
TRAR_AGRFC
TRAR_SINFN
U1JMP9_9GAMM
U2YHB3_9SPHN
U2YMF8_9SPHN
U2ZZM1_VIBPR
U4UYE2_9RHOB
U7GJA5_9RHOB
V2I1L2_9BURK
V2IGV0_9BURK
V3T6D2_SERS3
V3T8D9_SERS3
V3TZ61_SERS3
V3V3R9_SERS3
V4P235_9CAUL
V4P9K5_9CAUL
V4PCZ4_9CAUL
V4PKZ4_9CAUL
V4PWS6_9CAUL
V4Q9W8_9CAUL
V4QSL5_9CAUL
V4QX86_9CAUL
V4QYE7_9CAUL
V5CS73_ENTCL
V5UBD4_9BURK
V5UCP7_9BURK
V5Y099_9PSED
V6EXG3_9PROT
V6EXL8_9PROT
V6F790_9PROT
V7FAQ0_9RHIZ
V7FBH5_9RHIZ
V7FEI2_9RHIZ
V7FHZ9_9RHIZ
V7FNK9_9RHIZ
V7FRI8_9RHIZ
V9VSQ5_9RHOB
V9VT14_9RHOB
V9VV62_9RHOB
VJBR_BRUA2
W0AIU6_9SPHN
W0H7Q1_PSECI
W0H903_PSECI
W0HR21_9GAMM
W0HXT3_9GAMM
W0L9F2_9GAMM
W0LC22_9GAMM
W1DR25_KLEPN
W1E8E0_KLEPN
W1GPU0_KLEPN
W1I0P6_KLEPN
W1S287_9SPHN
W1S9G7_9SPHN
W3RS63_9BRAD
W3RT95_9BRAD
W4HF72_9RHOB
W4HJ06_9RHOB
W4HN40_9RHOB
W4HQY2_9RHOB
W4HR58_9RHOB
W5YBT2_KOMXY
W6J0B6_9ENTR
W6J1A2_9ENTR
W6K5K2_9PROT
W6W0H1_9RHIZ
W6W4S7_9RHIZ
W6W9Q0_9RHIZ
W6WWP6_9RHIZ
W7XCQ1_9BURK
W8S1E4_9RHOB
W8S4S1_9RHOB
W8UL84_YEREN
W8UMD7_YEREN
W9TCE9_9PSED
X5MCE6_9RHIZ
X5MDM4_9RHIZ
X5MMN0_9RHIZ
X6C9E2_9RHIZ
X6CA58_9RHIZ
X6CHS9_9RHIZ
X6D4A3_9RHIZ
X6D8U4_9RHIZ
X6FJM6_9RHIZ
X6FQ26_9RHIZ
X6FT90_9RHIZ
X6FVH3_9RHIZ
X6GE06_9RHIZ
X6KU22_9RHOB
X6KUI7_9RHOB
X6KVD1_9RHOB
X6KW33_9RHOB
X6KZI8_9RHOB
X7EES9_9RHOB
X7EF16_9RHOB
X7EGT6_9RHOB
X7EK41_9RHOB
X7F9K4_9RHOB
X7FCN9_9RHOB
X7FCX2_9RHOB
X7FDR7_9RHOB
Y4QH_SINFN
