# Supplementary material for: Widespread evolutionary crosstalk among protein domains in the context of multi-domain proteins
Source: PLoS One. 2018 Aug 31;13(8):e0203085. doi: 10.1371/journal.pone.0203085 (PMC6118372; doi:10.1371/journal.pone.0203085)
Supplement: S1 File — This archive contains a file presenting the list of UniProt identifiers of the URPs sequences included in the multi-domain MSAs for each of the 2,063 studied multi-domain architectures, and files containing the values of MI¯ and nMI¯ for individual domain pairs before and after domain sequence shuffling. (GZ) [file pone.0203085.s001.tar.gz › ./Pfam_family_vectors/PF07517_PF01043_PF07516_PF02810_normalized_average_interdomain_MI]

0.100214688197	0.0641123696532
0.104138063376	0.0599293308504
0.030942986909	0.0307020188184
0.155796217408	0.0802311826189
0.0455916489216	0.037616600101
0.0496560018869	0.0358118603207
