# Supplementary material for: Widespread evolutionary crosstalk among protein domains in the context of multi-domain proteins
Source: PLoS One. 2018 Aug 31;13(8):e0203085. doi: 10.1371/journal.pone.0203085 (PMC6118372; doi:10.1371/journal.pone.0203085)
Supplement: S1 File — This archive contains a file presenting the list of UniProt identifiers of the URPs sequences included in the multi-domain MSAs for each of the 2,063 studied multi-domain architectures, and files containing the values of MI¯ and nMI¯ for individual domain pairs before and after domain sequence shuffling. (GZ) [file pone.0203085.s001.tar.gz › ./Pfam_family_vectors/PF01325_PF02742_PF04023_all_alignment_sequences_UniProt_IDs]

A0A011QTH6_9LACT
A0A021VKN6_9CELL
A0A021VUZ8_9CELL
A0A022LG93_9MICO
A0A022LW97_9MICO
A0A022M9I6_9ACTN
A0A022MHH7_9ACTN
A0A023BNV5_9FLAO
A0A023X635_9ACTN
A0A024FG44_9FLAO
A0A024JVU3_9MYCO
A0A024JWL0_9MYCO
A0A031FY03_9MICO
A0A045IH97_MYCTX
A0A045JFF4_MYCTX
A0A059MS82_9NOCA
A0A059MSP2_9NOCA
A0A059W177_STRA9
A0A061LXN4_9MICO
A0A061LZX5_9MICO
A0A062VK59_9MICO
A0A062XFM1_9LACO
A0A066X0U5_9FLAO
A0A066ZXR2_HYDMR
A0A069JUS4_9ACTN
A0A072NAP2_9DEIO
A0A072SF30_9ACTN
A0A073AUC6_9PSEU
A0A073AY90_9PSEU
A0A074KP68_9BACT
A0A074PWL7_9MICO
A0A074U0S1_9MICO
A0A075JJC4_9MICO
A0A075TZN3_9LACT
A0A076N4R0_AMYME
A0A076NLP4_9CORY
A0A077HIA5_9CORY
A0A081EBG6_STRFR
A0A081ETF6_9EURY
A0A081PBE8_9SPHI
A0A081PHT6_9SPHI
A0A084TKB7_9FLAO
A0A085EPR6_9FLAO
A0A085L422_9FLAO
A0A085LD04_9MICO
A0A086Z1Y7_9BIFI
A0A087BTD5_9BIFI
A0A087CM06_9BIFI
A0A087E9Z4_9BIFI
A0A087EPH4_9LACO
A0A088QFK8_9CORY
A0A088QUX8_9CORY
A0A089X539_STRGA
A0A090V753_9FLAO
A0A090W3Z1_9FLAO
A0A091C2G3_9ENTE
A0A094P3Z2_9ACTN
A0A094PLR0_9ACTN
A0A094S0Y1_9ACTN
A0A095V1Y6_9FLAO
A0A095YE08_9CORY
A0A095YSZ7_9ACTO
A0A095Z059_9ACTO
A0A095ZTZ5_9CORY
A0A096AHH6_9MICC
A0A096B002_9FIRM
A0A098LK28_9BACT
A0A098QYW6_9SPIO
A0A098S9Y1_9BACT
A0A098Y524_9ACTN
A0A099D503_9ACTN
A0A099D6T9_9ACTN
A0A099J9U5_9MICO
A0A099XRL2_9FLAO
A0A0A0BMB8_9CELL
A0A0A0BQS2_9CELL
A0A0A0BXL6_9CELL
A0A0A0DF42_9STRE
A0A0A1CYB1_9MICC
A0A0A1D1J0_9MICC
A0A0A1FRD0_9MYCO
A0A0A1FRS9_9MYCO
A0A0A1GSW9_9LACO
A0A0A2M4I0_9FLAO
A0A0A2MGG7_9FLAO
A0A0A6UH00_ACTUT
A0A0A6Y2N4_9FLAO
A0A0A7KKL5_9DEIO
A0A0A7LC81_9EURY
A0A0A7LPC5_9BACT
A0A0A8HV30_STAHY
A0A0B2A0G7_9MICO
A0A0B2A832_9ACTN
A0A0B2ANK1_9MICC
A0A0B2APH5_9MICC
A0A0B2BSI3_9ACTN
A0A0B5DML3_9ACTN
A0A0B5ESJ7_STRA4
A0A0B5S5I6_9FLAO
A0A0B6TTX6_9CORY
A0A0B6TX09_9CORY
A0A0B6X175_9BACT
A0A0B7H246_9FLAO
A0A0B7HW40_9FLAO
A0A0B7MHK1_9FIRM
A0A0B8NAL9_9NOCA
A0A0B8NIC5_9NOCA
A0A0B8XW36_9SPHI
A0A0B8ZW85_BRELN
A0A0B9ANQ8_BRELN
A0A0C1CMA4_9FLAO
A0A0C1CRS6_9FLAO
A0A0C1FLF1_9SPHI
A0A0C1GCJ5_9FLAO
A0A0C1IH98_9BACT
A0A0C1L5F0_9PSEU
A0A0C1S1E1_9ACTN
A0A0C1UA45_9ACTN
A0A0C1UHM8_9ACTN
A0A0C1UNL8_9ACTN
A0A0C1XRL7_9CYAN
A0A0C2ANF3_9ACTN
A0A0C2BA94_9ACTN
A0A0C2JNK8_9ACTN
A0A0C2JU59_9ACTN
A0A0C5G2Y0_9ACTN
A0A0C5W952_9FLAO
A0A0C7P110_9BACT
A0A0D0F553_9SPHI
A0A0D0GDS7_9SPHI
A0A0D0ILL0_9MICO
A0A0D0IQC6_9MICO
A0A0D0LSW7_9NOCA
A0A0D0LT22_9NOCA
A0A0D0N5A3_KITGR
A0A0D0V458_9ACTN
A0A0D0Y3H3_9LACO
A0A0D1JU15_9MYCO
A0A0D1K6W4_9LACT
A0A0D1LD03_9MYCO
A0A0D3LAU6_9BACT
A0A0D4BYI7_9MICC
A0A0D4C3P2_9MICC
A0A0D4CII5_9LACO
A0A0D4DMW5_9ACTN
A0A0D5A8N0_9NOCA
A0A0D5A8Y6_9NOCA
A0A0D5YTH8_9FLAO
A0A0D6TLZ8_9FLAO
A0A0D6XPG1_9STAP
A0A0D7QVV1_9MICO
A0A0E3L0D9_9EURY
A0A0E3ZHC8_9BACT
A0A0E4G9N8_9FIRM
A0A0E9MYI7_9BACT
A0A0F0EVL9_9MICO
A0A0F0GR03_9ACTN
A0A0F0HCB5_NOCAE
A0A0F0HQX3_9PSEU
A0A0F0KRK9_9MICO
A0A0F0KVH4_9MICO
A0A0F0KY49_9MICO
A0A0F0LB97_9MICO
A0A0F0LZ53_9MICO
A0A0F0M057_9MICO
A0A0F2C964_9MICO
A0A0F2NUX0_9FLAO
A0A0F2TJR2_9ACTN
A0A0F3G1B4_9LACO
A0A0F3RST4_9LACO
A0A0F4JA41_9ACTN
A0A0F4JEX2_9ACTN
A0A0F4K4Z7_9ACTN
A0A0F4KXT9_9LACO
A0A0F4LPH9_9LACO
A0A0F5VZ50_9ACTN
A0A0F6QVB5_9CORY
A0A0F6TAX3_9CORY
A0A0F6TD73_9CORY
A0A0F6TEG7_9CORY
A0A0F7CPH4_9ACTN
A0A0F7D3T7_9STAP
A0A0F7JRF7_9DEIO
A0A0F7N4T3_9ACTN
A0A0G3AL82_9ACTN
A0A0G3GS85_9CORY
A0A0G3GWU3_9CORY
A0A0G3H0Z7_9CORY
A0A0G3HAS9_9CORY
A0A0G3HJ48_9CORY
A0A0G3II78_9MYCO
A0A0G3IK19_9MYCO
A0A0G3M524_9FLAO
A0A0H0ZM17_9MICC
A0A0H0ZS58_9MICC
A0A0H0ZTD7_9MICC
A0A0H2KPY2_9MICO
A0A0H4LQ13_9LACO
A0A0H4QJA5_9LACO
A0A0H4W4X5_9BACT
A0A0H4W5Q8_9BACT
A0A0I9UHX5_9MYCO
A0A0I9Y7T7_9MYCO
A0A0J0YAT2_9SPHI
A0A0J6DHK7_9CELL
A0A0J6DLK5_9CELL
A0A0J6W214_9MYCO
A0A0J6YTI4_9MYCO
A0A0J7J0L1_9FLAO
A0A0J7ZH55_STRVR
A0A0K1JGK0_9MICO
A0A0K1RCN4_9CORY
A0A0K1RDG1_9CORY
A0A0K2RGM9_9MICC
A0A0K2RR41_9MICC
A0A0K2SKA5_9FIRM
A0A0K2YKN6_9NOCA
A0A0K2YQX9_9NOCA
A0A0K8MXR0_9CHLR
A0A0K8Q8F1_9MICC
A0A0K9XEL2_9ACTN
A0A0K9XVF7_9FLAO
A0A0L0BJL9_9MICC
A0A0L0BK27_9MICC
A0A0L0KGD5_9ACTN
A0A0M0BUS1_9ARCH
A0A0M2CYH7_9MICC
A0A0M2H909_9MICO
A0A0M2HD53_9MICO
A0A0M2HTH1_9MICO
A0A0M2JC04_9ACTN
A0A0M2LLQ3_9MICO
A0A0M2M0W5_9MICO
A0A0M2MWX4_9ACTN
A0A0M2RPF0_9ACTN
A0A0M2XL15_9CORY
A0A0M2YSH5_9ACTN
A0A0M2ZFU9_9MYCO
A0A0M2ZIB9_9MYCO
A0A0M4LYC4_9MICC
A0A0M4QAI4_9PSEU
A0A0M4QDY4_9MICC
A0A0M4QU43_9PSEU
A0A0M4RC26_9MICC
A0A0M5KT92_9MICC
A0A0M8MKS9_9FLAO
A0A0M8MQ83_9MICO
A0A0M8QQH8_9ACTN
A0A0M8SN07_9ACTN
A0A0M8STB5_9ACTN
A0A0M8V0T6_9ACTN
A0A0M8XCP1_9ACTN
A0A0M9UDE2_9CHLR
A0A0M9YXY5_9ACTN
A0A0N0ARK7_9ACTN
A0A0N0AV10_9PSEU
A0A0N0CZY2_9BACT
A0A0N0H5C0_9ACTN
A0A0N0KZ60_9MICO
A0A0N0N0V1_9ACTN
A0A0N0T113_9ACTN
A0A0N0T1T1_9ACTN
A0A0N0T6R1_9NOCA
A0A0N0TN36_9ACTN
A0A0N0TNU1_9ACTN
A0A0N1G6U4_9ACTN
A0A0N1NGS0_9ACTN
A0A0N1NP36_9ACTN
A0A0N6ZW61_9MICO
A0A0N7A017_9MICO
A0A0N7JZ88_9PSEU
A0A0N8H404_9FLAO
A0A0N8HY47_9MICC
A0A0N8PS12_9CHLR
A0A0N9HWR6_9PSEU
A0A0N9MVK9_9ACTN
A0A0N9N1Z9_9ACTN
A0A0P0C6N7_9BACT
A0A0P0DBJ3_9FLAO
A0A0P0E9N8_9MICO
A0A0P0NJJ7_9SPHI
A0A0P0NM75_9SPHI
A0A0P0SHZ6_9PSEU
A0A0P6XKG5_9CHLR
A0A0P6XZ41_9CHLR
A0A0P7BAG3_9BACT
A0A0P7GVG5_9MICC
A0A0P7Z0U3_9BACT
A0A0P7ZZM0_9BACT
A0A0P8A4X3_9EURY
A0A0P8BYD4_9BACT
A0A0P8E340_9EURY
A0A0P8W7Y7_9CLOT
A0A0P9CAA5_9BACL
A0A0P9DD72_9CHLR
A0A0P9DVK4_9ARCH
A0A0P9HJ04_9CHLR
A0A0Q0ZTN0_9SPHI
A0A0Q1AGW5_9CORY
A0A0Q1H9Q8_9FLAO
A0A0Q2RL69_MYCGO
A0A0Q2RTT2_MYCGO
A0A0Q4BE26_9EURY
A0A0Q4H5K8_9MICO
A0A0Q4H9V8_9MICO
A0A0Q4UNI6_9MICO
A0A0Q4V4T7_9MICO
A0A0Q5C6C2_9MICO
A0A0Q5CQ04_9MICO
A0A0Q5EDS5_9MICO
A0A0Q5L733_9MICO
A0A0Q5LLL9_9MICO
A0A0Q5LUE7_9MICO
A0A0Q5LWI8_9MICO
A0A0Q5MQN1_9MICO
A0A0Q5MUW4_9MICO
A0A0Q5Q5I0_9FLAO
A0A0Q5QMT5_9ACTN
A0A0Q5R2G0_9ACTN
A0A0Q5TDN5_9BACT
A0A0Q5TTX4_9SPHI
A0A0Q5V7K0_9FLAO
A0A0Q5VL44_9ACTN
A0A0Q6PMP3_9MICO
A0A0Q6PSI1_9MICO
A0A0Q6RN84_9MICO
A0A0Q6RQZ2_9MICO
A0A0Q6XXP1_9MICO
A0A0Q7AR59_9ACTN
A0A0Q7JGS5_9ACTN
A0A0Q7JY66_9ACTN
A0A0Q7K7Q2_9ACTN
A0A0Q7U669_9MICO
A0A0Q7UI90_9MICO
A0A0Q7Z0V9_9ACTN
A0A0Q8CH55_9MICO
A0A0Q8CRN3_9MICO
A0A0Q8DUL9_9ACTN
A0A0Q8EC80_9ACTN
A0A0Q8LI49_9MICO
A0A0Q8LQ62_9MICO
A0A0Q8P061_9ACTN
A0A0Q8QAD3_9ACTN
A0A0Q8UWP1_9MICO
A0A0Q8V409_9MICO
A0A0Q8V9G5_9ACTN
A0A0Q9BZW3_9CELL
A0A0Q9CIY1_9CELL
A0A0Q9CPZ5_9CELL
A0A0Q9D3Q2_9CELL
A0A0Q9J1X8_9MICO
A0A0Q9J9H9_9MICO
A0A0Q9LI39_9MICC
A0A0Q9LKI5_9MICC
A0A0Q9MBA2_9MICC
A0A0Q9MZD8_9MICC
A0A0Q9NCQ0_9MICC
A0A0Q9P3T0_9MICC
A0A0Q9QMB7_9MICC
A0A0Q9QRQ9_9MICC
A0A0Q9S0G4_9ACTN
A0A0Q9TPP2_9ACTN
A0A0Q9Z4I9_9FLAO
A0A0R1GQJ6_9LACO
A0A0R1H1C3_9LACO
A0A0R1HHD4_9LACO
A0A0R1HWH3_9LACO
A0A0R1J0P6_9LACO
A0A0R1JGE4_9LACO
A0A0R1K9C4_9LACO
A0A0R1LNK0_9LACO
A0A0R1M5P2_9LACO
A0A0R1MLZ4_9LACO
A0A0R1MX48_9LACO
A0A0R1P659_9LACO
A0A0R1QH16_9LACO
A0A0R1QRB0_9LACO
A0A0R1RDH3_9LACO
A0A0R1RED6_9LACO
A0A0R1RY16_9LACO
A0A0R1S8Q1_9LACO
A0A0R1UUS9_9LACO
A0A0R1VJ03_9LACO
A0A0R1VPM9_9LACO
A0A0R1WEV6_9LACO
A0A0R1WVE5_9LACO
A0A0R1X696_9LACO
A0A0R1XCC0_9LACO
A0A0R1Y3G8_9LACO
A0A0R1YJJ8_9LACO
A0A0R1ZH06_9LACO
A0A0R1ZUN5_9LACO
A0A0R2ACK9_9LACO
A0A0R2AJ55_9LACO
A0A0R2AM29_9LACO
A0A0R2AYB9_9LACO
A0A0R2BHS6_LACCL
A0A0R2BS87_9LACO
A0A0R2CAS8_9LACO
A0A0R2CFA1_9LACO
A0A0R2CZC6_9LACO
A0A0R2D388_9LACO
A0A0R2DTS4_9LACO
A0A0R2F3I4_9LACO
A0A0R2F5V5_9LACO
A0A0R2FQ28_9LACO
A0A0R2FXZ6_9LACT
A0A0R2G6V6_LACPN
A0A0R2GTM0_9LACO
A0A0R2H354_WEIVI
A0A0R2HSX9_CARDV
A0A0R2I3X0_9LACO
A0A0R2IW18_9LACO
A0A0R2KJL6_9LACO
A0A0R2L3W1_9LACO
A0A0R2L7W1_9LACO
A0A0R2L8Z6_9LACO
A0A0R2MMG3_9LACO
A0A0R2MWC5_9LACO
A0A0R2NKV0_9LACO
A0A0R2PUJ0_9ACTN
A0A0R2Q2A0_9ACTN
A0A0R2R0D8_9ACTN
A0A0R2RVC7_9FLAO
A0A0R2T9Z7_9FLAO
A0A0R2TN84_9FLAO
A0A0R2X812_9FLAO
A0A0R2XLN1_9BACT
A0A0S1SCJ7_9FLAO
A0A0S3FRT5_9FLAO
A0A0S7CUX5_9MICC
A0A0S7D051_9MICC
A0A0S7Z4P0_9BACT
A0A0S7Z9D0_9BACT
A0A0S8A2F1_9BACT
A0A0S8B1P0_9BACT
A0A0S8BNB0_9CHLR
A0A0S8EJN6_9CHLR
A0A0S8H7P9_9BACT
A0A0S8IBR1_9CHLR
A0A0S8IFB6_9CHLR
A0A0S9CM17_9MICC
A0A0S9CNN3_9MICC
A0A0S9CVA3_9MICC
A0A0S9D6L2_9MICC
A0A0S9PZH1_9ACTN
A0A0S9R8Q2_9ACTN
A0A0T1WK15_9MYCO
A0A0T1WKH7_9MYCO
A0A0T2KWP9_9MICO
A0A0T2L0G6_9MICO
A0A0T5ZQ09_9BACT
A0A0T6A2M7_9BACT
A0A0T6A5X7_9BACT
A0A0T6AJW5_9BACT
A0A0T6AQZ0_9BACT
A0A0T6LVK1_9ACTN
A0A0U1A290_9MYCO
A0A0U1A476_9MYCO
A0A0U1AJ39_9MYCO
A0A0U2W4T5_9STRE
A0A0U3FLQ6_9MICC
A0A0U3G3F1_9MICC
A0A0U3JXT3_9FLAO
A0A0U3PFA6_9LACT
A0A0U3PU85_9MICC
A0A0U3Q6N6_9ACTN
A0A0U3SMH1_9BACT
A0A0U5H0C4_9EURY
A0A0V1QWH4_9FLAO
A0A0V8S120_9CELL
A0A0V8TBN4_9CELL
A0A0W1KHV3_9ACTO
A0A0W1KJV5_9ACTO
A0A0W1NFY5_9ACTN
A0A0W1R8M3_9EURY
A0A0W1RRW2_9GAMM
A0A0W7TJE8_9EURY
A0A0W7W603_9MICO
A0A0W7W6T3_9MICO
A0A0W7X734_9ACTN
A0A0W7X9R9_9ACTN
A0A0W8EGL9_9BACT
A0A0W8I1Z4_9MICO
A0A0X3T0G5_9ACTN
A0A0X3T240_9ACTN
A0A0X3TDK5_9GAMM
A0A0X3UV15_9ACTN
A0A0X3UX24_9ACTN
A0A0X3UZK7_9ACTN
A0A0X3WAJ9_9ACTN
A0A0X3XMT9_9ACTN
A0A0X7B859_9FLAO
A0A0X7BDG0_9FLAO
A0A0X8G6N8_9FLAO
A0A0X8JGG3_9ACTO
A0A0X8V1I5_9EURY
A0A0Y0PG26_9MICO
A0A100W3T1_9MYCO
A0A100Y3I0_9ACTN
A0A101EEQ6_9BACT
A0A101GSU2_9FIRM
A0A101I7V7_9BACT
A0A101P9S8_9ACTN
A0A101QWP4_9ACTN
A0A101SU97_9ACTN
A0A101T8J7_9ACTN
A0A101V0X7_9ACTN
A0A101W0P3_9FIRM
A0A101XRV5_9BACL
A0A102D189_9BACT
A0A109IGU1_9ACTN
A0A109RDQ0_9LACT
A0A109YSL2_9MICO
A0A117KQS2_9EURY
A0A117LH71_9CHLR
A0A117MA19_9CHLR
A0A117PU49_9ACTN
A0A117SCT0_9FLAO
A0A124DZP5_9MYCO
A0A124F253_9ACTN
A0A124FNB7_9ACTN
A0A125RD45_9EURY
A0A125S342_9FLAO
A0A126P974_9BACT
A0A126R0F8_9EURY
A0A126YY63_9MICO
A0A126ZX47_9MICC
A0A127A3N1_9MICC
A0A127AQI7_9DELT
A0A127B6E2_9BACT
A0A127VDU8_9SPHI
A0A127VKC2_9SPHI
A0A132NF29_9ACTN
A0A132PJK1_9MYCO
A0A132PKM2_9MYCO
A0A132SC99_9MYCO
A0A132SSR7_9MYCO
A0A133Q0R8_STALU
A0A133ZBL5_9CORY
A0A133ZGX9_9CORY
A0A133ZK86_9CORY
A0A134CAN4_9FIRM
A0A136K323_9BACT
A0A136KUP0_9CHLR
A0A136KVE4_9CHLR
A0A136L279_9CHLR
A0A136L534_9CHLR
A0A136LAZ6_9BACT
A0A136LKL0_9CHLR
A0A136MCS6_9BACT
A0A136MLY1_9BACT
A0A136MRL1_9BACT
A0A136NR54_9BACT
A0A136NS12_9CHLR
A0A136P2J0_9CHLR
A0A136P3P6_9BACT
A0A136P660_9CHLR
A0A136PK25_9ACTN
A0A138A8X5_9ACTN
A0A138AQ86_9ACTN
A0A139D772_9FIRM
A0A139NB21_9STRE
A0A139P4P3_9STRE
A0A139QNE2_9LACT
A0A139VLC2_MYCPH
A0A139VLH8_MYCPH
A0A142EPP7_9BACT
A0A142HAE3_9BACT
A0A142HVE8_9SPHI
A0A142HZY0_9SPHI
A0A142L4T9_9BACT
A0A142XCZ9_9PLAN
A0A142YLM6_9PLAN
A0A143PGC7_9BACT
A0A143Q706_9NOCA
A0A143Q8M8_9NOCA
A0A143Z323_9LACT
A0A147EFQ9_9MICO
A0A147ES75_9MICO
A0A147JV86_9EURY
A0A147K3F3_9EURY
A0A150AHM2_9BACT
A0A150X3R0_9BACT
A0A150X6X3_9BACT
A0A151BG67_9ARCH
A0A151BJ22_9ARCH
A0A151BXR2_9MICO
A0A151E998_9EURY
A0A160KS07_9MICO
A0A161I108_9MICO
A0A161I9H6_9MICO
A0A161LJ26_9ACTN
A0A161LPK7_9MICO
A0A161R8U3_9MICO
A0A161TFE8_9NOCA
A0A161WPI0_9NOCA
A0A162NBE4_9BACT
A0A163A8K9_9FLAO
A0A163WLJ2_9BACT
A0A164AVD6_9MICO
A0A164LPK3_9NOCA
A0A164P611_9NOCA
A0A165IEA4_9MICO
A0A165YUU2_9EURY
A0A165YX36_9EURY
A0A166CM41_9EURY
A0A166DXQ6_9EURY
A0A167IYP7_9FLAO
A0A167XNM1_9FLAO
A0A170YLD8_9ACTN
A0A172Q709_9STRE
A0A172T6I3_9DEIO
A0A172TT75_9BACT
A0A172U0M9_9BACT
A0A172UPV9_9MYCO
A0A172UQE2_9MYCO
A0A172X7T2_9MICO
A0A176KX55_9ACTN
A0A176TD89_9FLAO
A0A177HNC3_9ACTN
A0A177Q688_9BACT
A0A177YCI2_9NOCA
A0A177YG15_9NOCA
A0A180ERD7_9BACT
A0A199NUR6_9MICC
A0AW18_ARTS2
A0JT22_ARTS2
A0JYB7_ARTS2
A0M6A3_GRAFK
A0QVQ1_MYCS2
A0QVZ3_MYCS2
A1R3J4_ARTAT
A1R803_ARTAT
A1RDA2_ARTAT
A1SER9_NOCSJ
A1T7L1_MYCVP
A1T7W3_MYCVP
A1UET3_MYCSK
A1UF12_MYCSK
A1ZX50_9BACT
A2BJ74_HYPBU
A2TX67_9FLAO
A3CKL0_STRSV
A3CWG1_METMJ
A3HT70_9BACT
A3J0A5_9FLAO
A3U5H7_CROAH
A3XH55_LEEBM
A3ZXD1_9PLAN
A4AIU3_9ACTN
A4ANI5_MARSH
A4BY25_9FLAO
A4CHD1_ROBBH
A4FMC9_SACEN
A4VY64_STRSY
A4X4X2_SALTO
A4YIA4_METS5
A5FLF4_FLAJ1
A5UJP5_METS3
A5UQR9_ROSS1
A5V0D0_ROSS1
A5V1X7_ROSS1
A5VLM7_LACRD
A6C9A7_9PLAN
A6EA73_9SPHI
A6ECZ2_9SPHI
A6ELK5_9BACT
A6EN93_9BACT
A6GVS4_FLAPJ
A6W6N1_KINRD
A6WDX7_KINRD
A8F5L9_PSELT
A9AVR3_HERA2
A9DN91_9FLAO
A9NG79_ACHLI
A9WBE7_CHLAA
A9WJ81_CHLAA
A9WMB6_RENSM
A9WPV5_RENSM
B0RDR9_CLAMS
B1MCY6_MYCA9
B1MD66_MYCA9
B1VDF5_CORU7
B1VEA2_CORU7
B1VFK7_CORU7
B1W5A7_STRGG
B1ZWB2_OPITP
B2GGI8_KOCRD
B2GK73_KOCRD
B2HKU8_MYCMM
B2HLY8_MYCMM
B3DUS8_METI4
B3EDI8_CHLL2
B3ET31_AMOA5
B3QXC9_CHLT3
B4S5Y1_PROA2
B4VCI1_9ACTN
B5GB87_STRSH
B5GNF7_STRC2
B5HLA8_9ACTN
B5JQ79_9BACT
B8DZ98_DICTD
B8GJE0_METPE
B8HB42_PSECP
B8HDA1_PSECP
B9DKB1_STACT
B9L1D6_THERP
B9LUA2_HALLT
C0MHF5_STRS7
C0W1A3_9ACTO
C0XR55_9CORY
C0ZYB4_RHOE4
C0ZYS4_RHOE4
C1AAF6_GEMAT
C1CXQ9_DEIDV
C1D3S6_DEIDV
C1F2K7_ACIC5
C2CLN9_CORST
C2CP36_CORST
C2CPS6_CORST
C2D3F0_LACBR
C2EV75_9LACO
C2GKF6_9CORY
C3PGV1_CORA7
C3PI30_CORA7
C3PKJ8_CORA7
C4LJ14_CORK4
C4LKE4_CORK4
C5BZH1_BEUC1
C5C2G4_BEUC1
C5C909_MICLC
C5CFL3_KOSOT
C5RCP2_WEIPA
C6W4Q5_DYAFD
C6WAE9_ACTMD
C6X313_FLAB3
C6XTY1_PEDHD
C6XZZ2_PEDHD
C7M575_CAPOD
C7MB03_BRAFD
C7MVA3_SACVD
C7MZQ0_SACVD
C7NEJ0_LEPBD
C7NFB7_KYTSD
C7NZN2_HALMD
C7PM83_CHIPD
C7Q258_CATAD
C7R0G3_JONDD
C7R5E5_JONDD
C7XVN3_9LACO
C8WQF1_ALIAD
C8XG86_NAKMY
C9ACH6_ENTCA
C9N1L8_9FUSO
C9RC04_AMMDK
C9YTN2_STRSW
D0GJ85_9FUSO
D0KZT4_HALNC
D0LBJ5_GORB4
D0LBR9_GORB4
D0MI61_RHOM4
D0WJS6_9ACTO
D0WN97_9ACTO
D1A6F2_THECD
D1APT8_SEBTE
D1B7U4_THEAS
D1BEI4_SANKS
D1BV05_XYLCX
D1BYI7_XYLCX
D1C3K2_SPHTD
D1CCH3_THET1
D1CEB4_THET1
D1YV11_METPS
D2B9K3_STRRD
D2MMH5_9FIRM
D2NQP5_ROTMD
D2NR21_ROTMD
D2QKE3_SPILD
D2QWP4_PIRSD
D2RUH5_HALTV
D2SBP7_GEOOG
D2Z6N5_9BACT
D3F0L9_CONWI
D3F5N8_CONWI
D3PNK2_MEIRD
D3Q6E8_STANL
D3SX73_NATMM
D4CN52_9FIRM
D4GUE2_HALVD
D4YF52_9LACT
D4YQQ5_9MICO
D5BCT8_ZUNPS
D5E894_METMS
D5ELU0_CORAD
D5PJF3_9MYCO
D5PJN2_9MYCO
D5SNF3_PLAL2
D5UGM9_CELFN
D5UJF9_CELFN
D5UM70_TSUPD
D5UMV2_TSUPD
D5ZUZ2_9ACTN
D6K3W4_9ACTN
D6TIH4_9CHLR
D6TNR7_9CHLR
D6X5K3_STRPR
D6Y4X5_THEBD
D6Z7T2_SEGRD
D7B7H0_NOCDD
D7BB43_MEISD
D7BCA6_MEISD
D7BKX5_ARCHD
D7BLW0_ARCHD
D7C183_STRBB
D7CUY0_TRURR
D7GGC5_PROFC
D7VR61_9SPHI
D8J972_HALJB
D9QEL3_CORP2
D9SYU1_MICAI
D9UWH3_9ACTN
D9V1P8_9ACTN
D9VRE4_9ACTN
D9XIK8_STRVT
D9XTS9_9ACTN
E1IDQ0_9CHLR
E1IGH3_9CHLR
E1M5G1_9STRE
E1VT36_GLUAR
E1VUY4_GLUAR
E1VZB6_GLUAR
E2SDH6_9ACTN
E3CAL0_9LACO
E3CZU1_9BACT
E3DMC6_HALPG
E3GXG2_METFV
E3H104_ROTDC
E3H243_ROTDC
E4NFI2_KITSK
E4NRB6_HALBP
E4NUK7_HALBP
E4RUE4_LEAB4
E4TRF8_MARTH
E4U694_OCEP5
E6J747_9ACTN
E6KQJ0_9ACTO
E6LCH8_9ENTE
E6XDE3_CELAD
E7N854_9ACTO
E8JLD1_9ACTO
E8NBU0_MICTS
E8QXB4_ISOPI
E8SJL7_STAPH
E8U8J4_DEIML
E9SVA0_RHOHA
E9SVJ2_RHOHA
F0IEJ4_9FLAO
F0RAV4_CELLC
F0RM01_DEIPM
F0S9X8_PSESL
F0SNS8_RUBBR
F0TCK0_METLA
F2BWY8_9FIRM
F2IDU0_FLUTR
F2NC58_DESAR
F2NEN4_DESAR
F2NNS1_MARHT
F2RID9_STRVP
F3MYG9_LACRH
F3NSK4_9ACTN
F3Y9S0_MELPT
F3ZF75_9ACTN
F4B1D6_DOKS4
F4B6M5_ACIHW
F4C348_SPHS2
F4CPW6_PSEUX
F4CRE8_PSEUX
F4FDS1_VERMA
F4GZF6_CELFA
F4H3F8_CELFA
F4L1Y1_HALH1
F5WQS0_ERYRF
F5XFT8_MICPN
F5YW42_MYCSD
F5YWT4_MYCSD
F6D524_METPW
F6EJQ6_HOYSD
F6ELF2_HOYSD
F6FPK9_ISOV2
F6FTC1_ISOV2
F7PNI7_9EURY
F8A1S0_CELGA
F8A608_CELGA
F8D8D6_HALXS
F8DE46_HALXS
F8ECK5_RUNSL
F8JZ80_STREN
F9EHI2_9ACTO
F9MWL4_9FIRM
F9P7S9_STRCV
F9PJJ8_9ACTO
F9UMI1_LACPL
F9YW21_CAPCC
G0G160_AMYMS
G0G7B0_AMYMS
G0HGJ4_CORVD
G0IWJ8_CYCMS
G0J3G5_CYCMS
G0LBE6_ZOBGA
G2ECM2_9FLAO
G2GMP9_9ACTN
G2MI92_9ARCH
G2NLS9_STREK
G2P9B4_STRVO
G2PQK3_MURRD
G2SQT7_LACRR
G4L6C1_TETHN
G5K1M6_9STRE
G6LVU6_STREE
G7CD41_MYCT3
G7CIB4_MYCT3
G7GVT7_9ACTN
G7H0H1_9ACTN
G7H2N2_9ACTN
G8PE73_PEDCP
G8R723_OWEHD
G8RKR8_MYCRN
G8RLW2_MYCRN
G8SGY2_ACTS5
G8TCW1_NIAKG
G8TH15_NIAKG
G8XAK6_FLACA
H0DJ34_9STAP
H0E7E2_9ACTN
H0E7K6_9ACTN
H0QR44_ARTGO
H0QRQ3_ARTGO
H0QYN5_9ACTN
H0R215_9ACTN
H1D081_9FIRM
H1LDH3_9LACO
H1X775_WEICO
H1Y0U9_9SPHI
H1Z9Q3_MYROD
H2BVF9_9FLAO
H2JVL3_STRHJ
H3ND51_9LACT
H3NKR6_9LACT
H3NM48_9FIRM
H5TUV9_9ACTN
H5TYJ5_9ACTN
H5UTB7_9MICO
H5WY06_9PSEU
H5WZZ1_9PSEU
H6LAL9_SAPGL
H6MWM8_GORPV
H6MYV6_GORPV
H6MZR9_GORPV
H6R344_NOCCG
H6R409_NOCCG
H6RS12_BLASD
H7C6Z1_ENTFA
H7FN94_9FLAO
H8E6I3_9MICO
H8GS72_DEIGI
H8KRP2_SOLCM
H8XRS2_FLAIG
H9UGH8_SPIAZ
I0AGW3_IGNAJ
I0HGG8_ACTM4
I0I625_CALAS
I0I9Q0_CALAS
I0K397_9BACT
I0KYV4_9ACTN
I0RZU2_MYCXE
I0S1E9_MYCXE
I0WJ20_9FLAO
I2GJN4_9BACT
I2N0H2_9ACTN
I3C397_9FLAO
I3YUV7_AEQSU
I3Z7X5_BELBD
I3ZYI6_ORNRL
I4AP97_FLELS
I4EDB4_9CHLR
I4F144_9ACTN
I5C1Z6_9BACT
I6L923_STRMU
I6T785_ENTHA
I6Y1Q2_MYCTU
I6Y2D6_PROPF
I6ZSR5_MELRP
I7CTW0_NATSJ
I7CUA8_NATSJ
I7JVJ2_9CORY
I7LJ11_METBM
IDER_MYCLE
IDER_MYCTU
J0KZ48_9LACO
J0N4T4_9ACTO
J0V4B2_9BACT
J1DEF5_STREE
J1H637_9CLOT
J2K3E5_9ACTN
J2ZK18_9LACO
J7L5A5_NOCAA
J7LAR0_NOCAA
J9HPN9_9BACL
J9R8B3_RIEAN
J9S2H1_9ACTN
J9S2X3_9ACTN
J9W9N2_LACBU
K0F2C5_9NOCA
K0F4C4_9NOCA
K0JW94_SACES
K0PAH0_9BACT
K0UUG8_MYCVA
K0V2X4_MYCVA
K0YV20_9ACTO
K1LV33_9BACT
K1M0N7_9FLAO
K1M167_9LACT
K2NYL6_9FLAO
K4IFF6_PSYTT
K4IPA2_BIFAP
K4R7N8_9ACTN
K5B8P5_MYCHD
K5BGL3_MYCHD
K6WBZ2_9ACTN
K6WIE3_9ACTN
K6X3J8_9ACTN
K7S0F7_PROA4
K8E4M2_CARML
K9ANJ4_9MICO
K9B8D6_9STAP
K9EU88_9ACTO
L0A717_DEIPD
L0AC15_NATGS
L0ADY0_NATGS
L0DJ70_SINAD
L0G4K9_ECHVK
L0HEV7_METFS
L0I8F3_HALRX
L0IB56_HALRX
L0ITP5_9MYCO
L0IW71_9MYCO
L0JLF8_NATP1
L0K3Q4_9EURY
L0K4X3_9EURY
L1KJS1_9ACTN
L1M914_9CORY
L1PBL3_9FLAO
L7F7B1_9ACTN
L7LC57_9ACTN
L7LCA1_9ACTN
L7LJ39_9ACTN
L7LL51_9ACTN
L7WD32_NONDD
L8ETE3_STRRM
L8JKR5_9BACT
L8TQF9_9MICC
M0QKF0_9ACTN
M0QRE1_9ACTN
M1E6U0_9FIRM
M1NR72_9CORY
M1P7M7_9CORY
M1XKS0_NATM8
M3B0P9_STRMB
M3VBH9_9ACTN
M3VCH1_9ACTN
M4YMS5_9EURY
M4ZYL8_9ACTN
M5J6K7_9LACO
M7A4Y5_9ACTN
M7AAK4_9ACTN
M7MS16_9MICC
M7N029_9MICC
M7N588_9BACT
M7NMF0_9MICC
M7Y3V9_9BACT
M9SHY2_9EURY
N0E193_9MICO
N1V1P4_9MICC
N1V444_9MICC
N6WC05_9ACTO
N6X586_9ACTO
O26316_METTH
Q026A1_SOLUE
Q03B09_LACC3
Q03PT7_LACBA
Q0S1K4_RHOJR
Q0S211_RHOJR
Q0W4R0_METAR
Q11TH4_CYTH3
Q11VC9_CYTH3
Q12UX2_METBU
Q18JW3_HALWD
Q1AYA5_RUBXD
Q1IW22_DEIGD
Q1WS44_LACS1
Q26GS1_FLABB
Q2G2L0_STAA8
Q2NH57_METST
Q2S0Y0_SALRD
Q31H73_THICR
Q38YP6_LACSS
Q3IN51_NATPD
Q3IQR4_NATPD
Q3Y2I9_ENTFC
Q3ZAA1_DEHM1
Q46EX4_METBF
Q47PC0_THEFY
Q47TD0_THEFY
Q49VI0_STAS1
Q4JCE2_SULAC
Q4JU49_CORJK
Q5HRA0_STAEQ
Q5SK94_THET8
Q5V4N3_HALMA
Q5YSE1_NOCFA
Q5YT64_NOCFA
Q6ADL5_LEIXX
Q6AH05_LEIXX
Q6NIZ7_CORDI
Q7AKJ7_STRCO
Q82GP2_STRAW
Q8DNX3_STRR6
Q8DYF0_STRA5
Q8FRV7_COREF
Q8KBP8_CHLTE
Q8NMP0_CORGL
Q8NSM7_CORGL
Q8PY30_METMA
Q8TI19_METAC
Q96YZ1_SULTO
Q99QQ6_STRCO
Q9A158_STRP1
Q9HRU8_HALSA
Q9RRF3_DEIRA
R2PUQ8_9ENTE
R2PXA7_9ENTE
R2Q979_9ENTE
R3X4H7_9ENTE
R4LTC9_9ACTN
R4SN48_AMYOR
R4T4H2_AMYOR
R4W5S0_9EURY
R4YW68_9ACTN
R5SID0_9FIRM
R6AH91_9FIRM
R7CM39_9FIRM
R7L561_9BACT
R7PNC9_9FIRM
R7WP21_9NOCA
R7WVM6_9NOCA
R7XSH6_9ACTN
R7ZZ28_9BACT
R9H4Y6_9SPHI
R9SKE6_9EURY
R9T6M9_9EURY
R9T6R0_9EURY
S0EWQ7_CHTCT
S0EZK6_CHTCT
S0KJJ2_9ENTE
S0LDH6_9ENTE
S0N833_9ENTE
S0RUU6_ENTAV
S1N501_9ENTE
S1QXH1_9ENTE
S2DI64_9BACT
S2WIY2_9ACTN
S2XXL4_9ACTN
S3WZS6_9ACTN
S3Y819_9MICO
S3YC77_9MICO
S3YCR7_9MICO
S4AP81_9ACTN
S4D7W2_ENTFL
S5R1A2_9STRE
S5TGS3_9CORY
S5TJH9_9CORY
S5UWP7_STRC3
S7VSC6_9FLAO
T0CJV2_ALIAG
T0LGP3_9BACT
T1ZGW1_STRIT
T2KGC0_9FLAO
U1MGZ8_9EURY
U1MVK3_9MICO
U1P3N0_9EURY
U1QAN1_9ACTO
U1QWW0_9BIFI
U2CQ73_9FIRM
U2KGD7_9STRE
U2R7S4_LEIAQ
U2RAW5_9FUSO
U2RV58_LEIAQ
U2XLZ0_9MICO
U3GW01_9CORY
U3GYE7_9CORY
U4KKL2_ACHPJ
U4KP60_9MOLU
U4TRX5_9LACO
U5BT65_9BACT
U5E533_NOCAS
U5EH04_NOCAS
U5S7T3_9LACT
U5W7Z7_9ACTN
U5WVU0_MYCKA
U5WZ77_MYCKA
U6EB31_9EURY
U7D5I2_9BACT
U7L3C3_9CORY
U7LC99_9CORY
U7LJ37_9CORY
U7MPT9_9CORY
V2Q9J1_9BACT
V4INM2_9ACTN
V4XSI9_9ARCH
V4Y627_9ARCH
V4Y8Y8_9ARCH
V5XB06_MYCNE
V5XBS3_MYCNE
V5XNG0_ENTMU
V6JYX7_STRNV
V6K6D7_STRRC
V6L597_9ACTN
V6Q4A6_9ENTE
V6SCU6_9FLAO
V8CXK9_9ACTN
V9XAK4_9NOCA
V9XBT8_9NOCA
W0DSC7_9GAMM
W0F0J8_9BACT
W0F3R2_9BACT
W0JFG9_DESAE
W0JN47_9EURY
W0JXN5_9EURY
W0RQR4_9BACT
W0Z7M7_9MICO
W1TN32_9ACTO
W2EQJ6_9ACTN
W2UMF1_9FLAO
W5TSD5_9NOCA
W5TSQ3_9NOCA
W5WHE2_9PSEU
W5WRW3_9CORY
W5XQE5_9CORY
W5XY37_9CORY
W5Y099_9CORY
W5Y3L9_9CORY
W6TAK1_9LACO
W6TM88_9SPHI
W6TPP5_9SPHI
W7IQI4_9PSEU
W7KZ98_9CREN
W8F0U6_9BACT
W8VZQ7_9FLAO
W8VZV9_9FLAO
W9AZ12_9MYCO
W9B860_9MYCO
W9G3I1_9MICO
W9GLT4_9MICO
X0PDU8_9LACO
X4RA33_9ACTO
X4RBG4_9ACTO
X5E7R4_9CORY
X5KZQ4_9MYCO
X5L3U7_9MYCO
X7XY76_MYCKA
X7Y9M7_MYCKA
X8ASA2_MYCXE
X8AT70_MYCXE
X8DL61_9MYCO
X8DPX2_9MYCO
X8F820_MYCUL
X8F9E3_MYCUL
Z9JPJ8_9MICO
