# Supplementary material for: Widespread evolutionary crosstalk among protein domains in the context of multi-domain proteins
Source: PLoS One. 2018 Aug 31;13(8):e0203085. doi: 10.1371/journal.pone.0203085 (PMC6118372; doi:10.1371/journal.pone.0203085)
Supplement: S1 File — This archive contains a file presenting the list of UniProt identifiers of the URPs sequences included in the multi-domain MSAs for each of the 2,063 studied multi-domain architectures, and files containing the values of MI¯ and nMI¯ for individual domain pairs before and after domain sequence shuffling. (GZ) [file pone.0203085.s001.tar.gz › ./Pfam_family_vectors/PF01144_PF01144_all_alignment_sequences_UniProt_IDs]

A0A010R3W5_9PEZI
A0A010RWM9_9PEZI
A0A016X1A9_9BILA
A0A016X211_9BILA
A0A017S3E4_9EURO
A0A017SAV4_9EURO
A0A017SDX7_9EURO
A0A023NPF0_9GAMM
A0A024GHP5_9STRA
A0A024JS85_9MYCO
A0A024U060_9STRA
A0A024U0Y9_9STRA
A0A026W1C1_CERBI
A0A058Z0F7_9EUKA
A0A059J2Y0_9EURO
A0A060SFC5_PYCCI
A0A061H6P8_9BASI
A0A061HJQ1_BLUGR
A0A061JBX3_TRYRA
A0A063C066_9HYPO
A0A066W2C0_9BASI
A0A066XIY5_COLSU
A0A066XS30_COLSU
A0A067C361_SAPPC
A0A067MII0_9HOMO
A0A067PDE9_PLEOS
A0A067QAZ6_9HOMO
A0A067QDK4_9HOMO
A0A067TMN4_9AGAR
A0A072NRB4_9DEIO
A0A072NY55_9EURO
A0A072P1N9_9EURO
A0A072PUZ5_9EURO
A0A074RKL5_9HOMO
A0A074RLP1_9HOMO
A0A074VWD0_9PEZI
A0A074W4L8_9PEZI
A0A074WFK7_9PEZI
A0A074WMT4_9PEZI
A0A074WP04_9PEZI
A0A074WR78_9PEZI
A0A074X6X8_AURPU
A0A074XFA2_AURPU
A0A074Y6P2_AURPU
A0A074YJC8_9PEZI
A0A074YU76_9PEZI
A0A074ZL69_9PEZI
A0A077Z712_TRITR
A0A078ANQ3_STYLE
A0A078ARL1_STYLE
A0A081CCM3_PSEA2
A0A084A525_9GAMM
A0A084G7W6_9PEZI
A0A084G8A9_9PEZI
A0A084QSH4_9HYPO
A0A084VDM8_ANOSI
A0A085NS93_9BILA
A0A086SV52_ACRC1
A0A086T328_ACRC1
A0A086T8B8_ACRC1
A0A087QSZ2_APTFO
A0A087T2M9_9ARAC
A0A087VCP0_BALRE
A0A087XSW9_POEFO
A0A087ZSQ3_APIME
A0A090CLW1_PODAN
A0A090LNM6_STRRB
A0A090MY21_STRRB
A0A091DAL8_FUKDA
A0A091EFN4_CORBR
A0A091G1T9_9AVES
A0A091HBH5_BUCRH
A0A091HXC9_CALAN
A0A091KH83_9AVES
A0A091MNC0_9PASS
A0A091NVW1_HALAL
A0A091QC50_MERNU
A0A091R3C3_LEPDC
A0A091RXL4_NESNO
A0A091SIE1_9AVES
A0A091U2U6_PHORB
A0A091VDB7_NIPNI
A0A091XYP4_OPIHO
A0A093BFP2_CHAPE
A0A093GNV2_PICPB
A0A093H9W4_STRCA
A0A093ILZ3_EURHL
A0A093PXW2_9PASS
A0A093YX04_9PEZI
A0A093ZMJ8_9PEZI
A0A094AGS3_9PEZI
A0A094AJM7_9PEZI
A0A094AK69_9PEZI
A0A094B172_9PEZI
A0A094BI55_9PEZI
A0A094CJF1_9PEZI
A0A094ED18_9PEZI
A0A094ER21_9PEZI
A0A094EYM4_9PEZI
A0A094F066_9PEZI
A0A094F5J7_9PEZI
A0A094F689_9PEZI
A0A094GU23_9PEZI
A0A094H3F7_9PEZI
A0A094HCJ4_9PEZI
A0A094HPQ4_9PEZI
A0A094IAE6_9PEZI
A0A094JRD4_9PEZI
A0A095EPB2_CRYGR
A0A095VT90_9GAMM
A0A096MW68_PAPAN
A0A096NP49_PAPAN
A0A097EJG6_9SPHN
A0A099ZJN2_TINGU
A0A0A0A116_CHAVO
A0A0A1TND0_9HYPO
A0A0A1TPA2_9HYPO
A0A0A1V0X2_9HYPO
A0A0A1V9I4_9HYPO
A0A0A2J5B1_PENEN
A0A0A2KFQ0_PENIT
A0A0A2KRC4_PENEN
A0A0A2L9E3_PENIT
A0A0A2VDS1_BEABA
A0A0A2WC97_BEABA
A0A0A6XWI8_9BACI
A0A0A7KG59_9DEIO
A0A0B1NWL0_UNCNE
A0A0B1SRF2_OESDE
A0A0B2V4D1_TOXCA
A0A0B2VV10_TOXCA
A0A0B2WWH2_9HYPO
A0A0B2X5M4_9HYPO
A0A0B4GSS1_9HYPO
A0A0B4HQR4_9HYPO
A0A0C2AWP8_9ACTN
A0A0C2XGK3_AMAMU
A0A0C2YYH9_HEBCY
A0A0C3BM22_9HOMO
A0A0C3DHV2_9HOMO
A0A0C3DHW8_9HOMO
A0A0C3DI37_9PEZI
A0A0C3GPY2_9PEZI
A0A0C3GY34_9PEZI
A0A0C3NSE4_PHLGI
A0A0C3P940_PISTI
A0A0C3PN22_PHLGI
A0A0C4DV49_MAGP6
A0A0C9VCC1_9HOMO
A0A0C9VZR1_9HOMO
A0A0C9W7N7_9HOMO
A0A0C9XQB3_9AGAR
A0A0C9YU62_9HOMO
A0A0C9ZIP7_9HOMO
A0A0D0A6R2_9HOMO
A0A0D0ASY6_9HOMO
A0A0D0C646_9AGAR
A0A0D0DE70_9HOMO
A0A0D1E0C0_USTMA
A0A0D1X948_9PEZI
A0A0D1XJB1_9EURO
A0A0D1YGZ7_9EURO
A0A0D1YPJ5_9EURO
A0A0D1YXX3_9EURO
A0A0D1Z6E1_9EURO
A0A0D1ZQM1_9EURO
A0A0D1ZQU5_9EURO
A0A0D1ZVT7_9EURO
A0A0D2B3A3_9EURO
A0A0D2CQ00_9EURO
A0A0D2CWP5_9EURO
A0A0D2D3C0_9EURO
A0A0D2D9B6_9EURO
A0A0D2DGH8_9EURO
A0A0D2DNM2_9EURO
A0A0D2DZA9_9EURO
A0A0D2EWU9_9EURO
A0A0D2F750_9EURO
A0A0D2FJP3_9EURO
A0A0D2FJX6_9EURO
A0A0D2FRD4_9EURO
A0A0D2FSI0_9EURO
A0A0D2GS25_9EURO
A0A0D2GW53_9EURO
A0A0D2GXA2_9EURO
A0A0D2H338_9EURO
A0A0D2H3E8_9EURO
A0A0D2HJJ3_9EURO
A0A0D2HJT2_9EURO
A0A0D2IWG4_9EURO
A0A0D2JRF6_9EURO
A0A0D2KCY3_9EURO
A0A0D2L215_9EURO
A0A0D2LPI4_9AGAR
A0A0D2UNT9_CAPO3
A0A0D2XKL0_FUSO4
A0A0D2XVT2_FUSO4
A0A0D2YB29_FUSO4
A0A0D4DI58_9ACTN
A0A0D7B205_9HOMO
A0A0D9N4N6_ASPFA
A0A0D9NBA9_ASPFA
A0A0F0I416_ASPPU
A0A0F0IBX0_ASPPU
A0A0F0IKH2_ASPPU
A0A0F4G9Q7_9PEZI
A0A0F4GDF3_9PEZI
A0A0F4GP16_9PEZI
A0A0F4YIZ5_TALEM
A0A0F4YUI1_TALEM
A0A0F4YWU8_TALEM
A0A0F4ZC09_9PEZI
A0A0F5JV49_9BURK
A0A0F7TED9_9EURO
A0A0F7TXL6_9EURO
A0A0F7VI77_9EURO
A0A0F7ZYG1_9HYPO
A0A0F8AT22_LARCR
A0A0F8AX15_CERFI
A0A0F8TY44_9EURO
A0A0F8X7E2_9EURO
A0A0F8XTP5_9EURO
A0A0F9WZZ5_TRIHA
A0A0G0ATK1_TRIHA
A0A0G2G8F4_9PEZI
A0A0G2GSM5_9PEZI
A0A0G2GT43_9EURO
A0A0G2HEL1_9EURO
A0A0G2HF95_9PEZI
A0A0G2HLY1_9PEZI
A0A0G2HQI8_9EURO
A0A0G2ZRZ9_9DELT
A0A0G3H4G8_9CORY
A0A0G4J253_PLABS
A0A0G4KC99_9PEZI
A0A0G4KFT6_9PEZI
A0A0G4L406_9PEZI
A0A0G4LKV2_9PEZI
A0A0G4MHH4_9PEZI
A0A0G4N494_9PEZI
A0A0G4P3X9_PENCA
A0A0G4PFH7_PENCA
A0A0H1BE95_9EURO
A0A0H2R8X8_9HOMO
A0A0H2RE94_9HOMO
A0A0J0XM17_9TREE
A0A0J0XSS7_9TREE
A0A0J0XSW8_9TREE
A0A0J0YKU4_9ACTN
A0A0J6Y560_COCIT
A0A0J7KYG1_LASNI
A0A0J8RTI0_COCIT
A0A0J8U4V3_COCIT
A0A0J9UNY5_FUSO4
A0A0J9UQF8_FUSO4
A0A0J9URQ1_FUSO4
A0A0K0CY62_ANGCA
A0A0K0DZA7_STRER
A0A0K0FAB0_9BILA
A0A0K6GIM2_9HOMO
A0A0K8KZM4_9EURO
A0A0K8LK62_9EURO
A0A0K8LNH2_9EURO
A0A0L0CPQ7_LUCCU
A0A0L0DLC5_THETB
A0A0L0G410_9EUKA
A0A0L0NCX5_9HYPO
A0A0L0VJY0_9BASI
A0A0L1HED1_9PLEO
A0A0L1HXA2_9PLEO
A0A0L1IQ27_ASPNO
A0A0L1J758_ASPNO
A0A0L6WYG6_9AGAR
A0A0L7KUZ3_9NEOP
A0A0L9SMW4_9HYPO
A0A0L9SNQ8_9HYPO
A0A0M0KA34_9EUKA
A0A0M3HX32_ASCLU
A0A0M3INW5_ASCLU
A0A0M3JWL9_ANISI
A0A0M3QEW8_9DELT
A0A0M8MN82_9BASI
A0A0M9A457_9HYME
A0A0M9G617_9TRYP
A0A0M9G689_9TRYP
A0A0M9VN72_9BASI
A0A0M9VSS5_9HYPO
A0A0M9WBE3_9EURO
A0A0M9WFL9_9EURO
A0A0N0DCT7_9HYPO
A0A0N0DG27_9HYPO
A0A0N0DXP5_9TRYP
A0A0N0NML8_9EURO
A0A0N0P584_LEPSE
A0A0N1H3F8_9EURO
A0A0N1HD13_9EURO
A0A0N1I0F3_LEPSE
A0A0N4UN61_DRAME
A0A0N4VK96_ENTVE
A0A0N4W7R7_HAEPC
A0A0N4WI48_HAEPC
A0A0N4X2A9_HAEPC
A0A0N4Y6P7_NIPBR
A0A0N4ZFG0_PARTI
A0A0N4ZFG1_PARTI
A0A0N5AA86_9BILA
A0A0N5C8R7_STREA
A0A0N5DKX8_TRIMR
A0A0P1BN82_9BASI
A0A0P4U549_ROSNE
A0A0P4U780_ROSNE
A0A0P7AP21_9HYPO
A0A0P7B483_9HYPO
A0A0P7BNX1_9BACT
A0A0P7UFB9_9TELE
A0A0Q0WBA3_9DELT
A0A0Q9PKR1_9GAMM
A0A0R0LIZ3_9PROT
A0A0R3PT88_ANGCS
A0A0R4IJ61_DANRE
A0A0R4J198_MOUSE
A0A0S4JH09_BODSA
A0A0S6XAF6_9FUNG
A0A0S7DGQ1_9EURO
A0A0S7DQR7_9EURO
A0A0S7E9W1_9EURO
A0A0S8BSC6_9PROT
A0A0S8I4X8_9DELT
A0A0U1LW21_9EURO
A0A0U1LZB1_9EURO
A0A0U1M5R1_9EURO
A0A0U5CM39_9EURO
A0A0U5GBJ4_9EURO
A0A0U5GKD1_9EURO
A0A0V0QVY3_PSEPJ
A0A0V0QW18_PSEPJ
A0A0V0RF56_9BILA
A0A0V0RFU8_9BILA
A0A0V0TBZ0_9BILA
A0A0V0TC38_9BILA
A0A0V0TC78_9BILA
A0A0V0TC88_9BILA
A0A0V0TDC0_9BILA
A0A0V0UNB4_9BILA
A0A0V0UNK0_9BILA
A0A0V0UPC2_9BILA
A0A0V0W659_9BILA
A0A0V0W6A0_9BILA
A0A0V0W6B1_9BILA
A0A0V0YC39_TRIPS
A0A0V0YCN0_TRIPS
A0A0V0Z5R9_9BILA
A0A0V0Z671_9BILA
A0A0V1CZ92_TRIBR
A0A0V1CZD5_TRIBR
A0A0V1D0N7_TRIBR
A0A0V1HK18_9BILA
A0A0V1HKG2_9BILA
A0A0V1HKP0_9BILA
A0A0V1KMN7_9BILA
A0A0V1MF59_9BILA
A0A0V1NG70_9BILA
A0A0W0G4D2_9AGAR
A0A0W7VNW4_9HYPO
A0A0W7VZD4_9HYPO
A0A0W7W025_9HYPO
A0A0W8CCZ0_PHYNI
A0A100I3T3_ASPNG
A0A100IQE2_ASPNG
A0A101KXF7_RHILI
A0A101MKI5_9EURO
A0A101MSM5_9EURO
A0A102DDH9_9SPHN
A0A109FD75_9BASI
A0A117E3L1_ASPNG
A0A120CZV0_9BURK
A0A132AK18_SARSC
A0A132BBR8_9HELO
A0A133ZM90_9CORY
A0A135L8Y2_PENPA
A0A135LVP6_PENPA
A0A135RVE7_9PEZI
A0A135U199_9PEZI
A0A135UJ92_9PEZI
A0A136IS94_9PEZI
A0A136IVL3_9PEZI
A0A136IWQ1_9PEZI
A0A137P953_CONC2
A0A139A6T0_GONPR
A0A139HWH0_9PEZI
A0A139I1Z8_9PEZI
A0A139IA31_9PEZI
A0A139YBC9_GIBM7
A0A143BBP8_9DELT
A0A150UWE2_9PEZI
A0A150VA96_9PEZI
A0A151GJ26_9HYPO
A0A151GPJ7_9HYPO
A0A151MX15_ALLMI
A0A151VWA4_HYPMA
A0A151VWG2_HYPMA
A0A151WK38_9HYME
A0A151Z774_9MYCE
A0A154PB88_9HYME
A0A158NUJ7_ATTCE
A0A160DWL1_9GAMM
A0A161YH81_9PEZI
A0A162JAE3_9HYPO
A0A162Z737_DIDRA
A0A163CF26_DIDRA
A0A164PXY7_9CRUS
A0A165AL81_9HOMO
A0A165DFF9_EXIGL
A0A165F9G9_9BASI
A0A165H6F6_9APHY
A0A165H6G9_9APHY
A0A165PFU5_9APHY
A0A165PFV9_9APHY
A0A165UNW8_9HOMO
A0A165UNX4_9HOMO
A0A166F1U1_9HOMO
A0A166F213_9HOMO
A0A166GUM4_9HOMO
A0A166LC46_9PEZI
A0A166SBY3_9PEZI
A0A166VB08_9HOMO
A0A166WIV8_9PEZI
A0A166Y741_9HYPO
A0A167NN98_9BASI
A0A167SI50_9PEZI
A0A168H3T0_CORDF
A0A168KL61_CORDF
A0A169GTX5_9GAMM
A0A177C4U7_9PLEO
A0A177CXA1_9PLEO
A0A177DDV6_ALTAL
A0A177DG09_ALTAL
A0A177QXZ4_9PROT
A0A178AV00_9PLEO
A0A178B525_9PLEO
A0A178BCI7_9PLEO
A0A178DLZ0_9PLEO
A0A178E939_9PLEO
A0A178EK14_9PLEO
A0A180GT47_PUCT1
A0A183FGV6_HELBK
A0A183IBJ0_9BILA
A0A194PXU1_PAPXU
A0A194R2G5_PAPMA
A0A194SDU1_RHOGW
A0A194X367_9HELO
A0A194XRT2_9HELO
A0BTV6_PARTE
A0C3E1_PARTE
A0DZJ4_PARTE
A0EIN3_PARTE
A1CRP7_ASPCL
A1CU68_ASPCL
A1D4L0_NEOFI
A1DKM9_NEOFI
A1DNV1_NEOFI
A1WRR3_VEREI
A2Q7C6_ASPNC
A2Q843_ASPNC
A2QLI6_ASPNC
A3LYE2_PICST
A4HLU7_LEIBR
A4I5L8_LEIIN
A4I5L9_LEIIN
A5DYM3_LODEL
A7EQ67_SCLS1
A7RNT1_NEMVE
A8KBV1_DANRE
A8NH15_COPC7
A8PT83_MALGO
A8WP76_CAEBR
A9UVE4_MONBE
B0WXM5_CULQU
B2AKR0_PODAN
B2VTD9_PYRTR
B2WCH6_PYRTR
B2WK34_PYRTR
B3M774_DROAN
B3S3N3_TRIAD
B4H043_DROPE
B4HW36_DROSE
B4J0K9_DROGR
B4KUX9_DROMO
B4LBZ0_DROVI
B4N322_DROWI
B4QN15_DROSI
B5CSQ2_9FIRM
B6H5M0_PENRW
B6HS79_PENRW
B6QES6_TALMQ
B6QKQ2_TALMQ
B6QWA0_TALMQ
B7GB91_PHATC
B7P8K3_IXOSC
B7QL97_IXOSC
B8BVS0_THAPS
B8M9B8_TALSN
B8M9B9_TALSN
B8MGJ1_TALSN
B8MT64_TALSN
B8MT65_TALSN
B8N3H1_ASPFN
B8NL95_ASPFN
B8NS30_ASPFN
B9K5B8_AGRVS
C0NH09_AJECG
C1CWW4_DEIDV
C1D2D3_DEIDV
C1GBD8_PARBD
C1H2V0_PARBA
C4JSP5_UNCRE
C5FLD0_ARTOC
C5GXB7_AJEDR
C5M7A1_CANTT
C6H6X5_AJECH
C7YP92_NECH7
C7Z1E5_NECH7
C7Z6G1_NECH7
C8V5Q9_EMENI
C8VFS4_EMENI
C9SU62_VERA1
C9SWY2_VERA1
D0NFM9_PHYIT
D0P384_PHYIT
D2QNX6_SPILD
D2V5S8_NAEGR
D3BTG6_POLPA
D3P9I0_DEFDS
D4B4T4_ARTBC
D5GDV4_TUBMM
D6X0C8_TRICA
D8PVM0_SCHCM
E0VMB0_PEDHC
E2C238_HARSA
E3JVW5_PUCGT
E3NHC9_CAERE
E3QLQ0_COLGM
E3QU05_COLGM
E3RDR9_PYRTT
E3RVT0_PYRTT
E3S469_PYRTT
E4TJR7_CALNY
E4XJX9_OIKDI
E4XTS8_OIKDI
E4ZS41_LEPMJ
E5ACX0_LEPMJ
E5QZX9_ARTGP
E7A0P3_SPORE
E9AHQ2_LEIIN
E9DJJ3_COCPS
E9E4A4_METAQ
E9EDG2_METAQ
E9ETH0_METRA
E9EWX6_METRA
E9FSH9_DAPPU
E9IRV4_SOLIN
E9PDW2_HUMAN
F0U7E6_AJEC8
F0XEH3_GROCL
F1A566_DICPU
F1N9Z7_CHICK
F1PJ13_CANLF
F1SV07_PIG
F2PIS2_TRIEC
F2SEQ5_TRIRC
F2TYA4_SALR5
F4CRE3_PSEUX
F4L197_HALH1
F4Q747_DICFS
F4S9M1_MELLP
F4WRD7_ACREC
F6RVK8_ORNAN
F6WKQ9_CALJA
F6X6N0_CALJA
F6YWG6_XENTR
F6YXZ3_CIOIN
F7A396_HORSE
F7BP96_CALJA
F7C0D8_MONDO
F7CVT7_ORNAN
F7CVU4_ORNAN
F7GQS5_MACMU
F7ILS0_CALJA
F7VVN2_SORMK
F7W3H0_SORMK
F8E550_FLESM
F8EGM7_RUNSL
F8Q6G7_SERL3
F8Q6G8_SERL3
F9F602_FUSOF
F9F7X9_FUSOF
F9FG69_FUSOF
F9GAM4_FUSOF
F9WC43_TRYCI
F9X2N5_ZYMTI
F9X6T5_ZYMTI
F9XDS1_ZYMTI
G0NNV9_CAEBE
G0QR99_ICHMG
G0QTE3_ICHMG
G0QY17_ICHMG
G0RHX9_HYPJQ
G0RQY9_HYPJQ
G0S2K1_CHATD
G0S2L7_CHATD
G1KKA3_ANOCA
G1LYG3_AILME
G1MBJ4_AILME
G1PDQ0_MYOLU
G1QC53_MYOLU
G1S3W6_NOMLE
G1SWU1_RABIT
G1X6L3_ARTOA
G2QJW9_MYCTT
G2QJY9_MYCTT
G2R831_THITE
G2R852_THITE
G2XDB6_VERDV
G2XFF8_VERDV
G2XH41_VERDV
G2YBG9_BOTF4
G2YCA9_BOTF4
G3AKR4_SPAPN
G3HHF3_CRIGR
G3HN75_CRIGR
G3J446_CORMM
G3JTL3_CORMM
G3NUV3_GASAC
G3NUV8_GASAC
G3S0S5_GORGO
G3SL67_LOXAF
G3TJ86_LOXAF
G3VXI6_SARHA
G3XRJ2_ASPNA
G3XTF9_ASPNA
G3YG39_ASPNA
G4NDZ5_MAGO7
G4UXD4_NEUT9
G4UXU0_NEUT9
G4Z302_PHYSP
G5BC89_HETGA
G5C4R0_HETGA
G7P7F3_MACFA
G7WCW8_DESOD
G7XM69_ASPKW
G7XP23_ASPKW
G7Y0M9_ASPKW
G7YD28_CLOSI
G8BJM6_CANPC
G9MQL4_HYPVG
G9N1Q0_HYPVG
G9NIN1_HYPAI
G9NYU7_HYPAI
H0EHR4_GLAL7
H0EI94_GLAL7
H0PRS3_9RHOO
H0VMN2_CAVPO
H0W604_CAVPO
H0X1J1_OTOGA
H0YVK0_TAEGU
H1UYY9_COLHI
H1VV73_COLHI
H2LGX0_ORYLA
H2LGX2_ORYLA
H2QQT8_PANTR
H2UM91_TAKRU
H2UM92_TAKRU
H2UM93_TAKRU
H2VN76_CAEJA
H2Y8X0_CIOSA
H3A776_LATCH
H3A777_LATCH
H3BWY4_TETNG
H3CHS4_TETNG
H3FKM7_PRIPA
H3GAM7_PHYRM
H6BWD2_EXODN
H6C4A0_EXODN
H6C6A1_EXODN
H8GWM3_DEIGI
H9IT19_BOMMO
I0RHJ2_MYCXE
I1REQ1_GIBZE
I1RQJ7_GIBZE
I2ESR9_EMTOG
I2EXD3_EMTOG
I2G150_USTH4
I3KDA1_ORENI
I3LD36_PIG
I3MBB9_ICTTR
I4C1Z1_DESTA
I4VV45_9GAMM
I4VZH1_9GAMM
I4W8N5_9GAMM
I4YAD9_WALMC
I7M046_TETTS
I7M2T0_TETTS
I9WDU5_9SPHN
J3KJX5_COCIM
J3NWT4_GAGT3
J4GNY1_9APHY
J4IA04_9APHY
J4KQJ3_BEAB2
J4W7L4_BEAB2
J9HRC9_9SPIT
J9I4V4_9SPIT
J9JLS3_ACYPI
K0C735_ALCDB
K0KPY9_WICCF
K0RV87_THAOC
K1R9C2_CRAGI
K1VB30_TRIAC
K1VKE5_TRIAC
K1W6B8_TRIAC
K1X2L2_MARBU
K2M359_TRYCR
K2NSJ9_TRYCR
K2QHT0_MACPH
K3VTV0_FUSPC
K3VVQ5_FUSPC
K3WNQ9_PYTUL
K5VVA9_PHACS
K5WY86_PHACS
K5XI21_AGABU
K7GHE7_PELSI
K7IM81_NASVI
K9FE59_PEND2
K9FLM9_PEND2
L2FXK7_COLGN
L2GAR6_COLGN
L5K6H8_PTEAL
L5LV81_MYODS
L8GDR6_PSED2
L8GTX7_ACACA
L8WLB2_THACA
M2N4P5_BAUCO
M2RHS3_CERS8
M2RIQ2_CERS8
M2SHW9_COCSN
M2SV95_COCSN
M2TTU2_COCH5
M2U9W1_COCH5
M2V4L9_COCH5
M3B4Z7_PSEFD
M3CFH0_SPHMS
M3JEC9_CANMX
M3W3N3_FELCA
M3XDP0_FELCA
M3YSQ1_MUSPF
M4AN89_XIPMA
M4BYI2_HYAAE
M4C3E0_HYAAE
M4NJV2_9GAMM
M5C1B2_THACB
M5EX15_9RHIZ
M5GAG7_DACPD
M7BE00_CHEMY
M7SGV5_EUTLA
M7U1S3_EUTLA
M7U7C1_BOTF1
M7ULE6_BOTF1
M7X1C7_RHOT1
M9LK53_PSEA3
M9MMN4_PIG
M9PGX7_DROME
M9X9H1_MEIRD
N1J6P7_BLUG1
N1PK30_DOTSN
N1PNK7_DOTSN
N1Q2Z8_DOTSN
N1QDZ4_SPHMS
N1RC80_FUSC4
N1RL72_FUSC4
N1RRZ3_FUSC4
N1SC41_FUSC4
N4TTE1_FUSC1
N4UHM8_FUSC1
N4UTS8_FUSC1
N4VSZ9_COLOR
N4W3Z3_COLOR
Q0CSN8_ASPTN
Q0CTX5_ASPTN
Q0UVR1_PHANO
Q0UZZ5_PHANO
Q0V132_PHANO
Q16QY3_AEDAE
Q1IYT2_DEIGD
Q24JZ7_BOVIN
Q2GQJ6_CHAGB
Q2GQL3_CHAGB
Q2LYV1_DROPS
Q2U746_ASPOR
Q2UK58_ASPOR
Q2UUS6_ASPOR
Q386P1_TRYB2
Q39TJ2_GEOMG
Q3UJQ9_MOUSE
Q47HA4_DECAR
Q4D0L3_TRYCC
Q4E2P8_TRYCC
Q4Q3V3_LEIMA
Q4Q7A2_LEIMA
Q4Q7A3_LEIMA
Q4WK09_ASPFU
Q4WLU8_ASPFU
Q59Z19_CANAL
Q5K8F7_CRYNJ
Q5R5W4_PONAB
Q6AZB2_DANRE
Q6BKA1_DEBHA
Q6C098_YARLI
Q73T58_MYCPA
Q7Q610_ANOGA
Q7S3H2_NEUCR
Q7S4A2_NEUCR
Q8FSQ6_COREF
Q8IRG3_DROME
Q9RZA0_DEIRA
Q9W058_DROME
R0II49_SETT2
R0IVD1_SETT2
R0K6F8_SETT2
R1DKW9_EMIHU
R1G482_BOTPV
R1GFI1_BOTPV
R4G815_RHOPR
R5BUF1_9FIRM
R7G4J6_9FIRM
R7KSH0_9FIRM
R7YY91_CONA1
R8BPI5_TOGMI
R8BRG0_TOGMI
R9ARL4_WALI9
R9P602_PSEHS
S0E117_GIBF5
S0E6B7_GIBF5
S0EDV0_GIBF5
S0EIA8_GIBF5
S2DKF9_9BACT
S3CM81_GLAL2
S3CQ63_OPHP1
S3CT01_GLAL2
S3D6N3_GLAL2
S6GIU6_9GAMM
S7NCY6_MYOBR
S7PYY2_MYOBR
S7QG06_GLOTA
S7QGN1_GLOTA
S7ZSC5_PENO1
S8AKW6_PENO1
S8BIL9_DACHA
S8ELX1_FOMPI
S8EPL1_FOMPI
S9TQ16_9TRYP
S9TSL2_9TRYP
S9TXQ3_9TRYP
S9VG10_9TRYP
S9VP15_9TRYP
S9WFY4_9TRYP
S9WH99_9TRYP
S9WRS1_9TRYP
S9X0X3_9TRYP
SCO2A_MOUSE
SCO2A_RAT
SCO2B_MOUSE
SCOT1_HUMAN
SCOT1_MOUSE
SCOT1_PIG
SCOT1_RAT
SCOT2_HUMAN
SCOT_CAEEL
SCOT_DICDI
T0KJF9_COLGC
T0MDT3_COLGC
T0MKN9_CAMFR
T0S1N1_9STRA
T1FQ37_HELRO
T1JNH0_STRMM
T5A6V3_OPHSC
T5AE71_OPHSC
U1LQS3_ASCSU
U3ISF4_ANAPL
U3JGW7_FICAL
U4LQ29_PYROM
U4TUX9_DENPD
U5H439_USTV1
U6NKF4_HAECO
U7PIL2_SPOS1
U7PJC6_SPOS1
V2WTX1_MONRO
V4A0E5_LOTGI
V5DQB8_TRYCR
V5EU06_KALBG
V5FSU1_BYSSN
V5G1W3_BYSSN
V7FH77_9RHIZ
V8P054_OPHHA
V9FL49_PHYPR
W2QI75_PHYPN
W2RJ88_9EURO
W2RYR1_9EURO
W2S3B9_9EURO
W2T6F7_NECAM
W2ZSB0_PHYPR
W3WRV8_9PEZI
W3XHL1_9PEZI
W4GH82_9STRA
W4KJ01_9HOMO
W4KJG0_9HOMO
W4Y2M8_STRPU
W5JLT9_ANODA
W5KET6_ASTMX
W5KET8_ASTMX
W5MMV6_LEPOC
W5MMW8_LEPOC
W5PGM1_SHEEP
W5QFN4_SHEEP
W5QFX2_SHEEP
W5XY60_9CORY
W6KUB6_9TRYP
W6LH23_9TRYP
W6QG19_PENRF
W6QLV0_PENRF
W6YMG3_COCCA
W6YNN7_COCCA
W7IGC5_9PEZI
W7M0W9_GIBM7
W7M961_GIBM7
W7MFR7_GIBM7
W7TMR2_9STRA
W9CNV7_9HELO
W9CU20_9HELO
W9VPC0_9EURO
W9VS05_9EURO
W9VSC5_9EURO
W9W6H9_9EURO
W9WQ59_9EURO
W9WT41_9EURO
W9X095_9EURO
W9XL87_9EURO
W9Y546_9EURO
W9YLB0_9EURO
W9YMN6_9EURO
W9YPY6_9EURO
W9YV28_9EURO
X0BHN5_FUSOX
X0BRX6_FUSOX
X0C7U2_FUSOX
X0C8W5_FUSOX
X0CTY4_FUSOX
X0JCA3_FUSOX
X0JIH3_FUSOX
X0JLA3_FUSOX
X0JLH9_FUSOX
X0JYZ7_FUSOX
X2C508_9TRYP
X6DD26_9RHIZ
